# Supplementary material for: Changes in oral, skin, and gut microbiota in children with atopic dermatitis: a case-control study
Source: Front Microbiol. 2024 Aug 15;15:1442126. doi: 10.3389/fmicb.2024.1442126 (PMC11358084; doi:10.3389/fmicb.2024.1442126)
Supplement: Supplementary file 1 [file Data_Sheet_1.ZIP]

Archive with 126 entries (116 files):
- raw data/
- raw data/Joint analysis of common bacterial strains, metabolites, and functional genes/
- raw data/.~GSEAσêåμ₧Éμò░μì«2.xlsx
- __MACOSX/raw data/._.~GSEAσêåμ₧Éμò░μì«2.xlsx
- raw data/.DS_Store
- __MACOSX/raw data/._.DS_Store
- raw data/Joint analysis of differential bacterial strains, metabolites, and functional genes/
- raw data/Microbial bioinformatics analysis data/
- raw data/Basic information .xlsx
- __MACOSX/raw data/._Basic information .xlsx
- raw data/Metabolomic data /
- raw data/Metagenomic analysis data/
- raw data/Joint analysis of common bacterial strains, metabolites, and functional genes/intestine_mic_cor_all.xls
- __MACOSX/raw data/Joint analysis of common bacterial strains, metabolites, and functional genes/._intestine_mic_cor_all.xls
- raw data/Joint analysis of common bacterial strains, metabolites, and functional genes/skin_mic_cor_all.xls
- __MACOSX/raw data/Joint analysis of common bacterial strains, metabolites, and functional genes/._skin_mic_cor_all.xls
- raw data/Joint analysis of common bacterial strains, metabolites, and functional genes/intestine_mic_cor_heatmap.xls
- __MACOSX/raw data/Joint analysis of common bacterial strains, metabolites, and functional genes/._intestine_mic_cor_heatmap.xls
- raw data/Joint analysis of common bacterial strains, metabolites, and functional genes/oral_cavity_mic_cor_all.xls
- __MACOSX/raw data/Joint analysis of common bacterial strains, metabolites, and functional genes/._oral_cavity_mic_cor_all.xls
- raw data/Joint analysis of common bacterial strains, metabolites, and functional genes/oral_cavity_mic_cor_heatmap.xls
- __MACOSX/raw data/Joint analysis of common bacterial strains, metabolites, and functional genes/._oral_cavity_mic_cor_heatmap.xls
- raw data/Joint analysis of common bacterial strains, metabolites, and functional genes/skin_mic_cor_heatmap.xls
- __MACOSX/raw data/Joint analysis of common bacterial strains, metabolites, and functional genes/._skin_mic_cor_heatmap.xls
- raw data/Joint analysis of differential bacterial strains, metabolites, and functional genes/skin-species_metaCluster_cor_heatmap.xls
- __MACOSX/raw data/Joint analysis of differential bacterial strains, metabolites, and functional genes/._skin-species_metaCluster_cor_heatmap.xls
- raw data/Joint analysis of differential bacterial strains, metabolites, and functional genes/skin-species_sankey.xls
- __MACOSX/raw data/Joint analysis of differential bacterial strains, metabolites, and functional genes/._skin-species_sankey.xls
- raw data/Joint analysis of differential bacterial strains, metabolites, and functional genes/intestine-species_cor_all.xls
- __MACOSX/raw data/Joint analysis of differential bacterial strains, metabolites, and functional genes/._intestine-species_cor_all.xls
- raw data/Joint analysis of differential bacterial strains, metabolites, and functional genes/nodes.xls
- __MACOSX/raw data/Joint analysis of differential bacterial strains, metabolites, and functional genes/._nodes.xls
- raw data/Joint analysis of differential bacterial strains, metabolites, and functional genes/oral_cavity-species_cor_all.xls
- __MACOSX/raw data/Joint analysis of differential bacterial strains, metabolites, and functional genes/._oral_cavity-species_cor_all.xls
- raw data/Joint analysis of differential bacterial strains, metabolites, and functional genes/intestine-species_metaCluster_cor_heatmap.xls
- __MACOSX/raw data/Joint analysis of differential bacterial strains, metabolites, and functional genes/._intestine-species_metaCluster_cor_heatmap.xls
- raw data/Joint analysis of differential bacterial strains, metabolites, and functional genes/oral_cavity-species_metaCluster_cor_heatmap.xls
- __MACOSX/raw data/Joint analysis of differential bacterial strains, metabolites, and functional genes/._oral_cavity-species_metaCluster_cor_heatmap.xls
- raw data/Joint analysis of differential bacterial strains, metabolites, and functional genes/skin-species_cor_all.xls
- __MACOSX/raw data/Joint analysis of differential bacterial strains, metabolites, and functional genes/._skin-species_cor_all.xls
- raw data/Joint analysis of differential bacterial strains, metabolites, and functional genes/links.xls
- __MACOSX/raw data/Joint analysis of differential bacterial strains, metabolites, and functional genes/._links.xls
- raw data/Joint analysis of differential bacterial strains, metabolites, and functional genes/intestine-species_sankey.xls
- __MACOSX/raw data/Joint analysis of differential bacterial strains, metabolites, and functional genes/._intestine-species_sankey.xls
- raw data/Microbial bioinformatics analysis data/.DS_Store
- __MACOSX/raw data/Microbial bioinformatics analysis data/._.DS_Store
- raw data/Microbial bioinformatics analysis data/alpha_diversity.xls
- __MACOSX/raw data/Microbial bioinformatics analysis data/._alpha_diversity.xls
- raw data/Microbial bioinformatics analysis data/Traceability analysis of raw data/
- __MACOSX/raw data/Microbial bioinformatics analysis data/._Traceability analysis of raw data
- raw data/Microbial bioinformatics analysis data/Venn diagram data depicting the shared microbiota among the oral cavity, skin, and gut.xlsx
- __MACOSX/raw data/Microbial bioinformatics analysis data/._Venn diagram data depicting the shared microbiota among the oral cavity, skin, and gut.xlsx
- raw data/Microbial bioinformatics analysis data/allsample.otu_stat.xls
- __MACOSX/raw data/Microbial bioinformatics analysis data/._allsample.otu_stat.xls
- raw data/Microbial bioinformatics analysis data/allsample.all.abundance.xls
- __MACOSX/raw data/Microbial bioinformatics analysis data/._allsample.all.abundance.xls
- raw data/Metabolomic data /.DS_Store
- __MACOSX/raw data/Metabolomic data /._.DS_Store
- raw data/Metabolomic data /C_vs_Cc_pca_loadings.xltx
- __MACOSX/raw data/Metabolomic data /._C_vs_Cc_pca_loadings.xltx
- raw data/Metabolomic data /C_vs_Cc.all.xlsx
- __MACOSX/raw data/Metabolomic data /._C_vs_Cc.all.xlsx
- raw data/Metabolomic data /ND_vs_N.KEGG_diff_anno.xlsx
- __MACOSX/raw data/Metabolomic data /._ND_vs_N.KEGG_diff_anno.xlsx
- raw data/Metabolomic data /MD_vs_M_exp_file PCA.xlsx
- __MACOSX/raw data/Metabolomic data /._MD_vs_M_exp_file PCA.xlsx
- raw data/Metabolomic data /MD_vs_M.all.xlsx
- __MACOSX/raw data/Metabolomic data /._MD_vs_M.all.xlsx
- raw data/Metabolomic data /ND_vs_N_exp_filePCA.xlsx
- __MACOSX/raw data/Metabolomic data /._ND_vs_N_exp_filePCA.xlsx
- raw data/Metabolomic data /MD_vs_M.KEGG_diff_anno.xlsx
- __MACOSX/raw data/Metabolomic data /._MD_vs_M.KEGG_diff_anno.xlsx
- raw data/Metabolomic data /ND_vs_N.allx.xlsx
- __MACOSX/raw data/Metabolomic data /._ND_vs_N.allx.xlsx
- raw data/Metabolomic data /C_vs_Cc.KEGG_diff_anno.xlsx
- __MACOSX/raw data/Metabolomic data /._C_vs_Cc.KEGG_diff_anno.xlsx
- raw data/Metagenomic analysis data/.DS_Store
- __MACOSX/raw data/Metagenomic analysis data/._.DS_Store
- raw data/Metagenomic analysis data/kegg.kegg_pathway_level3.relabundance.xlsx
- __MACOSX/raw data/Metagenomic analysis data/._kegg.kegg_pathway_level3.relabundance.xlsx
- raw data/Metagenomic analysis data/treat1.BacMet.Gene_name.relabundance.bray_curtis.xlsx
- __MACOSX/raw data/Metagenomic analysis data/._treat1.BacMet.Gene_name.relabundance.bray_curtis.xlsx
- raw data/Metagenomic analysis data/CARD.Resistance.relabundance.xlsx
- __MACOSX/raw data/Metagenomic analysis data/._CARD.Resistance.relabundance.xlsx
- raw data/Metagenomic analysis data/treat1.kegg.kegg_pathway_level3.relabundance.relation.xltx
- __MACOSX/raw data/Metagenomic analysis data/._treat1.kegg.kegg_pathway_level3.relabundance.relation.xltx
- raw data/Metagenomic analysis data/treat1.kegg.kegg_pathway_level3.relabundance.one_way_anova.test.xltx
- __MACOSX/raw data/Metagenomic analysis data/._treat1.kegg.kegg_pathway_level3.relabundance.one_way_anova.test.xltx
- raw data/Microbial bioinformatics analysis data/Traceability analysis of raw data/.DS_Store
- __MACOSX/raw data/Microbial bioinformatics analysis data/Traceability analysis of raw data/._.DS_Store
- raw data/Microbial bioinformatics analysis data/Traceability analysis of raw data/Tracing analysis using the intestine as a sample/
- __MACOSX/raw data/Microbial bioinformatics analysis data/Traceability analysis of raw data/._Tracing analysis using the intestine as a sample
- raw data/Microbial bioinformatics analysis data/Traceability analysis of raw data/Tracing analysis using the skin as a sample/
- __MACOSX/raw data/Microbial bioinformatics analysis data/Traceability analysis of raw data/._Tracing analysis using the skin as a sample
- raw data/Microbial bioinformatics analysis data/Traceability analysis of raw data/Tracing analysis using the oral as a sample/
- __MACOSX/raw data/Microbial bioinformatics analysis data/Traceability analysis of raw data/._Tracing analysis using the oral as a sample
- raw data/Microbial bioinformatics analysis data/Traceability analysis of raw data/Tracing analysis using the intestine as a sample/.DS_Store
- __MACOSX/raw data/Microbial bioinformatics analysis data/Traceability analysis of raw data/Tracing analysis using the intestine as a sample/._.DS_Store
- raw data/Microbial bioinformatics analysis data/Traceability analysis of raw data/Tracing analysis using the intestine as a sample/SkinSource Tracker analysis of disease groups.xltx
- __MACOSX/raw data/Microbial bioinformatics analysis data/Traceability analysis of raw data/Tracing analysis using the intestine as a sample/._SkinSource Tracker analysis of disease groups.xltx
- raw data/Microbial bioinformatics analysis data/Traceability analysis of raw data/Tracing analysis using the intestine as a sample/Oral Source Tracker Analysis Health Group.xltx
- __MACOSX/raw data/Microbial bioinformatics analysis data/Traceability analysis of raw data/Tracing analysis using the intestine as a sample/._Oral Source Tracker Analysis Health Group.xltx
- raw data/Microbial bioinformatics analysis data/Traceability analysis of raw data/Tracing analysis using the intestine as a sample/Skin Source Tracker Analysis Health Group.xltx
- __MACOSX/raw data/Microbial bioinformatics analysis data/Traceability analysis of raw data/Tracing analysis using the intestine as a sample/._Skin Source Tracker Analysis Health Group.xltx
- raw data/Microbial bioinformatics analysis data/Traceability analysis of raw data/Tracing analysis using the intestine as a sample/Oral Source Tracker analysis of disease groups.xlsx
- __MACOSX/raw data/Microbial bioinformatics analysis data/Traceability analysis of raw data/Tracing analysis using the intestine as a sample/._Oral Source Tracker analysis of disease groups.xlsx
- raw data/Microbial bioinformatics analysis data/Traceability analysis of raw data/Tracing analysis using the skin as a sample/.DS_Store
- __MACOSX/raw data/Microbial bioinformatics analysis data/Traceability analysis of raw data/Tracing analysis using the skin as a sample/._.DS_Store
- raw data/Microbial bioinformatics analysis data/Traceability analysis of raw data/Tracing analysis using the skin as a sample/Intestinal Source Tracker analysis of disease groups.xltx
- __MACOSX/raw data/Microbial bioinformatics analysis data/Traceability analysis of raw data/Tracing analysis using the skin as a sample/._Intestinal Source Tracker analysis of disease groups.xltx
- raw data/Microbial bioinformatics analysis data/Traceability analysis of raw data/Tracing analysis using the skin as a sample/Intestinal Source Tracker analysis of health groups.xltx
- __MACOSX/raw data/Microbial bioinformatics analysis data/Traceability analysis of raw data/Tracing analysis using the skin as a sample/._Intestinal Source Tracker analysis of health groups.xltx
- raw data/Microbial bioinformatics analysis data/Traceability analysis of raw data/Tracing analysis using the skin as a sample/Oral Source Tracker analysis of health groups.xltx
- __MACOSX/raw data/Microbial bioinformatics analysis data/Traceability analysis of raw data/Tracing analysis using the skin as a sample/._Oral Source Tracker analysis of health groups.xltx
- raw data/Microbial bioinformatics analysis data/Traceability analysis of raw data/Tracing analysis using the skin as a sample/Oral Source Tracker analysis of disease groups.xltx
- __MACOSX/raw data/Microbial bioinformatics analysis data/Traceability analysis of raw data/Tracing analysis using the skin as a sample/._Oral Source Tracker analysis of disease groups.xltx
- raw data/Microbial bioinformatics analysis data/Traceability analysis of raw data/Tracing analysis using the oral as a sample/.DS_Store
- __MACOSX/raw data/Microbial bioinformatics analysis data/Traceability analysis of raw data/Tracing analysis using the oral as a sample/._.DS_Store
- raw data/Microbial bioinformatics analysis data/Traceability analysis of raw data/Tracing analysis using the oral as a sample/Intestinal Source Tracker analysis of disease groups.xltx
- __MACOSX/raw data/Microbial bioinformatics analysis data/Traceability analysis of raw data/Tracing analysis using the oral as a sample/._Intestinal Source Tracker analysis of disease groups.xltx
- raw data/Microbial bioinformatics analysis data/Traceability analysis of raw data/Tracing analysis using the oral as a sample/Intestinal Source Tracker analysis of health groups.xltx
- __MACOSX/raw data/Microbial bioinformatics analysis data/Traceability analysis of raw data/Tracing analysis using the oral as a sample/._Intestinal Source Tracker analysis of health groups.xltx
- raw data/Microbial bioinformatics analysis data/Traceability analysis of raw data/Tracing analysis using the oral as a sample/Skin Source Tracker analysis of health groups.xltx
- __MACOSX/raw data/Microbial bioinformatics analysis data/Traceability analysis of raw data/Tracing analysis using the oral as a sample/._Skin Source Tracker analysis of health groups.xltx
- raw data/Microbial bioinformatics analysis data/Traceability analysis of raw data/Tracing analysis using the oral as a sample/Skin Source Tracker analysis of disease groups.xltx
- __MACOSX/raw data/Microbial bioinformatics analysis data/Traceability analysis of raw data/Tracing analysis using the oral as a sample/._Skin Source Tracker analysis of disease groups.xltx
