# Supplementary material for: Changes in oral, skin, and gut microbiota in children with atopic dermatitis: a case-control study
Source: Front Microbiol. 2024 Aug 15;15:1442126. doi: 10.3389/fmicb.2024.1442126 (PMC11358084; doi:10.3389/fmicb.2024.1442126)
Supplement: Supplementary file 1 [file Data_Sheet_1.ZIP › raw data/Basic information .xlsx]

## Sheet: Sheet1
Group	weight（KG）	Gender（Girls0，boy1）	Age（year）	Disease course (year)
Atopic dermatitis in children	19	0	2	4
Atopic dermatitis in children	25	1	2	4
Atopic dermatitis in children	27	0	3	4
Atopic dermatitis in children	25	1	3	4
Atopic dermatitis in children	20	0	4	3
Atopic dermatitis in children	29	1	4	2
Atopic dermatitis in children	24	1	4	4
Atopic dermatitis in children	23	0	5	2
Atopic dermatitis in children	27	0	5	3
Atopic dermatitis in children	30	1	5	3
Atopic dermatitis in children	22	1	6	4
Atopic dermatitis in children	25	0	6	3
Atopic dermatitis in children	24	0	6	4
Atopic dermatitis in children	22	0	6	4
Atopic dermatitis in children	20	1	7	3
Atopic dermatitis in children	25	0	7	1
Atopic dermatitis in children	24	1	7	3
Atopic dermatitis in children	23	0	7	4
Atopic dermatitis in children	26	0	8	3
Atopic dermatitis in children	26	1	8	2
Atopic dermatitis in children	29	1	8	4
Atopic dermatitis in children	23	0	8	3
Atopic dermatitis in children	25	0	8	4
Atopic dermatitis in children	26	0	8	4
Atopic dermatitis in children	21	1	8	3
Atopic dermatitis in children	23	0	8	3
Atopic dermatitis in children	28	0	8	3
Atopic dermatitis in children	26	1	8	4
Atopic dermatitis in children	26	1	9	4
Atopic dermatitis in children	27	1	9	4
Atopic dermatitis in children	22	0	9	3
Atopic dermatitis in children	25	1	9	3
Atopic dermatitis in children	24	0	9	3
Atopic dermatitis in children	24	0	9	4
Atopic dermatitis in children	22	1	9	3
Atopic dermatitis in children	27	0	9	4
Atopic dermatitis in children	22	0	9	4
Atopic dermatitis in children	32	0	9	4
Atopic dermatitis in children	32	1	10	4
Atopic dermatitis in children	34	0	10	4
Atopic dermatitis in children	28	0	7	4
Atopic dermatitis in children	26	0	8	3
Atopic dermatitis in children	27	0	9	3
Atopic dermatitis in children	24	1	6	4
Atopic dermatitis in children	23	1	5	2
Atopic dermatitis in children	27	0	5	3
Atopic dermatitis in children	22	0	9	4
Atopic dermatitis in children	23	0	5	2
Atopic dermatitis in children	25	0	8	4
Atopic dermatitis in children	22	0	9	4
Healthy children	26	1	7	3
Healthy children	27	1	8	4
Healthy children	24	1	9	3
Healthy children	23	0	5	2
Healthy children	24	0	4	1
Healthy children	26	0	1	4
Healthy children	23	0	2	4
Healthy children	27	1	3	4
Healthy children	28	1	3	4
Healthy children	26	0	3	3
Healthy children	24	0	4	3
Healthy children	22	0	4	4
Healthy children	27	1	5	3
Healthy children	25	0	5	3
Healthy children	23	0	5	4
Healthy children	22	1	5	3
Healthy children	22	0	5	4
Healthy children	25	1	6	3
Healthy children	26	0	6	3
Healthy children	31	1	6	4
Healthy children	21	1	7	2
Healthy children	28	1	7	2
Healthy children	28	0	7	3
Healthy children	25	0	7	3
Healthy children	28	1	7	2
Healthy children	26	1	7	3
Healthy children	25	1	7	4
Healthy children	20	0	8	3
Healthy children	26	0	8	3
Healthy children	23	0	8	4
Healthy children	26	0	8	3
Healthy children	23	0	8	3
Healthy children	23	0	8	3
Healthy children	24	0	8	3
Healthy children	25	1	9	3
Healthy children	27	1	9	3
Healthy children	26	0	9	4
Healthy children	29	1	9	4
Healthy children	27	1	9	3
Healthy children	27	1	9	3
Healthy children	31	0	9	4
Healthy children	27	1	9	4
Healthy children	26	1	9	3
Healthy children	33	1	10	3
Healthy children	29	0	10	4
Healthy children	25	1	9	3
Healthy children	29	1	9	4
Healthy children	23	0	8	4
Healthy children	21	1	7	2
Healthy children	28	1	7	2
