# Supplementary material for: Changes in oral, skin, and gut microbiota in children with atopic dermatitis: a case-control study
Source: Front Microbiol. 2024 Aug 15;15:1442126. doi: 10.3389/fmicb.2024.1442126 (PMC11358084; doi:10.3389/fmicb.2024.1442126)
Supplement: Supplementary file 1 [file Data_Sheet_1.ZIP › raw data/Joint analysis of common bacterial strains, metabolites, and functional genes/intestine_mic_cor_all.xls]

microName	metaName	CC	CCP
Escherichia_coli	3-Methoxytyramine	0.167063742876053	0.302839779866487
Faecalibacterium_prausnitzii	3-Methoxytyramine	0.276836037635803	0.0837511852292852
Gemella_haemolysans	3-Methoxytyramine	-0.190827369689941	0.238197359878119
Granulicatella_adiacens	3-Methoxytyramine	-0.0209533981978893	0.897885724325594
Haemophilus_haemolyticus	3-Methoxytyramine	-0.00229631806723773	0.988779988777203
Haemophilus_parainfluenzae	3-Methoxytyramine	-0.0998681634664536	0.539791090517759
Neisseria_flavescens	3-Methoxytyramine	-0.0974913388490677	0.549529188121251
Neisseria_mucosa	3-Methoxytyramine	-0.246821537613869	0.124685335321796
Staphylococcus_aureus	3-Methoxytyramine	0.408731549978256	0.00883031040046811
Streptococcus_mitis	3-Methoxytyramine	-0.251613676548004	0.117301814263833
Streptococcus_salivarius	3-Methoxytyramine	0.00574961025267839	0.971911583290998
Streptococcus_sanguinis	3-Methoxytyramine	-0.0901764333248138	0.580009864753708
Veillonella_dispar	3-Methoxytyramine	-0.026480944827199	0.871150159229722
Escherichia_coli	6-Deoxocastasterone	-0.233145371079445	0.147666895529962
Faecalibacterium_prausnitzii	6-Deoxocastasterone	-0.274128437042236	0.0869470691104091
Gemella_haemolysans	6-Deoxocastasterone	0.0799513757228851	0.623844616777669
Granulicatella_adiacens	6-Deoxocastasterone	0.16219262778759	0.317354564618376
Haemophilus_haemolyticus	6-Deoxocastasterone	-0.0334698781371117	0.83755104630571
Haemophilus_parainfluenzae	6-Deoxocastasterone	0.0633564963936806	0.697730380842656
Neisseria_flavescens	6-Deoxocastasterone	0.153905376791954	0.343036462263309
Neisseria_mucosa	6-Deoxocastasterone	0.323379814624786	0.0418073645987673
Staphylococcus_aureus	6-Deoxocastasterone	-0.248607888817787	0.121893395188268
Streptococcus_mitis	6-Deoxocastasterone	0.165775403380394	0.306636834137165
Streptococcus_salivarius	6-Deoxocastasterone	0.0471683703362942	0.772565958393104
Streptococcus_sanguinis	6-Deoxocastasterone	-0.0888034030795097	0.585814804817184
Veillonella_dispar	6-Deoxocastasterone	0.176236867904663	0.276675716467008
Escherichia_coli	2alpha-(3-Hydroxypropyl)-1alpha,25-dihydroxy-19-norvitamin D3	-0.308253288269043	0.0529707087259395
Faecalibacterium_prausnitzii	2alpha-(3-Hydroxypropyl)-1alpha,25-dihydroxy-19-norvitamin D3	-0.413453072309494	0.00800615694361273
Gemella_haemolysans	2alpha-(3-Hydroxypropyl)-1alpha,25-dihydroxy-19-norvitamin D3	0.181254476308823	0.263009952803128
Granulicatella_adiacens	2alpha-(3-Hydroxypropyl)-1alpha,25-dihydroxy-19-norvitamin D3	0.234841406345367	0.144659239927787
Haemophilus_haemolyticus	2alpha-(3-Hydroxypropyl)-1alpha,25-dihydroxy-19-norvitamin D3	0.125653862953186	0.439774363410459
Haemophilus_parainfluenzae	2alpha-(3-Hydroxypropyl)-1alpha,25-dihydroxy-19-norvitamin D3	0.222920998930931	0.166775587905626
Neisseria_flavescens	2alpha-(3-Hydroxypropyl)-1alpha,25-dihydroxy-19-norvitamin D3	0.29622545838356	0.0634556019830534
Neisseria_mucosa	2alpha-(3-Hydroxypropyl)-1alpha,25-dihydroxy-19-norvitamin D3	0.4214848279953	0.00675564713524279
Staphylococcus_aureus	2alpha-(3-Hydroxypropyl)-1alpha,25-dihydroxy-19-norvitamin D3	-0.406739145517349	0.00919931633407467
Streptococcus_mitis	2alpha-(3-Hydroxypropyl)-1alpha,25-dihydroxy-19-norvitamin D3	0.31410077214241	0.048401400938817
Streptococcus_salivarius	2alpha-(3-Hydroxypropyl)-1alpha,25-dihydroxy-19-norvitamin D3	0.114402323961258	0.482109781273148
Streptococcus_sanguinis	2alpha-(3-Hydroxypropyl)-1alpha,25-dihydroxy-19-norvitamin D3	0.0250904858112335	0.877863403859357
Veillonella_dispar	2alpha-(3-Hydroxypropyl)-1alpha,25-dihydroxy-19-norvitamin D3	0.294705122709274	0.0648905142379808
Escherichia_coli	1-(1-(Tert-Butoxycarbonyl)piperidin-4-yl)azetidine-3-carboxylic acid	0.268342822790146	0.0940920629482038
Faecalibacterium_prausnitzii	1-(1-(Tert-Butoxycarbonyl)piperidin-4-yl)azetidine-3-carboxylic acid	0.210014432668686	0.193364269975329
Gemella_haemolysans	1-(1-(Tert-Butoxycarbonyl)piperidin-4-yl)azetidine-3-carboxylic acid	-0.201759651303291	0.211861400870089
Granulicatella_adiacens	1-(1-(Tert-Butoxycarbonyl)piperidin-4-yl)azetidine-3-carboxylic acid	-0.208747923374176	0.196125676594783
Haemophilus_haemolyticus	1-(1-(Tert-Butoxycarbonyl)piperidin-4-yl)azetidine-3-carboxylic acid	-0.0670343041419983	0.681086344216322
Haemophilus_parainfluenzae	1-(1-(Tert-Butoxycarbonyl)piperidin-4-yl)azetidine-3-carboxylic acid	-0.284400284290314	0.0753053606824825
Neisseria_flavescens	1-(1-(Tert-Butoxycarbonyl)piperidin-4-yl)azetidine-3-carboxylic acid	-0.116983160376549	0.472215290460354
Neisseria_mucosa	1-(1-(Tert-Butoxycarbonyl)piperidin-4-yl)azetidine-3-carboxylic acid	-0.302404314279556	0.057880938945724
Staphylococcus_aureus	1-(1-(Tert-Butoxycarbonyl)piperidin-4-yl)azetidine-3-carboxylic acid	0.29354190826416	0.0660056221319574
Streptococcus_mitis	1-(1-(Tert-Butoxycarbonyl)piperidin-4-yl)azetidine-3-carboxylic acid	-0.219908058643341	0.172732469662037
Streptococcus_salivarius	1-(1-(Tert-Butoxycarbonyl)piperidin-4-yl)azetidine-3-carboxylic acid	0.0330939367413521	0.839351703915325
Streptococcus_sanguinis	1-(1-(Tert-Butoxycarbonyl)piperidin-4-yl)azetidine-3-carboxylic acid	-0.0453884080052376	0.780933997471215
Veillonella_dispar	1-(1-(Tert-Butoxycarbonyl)piperidin-4-yl)azetidine-3-carboxylic acid	-0.100787825882435	0.53604552228802
Escherichia_coli	Nomifensine	0.328912764787674	0.038236060802356
Faecalibacterium_prausnitzii	Nomifensine	0.210139214992523	0.193093694487232
Gemella_haemolysans	Nomifensine	-0.214044347405434	0.184760385643037
Granulicatella_adiacens	Nomifensine	-0.168350368738174	0.299077861567562
Haemophilus_haemolyticus	Nomifensine	-0.0776729434728622	0.633796401207943
Haemophilus_parainfluenzae	Nomifensine	-0.268601834774017	0.0937628275378022
Neisseria_flavescens	Nomifensine	-0.138577103614807	0.393785715873322
Neisseria_mucosa	Nomifensine	-0.35908505320549	0.0228745274804627
Staphylococcus_aureus	Nomifensine	0.427811443805695	0.00589288110839936
Streptococcus_mitis	Nomifensine	-0.267338186502457	0.0953774999269752
Streptococcus_salivarius	Nomifensine	0.0253688916563988	0.87651854811785
Streptococcus_sanguinis	Nomifensine	-0.0301962681114674	0.8532571893418
Veillonella_dispar	Nomifensine	-0.167479306459427	0.301621441300209
Escherichia_coli	cis-Linoleic acid	-0.33362352848053	0.0353953041142607
Faecalibacterium_prausnitzii	cis-Linoleic acid	-0.339372634887695	0.032164981740999
Gemella_haemolysans	cis-Linoleic acid	0.448668301105499	0.00368700088781893
Granulicatella_adiacens	cis-Linoleic acid	0.379763543605804	0.0156492121986394
Haemophilus_haemolyticus	cis-Linoleic acid	0.302552580833435	0.0577521361159241
Haemophilus_parainfluenzae	cis-Linoleic acid	0.396189302206039	0.011381027838649
Neisseria_flavescens	cis-Linoleic acid	0.283792465925217	0.0759583237115313
Neisseria_mucosa	cis-Linoleic acid	0.431549310684204	0.00542932270061502
Staphylococcus_aureus	cis-Linoleic acid	-0.457049041986465	0.00302856033661625
Streptococcus_mitis	cis-Linoleic acid	0.490289896726608	0.00131995885605463
Streptococcus_salivarius	cis-Linoleic acid	0.236602634191513	0.141583914627972
Streptococcus_sanguinis	cis-Linoleic acid	0.157966688275337	0.330295432417444
Veillonella_dispar	cis-Linoleic acid	0.382256269454956	0.0149255748478963
Escherichia_coli	L-Proline	-0.274395614862442	0.086627569684854
Faecalibacterium_prausnitzii	L-Proline	-0.235941290855408	0.142732998831785
Gemella_haemolysans	L-Proline	0.180808961391449	0.264204911348167
Granulicatella_adiacens	L-Proline	0.0264855548739433	0.87112791611343
Haemophilus_haemolyticus	L-Proline	0.032710112631321	0.84119095066852
Haemophilus_parainfluenzae	L-Proline	0.0927501767873764	0.569198857489959
Neisseria_flavescens	L-Proline	0.132992178201675	0.413306999903696
Neisseria_mucosa	L-Proline	0.253824055194855	0.114009330804989
Staphylococcus_aureus	L-Proline	-0.358482301235199	0.0231210761973268
Streptococcus_mitis	L-Proline	0.231360927224159	0.150880582579708
Streptococcus_salivarius	L-Proline	-0.118852473795414	0.465116299704912
Streptococcus_sanguinis	L-Proline	0.0666473433375359	0.682830713020299
Veillonella_dispar	L-Proline	0.0511095486581326	0.754128842165056
Escherichia_coli	Androsterone	-0.267039209604263	0.0957626365460476
Faecalibacterium_prausnitzii	Androsterone	-0.317795813083649	0.0456816995298537
Gemella_haemolysans	Androsterone	0.229883715510368	0.153579426482282
Granulicatella_adiacens	Androsterone	0.255490928888321	0.111572980943309
Haemophilus_haemolyticus	Androsterone	0.0936022028326988	0.565640390516479
Haemophilus_parainfluenzae	Androsterone	0.218603372573853	0.175358785158304
Neisseria_flavescens	Androsterone	0.293870747089386	0.0656888575859744
Neisseria_mucosa	Androsterone	0.464846700429916	0.00251079990871683
Staphylococcus_aureus	Androsterone	-0.259156733751297	0.106353864349223
Streptococcus_mitis	Androsterone	0.326203197240829	0.0399525522792143
Streptococcus_salivarius	Androsterone	0.0844466015696526	0.604403638325351
Streptococcus_sanguinis	Androsterone	0.13325209915638	0.412386466133969
Veillonella_dispar	Androsterone	0.169523984193802	0.295672593710556
