# Supplementary material for: Changes in oral, skin, and gut microbiota in children with atopic dermatitis: a case-control study
Source: Front Microbiol. 2024 Aug 15;15:1442126. doi: 10.3389/fmicb.2024.1442126 (PMC11358084; doi:10.3389/fmicb.2024.1442126)
Supplement: Supplementary file 1 [file Data_Sheet_1.ZIP › raw data/Joint analysis of common bacterial strains, metabolites, and functional genes/skin_mic_cor_all.xls]

microName	metaName	CC	CCP
Escherichia_coli	Naematolone	0.323947668075562	0.0414288016235158
Faecalibacterium_prausnitzii	Naematolone	0.414464294910431	0.00783850994298918
Gemella_haemolysans	Naematolone	-0.432936042547226	0.00526556325147132
Granulicatella_adiacens	Naematolone	-0.347038894891739	0.0282384787072467
Haemophilus_haemolyticus	Naematolone	-0.287284791469574	0.07226636293837
Haemophilus_parainfluenzae	Naematolone	-0.450325399637222	0.00354770833675389
Neisseria_flavescens	Naematolone	-0.388605982065201	0.013208930979888
Neisseria_mucosa	Naematolone	-0.520188570022583	0.000580502601078337
Staphylococcus_aureus	Naematolone	0.395935714244843	0.0114384721829912
Streptococcus_mitis	Naematolone	-0.512208580970764	0.000728153785884311
Streptococcus_salivarius	Naematolone	-0.119925670325756	0.461066567905413
Streptococcus_sanguinis	Naematolone	-0.167408868670464	0.301827728220659
Veillonella_dispar	Naematolone	-0.256807953119278	0.109676028303002
Escherichia_coli	Etimizol	0.288962453603745	0.0705436936040671
Faecalibacterium_prausnitzii	Etimizol	0.382015615701675	0.0149941796183104
Gemella_haemolysans	Etimizol	-0.249416828155518	0.120644623700273
Granulicatella_adiacens	Etimizol	-0.220905914902687	0.170742938706455
Haemophilus_haemolyticus	Etimizol	-0.104093223810196	0.522688014619714
Haemophilus_parainfluenzae	Etimizol	-0.26426574587822	0.0993925472514374
Neisseria_flavescens	Etimizol	-0.225031942129135	0.1626912917748
Neisseria_mucosa	Etimizol	-0.405996233224869	0.0093402485884575
Staphylococcus_aureus	Etimizol	0.416653156280518	0.00748593283552657
Streptococcus_mitis	Etimizol	-0.323518753051758	0.0417144817958077
Streptococcus_salivarius	Etimizol	0.013546952046454	0.933879130431309
Streptococcus_sanguinis	Etimizol	-0.0595703534781933	0.715011667572168
Veillonella_dispar	Etimizol	-0.221943691372871	0.168691347884613
Escherichia_coli	beta-Bixin	0.338741630315781	0.0325072313720765
Faecalibacterium_prausnitzii	beta-Bixin	0.341060936450958	0.0312638133837893
Gemella_haemolysans	beta-Bixin	-0.432080626487732	0.00536606555130215
Granulicatella_adiacens	beta-Bixin	-0.499929487705231	0.0010210767908152
Haemophilus_haemolyticus	beta-Bixin	-0.326837807893753	0.0395450092479046
Haemophilus_parainfluenzae	beta-Bixin	-0.433158397674561	0.00523970760327308
Neisseria_flavescens	beta-Bixin	-0.385179609060287	0.0141131675617605
Neisseria_mucosa	beta-Bixin	-0.583204329013824	7.83527055063793e-05
Staphylococcus_aureus	beta-Bixin	0.385891258716583	0.0139211664253076
Streptococcus_mitis	beta-Bixin	-0.5269975066185	0.000476320236432848
Streptococcus_salivarius	beta-Bixin	-0.176333010196686	0.276409581929689
Streptococcus_sanguinis	beta-Bixin	-0.268063098192215	0.0944486250102785
Veillonella_dispar	beta-Bixin	-0.343461543321609	0.0300183249796304
Escherichia_coli	3alpha-3-Hydroxytirucalla-7,24-dien-21-oic acid	0.240666195750237	0.134672789324336
Faecalibacterium_prausnitzii	3alpha-3-Hydroxytirucalla-7,24-dien-21-oic acid	0.328173220157623	0.0386984731748317
Gemella_haemolysans	3alpha-3-Hydroxytirucalla-7,24-dien-21-oic acid	-0.424306660890579	0.00635823678849157
Granulicatella_adiacens	3alpha-3-Hydroxytirucalla-7,24-dien-21-oic acid	-0.300168991088867	0.059850729953296
Haemophilus_haemolyticus	3alpha-3-Hydroxytirucalla-7,24-dien-21-oic acid	-0.32004389166832	0.0440884044914811
Haemophilus_parainfluenzae	3alpha-3-Hydroxytirucalla-7,24-dien-21-oic acid	-0.370658963918686	0.0185490195853464
Neisseria_flavescens	3alpha-3-Hydroxytirucalla-7,24-dien-21-oic acid	-0.324388086795807	0.0411371160212308
Neisseria_mucosa	3alpha-3-Hydroxytirucalla-7,24-dien-21-oic acid	-0.409633219242096	0.00866753172590018
Staphylococcus_aureus	3alpha-3-Hydroxytirucalla-7,24-dien-21-oic acid	0.330260008573532	0.0374052650562229
Streptococcus_mitis	3alpha-3-Hydroxytirucalla-7,24-dien-21-oic acid	-0.452387660741806	0.00338079029216365
Streptococcus_salivarius	3alpha-3-Hydroxytirucalla-7,24-dien-21-oic acid	-0.149968788027763	0.355669738555165
Streptococcus_sanguinis	3alpha-3-Hydroxytirucalla-7,24-dien-21-oic acid	-0.161913514137268	0.318199299905509
Veillonella_dispar	3alpha-3-Hydroxytirucalla-7,24-dien-21-oic acid	-0.222092494368553	0.168398639562408
Escherichia_coli	Lyciumoside I	0.371470779180527	0.0182733531962729
Faecalibacterium_prausnitzii	Lyciumoside I	0.416125476360321	0.00756965735571313
Gemella_haemolysans	Lyciumoside I	-0.434361755847931	0.00510168082591944
Granulicatella_adiacens	Lyciumoside I	-0.405179053544998	0.00949740032486623
Haemophilus_haemolyticus	Lyciumoside I	-0.276775538921356	0.0838215827327367
Haemophilus_parainfluenzae	Lyciumoside I	-0.374164640903473	0.0173831384046732
Neisseria_flavescens	Lyciumoside I	-0.33559262752533	0.0342602545710515
Neisseria_mucosa	Lyciumoside I	-0.505456387996674	0.000878304552775822
Staphylococcus_aureus	Lyciumoside I	0.37430939078331	0.0173363562210818
Streptococcus_mitis	Lyciumoside I	-0.443098813295364	0.00419072901373863
Streptococcus_salivarius	Lyciumoside I	-0.14654378592968	0.366887180265434
Streptococcus_sanguinis	Lyciumoside I	-0.204157158732414	0.206367187762872
Veillonella_dispar	Lyciumoside I	-0.309831917285919	0.051704367788842
Escherichia_coli	6-Keto-prostaglandin E1	0.241023868322372	0.134076682014131
Faecalibacterium_prausnitzii	6-Keto-prostaglandin E1	0.467361718416214	0.0023612643185591
Gemella_haemolysans	6-Keto-prostaglandin E1	-0.473350256681442	0.00203627160783437
Granulicatella_adiacens	6-Keto-prostaglandin E1	-0.433741718530655	0.00517240092561844
Haemophilus_haemolyticus	6-Keto-prostaglandin E1	-0.332795321941376	0.0358818190453141
Haemophilus_parainfluenzae	6-Keto-prostaglandin E1	-0.414674073457718	0.0078041120241843
Neisseria_flavescens	6-Keto-prostaglandin E1	-0.292318284511566	0.0671949411642303
Neisseria_mucosa	6-Keto-prostaglandin E1	-0.434944927692413	0.00503593231927457
Staphylococcus_aureus	6-Keto-prostaglandin E1	0.41894268989563	0.00713182692855874
Streptococcus_mitis	6-Keto-prostaglandin E1	-0.499771863222122	0.00102543449414583
Streptococcus_salivarius	6-Keto-prostaglandin E1	-0.223982661962509	0.164712312274664
Streptococcus_sanguinis	6-Keto-prostaglandin E1	-0.11567447334528	0.477219103749411
Veillonella_dispar	6-Keto-prostaglandin E1	-0.363887906074524	0.020987200825302
Escherichia_coli	PG(i-12:0/6 keto-PGF1alpha)	0.245519295334816	0.126750616739441
Faecalibacterium_prausnitzii	PG(i-12:0/6 keto-PGF1alpha)	0.452982902526855	0.00333390608253015
Gemella_haemolysans	PG(i-12:0/6 keto-PGF1alpha)	-0.502985179424286	0.00093978529682337
Granulicatella_adiacens	PG(i-12:0/6 keto-PGF1alpha)	-0.451178997755051	0.00347776583421755
Haemophilus_haemolyticus	PG(i-12:0/6 keto-PGF1alpha)	-0.36438450217247	0.020799713431336
Haemophilus_parainfluenzae	PG(i-12:0/6 keto-PGF1alpha)	-0.450989305973053	0.00349320395266073
Neisseria_flavescens	PG(i-12:0/6 keto-PGF1alpha)	-0.317128360271454	0.0461636082450543
Neisseria_mucosa	PG(i-12:0/6 keto-PGF1alpha)	-0.451850265264511	0.00342361192388241
Staphylococcus_aureus	PG(i-12:0/6 keto-PGF1alpha)	0.428221434354782	0.00584041832875992
Streptococcus_mitis	PG(i-12:0/6 keto-PGF1alpha)	-0.530694723129272	0.000427062029556557
Streptococcus_salivarius	PG(i-12:0/6 keto-PGF1alpha)	-0.228320017457008	0.156474483167969
Streptococcus_sanguinis	PG(i-12:0/6 keto-PGF1alpha)	-0.172251671552658	0.287854800573856
Veillonella_dispar	PG(i-12:0/6 keto-PGF1alpha)	-0.381963640451431	0.015009031498662
Escherichia_coli	gamma-Humulene	0.424374729394913	0.00634890530630883
Faecalibacterium_prausnitzii	gamma-Humulene	0.414583265781403	0.00781898602695352
Gemella_haemolysans	gamma-Humulene	-0.435782015323639	0.00494284182859328
Granulicatella_adiacens	gamma-Humulene	-0.379106491804123	0.0158448124292576
Haemophilus_haemolyticus	gamma-Humulene	-0.307279944419861	0.0537638182765789
Haemophilus_parainfluenzae	gamma-Humulene	-0.407264947891235	0.0091006744412172
Neisseria_flavescens	gamma-Humulene	-0.262599885463715	0.101622922422749
Neisseria_mucosa	gamma-Humulene	-0.49974313378334	0.00102623052787099
Staphylococcus_aureus	gamma-Humulene	0.462932050228119	0.00263014865700884
Streptococcus_mitis	gamma-Humulene	-0.434187084436417	0.00512151811095629
Streptococcus_salivarius	gamma-Humulene	-0.00542055908590555	0.973518504205289
Streptococcus_sanguinis	gamma-Humulene	-0.218484565615654	0.175599354569113
Veillonella_dispar	gamma-Humulene	-0.30935999751091	0.0520803569359054
Escherichia_coli	Dihomo-gamma-linolenoylcholine	0.287094712257385	0.0724636083074062
Faecalibacterium_prausnitzii	Dihomo-gamma-linolenoylcholine	0.374409288167953	0.0173041318914251
Gemella_haemolysans	Dihomo-gamma-linolenoylcholine	-0.384613156318665	0.0142675934088516
Granulicatella_adiacens	Dihomo-gamma-linolenoylcholine	-0.384268879890442	0.0143621467923334
Haemophilus_haemolyticus	Dihomo-gamma-linolenoylcholine	-0.300472527742386	0.0595801615922005
Haemophilus_parainfluenzae	Dihomo-gamma-linolenoylcholine	-0.390182167291641	0.0128097699373602
Neisseria_flavescens	Dihomo-gamma-linolenoylcholine	-0.290856689214706	0.0686376754663183
Neisseria_mucosa	Dihomo-gamma-linolenoylcholine	-0.464000165462494	0.00256296898214581
Staphylococcus_aureus	Dihomo-gamma-linolenoylcholine	0.384931445121765	0.0141806466897654
Streptococcus_mitis	Dihomo-gamma-linolenoylcholine	-0.408012002706528	0.00896208394181097
Streptococcus_salivarius	Dihomo-gamma-linolenoylcholine	-0.0678045377135277	0.677619107318804
Streptococcus_sanguinis	Dihomo-gamma-linolenoylcholine	-0.201193749904633	0.21317290262447
Veillonella_dispar	Dihomo-gamma-linolenoylcholine	-0.345855414867401	0.0288173741075988
Escherichia_coli	Lysyl-Lysine	0.242182210087776	0.132159598426209
Faecalibacterium_prausnitzii	Lysyl-Lysine	0.384794980287552	0.0142178695920705
Gemella_haemolysans	Lysyl-Lysine	-0.308356076478958	0.0528875044821413
Granulicatella_adiacens	Lysyl-Lysine	-0.195716366171837	0.226158128885837
Haemophilus_haemolyticus	Lysyl-Lysine	-0.154305785894394	0.341767088477771
Haemophilus_parainfluenzae	Lysyl-Lysine	-0.265839338302612	0.0973203200489676
Neisseria_flavescens	Lysyl-Lysine	-0.0733755007386208	0.652739827411967
Neisseria_mucosa	Lysyl-Lysine	-0.389497399330139	0.0129819074542321
Staphylococcus_aureus	Lysyl-Lysine	0.410868227481842	0.00844875589920258
Streptococcus_mitis	Lysyl-Lysine	-0.404468208551407	0.00963593766088677
Streptococcus_salivarius	Lysyl-Lysine	-0.0311370324343443	0.848737588499054
Streptococcus_sanguinis	Lysyl-Lysine	-0.0223857238888741	0.890945974354634
Veillonella_dispar	Lysyl-Lysine	-0.289443165063858	0.0700560923255691
Escherichia_coli	Tryptophanol	0.390847712755203	0.012644325759847
Faecalibacterium_prausnitzii	Tryptophanol	0.525529325008392	0.000497250449778441
Gemella_haemolysans	Tryptophanol	-0.457845628261566	0.00297169627523175
Granulicatella_adiacens	Tryptophanol	-0.485813647508621	0.00148335724677295
Haemophilus_haemolyticus	Tryptophanol	-0.322899729013443	0.0421296043658685
Haemophilus_parainfluenzae	Tryptophanol	-0.473506242036819	0.00202836087220559
Neisseria_flavescens	Tryptophanol	-0.346659541130066	0.0284229817384383
Neisseria_mucosa	Tryptophanol	-0.455962657928467	0.0031076453192882
Staphylococcus_aureus	Tryptophanol	0.481032520532608	0.00167739570132319
Streptococcus_mitis	Tryptophanol	-0.527749300003052	0.000465910960418814
Streptococcus_salivarius	Tryptophanol	-0.110702320933342	0.49648152979693
Streptococcus_sanguinis	Tryptophanol	-0.116164267063141	0.47534310493227
Veillonella_dispar	Tryptophanol	-0.438356250524521	0.00466586097270794
Escherichia_coli	L-alpha-Amino-1H-pyrrole-1-hexanoic acid	0.378547877073288	0.01601272743265
Faecalibacterium_prausnitzii	L-alpha-Amino-1H-pyrrole-1-hexanoic acid	0.505411446094513	0.000879389915547257
Gemella_haemolysans	L-alpha-Amino-1H-pyrrole-1-hexanoic acid	-0.414994657039642	0.00775179582391994
Granulicatella_adiacens	L-alpha-Amino-1H-pyrrole-1-hexanoic acid	-0.332645058631897	0.0359706722916044
Haemophilus_haemolyticus	L-alpha-Amino-1H-pyrrole-1-hexanoic acid	-0.215757802128792	0.181185811568242
Haemophilus_parainfluenzae	L-alpha-Amino-1H-pyrrole-1-hexanoic acid	-0.401257812976837	0.0102833554199704
Neisseria_flavescens	L-alpha-Amino-1H-pyrrole-1-hexanoic acid	-0.207593306899071	0.198667182514157
Neisseria_mucosa	L-alpha-Amino-1H-pyrrole-1-hexanoic acid	-0.376241773366928	0.0167219029086314
Staphylococcus_aureus	L-alpha-Amino-1H-pyrrole-1-hexanoic acid	0.530890941619873	0.000424580186060952
Streptococcus_mitis	L-alpha-Amino-1H-pyrrole-1-hexanoic acid	-0.440566658973694	0.00443888751435484
Streptococcus_salivarius	L-alpha-Amino-1H-pyrrole-1-hexanoic acid	-0.0385144986212254	0.813471171194923
Streptococcus_sanguinis	L-alpha-Amino-1H-pyrrole-1-hexanoic acid	-0.0791243016719818	0.627449636139814
Veillonella_dispar	L-alpha-Amino-1H-pyrrole-1-hexanoic acid	-0.326662242412567	0.0396574159731977
Escherichia_coli	N'-nitrosoanabasine	0.28252100944519	0.0773385466171765
Faecalibacterium_prausnitzii	N'-nitrosoanabasine	0.374596893787384	0.0172437513573653
Gemella_haemolysans	N'-nitrosoanabasine	-0.250643163919449	0.118769872616405
Granulicatella_adiacens	N'-nitrosoanabasine	-0.170273572206497	0.293510742728233
Haemophilus_haemolyticus	N'-nitrosoanabasine	-0.0667968913912773	0.682156376521494
Haemophilus_parainfluenzae	N'-nitrosoanabasine	-0.197233557701111	0.22250831695633
Neisseria_flavescens	N'-nitrosoanabasine	-0.102758325636387	0.528062676114438
Neisseria_mucosa	N'-nitrosoanabasine	-0.319655328989029	0.0443605277008201
Staphylococcus_aureus	N'-nitrosoanabasine	0.464410156011581	0.00253758508682145
Streptococcus_mitis	N'-nitrosoanabasine	-0.330837607383728	0.0370536259382792
Streptococcus_salivarius	N'-nitrosoanabasine	0.0392952859401703	0.809758673386532
Streptococcus_sanguinis	N'-nitrosoanabasine	0.00871310662478209	0.95744503636317
Veillonella_dispar	N'-nitrosoanabasine	-0.147982269525528	0.362150378558872
Escherichia_coli	(1S,2S,4R,8R)-p-Menthane-1,2,9-triol	0.37463703751564	0.0172308542293853
Faecalibacterium_prausnitzii	(1S,2S,4R,8R)-p-Menthane-1,2,9-triol	0.339886367321014	0.0318885326047418
Gemella_haemolysans	(1S,2S,4R,8R)-p-Menthane-1,2,9-triol	-0.310023218393326	0.0515525761589801
Granulicatella_adiacens	(1S,2S,4R,8R)-p-Menthane-1,2,9-triol	-0.284306406974792	0.0754059223956145
Haemophilus_haemolyticus	(1S,2S,4R,8R)-p-Menthane-1,2,9-triol	-0.0975732058286667	0.549192393312473
Haemophilus_parainfluenzae	(1S,2S,4R,8R)-p-Menthane-1,2,9-triol	-0.334052979946136	0.035145165365583
Neisseria_flavescens	(1S,2S,4R,8R)-p-Menthane-1,2,9-triol	-0.222192645072937	0.168201840613233
Neisseria_mucosa	(1S,2S,4R,8R)-p-Menthane-1,2,9-triol	-0.490995496511459	0.00129571133737771
Staphylococcus_aureus	(1S,2S,4R,8R)-p-Menthane-1,2,9-triol	0.440617173910141	0.00443381469243764
Streptococcus_mitis	(1S,2S,4R,8R)-p-Menthane-1,2,9-triol	-0.408293455839157	0.00891034103496136
Streptococcus_salivarius	(1S,2S,4R,8R)-p-Menthane-1,2,9-triol	0.0608624145388603	0.709097958954436
Streptococcus_sanguinis	(1S,2S,4R,8R)-p-Menthane-1,2,9-triol	-0.180989801883698	0.263719429100098
Veillonella_dispar	(1S,2S,4R,8R)-p-Menthane-1,2,9-triol	-0.219823345541954	0.172902134028147
Escherichia_coli	4-Amino-5-aminomethyl-2-methylpyrimidine	0.214944303035736	0.182876722922207
Faecalibacterium_prausnitzii	4-Amino-5-aminomethyl-2-methylpyrimidine	0.341505438089371	0.0310300400415358
Gemella_haemolysans	4-Amino-5-aminomethyl-2-methylpyrimidine	-0.207061782479286	0.199844891752632
Granulicatella_adiacens	4-Amino-5-aminomethyl-2-methylpyrimidine	-0.104281954467297	0.521930316373517
Haemophilus_haemolyticus	4-Amino-5-aminomethyl-2-methylpyrimidine	-0.0336630456149578	0.8366261432829
Haemophilus_parainfluenzae	4-Amino-5-aminomethyl-2-methylpyrimidine	-0.202695026993752	0.209705916801743
Neisseria_flavescens	4-Amino-5-aminomethyl-2-methylpyrimidine	-0.140128582715988	0.388459469949819
Neisseria_mucosa	4-Amino-5-aminomethyl-2-methylpyrimidine	-0.349380314350128	0.0271214973309952
Staphylococcus_aureus	4-Amino-5-aminomethyl-2-methylpyrimidine	0.408102571964264	0.00894540548410294
Streptococcus_mitis	4-Amino-5-aminomethyl-2-methylpyrimidine	-0.307851016521454	0.0532973465131579
Streptococcus_salivarius	4-Amino-5-aminomethyl-2-methylpyrimidine	0.0549898631870747	0.736106882801009
Streptococcus_sanguinis	4-Amino-5-aminomethyl-2-methylpyrimidine	-0.0429758429527283	0.79231487421007
Veillonella_dispar	4-Amino-5-aminomethyl-2-methylpyrimidine	-0.107780382037163	0.507984038819078
Escherichia_coli	17-Hydroxylinolenic acid	0.230137050151825	0.153114102704883
Faecalibacterium_prausnitzii	17-Hydroxylinolenic acid	0.304952472448349	0.0556989180245069
Gemella_haemolysans	17-Hydroxylinolenic acid	-0.272963404655457	0.0883509317792883
Granulicatella_adiacens	17-Hydroxylinolenic acid	-0.190538793802261	0.238921298056257
Haemophilus_haemolyticus	17-Hydroxylinolenic acid	-0.0762999728322029	0.639824285822458
Haemophilus_parainfluenzae	17-Hydroxylinolenic acid	-0.223859623074532	0.164950480927929
Neisseria_flavescens	17-Hydroxylinolenic acid	-0.138646706938744	0.393545861574113
Neisseria_mucosa	17-Hydroxylinolenic acid	-0.338805705308914	0.0324723418514483
Staphylococcus_aureus	17-Hydroxylinolenic acid	0.541541218757629	0.000307770813303687
Streptococcus_mitis	17-Hydroxylinolenic acid	-0.33201989531517	0.0363422768094945
Streptococcus_salivarius	17-Hydroxylinolenic acid	-0.0345204025506973	0.832523674489471
Streptococcus_sanguinis	17-Hydroxylinolenic acid	0.0028191558085382	0.986225578814135
Veillonella_dispar	17-Hydroxylinolenic acid	-0.225496217608452	0.161802802991648
Escherichia_coli	Cyclopassifloside II	0.245178684592247	0.127294998509927
Faecalibacterium_prausnitzii	Cyclopassifloside II	0.344818204641342	0.0293327519028872
Gemella_haemolysans	Cyclopassifloside II	-0.106100179255009	0.514658558658457
Granulicatella_adiacens	Cyclopassifloside II	-0.0319129005074501	0.845013760523508
Haemophilus_haemolyticus	Cyclopassifloside II	0.0297825187444687	0.855246389398217
Haemophilus_parainfluenzae	Cyclopassifloside II	-0.0468368753790855	0.774122505966157
Neisseria_flavescens	Cyclopassifloside II	-0.168222159147263	0.299451380058253
Neisseria_mucosa	Cyclopassifloside II	-0.381321042776108	0.0151936828341874
Staphylococcus_aureus	Cyclopassifloside II	0.386148601770401	0.0138522829303329
Streptococcus_mitis	Cyclopassifloside II	-0.223754569888115	0.1651540311848
Streptococcus_salivarius	Cyclopassifloside II	0.177547082304955	0.273063287271192
Streptococcus_sanguinis	Cyclopassifloside II	-0.0669079646468163	0.681655686738876
Veillonella_dispar	Cyclopassifloside II	0.0264733489602804	0.871186808909047
Escherichia_coli	N-Heptanoylsolamine	-0.182676643133163	0.259219412254095
Faecalibacterium_prausnitzii	N-Heptanoylsolamine	-0.255462765693665	0.111613814893224
Gemella_haemolysans	N-Heptanoylsolamine	0.19827738404274	0.220020879230429
Granulicatella_adiacens	N-Heptanoylsolamine	0.376738101243973	0.0165670777051061
Haemophilus_haemolyticus	N-Heptanoylsolamine	0.225424140691757	0.161940506298479
Haemophilus_parainfluenzae	N-Heptanoylsolamine	0.33183017373085	0.0364556685580091
Neisseria_flavescens	N-Heptanoylsolamine	0.229095101356506	0.155034554567925
Neisseria_mucosa	N-Heptanoylsolamine	0.35531759262085	0.0244521833703337
Staphylococcus_aureus	N-Heptanoylsolamine	-0.263156682252884	0.100873227334979
Streptococcus_mitis	N-Heptanoylsolamine	0.260306239128113	0.104756153955934
Streptococcus_salivarius	N-Heptanoylsolamine	0.0797665864229202	0.624649323523649
Streptococcus_sanguinis	N-Heptanoylsolamine	0.130085170269012	0.423681732045219
Veillonella_dispar	N-Heptanoylsolamine	0.352047771215439	0.0258938264269504
Escherichia_coli	22alpha-Hydroxy-campesterol	0.427683889865875	0.00590928593004381
Faecalibacterium_prausnitzii	22alpha-Hydroxy-campesterol	0.335879236459732	0.0340975613086776
Gemella_haemolysans	22alpha-Hydroxy-campesterol	-0.418380856513977	0.00721735792804501
Granulicatella_adiacens	22alpha-Hydroxy-campesterol	-0.51839691400528	0.000611098362656159
Haemophilus_haemolyticus	22alpha-Hydroxy-campesterol	-0.365615874528885	0.0203408507440692
Haemophilus_parainfluenzae	22alpha-Hydroxy-campesterol	-0.466585397720337	0.00240656441460851
Neisseria_flavescens	22alpha-Hydroxy-campesterol	-0.368939638137817	0.0191443906483317
Neisseria_mucosa	22alpha-Hydroxy-campesterol	-0.539154469966888	0.000331090131950429
Staphylococcus_aureus	22alpha-Hydroxy-campesterol	0.369311034679413	0.01901444355134
Streptococcus_mitis	22alpha-Hydroxy-campesterol	-0.483628869056702	0.00156941490243456
Streptococcus_salivarius	22alpha-Hydroxy-campesterol	-0.0881554037332535	0.588563394991726
Streptococcus_sanguinis	22alpha-Hydroxy-campesterol	-0.155993282794952	0.336449157960317
Veillonella_dispar	22alpha-Hydroxy-campesterol	-0.388969153165817	0.0131160363147615
Escherichia_coli	alpha-Tocopherol	0.474112391471863	0.00199787647899852
Faecalibacterium_prausnitzii	alpha-Tocopherol	0.370710402727127	0.0185314495995739
Gemella_haemolysans	alpha-Tocopherol	-0.420450180768967	0.00690663434167105
Granulicatella_adiacens	alpha-Tocopherol	-0.317908823490143	0.0456005088467577
Haemophilus_haemolyticus	alpha-Tocopherol	-0.243838459253311	0.129453975734779
Haemophilus_parainfluenzae	alpha-Tocopherol	-0.375539749860764	0.0169429732828843
Neisseria_flavescens	alpha-Tocopherol	-0.260056763887405	0.105101338752686
Neisseria_mucosa	alpha-Tocopherol	-0.402014344930649	0.0101275377375245
Staphylococcus_aureus	alpha-Tocopherol	0.455933272838593	0.0031098093094668
Streptococcus_mitis	alpha-Tocopherol	-0.412702888250351	0.00813250921443132
Streptococcus_salivarius	alpha-Tocopherol	0.00418429123237729	0.979556687268505
Streptococcus_sanguinis	alpha-Tocopherol	-0.17835858464241	0.270841470218722
Veillonella_dispar	alpha-Tocopherol	-0.243743911385536	0.129607307634245
