# Supplementary material for: Changes in oral, skin, and gut microbiota in children with atopic dermatitis: a case-control study
Source: Front Microbiol. 2024 Aug 15;15:1442126. doi: 10.3389/fmicb.2024.1442126 (PMC11358084; doi:10.3389/fmicb.2024.1442126)
Supplement: Supplementary file 1 [file Data_Sheet_1.ZIP › raw data/Joint analysis of common bacterial strains, metabolites, and functional genes/intestine_mic_cor_heatmap.xls]

CC	2alpha-(3-Hydroxypropyl)-1alpha,25-dihydroxy-19-norvitamin D3	3-Methoxytyramine	Androsterone	cis-Linoleic acid	Nomifensine
Faecalibacterium_prausnitzii	-0.413453072309494	0.276836037635803	-0.317795813083649	-0.339372634887695	0.210139214992523
Gemella_haemolysans	0.181254476308823	-0.190827369689941	0.229883715510368	0.448668301105499	-0.214044347405434
Neisseria_mucosa	0.4214848279953	-0.246821537613869	0.464846700429916	0.431549310684204	-0.35908505320549
Staphylococcus_aureus	-0.406739145517349	0.408731549978256	-0.259156733751297	-0.457049041986465	0.427811443805695
Streptococcus_mitis	0.31410077214241	-0.251613676548004	0.326203197240829	0.490289896726608	-0.267338186502457
