# Supplementary material for: Changes in oral, skin, and gut microbiota in children with atopic dermatitis: a case-control study
Source: Front Microbiol. 2024 Aug 15;15:1442126. doi: 10.3389/fmicb.2024.1442126 (PMC11358084; doi:10.3389/fmicb.2024.1442126)
Supplement: Supplementary file 1 [file Data_Sheet_1.ZIP › raw data/Joint analysis of common bacterial strains, metabolites, and functional genes/oral_cavity_mic_cor_all.xls]

microName	metaName	CC	CCP
Escherichia_coli	Cyclic Urea	0.410718679428101	0.00847499287922537
Faecalibacterium_prausnitzii	Cyclic Urea	0.263872802257538	0.0999152394151408
Gemella_haemolysans	Cyclic Urea	-0.25496107339859	0.112343118835483
Granulicatella_adiacens	Cyclic Urea	-0.234964296221733	0.144443077659072
Haemophilus_haemolyticus	Cyclic Urea	-0.0779675543308258	0.632505959897172
Haemophilus_parainfluenzae	Cyclic Urea	-0.285772532224655	0.0738473652297964
Neisseria_flavescens	Cyclic Urea	-0.267531752586365	0.0951287872419921
Neisseria_mucosa	Cyclic Urea	-0.420866966247559	0.0068454661203079
Staphylococcus_aureus	Cyclic Urea	0.446906596422195	0.00384029539277897
Streptococcus_mitis	Cyclic Urea	-0.323203682899475	0.0419253531915427
Streptococcus_salivarius	Cyclic Urea	-0.0955800861120224	0.557419594118194
Streptococcus_sanguinis	Cyclic Urea	-0.0796836540102959	0.625010611242827
Veillonella_dispar	Cyclic Urea	-0.245882928371429	0.126171361216291
Escherichia_coli	Isopetasoside	0.352862983942032	0.0255279659802135
Faecalibacterium_prausnitzii	Isopetasoside	0.334789276123047	0.0347196720877494
Gemella_haemolysans	Isopetasoside	-0.485269159078598	0.00150440469492441
Granulicatella_adiacens	Isopetasoside	-0.474520027637482	0.00197760324626817
Haemophilus_haemolyticus	Isopetasoside	-0.399069130420685	0.0107457235447703
Haemophilus_parainfluenzae	Isopetasoside	-0.49679708480835	0.00111083114090649
Neisseria_flavescens	Isopetasoside	-0.374728143215179	0.0172016144754139
Neisseria_mucosa	Isopetasoside	-0.572106778621674	0.000114857557806491
Staphylococcus_aureus	Isopetasoside	0.265830188989639	0.097332271991581
Streptococcus_mitis	Isopetasoside	-0.542323708534241	0.000300453213226248
Streptococcus_salivarius	Isopetasoside	-0.190127044916153	0.23995681243052
Streptococcus_sanguinis	Isopetasoside	-0.273876309394836	0.0872494075892813
Veillonella_dispar	Isopetasoside	-0.371304482221603	0.0183295402289523
Escherichia_coli	Vitamin K1 2,3-epoxide	0.330214083194733	0.0374333407586713
Faecalibacterium_prausnitzii	Vitamin K1 2,3-epoxide	0.275361388921738	0.0854802508765165
Gemella_haemolysans	Vitamin K1 2,3-epoxide	-0.30738952755928	0.0536740542093697
Granulicatella_adiacens	Vitamin K1 2,3-epoxide	-0.246480241417885	0.125224159273606
Haemophilus_haemolyticus	Vitamin K1 2,3-epoxide	-0.205452099442482	0.203441325326347
Haemophilus_parainfluenzae	Vitamin K1 2,3-epoxide	-0.35564112663269	0.0243132423337098
Neisseria_flavescens	Vitamin K1 2,3-epoxide	-0.26344758272171	0.100483232319741
Neisseria_mucosa	Vitamin K1 2,3-epoxide	-0.32695409655571	0.0394706978075416
Staphylococcus_aureus	Vitamin K1 2,3-epoxide	0.254896640777588	0.112437044456869
Streptococcus_mitis	Vitamin K1 2,3-epoxide	-0.318510174751282	0.0451704371622219
Streptococcus_salivarius	Vitamin K1 2,3-epoxide	-0.117730736732483	0.469369407175849
Streptococcus_sanguinis	Vitamin K1 2,3-epoxide	-0.113424032926559	0.485888459091914
Veillonella_dispar	Vitamin K1 2,3-epoxide	-0.181058809161186	0.263534328786026
Escherichia_coli	Tris(2-ethylhexyl) phosphate	0.349868476390839	0.0268932905318455
Faecalibacterium_prausnitzii	Tris(2-ethylhexyl) phosphate	0.373176336288452	0.0177053989478206
Gemella_haemolysans	Tris(2-ethylhexyl) phosphate	-0.454594105482101	0.00320983828095733
Granulicatella_adiacens	Tris(2-ethylhexyl) phosphate	-0.391120761632919	0.0125769770883293
Haemophilus_haemolyticus	Tris(2-ethylhexyl) phosphate	-0.365804970264435	0.0202711418134467
Haemophilus_parainfluenzae	Tris(2-ethylhexyl) phosphate	-0.456636071205139	0.00305841318807065
Neisseria_flavescens	Tris(2-ethylhexyl) phosphate	-0.356224089860916	0.0240645475632046
Neisseria_mucosa	Tris(2-ethylhexyl) phosphate	-0.59587287902832	4.97623603710196e-05
Staphylococcus_aureus	Tris(2-ethylhexyl) phosphate	0.298207759857178	0.061622599935784
Streptococcus_mitis	Tris(2-ethylhexyl) phosphate	-0.513368964195251	0.000704791780319791
Streptococcus_salivarius	Tris(2-ethylhexyl) phosphate	-0.134753197431564	0.407093063394672
Streptococcus_sanguinis	Tris(2-ethylhexyl) phosphate	-0.223840966820717	0.164986615899382
Veillonella_dispar	Tris(2-ethylhexyl) phosphate	-0.31872022151947	0.0450209924905696
Escherichia_coli	Undecanedioic acid	0.243242502212524	0.130422724987271
Faecalibacterium_prausnitzii	Undecanedioic acid	0.347808867692947	0.0278670380076962
Gemella_haemolysans	Undecanedioic acid	-0.475052952766418	0.00195137229627385
Granulicatella_adiacens	Undecanedioic acid	-0.261660933494568	0.10289680227838
Haemophilus_haemolyticus	Undecanedioic acid	-0.338024973869324	0.0328995624317405
Haemophilus_parainfluenzae	Undecanedioic acid	-0.281578123569489	0.0783746959383742
Neisseria_flavescens	Undecanedioic acid	-0.16690368950367	0.303309856848628
Neisseria_mucosa	Undecanedioic acid	-0.48432320356369	0.00154159925062891
Staphylococcus_aureus	Undecanedioic acid	0.527580142021179	0.000468235193118893
Streptococcus_mitis	Undecanedioic acid	-0.501753211021423	0.000971840541482694
Streptococcus_salivarius	Undecanedioic acid	-0.0293606650084257	0.857275462620363
Streptococcus_sanguinis	Undecanedioic acid	-0.165573269128799	0.30723530908665
Veillonella_dispar	Undecanedioic acid	-0.185509622097015	0.251777312324854
Escherichia_coli	Dodecanedioic acid	0.279869705438614	0.0802796899833154
Faecalibacterium_prausnitzii	Dodecanedioic acid	0.361618012189865	0.0218622770664303
Gemella_haemolysans	Dodecanedioic acid	-0.429229229688644	0.00571317367697688
Granulicatella_adiacens	Dodecanedioic acid	-0.29971107840538	0.0602607566342217
Haemophilus_haemolyticus	Dodecanedioic acid	-0.266839534044266	0.0960205197377204
Haemophilus_parainfluenzae	Dodecanedioic acid	-0.29439976811409	0.0651817860575852
Neisseria_flavescens	Dodecanedioic acid	-0.156279951334	0.335550864186667
Neisseria_mucosa	Dodecanedioic acid	-0.486637234687805	0.00145201564178676
Staphylococcus_aureus	Dodecanedioic acid	0.552444577217102	0.000218910652483251
Streptococcus_mitis	Dodecanedioic acid	-0.457318931818008	0.00300918859232135
Streptococcus_salivarius	Dodecanedioic acid	-0.0557346865534782	0.732663135453974
Streptococcus_sanguinis	Dodecanedioic acid	-0.156678751111031	0.334303668209831
Veillonella_dispar	Dodecanedioic acid	-0.234260842204094	0.145683665150757
Escherichia_coli	Galabiosylceramide (d18:1/24:1(15Z))	0.373032599687576	0.0177526835802291
Faecalibacterium_prausnitzii	Galabiosylceramide (d18:1/24:1(15Z))	0.337728679180145	0.0330629005774346
Gemella_haemolysans	Galabiosylceramide (d18:1/24:1(15Z))	-0.199502199888229	0.217126644851674
Granulicatella_adiacens	Galabiosylceramide (d18:1/24:1(15Z))	-0.0342594385147095	0.833771933973773
Haemophilus_haemolyticus	Galabiosylceramide (d18:1/24:1(15Z))	-0.0260951593518257	0.873011889080389
Haemophilus_parainfluenzae	Galabiosylceramide (d18:1/24:1(15Z))	-0.173643723130226	0.283917128213618
Neisseria_flavescens	Galabiosylceramide (d18:1/24:1(15Z))	-0.00631068553775549	0.969171828724134
Neisseria_mucosa	Galabiosylceramide (d18:1/24:1(15Z))	-0.26760196685791	0.0950386924023636
Staphylococcus_aureus	Galabiosylceramide (d18:1/24:1(15Z))	0.477741003036499	0.00182368069884742
Streptococcus_mitis	Galabiosylceramide (d18:1/24:1(15Z))	-0.245426401495934	0.126898911691184
Streptococcus_salivarius	Galabiosylceramide (d18:1/24:1(15Z))	0.119157195091248	0.463964501098208
Streptococcus_sanguinis	Galabiosylceramide (d18:1/24:1(15Z))	0.065968245267868	0.685895927984079
Veillonella_dispar	Galabiosylceramide (d18:1/24:1(15Z))	-0.0929403677582741	0.56840364041396
Escherichia_coli	PS(22:0/18:1(12Z)-2OH(9,10))	0.318581879138947	0.04511937566632
Faecalibacterium_prausnitzii	PS(22:0/18:1(12Z)-2OH(9,10))	0.233646184206009	0.146774048999253
Gemella_haemolysans	PS(22:0/18:1(12Z)-2OH(9,10))	-0.117293372750282	0.471033263825424
Granulicatella_adiacens	PS(22:0/18:1(12Z)-2OH(9,10))	-0.061760850250721	0.704995728814999
Haemophilus_haemolyticus	PS(22:0/18:1(12Z)-2OH(9,10))	0.0478411242365837	0.769409720756358
Haemophilus_parainfluenzae	PS(22:0/18:1(12Z)-2OH(9,10))	-0.200581967830658	0.214597050682593
Neisseria_flavescens	PS(22:0/18:1(12Z)-2OH(9,10))	-0.0372989773750305	0.819258733860496
Neisseria_mucosa	PS(22:0/18:1(12Z)-2OH(9,10))	-0.304473638534546	0.0561038516011485
Staphylococcus_aureus	PS(22:0/18:1(12Z)-2OH(9,10))	0.399131804704666	0.0107322408033004
Streptococcus_mitis	PS(22:0/18:1(12Z)-2OH(9,10))	-0.191481381654739	0.236562173723085
Streptococcus_salivarius	PS(22:0/18:1(12Z)-2OH(9,10))	0.0373733267188072	0.81890445332098
Streptococcus_sanguinis	PS(22:0/18:1(12Z)-2OH(9,10))	0.0282855294644833	0.862450820547592
Veillonella_dispar	PS(22:0/18:1(12Z)-2OH(9,10))	-0.132177650928497	0.416199276551355
Escherichia_coli	(x)-2-Heptanol glucoside	0.237952306866646	0.139260049202908
Faecalibacterium_prausnitzii	(x)-2-Heptanol glucoside	0.33048403263092	0.0372685582113377
Gemella_haemolysans	(x)-2-Heptanol glucoside	-0.318233370780945	0.0453679911461207
Granulicatella_adiacens	(x)-2-Heptanol glucoside	-0.174341231584549	0.281957326269437
Haemophilus_haemolyticus	(x)-2-Heptanol glucoside	-0.145981222391129	0.368749689669989
Haemophilus_parainfluenzae	(x)-2-Heptanol glucoside	-0.195814609527588	0.225920556941103
Neisseria_flavescens	(x)-2-Heptanol glucoside	-0.0562441647052765	0.730310492004983
Neisseria_mucosa	(x)-2-Heptanol glucoside	-0.334159284830093	0.0350834710204322
Staphylococcus_aureus	(x)-2-Heptanol glucoside	0.514091730117798	0.000690580272643126
Streptococcus_mitis	(x)-2-Heptanol glucoside	-0.360337853431702	0.0223690912424379
Streptococcus_salivarius	(x)-2-Heptanol glucoside	0.033161386847496	0.839028576446599
Streptococcus_sanguinis	(x)-2-Heptanol glucoside	-0.0584346354007721	0.720223410417292
Veillonella_dispar	(x)-2-Heptanol glucoside	-0.171708986163139	0.289399417201945
Escherichia_coli	(5E)-3-Hydroxyhept-5-enoylcarnitine	0.22552427649498	0.161749219299289
Faecalibacterium_prausnitzii	(5E)-3-Hydroxyhept-5-enoylcarnitine	0.340091854333878	0.0317785048795391
Gemella_haemolysans	(5E)-3-Hydroxyhept-5-enoylcarnitine	-0.377934843301773	0.016198725597951
Granulicatella_adiacens	(5E)-3-Hydroxyhept-5-enoylcarnitine	-0.238314285874367	0.138641614845537
Haemophilus_haemolyticus	(5E)-3-Hydroxyhept-5-enoylcarnitine	-0.0977623015642166	0.548414840997559
Haemophilus_parainfluenzae	(5E)-3-Hydroxyhept-5-enoylcarnitine	-0.313497334718704	0.0488577031539852
Neisseria_flavescens	(5E)-3-Hydroxyhept-5-enoylcarnitine	-0.035886138677597	0.825997677560808
Neisseria_mucosa	(5E)-3-Hydroxyhept-5-enoylcarnitine	-0.319241136312485	0.0446520965717871
Staphylococcus_aureus	(5E)-3-Hydroxyhept-5-enoylcarnitine	0.370325356721878	0.0186633098781133
Streptococcus_mitis	(5E)-3-Hydroxyhept-5-enoylcarnitine	-0.431466370820999	0.00543925537334711
Streptococcus_salivarius	(5E)-3-Hydroxyhept-5-enoylcarnitine	-0.0204459670931101	0.900346101325201
Streptococcus_sanguinis	(5E)-3-Hydroxyhept-5-enoylcarnitine	-0.0038528461009264	0.981175737486923
Veillonella_dispar	(5E)-3-Hydroxyhept-5-enoylcarnitine	-0.328553169965744	0.0384603370263639
Escherichia_coli	(2E,6E,8E)-Decatrienoylcarnitine	0.242070078849792	0.132344282279214
Faecalibacterium_prausnitzii	(2E,6E,8E)-Decatrienoylcarnitine	0.358278036117554	0.0232051292181121
Gemella_haemolysans	(2E,6E,8E)-Decatrienoylcarnitine	-0.363073319196701	0.0212978036033091
Granulicatella_adiacens	(2E,6E,8E)-Decatrienoylcarnitine	-0.22601842880249	0.160807649269681
Haemophilus_haemolyticus	(2E,6E,8E)-Decatrienoylcarnitine	-0.0918057933449745	0.573154999020522
Haemophilus_parainfluenzae	(2E,6E,8E)-Decatrienoylcarnitine	-0.300262868404388	0.0597669447575009
Neisseria_flavescens	(2E,6E,8E)-Decatrienoylcarnitine	-0.0281626116484404	0.863042872865182
Neisseria_mucosa	(2E,6E,8E)-Decatrienoylcarnitine	-0.311716318130493	0.0502246978149135
Staphylococcus_aureus	(2E,6E,8E)-Decatrienoylcarnitine	0.344866126775742	0.029308773417047
Streptococcus_mitis	(2E,6E,8E)-Decatrienoylcarnitine	-0.420489728450775	0.00690081008930954
Streptococcus_salivarius	(2E,6E,8E)-Decatrienoylcarnitine	0.00294802314601839	0.985595996047359
Streptococcus_sanguinis	(2E,6E,8E)-Decatrienoylcarnitine	-0.0048865363933146	0.976126620139572
Veillonella_dispar	(2E,6E,8E)-Decatrienoylcarnitine	-0.294232368469238	0.0653419039453946
Escherichia_coli	3-Hydroxydodeca-6,9-dienoylcarnitine	0.238324955105782	0.138623417521357
Faecalibacterium_prausnitzii	3-Hydroxydodeca-6,9-dienoylcarnitine	0.416436940431595	0.00752014193996908
Gemella_haemolysans	3-Hydroxydodeca-6,9-dienoylcarnitine	-0.255769670009613	0.111169442756872
Granulicatella_adiacens	3-Hydroxydodeca-6,9-dienoylcarnitine	-0.161521509289742	0.319388084459939
Haemophilus_haemolyticus	3-Hydroxydodeca-6,9-dienoylcarnitine	-0.0387887023389339	0.812166920965354
Haemophilus_parainfluenzae	3-Hydroxydodeca-6,9-dienoylcarnitine	-0.239199802279472	0.137137289390041
Neisseria_flavescens	3-Hydroxydodeca-6,9-dienoylcarnitine	-0.0843264535069466	0.604919846562549
Neisseria_mucosa	3-Hydroxydodeca-6,9-dienoylcarnitine	-0.336559057235718	0.0337141949851705
Staphylococcus_aureus	3-Hydroxydodeca-6,9-dienoylcarnitine	0.49709764122963	0.00110192558440847
Streptococcus_mitis	3-Hydroxydodeca-6,9-dienoylcarnitine	-0.339955568313599	0.0318514440854289
Streptococcus_salivarius	3-Hydroxydodeca-6,9-dienoylcarnitine	-0.018450103700161	0.910032134954009
Streptococcus_sanguinis	3-Hydroxydodeca-6,9-dienoylcarnitine	-0.034184455871582	0.834130670169809
Veillonella_dispar	3-Hydroxydodeca-6,9-dienoylcarnitine	-0.192032739520073	0.235189578830239
Escherichia_coli	L-alpha-Amino-1H-pyrrole-1-hexanoic acid	0.378547877073288	0.01601272743265
Faecalibacterium_prausnitzii	L-alpha-Amino-1H-pyrrole-1-hexanoic acid	0.505411446094513	0.000879389915547257
Gemella_haemolysans	L-alpha-Amino-1H-pyrrole-1-hexanoic acid	-0.414994657039642	0.00775179582391994
Granulicatella_adiacens	L-alpha-Amino-1H-pyrrole-1-hexanoic acid	-0.332645058631897	0.0359706722916044
Haemophilus_haemolyticus	L-alpha-Amino-1H-pyrrole-1-hexanoic acid	-0.215757802128792	0.181185811568242
Haemophilus_parainfluenzae	L-alpha-Amino-1H-pyrrole-1-hexanoic acid	-0.401257812976837	0.0102833554199704
Neisseria_flavescens	L-alpha-Amino-1H-pyrrole-1-hexanoic acid	-0.207593306899071	0.198667182514157
Neisseria_mucosa	L-alpha-Amino-1H-pyrrole-1-hexanoic acid	-0.376241773366928	0.0167219029086314
Staphylococcus_aureus	L-alpha-Amino-1H-pyrrole-1-hexanoic acid	0.530890941619873	0.000424580186060952
Streptococcus_mitis	L-alpha-Amino-1H-pyrrole-1-hexanoic acid	-0.440566658973694	0.00443888751435484
Streptococcus_salivarius	L-alpha-Amino-1H-pyrrole-1-hexanoic acid	-0.0385144986212254	0.813471171194923
Streptococcus_sanguinis	L-alpha-Amino-1H-pyrrole-1-hexanoic acid	-0.0791243016719818	0.627449636139814
Veillonella_dispar	L-alpha-Amino-1H-pyrrole-1-hexanoic acid	-0.326662242412567	0.0396574159731977
Escherichia_coli	Antibiotic CJ 15544	0.378146767616272	0.0161342214862348
Faecalibacterium_prausnitzii	Antibiotic CJ 15544	0.453010588884354	0.0033317392629737
Gemella_haemolysans	Antibiotic CJ 15544	-0.368999123573303	0.0191235274609811
Granulicatella_adiacens	Antibiotic CJ 15544	-0.315562278032303	0.0473104770564658
Haemophilus_haemolyticus	Antibiotic CJ 15544	-0.169429436326027	0.295945999559474
Haemophilus_parainfluenzae	Antibiotic CJ 15544	-0.395438402891159	0.0115518435575397
Neisseria_flavescens	Antibiotic CJ 15544	-0.180843532085419	0.264112057572754
Neisseria_mucosa	Antibiotic CJ 15544	-0.32648378610611	0.0397719401270953
Staphylococcus_aureus	Antibiotic CJ 15544	0.452586054801941	0.00336510019691905
Streptococcus_mitis	Antibiotic CJ 15544	-0.38577726483345	0.0139517719912927
Streptococcus_salivarius	Antibiotic CJ 15544	-0.0747466534376144	0.646671576171167
Streptococcus_sanguinis	Antibiotic CJ 15544	-0.0225532464683056	0.890134825528021
Veillonella_dispar	Antibiotic CJ 15544	-0.320894807577133	0.0434972024717184
Escherichia_coli	Butyric acid	0.27429661154747	0.0867458546041866
Faecalibacterium_prausnitzii	Butyric acid	0.393388092517853	0.0120294094021283
Gemella_haemolysans	Butyric acid	-0.392826497554779	0.012163110866692
Granulicatella_adiacens	Butyric acid	-0.214540019631386	0.183721215653089
Haemophilus_haemolyticus	Butyric acid	-0.259769648313522	0.105499675997234
Haemophilus_parainfluenzae	Butyric acid	-0.269929677248001	0.0920888870466192
Neisseria_flavescens	Butyric acid	-0.0449233464896679	0.783124426036021
Neisseria_mucosa	Butyric acid	-0.312417298555374	0.0496830441800609
Staphylococcus_aureus	Butyric acid	0.421354293823242	0.00677453782924298
Streptococcus_mitis	Butyric acid	-0.412857383489609	0.00810634872111571
Streptococcus_salivarius	Butyric acid	0.0311345476657152	0.848749519555065
Streptococcus_sanguinis	Butyric acid	-0.0734965801239014	0.652203075552775
Veillonella_dispar	Butyric acid	-0.205408155918121	0.203540136103693
Escherichia_coli	(Z)-7-[(1R,3S,4S,5R)-3-[(E,3R)-3-Hydroxyoct-1-enyl]-6-thiabicyclo[3.1.1]heptan-4-yl]hept-5-enoic acid	0.170772716403008	0.292076845512912
Faecalibacterium_prausnitzii	(Z)-7-[(1R,3S,4S,5R)-3-[(E,3R)-3-Hydroxyoct-1-enyl]-6-thiabicyclo[3.1.1]heptan-4-yl]hept-5-enoic acid	0.384478479623795	0.0143045185847619
Gemella_haemolysans	(Z)-7-[(1R,3S,4S,5R)-3-[(E,3R)-3-Hydroxyoct-1-enyl]-6-thiabicyclo[3.1.1]heptan-4-yl]hept-5-enoic acid	-0.204957708716393	0.204554939185661
Granulicatella_adiacens	(Z)-7-[(1R,3S,4S,5R)-3-[(E,3R)-3-Hydroxyoct-1-enyl]-6-thiabicyclo[3.1.1]heptan-4-yl]hept-5-enoic acid	-0.254176884889603	0.113490300411193
Haemophilus_haemolyticus	(Z)-7-[(1R,3S,4S,5R)-3-[(E,3R)-3-Hydroxyoct-1-enyl]-6-thiabicyclo[3.1.1]heptan-4-yl]hept-5-enoic acid	-0.0873620510101318	0.591936285835761
Haemophilus_parainfluenzae	(Z)-7-[(1R,3S,4S,5R)-3-[(E,3R)-3-Hydroxyoct-1-enyl]-6-thiabicyclo[3.1.1]heptan-4-yl]hept-5-enoic acid	-0.268349945545197	0.094082997189225
Neisseria_flavescens	(Z)-7-[(1R,3S,4S,5R)-3-[(E,3R)-3-Hydroxyoct-1-enyl]-6-thiabicyclo[3.1.1]heptan-4-yl]hept-5-enoic acid	-0.101818673312664	0.531862110798148
Neisseria_mucosa	(Z)-7-[(1R,3S,4S,5R)-3-[(E,3R)-3-Hydroxyoct-1-enyl]-6-thiabicyclo[3.1.1]heptan-4-yl]hept-5-enoic acid	-0.439168214797974	0.00458134044455116
Staphylococcus_aureus	(Z)-7-[(1R,3S,4S,5R)-3-[(E,3R)-3-Hydroxyoct-1-enyl]-6-thiabicyclo[3.1.1]heptan-4-yl]hept-5-enoic acid	0.370528221130371	0.018593740452292
Streptococcus_mitis	(Z)-7-[(1R,3S,4S,5R)-3-[(E,3R)-3-Hydroxyoct-1-enyl]-6-thiabicyclo[3.1.1]heptan-4-yl]hept-5-enoic acid	-0.353973180055618	0.0250366309144348
Streptococcus_salivarius	(Z)-7-[(1R,3S,4S,5R)-3-[(E,3R)-3-Hydroxyoct-1-enyl]-6-thiabicyclo[3.1.1]heptan-4-yl]hept-5-enoic acid	-0.104797467589378	0.519863449134842
Streptococcus_sanguinis	(Z)-7-[(1R,3S,4S,5R)-3-[(E,3R)-3-Hydroxyoct-1-enyl]-6-thiabicyclo[3.1.1]heptan-4-yl]hept-5-enoic acid	0.051214661449194	0.753638903785446
Veillonella_dispar	(Z)-7-[(1R,3S,4S,5R)-3-[(E,3R)-3-Hydroxyoct-1-enyl]-6-thiabicyclo[3.1.1]heptan-4-yl]hept-5-enoic acid	-0.314087390899658	0.0484114820780035
Escherichia_coli	Pro Ile Val Leu	0.0927567631006241	0.569171310601412
Faecalibacterium_prausnitzii	Pro Ile Val Leu	0.300637096166611	0.0594338752463794
Gemella_haemolysans	Pro Ile Val Leu	-0.324602574110031	0.0409956686544828
Granulicatella_adiacens	Pro Ile Val Leu	-0.245541617274284	0.126715001482936
Haemophilus_haemolyticus	Pro Ile Val Leu	-0.089631199836731	0.582311920131426
Haemophilus_parainfluenzae	Pro Ile Val Leu	-0.283367782831192	0.0764171741874013
Neisseria_flavescens	Pro Ile Val Leu	-0.0221344940364361	0.89216264116699
Neisseria_mucosa	Pro Ile Val Leu	-0.340404748916626	0.0316115660494192
Staphylococcus_aureus	Pro Ile Val Leu	0.37478831410408	0.0171823259487343
Streptococcus_mitis	Pro Ile Val Leu	-0.418707191944122	0.00716757120267753
Streptococcus_salivarius	Pro Ile Val Leu	-0.129047334194183	0.427420746818286
Streptococcus_sanguinis	Pro Ile Val Leu	0.0639948323369026	0.694831277637086
Veillonella_dispar	Pro Ile Val Leu	-0.388685494661331	0.0131885450596774
Escherichia_coli	(16Z)-14-Hydroxydocos-16-enoylcarnitine	0.364561200141907	0.0207333408410548
Faecalibacterium_prausnitzii	(16Z)-14-Hydroxydocos-16-enoylcarnitine	0.273411244153976	0.0878092253230136
Gemella_haemolysans	(16Z)-14-Hydroxydocos-16-enoylcarnitine	-0.264580458402634	0.0989754299731083
Granulicatella_adiacens	(16Z)-14-Hydroxydocos-16-enoylcarnitine	-0.131868809461594	0.417298921567959
Haemophilus_haemolyticus	(16Z)-14-Hydroxydocos-16-enoylcarnitine	-0.072359211742878	0.657251877678669
Haemophilus_parainfluenzae	(16Z)-14-Hydroxydocos-16-enoylcarnitine	-0.203514069318771	0.207831067150917
Neisseria_flavescens	(16Z)-14-Hydroxydocos-16-enoylcarnitine	-0.054182130843401	0.739847253415902
Neisseria_mucosa	(16Z)-14-Hydroxydocos-16-enoylcarnitine	-0.323039799928665	0.0420353792471539
Staphylococcus_aureus	(16Z)-14-Hydroxydocos-16-enoylcarnitine	0.465967893600464	0.00244314037712634
Streptococcus_mitis	(16Z)-14-Hydroxydocos-16-enoylcarnitine	-0.292107552289963	0.0674014633845386
Streptococcus_salivarius	(16Z)-14-Hydroxydocos-16-enoylcarnitine	0.139534890651703	0.390492627502508
Streptococcus_sanguinis	(16Z)-14-Hydroxydocos-16-enoylcarnitine	-0.0682328194379807	0.675694006636244
Veillonella_dispar	(16Z)-14-Hydroxydocos-16-enoylcarnitine	-0.109251946210861	0.502174356220506
Escherichia_coli	hydroxyhexadecenoylcarnitine	0.293512493371964	0.0660340157310801
Faecalibacterium_prausnitzii	hydroxyhexadecenoylcarnitine	0.304130494594574	0.0563954812354381
Gemella_haemolysans	hydroxyhexadecenoylcarnitine	-0.0972585007548332	0.550487601096264
Granulicatella_adiacens	hydroxyhexadecenoylcarnitine	-0.0350103303790092	0.830181317940937
Haemophilus_haemolyticus	hydroxyhexadecenoylcarnitine	0.0045382883399725	0.977827564109244
Haemophilus_parainfluenzae	hydroxyhexadecenoylcarnitine	-0.03285151720047	0.840513256773747
Neisseria_flavescens	hydroxyhexadecenoylcarnitine	-0.141566574573517	0.383560642213079
Neisseria_mucosa	hydroxyhexadecenoylcarnitine	-0.396746933460236	0.0112555734852986
Staphylococcus_aureus	hydroxyhexadecenoylcarnitine	0.526022255420685	0.000490133348185484
Streptococcus_mitis	hydroxyhexadecenoylcarnitine	-0.229289799928665	0.154674371770473
Streptococcus_salivarius	hydroxyhexadecenoylcarnitine	0.0774093866348267	0.634951727916261
Streptococcus_sanguinis	hydroxyhexadecenoylcarnitine	0.0373068265616894	0.819221330187993
Veillonella_dispar	hydroxyhexadecenoylcarnitine	-0.206870317459106	0.200270321114414
Escherichia_coli	Theasapogenol A	0.451333105564117	0.00346526762012411
Faecalibacterium_prausnitzii	Theasapogenol A	0.428759813308716	0.00577214074059218
Gemella_haemolysans	Theasapogenol A	-0.263214975595474	0.100794983915999
Granulicatella_adiacens	Theasapogenol A	-0.106907814741135	0.511444817169197
Haemophilus_haemolyticus	Theasapogenol A	-0.125132039189339	0.441691299830462
Haemophilus_parainfluenzae	Theasapogenol A	-0.212027564644814	0.189031586315416
Neisseria_flavescens	Theasapogenol A	-0.205024287104607	0.204404724101594
Neisseria_mucosa	Theasapogenol A	-0.33847314119339	0.0326537618290095
Staphylococcus_aureus	Theasapogenol A	0.436083972454071	0.00490963032913516
Streptococcus_mitis	Theasapogenol A	-0.327533751726151	0.0391019782278503
Streptococcus_salivarius	Theasapogenol A	0.0184022225439548	0.910264668175526
Streptococcus_sanguinis	Theasapogenol A	0.00395722594112158	0.980665852294314
Veillonella_dispar	Theasapogenol A	-0.161060109734535	0.320790882614095
