# Supplementary material for: Changes in oral, skin, and gut microbiota in children with atopic dermatitis: a case-control study
Source: Front Microbiol. 2024 Aug 15;15:1442126. doi: 10.3389/fmicb.2024.1442126 (PMC11358084; doi:10.3389/fmicb.2024.1442126)
Supplement: Supplementary file 1 [file Data_Sheet_1.ZIP › raw data/Joint analysis of common bacterial strains, metabolites, and functional genes/oral_cavity_mic_cor_heatmap.xls]

CC	Dodecanedioic acid	hydroxyhexadecenoylcarnitine	Isopetasoside	L-alpha-Amino-1H-pyrrole-1-hexanoic acid	Tris(2-ethylhexyl) phosphate	Undecanedioic acid	(x)-2-Heptanol glucoside
Faecalibacterium_prausnitzii	0.361618012189865	0.304130494594574	0.334789276123047	0.505411446094513	0.373176336288452	0.347808867692947	0.33048403263092
Neisseria_mucosa	-0.486637234687805	-0.396746933460236	-0.572106778621674	-0.376241773366928	-0.59587287902832	-0.48432320356369	-0.334159284830093
Staphylococcus_aureus	0.552444577217102	0.526022255420685	0.265830188989639	0.530890941619873	0.298207759857178	0.527580142021179	0.514091730117798
Streptococcus_mitis	-0.457318931818008	-0.229289799928665	-0.542323708534241	-0.440566658973694	-0.513368964195251	-0.501753211021423	-0.360337853431702
