# Supplementary material for: Changes in oral, skin, and gut microbiota in children with atopic dermatitis: a case-control study
Source: Front Microbiol. 2024 Aug 15;15:1442126. doi: 10.3389/fmicb.2024.1442126 (PMC11358084; doi:10.3389/fmicb.2024.1442126)
Supplement: Supplementary file 1 [file Data_Sheet_1.ZIP › raw data/Joint analysis of common bacterial strains, metabolites, and functional genes/skin_mic_cor_heatmap.xls]

CC	17-Hydroxylinolenic acid	22alpha-Hydroxy-campesterol	beta-Bixin	L-alpha-Amino-1H-pyrrole-1-hexanoic acid	Lyciumoside I	Naematolone	PG(i-12:0/6 keto-PGF1alpha)	Tryptophanol
Faecalibacterium_prausnitzii	0.304952472448349	0.335879236459732	0.341060936450958	0.505411446094513	0.416125476360321	0.414464294910431	0.452982902526855	0.525529325008392
Gemella_haemolysans	-0.272963404655457	-0.418380856513977	-0.432080626487732	-0.414994657039642	-0.434361755847931	-0.432936042547226	-0.502985179424286	-0.457845628261566
Granulicatella_adiacens	-0.190538793802261	-0.51839691400528	-0.499929487705231	-0.332645058631897	-0.405179053544998	-0.347038894891739	-0.451178997755051	-0.485813647508621
Neisseria_mucosa	-0.338805705308914	-0.539154469966888	-0.583204329013824	-0.376241773366928	-0.505456387996674	-0.520188570022583	-0.451850265264511	-0.455962657928467
Staphylococcus_aureus	0.541541218757629	0.369311034679413	0.385891258716583	0.530890941619873	0.37430939078331	0.395935714244843	0.428221434354782	0.481032520532608
Streptococcus_mitis	-0.33201989531517	-0.483628869056702	-0.5269975066185	-0.440566658973694	-0.443098813295364	-0.512208580970764	-0.530694723129272	-0.527749300003052
