# Supplementary material for: Changes in oral, skin, and gut microbiota in children with atopic dermatitis: a case-control study
Source: Front Microbiol. 2024 Aug 15;15:1442126. doi: 10.3389/fmicb.2024.1442126 (PMC11358084; doi:10.3389/fmicb.2024.1442126)
Supplement: Supplementary file 1 [file Data_Sheet_1.ZIP › raw data/Joint analysis of differential bacterial strains, metabolites, and functional genes/skin-species_metaCluster_cor_heatmap.xls]

CC	Meta1	Meta10	Meta11	Meta12	Meta2	Meta3	Meta4	Meta5	Meta6	Meta7	Meta8	Meta9
Mic1	-0.348872184753418	-0.15939849615097	0.203007519245148	-0.341353386640549	-0.093233086168766	-0.0848509222269058	0.117293231189251	0.135768160223961	-0.0436090230941772	-0.425563901662827	-0.200000002980232	-0.382644236087799
Mic2	0.512807488441467	0.461755335330963	0.345935523509979	0.486900418996811	0.215638220310211	0.511332869529724	0.254498809576035	0.486045002937317	0.0320028439164162	0.282691806554794	0.34822142124176	0.454322874546051
