# Supplementary material for: Changes in oral, skin, and gut microbiota in children with atopic dermatitis: a case-control study
Source: Front Microbiol. 2024 Aug 15;15:1442126. doi: 10.3389/fmicb.2024.1442126 (PMC11358084; doi:10.3389/fmicb.2024.1442126)
Supplement: Supplementary file 1 [file Data_Sheet_1.ZIP › raw data/Joint analysis of differential bacterial strains, metabolites, and functional genes/skin-species_sankey.xls]

meta	type1	type2	mic	sum
Naematolone	Meta1	Mic1	Lactobacillus_acidophilus	-0.348872184753418
Naematolone	Meta1	Mic1	Neisseria_mucosa	-0.348872184753418
Naematolone	Meta1	Mic1	Streptococcus_mitis	-0.348872184753418
Naematolone	Meta1	Mic2	Staphylococcus_epidermidis	0.512807488441467
Naematolone	Meta1	Mic1	Lactobacillus_acidophilus	-0.348872184753418
Naematolone	Meta1	Mic1	Neisseria_mucosa	-0.348872184753418
Naematolone	Meta1	Mic1	Streptococcus_mitis	-0.348872184753418
Naematolone	Meta1	Mic2	Staphylococcus_epidermidis	0.512807488441467
Naematolone	Meta1	Mic1	Lactobacillus_acidophilus	-0.348872184753418
Naematolone	Meta1	Mic1	Neisseria_mucosa	-0.348872184753418
Naematolone	Meta1	Mic1	Streptococcus_mitis	-0.348872184753418
Naematolone	Meta1	Mic2	Staphylococcus_epidermidis	0.512807488441467
Naematolone	Meta1	Mic1	Lactobacillus_acidophilus	-0.348872184753418
Naematolone	Meta1	Mic1	Neisseria_mucosa	-0.348872184753418
Naematolone	Meta1	Mic1	Streptococcus_mitis	-0.348872184753418
Naematolone	Meta1	Mic2	Staphylococcus_epidermidis	0.512807488441467
Naematolone	Meta1	Mic1	Lactobacillus_acidophilus	-0.348872184753418
Naematolone	Meta1	Mic1	Neisseria_mucosa	-0.348872184753418
Naematolone	Meta1	Mic1	Streptococcus_mitis	-0.348872184753418
Naematolone	Meta1	Mic2	Staphylococcus_epidermidis	0.512807488441467
Naematolone	Meta1	Mic1	Lactobacillus_acidophilus	-0.348872184753418
Naematolone	Meta1	Mic1	Neisseria_mucosa	-0.348872184753418
Naematolone	Meta1	Mic1	Streptococcus_mitis	-0.348872184753418
Naematolone	Meta1	Mic2	Staphylococcus_epidermidis	0.512807488441467
Naematolone	Meta1	Mic1	Lactobacillus_acidophilus	-0.348872184753418
Naematolone	Meta1	Mic1	Neisseria_mucosa	-0.348872184753418
Naematolone	Meta1	Mic1	Streptococcus_mitis	-0.348872184753418
Naematolone	Meta1	Mic2	Staphylococcus_epidermidis	0.512807488441467
Naematolone	Meta1	Mic1	Lactobacillus_acidophilus	-0.348872184753418
Naematolone	Meta1	Mic1	Neisseria_mucosa	-0.348872184753418
Naematolone	Meta1	Mic1	Streptococcus_mitis	-0.348872184753418
Naematolone	Meta1	Mic2	Staphylococcus_epidermidis	0.512807488441467
Naematolone	Meta1	Mic1	Lactobacillus_acidophilus	-0.348872184753418
Naematolone	Meta1	Mic1	Neisseria_mucosa	-0.348872184753418
Naematolone	Meta1	Mic1	Streptococcus_mitis	-0.348872184753418
Naematolone	Meta1	Mic2	Staphylococcus_epidermidis	0.512807488441467
Naematolone	Meta1	Mic1	Lactobacillus_acidophilus	-0.348872184753418
Naematolone	Meta1	Mic1	Neisseria_mucosa	-0.348872184753418
Naematolone	Meta1	Mic1	Streptococcus_mitis	-0.348872184753418
Naematolone	Meta1	Mic2	Staphylococcus_epidermidis	0.512807488441467
Naematolone	Meta1	Mic1	Lactobacillus_acidophilus	-0.348872184753418
Naematolone	Meta1	Mic1	Neisseria_mucosa	-0.348872184753418
Naematolone	Meta1	Mic1	Streptococcus_mitis	-0.348872184753418
Naematolone	Meta1	Mic2	Staphylococcus_epidermidis	0.512807488441467
Naematolone	Meta1	Mic1	Lactobacillus_acidophilus	-0.348872184753418
Naematolone	Meta1	Mic1	Neisseria_mucosa	-0.348872184753418
Naematolone	Meta1	Mic1	Streptococcus_mitis	-0.348872184753418
Naematolone	Meta1	Mic2	Staphylococcus_epidermidis	0.512807488441467
Naematolone	Meta1	Mic1	Lactobacillus_acidophilus	-0.348872184753418
Naematolone	Meta1	Mic1	Neisseria_mucosa	-0.348872184753418
Naematolone	Meta1	Mic1	Streptococcus_mitis	-0.348872184753418
Naematolone	Meta1	Mic2	Staphylococcus_epidermidis	0.512807488441467
Naematolone	Meta1	Mic1	Lactobacillus_acidophilus	-0.348872184753418
Naematolone	Meta1	Mic1	Neisseria_mucosa	-0.348872184753418
Naematolone	Meta1	Mic1	Streptococcus_mitis	-0.348872184753418
Naematolone	Meta1	Mic2	Staphylococcus_epidermidis	0.512807488441467
Naematolone	Meta1	Mic1	Lactobacillus_acidophilus	-0.348872184753418
Naematolone	Meta1	Mic1	Neisseria_mucosa	-0.348872184753418
Naematolone	Meta1	Mic1	Streptococcus_mitis	-0.348872184753418
Naematolone	Meta1	Mic2	Staphylococcus_epidermidis	0.512807488441467
Naematolone	Meta1	Mic1	Lactobacillus_acidophilus	-0.348872184753418
Naematolone	Meta1	Mic1	Neisseria_mucosa	-0.348872184753418
Naematolone	Meta1	Mic1	Streptococcus_mitis	-0.348872184753418
Naematolone	Meta1	Mic2	Staphylococcus_epidermidis	0.512807488441467
Naematolone	Meta1	Mic1	Lactobacillus_acidophilus	-0.348872184753418
Naematolone	Meta1	Mic1	Neisseria_mucosa	-0.348872184753418
Naematolone	Meta1	Mic1	Streptococcus_mitis	-0.348872184753418
Naematolone	Meta1	Mic2	Staphylococcus_epidermidis	0.512807488441467
Naematolone	Meta1	Mic1	Lactobacillus_acidophilus	-0.348872184753418
Naematolone	Meta1	Mic1	Neisseria_mucosa	-0.348872184753418
Naematolone	Meta1	Mic1	Streptococcus_mitis	-0.348872184753418
Naematolone	Meta1	Mic2	Staphylococcus_epidermidis	0.512807488441467
Naematolone	Meta1	Mic1	Lactobacillus_acidophilus	-0.348872184753418
Naematolone	Meta1	Mic1	Neisseria_mucosa	-0.348872184753418
Naematolone	Meta1	Mic1	Streptococcus_mitis	-0.348872184753418
Naematolone	Meta1	Mic2	Staphylococcus_epidermidis	0.512807488441467
Naematolone	Meta1	Mic1	Lactobacillus_acidophilus	-0.348872184753418
Naematolone	Meta1	Mic1	Neisseria_mucosa	-0.348872184753418
Naematolone	Meta1	Mic1	Streptococcus_mitis	-0.348872184753418
Naematolone	Meta1	Mic2	Staphylococcus_epidermidis	0.512807488441467
Naematolone	Meta1	Mic1	Lactobacillus_acidophilus	-0.348872184753418
Naematolone	Meta1	Mic1	Neisseria_mucosa	-0.348872184753418
Naematolone	Meta1	Mic1	Streptococcus_mitis	-0.348872184753418
Naematolone	Meta1	Mic2	Staphylococcus_epidermidis	0.512807488441467
Naematolone	Meta1	Mic1	Lactobacillus_acidophilus	-0.348872184753418
Naematolone	Meta1	Mic1	Neisseria_mucosa	-0.348872184753418
Naematolone	Meta1	Mic1	Streptococcus_mitis	-0.348872184753418
Naematolone	Meta1	Mic2	Staphylococcus_epidermidis	0.512807488441467
Naematolone	Meta1	Mic1	Lactobacillus_acidophilus	-0.348872184753418
Naematolone	Meta1	Mic1	Neisseria_mucosa	-0.348872184753418
Naematolone	Meta1	Mic1	Streptococcus_mitis	-0.348872184753418
Naematolone	Meta1	Mic2	Staphylococcus_epidermidis	0.512807488441467
Naematolone	Meta1	Mic1	Lactobacillus_acidophilus	-0.348872184753418
Naematolone	Meta1	Mic1	Neisseria_mucosa	-0.348872184753418
Naematolone	Meta1	Mic1	Streptococcus_mitis	-0.348872184753418
Naematolone	Meta1	Mic2	Staphylococcus_epidermidis	0.512807488441467
(1S,2S,4R,8R)-p-Menthane-1,2,9-triol	Meta2	Mic1	Lactobacillus_acidophilus	-0.093233086168766
(1S,2S,4R,8R)-p-Menthane-1,2,9-triol	Meta2	Mic1	Neisseria_mucosa	-0.093233086168766
(1S,2S,4R,8R)-p-Menthane-1,2,9-triol	Meta2	Mic1	Streptococcus_mitis	-0.093233086168766
(1S,2S,4R,8R)-p-Menthane-1,2,9-triol	Meta2	Mic2	Staphylococcus_epidermidis	0.215638220310211
(1S,2S,4R,8R)-p-Menthane-1,2,9-triol	Meta2	Mic1	Lactobacillus_acidophilus	-0.093233086168766
(1S,2S,4R,8R)-p-Menthane-1,2,9-triol	Meta2	Mic1	Neisseria_mucosa	-0.093233086168766
(1S,2S,4R,8R)-p-Menthane-1,2,9-triol	Meta2	Mic1	Streptococcus_mitis	-0.093233086168766
(1S,2S,4R,8R)-p-Menthane-1,2,9-triol	Meta2	Mic2	Staphylococcus_epidermidis	0.215638220310211
(1S,2S,4R,8R)-p-Menthane-1,2,9-triol	Meta2	Mic1	Lactobacillus_acidophilus	-0.093233086168766
(1S,2S,4R,8R)-p-Menthane-1,2,9-triol	Meta2	Mic1	Neisseria_mucosa	-0.093233086168766
(1S,2S,4R,8R)-p-Menthane-1,2,9-triol	Meta2	Mic1	Streptococcus_mitis	-0.093233086168766
(1S,2S,4R,8R)-p-Menthane-1,2,9-triol	Meta2	Mic2	Staphylococcus_epidermidis	0.215638220310211
(1S,2S,4R,8R)-p-Menthane-1,2,9-triol	Meta2	Mic1	Lactobacillus_acidophilus	-0.093233086168766
(1S,2S,4R,8R)-p-Menthane-1,2,9-triol	Meta2	Mic1	Neisseria_mucosa	-0.093233086168766
(1S,2S,4R,8R)-p-Menthane-1,2,9-triol	Meta2	Mic1	Streptococcus_mitis	-0.093233086168766
(1S,2S,4R,8R)-p-Menthane-1,2,9-triol	Meta2	Mic2	Staphylococcus_epidermidis	0.215638220310211
(1S,2S,4R,8R)-p-Menthane-1,2,9-triol	Meta2	Mic1	Lactobacillus_acidophilus	-0.093233086168766
(1S,2S,4R,8R)-p-Menthane-1,2,9-triol	Meta2	Mic1	Neisseria_mucosa	-0.093233086168766
(1S,2S,4R,8R)-p-Menthane-1,2,9-triol	Meta2	Mic1	Streptococcus_mitis	-0.093233086168766
(1S,2S,4R,8R)-p-Menthane-1,2,9-triol	Meta2	Mic2	Staphylococcus_epidermidis	0.215638220310211
(1S,2S,4R,8R)-p-Menthane-1,2,9-triol	Meta2	Mic1	Lactobacillus_acidophilus	-0.093233086168766
(1S,2S,4R,8R)-p-Menthane-1,2,9-triol	Meta2	Mic1	Neisseria_mucosa	-0.093233086168766
(1S,2S,4R,8R)-p-Menthane-1,2,9-triol	Meta2	Mic1	Streptococcus_mitis	-0.093233086168766
(1S,2S,4R,8R)-p-Menthane-1,2,9-triol	Meta2	Mic2	Staphylococcus_epidermidis	0.215638220310211
(1S,2S,4R,8R)-p-Menthane-1,2,9-triol	Meta2	Mic1	Lactobacillus_acidophilus	-0.093233086168766
(1S,2S,4R,8R)-p-Menthane-1,2,9-triol	Meta2	Mic1	Neisseria_mucosa	-0.093233086168766
(1S,2S,4R,8R)-p-Menthane-1,2,9-triol	Meta2	Mic1	Streptococcus_mitis	-0.093233086168766
(1S,2S,4R,8R)-p-Menthane-1,2,9-triol	Meta2	Mic2	Staphylococcus_epidermidis	0.215638220310211
(1S,2S,4R,8R)-p-Menthane-1,2,9-triol	Meta2	Mic1	Lactobacillus_acidophilus	-0.093233086168766
(1S,2S,4R,8R)-p-Menthane-1,2,9-triol	Meta2	Mic1	Neisseria_mucosa	-0.093233086168766
(1S,2S,4R,8R)-p-Menthane-1,2,9-triol	Meta2	Mic1	Streptococcus_mitis	-0.093233086168766
(1S,2S,4R,8R)-p-Menthane-1,2,9-triol	Meta2	Mic2	Staphylococcus_epidermidis	0.215638220310211
(1S,2S,4R,8R)-p-Menthane-1,2,9-triol	Meta2	Mic1	Lactobacillus_acidophilus	-0.093233086168766
(1S,2S,4R,8R)-p-Menthane-1,2,9-triol	Meta2	Mic1	Neisseria_mucosa	-0.093233086168766
(1S,2S,4R,8R)-p-Menthane-1,2,9-triol	Meta2	Mic1	Streptococcus_mitis	-0.093233086168766
(1S,2S,4R,8R)-p-Menthane-1,2,9-triol	Meta2	Mic2	Staphylococcus_epidermidis	0.215638220310211
(1S,2S,4R,8R)-p-Menthane-1,2,9-triol	Meta2	Mic1	Lactobacillus_acidophilus	-0.093233086168766
(1S,2S,4R,8R)-p-Menthane-1,2,9-triol	Meta2	Mic1	Neisseria_mucosa	-0.093233086168766
(1S,2S,4R,8R)-p-Menthane-1,2,9-triol	Meta2	Mic1	Streptococcus_mitis	-0.093233086168766
(1S,2S,4R,8R)-p-Menthane-1,2,9-triol	Meta2	Mic2	Staphylococcus_epidermidis	0.215638220310211
(1S,2S,4R,8R)-p-Menthane-1,2,9-triol	Meta2	Mic1	Lactobacillus_acidophilus	-0.093233086168766
(1S,2S,4R,8R)-p-Menthane-1,2,9-triol	Meta2	Mic1	Neisseria_mucosa	-0.093233086168766
(1S,2S,4R,8R)-p-Menthane-1,2,9-triol	Meta2	Mic1	Streptococcus_mitis	-0.093233086168766
(1S,2S,4R,8R)-p-Menthane-1,2,9-triol	Meta2	Mic2	Staphylococcus_epidermidis	0.215638220310211
(1S,2S,4R,8R)-p-Menthane-1,2,9-triol	Meta2	Mic1	Lactobacillus_acidophilus	-0.093233086168766
(1S,2S,4R,8R)-p-Menthane-1,2,9-triol	Meta2	Mic1	Neisseria_mucosa	-0.093233086168766
(1S,2S,4R,8R)-p-Menthane-1,2,9-triol	Meta2	Mic1	Streptococcus_mitis	-0.093233086168766
(1S,2S,4R,8R)-p-Menthane-1,2,9-triol	Meta2	Mic2	Staphylococcus_epidermidis	0.215638220310211
(1S,2S,4R,8R)-p-Menthane-1,2,9-triol	Meta2	Mic1	Lactobacillus_acidophilus	-0.093233086168766
(1S,2S,4R,8R)-p-Menthane-1,2,9-triol	Meta2	Mic1	Neisseria_mucosa	-0.093233086168766
(1S,2S,4R,8R)-p-Menthane-1,2,9-triol	Meta2	Mic1	Streptococcus_mitis	-0.093233086168766
(1S,2S,4R,8R)-p-Menthane-1,2,9-triol	Meta2	Mic2	Staphylococcus_epidermidis	0.215638220310211
(1S,2S,4R,8R)-p-Menthane-1,2,9-triol	Meta2	Mic1	Lactobacillus_acidophilus	-0.093233086168766
(1S,2S,4R,8R)-p-Menthane-1,2,9-triol	Meta2	Mic1	Neisseria_mucosa	-0.093233086168766
(1S,2S,4R,8R)-p-Menthane-1,2,9-triol	Meta2	Mic1	Streptococcus_mitis	-0.093233086168766
(1S,2S,4R,8R)-p-Menthane-1,2,9-triol	Meta2	Mic2	Staphylococcus_epidermidis	0.215638220310211
(1S,2S,4R,8R)-p-Menthane-1,2,9-triol	Meta2	Mic1	Lactobacillus_acidophilus	-0.093233086168766
(1S,2S,4R,8R)-p-Menthane-1,2,9-triol	Meta2	Mic1	Neisseria_mucosa	-0.093233086168766
(1S,2S,4R,8R)-p-Menthane-1,2,9-triol	Meta2	Mic1	Streptococcus_mitis	-0.093233086168766
(1S,2S,4R,8R)-p-Menthane-1,2,9-triol	Meta2	Mic2	Staphylococcus_epidermidis	0.215638220310211
(1S,2S,4R,8R)-p-Menthane-1,2,9-triol	Meta2	Mic1	Lactobacillus_acidophilus	-0.093233086168766
(1S,2S,4R,8R)-p-Menthane-1,2,9-triol	Meta2	Mic1	Neisseria_mucosa	-0.093233086168766
(1S,2S,4R,8R)-p-Menthane-1,2,9-triol	Meta2	Mic1	Streptococcus_mitis	-0.093233086168766
(1S,2S,4R,8R)-p-Menthane-1,2,9-triol	Meta2	Mic2	Staphylococcus_epidermidis	0.215638220310211
(1S,2S,4R,8R)-p-Menthane-1,2,9-triol	Meta2	Mic1	Lactobacillus_acidophilus	-0.093233086168766
(1S,2S,4R,8R)-p-Menthane-1,2,9-triol	Meta2	Mic1	Neisseria_mucosa	-0.093233086168766
(1S,2S,4R,8R)-p-Menthane-1,2,9-triol	Meta2	Mic1	Streptococcus_mitis	-0.093233086168766
(1S,2S,4R,8R)-p-Menthane-1,2,9-triol	Meta2	Mic2	Staphylococcus_epidermidis	0.215638220310211
(1S,2S,4R,8R)-p-Menthane-1,2,9-triol	Meta2	Mic1	Lactobacillus_acidophilus	-0.093233086168766
(1S,2S,4R,8R)-p-Menthane-1,2,9-triol	Meta2	Mic1	Neisseria_mucosa	-0.093233086168766
(1S,2S,4R,8R)-p-Menthane-1,2,9-triol	Meta2	Mic1	Streptococcus_mitis	-0.093233086168766
(1S,2S,4R,8R)-p-Menthane-1,2,9-triol	Meta2	Mic2	Staphylococcus_epidermidis	0.215638220310211
(1S,2S,4R,8R)-p-Menthane-1,2,9-triol	Meta2	Mic1	Lactobacillus_acidophilus	-0.093233086168766
(1S,2S,4R,8R)-p-Menthane-1,2,9-triol	Meta2	Mic1	Neisseria_mucosa	-0.093233086168766
(1S,2S,4R,8R)-p-Menthane-1,2,9-triol	Meta2	Mic1	Streptococcus_mitis	-0.093233086168766
(1S,2S,4R,8R)-p-Menthane-1,2,9-triol	Meta2	Mic2	Staphylococcus_epidermidis	0.215638220310211
(1S,2S,4R,8R)-p-Menthane-1,2,9-triol	Meta2	Mic1	Lactobacillus_acidophilus	-0.093233086168766
(1S,2S,4R,8R)-p-Menthane-1,2,9-triol	Meta2	Mic1	Neisseria_mucosa	-0.093233086168766
(1S,2S,4R,8R)-p-Menthane-1,2,9-triol	Meta2	Mic1	Streptococcus_mitis	-0.093233086168766
(1S,2S,4R,8R)-p-Menthane-1,2,9-triol	Meta2	Mic2	Staphylococcus_epidermidis	0.215638220310211
(1S,2S,4R,8R)-p-Menthane-1,2,9-triol	Meta2	Mic1	Lactobacillus_acidophilus	-0.093233086168766
(1S,2S,4R,8R)-p-Menthane-1,2,9-triol	Meta2	Mic1	Neisseria_mucosa	-0.093233086168766
(1S,2S,4R,8R)-p-Menthane-1,2,9-triol	Meta2	Mic1	Streptococcus_mitis	-0.093233086168766
(1S,2S,4R,8R)-p-Menthane-1,2,9-triol	Meta2	Mic2	Staphylococcus_epidermidis	0.215638220310211
(1S,2S,4R,8R)-p-Menthane-1,2,9-triol	Meta2	Mic1	Lactobacillus_acidophilus	-0.093233086168766
(1S,2S,4R,8R)-p-Menthane-1,2,9-triol	Meta2	Mic1	Neisseria_mucosa	-0.093233086168766
(1S,2S,4R,8R)-p-Menthane-1,2,9-triol	Meta2	Mic1	Streptococcus_mitis	-0.093233086168766
(1S,2S,4R,8R)-p-Menthane-1,2,9-triol	Meta2	Mic2	Staphylococcus_epidermidis	0.215638220310211
(1S,2S,4R,8R)-p-Menthane-1,2,9-triol	Meta2	Mic1	Lactobacillus_acidophilus	-0.093233086168766
(1S,2S,4R,8R)-p-Menthane-1,2,9-triol	Meta2	Mic1	Neisseria_mucosa	-0.093233086168766
(1S,2S,4R,8R)-p-Menthane-1,2,9-triol	Meta2	Mic1	Streptococcus_mitis	-0.093233086168766
(1S,2S,4R,8R)-p-Menthane-1,2,9-triol	Meta2	Mic2	Staphylococcus_epidermidis	0.215638220310211
(1S,2S,4R,8R)-p-Menthane-1,2,9-triol	Meta2	Mic1	Lactobacillus_acidophilus	-0.093233086168766
(1S,2S,4R,8R)-p-Menthane-1,2,9-triol	Meta2	Mic1	Neisseria_mucosa	-0.093233086168766
(1S,2S,4R,8R)-p-Menthane-1,2,9-triol	Meta2	Mic1	Streptococcus_mitis	-0.093233086168766
(1S,2S,4R,8R)-p-Menthane-1,2,9-triol	Meta2	Mic2	Staphylococcus_epidermidis	0.215638220310211
N'-nitrosoanabasine	Meta3	Mic1	Lactobacillus_acidophilus	-0.0848509222269058
N'-nitrosoanabasine	Meta3	Mic1	Neisseria_mucosa	-0.0848509222269058
N'-nitrosoanabasine	Meta3	Mic1	Streptococcus_mitis	-0.0848509222269058
N'-nitrosoanabasine	Meta3	Mic2	Staphylococcus_epidermidis	0.511332869529724
N'-nitrosoanabasine	Meta3	Mic1	Lactobacillus_acidophilus	-0.0848509222269058
N'-nitrosoanabasine	Meta3	Mic1	Neisseria_mucosa	-0.0848509222269058
N'-nitrosoanabasine	Meta3	Mic1	Streptococcus_mitis	-0.0848509222269058
N'-nitrosoanabasine	Meta3	Mic2	Staphylococcus_epidermidis	0.511332869529724
N'-nitrosoanabasine	Meta3	Mic1	Lactobacillus_acidophilus	-0.0848509222269058
N'-nitrosoanabasine	Meta3	Mic1	Neisseria_mucosa	-0.0848509222269058
N'-nitrosoanabasine	Meta3	Mic1	Streptococcus_mitis	-0.0848509222269058
N'-nitrosoanabasine	Meta3	Mic2	Staphylococcus_epidermidis	0.511332869529724
N'-nitrosoanabasine	Meta3	Mic1	Lactobacillus_acidophilus	-0.0848509222269058
N'-nitrosoanabasine	Meta3	Mic1	Neisseria_mucosa	-0.0848509222269058
N'-nitrosoanabasine	Meta3	Mic1	Streptococcus_mitis	-0.0848509222269058
N'-nitrosoanabasine	Meta3	Mic2	Staphylococcus_epidermidis	0.511332869529724
N'-nitrosoanabasine	Meta3	Mic1	Lactobacillus_acidophilus	-0.0848509222269058
N'-nitrosoanabasine	Meta3	Mic1	Neisseria_mucosa	-0.0848509222269058
N'-nitrosoanabasine	Meta3	Mic1	Streptococcus_mitis	-0.0848509222269058
N'-nitrosoanabasine	Meta3	Mic2	Staphylococcus_epidermidis	0.511332869529724
N'-nitrosoanabasine	Meta3	Mic1	Lactobacillus_acidophilus	-0.0848509222269058
N'-nitrosoanabasine	Meta3	Mic1	Neisseria_mucosa	-0.0848509222269058
N'-nitrosoanabasine	Meta3	Mic1	Streptococcus_mitis	-0.0848509222269058
N'-nitrosoanabasine	Meta3	Mic2	Staphylococcus_epidermidis	0.511332869529724
N'-nitrosoanabasine	Meta3	Mic1	Lactobacillus_acidophilus	-0.0848509222269058
N'-nitrosoanabasine	Meta3	Mic1	Neisseria_mucosa	-0.0848509222269058
N'-nitrosoanabasine	Meta3	Mic1	Streptococcus_mitis	-0.0848509222269058
N'-nitrosoanabasine	Meta3	Mic2	Staphylococcus_epidermidis	0.511332869529724
N'-nitrosoanabasine	Meta3	Mic1	Lactobacillus_acidophilus	-0.0848509222269058
N'-nitrosoanabasine	Meta3	Mic1	Neisseria_mucosa	-0.0848509222269058
N'-nitrosoanabasine	Meta3	Mic1	Streptococcus_mitis	-0.0848509222269058
N'-nitrosoanabasine	Meta3	Mic2	Staphylococcus_epidermidis	0.511332869529724
N'-nitrosoanabasine	Meta3	Mic1	Lactobacillus_acidophilus	-0.0848509222269058
N'-nitrosoanabasine	Meta3	Mic1	Neisseria_mucosa	-0.0848509222269058
N'-nitrosoanabasine	Meta3	Mic1	Streptococcus_mitis	-0.0848509222269058
N'-nitrosoanabasine	Meta3	Mic2	Staphylococcus_epidermidis	0.511332869529724
N'-nitrosoanabasine	Meta3	Mic1	Lactobacillus_acidophilus	-0.0848509222269058
N'-nitrosoanabasine	Meta3	Mic1	Neisseria_mucosa	-0.0848509222269058
N'-nitrosoanabasine	Meta3	Mic1	Streptococcus_mitis	-0.0848509222269058
N'-nitrosoanabasine	Meta3	Mic2	Staphylococcus_epidermidis	0.511332869529724
N'-nitrosoanabasine	Meta3	Mic1	Lactobacillus_acidophilus	-0.0848509222269058
N'-nitrosoanabasine	Meta3	Mic1	Neisseria_mucosa	-0.0848509222269058
N'-nitrosoanabasine	Meta3	Mic1	Streptococcus_mitis	-0.0848509222269058
N'-nitrosoanabasine	Meta3	Mic2	Staphylococcus_epidermidis	0.511332869529724
N'-nitrosoanabasine	Meta3	Mic1	Lactobacillus_acidophilus	-0.0848509222269058
N'-nitrosoanabasine	Meta3	Mic1	Neisseria_mucosa	-0.0848509222269058
N'-nitrosoanabasine	Meta3	Mic1	Streptococcus_mitis	-0.0848509222269058
N'-nitrosoanabasine	Meta3	Mic2	Staphylococcus_epidermidis	0.511332869529724
N'-nitrosoanabasine	Meta3	Mic1	Lactobacillus_acidophilus	-0.0848509222269058
N'-nitrosoanabasine	Meta3	Mic1	Neisseria_mucosa	-0.0848509222269058
N'-nitrosoanabasine	Meta3	Mic1	Streptococcus_mitis	-0.0848509222269058
N'-nitrosoanabasine	Meta3	Mic2	Staphylococcus_epidermidis	0.511332869529724
N'-nitrosoanabasine	Meta3	Mic1	Lactobacillus_acidophilus	-0.0848509222269058
N'-nitrosoanabasine	Meta3	Mic1	Neisseria_mucosa	-0.0848509222269058
N'-nitrosoanabasine	Meta3	Mic1	Streptococcus_mitis	-0.0848509222269058
N'-nitrosoanabasine	Meta3	Mic2	Staphylococcus_epidermidis	0.511332869529724
N'-nitrosoanabasine	Meta3	Mic1	Lactobacillus_acidophilus	-0.0848509222269058
N'-nitrosoanabasine	Meta3	Mic1	Neisseria_mucosa	-0.0848509222269058
N'-nitrosoanabasine	Meta3	Mic1	Streptococcus_mitis	-0.0848509222269058
N'-nitrosoanabasine	Meta3	Mic2	Staphylococcus_epidermidis	0.511332869529724
N'-nitrosoanabasine	Meta3	Mic1	Lactobacillus_acidophilus	-0.0848509222269058
N'-nitrosoanabasine	Meta3	Mic1	Neisseria_mucosa	-0.0848509222269058
N'-nitrosoanabasine	Meta3	Mic1	Streptococcus_mitis	-0.0848509222269058
N'-nitrosoanabasine	Meta3	Mic2	Staphylococcus_epidermidis	0.511332869529724
N'-nitrosoanabasine	Meta3	Mic1	Lactobacillus_acidophilus	-0.0848509222269058
N'-nitrosoanabasine	Meta3	Mic1	Neisseria_mucosa	-0.0848509222269058
N'-nitrosoanabasine	Meta3	Mic1	Streptococcus_mitis	-0.0848509222269058
N'-nitrosoanabasine	Meta3	Mic2	Staphylococcus_epidermidis	0.511332869529724
N'-nitrosoanabasine	Meta3	Mic1	Lactobacillus_acidophilus	-0.0848509222269058
N'-nitrosoanabasine	Meta3	Mic1	Neisseria_mucosa	-0.0848509222269058
N'-nitrosoanabasine	Meta3	Mic1	Streptococcus_mitis	-0.0848509222269058
N'-nitrosoanabasine	Meta3	Mic2	Staphylococcus_epidermidis	0.511332869529724
N'-nitrosoanabasine	Meta3	Mic1	Lactobacillus_acidophilus	-0.0848509222269058
N'-nitrosoanabasine	Meta3	Mic1	Neisseria_mucosa	-0.0848509222269058
N'-nitrosoanabasine	Meta3	Mic1	Streptococcus_mitis	-0.0848509222269058
N'-nitrosoanabasine	Meta3	Mic2	Staphylococcus_epidermidis	0.511332869529724
N'-nitrosoanabasine	Meta3	Mic1	Lactobacillus_acidophilus	-0.0848509222269058
N'-nitrosoanabasine	Meta3	Mic1	Neisseria_mucosa	-0.0848509222269058
N'-nitrosoanabasine	Meta3	Mic1	Streptococcus_mitis	-0.0848509222269058
N'-nitrosoanabasine	Meta3	Mic2	Staphylococcus_epidermidis	0.511332869529724
N'-nitrosoanabasine	Meta3	Mic1	Lactobacillus_acidophilus	-0.0848509222269058
N'-nitrosoanabasine	Meta3	Mic1	Neisseria_mucosa	-0.0848509222269058
N'-nitrosoanabasine	Meta3	Mic1	Streptococcus_mitis	-0.0848509222269058
N'-nitrosoanabasine	Meta3	Mic2	Staphylococcus_epidermidis	0.511332869529724
N'-nitrosoanabasine	Meta3	Mic1	Lactobacillus_acidophilus	-0.0848509222269058
N'-nitrosoanabasine	Meta3	Mic1	Neisseria_mucosa	-0.0848509222269058
N'-nitrosoanabasine	Meta3	Mic1	Streptococcus_mitis	-0.0848509222269058
N'-nitrosoanabasine	Meta3	Mic2	Staphylococcus_epidermidis	0.511332869529724
N'-nitrosoanabasine	Meta3	Mic1	Lactobacillus_acidophilus	-0.0848509222269058
N'-nitrosoanabasine	Meta3	Mic1	Neisseria_mucosa	-0.0848509222269058
N'-nitrosoanabasine	Meta3	Mic1	Streptococcus_mitis	-0.0848509222269058
N'-nitrosoanabasine	Meta3	Mic2	Staphylococcus_epidermidis	0.511332869529724
N'-nitrosoanabasine	Meta3	Mic1	Lactobacillus_acidophilus	-0.0848509222269058
N'-nitrosoanabasine	Meta3	Mic1	Neisseria_mucosa	-0.0848509222269058
N'-nitrosoanabasine	Meta3	Mic1	Streptococcus_mitis	-0.0848509222269058
N'-nitrosoanabasine	Meta3	Mic2	Staphylococcus_epidermidis	0.511332869529724
Etimizol	Meta4	Mic1	Lactobacillus_acidophilus	0.117293231189251
Etimizol	Meta4	Mic1	Neisseria_mucosa	0.117293231189251
Etimizol	Meta4	Mic1	Streptococcus_mitis	0.117293231189251
Etimizol	Meta4	Mic2	Staphylococcus_epidermidis	0.254498809576035
Etimizol	Meta4	Mic1	Lactobacillus_acidophilus	0.117293231189251
Etimizol	Meta4	Mic1	Neisseria_mucosa	0.117293231189251
Etimizol	Meta4	Mic1	Streptococcus_mitis	0.117293231189251
Etimizol	Meta4	Mic2	Staphylococcus_epidermidis	0.254498809576035
Etimizol	Meta4	Mic1	Lactobacillus_acidophilus	0.117293231189251
Etimizol	Meta4	Mic1	Neisseria_mucosa	0.117293231189251
Etimizol	Meta4	Mic1	Streptococcus_mitis	0.117293231189251
Etimizol	Meta4	Mic2	Staphylococcus_epidermidis	0.254498809576035
Etimizol	Meta4	Mic1	Lactobacillus_acidophilus	0.117293231189251
Etimizol	Meta4	Mic1	Neisseria_mucosa	0.117293231189251
Etimizol	Meta4	Mic1	Streptococcus_mitis	0.117293231189251
Etimizol	Meta4	Mic2	Staphylococcus_epidermidis	0.254498809576035
Etimizol	Meta4	Mic1	Lactobacillus_acidophilus	0.117293231189251
Etimizol	Meta4	Mic1	Neisseria_mucosa	0.117293231189251
Etimizol	Meta4	Mic1	Streptococcus_mitis	0.117293231189251
Etimizol	Meta4	Mic2	Staphylococcus_epidermidis	0.254498809576035
Etimizol	Meta4	Mic1	Lactobacillus_acidophilus	0.117293231189251
Etimizol	Meta4	Mic1	Neisseria_mucosa	0.117293231189251
Etimizol	Meta4	Mic1	Streptococcus_mitis	0.117293231189251
Etimizol	Meta4	Mic2	Staphylococcus_epidermidis	0.254498809576035
Etimizol	Meta4	Mic1	Lactobacillus_acidophilus	0.117293231189251
Etimizol	Meta4	Mic1	Neisseria_mucosa	0.117293231189251
Etimizol	Meta4	Mic1	Streptococcus_mitis	0.117293231189251
Etimizol	Meta4	Mic2	Staphylococcus_epidermidis	0.254498809576035
Etimizol	Meta4	Mic1	Lactobacillus_acidophilus	0.117293231189251
Etimizol	Meta4	Mic1	Neisseria_mucosa	0.117293231189251
Etimizol	Meta4	Mic1	Streptococcus_mitis	0.117293231189251
Etimizol	Meta4	Mic2	Staphylococcus_epidermidis	0.254498809576035
Etimizol	Meta4	Mic1	Lactobacillus_acidophilus	0.117293231189251
Etimizol	Meta4	Mic1	Neisseria_mucosa	0.117293231189251
Etimizol	Meta4	Mic1	Streptococcus_mitis	0.117293231189251
Etimizol	Meta4	Mic2	Staphylococcus_epidermidis	0.254498809576035
Etimizol	Meta4	Mic1	Lactobacillus_acidophilus	0.117293231189251
Etimizol	Meta4	Mic1	Neisseria_mucosa	0.117293231189251
Etimizol	Meta4	Mic1	Streptococcus_mitis	0.117293231189251
Etimizol	Meta4	Mic2	Staphylococcus_epidermidis	0.254498809576035
Etimizol	Meta4	Mic1	Lactobacillus_acidophilus	0.117293231189251
Etimizol	Meta4	Mic1	Neisseria_mucosa	0.117293231189251
Etimizol	Meta4	Mic1	Streptococcus_mitis	0.117293231189251
Etimizol	Meta4	Mic2	Staphylococcus_epidermidis	0.254498809576035
Etimizol	Meta4	Mic1	Lactobacillus_acidophilus	0.117293231189251
Etimizol	Meta4	Mic1	Neisseria_mucosa	0.117293231189251
Etimizol	Meta4	Mic1	Streptococcus_mitis	0.117293231189251
Etimizol	Meta4	Mic2	Staphylococcus_epidermidis	0.254498809576035
Etimizol	Meta4	Mic1	Lactobacillus_acidophilus	0.117293231189251
Etimizol	Meta4	Mic1	Neisseria_mucosa	0.117293231189251
Etimizol	Meta4	Mic1	Streptococcus_mitis	0.117293231189251
Etimizol	Meta4	Mic2	Staphylococcus_epidermidis	0.254498809576035
Etimizol	Meta4	Mic1	Lactobacillus_acidophilus	0.117293231189251
Etimizol	Meta4	Mic1	Neisseria_mucosa	0.117293231189251
Etimizol	Meta4	Mic1	Streptococcus_mitis	0.117293231189251
Etimizol	Meta4	Mic2	Staphylococcus_epidermidis	0.254498809576035
Etimizol	Meta4	Mic1	Lactobacillus_acidophilus	0.117293231189251
Etimizol	Meta4	Mic1	Neisseria_mucosa	0.117293231189251
Etimizol	Meta4	Mic1	Streptococcus_mitis	0.117293231189251
Etimizol	Meta4	Mic2	Staphylococcus_epidermidis	0.254498809576035
Etimizol	Meta4	Mic1	Lactobacillus_acidophilus	0.117293231189251
Etimizol	Meta4	Mic1	Neisseria_mucosa	0.117293231189251
Etimizol	Meta4	Mic1	Streptococcus_mitis	0.117293231189251
Etimizol	Meta4	Mic2	Staphylococcus_epidermidis	0.254498809576035
Etimizol	Meta4	Mic1	Lactobacillus_acidophilus	0.117293231189251
Etimizol	Meta4	Mic1	Neisseria_mucosa	0.117293231189251
Etimizol	Meta4	Mic1	Streptococcus_mitis	0.117293231189251
Etimizol	Meta4	Mic2	Staphylococcus_epidermidis	0.254498809576035
Etimizol	Meta4	Mic1	Lactobacillus_acidophilus	0.117293231189251
Etimizol	Meta4	Mic1	Neisseria_mucosa	0.117293231189251
Etimizol	Meta4	Mic1	Streptococcus_mitis	0.117293231189251
Etimizol	Meta4	Mic2	Staphylococcus_epidermidis	0.254498809576035
Etimizol	Meta4	Mic1	Lactobacillus_acidophilus	0.117293231189251
Etimizol	Meta4	Mic1	Neisseria_mucosa	0.117293231189251
Etimizol	Meta4	Mic1	Streptococcus_mitis	0.117293231189251
Etimizol	Meta4	Mic2	Staphylococcus_epidermidis	0.254498809576035
Etimizol	Meta4	Mic1	Lactobacillus_acidophilus	0.117293231189251
Etimizol	Meta4	Mic1	Neisseria_mucosa	0.117293231189251
Etimizol	Meta4	Mic1	Streptococcus_mitis	0.117293231189251
Etimizol	Meta4	Mic2	Staphylococcus_epidermidis	0.254498809576035
Etimizol	Meta4	Mic1	Lactobacillus_acidophilus	0.117293231189251
Etimizol	Meta4	Mic1	Neisseria_mucosa	0.117293231189251
Etimizol	Meta4	Mic1	Streptococcus_mitis	0.117293231189251
Etimizol	Meta4	Mic2	Staphylococcus_epidermidis	0.254498809576035
Etimizol	Meta4	Mic1	Lactobacillus_acidophilus	0.117293231189251
Etimizol	Meta4	Mic1	Neisseria_mucosa	0.117293231189251
Etimizol	Meta4	Mic1	Streptococcus_mitis	0.117293231189251
Etimizol	Meta4	Mic2	Staphylococcus_epidermidis	0.254498809576035
Etimizol	Meta4	Mic1	Lactobacillus_acidophilus	0.117293231189251
Etimizol	Meta4	Mic1	Neisseria_mucosa	0.117293231189251
Etimizol	Meta4	Mic1	Streptococcus_mitis	0.117293231189251
Etimizol	Meta4	Mic2	Staphylococcus_epidermidis	0.254498809576035
Etimizol	Meta4	Mic1	Lactobacillus_acidophilus	0.117293231189251
Etimizol	Meta4	Mic1	Neisseria_mucosa	0.117293231189251
Etimizol	Meta4	Mic1	Streptococcus_mitis	0.117293231189251
Etimizol	Meta4	Mic2	Staphylococcus_epidermidis	0.254498809576035
4-Amino-5-aminomethyl-2-methylpyrimidine	Meta5	Mic1	Lactobacillus_acidophilus	0.135768160223961
4-Amino-5-aminomethyl-2-methylpyrimidine	Meta5	Mic1	Neisseria_mucosa	0.135768160223961
4-Amino-5-aminomethyl-2-methylpyrimidine	Meta5	Mic1	Streptococcus_mitis	0.135768160223961
4-Amino-5-aminomethyl-2-methylpyrimidine	Meta5	Mic2	Staphylococcus_epidermidis	0.486045002937317
4-Amino-5-aminomethyl-2-methylpyrimidine	Meta5	Mic1	Lactobacillus_acidophilus	0.135768160223961
4-Amino-5-aminomethyl-2-methylpyrimidine	Meta5	Mic1	Neisseria_mucosa	0.135768160223961
4-Amino-5-aminomethyl-2-methylpyrimidine	Meta5	Mic1	Streptococcus_mitis	0.135768160223961
4-Amino-5-aminomethyl-2-methylpyrimidine	Meta5	Mic2	Staphylococcus_epidermidis	0.486045002937317
4-Amino-5-aminomethyl-2-methylpyrimidine	Meta5	Mic1	Lactobacillus_acidophilus	0.135768160223961
4-Amino-5-aminomethyl-2-methylpyrimidine	Meta5	Mic1	Neisseria_mucosa	0.135768160223961
4-Amino-5-aminomethyl-2-methylpyrimidine	Meta5	Mic1	Streptococcus_mitis	0.135768160223961
4-Amino-5-aminomethyl-2-methylpyrimidine	Meta5	Mic2	Staphylococcus_epidermidis	0.486045002937317
4-Amino-5-aminomethyl-2-methylpyrimidine	Meta5	Mic1	Lactobacillus_acidophilus	0.135768160223961
4-Amino-5-aminomethyl-2-methylpyrimidine	Meta5	Mic1	Neisseria_mucosa	0.135768160223961
4-Amino-5-aminomethyl-2-methylpyrimidine	Meta5	Mic1	Streptococcus_mitis	0.135768160223961
4-Amino-5-aminomethyl-2-methylpyrimidine	Meta5	Mic2	Staphylococcus_epidermidis	0.486045002937317
4-Amino-5-aminomethyl-2-methylpyrimidine	Meta5	Mic1	Lactobacillus_acidophilus	0.135768160223961
4-Amino-5-aminomethyl-2-methylpyrimidine	Meta5	Mic1	Neisseria_mucosa	0.135768160223961
4-Amino-5-aminomethyl-2-methylpyrimidine	Meta5	Mic1	Streptococcus_mitis	0.135768160223961
4-Amino-5-aminomethyl-2-methylpyrimidine	Meta5	Mic2	Staphylococcus_epidermidis	0.486045002937317
4-Amino-5-aminomethyl-2-methylpyrimidine	Meta5	Mic1	Lactobacillus_acidophilus	0.135768160223961
4-Amino-5-aminomethyl-2-methylpyrimidine	Meta5	Mic1	Neisseria_mucosa	0.135768160223961
4-Amino-5-aminomethyl-2-methylpyrimidine	Meta5	Mic1	Streptococcus_mitis	0.135768160223961
4-Amino-5-aminomethyl-2-methylpyrimidine	Meta5	Mic2	Staphylococcus_epidermidis	0.486045002937317
4-Amino-5-aminomethyl-2-methylpyrimidine	Meta5	Mic1	Lactobacillus_acidophilus	0.135768160223961
4-Amino-5-aminomethyl-2-methylpyrimidine	Meta5	Mic1	Neisseria_mucosa	0.135768160223961
4-Amino-5-aminomethyl-2-methylpyrimidine	Meta5	Mic1	Streptococcus_mitis	0.135768160223961
4-Amino-5-aminomethyl-2-methylpyrimidine	Meta5	Mic2	Staphylococcus_epidermidis	0.486045002937317
4-Amino-5-aminomethyl-2-methylpyrimidine	Meta5	Mic1	Lactobacillus_acidophilus	0.135768160223961
4-Amino-5-aminomethyl-2-methylpyrimidine	Meta5	Mic1	Neisseria_mucosa	0.135768160223961
4-Amino-5-aminomethyl-2-methylpyrimidine	Meta5	Mic1	Streptococcus_mitis	0.135768160223961
4-Amino-5-aminomethyl-2-methylpyrimidine	Meta5	Mic2	Staphylococcus_epidermidis	0.486045002937317
4-Amino-5-aminomethyl-2-methylpyrimidine	Meta5	Mic1	Lactobacillus_acidophilus	0.135768160223961
4-Amino-5-aminomethyl-2-methylpyrimidine	Meta5	Mic1	Neisseria_mucosa	0.135768160223961
4-Amino-5-aminomethyl-2-methylpyrimidine	Meta5	Mic1	Streptococcus_mitis	0.135768160223961
4-Amino-5-aminomethyl-2-methylpyrimidine	Meta5	Mic2	Staphylococcus_epidermidis	0.486045002937317
4-Amino-5-aminomethyl-2-methylpyrimidine	Meta5	Mic1	Lactobacillus_acidophilus	0.135768160223961
4-Amino-5-aminomethyl-2-methylpyrimidine	Meta5	Mic1	Neisseria_mucosa	0.135768160223961
4-Amino-5-aminomethyl-2-methylpyrimidine	Meta5	Mic1	Streptococcus_mitis	0.135768160223961
4-Amino-5-aminomethyl-2-methylpyrimidine	Meta5	Mic2	Staphylococcus_epidermidis	0.486045002937317
4-Amino-5-aminomethyl-2-methylpyrimidine	Meta5	Mic1	Lactobacillus_acidophilus	0.135768160223961
4-Amino-5-aminomethyl-2-methylpyrimidine	Meta5	Mic1	Neisseria_mucosa	0.135768160223961
4-Amino-5-aminomethyl-2-methylpyrimidine	Meta5	Mic1	Streptococcus_mitis	0.135768160223961
4-Amino-5-aminomethyl-2-methylpyrimidine	Meta5	Mic2	Staphylococcus_epidermidis	0.486045002937317
4-Amino-5-aminomethyl-2-methylpyrimidine	Meta5	Mic1	Lactobacillus_acidophilus	0.135768160223961
4-Amino-5-aminomethyl-2-methylpyrimidine	Meta5	Mic1	Neisseria_mucosa	0.135768160223961
4-Amino-5-aminomethyl-2-methylpyrimidine	Meta5	Mic1	Streptococcus_mitis	0.135768160223961
4-Amino-5-aminomethyl-2-methylpyrimidine	Meta5	Mic2	Staphylococcus_epidermidis	0.486045002937317
4-Amino-5-aminomethyl-2-methylpyrimidine	Meta5	Mic1	Lactobacillus_acidophilus	0.135768160223961
4-Amino-5-aminomethyl-2-methylpyrimidine	Meta5	Mic1	Neisseria_mucosa	0.135768160223961
4-Amino-5-aminomethyl-2-methylpyrimidine	Meta5	Mic1	Streptococcus_mitis	0.135768160223961
4-Amino-5-aminomethyl-2-methylpyrimidine	Meta5	Mic2	Staphylococcus_epidermidis	0.486045002937317
4-Amino-5-aminomethyl-2-methylpyrimidine	Meta5	Mic1	Lactobacillus_acidophilus	0.135768160223961
4-Amino-5-aminomethyl-2-methylpyrimidine	Meta5	Mic1	Neisseria_mucosa	0.135768160223961
4-Amino-5-aminomethyl-2-methylpyrimidine	Meta5	Mic1	Streptococcus_mitis	0.135768160223961
4-Amino-5-aminomethyl-2-methylpyrimidine	Meta5	Mic2	Staphylococcus_epidermidis	0.486045002937317
4-Amino-5-aminomethyl-2-methylpyrimidine	Meta5	Mic1	Lactobacillus_acidophilus	0.135768160223961
4-Amino-5-aminomethyl-2-methylpyrimidine	Meta5	Mic1	Neisseria_mucosa	0.135768160223961
4-Amino-5-aminomethyl-2-methylpyrimidine	Meta5	Mic1	Streptococcus_mitis	0.135768160223961
4-Amino-5-aminomethyl-2-methylpyrimidine	Meta5	Mic2	Staphylococcus_epidermidis	0.486045002937317
4-Amino-5-aminomethyl-2-methylpyrimidine	Meta5	Mic1	Lactobacillus_acidophilus	0.135768160223961
4-Amino-5-aminomethyl-2-methylpyrimidine	Meta5	Mic1	Neisseria_mucosa	0.135768160223961
4-Amino-5-aminomethyl-2-methylpyrimidine	Meta5	Mic1	Streptococcus_mitis	0.135768160223961
4-Amino-5-aminomethyl-2-methylpyrimidine	Meta5	Mic2	Staphylococcus_epidermidis	0.486045002937317
4-Amino-5-aminomethyl-2-methylpyrimidine	Meta5	Mic1	Lactobacillus_acidophilus	0.135768160223961
4-Amino-5-aminomethyl-2-methylpyrimidine	Meta5	Mic1	Neisseria_mucosa	0.135768160223961
4-Amino-5-aminomethyl-2-methylpyrimidine	Meta5	Mic1	Streptococcus_mitis	0.135768160223961
4-Amino-5-aminomethyl-2-methylpyrimidine	Meta5	Mic2	Staphylococcus_epidermidis	0.486045002937317
4-Amino-5-aminomethyl-2-methylpyrimidine	Meta5	Mic1	Lactobacillus_acidophilus	0.135768160223961
4-Amino-5-aminomethyl-2-methylpyrimidine	Meta5	Mic1	Neisseria_mucosa	0.135768160223961
4-Amino-5-aminomethyl-2-methylpyrimidine	Meta5	Mic1	Streptococcus_mitis	0.135768160223961
4-Amino-5-aminomethyl-2-methylpyrimidine	Meta5	Mic2	Staphylococcus_epidermidis	0.486045002937317
4-Amino-5-aminomethyl-2-methylpyrimidine	Meta5	Mic1	Lactobacillus_acidophilus	0.135768160223961
4-Amino-5-aminomethyl-2-methylpyrimidine	Meta5	Mic1	Neisseria_mucosa	0.135768160223961
4-Amino-5-aminomethyl-2-methylpyrimidine	Meta5	Mic1	Streptococcus_mitis	0.135768160223961
4-Amino-5-aminomethyl-2-methylpyrimidine	Meta5	Mic2	Staphylococcus_epidermidis	0.486045002937317
4-Amino-5-aminomethyl-2-methylpyrimidine	Meta5	Mic1	Lactobacillus_acidophilus	0.135768160223961
4-Amino-5-aminomethyl-2-methylpyrimidine	Meta5	Mic1	Neisseria_mucosa	0.135768160223961
4-Amino-5-aminomethyl-2-methylpyrimidine	Meta5	Mic1	Streptococcus_mitis	0.135768160223961
4-Amino-5-aminomethyl-2-methylpyrimidine	Meta5	Mic2	Staphylococcus_epidermidis	0.486045002937317
4-Amino-5-aminomethyl-2-methylpyrimidine	Meta5	Mic1	Lactobacillus_acidophilus	0.135768160223961
4-Amino-5-aminomethyl-2-methylpyrimidine	Meta5	Mic1	Neisseria_mucosa	0.135768160223961
4-Amino-5-aminomethyl-2-methylpyrimidine	Meta5	Mic1	Streptococcus_mitis	0.135768160223961
4-Amino-5-aminomethyl-2-methylpyrimidine	Meta5	Mic2	Staphylococcus_epidermidis	0.486045002937317
4-Amino-5-aminomethyl-2-methylpyrimidine	Meta5	Mic1	Lactobacillus_acidophilus	0.135768160223961
4-Amino-5-aminomethyl-2-methylpyrimidine	Meta5	Mic1	Neisseria_mucosa	0.135768160223961
4-Amino-5-aminomethyl-2-methylpyrimidine	Meta5	Mic1	Streptococcus_mitis	0.135768160223961
4-Amino-5-aminomethyl-2-methylpyrimidine	Meta5	Mic2	Staphylococcus_epidermidis	0.486045002937317
4-Amino-5-aminomethyl-2-methylpyrimidine	Meta5	Mic1	Lactobacillus_acidophilus	0.135768160223961
4-Amino-5-aminomethyl-2-methylpyrimidine	Meta5	Mic1	Neisseria_mucosa	0.135768160223961
4-Amino-5-aminomethyl-2-methylpyrimidine	Meta5	Mic1	Streptococcus_mitis	0.135768160223961
4-Amino-5-aminomethyl-2-methylpyrimidine	Meta5	Mic2	Staphylococcus_epidermidis	0.486045002937317
4-Amino-5-aminomethyl-2-methylpyrimidine	Meta5	Mic1	Lactobacillus_acidophilus	0.135768160223961
4-Amino-5-aminomethyl-2-methylpyrimidine	Meta5	Mic1	Neisseria_mucosa	0.135768160223961
4-Amino-5-aminomethyl-2-methylpyrimidine	Meta5	Mic1	Streptococcus_mitis	0.135768160223961
4-Amino-5-aminomethyl-2-methylpyrimidine	Meta5	Mic2	Staphylococcus_epidermidis	0.486045002937317
N-Heptanoylsolamine	Meta6	Mic1	Lactobacillus_acidophilus	-0.0436090230941772
N-Heptanoylsolamine	Meta6	Mic1	Neisseria_mucosa	-0.0436090230941772
N-Heptanoylsolamine	Meta6	Mic1	Streptococcus_mitis	-0.0436090230941772
N-Heptanoylsolamine	Meta6	Mic2	Staphylococcus_epidermidis	0.0320028439164162
N-Heptanoylsolamine	Meta6	Mic1	Lactobacillus_acidophilus	-0.0436090230941772
N-Heptanoylsolamine	Meta6	Mic1	Neisseria_mucosa	-0.0436090230941772
N-Heptanoylsolamine	Meta6	Mic1	Streptococcus_mitis	-0.0436090230941772
N-Heptanoylsolamine	Meta6	Mic2	Staphylococcus_epidermidis	0.0320028439164162
N-Heptanoylsolamine	Meta6	Mic1	Lactobacillus_acidophilus	-0.0436090230941772
N-Heptanoylsolamine	Meta6	Mic1	Neisseria_mucosa	-0.0436090230941772
N-Heptanoylsolamine	Meta6	Mic1	Streptococcus_mitis	-0.0436090230941772
N-Heptanoylsolamine	Meta6	Mic2	Staphylococcus_epidermidis	0.0320028439164162
N-Heptanoylsolamine	Meta6	Mic1	Lactobacillus_acidophilus	-0.0436090230941772
N-Heptanoylsolamine	Meta6	Mic1	Neisseria_mucosa	-0.0436090230941772
N-Heptanoylsolamine	Meta6	Mic1	Streptococcus_mitis	-0.0436090230941772
N-Heptanoylsolamine	Meta6	Mic2	Staphylococcus_epidermidis	0.0320028439164162
N-Heptanoylsolamine	Meta6	Mic1	Lactobacillus_acidophilus	-0.0436090230941772
N-Heptanoylsolamine	Meta6	Mic1	Neisseria_mucosa	-0.0436090230941772
N-Heptanoylsolamine	Meta6	Mic1	Streptococcus_mitis	-0.0436090230941772
N-Heptanoylsolamine	Meta6	Mic2	Staphylococcus_epidermidis	0.0320028439164162
N-Heptanoylsolamine	Meta6	Mic1	Lactobacillus_acidophilus	-0.0436090230941772
N-Heptanoylsolamine	Meta6	Mic1	Neisseria_mucosa	-0.0436090230941772
N-Heptanoylsolamine	Meta6	Mic1	Streptococcus_mitis	-0.0436090230941772
N-Heptanoylsolamine	Meta6	Mic2	Staphylococcus_epidermidis	0.0320028439164162
N-Heptanoylsolamine	Meta6	Mic1	Lactobacillus_acidophilus	-0.0436090230941772
N-Heptanoylsolamine	Meta6	Mic1	Neisseria_mucosa	-0.0436090230941772
N-Heptanoylsolamine	Meta6	Mic1	Streptococcus_mitis	-0.0436090230941772
N-Heptanoylsolamine	Meta6	Mic2	Staphylococcus_epidermidis	0.0320028439164162
N-Heptanoylsolamine	Meta6	Mic1	Lactobacillus_acidophilus	-0.0436090230941772
N-Heptanoylsolamine	Meta6	Mic1	Neisseria_mucosa	-0.0436090230941772
N-Heptanoylsolamine	Meta6	Mic1	Streptococcus_mitis	-0.0436090230941772
N-Heptanoylsolamine	Meta6	Mic2	Staphylococcus_epidermidis	0.0320028439164162
N-Heptanoylsolamine	Meta6	Mic1	Lactobacillus_acidophilus	-0.0436090230941772
N-Heptanoylsolamine	Meta6	Mic1	Neisseria_mucosa	-0.0436090230941772
N-Heptanoylsolamine	Meta6	Mic1	Streptococcus_mitis	-0.0436090230941772
N-Heptanoylsolamine	Meta6	Mic2	Staphylococcus_epidermidis	0.0320028439164162
N-Heptanoylsolamine	Meta6	Mic1	Lactobacillus_acidophilus	-0.0436090230941772
N-Heptanoylsolamine	Meta6	Mic1	Neisseria_mucosa	-0.0436090230941772
N-Heptanoylsolamine	Meta6	Mic1	Streptococcus_mitis	-0.0436090230941772
N-Heptanoylsolamine	Meta6	Mic2	Staphylococcus_epidermidis	0.0320028439164162
N-Heptanoylsolamine	Meta6	Mic1	Lactobacillus_acidophilus	-0.0436090230941772
N-Heptanoylsolamine	Meta6	Mic1	Neisseria_mucosa	-0.0436090230941772
N-Heptanoylsolamine	Meta6	Mic1	Streptococcus_mitis	-0.0436090230941772
N-Heptanoylsolamine	Meta6	Mic2	Staphylococcus_epidermidis	0.0320028439164162
N-Heptanoylsolamine	Meta6	Mic1	Lactobacillus_acidophilus	-0.0436090230941772
N-Heptanoylsolamine	Meta6	Mic1	Neisseria_mucosa	-0.0436090230941772
N-Heptanoylsolamine	Meta6	Mic1	Streptococcus_mitis	-0.0436090230941772
N-Heptanoylsolamine	Meta6	Mic2	Staphylococcus_epidermidis	0.0320028439164162
N-Heptanoylsolamine	Meta6	Mic1	Lactobacillus_acidophilus	-0.0436090230941772
N-Heptanoylsolamine	Meta6	Mic1	Neisseria_mucosa	-0.0436090230941772
N-Heptanoylsolamine	Meta6	Mic1	Streptococcus_mitis	-0.0436090230941772
N-Heptanoylsolamine	Meta6	Mic2	Staphylococcus_epidermidis	0.0320028439164162
N-Heptanoylsolamine	Meta6	Mic1	Lactobacillus_acidophilus	-0.0436090230941772
N-Heptanoylsolamine	Meta6	Mic1	Neisseria_mucosa	-0.0436090230941772
N-Heptanoylsolamine	Meta6	Mic1	Streptococcus_mitis	-0.0436090230941772
N-Heptanoylsolamine	Meta6	Mic2	Staphylococcus_epidermidis	0.0320028439164162
N-Heptanoylsolamine	Meta6	Mic1	Lactobacillus_acidophilus	-0.0436090230941772
N-Heptanoylsolamine	Meta6	Mic1	Neisseria_mucosa	-0.0436090230941772
N-Heptanoylsolamine	Meta6	Mic1	Streptococcus_mitis	-0.0436090230941772
N-Heptanoylsolamine	Meta6	Mic2	Staphylococcus_epidermidis	0.0320028439164162
N-Heptanoylsolamine	Meta6	Mic1	Lactobacillus_acidophilus	-0.0436090230941772
N-Heptanoylsolamine	Meta6	Mic1	Neisseria_mucosa	-0.0436090230941772
N-Heptanoylsolamine	Meta6	Mic1	Streptococcus_mitis	-0.0436090230941772
N-Heptanoylsolamine	Meta6	Mic2	Staphylococcus_epidermidis	0.0320028439164162
N-Heptanoylsolamine	Meta6	Mic1	Lactobacillus_acidophilus	-0.0436090230941772
N-Heptanoylsolamine	Meta6	Mic1	Neisseria_mucosa	-0.0436090230941772
N-Heptanoylsolamine	Meta6	Mic1	Streptococcus_mitis	-0.0436090230941772
N-Heptanoylsolamine	Meta6	Mic2	Staphylococcus_epidermidis	0.0320028439164162
N-Heptanoylsolamine	Meta6	Mic1	Lactobacillus_acidophilus	-0.0436090230941772
N-Heptanoylsolamine	Meta6	Mic1	Neisseria_mucosa	-0.0436090230941772
N-Heptanoylsolamine	Meta6	Mic1	Streptococcus_mitis	-0.0436090230941772
N-Heptanoylsolamine	Meta6	Mic2	Staphylococcus_epidermidis	0.0320028439164162
N-Heptanoylsolamine	Meta6	Mic1	Lactobacillus_acidophilus	-0.0436090230941772
N-Heptanoylsolamine	Meta6	Mic1	Neisseria_mucosa	-0.0436090230941772
N-Heptanoylsolamine	Meta6	Mic1	Streptococcus_mitis	-0.0436090230941772
N-Heptanoylsolamine	Meta6	Mic2	Staphylococcus_epidermidis	0.0320028439164162
N-Heptanoylsolamine	Meta6	Mic1	Lactobacillus_acidophilus	-0.0436090230941772
N-Heptanoylsolamine	Meta6	Mic1	Neisseria_mucosa	-0.0436090230941772
N-Heptanoylsolamine	Meta6	Mic1	Streptococcus_mitis	-0.0436090230941772
N-Heptanoylsolamine	Meta6	Mic2	Staphylococcus_epidermidis	0.0320028439164162
N-Heptanoylsolamine	Meta6	Mic1	Lactobacillus_acidophilus	-0.0436090230941772
N-Heptanoylsolamine	Meta6	Mic1	Neisseria_mucosa	-0.0436090230941772
N-Heptanoylsolamine	Meta6	Mic1	Streptococcus_mitis	-0.0436090230941772
N-Heptanoylsolamine	Meta6	Mic2	Staphylococcus_epidermidis	0.0320028439164162
N-Heptanoylsolamine	Meta6	Mic1	Lactobacillus_acidophilus	-0.0436090230941772
N-Heptanoylsolamine	Meta6	Mic1	Neisseria_mucosa	-0.0436090230941772
N-Heptanoylsolamine	Meta6	Mic1	Streptococcus_mitis	-0.0436090230941772
N-Heptanoylsolamine	Meta6	Mic2	Staphylococcus_epidermidis	0.0320028439164162
N-Heptanoylsolamine	Meta6	Mic1	Lactobacillus_acidophilus	-0.0436090230941772
N-Heptanoylsolamine	Meta6	Mic1	Neisseria_mucosa	-0.0436090230941772
N-Heptanoylsolamine	Meta6	Mic1	Streptococcus_mitis	-0.0436090230941772
N-Heptanoylsolamine	Meta6	Mic2	Staphylococcus_epidermidis	0.0320028439164162
N-Heptanoylsolamine	Meta6	Mic1	Lactobacillus_acidophilus	-0.0436090230941772
N-Heptanoylsolamine	Meta6	Mic1	Neisseria_mucosa	-0.0436090230941772
N-Heptanoylsolamine	Meta6	Mic1	Streptococcus_mitis	-0.0436090230941772
N-Heptanoylsolamine	Meta6	Mic2	Staphylococcus_epidermidis	0.0320028439164162
22alpha-Hydroxy-campesterol	Meta7	Mic1	Lactobacillus_acidophilus	-0.425563901662827
22alpha-Hydroxy-campesterol	Meta7	Mic1	Neisseria_mucosa	-0.425563901662827
22alpha-Hydroxy-campesterol	Meta7	Mic1	Streptococcus_mitis	-0.425563901662827
22alpha-Hydroxy-campesterol	Meta7	Mic2	Staphylococcus_epidermidis	0.282691806554794
22alpha-Hydroxy-campesterol	Meta7	Mic1	Lactobacillus_acidophilus	-0.425563901662827
22alpha-Hydroxy-campesterol	Meta7	Mic1	Neisseria_mucosa	-0.425563901662827
22alpha-Hydroxy-campesterol	Meta7	Mic1	Streptococcus_mitis	-0.425563901662827
22alpha-Hydroxy-campesterol	Meta7	Mic2	Staphylococcus_epidermidis	0.282691806554794
22alpha-Hydroxy-campesterol	Meta7	Mic1	Lactobacillus_acidophilus	-0.425563901662827
22alpha-Hydroxy-campesterol	Meta7	Mic1	Neisseria_mucosa	-0.425563901662827
22alpha-Hydroxy-campesterol	Meta7	Mic1	Streptococcus_mitis	-0.425563901662827
22alpha-Hydroxy-campesterol	Meta7	Mic2	Staphylococcus_epidermidis	0.282691806554794
22alpha-Hydroxy-campesterol	Meta7	Mic1	Lactobacillus_acidophilus	-0.425563901662827
22alpha-Hydroxy-campesterol	Meta7	Mic1	Neisseria_mucosa	-0.425563901662827
22alpha-Hydroxy-campesterol	Meta7	Mic1	Streptococcus_mitis	-0.425563901662827
22alpha-Hydroxy-campesterol	Meta7	Mic2	Staphylococcus_epidermidis	0.282691806554794
22alpha-Hydroxy-campesterol	Meta7	Mic1	Lactobacillus_acidophilus	-0.425563901662827
22alpha-Hydroxy-campesterol	Meta7	Mic1	Neisseria_mucosa	-0.425563901662827
22alpha-Hydroxy-campesterol	Meta7	Mic1	Streptococcus_mitis	-0.425563901662827
22alpha-Hydroxy-campesterol	Meta7	Mic2	Staphylococcus_epidermidis	0.282691806554794
22alpha-Hydroxy-campesterol	Meta7	Mic1	Lactobacillus_acidophilus	-0.425563901662827
22alpha-Hydroxy-campesterol	Meta7	Mic1	Neisseria_mucosa	-0.425563901662827
22alpha-Hydroxy-campesterol	Meta7	Mic1	Streptococcus_mitis	-0.425563901662827
22alpha-Hydroxy-campesterol	Meta7	Mic2	Staphylococcus_epidermidis	0.282691806554794
22alpha-Hydroxy-campesterol	Meta7	Mic1	Lactobacillus_acidophilus	-0.425563901662827
22alpha-Hydroxy-campesterol	Meta7	Mic1	Neisseria_mucosa	-0.425563901662827
22alpha-Hydroxy-campesterol	Meta7	Mic1	Streptococcus_mitis	-0.425563901662827
22alpha-Hydroxy-campesterol	Meta7	Mic2	Staphylococcus_epidermidis	0.282691806554794
22alpha-Hydroxy-campesterol	Meta7	Mic1	Lactobacillus_acidophilus	-0.425563901662827
22alpha-Hydroxy-campesterol	Meta7	Mic1	Neisseria_mucosa	-0.425563901662827
22alpha-Hydroxy-campesterol	Meta7	Mic1	Streptococcus_mitis	-0.425563901662827
22alpha-Hydroxy-campesterol	Meta7	Mic2	Staphylococcus_epidermidis	0.282691806554794
22alpha-Hydroxy-campesterol	Meta7	Mic1	Lactobacillus_acidophilus	-0.425563901662827
22alpha-Hydroxy-campesterol	Meta7	Mic1	Neisseria_mucosa	-0.425563901662827
22alpha-Hydroxy-campesterol	Meta7	Mic1	Streptococcus_mitis	-0.425563901662827
22alpha-Hydroxy-campesterol	Meta7	Mic2	Staphylococcus_epidermidis	0.282691806554794
22alpha-Hydroxy-campesterol	Meta7	Mic1	Lactobacillus_acidophilus	-0.425563901662827
22alpha-Hydroxy-campesterol	Meta7	Mic1	Neisseria_mucosa	-0.425563901662827
22alpha-Hydroxy-campesterol	Meta7	Mic1	Streptococcus_mitis	-0.425563901662827
22alpha-Hydroxy-campesterol	Meta7	Mic2	Staphylococcus_epidermidis	0.282691806554794
22alpha-Hydroxy-campesterol	Meta7	Mic1	Lactobacillus_acidophilus	-0.425563901662827
22alpha-Hydroxy-campesterol	Meta7	Mic1	Neisseria_mucosa	-0.425563901662827
22alpha-Hydroxy-campesterol	Meta7	Mic1	Streptococcus_mitis	-0.425563901662827
22alpha-Hydroxy-campesterol	Meta7	Mic2	Staphylococcus_epidermidis	0.282691806554794
22alpha-Hydroxy-campesterol	Meta7	Mic1	Lactobacillus_acidophilus	-0.425563901662827
22alpha-Hydroxy-campesterol	Meta7	Mic1	Neisseria_mucosa	-0.425563901662827
22alpha-Hydroxy-campesterol	Meta7	Mic1	Streptococcus_mitis	-0.425563901662827
22alpha-Hydroxy-campesterol	Meta7	Mic2	Staphylococcus_epidermidis	0.282691806554794
22alpha-Hydroxy-campesterol	Meta7	Mic1	Lactobacillus_acidophilus	-0.425563901662827
22alpha-Hydroxy-campesterol	Meta7	Mic1	Neisseria_mucosa	-0.425563901662827
22alpha-Hydroxy-campesterol	Meta7	Mic1	Streptococcus_mitis	-0.425563901662827
22alpha-Hydroxy-campesterol	Meta7	Mic2	Staphylococcus_epidermidis	0.282691806554794
22alpha-Hydroxy-campesterol	Meta7	Mic1	Lactobacillus_acidophilus	-0.425563901662827
22alpha-Hydroxy-campesterol	Meta7	Mic1	Neisseria_mucosa	-0.425563901662827
22alpha-Hydroxy-campesterol	Meta7	Mic1	Streptococcus_mitis	-0.425563901662827
22alpha-Hydroxy-campesterol	Meta7	Mic2	Staphylococcus_epidermidis	0.282691806554794
22alpha-Hydroxy-campesterol	Meta7	Mic1	Lactobacillus_acidophilus	-0.425563901662827
22alpha-Hydroxy-campesterol	Meta7	Mic1	Neisseria_mucosa	-0.425563901662827
22alpha-Hydroxy-campesterol	Meta7	Mic1	Streptococcus_mitis	-0.425563901662827
22alpha-Hydroxy-campesterol	Meta7	Mic2	Staphylococcus_epidermidis	0.282691806554794
22alpha-Hydroxy-campesterol	Meta7	Mic1	Lactobacillus_acidophilus	-0.425563901662827
22alpha-Hydroxy-campesterol	Meta7	Mic1	Neisseria_mucosa	-0.425563901662827
22alpha-Hydroxy-campesterol	Meta7	Mic1	Streptococcus_mitis	-0.425563901662827
22alpha-Hydroxy-campesterol	Meta7	Mic2	Staphylococcus_epidermidis	0.282691806554794
22alpha-Hydroxy-campesterol	Meta7	Mic1	Lactobacillus_acidophilus	-0.425563901662827
22alpha-Hydroxy-campesterol	Meta7	Mic1	Neisseria_mucosa	-0.425563901662827
22alpha-Hydroxy-campesterol	Meta7	Mic1	Streptococcus_mitis	-0.425563901662827
22alpha-Hydroxy-campesterol	Meta7	Mic2	Staphylococcus_epidermidis	0.282691806554794
22alpha-Hydroxy-campesterol	Meta7	Mic1	Lactobacillus_acidophilus	-0.425563901662827
22alpha-Hydroxy-campesterol	Meta7	Mic1	Neisseria_mucosa	-0.425563901662827
22alpha-Hydroxy-campesterol	Meta7	Mic1	Streptococcus_mitis	-0.425563901662827
22alpha-Hydroxy-campesterol	Meta7	Mic2	Staphylococcus_epidermidis	0.282691806554794
22alpha-Hydroxy-campesterol	Meta7	Mic1	Lactobacillus_acidophilus	-0.425563901662827
22alpha-Hydroxy-campesterol	Meta7	Mic1	Neisseria_mucosa	-0.425563901662827
22alpha-Hydroxy-campesterol	Meta7	Mic1	Streptococcus_mitis	-0.425563901662827
22alpha-Hydroxy-campesterol	Meta7	Mic2	Staphylococcus_epidermidis	0.282691806554794
22alpha-Hydroxy-campesterol	Meta7	Mic1	Lactobacillus_acidophilus	-0.425563901662827
22alpha-Hydroxy-campesterol	Meta7	Mic1	Neisseria_mucosa	-0.425563901662827
22alpha-Hydroxy-campesterol	Meta7	Mic1	Streptococcus_mitis	-0.425563901662827
22alpha-Hydroxy-campesterol	Meta7	Mic2	Staphylococcus_epidermidis	0.282691806554794
22alpha-Hydroxy-campesterol	Meta7	Mic1	Lactobacillus_acidophilus	-0.425563901662827
22alpha-Hydroxy-campesterol	Meta7	Mic1	Neisseria_mucosa	-0.425563901662827
22alpha-Hydroxy-campesterol	Meta7	Mic1	Streptococcus_mitis	-0.425563901662827
22alpha-Hydroxy-campesterol	Meta7	Mic2	Staphylococcus_epidermidis	0.282691806554794
22alpha-Hydroxy-campesterol	Meta7	Mic1	Lactobacillus_acidophilus	-0.425563901662827
22alpha-Hydroxy-campesterol	Meta7	Mic1	Neisseria_mucosa	-0.425563901662827
22alpha-Hydroxy-campesterol	Meta7	Mic1	Streptococcus_mitis	-0.425563901662827
22alpha-Hydroxy-campesterol	Meta7	Mic2	Staphylococcus_epidermidis	0.282691806554794
22alpha-Hydroxy-campesterol	Meta7	Mic1	Lactobacillus_acidophilus	-0.425563901662827
22alpha-Hydroxy-campesterol	Meta7	Mic1	Neisseria_mucosa	-0.425563901662827
22alpha-Hydroxy-campesterol	Meta7	Mic1	Streptococcus_mitis	-0.425563901662827
22alpha-Hydroxy-campesterol	Meta7	Mic2	Staphylococcus_epidermidis	0.282691806554794
22alpha-Hydroxy-campesterol	Meta7	Mic1	Lactobacillus_acidophilus	-0.425563901662827
22alpha-Hydroxy-campesterol	Meta7	Mic1	Neisseria_mucosa	-0.425563901662827
22alpha-Hydroxy-campesterol	Meta7	Mic1	Streptococcus_mitis	-0.425563901662827
22alpha-Hydroxy-campesterol	Meta7	Mic2	Staphylococcus_epidermidis	0.282691806554794
gamma-Humulene	Meta8	Mic1	Lactobacillus_acidophilus	-0.200000002980232
gamma-Humulene	Meta8	Mic1	Neisseria_mucosa	-0.200000002980232
gamma-Humulene	Meta8	Mic1	Streptococcus_mitis	-0.200000002980232
gamma-Humulene	Meta8	Mic2	Staphylococcus_epidermidis	0.34822142124176
gamma-Humulene	Meta8	Mic1	Lactobacillus_acidophilus	-0.200000002980232
gamma-Humulene	Meta8	Mic1	Neisseria_mucosa	-0.200000002980232
gamma-Humulene	Meta8	Mic1	Streptococcus_mitis	-0.200000002980232
gamma-Humulene	Meta8	Mic2	Staphylococcus_epidermidis	0.34822142124176
gamma-Humulene	Meta8	Mic1	Lactobacillus_acidophilus	-0.200000002980232
gamma-Humulene	Meta8	Mic1	Neisseria_mucosa	-0.200000002980232
gamma-Humulene	Meta8	Mic1	Streptococcus_mitis	-0.200000002980232
gamma-Humulene	Meta8	Mic2	Staphylococcus_epidermidis	0.34822142124176
gamma-Humulene	Meta8	Mic1	Lactobacillus_acidophilus	-0.200000002980232
gamma-Humulene	Meta8	Mic1	Neisseria_mucosa	-0.200000002980232
gamma-Humulene	Meta8	Mic1	Streptococcus_mitis	-0.200000002980232
gamma-Humulene	Meta8	Mic2	Staphylococcus_epidermidis	0.34822142124176
gamma-Humulene	Meta8	Mic1	Lactobacillus_acidophilus	-0.200000002980232
gamma-Humulene	Meta8	Mic1	Neisseria_mucosa	-0.200000002980232
gamma-Humulene	Meta8	Mic1	Streptococcus_mitis	-0.200000002980232
gamma-Humulene	Meta8	Mic2	Staphylococcus_epidermidis	0.34822142124176
gamma-Humulene	Meta8	Mic1	Lactobacillus_acidophilus	-0.200000002980232
gamma-Humulene	Meta8	Mic1	Neisseria_mucosa	-0.200000002980232
gamma-Humulene	Meta8	Mic1	Streptococcus_mitis	-0.200000002980232
gamma-Humulene	Meta8	Mic2	Staphylococcus_epidermidis	0.34822142124176
gamma-Humulene	Meta8	Mic1	Lactobacillus_acidophilus	-0.200000002980232
gamma-Humulene	Meta8	Mic1	Neisseria_mucosa	-0.200000002980232
gamma-Humulene	Meta8	Mic1	Streptococcus_mitis	-0.200000002980232
gamma-Humulene	Meta8	Mic2	Staphylococcus_epidermidis	0.34822142124176
gamma-Humulene	Meta8	Mic1	Lactobacillus_acidophilus	-0.200000002980232
gamma-Humulene	Meta8	Mic1	Neisseria_mucosa	-0.200000002980232
gamma-Humulene	Meta8	Mic1	Streptococcus_mitis	-0.200000002980232
gamma-Humulene	Meta8	Mic2	Staphylococcus_epidermidis	0.34822142124176
gamma-Humulene	Meta8	Mic1	Lactobacillus_acidophilus	-0.200000002980232
gamma-Humulene	Meta8	Mic1	Neisseria_mucosa	-0.200000002980232
gamma-Humulene	Meta8	Mic1	Streptococcus_mitis	-0.200000002980232
gamma-Humulene	Meta8	Mic2	Staphylococcus_epidermidis	0.34822142124176
gamma-Humulene	Meta8	Mic1	Lactobacillus_acidophilus	-0.200000002980232
gamma-Humulene	Meta8	Mic1	Neisseria_mucosa	-0.200000002980232
gamma-Humulene	Meta8	Mic1	Streptococcus_mitis	-0.200000002980232
gamma-Humulene	Meta8	Mic2	Staphylococcus_epidermidis	0.34822142124176
gamma-Humulene	Meta8	Mic1	Lactobacillus_acidophilus	-0.200000002980232
gamma-Humulene	Meta8	Mic1	Neisseria_mucosa	-0.200000002980232
gamma-Humulene	Meta8	Mic1	Streptococcus_mitis	-0.200000002980232
gamma-Humulene	Meta8	Mic2	Staphylococcus_epidermidis	0.34822142124176
gamma-Humulene	Meta8	Mic1	Lactobacillus_acidophilus	-0.200000002980232
gamma-Humulene	Meta8	Mic1	Neisseria_mucosa	-0.200000002980232
gamma-Humulene	Meta8	Mic1	Streptococcus_mitis	-0.200000002980232
gamma-Humulene	Meta8	Mic2	Staphylococcus_epidermidis	0.34822142124176
gamma-Humulene	Meta8	Mic1	Lactobacillus_acidophilus	-0.200000002980232
gamma-Humulene	Meta8	Mic1	Neisseria_mucosa	-0.200000002980232
gamma-Humulene	Meta8	Mic1	Streptococcus_mitis	-0.200000002980232
gamma-Humulene	Meta8	Mic2	Staphylococcus_epidermidis	0.34822142124176
gamma-Humulene	Meta8	Mic1	Lactobacillus_acidophilus	-0.200000002980232
gamma-Humulene	Meta8	Mic1	Neisseria_mucosa	-0.200000002980232
gamma-Humulene	Meta8	Mic1	Streptococcus_mitis	-0.200000002980232
gamma-Humulene	Meta8	Mic2	Staphylococcus_epidermidis	0.34822142124176
gamma-Humulene	Meta8	Mic1	Lactobacillus_acidophilus	-0.200000002980232
gamma-Humulene	Meta8	Mic1	Neisseria_mucosa	-0.200000002980232
gamma-Humulene	Meta8	Mic1	Streptococcus_mitis	-0.200000002980232
gamma-Humulene	Meta8	Mic2	Staphylococcus_epidermidis	0.34822142124176
gamma-Humulene	Meta8	Mic1	Lactobacillus_acidophilus	-0.200000002980232
gamma-Humulene	Meta8	Mic1	Neisseria_mucosa	-0.200000002980232
gamma-Humulene	Meta8	Mic1	Streptococcus_mitis	-0.200000002980232
gamma-Humulene	Meta8	Mic2	Staphylococcus_epidermidis	0.34822142124176
gamma-Humulene	Meta8	Mic1	Lactobacillus_acidophilus	-0.200000002980232
gamma-Humulene	Meta8	Mic1	Neisseria_mucosa	-0.200000002980232
gamma-Humulene	Meta8	Mic1	Streptococcus_mitis	-0.200000002980232
gamma-Humulene	Meta8	Mic2	Staphylococcus_epidermidis	0.34822142124176
gamma-Humulene	Meta8	Mic1	Lactobacillus_acidophilus	-0.200000002980232
gamma-Humulene	Meta8	Mic1	Neisseria_mucosa	-0.200000002980232
gamma-Humulene	Meta8	Mic1	Streptococcus_mitis	-0.200000002980232
gamma-Humulene	Meta8	Mic2	Staphylococcus_epidermidis	0.34822142124176
gamma-Humulene	Meta8	Mic1	Lactobacillus_acidophilus	-0.200000002980232
gamma-Humulene	Meta8	Mic1	Neisseria_mucosa	-0.200000002980232
gamma-Humulene	Meta8	Mic1	Streptococcus_mitis	-0.200000002980232
gamma-Humulene	Meta8	Mic2	Staphylococcus_epidermidis	0.34822142124176
gamma-Humulene	Meta8	Mic1	Lactobacillus_acidophilus	-0.200000002980232
gamma-Humulene	Meta8	Mic1	Neisseria_mucosa	-0.200000002980232
gamma-Humulene	Meta8	Mic1	Streptococcus_mitis	-0.200000002980232
gamma-Humulene	Meta8	Mic2	Staphylococcus_epidermidis	0.34822142124176
gamma-Humulene	Meta8	Mic1	Lactobacillus_acidophilus	-0.200000002980232
gamma-Humulene	Meta8	Mic1	Neisseria_mucosa	-0.200000002980232
gamma-Humulene	Meta8	Mic1	Streptococcus_mitis	-0.200000002980232
gamma-Humulene	Meta8	Mic2	Staphylococcus_epidermidis	0.34822142124176
gamma-Humulene	Meta8	Mic1	Lactobacillus_acidophilus	-0.200000002980232
gamma-Humulene	Meta8	Mic1	Neisseria_mucosa	-0.200000002980232
gamma-Humulene	Meta8	Mic1	Streptococcus_mitis	-0.200000002980232
gamma-Humulene	Meta8	Mic2	Staphylococcus_epidermidis	0.34822142124176
gamma-Humulene	Meta8	Mic1	Lactobacillus_acidophilus	-0.200000002980232
gamma-Humulene	Meta8	Mic1	Neisseria_mucosa	-0.200000002980232
gamma-Humulene	Meta8	Mic1	Streptococcus_mitis	-0.200000002980232
gamma-Humulene	Meta8	Mic2	Staphylococcus_epidermidis	0.34822142124176
gamma-Humulene	Meta8	Mic1	Lactobacillus_acidophilus	-0.200000002980232
gamma-Humulene	Meta8	Mic1	Neisseria_mucosa	-0.200000002980232
gamma-Humulene	Meta8	Mic1	Streptococcus_mitis	-0.200000002980232
gamma-Humulene	Meta8	Mic2	Staphylococcus_epidermidis	0.34822142124176
Lysyl-Lysine	Meta3	Mic1	Lactobacillus_acidophilus	-0.0848509222269058
Lysyl-Lysine	Meta3	Mic1	Neisseria_mucosa	-0.0848509222269058
Lysyl-Lysine	Meta3	Mic1	Streptococcus_mitis	-0.0848509222269058
Lysyl-Lysine	Meta3	Mic2	Staphylococcus_epidermidis	0.511332869529724
Lysyl-Lysine	Meta3	Mic1	Lactobacillus_acidophilus	-0.0848509222269058
Lysyl-Lysine	Meta3	Mic1	Neisseria_mucosa	-0.0848509222269058
Lysyl-Lysine	Meta3	Mic1	Streptococcus_mitis	-0.0848509222269058
Lysyl-Lysine	Meta3	Mic2	Staphylococcus_epidermidis	0.511332869529724
Lysyl-Lysine	Meta3	Mic1	Lactobacillus_acidophilus	-0.0848509222269058
Lysyl-Lysine	Meta3	Mic1	Neisseria_mucosa	-0.0848509222269058
Lysyl-Lysine	Meta3	Mic1	Streptococcus_mitis	-0.0848509222269058
Lysyl-Lysine	Meta3	Mic2	Staphylococcus_epidermidis	0.511332869529724
Lysyl-Lysine	Meta3	Mic1	Lactobacillus_acidophilus	-0.0848509222269058
Lysyl-Lysine	Meta3	Mic1	Neisseria_mucosa	-0.0848509222269058
Lysyl-Lysine	Meta3	Mic1	Streptococcus_mitis	-0.0848509222269058
Lysyl-Lysine	Meta3	Mic2	Staphylococcus_epidermidis	0.511332869529724
Lysyl-Lysine	Meta3	Mic1	Lactobacillus_acidophilus	-0.0848509222269058
Lysyl-Lysine	Meta3	Mic1	Neisseria_mucosa	-0.0848509222269058
Lysyl-Lysine	Meta3	Mic1	Streptococcus_mitis	-0.0848509222269058
Lysyl-Lysine	Meta3	Mic2	Staphylococcus_epidermidis	0.511332869529724
Lysyl-Lysine	Meta3	Mic1	Lactobacillus_acidophilus	-0.0848509222269058
Lysyl-Lysine	Meta3	Mic1	Neisseria_mucosa	-0.0848509222269058
Lysyl-Lysine	Meta3	Mic1	Streptococcus_mitis	-0.0848509222269058
Lysyl-Lysine	Meta3	Mic2	Staphylococcus_epidermidis	0.511332869529724
Lysyl-Lysine	Meta3	Mic1	Lactobacillus_acidophilus	-0.0848509222269058
Lysyl-Lysine	Meta3	Mic1	Neisseria_mucosa	-0.0848509222269058
Lysyl-Lysine	Meta3	Mic1	Streptococcus_mitis	-0.0848509222269058
Lysyl-Lysine	Meta3	Mic2	Staphylococcus_epidermidis	0.511332869529724
Lysyl-Lysine	Meta3	Mic1	Lactobacillus_acidophilus	-0.0848509222269058
Lysyl-Lysine	Meta3	Mic1	Neisseria_mucosa	-0.0848509222269058
Lysyl-Lysine	Meta3	Mic1	Streptococcus_mitis	-0.0848509222269058
Lysyl-Lysine	Meta3	Mic2	Staphylococcus_epidermidis	0.511332869529724
Lysyl-Lysine	Meta3	Mic1	Lactobacillus_acidophilus	-0.0848509222269058
Lysyl-Lysine	Meta3	Mic1	Neisseria_mucosa	-0.0848509222269058
Lysyl-Lysine	Meta3	Mic1	Streptococcus_mitis	-0.0848509222269058
Lysyl-Lysine	Meta3	Mic2	Staphylococcus_epidermidis	0.511332869529724
Lysyl-Lysine	Meta3	Mic1	Lactobacillus_acidophilus	-0.0848509222269058
Lysyl-Lysine	Meta3	Mic1	Neisseria_mucosa	-0.0848509222269058
Lysyl-Lysine	Meta3	Mic1	Streptococcus_mitis	-0.0848509222269058
Lysyl-Lysine	Meta3	Mic2	Staphylococcus_epidermidis	0.511332869529724
Lysyl-Lysine	Meta3	Mic1	Lactobacillus_acidophilus	-0.0848509222269058
Lysyl-Lysine	Meta3	Mic1	Neisseria_mucosa	-0.0848509222269058
Lysyl-Lysine	Meta3	Mic1	Streptococcus_mitis	-0.0848509222269058
Lysyl-Lysine	Meta3	Mic2	Staphylococcus_epidermidis	0.511332869529724
Lysyl-Lysine	Meta3	Mic1	Lactobacillus_acidophilus	-0.0848509222269058
Lysyl-Lysine	Meta3	Mic1	Neisseria_mucosa	-0.0848509222269058
Lysyl-Lysine	Meta3	Mic1	Streptococcus_mitis	-0.0848509222269058
Lysyl-Lysine	Meta3	Mic2	Staphylococcus_epidermidis	0.511332869529724
Lysyl-Lysine	Meta3	Mic1	Lactobacillus_acidophilus	-0.0848509222269058
Lysyl-Lysine	Meta3	Mic1	Neisseria_mucosa	-0.0848509222269058
Lysyl-Lysine	Meta3	Mic1	Streptococcus_mitis	-0.0848509222269058
Lysyl-Lysine	Meta3	Mic2	Staphylococcus_epidermidis	0.511332869529724
Lysyl-Lysine	Meta3	Mic1	Lactobacillus_acidophilus	-0.0848509222269058
Lysyl-Lysine	Meta3	Mic1	Neisseria_mucosa	-0.0848509222269058
Lysyl-Lysine	Meta3	Mic1	Streptococcus_mitis	-0.0848509222269058
Lysyl-Lysine	Meta3	Mic2	Staphylococcus_epidermidis	0.511332869529724
Lysyl-Lysine	Meta3	Mic1	Lactobacillus_acidophilus	-0.0848509222269058
Lysyl-Lysine	Meta3	Mic1	Neisseria_mucosa	-0.0848509222269058
Lysyl-Lysine	Meta3	Mic1	Streptococcus_mitis	-0.0848509222269058
Lysyl-Lysine	Meta3	Mic2	Staphylococcus_epidermidis	0.511332869529724
Lysyl-Lysine	Meta3	Mic1	Lactobacillus_acidophilus	-0.0848509222269058
Lysyl-Lysine	Meta3	Mic1	Neisseria_mucosa	-0.0848509222269058
Lysyl-Lysine	Meta3	Mic1	Streptococcus_mitis	-0.0848509222269058
Lysyl-Lysine	Meta3	Mic2	Staphylococcus_epidermidis	0.511332869529724
Lysyl-Lysine	Meta3	Mic1	Lactobacillus_acidophilus	-0.0848509222269058
Lysyl-Lysine	Meta3	Mic1	Neisseria_mucosa	-0.0848509222269058
Lysyl-Lysine	Meta3	Mic1	Streptococcus_mitis	-0.0848509222269058
Lysyl-Lysine	Meta3	Mic2	Staphylococcus_epidermidis	0.511332869529724
Lysyl-Lysine	Meta3	Mic1	Lactobacillus_acidophilus	-0.0848509222269058
Lysyl-Lysine	Meta3	Mic1	Neisseria_mucosa	-0.0848509222269058
Lysyl-Lysine	Meta3	Mic1	Streptococcus_mitis	-0.0848509222269058
Lysyl-Lysine	Meta3	Mic2	Staphylococcus_epidermidis	0.511332869529724
Lysyl-Lysine	Meta3	Mic1	Lactobacillus_acidophilus	-0.0848509222269058
Lysyl-Lysine	Meta3	Mic1	Neisseria_mucosa	-0.0848509222269058
Lysyl-Lysine	Meta3	Mic1	Streptococcus_mitis	-0.0848509222269058
Lysyl-Lysine	Meta3	Mic2	Staphylococcus_epidermidis	0.511332869529724
Lysyl-Lysine	Meta3	Mic1	Lactobacillus_acidophilus	-0.0848509222269058
Lysyl-Lysine	Meta3	Mic1	Neisseria_mucosa	-0.0848509222269058
Lysyl-Lysine	Meta3	Mic1	Streptococcus_mitis	-0.0848509222269058
Lysyl-Lysine	Meta3	Mic2	Staphylococcus_epidermidis	0.511332869529724
Lysyl-Lysine	Meta3	Mic1	Lactobacillus_acidophilus	-0.0848509222269058
Lysyl-Lysine	Meta3	Mic1	Neisseria_mucosa	-0.0848509222269058
Lysyl-Lysine	Meta3	Mic1	Streptococcus_mitis	-0.0848509222269058
Lysyl-Lysine	Meta3	Mic2	Staphylococcus_epidermidis	0.511332869529724
Lysyl-Lysine	Meta3	Mic1	Lactobacillus_acidophilus	-0.0848509222269058
Lysyl-Lysine	Meta3	Mic1	Neisseria_mucosa	-0.0848509222269058
Lysyl-Lysine	Meta3	Mic1	Streptococcus_mitis	-0.0848509222269058
Lysyl-Lysine	Meta3	Mic2	Staphylococcus_epidermidis	0.511332869529724
Lysyl-Lysine	Meta3	Mic1	Lactobacillus_acidophilus	-0.0848509222269058
Lysyl-Lysine	Meta3	Mic1	Neisseria_mucosa	-0.0848509222269058
Lysyl-Lysine	Meta3	Mic1	Streptococcus_mitis	-0.0848509222269058
Lysyl-Lysine	Meta3	Mic2	Staphylococcus_epidermidis	0.511332869529724
Lysyl-Lysine	Meta3	Mic1	Lactobacillus_acidophilus	-0.0848509222269058
Lysyl-Lysine	Meta3	Mic1	Neisseria_mucosa	-0.0848509222269058
Lysyl-Lysine	Meta3	Mic1	Streptococcus_mitis	-0.0848509222269058
Lysyl-Lysine	Meta3	Mic2	Staphylococcus_epidermidis	0.511332869529724
PG(i-12:0/6 keto-PGF1alpha)	Meta9	Mic1	Lactobacillus_acidophilus	-0.382644236087799
PG(i-12:0/6 keto-PGF1alpha)	Meta9	Mic1	Neisseria_mucosa	-0.382644236087799
PG(i-12:0/6 keto-PGF1alpha)	Meta9	Mic1	Streptococcus_mitis	-0.382644236087799
PG(i-12:0/6 keto-PGF1alpha)	Meta9	Mic2	Staphylococcus_epidermidis	0.454322874546051
PG(i-12:0/6 keto-PGF1alpha)	Meta9	Mic1	Lactobacillus_acidophilus	-0.382644236087799
PG(i-12:0/6 keto-PGF1alpha)	Meta9	Mic1	Neisseria_mucosa	-0.382644236087799
PG(i-12:0/6 keto-PGF1alpha)	Meta9	Mic1	Streptococcus_mitis	-0.382644236087799
PG(i-12:0/6 keto-PGF1alpha)	Meta9	Mic2	Staphylococcus_epidermidis	0.454322874546051
PG(i-12:0/6 keto-PGF1alpha)	Meta9	Mic1	Lactobacillus_acidophilus	-0.382644236087799
PG(i-12:0/6 keto-PGF1alpha)	Meta9	Mic1	Neisseria_mucosa	-0.382644236087799
PG(i-12:0/6 keto-PGF1alpha)	Meta9	Mic1	Streptococcus_mitis	-0.382644236087799
PG(i-12:0/6 keto-PGF1alpha)	Meta9	Mic2	Staphylococcus_epidermidis	0.454322874546051
PG(i-12:0/6 keto-PGF1alpha)	Meta9	Mic1	Lactobacillus_acidophilus	-0.382644236087799
PG(i-12:0/6 keto-PGF1alpha)	Meta9	Mic1	Neisseria_mucosa	-0.382644236087799
PG(i-12:0/6 keto-PGF1alpha)	Meta9	Mic1	Streptococcus_mitis	-0.382644236087799
PG(i-12:0/6 keto-PGF1alpha)	Meta9	Mic2	Staphylococcus_epidermidis	0.454322874546051
PG(i-12:0/6 keto-PGF1alpha)	Meta9	Mic1	Lactobacillus_acidophilus	-0.382644236087799
PG(i-12:0/6 keto-PGF1alpha)	Meta9	Mic1	Neisseria_mucosa	-0.382644236087799
PG(i-12:0/6 keto-PGF1alpha)	Meta9	Mic1	Streptococcus_mitis	-0.382644236087799
PG(i-12:0/6 keto-PGF1alpha)	Meta9	Mic2	Staphylococcus_epidermidis	0.454322874546051
PG(i-12:0/6 keto-PGF1alpha)	Meta9	Mic1	Lactobacillus_acidophilus	-0.382644236087799
PG(i-12:0/6 keto-PGF1alpha)	Meta9	Mic1	Neisseria_mucosa	-0.382644236087799
PG(i-12:0/6 keto-PGF1alpha)	Meta9	Mic1	Streptococcus_mitis	-0.382644236087799
PG(i-12:0/6 keto-PGF1alpha)	Meta9	Mic2	Staphylococcus_epidermidis	0.454322874546051
PG(i-12:0/6 keto-PGF1alpha)	Meta9	Mic1	Lactobacillus_acidophilus	-0.382644236087799
PG(i-12:0/6 keto-PGF1alpha)	Meta9	Mic1	Neisseria_mucosa	-0.382644236087799
PG(i-12:0/6 keto-PGF1alpha)	Meta9	Mic1	Streptococcus_mitis	-0.382644236087799
PG(i-12:0/6 keto-PGF1alpha)	Meta9	Mic2	Staphylococcus_epidermidis	0.454322874546051
PG(i-12:0/6 keto-PGF1alpha)	Meta9	Mic1	Lactobacillus_acidophilus	-0.382644236087799
PG(i-12:0/6 keto-PGF1alpha)	Meta9	Mic1	Neisseria_mucosa	-0.382644236087799
PG(i-12:0/6 keto-PGF1alpha)	Meta9	Mic1	Streptococcus_mitis	-0.382644236087799
PG(i-12:0/6 keto-PGF1alpha)	Meta9	Mic2	Staphylococcus_epidermidis	0.454322874546051
PG(i-12:0/6 keto-PGF1alpha)	Meta9	Mic1	Lactobacillus_acidophilus	-0.382644236087799
PG(i-12:0/6 keto-PGF1alpha)	Meta9	Mic1	Neisseria_mucosa	-0.382644236087799
PG(i-12:0/6 keto-PGF1alpha)	Meta9	Mic1	Streptococcus_mitis	-0.382644236087799
PG(i-12:0/6 keto-PGF1alpha)	Meta9	Mic2	Staphylococcus_epidermidis	0.454322874546051
PG(i-12:0/6 keto-PGF1alpha)	Meta9	Mic1	Lactobacillus_acidophilus	-0.382644236087799
PG(i-12:0/6 keto-PGF1alpha)	Meta9	Mic1	Neisseria_mucosa	-0.382644236087799
PG(i-12:0/6 keto-PGF1alpha)	Meta9	Mic1	Streptococcus_mitis	-0.382644236087799
PG(i-12:0/6 keto-PGF1alpha)	Meta9	Mic2	Staphylococcus_epidermidis	0.454322874546051
PG(i-12:0/6 keto-PGF1alpha)	Meta9	Mic1	Lactobacillus_acidophilus	-0.382644236087799
PG(i-12:0/6 keto-PGF1alpha)	Meta9	Mic1	Neisseria_mucosa	-0.382644236087799
PG(i-12:0/6 keto-PGF1alpha)	Meta9	Mic1	Streptococcus_mitis	-0.382644236087799
PG(i-12:0/6 keto-PGF1alpha)	Meta9	Mic2	Staphylococcus_epidermidis	0.454322874546051
PG(i-12:0/6 keto-PGF1alpha)	Meta9	Mic1	Lactobacillus_acidophilus	-0.382644236087799
PG(i-12:0/6 keto-PGF1alpha)	Meta9	Mic1	Neisseria_mucosa	-0.382644236087799
PG(i-12:0/6 keto-PGF1alpha)	Meta9	Mic1	Streptococcus_mitis	-0.382644236087799
PG(i-12:0/6 keto-PGF1alpha)	Meta9	Mic2	Staphylococcus_epidermidis	0.454322874546051
PG(i-12:0/6 keto-PGF1alpha)	Meta9	Mic1	Lactobacillus_acidophilus	-0.382644236087799
PG(i-12:0/6 keto-PGF1alpha)	Meta9	Mic1	Neisseria_mucosa	-0.382644236087799
PG(i-12:0/6 keto-PGF1alpha)	Meta9	Mic1	Streptococcus_mitis	-0.382644236087799
PG(i-12:0/6 keto-PGF1alpha)	Meta9	Mic2	Staphylococcus_epidermidis	0.454322874546051
PG(i-12:0/6 keto-PGF1alpha)	Meta9	Mic1	Lactobacillus_acidophilus	-0.382644236087799
PG(i-12:0/6 keto-PGF1alpha)	Meta9	Mic1	Neisseria_mucosa	-0.382644236087799
PG(i-12:0/6 keto-PGF1alpha)	Meta9	Mic1	Streptococcus_mitis	-0.382644236087799
PG(i-12:0/6 keto-PGF1alpha)	Meta9	Mic2	Staphylococcus_epidermidis	0.454322874546051
PG(i-12:0/6 keto-PGF1alpha)	Meta9	Mic1	Lactobacillus_acidophilus	-0.382644236087799
PG(i-12:0/6 keto-PGF1alpha)	Meta9	Mic1	Neisseria_mucosa	-0.382644236087799
PG(i-12:0/6 keto-PGF1alpha)	Meta9	Mic1	Streptococcus_mitis	-0.382644236087799
PG(i-12:0/6 keto-PGF1alpha)	Meta9	Mic2	Staphylococcus_epidermidis	0.454322874546051
PG(i-12:0/6 keto-PGF1alpha)	Meta9	Mic1	Lactobacillus_acidophilus	-0.382644236087799
PG(i-12:0/6 keto-PGF1alpha)	Meta9	Mic1	Neisseria_mucosa	-0.382644236087799
PG(i-12:0/6 keto-PGF1alpha)	Meta9	Mic1	Streptococcus_mitis	-0.382644236087799
PG(i-12:0/6 keto-PGF1alpha)	Meta9	Mic2	Staphylococcus_epidermidis	0.454322874546051
PG(i-12:0/6 keto-PGF1alpha)	Meta9	Mic1	Lactobacillus_acidophilus	-0.382644236087799
PG(i-12:0/6 keto-PGF1alpha)	Meta9	Mic1	Neisseria_mucosa	-0.382644236087799
PG(i-12:0/6 keto-PGF1alpha)	Meta9	Mic1	Streptococcus_mitis	-0.382644236087799
PG(i-12:0/6 keto-PGF1alpha)	Meta9	Mic2	Staphylococcus_epidermidis	0.454322874546051
PG(i-12:0/6 keto-PGF1alpha)	Meta9	Mic1	Lactobacillus_acidophilus	-0.382644236087799
PG(i-12:0/6 keto-PGF1alpha)	Meta9	Mic1	Neisseria_mucosa	-0.382644236087799
PG(i-12:0/6 keto-PGF1alpha)	Meta9	Mic1	Streptococcus_mitis	-0.382644236087799
PG(i-12:0/6 keto-PGF1alpha)	Meta9	Mic2	Staphylococcus_epidermidis	0.454322874546051
PG(i-12:0/6 keto-PGF1alpha)	Meta9	Mic1	Lactobacillus_acidophilus	-0.382644236087799
PG(i-12:0/6 keto-PGF1alpha)	Meta9	Mic1	Neisseria_mucosa	-0.382644236087799
PG(i-12:0/6 keto-PGF1alpha)	Meta9	Mic1	Streptococcus_mitis	-0.382644236087799
PG(i-12:0/6 keto-PGF1alpha)	Meta9	Mic2	Staphylococcus_epidermidis	0.454322874546051
PG(i-12:0/6 keto-PGF1alpha)	Meta9	Mic1	Lactobacillus_acidophilus	-0.382644236087799
PG(i-12:0/6 keto-PGF1alpha)	Meta9	Mic1	Neisseria_mucosa	-0.382644236087799
PG(i-12:0/6 keto-PGF1alpha)	Meta9	Mic1	Streptococcus_mitis	-0.382644236087799
PG(i-12:0/6 keto-PGF1alpha)	Meta9	Mic2	Staphylococcus_epidermidis	0.454322874546051
PG(i-12:0/6 keto-PGF1alpha)	Meta9	Mic1	Lactobacillus_acidophilus	-0.382644236087799
PG(i-12:0/6 keto-PGF1alpha)	Meta9	Mic1	Neisseria_mucosa	-0.382644236087799
PG(i-12:0/6 keto-PGF1alpha)	Meta9	Mic1	Streptococcus_mitis	-0.382644236087799
PG(i-12:0/6 keto-PGF1alpha)	Meta9	Mic2	Staphylococcus_epidermidis	0.454322874546051
PG(i-12:0/6 keto-PGF1alpha)	Meta9	Mic1	Lactobacillus_acidophilus	-0.382644236087799
PG(i-12:0/6 keto-PGF1alpha)	Meta9	Mic1	Neisseria_mucosa	-0.382644236087799
PG(i-12:0/6 keto-PGF1alpha)	Meta9	Mic1	Streptococcus_mitis	-0.382644236087799
PG(i-12:0/6 keto-PGF1alpha)	Meta9	Mic2	Staphylococcus_epidermidis	0.454322874546051
PG(i-12:0/6 keto-PGF1alpha)	Meta9	Mic1	Lactobacillus_acidophilus	-0.382644236087799
PG(i-12:0/6 keto-PGF1alpha)	Meta9	Mic1	Neisseria_mucosa	-0.382644236087799
PG(i-12:0/6 keto-PGF1alpha)	Meta9	Mic1	Streptococcus_mitis	-0.382644236087799
PG(i-12:0/6 keto-PGF1alpha)	Meta9	Mic2	Staphylococcus_epidermidis	0.454322874546051
PG(i-12:0/6 keto-PGF1alpha)	Meta9	Mic1	Lactobacillus_acidophilus	-0.382644236087799
PG(i-12:0/6 keto-PGF1alpha)	Meta9	Mic1	Neisseria_mucosa	-0.382644236087799
PG(i-12:0/6 keto-PGF1alpha)	Meta9	Mic1	Streptococcus_mitis	-0.382644236087799
PG(i-12:0/6 keto-PGF1alpha)	Meta9	Mic2	Staphylococcus_epidermidis	0.454322874546051
Tryptophanol	Meta10	Mic1	Lactobacillus_acidophilus	-0.15939849615097
Tryptophanol	Meta10	Mic1	Neisseria_mucosa	-0.15939849615097
Tryptophanol	Meta10	Mic1	Streptococcus_mitis	-0.15939849615097
Tryptophanol	Meta10	Mic2	Staphylococcus_epidermidis	0.461755335330963
Tryptophanol	Meta10	Mic1	Lactobacillus_acidophilus	-0.15939849615097
Tryptophanol	Meta10	Mic1	Neisseria_mucosa	-0.15939849615097
Tryptophanol	Meta10	Mic1	Streptococcus_mitis	-0.15939849615097
Tryptophanol	Meta10	Mic2	Staphylococcus_epidermidis	0.461755335330963
Tryptophanol	Meta10	Mic1	Lactobacillus_acidophilus	-0.15939849615097
Tryptophanol	Meta10	Mic1	Neisseria_mucosa	-0.15939849615097
Tryptophanol	Meta10	Mic1	Streptococcus_mitis	-0.15939849615097
Tryptophanol	Meta10	Mic2	Staphylococcus_epidermidis	0.461755335330963
Tryptophanol	Meta10	Mic1	Lactobacillus_acidophilus	-0.15939849615097
Tryptophanol	Meta10	Mic1	Neisseria_mucosa	-0.15939849615097
Tryptophanol	Meta10	Mic1	Streptococcus_mitis	-0.15939849615097
Tryptophanol	Meta10	Mic2	Staphylococcus_epidermidis	0.461755335330963
Tryptophanol	Meta10	Mic1	Lactobacillus_acidophilus	-0.15939849615097
Tryptophanol	Meta10	Mic1	Neisseria_mucosa	-0.15939849615097
Tryptophanol	Meta10	Mic1	Streptococcus_mitis	-0.15939849615097
Tryptophanol	Meta10	Mic2	Staphylococcus_epidermidis	0.461755335330963
Tryptophanol	Meta10	Mic1	Lactobacillus_acidophilus	-0.15939849615097
Tryptophanol	Meta10	Mic1	Neisseria_mucosa	-0.15939849615097
Tryptophanol	Meta10	Mic1	Streptococcus_mitis	-0.15939849615097
Tryptophanol	Meta10	Mic2	Staphylococcus_epidermidis	0.461755335330963
Tryptophanol	Meta10	Mic1	Lactobacillus_acidophilus	-0.15939849615097
Tryptophanol	Meta10	Mic1	Neisseria_mucosa	-0.15939849615097
Tryptophanol	Meta10	Mic1	Streptococcus_mitis	-0.15939849615097
Tryptophanol	Meta10	Mic2	Staphylococcus_epidermidis	0.461755335330963
Tryptophanol	Meta10	Mic1	Lactobacillus_acidophilus	-0.15939849615097
Tryptophanol	Meta10	Mic1	Neisseria_mucosa	-0.15939849615097
Tryptophanol	Meta10	Mic1	Streptococcus_mitis	-0.15939849615097
Tryptophanol	Meta10	Mic2	Staphylococcus_epidermidis	0.461755335330963
Tryptophanol	Meta10	Mic1	Lactobacillus_acidophilus	-0.15939849615097
Tryptophanol	Meta10	Mic1	Neisseria_mucosa	-0.15939849615097
Tryptophanol	Meta10	Mic1	Streptococcus_mitis	-0.15939849615097
Tryptophanol	Meta10	Mic2	Staphylococcus_epidermidis	0.461755335330963
Tryptophanol	Meta10	Mic1	Lactobacillus_acidophilus	-0.15939849615097
Tryptophanol	Meta10	Mic1	Neisseria_mucosa	-0.15939849615097
Tryptophanol	Meta10	Mic1	Streptococcus_mitis	-0.15939849615097
Tryptophanol	Meta10	Mic2	Staphylococcus_epidermidis	0.461755335330963
Tryptophanol	Meta10	Mic1	Lactobacillus_acidophilus	-0.15939849615097
Tryptophanol	Meta10	Mic1	Neisseria_mucosa	-0.15939849615097
Tryptophanol	Meta10	Mic1	Streptococcus_mitis	-0.15939849615097
Tryptophanol	Meta10	Mic2	Staphylococcus_epidermidis	0.461755335330963
Tryptophanol	Meta10	Mic1	Lactobacillus_acidophilus	-0.15939849615097
Tryptophanol	Meta10	Mic1	Neisseria_mucosa	-0.15939849615097
Tryptophanol	Meta10	Mic1	Streptococcus_mitis	-0.15939849615097
Tryptophanol	Meta10	Mic2	Staphylococcus_epidermidis	0.461755335330963
Tryptophanol	Meta10	Mic1	Lactobacillus_acidophilus	-0.15939849615097
Tryptophanol	Meta10	Mic1	Neisseria_mucosa	-0.15939849615097
Tryptophanol	Meta10	Mic1	Streptococcus_mitis	-0.15939849615097
Tryptophanol	Meta10	Mic2	Staphylococcus_epidermidis	0.461755335330963
Tryptophanol	Meta10	Mic1	Lactobacillus_acidophilus	-0.15939849615097
Tryptophanol	Meta10	Mic1	Neisseria_mucosa	-0.15939849615097
Tryptophanol	Meta10	Mic1	Streptococcus_mitis	-0.15939849615097
Tryptophanol	Meta10	Mic2	Staphylococcus_epidermidis	0.461755335330963
Tryptophanol	Meta10	Mic1	Lactobacillus_acidophilus	-0.15939849615097
Tryptophanol	Meta10	Mic1	Neisseria_mucosa	-0.15939849615097
Tryptophanol	Meta10	Mic1	Streptococcus_mitis	-0.15939849615097
Tryptophanol	Meta10	Mic2	Staphylococcus_epidermidis	0.461755335330963
Tryptophanol	Meta10	Mic1	Lactobacillus_acidophilus	-0.15939849615097
Tryptophanol	Meta10	Mic1	Neisseria_mucosa	-0.15939849615097
Tryptophanol	Meta10	Mic1	Streptococcus_mitis	-0.15939849615097
Tryptophanol	Meta10	Mic2	Staphylococcus_epidermidis	0.461755335330963
Tryptophanol	Meta10	Mic1	Lactobacillus_acidophilus	-0.15939849615097
Tryptophanol	Meta10	Mic1	Neisseria_mucosa	-0.15939849615097
Tryptophanol	Meta10	Mic1	Streptococcus_mitis	-0.15939849615097
Tryptophanol	Meta10	Mic2	Staphylococcus_epidermidis	0.461755335330963
Tryptophanol	Meta10	Mic1	Lactobacillus_acidophilus	-0.15939849615097
Tryptophanol	Meta10	Mic1	Neisseria_mucosa	-0.15939849615097
Tryptophanol	Meta10	Mic1	Streptococcus_mitis	-0.15939849615097
Tryptophanol	Meta10	Mic2	Staphylococcus_epidermidis	0.461755335330963
Tryptophanol	Meta10	Mic1	Lactobacillus_acidophilus	-0.15939849615097
Tryptophanol	Meta10	Mic1	Neisseria_mucosa	-0.15939849615097
Tryptophanol	Meta10	Mic1	Streptococcus_mitis	-0.15939849615097
Tryptophanol	Meta10	Mic2	Staphylococcus_epidermidis	0.461755335330963
Tryptophanol	Meta10	Mic1	Lactobacillus_acidophilus	-0.15939849615097
Tryptophanol	Meta10	Mic1	Neisseria_mucosa	-0.15939849615097
Tryptophanol	Meta10	Mic1	Streptococcus_mitis	-0.15939849615097
Tryptophanol	Meta10	Mic2	Staphylococcus_epidermidis	0.461755335330963
Tryptophanol	Meta10	Mic1	Lactobacillus_acidophilus	-0.15939849615097
Tryptophanol	Meta10	Mic1	Neisseria_mucosa	-0.15939849615097
Tryptophanol	Meta10	Mic1	Streptococcus_mitis	-0.15939849615097
Tryptophanol	Meta10	Mic2	Staphylococcus_epidermidis	0.461755335330963
Tryptophanol	Meta10	Mic1	Lactobacillus_acidophilus	-0.15939849615097
Tryptophanol	Meta10	Mic1	Neisseria_mucosa	-0.15939849615097
Tryptophanol	Meta10	Mic1	Streptococcus_mitis	-0.15939849615097
Tryptophanol	Meta10	Mic2	Staphylococcus_epidermidis	0.461755335330963
Tryptophanol	Meta10	Mic1	Lactobacillus_acidophilus	-0.15939849615097
Tryptophanol	Meta10	Mic1	Neisseria_mucosa	-0.15939849615097
Tryptophanol	Meta10	Mic1	Streptococcus_mitis	-0.15939849615097
Tryptophanol	Meta10	Mic2	Staphylococcus_epidermidis	0.461755335330963
Tryptophanol	Meta10	Mic1	Lactobacillus_acidophilus	-0.15939849615097
Tryptophanol	Meta10	Mic1	Neisseria_mucosa	-0.15939849615097
Tryptophanol	Meta10	Mic1	Streptococcus_mitis	-0.15939849615097
Tryptophanol	Meta10	Mic2	Staphylococcus_epidermidis	0.461755335330963
6-Keto-prostaglandin E1	Meta9	Mic1	Lactobacillus_acidophilus	-0.382644236087799
6-Keto-prostaglandin E1	Meta9	Mic1	Neisseria_mucosa	-0.382644236087799
6-Keto-prostaglandin E1	Meta9	Mic1	Streptococcus_mitis	-0.382644236087799
6-Keto-prostaglandin E1	Meta9	Mic2	Staphylococcus_epidermidis	0.454322874546051
6-Keto-prostaglandin E1	Meta9	Mic1	Lactobacillus_acidophilus	-0.382644236087799
6-Keto-prostaglandin E1	Meta9	Mic1	Neisseria_mucosa	-0.382644236087799
6-Keto-prostaglandin E1	Meta9	Mic1	Streptococcus_mitis	-0.382644236087799
6-Keto-prostaglandin E1	Meta9	Mic2	Staphylococcus_epidermidis	0.454322874546051
6-Keto-prostaglandin E1	Meta9	Mic1	Lactobacillus_acidophilus	-0.382644236087799
6-Keto-prostaglandin E1	Meta9	Mic1	Neisseria_mucosa	-0.382644236087799
6-Keto-prostaglandin E1	Meta9	Mic1	Streptococcus_mitis	-0.382644236087799
6-Keto-prostaglandin E1	Meta9	Mic2	Staphylococcus_epidermidis	0.454322874546051
6-Keto-prostaglandin E1	Meta9	Mic1	Lactobacillus_acidophilus	-0.382644236087799
6-Keto-prostaglandin E1	Meta9	Mic1	Neisseria_mucosa	-0.382644236087799
6-Keto-prostaglandin E1	Meta9	Mic1	Streptococcus_mitis	-0.382644236087799
6-Keto-prostaglandin E1	Meta9	Mic2	Staphylococcus_epidermidis	0.454322874546051
6-Keto-prostaglandin E1	Meta9	Mic1	Lactobacillus_acidophilus	-0.382644236087799
6-Keto-prostaglandin E1	Meta9	Mic1	Neisseria_mucosa	-0.382644236087799
6-Keto-prostaglandin E1	Meta9	Mic1	Streptococcus_mitis	-0.382644236087799
6-Keto-prostaglandin E1	Meta9	Mic2	Staphylococcus_epidermidis	0.454322874546051
6-Keto-prostaglandin E1	Meta9	Mic1	Lactobacillus_acidophilus	-0.382644236087799
6-Keto-prostaglandin E1	Meta9	Mic1	Neisseria_mucosa	-0.382644236087799
6-Keto-prostaglandin E1	Meta9	Mic1	Streptococcus_mitis	-0.382644236087799
6-Keto-prostaglandin E1	Meta9	Mic2	Staphylococcus_epidermidis	0.454322874546051
6-Keto-prostaglandin E1	Meta9	Mic1	Lactobacillus_acidophilus	-0.382644236087799
6-Keto-prostaglandin E1	Meta9	Mic1	Neisseria_mucosa	-0.382644236087799
6-Keto-prostaglandin E1	Meta9	Mic1	Streptococcus_mitis	-0.382644236087799
6-Keto-prostaglandin E1	Meta9	Mic2	Staphylococcus_epidermidis	0.454322874546051
6-Keto-prostaglandin E1	Meta9	Mic1	Lactobacillus_acidophilus	-0.382644236087799
6-Keto-prostaglandin E1	Meta9	Mic1	Neisseria_mucosa	-0.382644236087799
6-Keto-prostaglandin E1	Meta9	Mic1	Streptococcus_mitis	-0.382644236087799
6-Keto-prostaglandin E1	Meta9	Mic2	Staphylococcus_epidermidis	0.454322874546051
6-Keto-prostaglandin E1	Meta9	Mic1	Lactobacillus_acidophilus	-0.382644236087799
6-Keto-prostaglandin E1	Meta9	Mic1	Neisseria_mucosa	-0.382644236087799
6-Keto-prostaglandin E1	Meta9	Mic1	Streptococcus_mitis	-0.382644236087799
6-Keto-prostaglandin E1	Meta9	Mic2	Staphylococcus_epidermidis	0.454322874546051
6-Keto-prostaglandin E1	Meta9	Mic1	Lactobacillus_acidophilus	-0.382644236087799
6-Keto-prostaglandin E1	Meta9	Mic1	Neisseria_mucosa	-0.382644236087799
6-Keto-prostaglandin E1	Meta9	Mic1	Streptococcus_mitis	-0.382644236087799
6-Keto-prostaglandin E1	Meta9	Mic2	Staphylococcus_epidermidis	0.454322874546051
6-Keto-prostaglandin E1	Meta9	Mic1	Lactobacillus_acidophilus	-0.382644236087799
6-Keto-prostaglandin E1	Meta9	Mic1	Neisseria_mucosa	-0.382644236087799
6-Keto-prostaglandin E1	Meta9	Mic1	Streptococcus_mitis	-0.382644236087799
6-Keto-prostaglandin E1	Meta9	Mic2	Staphylococcus_epidermidis	0.454322874546051
6-Keto-prostaglandin E1	Meta9	Mic1	Lactobacillus_acidophilus	-0.382644236087799
6-Keto-prostaglandin E1	Meta9	Mic1	Neisseria_mucosa	-0.382644236087799
6-Keto-prostaglandin E1	Meta9	Mic1	Streptococcus_mitis	-0.382644236087799
6-Keto-prostaglandin E1	Meta9	Mic2	Staphylococcus_epidermidis	0.454322874546051
6-Keto-prostaglandin E1	Meta9	Mic1	Lactobacillus_acidophilus	-0.382644236087799
6-Keto-prostaglandin E1	Meta9	Mic1	Neisseria_mucosa	-0.382644236087799
6-Keto-prostaglandin E1	Meta9	Mic1	Streptococcus_mitis	-0.382644236087799
6-Keto-prostaglandin E1	Meta9	Mic2	Staphylococcus_epidermidis	0.454322874546051
6-Keto-prostaglandin E1	Meta9	Mic1	Lactobacillus_acidophilus	-0.382644236087799
6-Keto-prostaglandin E1	Meta9	Mic1	Neisseria_mucosa	-0.382644236087799
6-Keto-prostaglandin E1	Meta9	Mic1	Streptococcus_mitis	-0.382644236087799
6-Keto-prostaglandin E1	Meta9	Mic2	Staphylococcus_epidermidis	0.454322874546051
6-Keto-prostaglandin E1	Meta9	Mic1	Lactobacillus_acidophilus	-0.382644236087799
6-Keto-prostaglandin E1	Meta9	Mic1	Neisseria_mucosa	-0.382644236087799
6-Keto-prostaglandin E1	Meta9	Mic1	Streptococcus_mitis	-0.382644236087799
6-Keto-prostaglandin E1	Meta9	Mic2	Staphylococcus_epidermidis	0.454322874546051
6-Keto-prostaglandin E1	Meta9	Mic1	Lactobacillus_acidophilus	-0.382644236087799
6-Keto-prostaglandin E1	Meta9	Mic1	Neisseria_mucosa	-0.382644236087799
6-Keto-prostaglandin E1	Meta9	Mic1	Streptococcus_mitis	-0.382644236087799
6-Keto-prostaglandin E1	Meta9	Mic2	Staphylococcus_epidermidis	0.454322874546051
6-Keto-prostaglandin E1	Meta9	Mic1	Lactobacillus_acidophilus	-0.382644236087799
6-Keto-prostaglandin E1	Meta9	Mic1	Neisseria_mucosa	-0.382644236087799
6-Keto-prostaglandin E1	Meta9	Mic1	Streptococcus_mitis	-0.382644236087799
6-Keto-prostaglandin E1	Meta9	Mic2	Staphylococcus_epidermidis	0.454322874546051
6-Keto-prostaglandin E1	Meta9	Mic1	Lactobacillus_acidophilus	-0.382644236087799
6-Keto-prostaglandin E1	Meta9	Mic1	Neisseria_mucosa	-0.382644236087799
6-Keto-prostaglandin E1	Meta9	Mic1	Streptococcus_mitis	-0.382644236087799
6-Keto-prostaglandin E1	Meta9	Mic2	Staphylococcus_epidermidis	0.454322874546051
6-Keto-prostaglandin E1	Meta9	Mic1	Lactobacillus_acidophilus	-0.382644236087799
6-Keto-prostaglandin E1	Meta9	Mic1	Neisseria_mucosa	-0.382644236087799
6-Keto-prostaglandin E1	Meta9	Mic1	Streptococcus_mitis	-0.382644236087799
6-Keto-prostaglandin E1	Meta9	Mic2	Staphylococcus_epidermidis	0.454322874546051
6-Keto-prostaglandin E1	Meta9	Mic1	Lactobacillus_acidophilus	-0.382644236087799
6-Keto-prostaglandin E1	Meta9	Mic1	Neisseria_mucosa	-0.382644236087799
6-Keto-prostaglandin E1	Meta9	Mic1	Streptococcus_mitis	-0.382644236087799
6-Keto-prostaglandin E1	Meta9	Mic2	Staphylococcus_epidermidis	0.454322874546051
6-Keto-prostaglandin E1	Meta9	Mic1	Lactobacillus_acidophilus	-0.382644236087799
6-Keto-prostaglandin E1	Meta9	Mic1	Neisseria_mucosa	-0.382644236087799
6-Keto-prostaglandin E1	Meta9	Mic1	Streptococcus_mitis	-0.382644236087799
6-Keto-prostaglandin E1	Meta9	Mic2	Staphylococcus_epidermidis	0.454322874546051
6-Keto-prostaglandin E1	Meta9	Mic1	Lactobacillus_acidophilus	-0.382644236087799
6-Keto-prostaglandin E1	Meta9	Mic1	Neisseria_mucosa	-0.382644236087799
6-Keto-prostaglandin E1	Meta9	Mic1	Streptococcus_mitis	-0.382644236087799
6-Keto-prostaglandin E1	Meta9	Mic2	Staphylococcus_epidermidis	0.454322874546051
6-Keto-prostaglandin E1	Meta9	Mic1	Lactobacillus_acidophilus	-0.382644236087799
6-Keto-prostaglandin E1	Meta9	Mic1	Neisseria_mucosa	-0.382644236087799
6-Keto-prostaglandin E1	Meta9	Mic1	Streptococcus_mitis	-0.382644236087799
6-Keto-prostaglandin E1	Meta9	Mic2	Staphylococcus_epidermidis	0.454322874546051
6-Keto-prostaglandin E1	Meta9	Mic1	Lactobacillus_acidophilus	-0.382644236087799
6-Keto-prostaglandin E1	Meta9	Mic1	Neisseria_mucosa	-0.382644236087799
6-Keto-prostaglandin E1	Meta9	Mic1	Streptococcus_mitis	-0.382644236087799
6-Keto-prostaglandin E1	Meta9	Mic2	Staphylococcus_epidermidis	0.454322874546051
3alpha-3-Hydroxytirucalla-7,24-dien-21-oic acid	Meta1	Mic1	Lactobacillus_acidophilus	-0.348872184753418
3alpha-3-Hydroxytirucalla-7,24-dien-21-oic acid	Meta1	Mic1	Neisseria_mucosa	-0.348872184753418
3alpha-3-Hydroxytirucalla-7,24-dien-21-oic acid	Meta1	Mic1	Streptococcus_mitis	-0.348872184753418
3alpha-3-Hydroxytirucalla-7,24-dien-21-oic acid	Meta1	Mic2	Staphylococcus_epidermidis	0.512807488441467
3alpha-3-Hydroxytirucalla-7,24-dien-21-oic acid	Meta1	Mic1	Lactobacillus_acidophilus	-0.348872184753418
3alpha-3-Hydroxytirucalla-7,24-dien-21-oic acid	Meta1	Mic1	Neisseria_mucosa	-0.348872184753418
3alpha-3-Hydroxytirucalla-7,24-dien-21-oic acid	Meta1	Mic1	Streptococcus_mitis	-0.348872184753418
3alpha-3-Hydroxytirucalla-7,24-dien-21-oic acid	Meta1	Mic2	Staphylococcus_epidermidis	0.512807488441467
3alpha-3-Hydroxytirucalla-7,24-dien-21-oic acid	Meta1	Mic1	Lactobacillus_acidophilus	-0.348872184753418
3alpha-3-Hydroxytirucalla-7,24-dien-21-oic acid	Meta1	Mic1	Neisseria_mucosa	-0.348872184753418
3alpha-3-Hydroxytirucalla-7,24-dien-21-oic acid	Meta1	Mic1	Streptococcus_mitis	-0.348872184753418
3alpha-3-Hydroxytirucalla-7,24-dien-21-oic acid	Meta1	Mic2	Staphylococcus_epidermidis	0.512807488441467
3alpha-3-Hydroxytirucalla-7,24-dien-21-oic acid	Meta1	Mic1	Lactobacillus_acidophilus	-0.348872184753418
3alpha-3-Hydroxytirucalla-7,24-dien-21-oic acid	Meta1	Mic1	Neisseria_mucosa	-0.348872184753418
3alpha-3-Hydroxytirucalla-7,24-dien-21-oic acid	Meta1	Mic1	Streptococcus_mitis	-0.348872184753418
3alpha-3-Hydroxytirucalla-7,24-dien-21-oic acid	Meta1	Mic2	Staphylococcus_epidermidis	0.512807488441467
3alpha-3-Hydroxytirucalla-7,24-dien-21-oic acid	Meta1	Mic1	Lactobacillus_acidophilus	-0.348872184753418
3alpha-3-Hydroxytirucalla-7,24-dien-21-oic acid	Meta1	Mic1	Neisseria_mucosa	-0.348872184753418
3alpha-3-Hydroxytirucalla-7,24-dien-21-oic acid	Meta1	Mic1	Streptococcus_mitis	-0.348872184753418
3alpha-3-Hydroxytirucalla-7,24-dien-21-oic acid	Meta1	Mic2	Staphylococcus_epidermidis	0.512807488441467
3alpha-3-Hydroxytirucalla-7,24-dien-21-oic acid	Meta1	Mic1	Lactobacillus_acidophilus	-0.348872184753418
3alpha-3-Hydroxytirucalla-7,24-dien-21-oic acid	Meta1	Mic1	Neisseria_mucosa	-0.348872184753418
3alpha-3-Hydroxytirucalla-7,24-dien-21-oic acid	Meta1	Mic1	Streptococcus_mitis	-0.348872184753418
3alpha-3-Hydroxytirucalla-7,24-dien-21-oic acid	Meta1	Mic2	Staphylococcus_epidermidis	0.512807488441467
3alpha-3-Hydroxytirucalla-7,24-dien-21-oic acid	Meta1	Mic1	Lactobacillus_acidophilus	-0.348872184753418
3alpha-3-Hydroxytirucalla-7,24-dien-21-oic acid	Meta1	Mic1	Neisseria_mucosa	-0.348872184753418
3alpha-3-Hydroxytirucalla-7,24-dien-21-oic acid	Meta1	Mic1	Streptococcus_mitis	-0.348872184753418
3alpha-3-Hydroxytirucalla-7,24-dien-21-oic acid	Meta1	Mic2	Staphylococcus_epidermidis	0.512807488441467
3alpha-3-Hydroxytirucalla-7,24-dien-21-oic acid	Meta1	Mic1	Lactobacillus_acidophilus	-0.348872184753418
3alpha-3-Hydroxytirucalla-7,24-dien-21-oic acid	Meta1	Mic1	Neisseria_mucosa	-0.348872184753418
3alpha-3-Hydroxytirucalla-7,24-dien-21-oic acid	Meta1	Mic1	Streptococcus_mitis	-0.348872184753418
3alpha-3-Hydroxytirucalla-7,24-dien-21-oic acid	Meta1	Mic2	Staphylococcus_epidermidis	0.512807488441467
3alpha-3-Hydroxytirucalla-7,24-dien-21-oic acid	Meta1	Mic1	Lactobacillus_acidophilus	-0.348872184753418
3alpha-3-Hydroxytirucalla-7,24-dien-21-oic acid	Meta1	Mic1	Neisseria_mucosa	-0.348872184753418
3alpha-3-Hydroxytirucalla-7,24-dien-21-oic acid	Meta1	Mic1	Streptococcus_mitis	-0.348872184753418
3alpha-3-Hydroxytirucalla-7,24-dien-21-oic acid	Meta1	Mic2	Staphylococcus_epidermidis	0.512807488441467
3alpha-3-Hydroxytirucalla-7,24-dien-21-oic acid	Meta1	Mic1	Lactobacillus_acidophilus	-0.348872184753418
3alpha-3-Hydroxytirucalla-7,24-dien-21-oic acid	Meta1	Mic1	Neisseria_mucosa	-0.348872184753418
3alpha-3-Hydroxytirucalla-7,24-dien-21-oic acid	Meta1	Mic1	Streptococcus_mitis	-0.348872184753418
3alpha-3-Hydroxytirucalla-7,24-dien-21-oic acid	Meta1	Mic2	Staphylococcus_epidermidis	0.512807488441467
3alpha-3-Hydroxytirucalla-7,24-dien-21-oic acid	Meta1	Mic1	Lactobacillus_acidophilus	-0.348872184753418
3alpha-3-Hydroxytirucalla-7,24-dien-21-oic acid	Meta1	Mic1	Neisseria_mucosa	-0.348872184753418
3alpha-3-Hydroxytirucalla-7,24-dien-21-oic acid	Meta1	Mic1	Streptococcus_mitis	-0.348872184753418
3alpha-3-Hydroxytirucalla-7,24-dien-21-oic acid	Meta1	Mic2	Staphylococcus_epidermidis	0.512807488441467
3alpha-3-Hydroxytirucalla-7,24-dien-21-oic acid	Meta1	Mic1	Lactobacillus_acidophilus	-0.348872184753418
3alpha-3-Hydroxytirucalla-7,24-dien-21-oic acid	Meta1	Mic1	Neisseria_mucosa	-0.348872184753418
3alpha-3-Hydroxytirucalla-7,24-dien-21-oic acid	Meta1	Mic1	Streptococcus_mitis	-0.348872184753418
3alpha-3-Hydroxytirucalla-7,24-dien-21-oic acid	Meta1	Mic2	Staphylococcus_epidermidis	0.512807488441467
3alpha-3-Hydroxytirucalla-7,24-dien-21-oic acid	Meta1	Mic1	Lactobacillus_acidophilus	-0.348872184753418
3alpha-3-Hydroxytirucalla-7,24-dien-21-oic acid	Meta1	Mic1	Neisseria_mucosa	-0.348872184753418
3alpha-3-Hydroxytirucalla-7,24-dien-21-oic acid	Meta1	Mic1	Streptococcus_mitis	-0.348872184753418
3alpha-3-Hydroxytirucalla-7,24-dien-21-oic acid	Meta1	Mic2	Staphylococcus_epidermidis	0.512807488441467
3alpha-3-Hydroxytirucalla-7,24-dien-21-oic acid	Meta1	Mic1	Lactobacillus_acidophilus	-0.348872184753418
3alpha-3-Hydroxytirucalla-7,24-dien-21-oic acid	Meta1	Mic1	Neisseria_mucosa	-0.348872184753418
3alpha-3-Hydroxytirucalla-7,24-dien-21-oic acid	Meta1	Mic1	Streptococcus_mitis	-0.348872184753418
3alpha-3-Hydroxytirucalla-7,24-dien-21-oic acid	Meta1	Mic2	Staphylococcus_epidermidis	0.512807488441467
3alpha-3-Hydroxytirucalla-7,24-dien-21-oic acid	Meta1	Mic1	Lactobacillus_acidophilus	-0.348872184753418
3alpha-3-Hydroxytirucalla-7,24-dien-21-oic acid	Meta1	Mic1	Neisseria_mucosa	-0.348872184753418
3alpha-3-Hydroxytirucalla-7,24-dien-21-oic acid	Meta1	Mic1	Streptococcus_mitis	-0.348872184753418
3alpha-3-Hydroxytirucalla-7,24-dien-21-oic acid	Meta1	Mic2	Staphylococcus_epidermidis	0.512807488441467
3alpha-3-Hydroxytirucalla-7,24-dien-21-oic acid	Meta1	Mic1	Lactobacillus_acidophilus	-0.348872184753418
3alpha-3-Hydroxytirucalla-7,24-dien-21-oic acid	Meta1	Mic1	Neisseria_mucosa	-0.348872184753418
3alpha-3-Hydroxytirucalla-7,24-dien-21-oic acid	Meta1	Mic1	Streptococcus_mitis	-0.348872184753418
3alpha-3-Hydroxytirucalla-7,24-dien-21-oic acid	Meta1	Mic2	Staphylococcus_epidermidis	0.512807488441467
3alpha-3-Hydroxytirucalla-7,24-dien-21-oic acid	Meta1	Mic1	Lactobacillus_acidophilus	-0.348872184753418
3alpha-3-Hydroxytirucalla-7,24-dien-21-oic acid	Meta1	Mic1	Neisseria_mucosa	-0.348872184753418
3alpha-3-Hydroxytirucalla-7,24-dien-21-oic acid	Meta1	Mic1	Streptococcus_mitis	-0.348872184753418
3alpha-3-Hydroxytirucalla-7,24-dien-21-oic acid	Meta1	Mic2	Staphylococcus_epidermidis	0.512807488441467
3alpha-3-Hydroxytirucalla-7,24-dien-21-oic acid	Meta1	Mic1	Lactobacillus_acidophilus	-0.348872184753418
3alpha-3-Hydroxytirucalla-7,24-dien-21-oic acid	Meta1	Mic1	Neisseria_mucosa	-0.348872184753418
3alpha-3-Hydroxytirucalla-7,24-dien-21-oic acid	Meta1	Mic1	Streptococcus_mitis	-0.348872184753418
3alpha-3-Hydroxytirucalla-7,24-dien-21-oic acid	Meta1	Mic2	Staphylococcus_epidermidis	0.512807488441467
3alpha-3-Hydroxytirucalla-7,24-dien-21-oic acid	Meta1	Mic1	Lactobacillus_acidophilus	-0.348872184753418
3alpha-3-Hydroxytirucalla-7,24-dien-21-oic acid	Meta1	Mic1	Neisseria_mucosa	-0.348872184753418
3alpha-3-Hydroxytirucalla-7,24-dien-21-oic acid	Meta1	Mic1	Streptococcus_mitis	-0.348872184753418
3alpha-3-Hydroxytirucalla-7,24-dien-21-oic acid	Meta1	Mic2	Staphylococcus_epidermidis	0.512807488441467
3alpha-3-Hydroxytirucalla-7,24-dien-21-oic acid	Meta1	Mic1	Lactobacillus_acidophilus	-0.348872184753418
3alpha-3-Hydroxytirucalla-7,24-dien-21-oic acid	Meta1	Mic1	Neisseria_mucosa	-0.348872184753418
3alpha-3-Hydroxytirucalla-7,24-dien-21-oic acid	Meta1	Mic1	Streptococcus_mitis	-0.348872184753418
3alpha-3-Hydroxytirucalla-7,24-dien-21-oic acid	Meta1	Mic2	Staphylococcus_epidermidis	0.512807488441467
3alpha-3-Hydroxytirucalla-7,24-dien-21-oic acid	Meta1	Mic1	Lactobacillus_acidophilus	-0.348872184753418
3alpha-3-Hydroxytirucalla-7,24-dien-21-oic acid	Meta1	Mic1	Neisseria_mucosa	-0.348872184753418
3alpha-3-Hydroxytirucalla-7,24-dien-21-oic acid	Meta1	Mic1	Streptococcus_mitis	-0.348872184753418
3alpha-3-Hydroxytirucalla-7,24-dien-21-oic acid	Meta1	Mic2	Staphylococcus_epidermidis	0.512807488441467
3alpha-3-Hydroxytirucalla-7,24-dien-21-oic acid	Meta1	Mic1	Lactobacillus_acidophilus	-0.348872184753418
3alpha-3-Hydroxytirucalla-7,24-dien-21-oic acid	Meta1	Mic1	Neisseria_mucosa	-0.348872184753418
3alpha-3-Hydroxytirucalla-7,24-dien-21-oic acid	Meta1	Mic1	Streptococcus_mitis	-0.348872184753418
3alpha-3-Hydroxytirucalla-7,24-dien-21-oic acid	Meta1	Mic2	Staphylococcus_epidermidis	0.512807488441467
3alpha-3-Hydroxytirucalla-7,24-dien-21-oic acid	Meta1	Mic1	Lactobacillus_acidophilus	-0.348872184753418
3alpha-3-Hydroxytirucalla-7,24-dien-21-oic acid	Meta1	Mic1	Neisseria_mucosa	-0.348872184753418
3alpha-3-Hydroxytirucalla-7,24-dien-21-oic acid	Meta1	Mic1	Streptococcus_mitis	-0.348872184753418
3alpha-3-Hydroxytirucalla-7,24-dien-21-oic acid	Meta1	Mic2	Staphylococcus_epidermidis	0.512807488441467
3alpha-3-Hydroxytirucalla-7,24-dien-21-oic acid	Meta1	Mic1	Lactobacillus_acidophilus	-0.348872184753418
3alpha-3-Hydroxytirucalla-7,24-dien-21-oic acid	Meta1	Mic1	Neisseria_mucosa	-0.348872184753418
3alpha-3-Hydroxytirucalla-7,24-dien-21-oic acid	Meta1	Mic1	Streptococcus_mitis	-0.348872184753418
3alpha-3-Hydroxytirucalla-7,24-dien-21-oic acid	Meta1	Mic2	Staphylococcus_epidermidis	0.512807488441467
beta-Bixin	Meta7	Mic1	Lactobacillus_acidophilus	-0.425563901662827
beta-Bixin	Meta7	Mic1	Neisseria_mucosa	-0.425563901662827
beta-Bixin	Meta7	Mic1	Streptococcus_mitis	-0.425563901662827
beta-Bixin	Meta7	Mic2	Staphylococcus_epidermidis	0.282691806554794
beta-Bixin	Meta7	Mic1	Lactobacillus_acidophilus	-0.425563901662827
beta-Bixin	Meta7	Mic1	Neisseria_mucosa	-0.425563901662827
beta-Bixin	Meta7	Mic1	Streptococcus_mitis	-0.425563901662827
beta-Bixin	Meta7	Mic2	Staphylococcus_epidermidis	0.282691806554794
beta-Bixin	Meta7	Mic1	Lactobacillus_acidophilus	-0.425563901662827
beta-Bixin	Meta7	Mic1	Neisseria_mucosa	-0.425563901662827
beta-Bixin	Meta7	Mic1	Streptococcus_mitis	-0.425563901662827
beta-Bixin	Meta7	Mic2	Staphylococcus_epidermidis	0.282691806554794
beta-Bixin	Meta7	Mic1	Lactobacillus_acidophilus	-0.425563901662827
beta-Bixin	Meta7	Mic1	Neisseria_mucosa	-0.425563901662827
beta-Bixin	Meta7	Mic1	Streptococcus_mitis	-0.425563901662827
beta-Bixin	Meta7	Mic2	Staphylococcus_epidermidis	0.282691806554794
beta-Bixin	Meta7	Mic1	Lactobacillus_acidophilus	-0.425563901662827
beta-Bixin	Meta7	Mic1	Neisseria_mucosa	-0.425563901662827
beta-Bixin	Meta7	Mic1	Streptococcus_mitis	-0.425563901662827
beta-Bixin	Meta7	Mic2	Staphylococcus_epidermidis	0.282691806554794
beta-Bixin	Meta7	Mic1	Lactobacillus_acidophilus	-0.425563901662827
beta-Bixin	Meta7	Mic1	Neisseria_mucosa	-0.425563901662827
beta-Bixin	Meta7	Mic1	Streptococcus_mitis	-0.425563901662827
beta-Bixin	Meta7	Mic2	Staphylococcus_epidermidis	0.282691806554794
beta-Bixin	Meta7	Mic1	Lactobacillus_acidophilus	-0.425563901662827
beta-Bixin	Meta7	Mic1	Neisseria_mucosa	-0.425563901662827
beta-Bixin	Meta7	Mic1	Streptococcus_mitis	-0.425563901662827
beta-Bixin	Meta7	Mic2	Staphylococcus_epidermidis	0.282691806554794
beta-Bixin	Meta7	Mic1	Lactobacillus_acidophilus	-0.425563901662827
beta-Bixin	Meta7	Mic1	Neisseria_mucosa	-0.425563901662827
beta-Bixin	Meta7	Mic1	Streptococcus_mitis	-0.425563901662827
beta-Bixin	Meta7	Mic2	Staphylococcus_epidermidis	0.282691806554794
beta-Bixin	Meta7	Mic1	Lactobacillus_acidophilus	-0.425563901662827
beta-Bixin	Meta7	Mic1	Neisseria_mucosa	-0.425563901662827
beta-Bixin	Meta7	Mic1	Streptococcus_mitis	-0.425563901662827
beta-Bixin	Meta7	Mic2	Staphylococcus_epidermidis	0.282691806554794
beta-Bixin	Meta7	Mic1	Lactobacillus_acidophilus	-0.425563901662827
beta-Bixin	Meta7	Mic1	Neisseria_mucosa	-0.425563901662827
beta-Bixin	Meta7	Mic1	Streptococcus_mitis	-0.425563901662827
beta-Bixin	Meta7	Mic2	Staphylococcus_epidermidis	0.282691806554794
beta-Bixin	Meta7	Mic1	Lactobacillus_acidophilus	-0.425563901662827
beta-Bixin	Meta7	Mic1	Neisseria_mucosa	-0.425563901662827
beta-Bixin	Meta7	Mic1	Streptococcus_mitis	-0.425563901662827
beta-Bixin	Meta7	Mic2	Staphylococcus_epidermidis	0.282691806554794
beta-Bixin	Meta7	Mic1	Lactobacillus_acidophilus	-0.425563901662827
beta-Bixin	Meta7	Mic1	Neisseria_mucosa	-0.425563901662827
beta-Bixin	Meta7	Mic1	Streptococcus_mitis	-0.425563901662827
beta-Bixin	Meta7	Mic2	Staphylococcus_epidermidis	0.282691806554794
beta-Bixin	Meta7	Mic1	Lactobacillus_acidophilus	-0.425563901662827
beta-Bixin	Meta7	Mic1	Neisseria_mucosa	-0.425563901662827
beta-Bixin	Meta7	Mic1	Streptococcus_mitis	-0.425563901662827
beta-Bixin	Meta7	Mic2	Staphylococcus_epidermidis	0.282691806554794
beta-Bixin	Meta7	Mic1	Lactobacillus_acidophilus	-0.425563901662827
beta-Bixin	Meta7	Mic1	Neisseria_mucosa	-0.425563901662827
beta-Bixin	Meta7	Mic1	Streptococcus_mitis	-0.425563901662827
beta-Bixin	Meta7	Mic2	Staphylococcus_epidermidis	0.282691806554794
beta-Bixin	Meta7	Mic1	Lactobacillus_acidophilus	-0.425563901662827
beta-Bixin	Meta7	Mic1	Neisseria_mucosa	-0.425563901662827
beta-Bixin	Meta7	Mic1	Streptococcus_mitis	-0.425563901662827
beta-Bixin	Meta7	Mic2	Staphylococcus_epidermidis	0.282691806554794
beta-Bixin	Meta7	Mic1	Lactobacillus_acidophilus	-0.425563901662827
beta-Bixin	Meta7	Mic1	Neisseria_mucosa	-0.425563901662827
beta-Bixin	Meta7	Mic1	Streptococcus_mitis	-0.425563901662827
beta-Bixin	Meta7	Mic2	Staphylococcus_epidermidis	0.282691806554794
beta-Bixin	Meta7	Mic1	Lactobacillus_acidophilus	-0.425563901662827
beta-Bixin	Meta7	Mic1	Neisseria_mucosa	-0.425563901662827
beta-Bixin	Meta7	Mic1	Streptococcus_mitis	-0.425563901662827
beta-Bixin	Meta7	Mic2	Staphylococcus_epidermidis	0.282691806554794
beta-Bixin	Meta7	Mic1	Lactobacillus_acidophilus	-0.425563901662827
beta-Bixin	Meta7	Mic1	Neisseria_mucosa	-0.425563901662827
beta-Bixin	Meta7	Mic1	Streptococcus_mitis	-0.425563901662827
beta-Bixin	Meta7	Mic2	Staphylococcus_epidermidis	0.282691806554794
beta-Bixin	Meta7	Mic1	Lactobacillus_acidophilus	-0.425563901662827
beta-Bixin	Meta7	Mic1	Neisseria_mucosa	-0.425563901662827
beta-Bixin	Meta7	Mic1	Streptococcus_mitis	-0.425563901662827
beta-Bixin	Meta7	Mic2	Staphylococcus_epidermidis	0.282691806554794
beta-Bixin	Meta7	Mic1	Lactobacillus_acidophilus	-0.425563901662827
beta-Bixin	Meta7	Mic1	Neisseria_mucosa	-0.425563901662827
beta-Bixin	Meta7	Mic1	Streptococcus_mitis	-0.425563901662827
beta-Bixin	Meta7	Mic2	Staphylococcus_epidermidis	0.282691806554794
beta-Bixin	Meta7	Mic1	Lactobacillus_acidophilus	-0.425563901662827
beta-Bixin	Meta7	Mic1	Neisseria_mucosa	-0.425563901662827
beta-Bixin	Meta7	Mic1	Streptococcus_mitis	-0.425563901662827
beta-Bixin	Meta7	Mic2	Staphylococcus_epidermidis	0.282691806554794
beta-Bixin	Meta7	Mic1	Lactobacillus_acidophilus	-0.425563901662827
beta-Bixin	Meta7	Mic1	Neisseria_mucosa	-0.425563901662827
beta-Bixin	Meta7	Mic1	Streptococcus_mitis	-0.425563901662827
beta-Bixin	Meta7	Mic2	Staphylococcus_epidermidis	0.282691806554794
beta-Bixin	Meta7	Mic1	Lactobacillus_acidophilus	-0.425563901662827
beta-Bixin	Meta7	Mic1	Neisseria_mucosa	-0.425563901662827
beta-Bixin	Meta7	Mic1	Streptococcus_mitis	-0.425563901662827
beta-Bixin	Meta7	Mic2	Staphylococcus_epidermidis	0.282691806554794
beta-Bixin	Meta7	Mic1	Lactobacillus_acidophilus	-0.425563901662827
beta-Bixin	Meta7	Mic1	Neisseria_mucosa	-0.425563901662827
beta-Bixin	Meta7	Mic1	Streptococcus_mitis	-0.425563901662827
beta-Bixin	Meta7	Mic2	Staphylococcus_epidermidis	0.282691806554794
Lyciumoside I	Meta7	Mic1	Lactobacillus_acidophilus	-0.425563901662827
Lyciumoside I	Meta7	Mic1	Neisseria_mucosa	-0.425563901662827
Lyciumoside I	Meta7	Mic1	Streptococcus_mitis	-0.425563901662827
Lyciumoside I	Meta7	Mic2	Staphylococcus_epidermidis	0.282691806554794
Lyciumoside I	Meta7	Mic1	Lactobacillus_acidophilus	-0.425563901662827
Lyciumoside I	Meta7	Mic1	Neisseria_mucosa	-0.425563901662827
Lyciumoside I	Meta7	Mic1	Streptococcus_mitis	-0.425563901662827
Lyciumoside I	Meta7	Mic2	Staphylococcus_epidermidis	0.282691806554794
Lyciumoside I	Meta7	Mic1	Lactobacillus_acidophilus	-0.425563901662827
Lyciumoside I	Meta7	Mic1	Neisseria_mucosa	-0.425563901662827
Lyciumoside I	Meta7	Mic1	Streptococcus_mitis	-0.425563901662827
Lyciumoside I	Meta7	Mic2	Staphylococcus_epidermidis	0.282691806554794
Lyciumoside I	Meta7	Mic1	Lactobacillus_acidophilus	-0.425563901662827
Lyciumoside I	Meta7	Mic1	Neisseria_mucosa	-0.425563901662827
Lyciumoside I	Meta7	Mic1	Streptococcus_mitis	-0.425563901662827
Lyciumoside I	Meta7	Mic2	Staphylococcus_epidermidis	0.282691806554794
Lyciumoside I	Meta7	Mic1	Lactobacillus_acidophilus	-0.425563901662827
Lyciumoside I	Meta7	Mic1	Neisseria_mucosa	-0.425563901662827
Lyciumoside I	Meta7	Mic1	Streptococcus_mitis	-0.425563901662827
Lyciumoside I	Meta7	Mic2	Staphylococcus_epidermidis	0.282691806554794
Lyciumoside I	Meta7	Mic1	Lactobacillus_acidophilus	-0.425563901662827
Lyciumoside I	Meta7	Mic1	Neisseria_mucosa	-0.425563901662827
Lyciumoside I	Meta7	Mic1	Streptococcus_mitis	-0.425563901662827
Lyciumoside I	Meta7	Mic2	Staphylococcus_epidermidis	0.282691806554794
Lyciumoside I	Meta7	Mic1	Lactobacillus_acidophilus	-0.425563901662827
Lyciumoside I	Meta7	Mic1	Neisseria_mucosa	-0.425563901662827
Lyciumoside I	Meta7	Mic1	Streptococcus_mitis	-0.425563901662827
Lyciumoside I	Meta7	Mic2	Staphylococcus_epidermidis	0.282691806554794
Lyciumoside I	Meta7	Mic1	Lactobacillus_acidophilus	-0.425563901662827
Lyciumoside I	Meta7	Mic1	Neisseria_mucosa	-0.425563901662827
Lyciumoside I	Meta7	Mic1	Streptococcus_mitis	-0.425563901662827
Lyciumoside I	Meta7	Mic2	Staphylococcus_epidermidis	0.282691806554794
Lyciumoside I	Meta7	Mic1	Lactobacillus_acidophilus	-0.425563901662827
Lyciumoside I	Meta7	Mic1	Neisseria_mucosa	-0.425563901662827
Lyciumoside I	Meta7	Mic1	Streptococcus_mitis	-0.425563901662827
Lyciumoside I	Meta7	Mic2	Staphylococcus_epidermidis	0.282691806554794
Lyciumoside I	Meta7	Mic1	Lactobacillus_acidophilus	-0.425563901662827
Lyciumoside I	Meta7	Mic1	Neisseria_mucosa	-0.425563901662827
Lyciumoside I	Meta7	Mic1	Streptococcus_mitis	-0.425563901662827
Lyciumoside I	Meta7	Mic2	Staphylococcus_epidermidis	0.282691806554794
Lyciumoside I	Meta7	Mic1	Lactobacillus_acidophilus	-0.425563901662827
Lyciumoside I	Meta7	Mic1	Neisseria_mucosa	-0.425563901662827
Lyciumoside I	Meta7	Mic1	Streptococcus_mitis	-0.425563901662827
Lyciumoside I	Meta7	Mic2	Staphylococcus_epidermidis	0.282691806554794
Lyciumoside I	Meta7	Mic1	Lactobacillus_acidophilus	-0.425563901662827
Lyciumoside I	Meta7	Mic1	Neisseria_mucosa	-0.425563901662827
Lyciumoside I	Meta7	Mic1	Streptococcus_mitis	-0.425563901662827
Lyciumoside I	Meta7	Mic2	Staphylococcus_epidermidis	0.282691806554794
Lyciumoside I	Meta7	Mic1	Lactobacillus_acidophilus	-0.425563901662827
Lyciumoside I	Meta7	Mic1	Neisseria_mucosa	-0.425563901662827
Lyciumoside I	Meta7	Mic1	Streptococcus_mitis	-0.425563901662827
Lyciumoside I	Meta7	Mic2	Staphylococcus_epidermidis	0.282691806554794
Lyciumoside I	Meta7	Mic1	Lactobacillus_acidophilus	-0.425563901662827
Lyciumoside I	Meta7	Mic1	Neisseria_mucosa	-0.425563901662827
Lyciumoside I	Meta7	Mic1	Streptococcus_mitis	-0.425563901662827
Lyciumoside I	Meta7	Mic2	Staphylococcus_epidermidis	0.282691806554794
Lyciumoside I	Meta7	Mic1	Lactobacillus_acidophilus	-0.425563901662827
Lyciumoside I	Meta7	Mic1	Neisseria_mucosa	-0.425563901662827
Lyciumoside I	Meta7	Mic1	Streptococcus_mitis	-0.425563901662827
Lyciumoside I	Meta7	Mic2	Staphylococcus_epidermidis	0.282691806554794
Lyciumoside I	Meta7	Mic1	Lactobacillus_acidophilus	-0.425563901662827
Lyciumoside I	Meta7	Mic1	Neisseria_mucosa	-0.425563901662827
Lyciumoside I	Meta7	Mic1	Streptococcus_mitis	-0.425563901662827
Lyciumoside I	Meta7	Mic2	Staphylococcus_epidermidis	0.282691806554794
Lyciumoside I	Meta7	Mic1	Lactobacillus_acidophilus	-0.425563901662827
Lyciumoside I	Meta7	Mic1	Neisseria_mucosa	-0.425563901662827
Lyciumoside I	Meta7	Mic1	Streptococcus_mitis	-0.425563901662827
Lyciumoside I	Meta7	Mic2	Staphylococcus_epidermidis	0.282691806554794
Lyciumoside I	Meta7	Mic1	Lactobacillus_acidophilus	-0.425563901662827
Lyciumoside I	Meta7	Mic1	Neisseria_mucosa	-0.425563901662827
Lyciumoside I	Meta7	Mic1	Streptococcus_mitis	-0.425563901662827
Lyciumoside I	Meta7	Mic2	Staphylococcus_epidermidis	0.282691806554794
Lyciumoside I	Meta7	Mic1	Lactobacillus_acidophilus	-0.425563901662827
Lyciumoside I	Meta7	Mic1	Neisseria_mucosa	-0.425563901662827
Lyciumoside I	Meta7	Mic1	Streptococcus_mitis	-0.425563901662827
Lyciumoside I	Meta7	Mic2	Staphylococcus_epidermidis	0.282691806554794
Lyciumoside I	Meta7	Mic1	Lactobacillus_acidophilus	-0.425563901662827
Lyciumoside I	Meta7	Mic1	Neisseria_mucosa	-0.425563901662827
Lyciumoside I	Meta7	Mic1	Streptococcus_mitis	-0.425563901662827
Lyciumoside I	Meta7	Mic2	Staphylococcus_epidermidis	0.282691806554794
Lyciumoside I	Meta7	Mic1	Lactobacillus_acidophilus	-0.425563901662827
Lyciumoside I	Meta7	Mic1	Neisseria_mucosa	-0.425563901662827
Lyciumoside I	Meta7	Mic1	Streptococcus_mitis	-0.425563901662827
Lyciumoside I	Meta7	Mic2	Staphylococcus_epidermidis	0.282691806554794
Lyciumoside I	Meta7	Mic1	Lactobacillus_acidophilus	-0.425563901662827
Lyciumoside I	Meta7	Mic1	Neisseria_mucosa	-0.425563901662827
Lyciumoside I	Meta7	Mic1	Streptococcus_mitis	-0.425563901662827
Lyciumoside I	Meta7	Mic2	Staphylococcus_epidermidis	0.282691806554794
Lyciumoside I	Meta7	Mic1	Lactobacillus_acidophilus	-0.425563901662827
Lyciumoside I	Meta7	Mic1	Neisseria_mucosa	-0.425563901662827
Lyciumoside I	Meta7	Mic1	Streptococcus_mitis	-0.425563901662827
Lyciumoside I	Meta7	Mic2	Staphylococcus_epidermidis	0.282691806554794
Lyciumoside I	Meta7	Mic1	Lactobacillus_acidophilus	-0.425563901662827
Lyciumoside I	Meta7	Mic1	Neisseria_mucosa	-0.425563901662827
Lyciumoside I	Meta7	Mic1	Streptococcus_mitis	-0.425563901662827
Lyciumoside I	Meta7	Mic2	Staphylococcus_epidermidis	0.282691806554794
Cyclopassifloside II	Meta11	Mic1	Lactobacillus_acidophilus	0.203007519245148
Cyclopassifloside II	Meta11	Mic1	Neisseria_mucosa	0.203007519245148
Cyclopassifloside II	Meta11	Mic1	Streptococcus_mitis	0.203007519245148
Cyclopassifloside II	Meta11	Mic2	Staphylococcus_epidermidis	0.345935523509979
Cyclopassifloside II	Meta11	Mic1	Lactobacillus_acidophilus	0.203007519245148
Cyclopassifloside II	Meta11	Mic1	Neisseria_mucosa	0.203007519245148
Cyclopassifloside II	Meta11	Mic1	Streptococcus_mitis	0.203007519245148
Cyclopassifloside II	Meta11	Mic2	Staphylococcus_epidermidis	0.345935523509979
Cyclopassifloside II	Meta11	Mic1	Lactobacillus_acidophilus	0.203007519245148
Cyclopassifloside II	Meta11	Mic1	Neisseria_mucosa	0.203007519245148
Cyclopassifloside II	Meta11	Mic1	Streptococcus_mitis	0.203007519245148
Cyclopassifloside II	Meta11	Mic2	Staphylococcus_epidermidis	0.345935523509979
Cyclopassifloside II	Meta11	Mic1	Lactobacillus_acidophilus	0.203007519245148
Cyclopassifloside II	Meta11	Mic1	Neisseria_mucosa	0.203007519245148
Cyclopassifloside II	Meta11	Mic1	Streptococcus_mitis	0.203007519245148
Cyclopassifloside II	Meta11	Mic2	Staphylococcus_epidermidis	0.345935523509979
Cyclopassifloside II	Meta11	Mic1	Lactobacillus_acidophilus	0.203007519245148
Cyclopassifloside II	Meta11	Mic1	Neisseria_mucosa	0.203007519245148
Cyclopassifloside II	Meta11	Mic1	Streptococcus_mitis	0.203007519245148
Cyclopassifloside II	Meta11	Mic2	Staphylococcus_epidermidis	0.345935523509979
Cyclopassifloside II	Meta11	Mic1	Lactobacillus_acidophilus	0.203007519245148
Cyclopassifloside II	Meta11	Mic1	Neisseria_mucosa	0.203007519245148
Cyclopassifloside II	Meta11	Mic1	Streptococcus_mitis	0.203007519245148
Cyclopassifloside II	Meta11	Mic2	Staphylococcus_epidermidis	0.345935523509979
Cyclopassifloside II	Meta11	Mic1	Lactobacillus_acidophilus	0.203007519245148
Cyclopassifloside II	Meta11	Mic1	Neisseria_mucosa	0.203007519245148
Cyclopassifloside II	Meta11	Mic1	Streptococcus_mitis	0.203007519245148
Cyclopassifloside II	Meta11	Mic2	Staphylococcus_epidermidis	0.345935523509979
Cyclopassifloside II	Meta11	Mic1	Lactobacillus_acidophilus	0.203007519245148
Cyclopassifloside II	Meta11	Mic1	Neisseria_mucosa	0.203007519245148
Cyclopassifloside II	Meta11	Mic1	Streptococcus_mitis	0.203007519245148
Cyclopassifloside II	Meta11	Mic2	Staphylococcus_epidermidis	0.345935523509979
Cyclopassifloside II	Meta11	Mic1	Lactobacillus_acidophilus	0.203007519245148
Cyclopassifloside II	Meta11	Mic1	Neisseria_mucosa	0.203007519245148
Cyclopassifloside II	Meta11	Mic1	Streptococcus_mitis	0.203007519245148
Cyclopassifloside II	Meta11	Mic2	Staphylococcus_epidermidis	0.345935523509979
Cyclopassifloside II	Meta11	Mic1	Lactobacillus_acidophilus	0.203007519245148
Cyclopassifloside II	Meta11	Mic1	Neisseria_mucosa	0.203007519245148
Cyclopassifloside II	Meta11	Mic1	Streptococcus_mitis	0.203007519245148
Cyclopassifloside II	Meta11	Mic2	Staphylococcus_epidermidis	0.345935523509979
Cyclopassifloside II	Meta11	Mic1	Lactobacillus_acidophilus	0.203007519245148
Cyclopassifloside II	Meta11	Mic1	Neisseria_mucosa	0.203007519245148
Cyclopassifloside II	Meta11	Mic1	Streptococcus_mitis	0.203007519245148
Cyclopassifloside II	Meta11	Mic2	Staphylococcus_epidermidis	0.345935523509979
Cyclopassifloside II	Meta11	Mic1	Lactobacillus_acidophilus	0.203007519245148
Cyclopassifloside II	Meta11	Mic1	Neisseria_mucosa	0.203007519245148
Cyclopassifloside II	Meta11	Mic1	Streptococcus_mitis	0.203007519245148
Cyclopassifloside II	Meta11	Mic2	Staphylococcus_epidermidis	0.345935523509979
Cyclopassifloside II	Meta11	Mic1	Lactobacillus_acidophilus	0.203007519245148
Cyclopassifloside II	Meta11	Mic1	Neisseria_mucosa	0.203007519245148
Cyclopassifloside II	Meta11	Mic1	Streptococcus_mitis	0.203007519245148
Cyclopassifloside II	Meta11	Mic2	Staphylococcus_epidermidis	0.345935523509979
Cyclopassifloside II	Meta11	Mic1	Lactobacillus_acidophilus	0.203007519245148
Cyclopassifloside II	Meta11	Mic1	Neisseria_mucosa	0.203007519245148
Cyclopassifloside II	Meta11	Mic1	Streptococcus_mitis	0.203007519245148
Cyclopassifloside II	Meta11	Mic2	Staphylococcus_epidermidis	0.345935523509979
Cyclopassifloside II	Meta11	Mic1	Lactobacillus_acidophilus	0.203007519245148
Cyclopassifloside II	Meta11	Mic1	Neisseria_mucosa	0.203007519245148
Cyclopassifloside II	Meta11	Mic1	Streptococcus_mitis	0.203007519245148
Cyclopassifloside II	Meta11	Mic2	Staphylococcus_epidermidis	0.345935523509979
Cyclopassifloside II	Meta11	Mic1	Lactobacillus_acidophilus	0.203007519245148
Cyclopassifloside II	Meta11	Mic1	Neisseria_mucosa	0.203007519245148
Cyclopassifloside II	Meta11	Mic1	Streptococcus_mitis	0.203007519245148
Cyclopassifloside II	Meta11	Mic2	Staphylococcus_epidermidis	0.345935523509979
Cyclopassifloside II	Meta11	Mic1	Lactobacillus_acidophilus	0.203007519245148
Cyclopassifloside II	Meta11	Mic1	Neisseria_mucosa	0.203007519245148
Cyclopassifloside II	Meta11	Mic1	Streptococcus_mitis	0.203007519245148
Cyclopassifloside II	Meta11	Mic2	Staphylococcus_epidermidis	0.345935523509979
Cyclopassifloside II	Meta11	Mic1	Lactobacillus_acidophilus	0.203007519245148
Cyclopassifloside II	Meta11	Mic1	Neisseria_mucosa	0.203007519245148
Cyclopassifloside II	Meta11	Mic1	Streptococcus_mitis	0.203007519245148
Cyclopassifloside II	Meta11	Mic2	Staphylococcus_epidermidis	0.345935523509979
Cyclopassifloside II	Meta11	Mic1	Lactobacillus_acidophilus	0.203007519245148
Cyclopassifloside II	Meta11	Mic1	Neisseria_mucosa	0.203007519245148
Cyclopassifloside II	Meta11	Mic1	Streptococcus_mitis	0.203007519245148
Cyclopassifloside II	Meta11	Mic2	Staphylococcus_epidermidis	0.345935523509979
Cyclopassifloside II	Meta11	Mic1	Lactobacillus_acidophilus	0.203007519245148
Cyclopassifloside II	Meta11	Mic1	Neisseria_mucosa	0.203007519245148
Cyclopassifloside II	Meta11	Mic1	Streptococcus_mitis	0.203007519245148
Cyclopassifloside II	Meta11	Mic2	Staphylococcus_epidermidis	0.345935523509979
Cyclopassifloside II	Meta11	Mic1	Lactobacillus_acidophilus	0.203007519245148
Cyclopassifloside II	Meta11	Mic1	Neisseria_mucosa	0.203007519245148
Cyclopassifloside II	Meta11	Mic1	Streptococcus_mitis	0.203007519245148
Cyclopassifloside II	Meta11	Mic2	Staphylococcus_epidermidis	0.345935523509979
Cyclopassifloside II	Meta11	Mic1	Lactobacillus_acidophilus	0.203007519245148
Cyclopassifloside II	Meta11	Mic1	Neisseria_mucosa	0.203007519245148
Cyclopassifloside II	Meta11	Mic1	Streptococcus_mitis	0.203007519245148
Cyclopassifloside II	Meta11	Mic2	Staphylococcus_epidermidis	0.345935523509979
Cyclopassifloside II	Meta11	Mic1	Lactobacillus_acidophilus	0.203007519245148
Cyclopassifloside II	Meta11	Mic1	Neisseria_mucosa	0.203007519245148
Cyclopassifloside II	Meta11	Mic1	Streptococcus_mitis	0.203007519245148
Cyclopassifloside II	Meta11	Mic2	Staphylococcus_epidermidis	0.345935523509979
Cyclopassifloside II	Meta11	Mic1	Lactobacillus_acidophilus	0.203007519245148
Cyclopassifloside II	Meta11	Mic1	Neisseria_mucosa	0.203007519245148
Cyclopassifloside II	Meta11	Mic1	Streptococcus_mitis	0.203007519245148
Cyclopassifloside II	Meta11	Mic2	Staphylococcus_epidermidis	0.345935523509979
alpha-Tocopherol	Meta8	Mic1	Lactobacillus_acidophilus	-0.200000002980232
alpha-Tocopherol	Meta8	Mic1	Neisseria_mucosa	-0.200000002980232
alpha-Tocopherol	Meta8	Mic1	Streptococcus_mitis	-0.200000002980232
alpha-Tocopherol	Meta8	Mic2	Staphylococcus_epidermidis	0.34822142124176
alpha-Tocopherol	Meta8	Mic1	Lactobacillus_acidophilus	-0.200000002980232
alpha-Tocopherol	Meta8	Mic1	Neisseria_mucosa	-0.200000002980232
alpha-Tocopherol	Meta8	Mic1	Streptococcus_mitis	-0.200000002980232
alpha-Tocopherol	Meta8	Mic2	Staphylococcus_epidermidis	0.34822142124176
alpha-Tocopherol	Meta8	Mic1	Lactobacillus_acidophilus	-0.200000002980232
alpha-Tocopherol	Meta8	Mic1	Neisseria_mucosa	-0.200000002980232
alpha-Tocopherol	Meta8	Mic1	Streptococcus_mitis	-0.200000002980232
alpha-Tocopherol	Meta8	Mic2	Staphylococcus_epidermidis	0.34822142124176
alpha-Tocopherol	Meta8	Mic1	Lactobacillus_acidophilus	-0.200000002980232
alpha-Tocopherol	Meta8	Mic1	Neisseria_mucosa	-0.200000002980232
alpha-Tocopherol	Meta8	Mic1	Streptococcus_mitis	-0.200000002980232
alpha-Tocopherol	Meta8	Mic2	Staphylococcus_epidermidis	0.34822142124176
alpha-Tocopherol	Meta8	Mic1	Lactobacillus_acidophilus	-0.200000002980232
alpha-Tocopherol	Meta8	Mic1	Neisseria_mucosa	-0.200000002980232
alpha-Tocopherol	Meta8	Mic1	Streptococcus_mitis	-0.200000002980232
alpha-Tocopherol	Meta8	Mic2	Staphylococcus_epidermidis	0.34822142124176
alpha-Tocopherol	Meta8	Mic1	Lactobacillus_acidophilus	-0.200000002980232
alpha-Tocopherol	Meta8	Mic1	Neisseria_mucosa	-0.200000002980232
alpha-Tocopherol	Meta8	Mic1	Streptococcus_mitis	-0.200000002980232
alpha-Tocopherol	Meta8	Mic2	Staphylococcus_epidermidis	0.34822142124176
alpha-Tocopherol	Meta8	Mic1	Lactobacillus_acidophilus	-0.200000002980232
alpha-Tocopherol	Meta8	Mic1	Neisseria_mucosa	-0.200000002980232
alpha-Tocopherol	Meta8	Mic1	Streptococcus_mitis	-0.200000002980232
alpha-Tocopherol	Meta8	Mic2	Staphylococcus_epidermidis	0.34822142124176
alpha-Tocopherol	Meta8	Mic1	Lactobacillus_acidophilus	-0.200000002980232
alpha-Tocopherol	Meta8	Mic1	Neisseria_mucosa	-0.200000002980232
alpha-Tocopherol	Meta8	Mic1	Streptococcus_mitis	-0.200000002980232
alpha-Tocopherol	Meta8	Mic2	Staphylococcus_epidermidis	0.34822142124176
alpha-Tocopherol	Meta8	Mic1	Lactobacillus_acidophilus	-0.200000002980232
alpha-Tocopherol	Meta8	Mic1	Neisseria_mucosa	-0.200000002980232
alpha-Tocopherol	Meta8	Mic1	Streptococcus_mitis	-0.200000002980232
alpha-Tocopherol	Meta8	Mic2	Staphylococcus_epidermidis	0.34822142124176
alpha-Tocopherol	Meta8	Mic1	Lactobacillus_acidophilus	-0.200000002980232
alpha-Tocopherol	Meta8	Mic1	Neisseria_mucosa	-0.200000002980232
alpha-Tocopherol	Meta8	Mic1	Streptococcus_mitis	-0.200000002980232
alpha-Tocopherol	Meta8	Mic2	Staphylococcus_epidermidis	0.34822142124176
alpha-Tocopherol	Meta8	Mic1	Lactobacillus_acidophilus	-0.200000002980232
alpha-Tocopherol	Meta8	Mic1	Neisseria_mucosa	-0.200000002980232
alpha-Tocopherol	Meta8	Mic1	Streptococcus_mitis	-0.200000002980232
alpha-Tocopherol	Meta8	Mic2	Staphylococcus_epidermidis	0.34822142124176
alpha-Tocopherol	Meta8	Mic1	Lactobacillus_acidophilus	-0.200000002980232
alpha-Tocopherol	Meta8	Mic1	Neisseria_mucosa	-0.200000002980232
alpha-Tocopherol	Meta8	Mic1	Streptococcus_mitis	-0.200000002980232
alpha-Tocopherol	Meta8	Mic2	Staphylococcus_epidermidis	0.34822142124176
alpha-Tocopherol	Meta8	Mic1	Lactobacillus_acidophilus	-0.200000002980232
alpha-Tocopherol	Meta8	Mic1	Neisseria_mucosa	-0.200000002980232
alpha-Tocopherol	Meta8	Mic1	Streptococcus_mitis	-0.200000002980232
alpha-Tocopherol	Meta8	Mic2	Staphylococcus_epidermidis	0.34822142124176
alpha-Tocopherol	Meta8	Mic1	Lactobacillus_acidophilus	-0.200000002980232
alpha-Tocopherol	Meta8	Mic1	Neisseria_mucosa	-0.200000002980232
alpha-Tocopherol	Meta8	Mic1	Streptococcus_mitis	-0.200000002980232
alpha-Tocopherol	Meta8	Mic2	Staphylococcus_epidermidis	0.34822142124176
alpha-Tocopherol	Meta8	Mic1	Lactobacillus_acidophilus	-0.200000002980232
alpha-Tocopherol	Meta8	Mic1	Neisseria_mucosa	-0.200000002980232
alpha-Tocopherol	Meta8	Mic1	Streptococcus_mitis	-0.200000002980232
alpha-Tocopherol	Meta8	Mic2	Staphylococcus_epidermidis	0.34822142124176
alpha-Tocopherol	Meta8	Mic1	Lactobacillus_acidophilus	-0.200000002980232
alpha-Tocopherol	Meta8	Mic1	Neisseria_mucosa	-0.200000002980232
alpha-Tocopherol	Meta8	Mic1	Streptococcus_mitis	-0.200000002980232
alpha-Tocopherol	Meta8	Mic2	Staphylococcus_epidermidis	0.34822142124176
alpha-Tocopherol	Meta8	Mic1	Lactobacillus_acidophilus	-0.200000002980232
alpha-Tocopherol	Meta8	Mic1	Neisseria_mucosa	-0.200000002980232
alpha-Tocopherol	Meta8	Mic1	Streptococcus_mitis	-0.200000002980232
alpha-Tocopherol	Meta8	Mic2	Staphylococcus_epidermidis	0.34822142124176
alpha-Tocopherol	Meta8	Mic1	Lactobacillus_acidophilus	-0.200000002980232
alpha-Tocopherol	Meta8	Mic1	Neisseria_mucosa	-0.200000002980232
alpha-Tocopherol	Meta8	Mic1	Streptococcus_mitis	-0.200000002980232
alpha-Tocopherol	Meta8	Mic2	Staphylococcus_epidermidis	0.34822142124176
alpha-Tocopherol	Meta8	Mic1	Lactobacillus_acidophilus	-0.200000002980232
alpha-Tocopherol	Meta8	Mic1	Neisseria_mucosa	-0.200000002980232
alpha-Tocopherol	Meta8	Mic1	Streptococcus_mitis	-0.200000002980232
alpha-Tocopherol	Meta8	Mic2	Staphylococcus_epidermidis	0.34822142124176
alpha-Tocopherol	Meta8	Mic1	Lactobacillus_acidophilus	-0.200000002980232
alpha-Tocopherol	Meta8	Mic1	Neisseria_mucosa	-0.200000002980232
alpha-Tocopherol	Meta8	Mic1	Streptococcus_mitis	-0.200000002980232
alpha-Tocopherol	Meta8	Mic2	Staphylococcus_epidermidis	0.34822142124176
alpha-Tocopherol	Meta8	Mic1	Lactobacillus_acidophilus	-0.200000002980232
alpha-Tocopherol	Meta8	Mic1	Neisseria_mucosa	-0.200000002980232
alpha-Tocopherol	Meta8	Mic1	Streptococcus_mitis	-0.200000002980232
alpha-Tocopherol	Meta8	Mic2	Staphylococcus_epidermidis	0.34822142124176
alpha-Tocopherol	Meta8	Mic1	Lactobacillus_acidophilus	-0.200000002980232
alpha-Tocopherol	Meta8	Mic1	Neisseria_mucosa	-0.200000002980232
alpha-Tocopherol	Meta8	Mic1	Streptococcus_mitis	-0.200000002980232
alpha-Tocopherol	Meta8	Mic2	Staphylococcus_epidermidis	0.34822142124176
alpha-Tocopherol	Meta8	Mic1	Lactobacillus_acidophilus	-0.200000002980232
alpha-Tocopherol	Meta8	Mic1	Neisseria_mucosa	-0.200000002980232
alpha-Tocopherol	Meta8	Mic1	Streptococcus_mitis	-0.200000002980232
alpha-Tocopherol	Meta8	Mic2	Staphylococcus_epidermidis	0.34822142124176
alpha-Tocopherol	Meta8	Mic1	Lactobacillus_acidophilus	-0.200000002980232
alpha-Tocopherol	Meta8	Mic1	Neisseria_mucosa	-0.200000002980232
alpha-Tocopherol	Meta8	Mic1	Streptococcus_mitis	-0.200000002980232
alpha-Tocopherol	Meta8	Mic2	Staphylococcus_epidermidis	0.34822142124176
L-alpha-Amino-1H-pyrrole-1-hexanoic acid	Meta10	Mic1	Lactobacillus_acidophilus	-0.15939849615097
L-alpha-Amino-1H-pyrrole-1-hexanoic acid	Meta10	Mic1	Neisseria_mucosa	-0.15939849615097
L-alpha-Amino-1H-pyrrole-1-hexanoic acid	Meta10	Mic1	Streptococcus_mitis	-0.15939849615097
L-alpha-Amino-1H-pyrrole-1-hexanoic acid	Meta10	Mic2	Staphylococcus_epidermidis	0.461755335330963
L-alpha-Amino-1H-pyrrole-1-hexanoic acid	Meta10	Mic1	Lactobacillus_acidophilus	-0.15939849615097
L-alpha-Amino-1H-pyrrole-1-hexanoic acid	Meta10	Mic1	Neisseria_mucosa	-0.15939849615097
L-alpha-Amino-1H-pyrrole-1-hexanoic acid	Meta10	Mic1	Streptococcus_mitis	-0.15939849615097
L-alpha-Amino-1H-pyrrole-1-hexanoic acid	Meta10	Mic2	Staphylococcus_epidermidis	0.461755335330963
L-alpha-Amino-1H-pyrrole-1-hexanoic acid	Meta10	Mic1	Lactobacillus_acidophilus	-0.15939849615097
L-alpha-Amino-1H-pyrrole-1-hexanoic acid	Meta10	Mic1	Neisseria_mucosa	-0.15939849615097
L-alpha-Amino-1H-pyrrole-1-hexanoic acid	Meta10	Mic1	Streptococcus_mitis	-0.15939849615097
L-alpha-Amino-1H-pyrrole-1-hexanoic acid	Meta10	Mic2	Staphylococcus_epidermidis	0.461755335330963
L-alpha-Amino-1H-pyrrole-1-hexanoic acid	Meta10	Mic1	Lactobacillus_acidophilus	-0.15939849615097
L-alpha-Amino-1H-pyrrole-1-hexanoic acid	Meta10	Mic1	Neisseria_mucosa	-0.15939849615097
L-alpha-Amino-1H-pyrrole-1-hexanoic acid	Meta10	Mic1	Streptococcus_mitis	-0.15939849615097
L-alpha-Amino-1H-pyrrole-1-hexanoic acid	Meta10	Mic2	Staphylococcus_epidermidis	0.461755335330963
L-alpha-Amino-1H-pyrrole-1-hexanoic acid	Meta10	Mic1	Lactobacillus_acidophilus	-0.15939849615097
L-alpha-Amino-1H-pyrrole-1-hexanoic acid	Meta10	Mic1	Neisseria_mucosa	-0.15939849615097
L-alpha-Amino-1H-pyrrole-1-hexanoic acid	Meta10	Mic1	Streptococcus_mitis	-0.15939849615097
L-alpha-Amino-1H-pyrrole-1-hexanoic acid	Meta10	Mic2	Staphylococcus_epidermidis	0.461755335330963
L-alpha-Amino-1H-pyrrole-1-hexanoic acid	Meta10	Mic1	Lactobacillus_acidophilus	-0.15939849615097
L-alpha-Amino-1H-pyrrole-1-hexanoic acid	Meta10	Mic1	Neisseria_mucosa	-0.15939849615097
L-alpha-Amino-1H-pyrrole-1-hexanoic acid	Meta10	Mic1	Streptococcus_mitis	-0.15939849615097
L-alpha-Amino-1H-pyrrole-1-hexanoic acid	Meta10	Mic2	Staphylococcus_epidermidis	0.461755335330963
L-alpha-Amino-1H-pyrrole-1-hexanoic acid	Meta10	Mic1	Lactobacillus_acidophilus	-0.15939849615097
L-alpha-Amino-1H-pyrrole-1-hexanoic acid	Meta10	Mic1	Neisseria_mucosa	-0.15939849615097
L-alpha-Amino-1H-pyrrole-1-hexanoic acid	Meta10	Mic1	Streptococcus_mitis	-0.15939849615097
L-alpha-Amino-1H-pyrrole-1-hexanoic acid	Meta10	Mic2	Staphylococcus_epidermidis	0.461755335330963
L-alpha-Amino-1H-pyrrole-1-hexanoic acid	Meta10	Mic1	Lactobacillus_acidophilus	-0.15939849615097
L-alpha-Amino-1H-pyrrole-1-hexanoic acid	Meta10	Mic1	Neisseria_mucosa	-0.15939849615097
L-alpha-Amino-1H-pyrrole-1-hexanoic acid	Meta10	Mic1	Streptococcus_mitis	-0.15939849615097
L-alpha-Amino-1H-pyrrole-1-hexanoic acid	Meta10	Mic2	Staphylococcus_epidermidis	0.461755335330963
L-alpha-Amino-1H-pyrrole-1-hexanoic acid	Meta10	Mic1	Lactobacillus_acidophilus	-0.15939849615097
L-alpha-Amino-1H-pyrrole-1-hexanoic acid	Meta10	Mic1	Neisseria_mucosa	-0.15939849615097
L-alpha-Amino-1H-pyrrole-1-hexanoic acid	Meta10	Mic1	Streptococcus_mitis	-0.15939849615097
L-alpha-Amino-1H-pyrrole-1-hexanoic acid	Meta10	Mic2	Staphylococcus_epidermidis	0.461755335330963
L-alpha-Amino-1H-pyrrole-1-hexanoic acid	Meta10	Mic1	Lactobacillus_acidophilus	-0.15939849615097
L-alpha-Amino-1H-pyrrole-1-hexanoic acid	Meta10	Mic1	Neisseria_mucosa	-0.15939849615097
L-alpha-Amino-1H-pyrrole-1-hexanoic acid	Meta10	Mic1	Streptococcus_mitis	-0.15939849615097
L-alpha-Amino-1H-pyrrole-1-hexanoic acid	Meta10	Mic2	Staphylococcus_epidermidis	0.461755335330963
L-alpha-Amino-1H-pyrrole-1-hexanoic acid	Meta10	Mic1	Lactobacillus_acidophilus	-0.15939849615097
L-alpha-Amino-1H-pyrrole-1-hexanoic acid	Meta10	Mic1	Neisseria_mucosa	-0.15939849615097
L-alpha-Amino-1H-pyrrole-1-hexanoic acid	Meta10	Mic1	Streptococcus_mitis	-0.15939849615097
L-alpha-Amino-1H-pyrrole-1-hexanoic acid	Meta10	Mic2	Staphylococcus_epidermidis	0.461755335330963
L-alpha-Amino-1H-pyrrole-1-hexanoic acid	Meta10	Mic1	Lactobacillus_acidophilus	-0.15939849615097
L-alpha-Amino-1H-pyrrole-1-hexanoic acid	Meta10	Mic1	Neisseria_mucosa	-0.15939849615097
L-alpha-Amino-1H-pyrrole-1-hexanoic acid	Meta10	Mic1	Streptococcus_mitis	-0.15939849615097
L-alpha-Amino-1H-pyrrole-1-hexanoic acid	Meta10	Mic2	Staphylococcus_epidermidis	0.461755335330963
L-alpha-Amino-1H-pyrrole-1-hexanoic acid	Meta10	Mic1	Lactobacillus_acidophilus	-0.15939849615097
L-alpha-Amino-1H-pyrrole-1-hexanoic acid	Meta10	Mic1	Neisseria_mucosa	-0.15939849615097
L-alpha-Amino-1H-pyrrole-1-hexanoic acid	Meta10	Mic1	Streptococcus_mitis	-0.15939849615097
L-alpha-Amino-1H-pyrrole-1-hexanoic acid	Meta10	Mic2	Staphylococcus_epidermidis	0.461755335330963
L-alpha-Amino-1H-pyrrole-1-hexanoic acid	Meta10	Mic1	Lactobacillus_acidophilus	-0.15939849615097
L-alpha-Amino-1H-pyrrole-1-hexanoic acid	Meta10	Mic1	Neisseria_mucosa	-0.15939849615097
L-alpha-Amino-1H-pyrrole-1-hexanoic acid	Meta10	Mic1	Streptococcus_mitis	-0.15939849615097
L-alpha-Amino-1H-pyrrole-1-hexanoic acid	Meta10	Mic2	Staphylococcus_epidermidis	0.461755335330963
L-alpha-Amino-1H-pyrrole-1-hexanoic acid	Meta10	Mic1	Lactobacillus_acidophilus	-0.15939849615097
L-alpha-Amino-1H-pyrrole-1-hexanoic acid	Meta10	Mic1	Neisseria_mucosa	-0.15939849615097
L-alpha-Amino-1H-pyrrole-1-hexanoic acid	Meta10	Mic1	Streptococcus_mitis	-0.15939849615097
L-alpha-Amino-1H-pyrrole-1-hexanoic acid	Meta10	Mic2	Staphylococcus_epidermidis	0.461755335330963
L-alpha-Amino-1H-pyrrole-1-hexanoic acid	Meta10	Mic1	Lactobacillus_acidophilus	-0.15939849615097
L-alpha-Amino-1H-pyrrole-1-hexanoic acid	Meta10	Mic1	Neisseria_mucosa	-0.15939849615097
L-alpha-Amino-1H-pyrrole-1-hexanoic acid	Meta10	Mic1	Streptococcus_mitis	-0.15939849615097
L-alpha-Amino-1H-pyrrole-1-hexanoic acid	Meta10	Mic2	Staphylococcus_epidermidis	0.461755335330963
L-alpha-Amino-1H-pyrrole-1-hexanoic acid	Meta10	Mic1	Lactobacillus_acidophilus	-0.15939849615097
L-alpha-Amino-1H-pyrrole-1-hexanoic acid	Meta10	Mic1	Neisseria_mucosa	-0.15939849615097
L-alpha-Amino-1H-pyrrole-1-hexanoic acid	Meta10	Mic1	Streptococcus_mitis	-0.15939849615097
L-alpha-Amino-1H-pyrrole-1-hexanoic acid	Meta10	Mic2	Staphylococcus_epidermidis	0.461755335330963
L-alpha-Amino-1H-pyrrole-1-hexanoic acid	Meta10	Mic1	Lactobacillus_acidophilus	-0.15939849615097
L-alpha-Amino-1H-pyrrole-1-hexanoic acid	Meta10	Mic1	Neisseria_mucosa	-0.15939849615097
L-alpha-Amino-1H-pyrrole-1-hexanoic acid	Meta10	Mic1	Streptococcus_mitis	-0.15939849615097
L-alpha-Amino-1H-pyrrole-1-hexanoic acid	Meta10	Mic2	Staphylococcus_epidermidis	0.461755335330963
L-alpha-Amino-1H-pyrrole-1-hexanoic acid	Meta10	Mic1	Lactobacillus_acidophilus	-0.15939849615097
L-alpha-Amino-1H-pyrrole-1-hexanoic acid	Meta10	Mic1	Neisseria_mucosa	-0.15939849615097
L-alpha-Amino-1H-pyrrole-1-hexanoic acid	Meta10	Mic1	Streptococcus_mitis	-0.15939849615097
L-alpha-Amino-1H-pyrrole-1-hexanoic acid	Meta10	Mic2	Staphylococcus_epidermidis	0.461755335330963
L-alpha-Amino-1H-pyrrole-1-hexanoic acid	Meta10	Mic1	Lactobacillus_acidophilus	-0.15939849615097
L-alpha-Amino-1H-pyrrole-1-hexanoic acid	Meta10	Mic1	Neisseria_mucosa	-0.15939849615097
L-alpha-Amino-1H-pyrrole-1-hexanoic acid	Meta10	Mic1	Streptococcus_mitis	-0.15939849615097
L-alpha-Amino-1H-pyrrole-1-hexanoic acid	Meta10	Mic2	Staphylococcus_epidermidis	0.461755335330963
L-alpha-Amino-1H-pyrrole-1-hexanoic acid	Meta10	Mic1	Lactobacillus_acidophilus	-0.15939849615097
L-alpha-Amino-1H-pyrrole-1-hexanoic acid	Meta10	Mic1	Neisseria_mucosa	-0.15939849615097
L-alpha-Amino-1H-pyrrole-1-hexanoic acid	Meta10	Mic1	Streptococcus_mitis	-0.15939849615097
L-alpha-Amino-1H-pyrrole-1-hexanoic acid	Meta10	Mic2	Staphylococcus_epidermidis	0.461755335330963
L-alpha-Amino-1H-pyrrole-1-hexanoic acid	Meta10	Mic1	Lactobacillus_acidophilus	-0.15939849615097
L-alpha-Amino-1H-pyrrole-1-hexanoic acid	Meta10	Mic1	Neisseria_mucosa	-0.15939849615097
L-alpha-Amino-1H-pyrrole-1-hexanoic acid	Meta10	Mic1	Streptococcus_mitis	-0.15939849615097
L-alpha-Amino-1H-pyrrole-1-hexanoic acid	Meta10	Mic2	Staphylococcus_epidermidis	0.461755335330963
L-alpha-Amino-1H-pyrrole-1-hexanoic acid	Meta10	Mic1	Lactobacillus_acidophilus	-0.15939849615097
L-alpha-Amino-1H-pyrrole-1-hexanoic acid	Meta10	Mic1	Neisseria_mucosa	-0.15939849615097
L-alpha-Amino-1H-pyrrole-1-hexanoic acid	Meta10	Mic1	Streptococcus_mitis	-0.15939849615097
L-alpha-Amino-1H-pyrrole-1-hexanoic acid	Meta10	Mic2	Staphylococcus_epidermidis	0.461755335330963
L-alpha-Amino-1H-pyrrole-1-hexanoic acid	Meta10	Mic1	Lactobacillus_acidophilus	-0.15939849615097
L-alpha-Amino-1H-pyrrole-1-hexanoic acid	Meta10	Mic1	Neisseria_mucosa	-0.15939849615097
L-alpha-Amino-1H-pyrrole-1-hexanoic acid	Meta10	Mic1	Streptococcus_mitis	-0.15939849615097
L-alpha-Amino-1H-pyrrole-1-hexanoic acid	Meta10	Mic2	Staphylococcus_epidermidis	0.461755335330963
Dihomo-gamma-linolenoylcholine	Meta12	Mic1	Lactobacillus_acidophilus	-0.341353386640549
Dihomo-gamma-linolenoylcholine	Meta12	Mic1	Neisseria_mucosa	-0.341353386640549
Dihomo-gamma-linolenoylcholine	Meta12	Mic1	Streptococcus_mitis	-0.341353386640549
Dihomo-gamma-linolenoylcholine	Meta12	Mic2	Staphylococcus_epidermidis	0.486900418996811
Dihomo-gamma-linolenoylcholine	Meta12	Mic1	Lactobacillus_acidophilus	-0.341353386640549
Dihomo-gamma-linolenoylcholine	Meta12	Mic1	Neisseria_mucosa	-0.341353386640549
Dihomo-gamma-linolenoylcholine	Meta12	Mic1	Streptococcus_mitis	-0.341353386640549
Dihomo-gamma-linolenoylcholine	Meta12	Mic2	Staphylococcus_epidermidis	0.486900418996811
Dihomo-gamma-linolenoylcholine	Meta12	Mic1	Lactobacillus_acidophilus	-0.341353386640549
Dihomo-gamma-linolenoylcholine	Meta12	Mic1	Neisseria_mucosa	-0.341353386640549
Dihomo-gamma-linolenoylcholine	Meta12	Mic1	Streptococcus_mitis	-0.341353386640549
Dihomo-gamma-linolenoylcholine	Meta12	Mic2	Staphylococcus_epidermidis	0.486900418996811
Dihomo-gamma-linolenoylcholine	Meta12	Mic1	Lactobacillus_acidophilus	-0.341353386640549
Dihomo-gamma-linolenoylcholine	Meta12	Mic1	Neisseria_mucosa	-0.341353386640549
Dihomo-gamma-linolenoylcholine	Meta12	Mic1	Streptococcus_mitis	-0.341353386640549
Dihomo-gamma-linolenoylcholine	Meta12	Mic2	Staphylococcus_epidermidis	0.486900418996811
Dihomo-gamma-linolenoylcholine	Meta12	Mic1	Lactobacillus_acidophilus	-0.341353386640549
Dihomo-gamma-linolenoylcholine	Meta12	Mic1	Neisseria_mucosa	-0.341353386640549
Dihomo-gamma-linolenoylcholine	Meta12	Mic1	Streptococcus_mitis	-0.341353386640549
Dihomo-gamma-linolenoylcholine	Meta12	Mic2	Staphylococcus_epidermidis	0.486900418996811
Dihomo-gamma-linolenoylcholine	Meta12	Mic1	Lactobacillus_acidophilus	-0.341353386640549
Dihomo-gamma-linolenoylcholine	Meta12	Mic1	Neisseria_mucosa	-0.341353386640549
Dihomo-gamma-linolenoylcholine	Meta12	Mic1	Streptococcus_mitis	-0.341353386640549
Dihomo-gamma-linolenoylcholine	Meta12	Mic2	Staphylococcus_epidermidis	0.486900418996811
Dihomo-gamma-linolenoylcholine	Meta12	Mic1	Lactobacillus_acidophilus	-0.341353386640549
Dihomo-gamma-linolenoylcholine	Meta12	Mic1	Neisseria_mucosa	-0.341353386640549
Dihomo-gamma-linolenoylcholine	Meta12	Mic1	Streptococcus_mitis	-0.341353386640549
Dihomo-gamma-linolenoylcholine	Meta12	Mic2	Staphylococcus_epidermidis	0.486900418996811
Dihomo-gamma-linolenoylcholine	Meta12	Mic1	Lactobacillus_acidophilus	-0.341353386640549
Dihomo-gamma-linolenoylcholine	Meta12	Mic1	Neisseria_mucosa	-0.341353386640549
Dihomo-gamma-linolenoylcholine	Meta12	Mic1	Streptococcus_mitis	-0.341353386640549
Dihomo-gamma-linolenoylcholine	Meta12	Mic2	Staphylococcus_epidermidis	0.486900418996811
Dihomo-gamma-linolenoylcholine	Meta12	Mic1	Lactobacillus_acidophilus	-0.341353386640549
Dihomo-gamma-linolenoylcholine	Meta12	Mic1	Neisseria_mucosa	-0.341353386640549
Dihomo-gamma-linolenoylcholine	Meta12	Mic1	Streptococcus_mitis	-0.341353386640549
Dihomo-gamma-linolenoylcholine	Meta12	Mic2	Staphylococcus_epidermidis	0.486900418996811
Dihomo-gamma-linolenoylcholine	Meta12	Mic1	Lactobacillus_acidophilus	-0.341353386640549
Dihomo-gamma-linolenoylcholine	Meta12	Mic1	Neisseria_mucosa	-0.341353386640549
Dihomo-gamma-linolenoylcholine	Meta12	Mic1	Streptococcus_mitis	-0.341353386640549
Dihomo-gamma-linolenoylcholine	Meta12	Mic2	Staphylococcus_epidermidis	0.486900418996811
Dihomo-gamma-linolenoylcholine	Meta12	Mic1	Lactobacillus_acidophilus	-0.341353386640549
Dihomo-gamma-linolenoylcholine	Meta12	Mic1	Neisseria_mucosa	-0.341353386640549
Dihomo-gamma-linolenoylcholine	Meta12	Mic1	Streptococcus_mitis	-0.341353386640549
Dihomo-gamma-linolenoylcholine	Meta12	Mic2	Staphylococcus_epidermidis	0.486900418996811
Dihomo-gamma-linolenoylcholine	Meta12	Mic1	Lactobacillus_acidophilus	-0.341353386640549
Dihomo-gamma-linolenoylcholine	Meta12	Mic1	Neisseria_mucosa	-0.341353386640549
Dihomo-gamma-linolenoylcholine	Meta12	Mic1	Streptococcus_mitis	-0.341353386640549
Dihomo-gamma-linolenoylcholine	Meta12	Mic2	Staphylococcus_epidermidis	0.486900418996811
Dihomo-gamma-linolenoylcholine	Meta12	Mic1	Lactobacillus_acidophilus	-0.341353386640549
Dihomo-gamma-linolenoylcholine	Meta12	Mic1	Neisseria_mucosa	-0.341353386640549
Dihomo-gamma-linolenoylcholine	Meta12	Mic1	Streptococcus_mitis	-0.341353386640549
Dihomo-gamma-linolenoylcholine	Meta12	Mic2	Staphylococcus_epidermidis	0.486900418996811
Dihomo-gamma-linolenoylcholine	Meta12	Mic1	Lactobacillus_acidophilus	-0.341353386640549
Dihomo-gamma-linolenoylcholine	Meta12	Mic1	Neisseria_mucosa	-0.341353386640549
Dihomo-gamma-linolenoylcholine	Meta12	Mic1	Streptococcus_mitis	-0.341353386640549
Dihomo-gamma-linolenoylcholine	Meta12	Mic2	Staphylococcus_epidermidis	0.486900418996811
Dihomo-gamma-linolenoylcholine	Meta12	Mic1	Lactobacillus_acidophilus	-0.341353386640549
Dihomo-gamma-linolenoylcholine	Meta12	Mic1	Neisseria_mucosa	-0.341353386640549
Dihomo-gamma-linolenoylcholine	Meta12	Mic1	Streptococcus_mitis	-0.341353386640549
Dihomo-gamma-linolenoylcholine	Meta12	Mic2	Staphylococcus_epidermidis	0.486900418996811
Dihomo-gamma-linolenoylcholine	Meta12	Mic1	Lactobacillus_acidophilus	-0.341353386640549
Dihomo-gamma-linolenoylcholine	Meta12	Mic1	Neisseria_mucosa	-0.341353386640549
Dihomo-gamma-linolenoylcholine	Meta12	Mic1	Streptococcus_mitis	-0.341353386640549
Dihomo-gamma-linolenoylcholine	Meta12	Mic2	Staphylococcus_epidermidis	0.486900418996811
Dihomo-gamma-linolenoylcholine	Meta12	Mic1	Lactobacillus_acidophilus	-0.341353386640549
Dihomo-gamma-linolenoylcholine	Meta12	Mic1	Neisseria_mucosa	-0.341353386640549
Dihomo-gamma-linolenoylcholine	Meta12	Mic1	Streptococcus_mitis	-0.341353386640549
Dihomo-gamma-linolenoylcholine	Meta12	Mic2	Staphylococcus_epidermidis	0.486900418996811
Dihomo-gamma-linolenoylcholine	Meta12	Mic1	Lactobacillus_acidophilus	-0.341353386640549
Dihomo-gamma-linolenoylcholine	Meta12	Mic1	Neisseria_mucosa	-0.341353386640549
Dihomo-gamma-linolenoylcholine	Meta12	Mic1	Streptococcus_mitis	-0.341353386640549
Dihomo-gamma-linolenoylcholine	Meta12	Mic2	Staphylococcus_epidermidis	0.486900418996811
Dihomo-gamma-linolenoylcholine	Meta12	Mic1	Lactobacillus_acidophilus	-0.341353386640549
Dihomo-gamma-linolenoylcholine	Meta12	Mic1	Neisseria_mucosa	-0.341353386640549
Dihomo-gamma-linolenoylcholine	Meta12	Mic1	Streptococcus_mitis	-0.341353386640549
Dihomo-gamma-linolenoylcholine	Meta12	Mic2	Staphylococcus_epidermidis	0.486900418996811
Dihomo-gamma-linolenoylcholine	Meta12	Mic1	Lactobacillus_acidophilus	-0.341353386640549
Dihomo-gamma-linolenoylcholine	Meta12	Mic1	Neisseria_mucosa	-0.341353386640549
Dihomo-gamma-linolenoylcholine	Meta12	Mic1	Streptococcus_mitis	-0.341353386640549
Dihomo-gamma-linolenoylcholine	Meta12	Mic2	Staphylococcus_epidermidis	0.486900418996811
Dihomo-gamma-linolenoylcholine	Meta12	Mic1	Lactobacillus_acidophilus	-0.341353386640549
Dihomo-gamma-linolenoylcholine	Meta12	Mic1	Neisseria_mucosa	-0.341353386640549
Dihomo-gamma-linolenoylcholine	Meta12	Mic1	Streptococcus_mitis	-0.341353386640549
Dihomo-gamma-linolenoylcholine	Meta12	Mic2	Staphylococcus_epidermidis	0.486900418996811
Dihomo-gamma-linolenoylcholine	Meta12	Mic1	Lactobacillus_acidophilus	-0.341353386640549
Dihomo-gamma-linolenoylcholine	Meta12	Mic1	Neisseria_mucosa	-0.341353386640549
Dihomo-gamma-linolenoylcholine	Meta12	Mic1	Streptococcus_mitis	-0.341353386640549
Dihomo-gamma-linolenoylcholine	Meta12	Mic2	Staphylococcus_epidermidis	0.486900418996811
Dihomo-gamma-linolenoylcholine	Meta12	Mic1	Lactobacillus_acidophilus	-0.341353386640549
Dihomo-gamma-linolenoylcholine	Meta12	Mic1	Neisseria_mucosa	-0.341353386640549
Dihomo-gamma-linolenoylcholine	Meta12	Mic1	Streptococcus_mitis	-0.341353386640549
Dihomo-gamma-linolenoylcholine	Meta12	Mic2	Staphylococcus_epidermidis	0.486900418996811
Dihomo-gamma-linolenoylcholine	Meta12	Mic1	Lactobacillus_acidophilus	-0.341353386640549
Dihomo-gamma-linolenoylcholine	Meta12	Mic1	Neisseria_mucosa	-0.341353386640549
Dihomo-gamma-linolenoylcholine	Meta12	Mic1	Streptococcus_mitis	-0.341353386640549
Dihomo-gamma-linolenoylcholine	Meta12	Mic2	Staphylococcus_epidermidis	0.486900418996811
17-Hydroxylinolenic acid	Meta4	Mic1	Lactobacillus_acidophilus	0.117293231189251
17-Hydroxylinolenic acid	Meta4	Mic1	Neisseria_mucosa	0.117293231189251
17-Hydroxylinolenic acid	Meta4	Mic1	Streptococcus_mitis	0.117293231189251
17-Hydroxylinolenic acid	Meta4	Mic2	Staphylococcus_epidermidis	0.254498809576035
17-Hydroxylinolenic acid	Meta4	Mic1	Lactobacillus_acidophilus	0.117293231189251
17-Hydroxylinolenic acid	Meta4	Mic1	Neisseria_mucosa	0.117293231189251
17-Hydroxylinolenic acid	Meta4	Mic1	Streptococcus_mitis	0.117293231189251
17-Hydroxylinolenic acid	Meta4	Mic2	Staphylococcus_epidermidis	0.254498809576035
17-Hydroxylinolenic acid	Meta4	Mic1	Lactobacillus_acidophilus	0.117293231189251
17-Hydroxylinolenic acid	Meta4	Mic1	Neisseria_mucosa	0.117293231189251
17-Hydroxylinolenic acid	Meta4	Mic1	Streptococcus_mitis	0.117293231189251
17-Hydroxylinolenic acid	Meta4	Mic2	Staphylococcus_epidermidis	0.254498809576035
17-Hydroxylinolenic acid	Meta4	Mic1	Lactobacillus_acidophilus	0.117293231189251
17-Hydroxylinolenic acid	Meta4	Mic1	Neisseria_mucosa	0.117293231189251
17-Hydroxylinolenic acid	Meta4	Mic1	Streptococcus_mitis	0.117293231189251
17-Hydroxylinolenic acid	Meta4	Mic2	Staphylococcus_epidermidis	0.254498809576035
17-Hydroxylinolenic acid	Meta4	Mic1	Lactobacillus_acidophilus	0.117293231189251
17-Hydroxylinolenic acid	Meta4	Mic1	Neisseria_mucosa	0.117293231189251
17-Hydroxylinolenic acid	Meta4	Mic1	Streptococcus_mitis	0.117293231189251
17-Hydroxylinolenic acid	Meta4	Mic2	Staphylococcus_epidermidis	0.254498809576035
17-Hydroxylinolenic acid	Meta4	Mic1	Lactobacillus_acidophilus	0.117293231189251
17-Hydroxylinolenic acid	Meta4	Mic1	Neisseria_mucosa	0.117293231189251
17-Hydroxylinolenic acid	Meta4	Mic1	Streptococcus_mitis	0.117293231189251
17-Hydroxylinolenic acid	Meta4	Mic2	Staphylococcus_epidermidis	0.254498809576035
17-Hydroxylinolenic acid	Meta4	Mic1	Lactobacillus_acidophilus	0.117293231189251
17-Hydroxylinolenic acid	Meta4	Mic1	Neisseria_mucosa	0.117293231189251
17-Hydroxylinolenic acid	Meta4	Mic1	Streptococcus_mitis	0.117293231189251
17-Hydroxylinolenic acid	Meta4	Mic2	Staphylococcus_epidermidis	0.254498809576035
17-Hydroxylinolenic acid	Meta4	Mic1	Lactobacillus_acidophilus	0.117293231189251
17-Hydroxylinolenic acid	Meta4	Mic1	Neisseria_mucosa	0.117293231189251
17-Hydroxylinolenic acid	Meta4	Mic1	Streptococcus_mitis	0.117293231189251
17-Hydroxylinolenic acid	Meta4	Mic2	Staphylococcus_epidermidis	0.254498809576035
17-Hydroxylinolenic acid	Meta4	Mic1	Lactobacillus_acidophilus	0.117293231189251
17-Hydroxylinolenic acid	Meta4	Mic1	Neisseria_mucosa	0.117293231189251
17-Hydroxylinolenic acid	Meta4	Mic1	Streptococcus_mitis	0.117293231189251
17-Hydroxylinolenic acid	Meta4	Mic2	Staphylococcus_epidermidis	0.254498809576035
17-Hydroxylinolenic acid	Meta4	Mic1	Lactobacillus_acidophilus	0.117293231189251
17-Hydroxylinolenic acid	Meta4	Mic1	Neisseria_mucosa	0.117293231189251
17-Hydroxylinolenic acid	Meta4	Mic1	Streptococcus_mitis	0.117293231189251
17-Hydroxylinolenic acid	Meta4	Mic2	Staphylococcus_epidermidis	0.254498809576035
17-Hydroxylinolenic acid	Meta4	Mic1	Lactobacillus_acidophilus	0.117293231189251
17-Hydroxylinolenic acid	Meta4	Mic1	Neisseria_mucosa	0.117293231189251
17-Hydroxylinolenic acid	Meta4	Mic1	Streptococcus_mitis	0.117293231189251
17-Hydroxylinolenic acid	Meta4	Mic2	Staphylococcus_epidermidis	0.254498809576035
17-Hydroxylinolenic acid	Meta4	Mic1	Lactobacillus_acidophilus	0.117293231189251
17-Hydroxylinolenic acid	Meta4	Mic1	Neisseria_mucosa	0.117293231189251
17-Hydroxylinolenic acid	Meta4	Mic1	Streptococcus_mitis	0.117293231189251
17-Hydroxylinolenic acid	Meta4	Mic2	Staphylococcus_epidermidis	0.254498809576035
17-Hydroxylinolenic acid	Meta4	Mic1	Lactobacillus_acidophilus	0.117293231189251
17-Hydroxylinolenic acid	Meta4	Mic1	Neisseria_mucosa	0.117293231189251
17-Hydroxylinolenic acid	Meta4	Mic1	Streptococcus_mitis	0.117293231189251
17-Hydroxylinolenic acid	Meta4	Mic2	Staphylococcus_epidermidis	0.254498809576035
17-Hydroxylinolenic acid	Meta4	Mic1	Lactobacillus_acidophilus	0.117293231189251
17-Hydroxylinolenic acid	Meta4	Mic1	Neisseria_mucosa	0.117293231189251
17-Hydroxylinolenic acid	Meta4	Mic1	Streptococcus_mitis	0.117293231189251
17-Hydroxylinolenic acid	Meta4	Mic2	Staphylococcus_epidermidis	0.254498809576035
17-Hydroxylinolenic acid	Meta4	Mic1	Lactobacillus_acidophilus	0.117293231189251
17-Hydroxylinolenic acid	Meta4	Mic1	Neisseria_mucosa	0.117293231189251
17-Hydroxylinolenic acid	Meta4	Mic1	Streptococcus_mitis	0.117293231189251
17-Hydroxylinolenic acid	Meta4	Mic2	Staphylococcus_epidermidis	0.254498809576035
17-Hydroxylinolenic acid	Meta4	Mic1	Lactobacillus_acidophilus	0.117293231189251
17-Hydroxylinolenic acid	Meta4	Mic1	Neisseria_mucosa	0.117293231189251
17-Hydroxylinolenic acid	Meta4	Mic1	Streptococcus_mitis	0.117293231189251
17-Hydroxylinolenic acid	Meta4	Mic2	Staphylococcus_epidermidis	0.254498809576035
17-Hydroxylinolenic acid	Meta4	Mic1	Lactobacillus_acidophilus	0.117293231189251
17-Hydroxylinolenic acid	Meta4	Mic1	Neisseria_mucosa	0.117293231189251
17-Hydroxylinolenic acid	Meta4	Mic1	Streptococcus_mitis	0.117293231189251
17-Hydroxylinolenic acid	Meta4	Mic2	Staphylococcus_epidermidis	0.254498809576035
17-Hydroxylinolenic acid	Meta4	Mic1	Lactobacillus_acidophilus	0.117293231189251
17-Hydroxylinolenic acid	Meta4	Mic1	Neisseria_mucosa	0.117293231189251
17-Hydroxylinolenic acid	Meta4	Mic1	Streptococcus_mitis	0.117293231189251
17-Hydroxylinolenic acid	Meta4	Mic2	Staphylococcus_epidermidis	0.254498809576035
17-Hydroxylinolenic acid	Meta4	Mic1	Lactobacillus_acidophilus	0.117293231189251
17-Hydroxylinolenic acid	Meta4	Mic1	Neisseria_mucosa	0.117293231189251
17-Hydroxylinolenic acid	Meta4	Mic1	Streptococcus_mitis	0.117293231189251
17-Hydroxylinolenic acid	Meta4	Mic2	Staphylococcus_epidermidis	0.254498809576035
17-Hydroxylinolenic acid	Meta4	Mic1	Lactobacillus_acidophilus	0.117293231189251
17-Hydroxylinolenic acid	Meta4	Mic1	Neisseria_mucosa	0.117293231189251
17-Hydroxylinolenic acid	Meta4	Mic1	Streptococcus_mitis	0.117293231189251
17-Hydroxylinolenic acid	Meta4	Mic2	Staphylococcus_epidermidis	0.254498809576035
17-Hydroxylinolenic acid	Meta4	Mic1	Lactobacillus_acidophilus	0.117293231189251
17-Hydroxylinolenic acid	Meta4	Mic1	Neisseria_mucosa	0.117293231189251
17-Hydroxylinolenic acid	Meta4	Mic1	Streptococcus_mitis	0.117293231189251
17-Hydroxylinolenic acid	Meta4	Mic2	Staphylococcus_epidermidis	0.254498809576035
17-Hydroxylinolenic acid	Meta4	Mic1	Lactobacillus_acidophilus	0.117293231189251
17-Hydroxylinolenic acid	Meta4	Mic1	Neisseria_mucosa	0.117293231189251
17-Hydroxylinolenic acid	Meta4	Mic1	Streptococcus_mitis	0.117293231189251
17-Hydroxylinolenic acid	Meta4	Mic2	Staphylococcus_epidermidis	0.254498809576035
17-Hydroxylinolenic acid	Meta4	Mic1	Lactobacillus_acidophilus	0.117293231189251
17-Hydroxylinolenic acid	Meta4	Mic1	Neisseria_mucosa	0.117293231189251
17-Hydroxylinolenic acid	Meta4	Mic1	Streptococcus_mitis	0.117293231189251
17-Hydroxylinolenic acid	Meta4	Mic2	Staphylococcus_epidermidis	0.254498809576035
17-Hydroxylinolenic acid	Meta4	Mic1	Lactobacillus_acidophilus	0.117293231189251
17-Hydroxylinolenic acid	Meta4	Mic1	Neisseria_mucosa	0.117293231189251
17-Hydroxylinolenic acid	Meta4	Mic1	Streptococcus_mitis	0.117293231189251
17-Hydroxylinolenic acid	Meta4	Mic2	Staphylococcus_epidermidis	0.254498809576035
