# Supplementary material for: Changes in oral, skin, and gut microbiota in children with atopic dermatitis: a case-control study
Source: Front Microbiol. 2024 Aug 15;15:1442126. doi: 10.3389/fmicb.2024.1442126 (PMC11358084; doi:10.3389/fmicb.2024.1442126)
Supplement: Supplementary file 1 [file Data_Sheet_1.ZIP › raw data/Joint analysis of differential bacterial strains, metabolites, and functional genes/intestine-species_cor_all.xls]

microName	metaName	CC	CCP
Bacteroides_caccae	Navoximod	0.151058062911034	0.524960085074715
Bacteroides_cellulosilyticus	Navoximod	-0.244722604751587	0.298394625428181
Bacteroides_massiliensis_B84634_Timone_84634_DSM_17679_JCM_13223	Navoximod	0.258607268333435	0.270931297341351
Bacteroides_vulgatus	Navoximod	0.279247283935547	0.233135091504378
Bifidobacterium_longum	Navoximod	0.323195546865463	0.164545376512289
Bifidobacterium_pseudocatenulatum	Navoximod	0.0399477928876877	0.867201113519414
Collinsella_aerofaciens	Navoximod	-0.00430207001045346	0.985638375170843
Holdemanella_biformis	Navoximod	-0.338178753852844	0.144737141730782
Klebsiella_oxytoca	Navoximod	-0.312041491270065	0.180450556370605
Lachnospiraceae_bacterium	Navoximod	-0.116665706038475	0.624255305732401
Lactiplantibacillus_plantarum	Navoximod	0.0825011804699898	0.729500637564784
Limosilactobacillus_reuteri	Navoximod	-0.183283895254135	0.439238631608148
Phocaeicola_plebeius	Navoximod	-0.270919740200043	0.247949369664481
Phocaeicola_vulgatus	Navoximod	0.15758028626442	0.507004728030034
Romboutsia_ilealis	Navoximod	0.0202045235782862	0.932621160055116
Romboutsia_lituseburensis	Navoximod	-0.29839301109314	0.201291267729258
Roseburia_inulinivorans	Navoximod	0.203376695513725	0.389786628382204
Rothia_dentocariosa	Navoximod	-0.308840572834015	0.185201008183171
Ruminococcaceae_bacterium	Navoximod	-0.0503948889672756	0.832891495962423
Streptococcus_rubneri	Navoximod	-0.29839301109314	0.201291267729258
Terrisporobacter_glycolicus	Navoximod	-0.213590681552887	0.365890001368333
unclassified_Faecalibacterium	Navoximod	0.0822930261492729	0.730158695505479
unclassified_Subdoligranulum	Navoximod	0.118897557258606	0.617592208985829
Bacteroides_caccae	ryanodine	-0.147663503885269	0.53442121018508
Bacteroides_cellulosilyticus	ryanodine	-0.320734918117523	0.167968092149795
Bacteroides_massiliensis_B84634_Timone_84634_DSM_17679_JCM_13223	ryanodine	0.338178753852844	0.144737141730782
Bacteroides_vulgatus	ryanodine	-0.0883025154471397	0.711235048444147
Bifidobacterium_longum	ryanodine	0.362609624862671	0.116124428960376
Bifidobacterium_pseudocatenulatum	ryanodine	0.181301534175873	0.444288879937528
Collinsella_aerofaciens	ryanodine	-0.0139817278832197	0.953346737686202
Holdemanella_biformis	ryanodine	-0.258607268333435	0.270931297341351
Klebsiella_oxytoca	ryanodine	-0.447501331567764	0.0478765733496025
Lachnospiraceae_bacterium	ryanodine	0.04256721585989	0.858574661656139
Lactiplantibacillus_plantarum	ryanodine	-0.0964058712124825	0.685974971785146
Limosilactobacillus_reuteri	ryanodine	-0.134215757250786	0.572655197697061
Phocaeicola_plebeius	ryanodine	-0.454758137464523	0.0439523841540019
Phocaeicola_vulgatus	ryanodine	-0.0681837722659111	0.77516513662713
Romboutsia_ilealis	ryanodine	-0.00432954076677561	0.98554667852723
Romboutsia_lituseburensis	ryanodine	0.0994643345475197	0.676522093186835
Roseburia_inulinivorans	ryanodine	0.25382673740387	0.280201961780553
Rothia_dentocariosa	ryanodine	-0.223692938685417	0.343098828395167
Ruminococcaceae_bacterium	ryanodine	-0.113576538860798	0.6335243219316
Streptococcus_rubneri	ryanodine	0.0994643345475197	0.676522093186835
Terrisporobacter_glycolicus	ryanodine	0.199158877134323	0.39990152546018
unclassified_Faecalibacterium	ryanodine	-0.118867710232735	0.617681128064246
unclassified_Subdoligranulum	ryanodine	0.032134473323822	0.893014783584365
Bacteroides_caccae	L-2,3-Diaminopropanoate	0.0220646616071463	0.926433314398317
Bacteroides_cellulosilyticus	L-2,3-Diaminopropanoate	-0.44216924905777	0.0509272144434387
Bacteroides_massiliensis_B84634_Timone_84634_DSM_17679_JCM_13223	L-2,3-Diaminopropanoate	0.29839301109314	0.201291267729258
Bacteroides_vulgatus	L-2,3-Diaminopropanoate	-0.310190886259079	0.183186827263823
Bifidobacterium_longum	L-2,3-Diaminopropanoate	0.534455060958862	0.015196049608674
Bifidobacterium_pseudocatenulatum	L-2,3-Diaminopropanoate	0.325728178024292	0.161072930810029
Collinsella_aerofaciens	L-2,3-Diaminopropanoate	0.233387306332588	0.322027982461599
Holdemanella_biformis	L-2,3-Diaminopropanoate	0.218821540474892	0.35398332979747
Klebsiella_oxytoca	L-2,3-Diaminopropanoate	-0.575704455375671	0.00790225752773699
Lachnospiraceae_bacterium	L-2,3-Diaminopropanoate	0.0993235036730766	0.676956354411198
Lactiplantibacillus_plantarum	L-2,3-Diaminopropanoate	0.140900894999504	0.553500489994822
Limosilactobacillus_reuteri	L-2,3-Diaminopropanoate	-0.274204254150391	0.242036224398322
Phocaeicola_plebeius	L-2,3-Diaminopropanoate	0.101594902575016	0.669964407096542
Phocaeicola_vulgatus	L-2,3-Diaminopropanoate	-0.200005739927292	0.397859155800347
Romboutsia_ilealis	L-2,3-Diaminopropanoate	-0.405533641576767	0.076070425900201
Romboutsia_lituseburensis	L-2,3-Diaminopropanoate	0.258607268333435	0.270931297341351
Roseburia_inulinivorans	L-2,3-Diaminopropanoate	0.378375262022018	0.0999666314613659
Rothia_dentocariosa	L-2,3-Diaminopropanoate	-0.0764885544776917	0.748580555451817
Ruminococcaceae_bacterium	L-2,3-Diaminopropanoate	0.236931189894676	0.314522509220661
Streptococcus_rubneri	L-2,3-Diaminopropanoate	0.258607268333435	0.270931297341351
Terrisporobacter_glycolicus	L-2,3-Diaminopropanoate	0.210704311728477	0.372556560867517
unclassified_Faecalibacterium	L-2,3-Diaminopropanoate	-0.112009957432747	0.638245109768476
unclassified_Subdoligranulum	L-2,3-Diaminopropanoate	0.0337411984801292	0.887697167054159
Bacteroides_caccae	Kanokoside D	0.0178214572370052	0.940553948064609
Bacteroides_cellulosilyticus	Kanokoside D	-0.491299152374268	0.0278154224116434
Bacteroides_massiliensis_B84634_Timone_84634_DSM_17679_JCM_13223	Kanokoside D	0.338178753852844	0.144737141730782
Bacteroides_vulgatus	Kanokoside D	-0.167548358440399	0.480145842145993
Bifidobacterium_longum	Kanokoside D	0.402023702859879	0.0788920789355734
Bifidobacterium_pseudocatenulatum	Kanokoside D	0.308827191591263	0.185221042740058
Collinsella_aerofaciens	Kanokoside D	-0.126911073923111	0.593907194287543
Holdemanella_biformis	Kanokoside D	-0.29839301109314	0.201291267729258
Klebsiella_oxytoca	Kanokoside D	-0.488623082637787	0.0288091791056695
Lachnospiraceae_bacterium	Kanokoside D	0.134007900953293	0.573255337195378
Lactiplantibacillus_plantarum	Kanokoside D	0.0509838759899139	0.830965237226374
Limosilactobacillus_reuteri	Kanokoside D	-0.0822612717747688	0.730259099589011
Phocaeicola_plebeius	Kanokoside D	-0.256406188011169	0.275175597992477
Phocaeicola_vulgatus	Kanokoside D	-0.130306765437126	0.583986869776252
Romboutsia_ilealis	Kanokoside D	-0.0230908840894699	0.923021249877241
Romboutsia_lituseburensis	Kanokoside D	0.019892867654562	0.933658273100229
Roseburia_inulinivorans	Kanokoside D	0.146620407700539	0.537344170946763
Rothia_dentocariosa	Kanokoside D	-0.160193011164665	0.499895804882185
Ruminococcaceae_bacterium	Kanokoside D	0.0752162486314774	0.752636489555903
Streptococcus_rubneri	Kanokoside D	0.019892867654562	0.933658273100229
Terrisporobacter_glycolicus	Kanokoside D	0.220806583762169	0.349524188807746
unclassified_Faecalibacterium	Kanokoside D	0.012953532859683	0.956774356391521
unclassified_Subdoligranulum	Kanokoside D	0.0795328244566917	0.738901792353418
Bacteroides_caccae	(-)-Riboflavin	0.0891072899103165	0.708712873212964
Bacteroides_cellulosilyticus	(-)-Riboflavin	-0.159440487623215	0.501938364246977
Bacteroides_massiliensis_B84634_Timone_84634_DSM_17679_JCM_13223	(-)-Riboflavin	-0.179035797715187	0.450097926518676
Bacteroides_vulgatus	(-)-Riboflavin	0.424908697605133	0.0618284668770177
Bifidobacterium_longum	(-)-Riboflavin	0.23490796983242	0.318794444930256
Bifidobacterium_pseudocatenulatum	(-)-Riboflavin	-0.0660675093531609	0.781979505374206
Collinsella_aerofaciens	(-)-Riboflavin	0.194668680429459	0.41082625240856
Holdemanella_biformis	(-)-Riboflavin	0.29839301109314	0.201291267729258
Klebsiella_oxytoca	(-)-Riboflavin	-0.365257859230042	0.113287348411674
Lachnospiraceae_bacterium	(-)-Riboflavin	0.189187631011009	0.424378380236988
Lactiplantibacillus_plantarum	(-)-Riboflavin	-0.0129777137190104	0.956693737809713
Limosilactobacillus_reuteri	(-)-Riboflavin	-0.262658804655075	0.263226571618073
Phocaeicola_plebeius	(-)-Riboflavin	0.280595451593399	0.230791956798607
Phocaeicola_vulgatus	(-)-Riboflavin	0.272735089063644	0.244669868363608
Romboutsia_ilealis	(-)-Riboflavin	0.0202045235782862	0.932621160055116
Romboutsia_lituseburensis	(-)-Riboflavin	-0.377964466810226	0.100365627976976
Roseburia_inulinivorans	(-)-Riboflavin	0.31688928604126	0.173414583670775
Rothia_dentocariosa	(-)-Riboflavin	0.129886224865913	0.58521162208698
Ruminococcaceae_bacterium	(-)-Riboflavin	0.0932681560516357	0.695719674776562
Streptococcus_rubneri	(-)-Riboflavin	-0.377964466810226	0.100365627976976
Terrisporobacter_glycolicus	(-)-Riboflavin	-0.383885949850082	0.0947253489131272
unclassified_Faecalibacterium	(-)-Riboflavin	-0.102866284549236	0.666062101404445
unclassified_Subdoligranulum	(-)-Riboflavin	-0.12211100757122	0.608048993782081
Bacteroides_caccae	trans-zeatin riboside	0.0441293232142925	0.853437502540074
Bacteroides_cellulosilyticus	trans-zeatin riboside	-0.195592686533928	0.408565003310077
Bacteroides_massiliensis_B84634_Timone_84634_DSM_17679_JCM_13223	trans-zeatin riboside	0.0994643345475197	0.676522093186835
Bacteroides_vulgatus	trans-zeatin riboside	0.150189742445946	0.527372737932165
Bifidobacterium_longum	trans-zeatin riboside	0.346843987703323	0.13407612133065
Bifidobacterium_pseudocatenulatum	trans-zeatin riboside	0.202811881899834	0.391132815689155
Collinsella_aerofaciens	trans-zeatin riboside	0.0838903710246086	0.725113539335651
Holdemanella_biformis	trans-zeatin riboside	-0.019892867654562	0.933658273100229
Klebsiella_oxytoca	trans-zeatin riboside	-0.403960675001144	0.0773254892335147
Lachnospiraceae_bacterium	trans-zeatin riboside	0.0583328530192375	0.807012006371716
Lactiplantibacillus_plantarum	trans-zeatin riboside	-0.0222475100308657	0.925825273494236
Limosilactobacillus_reuteri	trans-zeatin riboside	0.0173181630671024	0.942230035502703
Phocaeicola_plebeius	trans-zeatin riboside	-0.176581606268883	0.456434231534889
Phocaeicola_vulgatus	trans-zeatin riboside	0	1
Romboutsia_ilealis	trans-zeatin riboside	0.00865908153355122	0.971097691240438
Romboutsia_lituseburensis	trans-zeatin riboside	-0.377964466810226	0.100365627976976
Roseburia_inulinivorans	trans-zeatin riboside	0.0945938155055046	0.691596908807927
Rothia_dentocariosa	trans-zeatin riboside	-0.210704311728477	0.372556560867517
Ruminococcaceae_bacterium	trans-zeatin riboside	0.256487429141998	0.275018209602039
Streptococcus_rubneri	trans-zeatin riboside	-0.377964466810226	0.100365627976976
Terrisporobacter_glycolicus	trans-zeatin riboside	-0.164522543549538	0.488223082422678
unclassified_Faecalibacterium	trans-zeatin riboside	0.217162162065506	0.357735979364727
unclassified_Subdoligranulum	trans-zeatin riboside	0.292423725128174	0.210890294034708
Bacteroides_caccae	(-)-8-Demethylmaritidine	0.407347619533539	0.0746419723743925
Bacteroides_cellulosilyticus	(-)-8-Demethylmaritidine	-0.31053814291954	0.182671252167805
Bacteroides_massiliensis_B84634_Timone_84634_DSM_17679_JCM_13223	(-)-8-Demethylmaritidine	0.377964466810226	0.100365627976976
Bacteroides_vulgatus	(-)-8-Demethylmaritidine	0.17886920273304	0.450526599563184
Bifidobacterium_longum	(-)-8-Demethylmaritidine	0.501347243785858	0.0243225023441995
Bifidobacterium_pseudocatenulatum	(-)-8-Demethylmaritidine	0.267342925071716	0.254492893438029
Collinsella_aerofaciens	(-)-8-Demethylmaritidine	0.208650410175323	0.377341963788222
Holdemanella_biformis	(-)-8-Demethylmaritidine	0.179035797715187	0.450097926518676
Klebsiella_oxytoca	(-)-8-Demethylmaritidine	-0.391866028308868	0.087495862907873
Lachnospiraceae_bacterium	(-)-8-Demethylmaritidine	0.0693687945604324	0.771356229643004
Lactiplantibacillus_plantarum	(-)-8-Demethylmaritidine	0.120507344603539	0.612804007549474
Limosilactobacillus_reuteri	(-)-8-Demethylmaritidine	-0.262658804655075	0.263226571618073
Phocaeicola_plebeius	(-)-8-Demethylmaritidine	0.050797451287508	0.83157483197955
Phocaeicola_vulgatus	(-)-8-Demethylmaritidine	0.0712141618132591	0.765434883359905
Romboutsia_ilealis	(-)-8-Demethylmaritidine	-0.131329402327538	0.581013176463751
Romboutsia_lituseburensis	(-)-8-Demethylmaritidine	-0.258607268333435	0.270931297341351
Roseburia_inulinivorans	(-)-8-Demethylmaritidine	0.375222146511078	0.103058935625852
Rothia_dentocariosa	(-)-8-Demethylmaritidine	-0.103908978402615	0.662867867048585
Ruminococcaceae_bacterium	(-)-8-Demethylmaritidine	0.506205379962921	0.0227631741967691
Streptococcus_rubneri	(-)-8-Demethylmaritidine	-0.258607268333435	0.270931297341351
Terrisporobacter_glycolicus	(-)-8-Demethylmaritidine	-0.292965590953827	0.210006680282428
unclassified_Faecalibacterium	(-)-8-Demethylmaritidine	0.290311515331268	0.214358078495154
unclassified_Subdoligranulum	(-)-8-Demethylmaritidine	0.312507778406143	0.179765511177401
Bacteroides_caccae	Pinolidoxin	-0.404801696538925	0.0766525399061506
Bacteroides_cellulosilyticus	Pinolidoxin	0.360595047473907	0.118316555417065
Bacteroides_massiliensis_B84634_Timone_84634_DSM_17679_JCM_13223	Pinolidoxin	-0.019892867654562	0.933658273100229
Bacteroides_vulgatus	Pinolidoxin	-0.0626419559121132	0.793042075538216
Bifidobacterium_longum	Pinolidoxin	-0.622742593288422	0.00335996125218352
Bifidobacterium_pseudocatenulatum	Pinolidoxin	-0.556196212768555	0.0108753699881774
Collinsella_aerofaciens	Pinolidoxin	-0.491511523723602	0.0277377291327738
Holdemanella_biformis	Pinolidoxin	-0.338178753852844	0.144737141730782
Klebsiella_oxytoca	Pinolidoxin	0.304784685373306	0.191340713710028
Lachnospiraceae_bacterium	Pinolidoxin	-0.310583025217056	0.182604686804611
Lactiplantibacillus_plantarum	Pinolidoxin	-0.353179216384888	0.126641355083077
Limosilactobacillus_reuteri	Pinolidoxin	0.463260859251022	0.0396751782729756
Phocaeicola_plebeius	Pinolidoxin	-0.101594902575016	0.669964407096542
Phocaeicola_vulgatus	Pinolidoxin	-0.213642492890358	0.365770959667294
Romboutsia_ilealis	Pinolidoxin	0.457488149404526	0.042542092787607
Romboutsia_lituseburensis	Pinolidoxin	-0.179035797715187	0.450097926518676
Roseburia_inulinivorans	Pinolidoxin	-0.244367361068726	0.299118773806485
Rothia_dentocariosa	Pinolidoxin	-0.0360795073211193	0.879966607007467
Ruminococcaceae_bacterium	Pinolidoxin	-0.287326097488403	0.219323206623412
Streptococcus_rubneri	Pinolidoxin	-0.179035797715187	0.450097926518676
Terrisporobacter_glycolicus	Pinolidoxin	0.0692726522684097	0.771665064437411
unclassified_Faecalibacterium	Pinolidoxin	0.240783303976059	0.306484564026681
unclassified_Subdoligranulum	Pinolidoxin	-0.064268946647644	0.787782946477225
Bacteroides_caccae	2-Hydroxy-imipramine glucuronide	0.247471854090691	0.292826620666971
Bacteroides_cellulosilyticus	2-Hydroxy-imipramine glucuronide	-0.374640613794327	0.103636754339484
Bacteroides_massiliensis_B84634_Timone_84634_DSM_17679_JCM_13223	2-Hydroxy-imipramine glucuronide	0.258704543113708	0.270744675445476
Bacteroides_vulgatus	2-Hydroxy-imipramine glucuronide	-0.0747456178069115	0.7541383840123
Bifidobacterium_longum	2-Hydroxy-imipramine glucuronide	0.454221099615097	0.0442340031053712
Bifidobacterium_pseudocatenulatum	2-Hydroxy-imipramine glucuronide	0.481090873479843	0.0317565880025539
Collinsella_aerofaciens	2-Hydroxy-imipramine glucuronide	0.501379728317261	0.0243118023495144
Holdemanella_biformis	2-Hydroxy-imipramine glucuronide	0.0995017513632774	0.676406732506179
Klebsiella_oxytoca	2-Hydroxy-imipramine glucuronide	-0.451299428939819	0.0457905403935546
Lachnospiraceae_bacterium	2-Hydroxy-imipramine glucuronide	0.354860246181488	0.124718804135946
Lactiplantibacillus_plantarum	2-Hydroxy-imipramine glucuronide	0.491483956575394	0.0277478045554829
Limosilactobacillus_reuteri	2-Hydroxy-imipramine glucuronide	-0.205008685588837	0.385911411437018
Phocaeicola_plebeius	2-Hydroxy-imipramine glucuronide	0.343616724014282	0.13797973307965
Phocaeicola_vulgatus	2-Hydroxy-imipramine glucuronide	-0.128082141280174	0.590478031932764
Romboutsia_ilealis	2-Hydroxy-imipramine glucuronide	-0.259148299694061	0.269894348839378
Romboutsia_lituseburensis	2-Hydroxy-imipramine glucuronide	-0.258704543113708	0.270744675445476
Roseburia_inulinivorans	2-Hydroxy-imipramine glucuronide	0.252345055341721	0.283114787823965
Rothia_dentocariosa	2-Hydroxy-imipramine glucuronide	-0.204286813735962	0.387622861720517
Ruminococcaceae_bacterium	2-Hydroxy-imipramine glucuronide	0.618133962154388	0.0036751105214301
Streptococcus_rubneri	2-Hydroxy-imipramine glucuronide	-0.258704543113708	0.270744675445476
Terrisporobacter_glycolicus	2-Hydroxy-imipramine glucuronide	-0.265645056962967	0.25763706350225
unclassified_Faecalibacterium	2-Hydroxy-imipramine glucuronide	0.335775136947632	0.147796530523936
unclassified_Subdoligranulum	2-Hydroxy-imipramine glucuronide	0.19046838581562	0.421190480886254
Bacteroides_caccae	Neuromedin B (1-3)	-0.272413700819016	0.245248432682543
Bacteroides_cellulosilyticus	Neuromedin B (1-3)	0.0639615878462791	0.788775791493827
Bacteroides_massiliensis_B84634_Timone_84634_DSM_17679_JCM_13223	Neuromedin B (1-3)	-0.29839301109314	0.201291267729258
Bacteroides_vulgatus	Neuromedin B (1-3)	0.0709438994526863	0.766301317092584
Bifidobacterium_longum	Neuromedin B (1-3)	-0.154503226280212	0.51543880419147
Bifidobacterium_pseudocatenulatum	Neuromedin B (1-3)	-0.12752565741539	0.592106509965614
Collinsella_aerofaciens	Neuromedin B (1-3)	-0.0742107108235359	0.755846431092287
Holdemanella_biformis	Neuromedin B (1-3)	0.019892867654562	0.933658273100229
Klebsiella_oxytoca	Neuromedin B (1-3)	0.215284436941147	0.362009881402329
Lachnospiraceae_bacterium	Neuromedin B (1-3)	-0.0819813087582588	0.731144496671322
Lactiplantibacillus_plantarum	Neuromedin B (1-3)	-0.126069217920303	0.596377478000195
Limosilactobacillus_reuteri	Neuromedin B (1-3)	0.383885949850082	0.0947253489131272
Phocaeicola_plebeius	Neuromedin B (1-3)	-0.249149397015572	0.289460654565325
Phocaeicola_vulgatus	Neuromedin B (1-3)	0.0833357274532318	0.726864137307801
Romboutsia_ilealis	Neuromedin B (1-3)	0.253999710083008	0.279863133501682
Romboutsia_lituseburensis	Neuromedin B (1-3)	0.338178753852844	0.144737141730782
Roseburia_inulinivorans	Neuromedin B (1-3)	-0.0488734692335129	0.837871458987539
Rothia_dentocariosa	Neuromedin B (1-3)	0.0894771739840508	0.707554627464418
Ruminococcaceae_bacterium	Neuromedin B (1-3)	-0.158706292510033	0.503935056676968
Streptococcus_rubneri	Neuromedin B (1-3)	0.338178753852844	0.144737141730782
Terrisporobacter_glycolicus	Neuromedin B (1-3)	0.353579163551331	0.126182047529518
unclassified_Faecalibacterium	Neuromedin B (1-3)	0.133345186710358	0.575170596673912
unclassified_Subdoligranulum	Neuromedin B (1-3)	0.316524565219879	0.173937313434367
Bacteroides_caccae	3-Methoxytyramine	-0.138328462839127	0.560837147968603
Bacteroides_cellulosilyticus	3-Methoxytyramine	0.346690356731415	0.134260160604744
Bacteroides_massiliensis_B84634_Timone_84634_DSM_17679_JCM_13223	3-Methoxytyramine	0.139250069856644	0.558203755912028
Bacteroides_vulgatus	3-Methoxytyramine	-0.28528505563736	0.222760775609475
Bifidobacterium_longum	3-Methoxytyramine	-0.373645573854446	0.104630887463971
Bifidobacterium_pseudocatenulatum	3-Methoxytyramine	-0.16593699157238	0.48443898449548
Collinsella_aerofaciens	3-Methoxytyramine	-0.202197298407555	0.392600551403008
Holdemanella_biformis	3-Methoxytyramine	-0.179035797715187	0.450097926518676
Klebsiella_oxytoca	3-Methoxytyramine	0.27575758099556	0.239271604228108
Lachnospiraceae_bacterium	3-Methoxytyramine	-0.146620407700539	0.537344170946763
Lactiplantibacillus_plantarum	3-Methoxytyramine	-0.217840194702148	0.356199867819151
Limosilactobacillus_reuteri	3-Methoxytyramine	0.520988047122955	0.0185003372553245
Phocaeicola_plebeius	3-Methoxytyramine	-0.241892620921135	0.304193114710616
Phocaeicola_vulgatus	3-Methoxytyramine	-0.227279245853424	0.335212136014423
Romboutsia_ilealis	3-Methoxytyramine	0.347806453704834	0.132927207707117
Romboutsia_lituseburensis	3-Methoxytyramine	-0.0994643345475197	0.676522093186835
Roseburia_inulinivorans	3-Methoxytyramine	-0.201800137758255	0.393550662692344
Rothia_dentocariosa	3-Methoxytyramine	0.0736021921038628	0.757790859074632
Ruminococcaceae_bacterium	3-Methoxytyramine	0.0308386627584696	0.897306612245276
Streptococcus_rubneri	3-Methoxytyramine	-0.0994643345475197	0.676522093186835
Terrisporobacter_glycolicus	3-Methoxytyramine	0.157306641340256	0.507752080768911
unclassified_Faecalibacterium	3-Methoxytyramine	0.39165386557579	0.0876826433748257
unclassified_Subdoligranulum	3-Methoxytyramine	0.238598480820656	0.311028083985317
Bacteroides_caccae	Caffeinol	-0.0899559259414673	0.706056393666835
Bacteroides_cellulosilyticus	Caffeinol	0.355033159255981	0.12452223384689
Bacteroides_massiliensis_B84634_Timone_84634_DSM_17679_JCM_13223	Caffeinol	0.139250069856644	0.558203755912028
Bacteroides_vulgatus	Caffeinol	-0.182642802596092	0.440868568923607
Bifidobacterium_longum	Caffeinol	-0.279051750898361	0.23347620564639
Bifidobacterium_pseudocatenulatum	Caffeinol	-0.156718268990517	0.509360774105986
Collinsella_aerofaciens	Caffeinol	-0.059153463691473	0.80434714503942
Holdemanella_biformis	Caffeinol	-0.019892867654562	0.933658273100229
Klebsiella_oxytoca	Caffeinol	0.217703357338905	0.356509572181482
Lachnospiraceae_bacterium	Caffeinol	-0.16869230568409	0.477109588516545
Lactiplantibacillus_plantarum	Caffeinol	-0.316100031137466	0.174547122373029
Limosilactobacillus_reuteri	Caffeinol	0.520988047122955	0.0185003372553245
Phocaeicola_plebeius	Caffeinol	-0.353163212537766	0.126659758931507
Phocaeicola_vulgatus	Caffeinol	-0.0878813117742538	0.712556261443441
Romboutsia_ilealis	Caffeinol	0.344920068979263	0.136393729220325
Romboutsia_lituseburensis	Caffeinol	-0.179035797715187	0.450097926518676
Roseburia_inulinivorans	Caffeinol	-0.179728254675865	0.448318399916045
Rothia_dentocariosa	Caffeinol	0.152977108955383	0.519646350727447
Ruminococcaceae_bacterium	Caffeinol	-0.015043250285089	0.949808845803953
Streptococcus_rubneri	Caffeinol	-0.179035797715187	0.450097926518676
Terrisporobacter_glycolicus	Caffeinol	0.0966930761933327	0.685085360400275
unclassified_Faecalibacterium	Caffeinol	0.310122817754745	0.183288004526597
unclassified_Subdoligranulum	Caffeinol	0.303670793771744	0.193050551770377
Bacteroides_caccae	2-Dehydro-O-desmethylangolensin	-0.0339456349611282	0.887020890711986
Bacteroides_cellulosilyticus	2-Dehydro-O-desmethylangolensin	-0.171491220593452	0.469721436057405
Bacteroides_massiliensis_B84634_Timone_84634_DSM_17679_JCM_13223	2-Dehydro-O-desmethylangolensin	0.377964466810226	0.100365627976976
Bacteroides_vulgatus	2-Dehydro-O-desmethylangolensin	-0.0196227803826332	0.934557139362684
Bifidobacterium_longum	2-Dehydro-O-desmethylangolensin	0.274322062730789	0.241825831614952
Bifidobacterium_pseudocatenulatum	2-Dehydro-O-desmethylangolensin	0.350311428308487	0.129969647866522
Collinsella_aerofaciens	2-Dehydro-O-desmethylangolensin	0.389337360858917	0.0897411638035173
Holdemanella_biformis	2-Dehydro-O-desmethylangolensin	-0.019892867654562	0.933658273100229
Klebsiella_oxytoca	2-Dehydro-O-desmethylangolensin	-0.0459595993161201	0.847425674343663
Lachnospiraceae_bacterium	2-Dehydro-O-desmethylangolensin	0.260132998228073	0.268013453210439
Lactiplantibacillus_plantarum	2-Dehydro-O-desmethylangolensin	0.0964058712124825	0.685974971785146
Limosilactobacillus_reuteri	2-Dehydro-O-desmethylangolensin	-0.157306641340256	0.507752080768911
Phocaeicola_plebeius	2-Dehydro-O-desmethylangolensin	-0.0701488628983498	0.768851669217418
Phocaeicola_vulgatus	2-Dehydro-O-desmethylangolensin	0.159095481038094	0.502876155815843
Romboutsia_ilealis	2-Dehydro-O-desmethylangolensin	-0.223692938685417	0.343098828395167
Romboutsia_lituseburensis	2-Dehydro-O-desmethylangolensin	-0.139250069856644	0.558203755912028
Roseburia_inulinivorans	2-Dehydro-O-desmethylangolensin	0.416212797164917	0.0679471404520076
Rothia_dentocariosa	2-Dehydro-O-desmethylangolensin	-0.0591703914105892	0.804292195514759
Ruminococcaceae_bacterium	2-Dehydro-O-desmethylangolensin	0.191801443696022	0.417886080617116
Streptococcus_rubneri	2-Dehydro-O-desmethylangolensin	-0.139250069856644	0.558203755912028
Terrisporobacter_glycolicus	2-Dehydro-O-desmethylangolensin	-0.339147359132767	0.14351689650837
unclassified_Faecalibacterium	2-Dehydro-O-desmethylangolensin	0.0434324331581593	0.85572861154861
unclassified_Subdoligranulum	2-Dehydro-O-desmethylangolensin	-0.00642689503729343	0.97854636387566
Bacteroides_caccae	Corchorusoside A	-0.0347942747175694	0.884214397186285
Bacteroides_cellulosilyticus	Corchorusoside A	0.410651952028275	0.0720914644205521
Bacteroides_massiliensis_B84634_Timone_84634_DSM_17679_JCM_13223	Corchorusoside A	0.139250069856644	0.558203755912028
Bacteroides_vulgatus	Corchorusoside A	-0.0445286184549332	0.852125279677887
Bifidobacterium_longum	Corchorusoside A	-0.349997103214264	0.130338180496187
Bifidobacterium_pseudocatenulatum	Corchorusoside A	-0.0722133219242096	0.76223401272318
Collinsella_aerofaciens	Corchorusoside A	0.0268879383802414	0.910408206392875
Holdemanella_biformis	Corchorusoside A	0.258607268333435	0.270931297341351
Klebsiella_oxytoca	Corchorusoside A	0.418474227190018	0.0663139537062554
Lachnospiraceae_bacterium	Corchorusoside A	0.0882875621318817	0.71128193979745
Lactiplantibacillus_plantarum	Corchorusoside A	-0.172418192028999	0.467287365816915
Limosilactobacillus_reuteri	Corchorusoside A	-0.0389658659696579	0.870438638991412
Phocaeicola_plebeius	Corchorusoside A	0.00241892621852458	0.991924612279388
Phocaeicola_vulgatus	Corchorusoside A	0.0151519495993853	0.949446617558415
Romboutsia_ilealis	Corchorusoside A	0.295851945877075	0.205341213409771
Romboutsia_lituseburensis	Corchorusoside A	0.338178753852844	0.144737141730782
Roseburia_inulinivorans	Corchorusoside A	-0.214412644505501	0.364004065221536
Rothia_dentocariosa	Corchorusoside A	0.405533641576767	0.076070425900201
Ruminococcaceae_bacterium	Corchorusoside A	0	1
Streptococcus_rubneri	Corchorusoside A	0.338178753852844	0.144737141730782
Terrisporobacter_glycolicus	Corchorusoside A	0.0519544892013073	0.827792914043653
unclassified_Faecalibacterium	Corchorusoside A	-0.0906747281551361	0.703808888145327
unclassified_Subdoligranulum	Corchorusoside A	-0.182363152503967	0.441580552330185
Bacteroides_caccae	Niacin (Nicotinic acid)	-0.251197695732117	0.285383198868443
Bacteroides_cellulosilyticus	Niacin (Nicotinic acid)	-0.344836384057999	0.136495175172179
Bacteroides_massiliensis_B84634_Timone_84634_DSM_17679_JCM_13223	Niacin (Nicotinic acid)	0.258607268333435	0.270931297341351
Bacteroides_vulgatus	Niacin (Nicotinic acid)	0.161510586738586	0.496329271268921
Bifidobacterium_longum	Niacin (Nicotinic acid)	-0.00315312715247273	0.989473657229938
Bifidobacterium_pseudocatenulatum	Niacin (Nicotinic acid)	-0.124452747404575	0.601132678123052
Collinsella_aerofaciens	Niacin (Nicotinic acid)	0.165629699826241	0.485259850058571
Holdemanella_biformis	Niacin (Nicotinic acid)	0.0994643345475197	0.676522093186835
Klebsiella_oxytoca	Niacin (Nicotinic acid)	-0.389447122812271	0.0896428313510018
Lachnospiraceae_bacterium	Niacin (Nicotinic acid)	-0.00472969096153975	0.984211008321711
Lactiplantibacillus_plantarum	Niacin (Nicotinic acid)	-0.0546917952597141	0.818860354896574
Limosilactobacillus_reuteri	Niacin (Nicotinic acid)	-0.344920068979263	0.136393729220325
Phocaeicola_plebeius	Niacin (Nicotinic acid)	0.210446581244469	0.373155156094849
Phocaeicola_vulgatus	Niacin (Nicotinic acid)	0.0984876751899719	0.679535702492136
Romboutsia_ilealis	Niacin (Nicotinic acid)	-0.0533976703882217	0.823080820762861
Romboutsia_lituseburensis	Niacin (Nicotinic acid)	-0.377964466810226	0.100365627976976
Roseburia_inulinivorans	Niacin (Nicotinic acid)	0.510806620121002	0.0213604359567681
Rothia_dentocariosa	Niacin (Nicotinic acid)	0.0837044566869736	0.725700187075363
Ruminococcaceae_bacterium	Niacin (Nicotinic acid)	0.225648760795593	0.338784427110794
Streptococcus_rubneri	Niacin (Nicotinic acid)	-0.377964466810226	0.100365627976976
Terrisporobacter_glycolicus	Niacin (Nicotinic acid)	-0.466147214174271	0.038299056609219
unclassified_Faecalibacterium	Niacin (Nicotinic acid)	0.143250823020935	0.546836234210707
unclassified_Subdoligranulum	Niacin (Nicotinic acid)	-0.163082465529442	0.492090654177819
Bacteroides_caccae	L-Proline	-0.234224870800972	0.320244574969765
Bacteroides_cellulosilyticus	L-Proline	-0.337420552968979	0.145697372984957
Bacteroides_massiliensis_B84634_Timone_84634_DSM_17679_JCM_13223	L-Proline	0.218821540474892	0.35398332979747
Bacteroides_vulgatus	L-Proline	0.140378355979919	0.554987303298683
Bifidobacterium_longum	L-Proline	0.0157656352967024	0.947401760053551
Bifidobacterium_pseudocatenulatum	L-Proline	-0.113697566092014	0.633160178271033
Collinsella_aerofaciens	L-Proline	0.186064541339874	0.432205755234223
Holdemanella_biformis	L-Proline	0.179035797715187	0.450097926518676
Klebsiella_oxytoca	L-Proline	-0.370095700025558	0.108233883510097
Lachnospiraceae_bacterium	L-Proline	0.00315312715247273	0.989473657229938
Lactiplantibacillus_plantarum	L-Proline	-0.0315173044800758	0.895058546471289
Limosilactobacillus_reuteri	L-Proline	-0.17173844575882	0.469071639203129
Phocaeicola_plebeius	L-Proline	0.312041491270065	0.180450556370605
Phocaeicola_vulgatus	L-Proline	0.0242431201040745	0.919191750741143
Romboutsia_ilealis	L-Proline	-0.150090739130974	0.527648149253661
Romboutsia_lituseburensis	L-Proline	-0.377964466810226	0.100365627976976
Roseburia_inulinivorans	L-Proline	0.458779990673065	0.0418870453098141
Rothia_dentocariosa	L-Proline	-0.0129886223003268	0.956657368913964
Ruminococcaceae_bacterium	L-Proline	0.308386623859406	0.185881484018812
Streptococcus_rubneri	L-Proline	-0.377964466810226	0.100365627976976
Terrisporobacter_glycolicus	L-Proline	-0.383885949850082	0.0947253489131272
unclassified_Faecalibacterium	L-Proline	0.229353725910187	0.330699269125177
unclassified_Subdoligranulum	L-Proline	-0.0441849045455456	0.853254820693483
Bacteroides_caccae	5-Amino-6-(1-D-ribitylamino)uracil	0.0144268944859505	0.951862959471315
Bacteroides_cellulosilyticus	5-Amino-6-(1-D-ribitylamino)uracil	-0.058399710804224	0.806794814536725
Bacteroides_massiliensis_B84634_Timone_84634_DSM_17679_JCM_13223	5-Amino-6-(1-D-ribitylamino)uracil	0.338178753852844	0.144737141730782
Bacteroides_vulgatus	5-Amino-6-(1-D-ribitylamino)uracil	-0.0867930725216866	0.715973445605297
Bifidobacterium_longum	5-Amino-6-(1-D-ribitylamino)uracil	0.23490796983242	0.318794444930256
Bifidobacterium_pseudocatenulatum	5-Amino-6-(1-D-ribitylamino)uracil	0.13828082382679	0.560973420513723
Collinsella_aerofaciens	5-Amino-6-(1-D-ribitylamino)uracil	0.421602874994278	0.0641033790769319
Holdemanella_biformis	5-Amino-6-(1-D-ribitylamino)uracil	0.019892867654562	0.933658273100229
Klebsiella_oxytoca	5-Amino-6-(1-D-ribitylamino)uracil	-0.186257317662239	0.431720401443643
Lachnospiraceae_bacterium	5-Amino-6-(1-D-ribitylamino)uracil	0.061485979706049	0.796783932887295
Lactiplantibacillus_plantarum	5-Amino-6-(1-D-ribitylamino)uracil	0.0417140796780586	0.861382617848581
Limosilactobacillus_reuteri	5-Amino-6-(1-D-ribitylamino)uracil	-0.168852090835571	0.476686254258357
Phocaeicola_plebeius	5-Amino-6-(1-D-ribitylamino)uracil	-0.0677299350500107	0.776625178743745
Phocaeicola_vulgatus	5-Amino-6-(1-D-ribitylamino)uracil	0.0878813117742538	0.712556261443441
Romboutsia_ilealis	5-Amino-6-(1-D-ribitylamino)uracil	-0.28430649638176	0.224421310879979
Romboutsia_lituseburensis	5-Amino-6-(1-D-ribitylamino)uracil	-0.0994643345475197	0.676522093186835
Roseburia_inulinivorans	5-Amino-6-(1-D-ribitylamino)uracil	0.419365912675858	0.0656781687525163
Rothia_dentocariosa	5-Amino-6-(1-D-ribitylamino)uracil	-0.0923635363578796	0.698537751943134
Ruminococcaceae_bacterium	5-Amino-6-(1-D-ribitylamino)uracil	-0.0624294877052307	0.793729504174816
Streptococcus_rubneri	5-Amino-6-(1-D-ribitylamino)uracil	-0.0994643345475197	0.676522093186835
Terrisporobacter_glycolicus	5-Amino-6-(1-D-ribitylamino)uracil	-0.199158877134323	0.39990152546018
unclassified_Faecalibacterium	5-Amino-6-(1-D-ribitylamino)uracil	-0.128011375665665	0.590685013755026
unclassified_Subdoligranulum	5-Amino-6-(1-D-ribitylamino)uracil	-0.0465949885547161	0.845340517817254
Bacteroides_caccae	(1R,5aS,6R)-4a-Hydroxy-1,4,4a,5,5a,6,9,10a-octahydrophenazine-1,6-dicarboxylate	0.0313997119665146	0.895448028255769
Bacteroides_cellulosilyticus	(1R,5aS,6R)-4a-Hydroxy-1,4,4a,5,5a,6,9,10a-octahydrophenazine-1,6-dicarboxylate	-0.186322882771492	0.431555393681812
Bacteroides_massiliensis_B84634_Timone_84634_DSM_17679_JCM_13223	(1R,5aS,6R)-4a-Hydroxy-1,4,4a,5,5a,6,9,10a-octahydrophenazine-1,6-dicarboxylate	0.29839301109314	0.201291267729258
Bacteroides_vulgatus	(1R,5aS,6R)-4a-Hydroxy-1,4,4a,5,5a,6,9,10a-octahydrophenazine-1,6-dicarboxylate	0.064906120300293	0.785725722989737
Bifidobacterium_longum	(1R,5aS,6R)-4a-Hydroxy-1,4,4a,5,5a,6,9,10a-octahydrophenazine-1,6-dicarboxylate	0.512383162975311	0.0208959398397881
Bifidobacterium_pseudocatenulatum	(1R,5aS,6R)-4a-Hydroxy-1,4,4a,5,5a,6,9,10a-octahydrophenazine-1,6-dicarboxylate	0.353384345769882	0.126405632019855
Collinsella_aerofaciens	(1R,5aS,6R)-4a-Hydroxy-1,4,4a,5,5a,6,9,10a-octahydrophenazine-1,6-dicarboxylate	0.483982890844345	0.0305982429485585
Holdemanella_biformis	(1R,5aS,6R)-4a-Hydroxy-1,4,4a,5,5a,6,9,10a-octahydrophenazine-1,6-dicarboxylate	0.0994643345475197	0.676522093186835
Klebsiella_oxytoca	(1R,5aS,6R)-4a-Hydroxy-1,4,4a,5,5a,6,9,10a-octahydrophenazine-1,6-dicarboxylate	-0.382190346717834	0.0963161390392835
Lachnospiraceae_bacterium	(1R,5aS,6R)-4a-Hydroxy-1,4,4a,5,5a,6,9,10a-octahydrophenazine-1,6-dicarboxylate	0.242790788412094	0.302345461699646
Lactiplantibacillus_plantarum	(1R,5aS,6R)-4a-Hydroxy-1,4,4a,5,5a,6,9,10a-octahydrophenazine-1,6-dicarboxylate	0.188176855444908	0.426903349963417
Limosilactobacillus_reuteri	(1R,5aS,6R)-4a-Hydroxy-1,4,4a,5,5a,6,9,10a-octahydrophenazine-1,6-dicarboxylate	-0.0533976703882217	0.823080820762861
Phocaeicola_plebeius	(1R,5aS,6R)-4a-Hydroxy-1,4,4a,5,5a,6,9,10a-octahydrophenazine-1,6-dicarboxylate	0.0120946308597922	0.959638177816868
Phocaeicola_vulgatus	(1R,5aS,6R)-4a-Hydroxy-1,4,4a,5,5a,6,9,10a-octahydrophenazine-1,6-dicarboxylate	0.142428323626518	0.549164658090526
Romboutsia_ilealis	(1R,5aS,6R)-4a-Hydroxy-1,4,4a,5,5a,6,9,10a-octahydrophenazine-1,6-dicarboxylate	-0.150090739130974	0.527648149253661
Romboutsia_lituseburensis	(1R,5aS,6R)-4a-Hydroxy-1,4,4a,5,5a,6,9,10a-octahydrophenazine-1,6-dicarboxylate	-0.29839301109314	0.201291267729258
Roseburia_inulinivorans	(1R,5aS,6R)-4a-Hydroxy-1,4,4a,5,5a,6,9,10a-octahydrophenazine-1,6-dicarboxylate	0.450897186994553	0.0460080940001353
Rothia_dentocariosa	(1R,5aS,6R)-4a-Hydroxy-1,4,4a,5,5a,6,9,10a-octahydrophenazine-1,6-dicarboxylate	-0.0678294748067856	0.776304886932574
Ruminococcaceae_bacterium	(1R,5aS,6R)-4a-Hydroxy-1,4,4a,5,5a,6,9,10a-octahydrophenazine-1,6-dicarboxylate	0.339225292205811	0.143419031021601
Streptococcus_rubneri	(1R,5aS,6R)-4a-Hydroxy-1,4,4a,5,5a,6,9,10a-octahydrophenazine-1,6-dicarboxylate	-0.29839301109314	0.201291267729258
Terrisporobacter_glycolicus	(1R,5aS,6R)-4a-Hydroxy-1,4,4a,5,5a,6,9,10a-octahydrophenazine-1,6-dicarboxylate	-0.295851945877075	0.205341213409771
unclassified_Faecalibacterium	(1R,5aS,6R)-4a-Hydroxy-1,4,4a,5,5a,6,9,10a-octahydrophenazine-1,6-dicarboxylate	0.211066380143166	0.37171655326053
unclassified_Subdoligranulum	(1R,5aS,6R)-4a-Hydroxy-1,4,4a,5,5a,6,9,10a-octahydrophenazine-1,6-dicarboxylate	0.215300977230072	0.361972106854538
Bacteroides_caccae	Nomifensine	-0.369158774614334	0.109199604129677
Bacteroides_cellulosilyticus	Nomifensine	0.0185395907610655	0.938162813505888
Bacteroides_massiliensis_B84634_Timone_84634_DSM_17679_JCM_13223	Nomifensine	0.179035797715187	0.450097926518676
Bacteroides_vulgatus	Nomifensine	-0.169057801365852	0.476141522382294
Bifidobacterium_longum	Nomifensine	-0.215989217162132	0.360402312703733
Bifidobacterium_pseudocatenulatum	Nomifensine	-0.041484247893095	0.862139346303713
Collinsella_aerofaciens	Nomifensine	-0.114004857838154	0.63223597171072
Holdemanella_biformis	Nomifensine	-0.218821540474892	0.35398332979747
Klebsiella_oxytoca	Nomifensine	0.149973422288895	0.527974592596289
Lachnospiraceae_bacterium	Nomifensine	0.0126125086098909	0.957911368240618
Lactiplantibacillus_plantarum	Nomifensine	-0.0852821171283722	0.720726623992257
Limosilactobacillus_reuteri	Nomifensine	0.347806453704834	0.132927207707117
Phocaeicola_plebeius	Nomifensine	-0.258825093507767	0.270513510947804
Phocaeicola_vulgatus	Nomifensine	-0.057577408850193	0.809467057009979
Romboutsia_ilealis	Nomifensine	0.329045087099075	0.15660211267099
Romboutsia_lituseburensis	Nomifensine	0.338178753852844	0.144737141730782
Roseburia_inulinivorans	Nomifensine	-0.0220718905329704	0.926409274708921
Rothia_dentocariosa	Nomifensine	0.137102127075195	0.564349765324186
Ruminococcaceae_bacterium	Nomifensine	-0.0218127127736807	0.927271204848173
Streptococcus_rubneri	Nomifensine	0.338178753852844	0.144737141730782
Terrisporobacter_glycolicus	Nomifensine	0.408420026302338	0.0738069506721888
unclassified_Faecalibacterium	Nomifensine	0.214876249432564	0.362942810922502
unclassified_Subdoligranulum	Nomifensine	0.182363152503967	0.441580552330185
Bacteroides_caccae	Androsterone	-0.228284388780594	0.333021021615533
Bacteroides_cellulosilyticus	Androsterone	0.262335211038589	0.263836811570834
Bacteroides_massiliensis_B84634_Timone_84634_DSM_17679_JCM_13223	Androsterone	0.019892867654562	0.933658273100229
Bacteroides_vulgatus	Androsterone	0.147170856595039	0.535800790499748
Bifidobacterium_longum	Androsterone	-0.122971959412098	0.605502408832348
Bifidobacterium_pseudocatenulatum	Androsterone	-0.285780370235443	0.221923337857207
Collinsella_aerofaciens	Androsterone	-0.267803877592087	0.253643514402393
Holdemanella_biformis	Androsterone	0.0596785992383957	0.802642901009557
Klebsiella_oxytoca	Androsterone	0.27333864569664	0.243585710510339
Lachnospiraceae_bacterium	Androsterone	-0.17026886343956	0.472940900106403
Lactiplantibacillus_plantarum	Androsterone	-0.313319087028503	0.178577790992647
Limosilactobacillus_reuteri	Androsterone	0.487794935703278	0.0291222973298098
Phocaeicola_plebeius	Androsterone	-0.239473685622215	0.309203174459483
Phocaeicola_vulgatus	Androsterone	0.215157687664032	0.362299425050465
Romboutsia_ilealis	Androsterone	0.380999594926834	0.0974448935504979
Romboutsia_lituseburensis	Androsterone	0.258607268333435	0.270931297341351
Roseburia_inulinivorans	Androsterone	-0.228601723909378	0.332331020500086
Rothia_dentocariosa	Androsterone	0.298738300800323	0.200745084079585
Ruminococcaceae_bacterium	Androsterone	-0.172997385263443	0.465769753221145
Streptococcus_rubneri	Androsterone	0.258607268333435	0.270931297341351
Terrisporobacter_glycolicus	Androsterone	0.457488149404526	0.042542092787607
unclassified_Faecalibacterium	Androsterone	0.00990564282983541	0.966938955203981
unclassified_Subdoligranulum	Androsterone	0.134161427617073	0.572812036291602
Bacteroides_caccae	1-(1-(Tert-Butoxycarbonyl)piperidin-4-yl)azetidine-3-carboxylic acid	0.285991966724396	0.22156621655484
Bacteroides_cellulosilyticus	1-(1-(Tert-Butoxycarbonyl)piperidin-4-yl)azetidine-3-carboxylic acid	-0.126069217920303	0.596377478000195
Bacteroides_massiliensis_B84634_Timone_84634_DSM_17679_JCM_13223	1-(1-(Tert-Butoxycarbonyl)piperidin-4-yl)azetidine-3-carboxylic acid	-0.258607268333435	0.270931297341351
Bacteroides_vulgatus	1-(1-(Tert-Butoxycarbonyl)piperidin-4-yl)azetidine-3-carboxylic acid	0.147170856595039	0.535800790499748
Bifidobacterium_longum	1-(1-(Tert-Butoxycarbonyl)piperidin-4-yl)azetidine-3-carboxylic acid	0.40360027551651	0.0776152068542162
Bifidobacterium_pseudocatenulatum	1-(1-(Tert-Butoxycarbonyl)piperidin-4-yl)azetidine-3-carboxylic acid	0.448644459247589	0.0472412122141241
Collinsella_aerofaciens	1-(1-(Tert-Butoxycarbonyl)piperidin-4-yl)azetidine-3-carboxylic acid	0.514097392559052	0.0204000315513742
Holdemanella_biformis	1-(1-(Tert-Butoxycarbonyl)piperidin-4-yl)azetidine-3-carboxylic acid	0.218821540474892	0.35398332979747
Klebsiella_oxytoca	1-(1-(Tert-Butoxycarbonyl)piperidin-4-yl)azetidine-3-carboxylic acid	-0.222541213035583	0.345654383853911
Lachnospiraceae_bacterium	1-(1-(Tert-Butoxycarbonyl)piperidin-4-yl)azetidine-3-carboxylic acid	0.409906536340714	0.0726610495499413
Lactiplantibacillus_plantarum	1-(1-(Tert-Butoxycarbonyl)piperidin-4-yl)azetidine-3-carboxylic acid	0.486664265394211	0.0295541075286203
Limosilactobacillus_reuteri	1-(1-(Tert-Butoxycarbonyl)piperidin-4-yl)azetidine-3-carboxylic acid	-0.168852090835571	0.476686254258357
Phocaeicola_plebeius	1-(1-(Tert-Butoxycarbonyl)piperidin-4-yl)azetidine-3-carboxylic acid	0.48378524184227	0.0306763373893306
Phocaeicola_vulgatus	1-(1-(Tert-Butoxycarbonyl)piperidin-4-yl)azetidine-3-carboxylic acid	0.0893965065479279	0.707807174834411
Romboutsia_ilealis	1-(1-(Tert-Butoxycarbonyl)piperidin-4-yl)azetidine-3-carboxylic acid	-0.274204254150391	0.242036224398322
Romboutsia_lituseburensis	1-(1-(Tert-Butoxycarbonyl)piperidin-4-yl)azetidine-3-carboxylic acid	-0.338178753852844	0.144737141730782
Roseburia_inulinivorans	1-(1-(Tert-Butoxycarbonyl)piperidin-4-yl)azetidine-3-carboxylic acid	0.0914406850934029	0.701416542067716
Rothia_dentocariosa	1-(1-(Tert-Butoxycarbonyl)piperidin-4-yl)azetidine-3-carboxylic acid	-0.137102127075195	0.564349765324186
Ruminococcaceae_bacterium	1-(1-(Tert-Butoxycarbonyl)piperidin-4-yl)azetidine-3-carboxylic acid	0.462579935789108	0.0400053357603403
Streptococcus_rubneri	1-(1-(Tert-Butoxycarbonyl)piperidin-4-yl)azetidine-3-carboxylic acid	-0.338178753852844	0.144737141730782
Terrisporobacter_glycolicus	1-(1-(Tert-Butoxycarbonyl)piperidin-4-yl)azetidine-3-carboxylic acid	-0.380999594926834	0.0974448935504979
unclassified_Faecalibacterium	1-(1-(Tert-Butoxycarbonyl)piperidin-4-yl)azetidine-3-carboxylic acid	0.176015645265579	0.457901917138427
unclassified_Subdoligranulum	1-(1-(Tert-Butoxycarbonyl)piperidin-4-yl)azetidine-3-carboxylic acid	0.135768160223961	0.568181620742075
Bacteroides_caccae	2-Gonen	-0.0449779629707336	0.850649024920015
Bacteroides_cellulosilyticus	2-Gonen	-0.117726400494576	0.621085104417626
Bacteroides_massiliensis_B84634_Timone_84634_DSM_17679_JCM_13223	2-Gonen	0.0994643345475197	0.676522093186835
Bacteroides_vulgatus	2-Gonen	-0.289813369512558	0.215181365235378
Bifidobacterium_longum	2-Gonen	-0.0772516131401062	0.74615106939813
Bifidobacterium_pseudocatenulatum	2-Gonen	-0.00307290721684694	0.989741448352148
Collinsella_aerofaciens	2-Gonen	0.126911073923111	0.593907194287543
Holdemanella_biformis	2-Gonen	0.139250069856644	0.558203755912028
Klebsiella_oxytoca	2-Gonen	0.0145135568454862	0.951574124029834
Lachnospiraceae_bacterium	2-Gonen	-0.0346843972802162	0.884577693170088
Lactiplantibacillus_plantarum	2-Gonen	0.0741583630442619	0.756013645005793
Limosilactobacillus_reuteri	2-Gonen	0.124113500118256	0.602132630186061
Phocaeicola_plebeius	2-Gonen	0.0774056389927864	0.745660948607639
Phocaeicola_vulgatus	2-Gonen	-0.196975350379944	0.405194000360826
Romboutsia_ilealis	2-Gonen	0.163079366087914	0.49209899441099
Romboutsia_lituseburensis	2-Gonen	0.338178753852844	0.144737141730782
Roseburia_inulinivorans	2-Gonen	-0.496617525815964	0.0259206260090932
Rothia_dentocariosa	2-Gonen	0.0808180943131447	0.734826715440435
Ruminococcaceae_bacterium	2-Gonen	0.0601730011403561	0.801039181612804
Streptococcus_rubneri	2-Gonen	0.338178753852844	0.144737141730782
Terrisporobacter_glycolicus	2-Gonen	0.518101692199707	0.019278090763448
unclassified_Faecalibacterium	2-Gonen	0.012953532859683	0.956774356391521
unclassified_Subdoligranulum	2-Gonen	-0.0200840476900339	0.93302206140416
Bacteroides_caccae	25-hydroxy-23-oxavitamin D3 / 25-hydroxy-23-oxacholecalciferol	-0.0661939829587936	0.781571825008382
Bacteroides_cellulosilyticus	25-hydroxy-23-oxavitamin D3 / 25-hydroxy-23-oxacholecalciferol	-0.0769392997026443	0.747145160086367
Bacteroides_massiliensis_B84634_Timone_84634_DSM_17679_JCM_13223	25-hydroxy-23-oxavitamin D3 / 25-hydroxy-23-oxacholecalciferol	0.139250069856644	0.558203755912028
Bacteroides_vulgatus	25-hydroxy-23-oxavitamin D3 / 25-hydroxy-23-oxacholecalciferol	-0.266416996717453	0.256204521505816
Bifidobacterium_longum	25-hydroxy-23-oxavitamin D3 / 25-hydroxy-23-oxacholecalciferol	-0.220718905329704	0.34972045618262
Bifidobacterium_pseudocatenulatum	25-hydroxy-23-oxavitamin D3 / 25-hydroxy-23-oxacholecalciferol	-0.0215103514492512	0.928276846201121
Collinsella_aerofaciens	25-hydroxy-23-oxavitamin D3 / 25-hydroxy-23-oxacholecalciferol	-0.00645310524851084	0.978458890887804
Holdemanella_biformis	25-hydroxy-23-oxavitamin D3 / 25-hydroxy-23-oxacholecalciferol	0.019892867654562	0.933658273100229
Klebsiella_oxytoca	25-hydroxy-23-oxavitamin D3 / 25-hydroxy-23-oxacholecalciferol	0.258825093507767	0.270513510947804
Lachnospiraceae_bacterium	25-hydroxy-23-oxavitamin D3 / 25-hydroxy-23-oxacholecalciferol	0.0346843972802162	0.884577693170088
Lactiplantibacillus_plantarum	25-hydroxy-23-oxavitamin D3 / 25-hydroxy-23-oxacholecalciferol	-0.0973328500986099	0.68310510977849
Limosilactobacillus_reuteri	25-hydroxy-23-oxavitamin D3 / 25-hydroxy-23-oxacholecalciferol	0.199158877134323	0.39990152546018
Phocaeicola_plebeius	25-hydroxy-23-oxavitamin D3 / 25-hydroxy-23-oxacholecalciferol	-0.104013822972775	0.662546990234511
Phocaeicola_vulgatus	25-hydroxy-23-oxavitamin D3 / 25-hydroxy-23-oxacholecalciferol	-0.0439406558871269	0.854057658082171
Romboutsia_ilealis	25-hydroxy-23-oxavitamin D3 / 25-hydroxy-23-oxacholecalciferol	0.213590681552887	0.365890001368333
Romboutsia_lituseburensis	25-hydroxy-23-oxavitamin D3 / 25-hydroxy-23-oxacholecalciferol	0.258607268333435	0.270931297341351
Roseburia_inulinivorans	25-hydroxy-23-oxavitamin D3 / 25-hydroxy-23-oxacholecalciferol	-0.193917319178581	0.412669995663016
Rothia_dentocariosa	25-hydroxy-23-oxavitamin D3 / 25-hydroxy-23-oxacholecalciferol	0.241011098027229	0.306013173233836
Ruminococcaceae_bacterium	25-hydroxy-23-oxavitamin D3 / 25-hydroxy-23-oxacholecalciferol	-0.00451297499239445	0.984934384556627
Streptococcus_rubneri	25-hydroxy-23-oxavitamin D3 / 25-hydroxy-23-oxacholecalciferol	0.258607268333435	0.270931297341351
Terrisporobacter_glycolicus	25-hydroxy-23-oxavitamin D3 / 25-hydroxy-23-oxacholecalciferol	0.32038602232933	0.168457325568822
unclassified_Faecalibacterium	25-hydroxy-23-oxavitamin D3 / 25-hydroxy-23-oxacholecalciferol	0.0510521568357944	0.83074198723329
unclassified_Subdoligranulum	25-hydroxy-23-oxavitamin D3 / 25-hydroxy-23-oxacholecalciferol	-0.00883698090910912	0.970504142952903
Bacteroides_caccae	5-[(1-Iminoethyl)amino]-2-aminopentanoic acid	0.242711275815964	0.302508754129519
Bacteroides_cellulosilyticus	5-[(1-Iminoethyl)amino]-2-aminopentanoic acid	-0.121434323489666	0.610053594213237
Bacteroides_massiliensis_B84634_Timone_84634_DSM_17679_JCM_13223	5-[(1-Iminoethyl)amino]-2-aminopentanoic acid	0.377964466810226	0.100365627976976
Bacteroides_vulgatus	5-[(1-Iminoethyl)amino]-2-aminopentanoic acid	0.00301888934336603	0.989921772042493
Bifidobacterium_longum	5-[(1-Iminoethyl)amino]-2-aminopentanoic acid	0.38310495018959	0.0954556649651157
Bifidobacterium_pseudocatenulatum	5-[(1-Iminoethyl)amino]-2-aminopentanoic acid	0.275025188922882	0.24057257331
Collinsella_aerofaciens	5-[(1-Iminoethyl)amino]-2-aminopentanoic acid	-0.0892679542303085	0.708209697186486
Holdemanella_biformis	5-[(1-Iminoethyl)amino]-2-aminopentanoic acid	0.0994643345475197	0.676522093186835
Klebsiella_oxytoca	5-[(1-Iminoethyl)amino]-2-aminopentanoic acid	-0.181419461965561	0.443987603734685
Lachnospiraceae_bacterium	5-[(1-Iminoethyl)amino]-2-aminopentanoic acid	-0.0740984901785851	0.756204909020161
Lactiplantibacillus_plantarum	5-[(1-Iminoethyl)amino]-2-aminopentanoic acid	-0.139046937227249	0.558783713027155
Limosilactobacillus_reuteri	5-[(1-Iminoethyl)amino]-2-aminopentanoic acid	-0.256886094808578	0.274246688811484
Phocaeicola_plebeius	5-[(1-Iminoethyl)amino]-2-aminopentanoic acid	-0.0895002707839012	0.707482323202703
Phocaeicola_vulgatus	5-[(1-Iminoethyl)amino]-2-aminopentanoic acid	-0.0712141618132591	0.765434883359905
Romboutsia_ilealis	5-[(1-Iminoethyl)amino]-2-aminopentanoic acid	-0.356465518474579	0.122902385420145
Romboutsia_lituseburensis	5-[(1-Iminoethyl)amino]-2-aminopentanoic acid	0.0596785992383957	0.802642901009557
Roseburia_inulinivorans	5-[(1-Iminoethyl)amino]-2-aminopentanoic acid	0.152926668524742	0.519785692211279
Rothia_dentocariosa	5-[(1-Iminoethyl)amino]-2-aminopentanoic acid	-0.219363391399384	0.352762887048771
Ruminococcaceae_bacterium	5-[(1-Iminoethyl)amino]-2-aminopentanoic acid	0.094020314514637	0.693379464432186
Streptococcus_rubneri	5-[(1-Iminoethyl)amino]-2-aminopentanoic acid	0.0596785992383957	0.802642901009557
Terrisporobacter_glycolicus	5-[(1-Iminoethyl)amino]-2-aminopentanoic acid	-0.105352155864239	0.658456011085176
unclassified_Faecalibacterium	5-[(1-Iminoethyl)amino]-2-aminopentanoic acid	-0.125725463032722	0.597387396369407
unclassified_Subdoligranulum	5-[(1-Iminoethyl)amino]-2-aminopentanoic acid	0.114880748093128	0.62960453907957
Bacteroides_caccae	1-(3-Pyridinyl)-1,4-butanediol	0.123052924871445	0.605263148159795
Bacteroides_cellulosilyticus	1-(3-Pyridinyl)-1,4-butanediol	-0.39303931593895	0.0864682318452825
Bacteroides_massiliensis_B84634_Timone_84634_DSM_17679_JCM_13223	1-(3-Pyridinyl)-1,4-butanediol	0.0994643345475197	0.676522093186835
Bacteroides_vulgatus	1-(3-Pyridinyl)-1,4-butanediol	-0.0875477939844131	0.713602985009397
Bifidobacterium_longum	1-(3-Pyridinyl)-1,4-butanediol	0.431978434324265	0.0571686753832261
Bifidobacterium_pseudocatenulatum	1-(3-Pyridinyl)-1,4-butanediol	0.536222338676453	0.0148001511580449
Collinsella_aerofaciens	1-(3-Pyridinyl)-1,4-butanediol	0.584006011486053	0.00685748886906934
Holdemanella_biformis	1-(3-Pyridinyl)-1,4-butanediol	0.139250069856644	0.558203755912028
Klebsiella_oxytoca	1-(3-Pyridinyl)-1,4-butanediol	-0.133040934801102	0.576050816438477
Lachnospiraceae_bacterium	1-(3-Pyridinyl)-1,4-butanediol	0.48715814948082	0.029364876047929
Lactiplantibacillus_plantarum	1-(3-Pyridinyl)-1,4-butanediol	0.480175405740738	0.0321303242294662
Limosilactobacillus_reuteri	1-(3-Pyridinyl)-1,4-butanediol	-0.163079366087914	0.49209899441099
Phocaeicola_plebeius	1-(3-Pyridinyl)-1,4-butanediol	0.212865501642227	0.367558491608207
Phocaeicola_vulgatus	1-(3-Pyridinyl)-1,4-butanediol	0.0818205326795578	0.731653107146931
Romboutsia_ilealis	1-(3-Pyridinyl)-1,4-butanediol	-0.487794935703278	0.0291222973298098
Romboutsia_lituseburensis	1-(3-Pyridinyl)-1,4-butanediol	0.179035797715187	0.450097926518676
Roseburia_inulinivorans	1-(3-Pyridinyl)-1,4-butanediol	0.477698773145676	0.0331586608764836
Rothia_dentocariosa	1-(3-Pyridinyl)-1,4-butanediol	-0.131329402327538	0.581013176463751
Ruminococcaceae_bacterium	1-(3-Pyridinyl)-1,4-butanediol	0.442271560430527	0.0508673146221132
Streptococcus_rubneri	1-(3-Pyridinyl)-1,4-butanediol	0.179035797715187	0.450097926518676
Terrisporobacter_glycolicus	1-(3-Pyridinyl)-1,4-butanediol	-0.0418522283434868	0.860927814887463
unclassified_Faecalibacterium	1-(3-Pyridinyl)-1,4-butanediol	0.0701014697551727	0.769003771461805
unclassified_Subdoligranulum	1-(3-Pyridinyl)-1,4-butanediol	0.121307641267776	0.610429173863294
Bacteroides_caccae	2-Hydroxy-desipramine glucuronide	0.181252971291542	0.444412977026571
Bacteroides_cellulosilyticus	2-Hydroxy-desipramine glucuronide	-0.3106549680233	0.182498022016497
Bacteroides_massiliensis_B84634_Timone_84634_DSM_17679_JCM_13223	2-Hydroxy-desipramine glucuronide	-0.358206301927567	0.120954047318906
Bacteroides_vulgatus	2-Hydroxy-desipramine glucuronide	0.366178035736084	0.112313331441268
Bifidobacterium_longum	2-Hydroxy-desipramine glucuronide	0.337511509656906	0.145581945439162
Bifidobacterium_pseudocatenulatum	2-Hydroxy-desipramine glucuronide	0.273591607809067	0.24313223776331
Collinsella_aerofaciens	2-Hydroxy-desipramine glucuronide	0.516442596912384	0.0197368133279245
Holdemanella_biformis	2-Hydroxy-desipramine glucuronide	0.0995017513632774	0.676406732506179
Klebsiella_oxytoca	2-Hydroxy-desipramine glucuronide	-0.285540670156479	0.222328345676231
Lachnospiraceae_bacterium	2-Hydroxy-desipramine glucuronide	0.453432530164719	0.0446500406028365
Lactiplantibacillus_plantarum	2-Hydroxy-desipramine glucuronide	0.462273120880127	0.0401547937642506
Limosilactobacillus_reuteri	2-Hydroxy-desipramine glucuronide	-0.284413456916809	0.224239415284248
Phocaeicola_plebeius	2-Hydroxy-desipramine glucuronide	0.35329607129097	0.12650703376913
Phocaeicola_vulgatus	2-Hydroxy-desipramine glucuronide	0.307700276374817	0.186913531349853
Romboutsia_ilealis	2-Hydroxy-desipramine glucuronide	-0.150147199630737	0.527491077000335
Romboutsia_lituseburensis	2-Hydroxy-desipramine glucuronide	-0.358206301927567	0.120954047318906
Roseburia_inulinivorans	2-Hydroxy-desipramine glucuronide	0.443969577550888	0.0498810295333336
Rothia_dentocariosa	2-Hydroxy-desipramine glucuronide	-0.0678549855947495	0.776222805762685
Ruminococcaceae_bacterium	2-Hydroxy-desipramine glucuronide	0.327313780784607	0.158924862768841
Streptococcus_rubneri	2-Hydroxy-desipramine glucuronide	-0.358206301927567	0.120954047318906
Terrisporobacter_glycolicus	2-Hydroxy-desipramine glucuronide	-0.451163470745087	0.0458639850339286
unclassified_Faecalibacterium	2-Hydroxy-desipramine glucuronide	0.143685847520828	0.545606526945551
unclassified_Subdoligranulum	2-Hydroxy-desipramine glucuronide	0.0570601485669613	0.81114904545635
Bacteroides_caccae	Deoxyloganin	0.105899304151535	0.656786182170577
Bacteroides_cellulosilyticus	Deoxyloganin	-0.0761019438505173	0.74981234946832
Bacteroides_massiliensis_B84634_Timone_84634_DSM_17679_JCM_13223	Deoxyloganin	-0.195976600050926	0.407627476729109
Bacteroides_vulgatus	Deoxyloganin	-0.054524976760149	0.819404125178465
Bifidobacterium_longum	Deoxyloganin	0.138059347867966	0.561607150079231
Bifidobacterium_pseudocatenulatum	Deoxyloganin	0.460823208093643	0.0408669438385947
Collinsella_aerofaciens	Deoxyloganin	0.578047215938568	0.00759506382993447
Holdemanella_biformis	Deoxyloganin	0.239526957273483	0.309092305716178
Klebsiella_oxytoca	Deoxyloganin	-0.35745444893837	0.12179281733619
Lachnospiraceae_bacterium	Deoxyloganin	0.781761050224304	4.68049563924211e-05
Lactiplantibacillus_plantarum	Deoxyloganin	0.465743899345398	0.0384890851767563
Limosilactobacillus_reuteri	Deoxyloganin	-0.284352749586105	0.224342641506646
Phocaeicola_plebeius	Deoxyloganin	0.566631495952606	0.00918926034869605
Phocaeicola_vulgatus	Deoxyloganin	-0.026537062600255	0.911572924574954
Romboutsia_ilealis	Deoxyloganin	-0.0521313361823559	0.827215187605591
Romboutsia_lituseburensis	Deoxyloganin	-0.195976600050926	0.407627476729109
Roseburia_inulinivorans	Deoxyloganin	0.205363273620605	0.385072283236022
Rothia_dentocariosa	Deoxyloganin	0.248018771409988	0.291726612263854
Ruminococcaceae_bacterium	Deoxyloganin	0.426486968994141	0.0607641409918025
Streptococcus_rubneri	Deoxyloganin	-0.195976600050926	0.407627476729109
Terrisporobacter_glycolicus	Deoxyloganin	-0.284352749586105	0.224342641506646
unclassified_Faecalibacterium	Deoxyloganin	0.00834072194993496	0.972159911085399
unclassified_Subdoligranulum	Deoxyloganin	-0.191704377532005	0.418126217223097
Bacteroides_caccae	Semilicoisoflavone B	0.337759047746658	0.145268133943955
Bacteroides_cellulosilyticus	Semilicoisoflavone B	-0.148316726088524	0.532594495816554
Bacteroides_massiliensis_B84634_Timone_84634_DSM_17679_JCM_13223	Semilicoisoflavone B	0.0994643345475197	0.676522093186835
Bacteroides_vulgatus	Semilicoisoflavone B	0.110189460217953	0.643747931109325
Bifidobacterium_longum	Semilicoisoflavone B	0.526572227478027	0.0170668333148156
Bifidobacterium_pseudocatenulatum	Semilicoisoflavone B	0.496274530887604	0.0260396657758148
Collinsella_aerofaciens	Semilicoisoflavone B	0.47107669711113	0.0360347975639046
Holdemanella_biformis	Semilicoisoflavone B	0.29839301109314	0.201291267729258
Klebsiella_oxytoca	Semilicoisoflavone B	-0.377352476119995	0.100962189605705
Lachnospiraceae_bacterium	Semilicoisoflavone B	0.438284665346146	0.053241666378343
Lactiplantibacillus_plantarum	Semilicoisoflavone B	0.330004721879959	0.155324830793134
Limosilactobacillus_reuteri	Semilicoisoflavone B	-0.196272507309914	0.406905664062081
Phocaeicola_plebeius	Semilicoisoflavone B	0.365257859230042	0.113287348411674
Phocaeicola_vulgatus	Semilicoisoflavone B	0.122730791568756	0.606215312124173
Romboutsia_ilealis	Semilicoisoflavone B	-0.232352018356323	0.324240563748301
Romboutsia_lituseburensis	Semilicoisoflavone B	-0.377964466810226	0.100365627976976
Roseburia_inulinivorans	Semilicoisoflavone B	0.392564326524734	0.086883176217436
Rothia_dentocariosa	Semilicoisoflavone B	0.0692726522684097	0.771665064437411
Ruminococcaceae_bacterium	Semilicoisoflavone B	0.603986501693726	0.00479934679659566
Streptococcus_rubneri	Semilicoisoflavone B	-0.377964466810226	0.100365627976976
Terrisporobacter_glycolicus	Semilicoisoflavone B	-0.438726782798767	0.0529742790750489
unclassified_Faecalibacterium	Semilicoisoflavone B	0.234687522053719	0.319261996814487
unclassified_Subdoligranulum	Semilicoisoflavone B	0.206464007496834	0.382473911523609
Bacteroides_caccae	Timolol	0.254924952983856	0.278055039436246
Bacteroides_cellulosilyticus	Timolol	-0.223523542284966	0.343474007113663
Bacteroides_massiliensis_B84634_Timone_84634_DSM_17679_JCM_13223	Timolol	0.0203253719955683	0.932219034752995
Bacteroides_vulgatus	Timolol	0.0578348450362682	0.808630244409759
Bifidobacterium_longum	Timolol	0.513858199119568	0.0204686596274257
Bifidobacterium_pseudocatenulatum	Timolol	0.508634209632874	0.0220138964789094
Collinsella_aerofaciens	Timolol	0.486813187599182	0.0294969475268436
Holdemanella_biformis	Timolol	0.182928338646889	0.440142220788994
Klebsiella_oxytoca	Timolol	-0.358370065689087	0.120771900737971
Lachnospiraceae_bacterium	Timolol	0.467143803834915	0.0378326186523932
Lactiplantibacillus_plantarum	Timolol	0.487773835659027	0.0291303099283318
Limosilactobacillus_reuteri	Timolol	-0.228556394577026	0.33242953113549
Phocaeicola_plebeius	Timolol	0.459702283143997	0.0414241713590713
Phocaeicola_vulgatus	Timolol	0.03715530782938	0.876413426333561
Romboutsia_ilealis	Timolol	-0.271318554878235	0.247226498175733
Romboutsia_lituseburensis	Timolol	-0.264229834079742	0.260276548535178
Roseburia_inulinivorans	Timolol	0.310892254114151	0.182146512957672
Rothia_dentocariosa	Timolol	-0.0752024278044701	0.752680582924133
Ruminococcaceae_bacterium	Timolol	0.502609312534332	0.0239095229904556
Streptococcus_rubneri	Timolol	-0.264229834079742	0.260276548535178
Terrisporobacter_glycolicus	Timolol	-0.3833849132061	0.095193398503576
unclassified_Faecalibacterium	Timolol	0.18139959871769	0.444038341931917
unclassified_Subdoligranulum	Timolol	0.0870077982544899	0.715298770311935
Bacteroides_caccae	Fluorocarazolol	0.246610373258591	0.294564459176746
Bacteroides_cellulosilyticus	Fluorocarazolol	-0.235877752304077	0.316742482977069
Bacteroides_massiliensis_B84634_Timone_84634_DSM_17679_JCM_13223	Fluorocarazolol	0.259584993124008	0.26905919242345
Bacteroides_vulgatus	Fluorocarazolol	0.000757575733587146	0.997470859663715
Bifidobacterium_longum	Fluorocarazolol	0.513529062271118	0.0205633940352876
Bifidobacterium_pseudocatenulatum	Fluorocarazolol	0.553672254085541	0.0113187064416496
Collinsella_aerofaciens	Fluorocarazolol	0.318477213382721	0.171151216073878
Holdemanella_biformis	Fluorocarazolol	0.139776542782784	0.556701887097675
Klebsiella_oxytoca	Fluorocarazolol	-0.355712473392487	0.123752115553244
Lachnospiraceae_bacterium	Fluorocarazolol	0.332330077886581	0.152259769839541
Lactiplantibacillus_plantarum	Fluorocarazolol	0.238669201731682	0.310880381613288
Limosilactobacillus_reuteri	Fluorocarazolol	-0.29624617099762	0.204709380082792
Phocaeicola_plebeius	Fluorocarazolol	0.22095450758934	0.349193207515478
Phocaeicola_vulgatus	Fluorocarazolol	-0.0106464652344584	0.964467830938911
Romboutsia_ilealis	Fluorocarazolol	-0.208603665232658	0.377451276401926
Romboutsia_lituseburensis	Fluorocarazolol	-0.31948921084404	0.169719345246606
Roseburia_inulinivorans	Fluorocarazolol	0.266655325889587	0.25576326090508
Rothia_dentocariosa	Fluorocarazolol	-0.0709831938147545	0.766175326728953
Ruminococcaceae_bacterium	Fluorocarazolol	0.500946640968323	0.0244547623453819
Streptococcus_rubneri	Fluorocarazolol	-0.31948921084404	0.169719345246606
Terrisporobacter_glycolicus	Fluorocarazolol	-0.463563680648804	0.0395290300193349
unclassified_Faecalibacterium	Fluorocarazolol	0.196567296981812	0.406187270888024
unclassified_Subdoligranulum	Fluorocarazolol	0.136281460523605	0.566705806495106
Bacteroides_caccae	Isoavocadienofuran	0.177365943789482	0.454404240557256
Bacteroides_cellulosilyticus	Isoavocadienofuran	0.116799421608448	0.62385530506956
Bacteroides_massiliensis_B84634_Timone_84634_DSM_17679_JCM_13223	Isoavocadienofuran	0.179035797715187	0.450097926518676
Bacteroides_vulgatus	Isoavocadienofuran	-0.0445286184549332	0.852125279677887
Bifidobacterium_longum	Isoavocadienofuran	-0.165539175271988	0.485501798604533
Bifidobacterium_pseudocatenulatum	Isoavocadienofuran	-0.185910895466805	0.432592796816788
Collinsella_aerofaciens	Isoavocadienofuran	-0.173158332705498	0.465348480557882
Holdemanella_biformis	Isoavocadienofuran	0.019892867654562	0.933658273100229
Klebsiella_oxytoca	Isoavocadienofuran	0.360419988632202	0.118508432325597
Lachnospiraceae_bacterium	Isoavocadienofuran	0.00472969096153975	0.984211008321711
Lactiplantibacillus_plantarum	Isoavocadienofuran	-0.317027002573013	0.173217483075466
Limosilactobacillus_reuteri	Isoavocadienofuran	0.308840572834015	0.185201008183171
Phocaeicola_plebeius	Isoavocadienofuran	-0.319298267364502	0.169988880295799
Phocaeicola_vulgatus	Isoavocadienofuran	0.145458713173866	0.540608080350091
Romboutsia_ilealis	Isoavocadienofuran	0.186170250177383	0.431939575881683
Romboutsia_lituseburensis	Isoavocadienofuran	0.258607268333435	0.270931297341351
Roseburia_inulinivorans	Isoavocadienofuran	-0.0804047435522079	0.736136547141492
Rothia_dentocariosa	Isoavocadienofuran	0.241011098027229	0.306013173233836
Ruminococcaceae_bacterium	Isoavocadienofuran	-0.197066575288773	0.404972125200734
Streptococcus_rubneri	Isoavocadienofuran	0.258607268333435	0.270931297341351
Terrisporobacter_glycolicus	Isoavocadienofuran	0.430067718029022	0.0584008632104727
unclassified_Faecalibacterium	Isoavocadienofuran	-0.165348038077354	0.486012854446176
unclassified_Subdoligranulum	Isoavocadienofuran	0.00723025668412447	0.975865366220511
Bacteroides_caccae	25-Epiruizgenin 3-[4''-rhamnosylglucoside]	0.196884676814079	0.405414600331583
Bacteroides_cellulosilyticus	25-Epiruizgenin 3-[4''-rhamnosylglucoside]	-0.360595047473907	0.118316555417065
Bacteroides_massiliensis_B84634_Timone_84634_DSM_17679_JCM_13223	25-Epiruizgenin 3-[4''-rhamnosylglucoside]	0.0596785992383957	0.802642901009557
Bacteroides_vulgatus	25-Epiruizgenin 3-[4''-rhamnosylglucoside]	0.00905666779726744	0.969771194314138
Bifidobacterium_longum	25-Epiruizgenin 3-[4''-rhamnosylglucoside]	0.454050302505493	0.0443238586971375
Bifidobacterium_pseudocatenulatum	25-Epiruizgenin 3-[4''-rhamnosylglucoside]	0.55926913022995	0.0103547248182387
Collinsella_aerofaciens	25-Epiruizgenin 3-[4''-rhamnosylglucoside]	0.593685686588287	0.00578506410336344
Holdemanella_biformis	25-Epiruizgenin 3-[4''-rhamnosylglucoside]	0.258607268333435	0.270931297341351
Klebsiella_oxytoca	25-Epiruizgenin 3-[4''-rhamnosylglucoside]	-0.171743765473366	0.469057662071417
Lachnospiraceae_bacterium	25-Epiruizgenin 3-[4''-rhamnosylglucoside]	0.56913948059082	0.00881755982749421
Lactiplantibacillus_plantarum	25-Epiruizgenin 3-[4''-rhamnosylglucoside]	0.51261967420578	0.0208269551734364
Limosilactobacillus_reuteri	25-Epiruizgenin 3-[4''-rhamnosylglucoside]	-0.193386152386665	0.413976108594086
Phocaeicola_plebeius	25-Epiruizgenin 3-[4''-rhamnosylglucoside]	0.408798515796661	0.0735139140550063
Phocaeicola_vulgatus	25-Epiruizgenin 3-[4''-rhamnosylglucoside]	0.054547019302845	0.819332269600247
Romboutsia_ilealis	25-Epiruizgenin 3-[4''-rhamnosylglucoside]	-0.383885949850082	0.0947253489131272
Romboutsia_lituseburensis	25-Epiruizgenin 3-[4''-rhamnosylglucoside]	0.179035797715187	0.450097926518676
Roseburia_inulinivorans	25-Epiruizgenin 3-[4''-rhamnosylglucoside]	0.29639396071434	0.204472847463218
Rothia_dentocariosa	25-Epiruizgenin 3-[4''-rhamnosylglucoside]	-0.109681695699692	0.645285956616428
Ruminococcaceae_bacterium	25-Epiruizgenin 3-[4''-rhamnosylglucoside]	0.485144823789597	0.0301422897165582
Streptococcus_rubneri	25-Epiruizgenin 3-[4''-rhamnosylglucoside]	0.179035797715187	0.450097926518676
Terrisporobacter_glycolicus	25-Epiruizgenin 3-[4''-rhamnosylglucoside]	-0.0418522283434868	0.860927814887463
unclassified_Faecalibacterium	25-Epiruizgenin 3-[4''-rhamnosylglucoside]	0.0754352807998657	0.75193779735645
unclassified_Subdoligranulum	25-Epiruizgenin 3-[4''-rhamnosylglucoside]	0.0891731679439545	0.708506539243565
Bacteroides_caccae	5alpha-Cholest-8-en-3beta-ol	0.215554773807526	0.361392771779342
Bacteroides_cellulosilyticus	5alpha-Cholest-8-en-3beta-ol	0.292925536632538	0.210071912425981
Bacteroides_massiliensis_B84634_Timone_84634_DSM_17679_JCM_13223	5alpha-Cholest-8-en-3beta-ol	-0.019892867654562	0.933658273100229
Bacteroides_vulgatus	5alpha-Cholest-8-en-3beta-ol	0.204529762268066	0.387046395723605
Bifidobacterium_longum	5alpha-Cholest-8-en-3beta-ol	-0.465086251497269	0.0388005150716904
Bifidobacterium_pseudocatenulatum	5alpha-Cholest-8-en-3beta-ol	-0.45939964056015	0.0415756215272522
Collinsella_aerofaciens	5alpha-Cholest-8-en-3beta-ol	-0.143043830990791	0.54742178967919
Holdemanella_biformis	5alpha-Cholest-8-en-3beta-ol	0.29839301109314	0.201291267729258
Klebsiella_oxytoca	5alpha-Cholest-8-en-3beta-ol	0.169324830174446	0.47543488190544
Lachnospiraceae_bacterium	5alpha-Cholest-8-en-3beta-ol	-0.0993235036730766	0.676956354411198
Lactiplantibacillus_plantarum	5alpha-Cholest-8-en-3beta-ol	-0.341128468513489	0.141043587276908
Limosilactobacillus_reuteri	5alpha-Cholest-8-en-3beta-ol	-0.122670322656631	0.606394114805018
Phocaeicola_plebeius	5alpha-Cholest-8-en-3beta-ol	0.246730476617813	0.294321800353091
Phocaeicola_vulgatus	5alpha-Cholest-8-en-3beta-ol	0.134852349758148	0.570818874442142
Romboutsia_ilealis	5alpha-Cholest-8-en-3beta-ol	0.438726782798767	0.0529742790750489
Romboutsia_lituseburensis	5alpha-Cholest-8-en-3beta-ol	-0.377964466810226	0.100365627976976
Roseburia_inulinivorans	5alpha-Cholest-8-en-3beta-ol	-0.239637657999992	0.308861992604367
Rothia_dentocariosa	5alpha-Cholest-8-en-3beta-ol	0.493567645549774	0.026994322825034
Ruminococcaceae_bacterium	5alpha-Cholest-8-en-3beta-ol	0.00225648749619722	0.992466885437518
Streptococcus_rubneri	5alpha-Cholest-8-en-3beta-ol	-0.377964466810226	0.100365627976976
Terrisporobacter_glycolicus	5alpha-Cholest-8-en-3beta-ol	-0.274204254150391	0.242036224398322
unclassified_Faecalibacterium	5alpha-Cholest-8-en-3beta-ol	-0.0251450929790735	0.916195201100519
unclassified_Subdoligranulum	5alpha-Cholest-8-en-3beta-ol	-0.294030457735062	0.208277357214248
Bacteroides_caccae	Camelliagenin A	0.156149908900261	0.510917063300557
Bacteroides_cellulosilyticus	Camelliagenin A	-0.305903255939484	0.189633966045802
Bacteroides_massiliensis_B84634_Timone_84634_DSM_17679_JCM_13223	Camelliagenin A	0.377964466810226	0.100365627976976
Bacteroides_vulgatus	Camelliagenin A	-0.0113208349794149	0.962218640076716
Bifidobacterium_longum	Camelliagenin A	0.458779990673065	0.0418870453098141
Bifidobacterium_pseudocatenulatum	Camelliagenin A	0.499347448348999	0.0249884174871453
Collinsella_aerofaciens	Camelliagenin A	0.418376326560974	0.0663840393235784
Holdemanella_biformis	Camelliagenin A	0.179035797715187	0.450097926518676
Klebsiella_oxytoca	Camelliagenin A	-0.321717172861099	0.16659597804138
Lachnospiraceae_bacterium	Camelliagenin A	0.450897186994553	0.0460080940001353
Lactiplantibacillus_plantarum	Camelliagenin A	0.221548110246658	0.347866844756782
Limosilactobacillus_reuteri	Camelliagenin A	-0.369454145431519	0.108894486378202
Phocaeicola_plebeius	Camelliagenin A	0.208027645945549	0.378799755443209
Phocaeicola_vulgatus	Camelliagenin A	0.107578843832016	0.651670238482297
Romboutsia_ilealis	Camelliagenin A	-0.25111335515976	0.285550387793054
Romboutsia_lituseburensis	Camelliagenin A	-0.019892867654562	0.933658273100229
Roseburia_inulinivorans	Camelliagenin A	0.51395970582962	0.0204395134674402
Rothia_dentocariosa	Camelliagenin A	0.0779317319393158	0.743987595165562
Ruminococcaceae_bacterium	Camelliagenin A	0.440767228603363	0.0517534943528672
Streptococcus_rubneri	Camelliagenin A	-0.019892867654562	0.933658273100229
Terrisporobacter_glycolicus	Camelliagenin A	-0.248227000236511	0.291308471904933
unclassified_Faecalibacterium	Camelliagenin A	0.0419084876775742	0.860742614079435
unclassified_Subdoligranulum	Camelliagenin A	0.00883698090910912	0.970504142952903
Bacteroides_caccae	Digitoxin	0.257138162851334	0.273759570039789
Bacteroides_cellulosilyticus	Digitoxin	-0.304976284503937	0.191047635982321
Bacteroides_massiliensis_B84634_Timone_84634_DSM_17679_JCM_13223	Digitoxin	0.218821540474892	0.35398332979747
Bacteroides_vulgatus	Digitoxin	0.0400002859532833	0.867028094726888
Bifidobacterium_longum	Digitoxin	0.57702225446701	0.00772823717851434
Bifidobacterium_pseudocatenulatum	Digitoxin	0.527003586292267	0.0169599123400912
Collinsella_aerofaciens	Digitoxin	0.329108357429504	0.156517676032507
Holdemanella_biformis	Digitoxin	0.29839301109314	0.201291267729258
Klebsiella_oxytoca	Digitoxin	-0.179000541567802	0.450188628075006
Lachnospiraceae_bacterium	Digitoxin	0.362609624862671	0.116124428960376
Lactiplantibacillus_plantarum	Digitoxin	0.144608810544014	0.543001697129376
Limosilactobacillus_reuteri	Digitoxin	-0.135658949613571	0.568495833965351
Phocaeicola_plebeius	Digitoxin	0.106432750821114	0.655159675445371
Phocaeicola_vulgatus	Digitoxin	0.12424598634243	0.601742037428987
Romboutsia_ilealis	Digitoxin	-0.295851945877075	0.205341213409771
Romboutsia_lituseburensis	Digitoxin	0.0596785992383957	0.802642901009557
Roseburia_inulinivorans	Digitoxin	0.394140899181366	0.0855115309790631
Rothia_dentocariosa	Digitoxin	-0.0216477029025555	0.927820007839529
Ruminococcaceae_bacterium	Digitoxin	0.476118862628937	0.0338279774946257
Streptococcus_rubneri	Digitoxin	0.0596785992383957	0.802642901009557
Terrisporobacter_glycolicus	Digitoxin	-0.105352155864239	0.658456011085176
unclassified_Faecalibacterium	Digitoxin	0.121915601193905	0.608627587607928
unclassified_Subdoligranulum	Digitoxin	0.263502687215805	0.261639349492842
Bacteroides_caccae	Quillaic acid	0.333515852689743	0.150713097147088
Bacteroides_cellulosilyticus	Quillaic acid	-0.210424363613129	0.373206783400808
Bacteroides_massiliensis_B84634_Timone_84634_DSM_17679_JCM_13223	Quillaic acid	0.0596785992383957	0.802642901009557
Bacteroides_vulgatus	Quillaic acid	0.256605595350266	0.274789386528057
Bifidobacterium_longum	Quillaic acid	0.357879936695099	0.121317633026725
Bifidobacterium_pseudocatenulatum	Quillaic acid	0.298072010278702	0.201799918243517
Collinsella_aerofaciens	Quillaic acid	0.611969470977783	0.00413461354784861
Holdemanella_biformis	Quillaic acid	0.218821540474892	0.35398332979747
Klebsiella_oxytoca	Quillaic acid	-0.406379610300064	0.0754017388490262
Lachnospiraceae_bacterium	Quillaic acid	0.31688928604126	0.173414583670775
Lactiplantibacillus_plantarum	Quillaic acid	0.401382148265839	0.0794161187324236
Limosilactobacillus_reuteri	Quillaic acid	-0.435840427875519	0.0547385305193462
Phocaeicola_plebeius	Quillaic acid	0.309622555971146	0.184032755915386
Phocaeicola_vulgatus	Quillaic acid	0.142428323626518	0.549164658090526
Romboutsia_ilealis	Quillaic acid	-0.103908978402615	0.662867867048585
Romboutsia_lituseburensis	Quillaic acid	-0.377964466810226	0.100365627976976
Roseburia_inulinivorans	Quillaic acid	0.275898635387421	0.239021566933357
Rothia_dentocariosa	Quillaic acid	-0.0764885544776917	0.748580555451817
Ruminococcaceae_bacterium	Quillaic acid	0.489657789468765	0.0284216862317872
Streptococcus_rubneri	Quillaic acid	-0.377964466810226	0.100365627976976
Terrisporobacter_glycolicus	Quillaic acid	-0.466147214174271	0.038299056609219
unclassified_Faecalibacterium	Quillaic acid	0.198112845420837	0.402432161068145
unclassified_Subdoligranulum	Quillaic acid	0.0899765267968178	0.705991947483526
Bacteroides_caccae	6-Deoxocastasterone	0.291932463645935	0.211693508021939
Bacteroides_cellulosilyticus	6-Deoxocastasterone	-0.252138435840607	0.283522462742855
Bacteroides_massiliensis_B84634_Timone_84634_DSM_17679_JCM_13223	6-Deoxocastasterone	0.139250069856644	0.558203755912028
Bacteroides_vulgatus	6-Deoxocastasterone	0.201510861515999	0.394243486535278
Bifidobacterium_longum	6-Deoxocastasterone	0.375222146511078	0.103058935625852
Bifidobacterium_pseudocatenulatum	6-Deoxocastasterone	0.374894678592682	0.10338402362144
Collinsella_aerofaciens	6-Deoxocastasterone	0.606591880321503	0.00457335181356955
Holdemanella_biformis	6-Deoxocastasterone	0.218821540474892	0.35398332979747
Klebsiella_oxytoca	6-Deoxocastasterone	-0.338649660348892	0.144142991944345
Lachnospiraceae_bacterium	6-Deoxocastasterone	0.441437810659409	0.0513570191001631
Lactiplantibacillus_plantarum	6-Deoxocastasterone	0.369864851236343	0.10847125187969
Limosilactobacillus_reuteri	6-Deoxocastasterone	-0.427181363105774	0.0603002838094051
Phocaeicola_plebeius	6-Deoxocastasterone	0.309622555971146	0.184032755915386
Phocaeicola_vulgatus	6-Deoxocastasterone	0.198490545153618	0.401517392342167
Romboutsia_ilealis	6-Deoxocastasterone	-0.119783960282803	0.614953811032708
Romboutsia_lituseburensis	6-Deoxocastasterone	-0.338178753852844	0.144737141730782
Roseburia_inulinivorans	6-Deoxocastasterone	0.441437810659409	0.0513570191001631
Rothia_dentocariosa	6-Deoxocastasterone	0.0447385869920254	0.851435399960789
Ruminococcaceae_bacterium	6-Deoxocastasterone	0.485896974802017	0.0298499920679116
Streptococcus_rubneri	6-Deoxocastasterone	-0.338178753852844	0.144737141730782
Terrisporobacter_glycolicus	6-Deoxocastasterone	-0.518101692199707	0.019278090763448
unclassified_Faecalibacterium	6-Deoxocastasterone	0.173729732632637	0.463854431580948
unclassified_Subdoligranulum	6-Deoxocastasterone	0.0184773225337267	0.938370125127777
Bacteroides_caccae	Benzyl 6-O-beta-D-apiofuranosyl-beta-D-glucoside	0.19773331284523	0.40335251780107
Bacteroides_cellulosilyticus	Benzyl 6-O-beta-D-apiofuranosyl-beta-D-glucoside	-0.369864851236343	0.10847125187969
Bacteroides_massiliensis_B84634_Timone_84634_DSM_17679_JCM_13223	Benzyl 6-O-beta-D-apiofuranosyl-beta-D-glucoside	0.258607268333435	0.270931297341351
Bacteroides_vulgatus	Benzyl 6-O-beta-D-apiofuranosyl-beta-D-glucoside	-0.251322537660599	0.285135834831264
Bifidobacterium_longum	Benzyl 6-O-beta-D-apiofuranosyl-beta-D-glucoside	0.534455060958862	0.015196049608674
Bifidobacterium_pseudocatenulatum	Benzyl 6-O-beta-D-apiofuranosyl-beta-D-glucoside	0.348774969577789	0.13177811730803
Collinsella_aerofaciens	Benzyl 6-O-beta-D-apiofuranosyl-beta-D-glucoside	0.0677576065063477	0.776536136052663
Holdemanella_biformis	Benzyl 6-O-beta-D-apiofuranosyl-beta-D-glucoside	0.0596785992383957	0.802642901009557
Klebsiella_oxytoca	Benzyl 6-O-beta-D-apiofuranosyl-beta-D-glucoside	-0.510393440723419	0.0214835177672774
Lachnospiraceae_bacterium	Benzyl 6-O-beta-D-apiofuranosyl-beta-D-glucoside	0.0788281783461571	0.741138798824198
Lactiplantibacillus_plantarum	Benzyl 6-O-beta-D-apiofuranosyl-beta-D-glucoside	0.139973908662796	0.556139325894974
Limosilactobacillus_reuteri	Benzyl 6-O-beta-D-apiofuranosyl-beta-D-glucoside	-0.103908978402615	0.662867867048585
Phocaeicola_plebeius	Benzyl 6-O-beta-D-apiofuranosyl-beta-D-glucoside	0.191095173358917	0.419635050755252
Phocaeicola_vulgatus	Benzyl 6-O-beta-D-apiofuranosyl-beta-D-glucoside	-0.239400804042816	0.309354894198142
Romboutsia_ilealis	Benzyl 6-O-beta-D-apiofuranosyl-beta-D-glucoside	-0.326158732175827	0.16048767460099
Romboutsia_lituseburensis	Benzyl 6-O-beta-D-apiofuranosyl-beta-D-glucoside	-0.218821540474892	0.35398332979747
Roseburia_inulinivorans	Benzyl 6-O-beta-D-apiofuranosyl-beta-D-glucoside	0.0693687945604324	0.771356229643004
Rothia_dentocariosa	Benzyl 6-O-beta-D-apiofuranosyl-beta-D-glucoside	-0.216477036476135	0.359292022877242
Ruminococcaceae_bacterium	Benzyl 6-O-beta-D-apiofuranosyl-beta-D-glucoside	0.259496062994003	0.269229135696774
Streptococcus_rubneri	Benzyl 6-O-beta-D-apiofuranosyl-beta-D-glucoside	-0.218821540474892	0.35398332979747
Terrisporobacter_glycolicus	Benzyl 6-O-beta-D-apiofuranosyl-beta-D-glucoside	-0.0432954058051109	0.856179236639053
unclassified_Faecalibacterium	Benzyl 6-O-beta-D-apiofuranosyl-beta-D-glucoside	0.027431009337306	0.908605851658566
unclassified_Subdoligranulum	Benzyl 6-O-beta-D-apiofuranosyl-beta-D-glucoside	0.0498084351420403	0.834810381430386
Bacteroides_caccae	Alisol C	0.121355637907982	0.610286865346293
Bacteroides_cellulosilyticus	Alisol C	-0.322588890790939	0.165384736564709
Bacteroides_massiliensis_B84634_Timone_84634_DSM_17679_JCM_13223	Alisol C	0.218821540474892	0.35398332979747
Bacteroides_vulgatus	Alisol C	0.0543400086462498	0.820007149682066
Bifidobacterium_longum	Alisol C	0.405176848173141	0.0763537699673718
Bifidobacterium_pseudocatenulatum	Alisol C	0.387186318635941	0.091684260820156
Collinsella_aerofaciens	Alisol C	0.586157083511353	0.00660610918636095
Holdemanella_biformis	Alisol C	0.139250069856644	0.558203755912028
Klebsiella_oxytoca	Alisol C	-0.491042017936707	0.0279097207783474
Lachnospiraceae_bacterium	Alisol C	0.362609624862671	0.116124428960376
Lactiplantibacillus_plantarum	Alisol C	0.354106187820435	0.125578613198624
Limosilactobacillus_reuteri	Alisol C	-0.372340500354767	0.105945230776701
Phocaeicola_plebeius	Alisol C	0.234635844826698	0.3193716593181
Phocaeicola_vulgatus	Alisol C	0.0469710454344749	0.844106877508723
Romboutsia_ilealis	Alisol C	-0.122670322656631	0.606394114805018
Romboutsia_lituseburensis	Alisol C	-0.377964466810226	0.100365627976976
Roseburia_inulinivorans	Alisol C	0.455626875162125	0.043499752298835
Rothia_dentocariosa	Alisol C	-0.0404090471565723	0.865681004721978
Ruminococcaceae_bacterium	Alisol C	0.498683750629425	0.0252125791428361
Streptococcus_rubneri	Alisol C	-0.377964466810226	0.100365627976976
Terrisporobacter_glycolicus	Alisol C	-0.493567645549774	0.026994322825034
unclassified_Faecalibacterium	Alisol C	0.246117115020752	0.295562330636165
unclassified_Subdoligranulum	Alisol C	0.064268946647644	0.787782946477225
Bacteroides_caccae	PGP(i-24:0/20:4(5Z,8Z,11Z,14Z)-OH(20))	0.24016535282135	0.307765547646076
Bacteroides_cellulosilyticus	PGP(i-24:0/20:4(5Z,8Z,11Z,14Z)-OH(20))	-0.0787932649254799	0.741249688973304
Bacteroides_massiliensis_B84634_Timone_84634_DSM_17679_JCM_13223	PGP(i-24:0/20:4(5Z,8Z,11Z,14Z)-OH(20))	0.139250069856644	0.558203755912028
Bacteroides_vulgatus	PGP(i-24:0/20:4(5Z,8Z,11Z,14Z)-OH(20))	0.029434172436595	0.90196149629781
Bifidobacterium_longum	PGP(i-24:0/20:4(5Z,8Z,11Z,14Z)-OH(20))	0.498194098472595	0.0253789734686944
Bifidobacterium_pseudocatenulatum	PGP(i-24:0/20:4(5Z,8Z,11Z,14Z)-OH(20))	0.419451832771301	0.0656171496837412
Collinsella_aerofaciens	PGP(i-24:0/20:4(5Z,8Z,11Z,14Z)-OH(20))	0.23768937587738	0.312930537436336
Holdemanella_biformis	PGP(i-24:0/20:4(5Z,8Z,11Z,14Z)-OH(20))	0.377964466810226	0.100365627976976
Klebsiella_oxytoca	PGP(i-24:0/20:4(5Z,8Z,11Z,14Z)-OH(20))	-0.295109003782272	0.206535459442235
Lachnospiraceae_bacterium	PGP(i-24:0/20:4(5Z,8Z,11Z,14Z)-OH(20))	0.260132998228073	0.268013453210439
Lactiplantibacillus_plantarum	PGP(i-24:0/20:4(5Z,8Z,11Z,14Z)-OH(20))	0.067669503390789	0.77681964829112
Limosilactobacillus_reuteri	PGP(i-24:0/20:4(5Z,8Z,11Z,14Z)-OH(20))	-0.165965735912323	0.484362235205149
Phocaeicola_plebeius	PGP(i-24:0/20:4(5Z,8Z,11Z,14Z)-OH(20))	0.326555043458939	0.159950264068431
Phocaeicola_vulgatus	PGP(i-24:0/20:4(5Z,8Z,11Z,14Z)-OH(20))	0.0318190939724445	0.894059086204073
Romboutsia_ilealis	PGP(i-24:0/20:4(5Z,8Z,11Z,14Z)-OH(20))	-0.265545159578323	0.257822820183863
Romboutsia_lituseburensis	PGP(i-24:0/20:4(5Z,8Z,11Z,14Z)-OH(20))	-0.338178753852844	0.144737141730782
Roseburia_inulinivorans	PGP(i-24:0/20:4(5Z,8Z,11Z,14Z)-OH(20))	0.192340761423111	0.416553189695518
Rothia_dentocariosa	PGP(i-24:0/20:4(5Z,8Z,11Z,14Z)-OH(20))	0.063499927520752	0.79026765750815
Ruminococcaceae_bacterium	PGP(i-24:0/20:4(5Z,8Z,11Z,14Z)-OH(20))	0.447536706924438	0.0478568136084305
Streptococcus_rubneri	PGP(i-24:0/20:4(5Z,8Z,11Z,14Z)-OH(20))	-0.338178753852844	0.144737141730782
Terrisporobacter_glycolicus	PGP(i-24:0/20:4(5Z,8Z,11Z,14Z)-OH(20))	-0.408420026302338	0.0738069506721888
unclassified_Faecalibacterium	PGP(i-24:0/20:4(5Z,8Z,11Z,14Z)-OH(20))	0.0662916079163551	0.781257174095402
unclassified_Subdoligranulum	PGP(i-24:0/20:4(5Z,8Z,11Z,14Z)-OH(20))	0.0851563587784767	0.721122683476804
Bacteroides_caccae	1-Methyl-1,2-dihydropyridine-3-carboxamide	0.291522532701492	0.212365290301381
Bacteroides_cellulosilyticus	1-Methyl-1,2-dihydropyridine-3-carboxamide	-0.197744220495224	0.403326050964399
Bacteroides_massiliensis_B84634_Timone_84634_DSM_17679_JCM_13223	1-Methyl-1,2-dihydropyridine-3-carboxamide	0.0996142402291298	0.676059957196447
Bacteroides_vulgatus	1-Methyl-1,2-dihydropyridine-3-carboxamide	-0.0725625455379486	0.761116126585006
Bifidobacterium_longum	1-Methyl-1,2-dihydropyridine-3-carboxamide	0.491050243377686	0.0279067003903741
Bifidobacterium_pseudocatenulatum	1-Methyl-1,2-dihydropyridine-3-carboxamide	0.65397697687149	0.00176127178039431
Collinsella_aerofaciens	1-Methyl-1,2-dihydropyridine-3-carboxamide	0.324218690395355	0.163136418405845
Holdemanella_biformis	1-Methyl-1,2-dihydropyridine-3-carboxamide	0.258997023105621	0.270184036881723
Klebsiella_oxytoca	1-Methyl-1,2-dihydropyridine-3-carboxamide	-0.288286060094833	0.217718514219056
Lachnospiraceae_bacterium	1-Methyl-1,2-dihydropyridine-3-carboxamide	0.443682074546814	0.0500469863102624
Lactiplantibacillus_plantarum	1-Methyl-1,2-dihydropyridine-3-carboxamide	0.308221042156219	0.186130112999733
Limosilactobacillus_reuteri	1-Methyl-1,2-dihydropyridine-3-carboxamide	-0.278953582048416	0.233647586424053
Phocaeicola_plebeius	1-Methyl-1,2-dihydropyridine-3-carboxamide	0.346427768468857	0.13457513615099
Phocaeicola_vulgatus	1-Methyl-1,2-dihydropyridine-3-carboxamide	-0.0182097442448139	0.939261025464589
Romboutsia_ilealis	1-Methyl-1,2-dihydropyridine-3-carboxamide	-0.28473499417305	0.223693193349984
Romboutsia_lituseburensis	1-Methyl-1,2-dihydropyridine-3-carboxamide	-0.219151332974434	0.353240228709145
Roseburia_inulinivorans	1-Methyl-1,2-dihydropyridine-3-carboxamide	0.151578217744827	0.523517297951718
Rothia_dentocariosa	1-Methyl-1,2-dihydropyridine-3-carboxamide	0.0722677707672119	0.762059688753592
Ruminococcaceae_bacterium	1-Methyl-1,2-dihydropyridine-3-carboxamide	0.529567182064056	0.0163354890542371
Streptococcus_rubneri	1-Methyl-1,2-dihydropyridine-3-carboxamide	-0.219151332974434	0.353240228709145
Terrisporobacter_glycolicus	1-Methyl-1,2-dihydropyridine-3-carboxamide	-0.400363445281982	0.0802535277733285
unclassified_Faecalibacterium	1-Methyl-1,2-dihydropyridine-3-carboxamide	0.0992057174444199	0.67731963135401
unclassified_Subdoligranulum	1-Methyl-1,2-dihydropyridine-3-carboxamide	0.0804572701454163	0.735970061172952
Bacteroides_caccae	5β-Androstan-3α-ol-17-one sulfate	0.321634888648987	0.166710624719059
Bacteroides_cellulosilyticus	5β-Androstan-3α-ol-17-one sulfate	-0.095478892326355	0.688848978774193
Bacteroides_massiliensis_B84634_Timone_84634_DSM_17679_JCM_13223	5β-Androstan-3α-ol-17-one sulfate	0.019892867654562	0.933658273100229
Bacteroides_vulgatus	5β-Androstan-3α-ol-17-one sulfate	0.0913214012980461	0.701788929125035
Bifidobacterium_longum	5β-Androstan-3α-ol-17-one sulfate	0.520265996456146	0.0186925074847475
Bifidobacterium_pseudocatenulatum	5β-Androstan-3α-ol-17-one sulfate	0.493201613426208	0.0271255027056378
Collinsella_aerofaciens	5β-Androstan-3α-ol-17-one sulfate	0.461397022008896	0.0405839462180868
Holdemanella_biformis	5β-Androstan-3α-ol-17-one sulfate	0.338178753852844	0.144737141730782
Klebsiella_oxytoca	5β-Androstan-3α-ol-17-one sulfate	-0.338649660348892	0.144142991944345
Lachnospiraceae_bacterium	5β-Androstan-3α-ol-17-one sulfate	0.411483108997345	0.0714603074071729
Lactiplantibacillus_plantarum	5β-Androstan-3α-ol-17-one sulfate	0.402309119701385	0.0786597698735341
Limosilactobacillus_reuteri	5β-Androstan-3α-ol-17-one sulfate	-0.226579293608665	0.336742962520868
Phocaeicola_plebeius	5β-Androstan-3α-ol-17-one sulfate	0.45959597826004	0.0414773203944065
Phocaeicola_vulgatus	5β-Androstan-3α-ol-17-one sulfate	0.0848509222269058	0.722084900449293
Romboutsia_ilealis	5β-Androstan-3α-ol-17-one sulfate	-0.150090739130974	0.527648149253661
Romboutsia_lituseburensis	5β-Androstan-3α-ol-17-one sulfate	-0.29839301109314	0.201291267729258
Roseburia_inulinivorans	5β-Androstan-3α-ol-17-one sulfate	0.176575124263763	0.456451027383938
Rothia_dentocariosa	5β-Androstan-3α-ol-17-one sulfate	0.0966930761933327	0.685085360400275
Ruminococcaceae_bacterium	5β-Androstan-3α-ol-17-one sulfate	0.610755980014801	0.00423044128034444
Streptococcus_rubneri	5β-Androstan-3α-ol-17-one sulfate	-0.29839301109314	0.201291267729258
Terrisporobacter_glycolicus	5β-Androstan-3α-ol-17-one sulfate	-0.378113240003586	0.100220994116842
unclassified_Faecalibacterium	5β-Androstan-3α-ol-17-one sulfate	0.221734002232552	0.347452085086263
unclassified_Subdoligranulum	5β-Androstan-3α-ol-17-one sulfate	0.138981610536575	0.558970281879538
Bacteroides_caccae	N-(1-Deoxy-1-fructosyl)tryptophan	0.0144268944859505	0.951862959471315
Bacteroides_cellulosilyticus	N-(1-Deoxy-1-fructosyl)tryptophan	-0.345763385295868	0.135374395401262
Bacteroides_massiliensis_B84634_Timone_84634_DSM_17679_JCM_13223	N-(1-Deoxy-1-fructosyl)tryptophan	0.218821540474892	0.35398332979747
Bacteroides_vulgatus	N-(1-Deoxy-1-fructosyl)tryptophan	0.0377361178398132	0.874496054077887
Bifidobacterium_longum	N-(1-Deoxy-1-fructosyl)tryptophan	0.160809487104416	0.498225526231641
Bifidobacterium_pseudocatenulatum	N-(1-Deoxy-1-fructosyl)tryptophan	-0.101405940949917	0.670545093298892
Collinsella_aerofaciens	N-(1-Deoxy-1-fructosyl)tryptophan	0.0903434753417969	0.704844336160626
Holdemanella_biformis	N-(1-Deoxy-1-fructosyl)tryptophan	0.019892867654562	0.933658273100229
Klebsiella_oxytoca	N-(1-Deoxy-1-fructosyl)tryptophan	-0.287852227687836	0.218442759189331
Lachnospiraceae_bacterium	N-(1-Deoxy-1-fructosyl)tryptophan	-0.00315312715247273	0.989473657229938
Lactiplantibacillus_plantarum	N-(1-Deoxy-1-fructosyl)tryptophan	-0.173345178365707	0.464859663334492
Limosilactobacillus_reuteri	N-(1-Deoxy-1-fructosyl)tryptophan	-0.164522543549538	0.488223082422678
Phocaeicola_plebeius	N-(1-Deoxy-1-fructosyl)tryptophan	-0.145135566592216	0.541517603483471
Phocaeicola_vulgatus	N-(1-Deoxy-1-fructosyl)tryptophan	0.056062214076519	0.81439630073486
Romboutsia_ilealis	N-(1-Deoxy-1-fructosyl)tryptophan	-0.265545159578323	0.257822820183863
Romboutsia_lituseburensis	N-(1-Deoxy-1-fructosyl)tryptophan	-0.139250069856644	0.558203755912028
Roseburia_inulinivorans	N-(1-Deoxy-1-fructosyl)tryptophan	0.323195546865463	0.164545376512289
Rothia_dentocariosa	N-(1-Deoxy-1-fructosyl)tryptophan	-0.183283895254135	0.439238631608148
Ruminococcaceae_bacterium	N-(1-Deoxy-1-fructosyl)tryptophan	-0.0849943682551384	0.72163295218972
Streptococcus_rubneri	N-(1-Deoxy-1-fructosyl)tryptophan	-0.139250069856644	0.558203755912028
Terrisporobacter_glycolicus	N-(1-Deoxy-1-fructosyl)tryptophan	0.0173181630671024	0.942230035502703
unclassified_Faecalibacterium	N-(1-Deoxy-1-fructosyl)tryptophan	-0.240783303976059	0.306484564026681
unclassified_Subdoligranulum	N-(1-Deoxy-1-fructosyl)tryptophan	-0.175936251878738	0.458107998390985
Bacteroides_caccae	Lyso-PAF C-16	-0.553313851356506	0.0113828302653052
Bacteroides_cellulosilyticus	Lyso-PAF C-16	0.186322882771492	0.431555393681812
Bacteroides_massiliensis_B84634_Timone_84634_DSM_17679_JCM_13223	Lyso-PAF C-16	0.019892867654562	0.933658273100229
Bacteroides_vulgatus	Lyso-PAF C-16	-0.492078989744186	0.0275309668519443
Bifidobacterium_longum	Lyso-PAF C-16	-0.204953268170357	0.38604264820262
Bifidobacterium_pseudocatenulatum	Lyso-PAF C-16	-0.212030604481697	0.369484770873044
Collinsella_aerofaciens	Lyso-PAF C-16	-0.402243554592133	0.0787130901959698
Holdemanella_biformis	Lyso-PAF C-16	-0.218821540474892	0.35398332979747
Klebsiella_oxytoca	Lyso-PAF C-16	0.0701488628983498	0.768851669217418
Lachnospiraceae_bacterium	Lyso-PAF C-16	-0.162386044859886	0.493966380294076
Lactiplantibacillus_plantarum	Lyso-PAF C-16	-0.433826416730881	0.0559958230325717
Limosilactobacillus_reuteri	Lyso-PAF C-16	0.196272507309914	0.406905664062081
Phocaeicola_plebeius	Lyso-PAF C-16	-0.403960675001144	0.0773254892335147
Phocaeicola_vulgatus	Lyso-PAF C-16	-0.286371856927872	0.220926002484864
Romboutsia_ilealis	Lyso-PAF C-16	0.189056620001793	0.424705201730696
Romboutsia_lituseburensis	Lyso-PAF C-16	0.29839301109314	0.201291267729258
Roseburia_inulinivorans	Lyso-PAF C-16	-0.182881370186806	0.440261656284045
Rothia_dentocariosa	Lyso-PAF C-16	0.106795340776443	0.654054972118671
Ruminococcaceae_bacterium	Lyso-PAF C-16	-0.613764643669128	0.00399615031621758
Streptococcus_rubneri	Lyso-PAF C-16	0.29839301109314	0.201291267729258
Terrisporobacter_glycolicus	Lyso-PAF C-16	0.378113240003586	0.100220994116842
unclassified_Faecalibacterium	Lyso-PAF C-16	-0.439658135175705	0.0524143615620698
unclassified_Subdoligranulum	Lyso-PAF C-16	-0.431405335664749	0.057536164561572
Bacteroides_caccae	trans-2-trans-4-Heptadien-1-ol	0.116263799369335	0.625458190108122
Bacteroides_cellulosilyticus	trans-2-trans-4-Heptadien-1-ol	0.0417140796780586	0.861382617848581
Bacteroides_massiliensis_B84634_Timone_84634_DSM_17679_JCM_13223	trans-2-trans-4-Heptadien-1-ol	-0.0596785992383957	0.802642901009557
Bacteroides_vulgatus	trans-2-trans-4-Heptadien-1-ol	0.12679335474968	0.594252363851369
Bifidobacterium_longum	trans-2-trans-4-Heptadien-1-ol	-0.200223580002785	0.39733472385803
Bifidobacterium_pseudocatenulatum	trans-2-trans-4-Heptadien-1-ol	-0.215103507041931	0.362423234664294
Collinsella_aerofaciens	trans-2-trans-4-Heptadien-1-ol	-0.288238704204559	0.217797493924548
Holdemanella_biformis	trans-2-trans-4-Heptadien-1-ol	0.0596785992383957	0.802642901009557
Klebsiella_oxytoca	trans-2-trans-4-Heptadien-1-ol	0.328973948955536	0.15669708687757
Lachnospiraceae_bacterium	trans-2-trans-4-Heptadien-1-ol	-0.0725219249725342	0.761246132124704
Lactiplantibacillus_plantarum	trans-2-trans-4-Heptadien-1-ol	-0.312392115592957	0.179935272147161
Limosilactobacillus_reuteri	trans-2-trans-4-Heptadien-1-ol	0.245340645313263	0.297137329102292
Phocaeicola_plebeius	trans-2-trans-4-Heptadien-1-ol	-0.237054765224457	0.314262705438835
Phocaeicola_vulgatus	trans-2-trans-4-Heptadien-1-ol	0.166671454906464	0.482479809818923
Romboutsia_ilealis	trans-2-trans-4-Heptadien-1-ol	0.119783960282803	0.614953811032708
Romboutsia_lituseburensis	trans-2-trans-4-Heptadien-1-ol	0.338178753852844	0.144737141730782
Roseburia_inulinivorans	trans-2-trans-4-Heptadien-1-ol	-0.286934584379196	0.219979888646818
Rothia_dentocariosa	trans-2-trans-4-Heptadien-1-ol	0.147204384207726	0.535706849808687
Ruminococcaceae_bacterium	trans-2-trans-4-Heptadien-1-ol	-0.221135780215263	0.34878785596378
Streptococcus_rubneri	trans-2-trans-4-Heptadien-1-ol	0.338178753852844	0.144737141730782
Terrisporobacter_glycolicus	trans-2-trans-4-Heptadien-1-ol	0.518101692199707	0.019278090763448
unclassified_Faecalibacterium	trans-2-trans-4-Heptadien-1-ol	-0.241545274853706	0.304909485744358
unclassified_Subdoligranulum	trans-2-trans-4-Heptadien-1-ol	0.0337411984801292	0.887697167054159
Bacteroides_caccae	Ganoderic acid Mf	0.343699544668198	0.137878566437004
Bacteroides_cellulosilyticus	Ganoderic acid Mf	-0.156659543514252	0.509521471618805
Bacteroides_massiliensis_B84634_Timone_84634_DSM_17679_JCM_13223	Ganoderic acid Mf	0.0994643345475197	0.676522093186835
Bacteroides_vulgatus	Ganoderic acid Mf	0.0679250136017799	0.775997501816333
Bifidobacterium_longum	Ganoderic acid Mf	0.528148770332336	0.0166786559068135
Bifidobacterium_pseudocatenulatum	Ganoderic acid Mf	0.482446432113647	0.0312094451343872
Collinsella_aerofaciens	Ganoderic acid Mf	0.243066966533661	0.301778700018644
Holdemanella_biformis	Ganoderic acid Mf	0.218821540474892	0.35398332979747
Klebsiella_oxytoca	Ganoderic acid Mf	-0.321717172861099	0.16659597804138
Lachnospiraceae_bacterium	Ganoderic acid Mf	0.274322062730789	0.241825831614952
Lactiplantibacillus_plantarum	Ganoderic acid Mf	0.279947817325592	0.231915638540619
Limosilactobacillus_reuteri	Ganoderic acid Mf	-0.138545304536819	0.560217052187641
Phocaeicola_plebeius	Ganoderic acid Mf	0.353163212537766	0.126659758931507
Phocaeicola_vulgatus	Ganoderic acid Mf	0.0212127305567265	0.929266823333482
Romboutsia_ilealis	Ganoderic acid Mf	-0.265545159578323	0.257822820183863
Romboutsia_lituseburensis	Ganoderic acid Mf	-0.377964466810226	0.100365627976976
Roseburia_inulinivorans	Ganoderic acid Mf	0.184457942843437	0.43626190688468
Rothia_dentocariosa	Ganoderic acid Mf	-0.0461817681789398	0.84669647120223
Ruminococcaceae_bacterium	Ganoderic acid Mf	0.540052711963654	0.013970530517492
Streptococcus_rubneri	Ganoderic acid Mf	-0.377964466810226	0.100365627976976
Terrisporobacter_glycolicus	Ganoderic acid Mf	-0.411306381225586	0.0715941620405709
unclassified_Faecalibacterium	Ganoderic acid Mf	0.233925551176071	0.320881230856548
unclassified_Subdoligranulum	Ganoderic acid Mf	0.222531244158745	0.345676551978663
Bacteroides_caccae	7',8'-Dihydro-8'-hydroxyreticulataxanthin	-0.562648892402649	0.00980564888466606
Bacteroides_cellulosilyticus	7',8'-Dihydro-8'-hydroxyreticulataxanthin	0.0741583630442619	0.756013645005793
Bacteroides_massiliensis_B84634_Timone_84634_DSM_17679_JCM_13223	7',8'-Dihydro-8'-hydroxyreticulataxanthin	0.0994643345475197	0.676522093186835
Bacteroides_vulgatus	7',8'-Dihydro-8'-hydroxyreticulataxanthin	-0.411323696374893	0.0715810391634069
Bifidobacterium_longum	7',8'-Dihydro-8'-hydroxyreticulataxanthin	-0.124548524618149	0.600850493037386
Bifidobacterium_pseudocatenulatum	7',8'-Dihydro-8'-hydroxyreticulataxanthin	-0.225858688354492	0.338323241486715
Collinsella_aerofaciens	7',8'-Dihydro-8'-hydroxyreticulataxanthin	-0.4431132376194	0.0503765837390822
Holdemanella_biformis	7',8'-Dihydro-8'-hydroxyreticulataxanthin	-0.218821540474892	0.35398332979747
Klebsiella_oxytoca	7',8'-Dihydro-8'-hydroxyreticulataxanthin	-0.159649133682251	0.501371636452003
Lachnospiraceae_bacterium	7',8'-Dihydro-8'-hydroxyreticulataxanthin	-0.375222146511078	0.103058935625852
Lactiplantibacillus_plantarum	7',8'-Dihydro-8'-hydroxyreticulataxanthin	-0.382842540740967	0.0957019668144872
Limosilactobacillus_reuteri	7',8'-Dihydro-8'-hydroxyreticulataxanthin	0.160193011164665	0.499895804882185
Phocaeicola_plebeius	7',8'-Dihydro-8'-hydroxyreticulataxanthin	-0.367676794528961	0.11073981294411
Phocaeicola_vulgatus	7',8'-Dihydro-8'-hydroxyreticulataxanthin	-0.363646805286407	0.1150072776934
Romboutsia_ilealis	7',8'-Dihydro-8'-hydroxyreticulataxanthin	0.290079236030579	0.214741708436518
Romboutsia_lituseburensis	7',8'-Dihydro-8'-hydroxyreticulataxanthin	0.258607268333435	0.270931297341351
Roseburia_inulinivorans	7',8'-Dihydro-8'-hydroxyreticulataxanthin	-0.294817388057709	0.207005474960521
Rothia_dentocariosa	7',8'-Dihydro-8'-hydroxyreticulataxanthin	0.015874981880188	0.947037440002437
Ruminococcaceae_bacterium	7',8'-Dihydro-8'-hydroxyreticulataxanthin	-0.460323452949524	0.04111465827107
Streptococcus_rubneri	7',8'-Dihydro-8'-hydroxyreticulataxanthin	0.258607268333435	0.270931297341351
Terrisporobacter_glycolicus	7',8'-Dihydro-8'-hydroxyreticulataxanthin	0.402647286653519	0.0783851842783976
unclassified_Faecalibacterium	7',8'-Dihydro-8'-hydroxyreticulataxanthin	-0.195064961910248	0.409855632712147
unclassified_Subdoligranulum	7',8'-Dihydro-8'-hydroxyreticulataxanthin	-0.175132885575294	0.460195966634476
Bacteroides_caccae	Sandosapogenol	0.259684085845947	0.268869907955173
Bacteroides_cellulosilyticus	Sandosapogenol	-0.173345178365707	0.464859663334492
Bacteroides_massiliensis_B84634_Timone_84634_DSM_17679_JCM_13223	Sandosapogenol	0.0596785992383957	0.802642901009557
Bacteroides_vulgatus	Sandosapogenol	0.123019747436047	0.605361185971438
Bifidobacterium_longum	Sandosapogenol	0.433554977178574	0.056166940377365
Bifidobacterium_pseudocatenulatum	Sandosapogenol	0.402550846338272	0.0784634193895337
Collinsella_aerofaciens	Sandosapogenol	0.577552914619446	0.00765905219268204
Holdemanella_biformis	Sandosapogenol	0.139250069856644	0.558203755912028
Klebsiella_oxytoca	Sandosapogenol	-0.345906436443329	0.135202021260615
Lachnospiraceae_bacterium	Sandosapogenol	0.384681522846222	0.0939856179252569
Lactiplantibacillus_plantarum	Sandosapogenol	0.459781855344772	0.0413844222758923
Limosilactobacillus_reuteri	Sandosapogenol	-0.281420141458511	0.229366198624555
Phocaeicola_plebeius	Sandosapogenol	0.304784685373306	0.191340713710028
Phocaeicola_vulgatus	Sandosapogenol	0.10909403860569	0.647067709990787
Romboutsia_ilealis	Sandosapogenol	-0.180397525429726	0.446601935195968
Romboutsia_lituseburensis	Sandosapogenol	-0.338178753852844	0.144737141730782
Roseburia_inulinivorans	Sandosapogenol	0.357879936695099	0.121317633026725
Rothia_dentocariosa	Sandosapogenol	-0.0707158297300339	0.767032693416988
Ruminococcaceae_bacterium	Sandosapogenol	0.425723999738693	0.0612769135857842
Streptococcus_rubneri	Sandosapogenol	-0.338178753852844	0.144737141730782
Terrisporobacter_glycolicus	Sandosapogenol	-0.463260859251022	0.0396751782729756
unclassified_Faecalibacterium	Sandosapogenol	0.201160743832588	0.395082928470142
unclassified_Subdoligranulum	Sandosapogenol	0.081139549612999	0.733808570187922
Bacteroides_caccae	ENOXOLONE	0.243559926748276	0.300768673967592
Bacteroides_cellulosilyticus	ENOXOLONE	-0.15758652985096	0.506987682311397
Bacteroides_massiliensis_B84634_Timone_84634_DSM_17679_JCM_13223	ENOXOLONE	0.179035797715187	0.450097926518676
Bacteroides_vulgatus	ENOXOLONE	0.150189742445946	0.527372737932165
Bifidobacterium_longum	ENOXOLONE	0.416212797164917	0.0679471404520076
Bifidobacterium_pseudocatenulatum	ENOXOLONE	0.40408730506897	0.0772238852253109
Collinsella_aerofaciens	ENOXOLONE	0.63563084602356	0.00259541992389578
Holdemanella_biformis	ENOXOLONE	0.258607268333435	0.270931297341351
Klebsiella_oxytoca	ENOXOLONE	-0.403960675001144	0.0773254892335147
Lachnospiraceae_bacterium	ENOXOLONE	0.42409560084343	0.0623822564486041
Lactiplantibacillus_plantarum	ENOXOLONE	0.357814103364944	0.121391068877346
Limosilactobacillus_reuteri	ENOXOLONE	-0.372340500354767	0.105945230776701
Phocaeicola_plebeius	ENOXOLONE	0.333811819553375	0.150328763220585
Phocaeicola_vulgatus	ENOXOLONE	0.162125870585442	0.494668024445541
Romboutsia_ilealis	ENOXOLONE	-0.119783960282803	0.614953811032708
Romboutsia_lituseburensis	ENOXOLONE	-0.377964466810226	0.100365627976976
Roseburia_inulinivorans	ENOXOLONE	0.38310495018959	0.0954556649651157
Rothia_dentocariosa	ENOXOLONE	0.0721590146422386	0.762407894451297
Ruminococcaceae_bacterium	ENOXOLONE	0.530274569988251	0.0161664739323872
Streptococcus_rubneri	ENOXOLONE	-0.377964466810226	0.100365627976976
Terrisporobacter_glycolicus	ENOXOLONE	-0.493567645549774	0.026994322825034
unclassified_Faecalibacterium	ENOXOLONE	0.192017063498497	0.417352914212852
unclassified_Subdoligranulum	ENOXOLONE	0.0506117977201939	0.832181997216409
Bacteroides_caccae	Leu Ser His Asp	0.283446043729782	0.225888089135528
Bacteroides_cellulosilyticus	Leu Ser His Asp	-0.25491937994957	0.278065908364501
Bacteroides_massiliensis_B84634_Timone_84634_DSM_17679_JCM_13223	Leu Ser His Asp	0.139250069856644	0.558203755912028
Bacteroides_vulgatus	Leu Ser His Asp	0.0286794491112232	0.904464148593529
Bifidobacterium_longum	Leu Ser His Asp	0.42724871635437	0.0602554346563684
Bifidobacterium_pseudocatenulatum	Leu Ser His Asp	0.384113401174545	0.0945134291467118
Collinsella_aerofaciens	Leu Ser His Asp	0.610893964767456	0.0042194531133497
Holdemanella_biformis	Leu Ser His Asp	0.258607268333435	0.270931297341351
Klebsiella_oxytoca	Leu Ser His Asp	-0.457177042961121	0.0427010191549573
Lachnospiraceae_bacterium	Leu Ser His Asp	0.331078350543976	0.153904405193861
Lactiplantibacillus_plantarum	Leu Ser His Asp	0.38191556930542	0.0965757578419759
Limosilactobacillus_reuteri	Leu Ser His Asp	-0.438726782798767	0.0529742790750489
Phocaeicola_plebeius	Leu Ser His Asp	0.333811819553375	0.150328763220585
Phocaeicola_vulgatus	Leu Ser His Asp	0.0196975357830524	0.934308341334439
Romboutsia_ilealis	Leu Ser His Asp	-0.271317899227142	0.247227685468347
Romboutsia_lituseburensis	Leu Ser His Asp	-0.29839301109314	0.201291267729258
Roseburia_inulinivorans	Leu Ser His Asp	0.25382673740387	0.280201961780553
Rothia_dentocariosa	Leu Ser His Asp	-0.0793749168515205	0.739402919271609
Ruminococcaceae_bacterium	Leu Ser His Asp	0.449793189764023	0.0466092787510801
Streptococcus_rubneri	Leu Ser His Asp	-0.29839301109314	0.201291267729258
Terrisporobacter_glycolicus	Leu Ser His Asp	-0.378113240003586	0.100220994116842
unclassified_Faecalibacterium	Leu Ser His Asp	0.0594338551163673	0.803437072949121
unclassified_Subdoligranulum	Leu Ser His Asp	-0.0313311144709587	0.895675242775404
Bacteroides_caccae	Ile Ile Pro Ile	0.207917004823685	0.379059079518992
Bacteroides_cellulosilyticus	Ile Ile Pro Ile	-0.146462768316269	0.537786545021802
Bacteroides_massiliensis_B84634_Timone_84634_DSM_17679_JCM_13223	Ile Ile Pro Ile	0.019892867654562	0.933658273100229
Bacteroides_vulgatus	Ile Ile Pro Ile	0.178114473819733	0.452471270514939
Bifidobacterium_longum	Ile Ile Pro Ile	0.449320614337921	0.0468684581434831
Bifidobacterium_pseudocatenulatum	Ile Ile Pro Ile	0.416378945112228	0.0678261317585949
Collinsella_aerofaciens	Ile Ile Pro Ile	0.544211864471436	0.0131125452803444
Holdemanella_biformis	Ile Ile Pro Ile	0.258607268333435	0.270931297341351
Klebsiella_oxytoca	Ile Ile Pro Ile	-0.384609252214432	0.094052640572913
Lachnospiraceae_bacterium	Ile Ile Pro Ile	0.449320614337921	0.0468684581434831
Lactiplantibacillus_plantarum	Ile Ile Pro Ile	0.383769541978836	0.0948339422730482
Limosilactobacillus_reuteri	Ile Ile Pro Ile	-0.396874576807022	0.083171169784398
Phocaeicola_plebeius	Ile Ile Pro Ile	0.408798515796661	0.0735139140550063
Phocaeicola_vulgatus	Ile Ile Pro Ile	0.128791570663452	0.58840471569344
Romboutsia_ilealis	Ile Ile Pro Ile	-0.180397525429726	0.446601935195968
Romboutsia_lituseburensis	Ile Ile Pro Ile	-0.258607268333435	0.270931297341351
Roseburia_inulinivorans	Ile Ile Pro Ile	0.324772089719772	0.162377812232688
Rothia_dentocariosa	Ile Ile Pro Ile	0.011545442044735	0.961469579827618
Ruminococcaceae_bacterium	Ile Ile Pro Ile	0.394133150577545	0.0855182330649418
Streptococcus_rubneri	Ile Ile Pro Ile	-0.258607268333435	0.270931297341351
Terrisporobacter_glycolicus	Ile Ile Pro Ile	-0.457488149404526	0.042542092787607
unclassified_Faecalibacterium	Ile Ile Pro Ile	0.0441944040358067	0.853223598979327
unclassified_Subdoligranulum	Ile Ile Pro Ile	-0.0409714542329311	0.863828151665572
Bacteroides_caccae	3-Phenylpropyl formate	0.126447483897209	0.595266991502028
Bacteroides_cellulosilyticus	3-Phenylpropyl formate	-0.284582734107971	0.223951741653913
Bacteroides_massiliensis_B84634_Timone_84634_DSM_17679_JCM_13223	3-Phenylpropyl formate	0.338178753852844	0.144737141730782
Bacteroides_vulgatus	3-Phenylpropyl formate	0.283020883798599	0.226615143790823
Bifidobacterium_longum	3-Phenylpropyl formate	-0.0630625411868095	0.791681729933695
Bifidobacterium_pseudocatenulatum	3-Phenylpropyl formate	-0.147499546408653	0.534880165043831
Collinsella_aerofaciens	3-Phenylpropyl formate	-0.233387306332588	0.322027982461599
Holdemanella_biformis	3-Phenylpropyl formate	-0.218821540474892	0.35398332979747
Klebsiella_oxytoca	3-Phenylpropyl formate	-0.13787879049778	0.56212402945899
Lachnospiraceae_bacterium	3-Phenylpropyl formate	-0.351573675870895	0.128497156558566
Lactiplantibacillus_plantarum	3-Phenylpropyl formate	0.067669503390789	0.77681964829112
Limosilactobacillus_reuteri	3-Phenylpropyl formate	-0.402647286653519	0.0783851842783976
Phocaeicola_plebeius	3-Phenylpropyl formate	0.154811277985573	0.514591462671988
Phocaeicola_vulgatus	3-Phenylpropyl formate	0.121215596795082	0.610702120449234
Romboutsia_ilealis	3-Phenylpropyl formate	0.0375226847827435	0.875200562409204
Romboutsia_lituseburensis	3-Phenylpropyl formate	-0.377964466810226	0.100365627976976
Roseburia_inulinivorans	3-Phenylpropyl formate	0.0725219249725342	0.761246132124704
Rothia_dentocariosa	3-Phenylpropyl formate	-0.0447385869920254	0.851435399960789
Ruminococcaceae_bacterium	3-Phenylpropyl formate	0.142158716917038	0.549928862347763
Streptococcus_rubneri	3-Phenylpropyl formate	-0.377964466810226	0.100365627976976
Terrisporobacter_glycolicus	3-Phenylpropyl formate	-0.493567645549774	0.026994322825034
unclassified_Faecalibacterium	3-Phenylpropyl formate	0.265166431665421	0.258527825802186
unclassified_Subdoligranulum	3-Phenylpropyl formate	-0.0417748168110847	0.861182658306073
Bacteroides_caccae	2-Phenylethyl 3-methyl-2-butenoate	0.1196583583951	0.615327392122005
Bacteroides_cellulosilyticus	2-Phenylethyl 3-methyl-2-butenoate	-0.32166188955307	0.166672998361618
Bacteroides_massiliensis_B84634_Timone_84634_DSM_17679_JCM_13223	2-Phenylethyl 3-methyl-2-butenoate	0.338178753852844	0.144737141730782
Bacteroides_vulgatus	2-Phenylethyl 3-methyl-2-butenoate	0.247548937797546	0.29267142930269
Bifidobacterium_longum	2-Phenylethyl 3-methyl-2-butenoate	-0.0362609624862671	0.879367135651322
Bifidobacterium_pseudocatenulatum	2-Phenylethyl 3-methyl-2-butenoate	-0.0691404119133949	0.772089909896553
Collinsella_aerofaciens	2-Phenylethyl 3-methyl-2-butenoate	-0.229085236787796	0.33128131275423
Holdemanella_biformis	2-Phenylethyl 3-methyl-2-butenoate	-0.218821540474892	0.35398332979747
Klebsiella_oxytoca	2-Phenylethyl 3-methyl-2-butenoate	-0.186257317662239	0.431720401443643
Lachnospiraceae_bacterium	2-Phenylethyl 3-methyl-2-butenoate	-0.269592374563217	0.250365010436534
Lactiplantibacillus_plantarum	2-Phenylethyl 3-methyl-2-butenoate	0.0852821171283722	0.720726623992257
Limosilactobacillus_reuteri	2-Phenylethyl 3-methyl-2-butenoate	-0.402647286653519	0.0783851842783976
Phocaeicola_plebeius	2-Phenylethyl 3-methyl-2-butenoate	0.159649133682251	0.501371636452003
Phocaeicola_vulgatus	2-Phenylethyl 3-methyl-2-butenoate	0.0833357274532318	0.726864137307801
Romboutsia_ilealis	2-Phenylethyl 3-methyl-2-butenoate	0.0101022617891431	0.966283073989934
Romboutsia_lituseburensis	2-Phenylethyl 3-methyl-2-butenoate	-0.377964466810226	0.100365627976976
Roseburia_inulinivorans	2-Phenylethyl 3-methyl-2-butenoate	0.119818828999996	0.61485011623977
Rothia_dentocariosa	2-Phenylethyl 3-methyl-2-butenoate	-0.0447385869920254	0.851435399960789
Ruminococcaceae_bacterium	2-Phenylethyl 3-methyl-2-butenoate	0.207596853375435	0.379810022383489
Streptococcus_rubneri	2-Phenylethyl 3-methyl-2-butenoate	-0.377964466810226	0.100365627976976
Terrisporobacter_glycolicus	2-Phenylethyl 3-methyl-2-butenoate	-0.493567645549774	0.026994322825034
unclassified_Faecalibacterium	2-Phenylethyl 3-methyl-2-butenoate	0.288787573575974	0.216883249234285
unclassified_Subdoligranulum	2-Phenylethyl 3-methyl-2-butenoate	-0.0184773225337267	0.938370125127777
Bacteroides_caccae	cis-Linoleic acid	0.117112435400486	0.622919342842207
Bacteroides_cellulosilyticus	cis-Linoleic acid	-0.0463489778339863	0.84614773437929
Bacteroides_massiliensis_B84634_Timone_84634_DSM_17679_JCM_13223	cis-Linoleic acid	0.29839301109314	0.201291267729258
Bacteroides_vulgatus	cis-Linoleic acid	0.374342292547226	0.103934081166934
Bifidobacterium_longum	cis-Linoleic acid	0.0583328530192375	0.807012006371716
Bifidobacterium_pseudocatenulatum	cis-Linoleic acid	-0.0537758767604828	0.821846905807545
Collinsella_aerofaciens	cis-Linoleic acid	-0.132288664579391	0.578229671260432
Holdemanella_biformis	cis-Linoleic acid	-0.0994643345475197	0.676522093186835
Klebsiella_oxytoca	cis-Linoleic acid	-0.200770869851112	0.396018850843162
Lachnospiraceae_bacterium	cis-Linoleic acid	-0.323195546865463	0.164545376512289
Lactiplantibacillus_plantarum	cis-Linoleic acid	0.037079181522131	0.876664784161255
Limosilactobacillus_reuteri	cis-Linoleic acid	-0.342033714056015	0.139923458522461
Phocaeicola_plebeius	cis-Linoleic acid	0.130622014403343	0.583069477124772
Phocaeicola_vulgatus	cis-Linoleic acid	0.115154817700386	0.62878203303183
Romboutsia_ilealis	cis-Linoleic acid	0.193386152386665	0.413976108594086
Romboutsia_lituseburensis	cis-Linoleic acid	-0.377964466810226	0.100365627976976
Roseburia_inulinivorans	cis-Linoleic acid	-0.0488734692335129	0.837871458987539
Rothia_dentocariosa	cis-Linoleic acid	-0.0533976703882217	0.823080820762861
Ruminococcaceae_bacterium	cis-Linoleic acid	0.18578414618969	0.432912222493554
Streptococcus_rubneri	cis-Linoleic acid	-0.377964466810226	0.100365627976976
Terrisporobacter_glycolicus	cis-Linoleic acid	-0.493567645549774	0.026994322825034
unclassified_Faecalibacterium	cis-Linoleic acid	0.349745362997055	0.130633868675562
unclassified_Subdoligranulum	cis-Linoleic acid	0.13335807621479	0.575133319365981
Bacteroides_caccae	2alpha-(3-Hydroxypropyl)-1alpha,25-dihydroxy-19-norvitamin D3	0.0916532129049301	0.700753222881403
Bacteroides_cellulosilyticus	2alpha-(3-Hydroxypropyl)-1alpha,25-dihydroxy-19-norvitamin D3	-0.300341367721558	0.198222278332205
Bacteroides_massiliensis_B84634_Timone_84634_DSM_17679_JCM_13223	2alpha-(3-Hydroxypropyl)-1alpha,25-dihydroxy-19-norvitamin D3	0.377964466810226	0.100365627976976
Bacteroides_vulgatus	2alpha-(3-Hydroxypropyl)-1alpha,25-dihydroxy-19-norvitamin D3	0.259624481201172	0.268983753261048
Bifidobacterium_longum	2alpha-(3-Hydroxypropyl)-1alpha,25-dihydroxy-19-norvitamin D3	-0.029954707249999	0.900235927250451
Bifidobacterium_pseudocatenulatum	2alpha-(3-Hydroxypropyl)-1alpha,25-dihydroxy-19-norvitamin D3	-0.121379837393761	0.610215119741702
Collinsella_aerofaciens	2alpha-(3-Hydroxypropyl)-1alpha,25-dihydroxy-19-norvitamin D3	-0.159176602959633	0.502655575402294
Holdemanella_biformis	2alpha-(3-Hydroxypropyl)-1alpha,25-dihydroxy-19-norvitamin D3	-0.218821540474892	0.35398332979747
Klebsiella_oxytoca	2alpha-(3-Hydroxypropyl)-1alpha,25-dihydroxy-19-norvitamin D3	-0.191095173358917	0.419635050755252
Lachnospiraceae_bacterium	2alpha-(3-Hydroxypropyl)-1alpha,25-dihydroxy-19-norvitamin D3	-0.31688928604126	0.173414583670775
Lactiplantibacillus_plantarum	2alpha-(3-Hydroxypropyl)-1alpha,25-dihydroxy-19-norvitamin D3	0.0732313841581345	0.758976406732811
Limosilactobacillus_reuteri	2alpha-(3-Hydroxypropyl)-1alpha,25-dihydroxy-19-norvitamin D3	-0.402647286653519	0.0783851842783976
Phocaeicola_plebeius	2alpha-(3-Hydroxypropyl)-1alpha,25-dihydroxy-19-norvitamin D3	0.128203094005585	0.590124328859444
Phocaeicola_vulgatus	2alpha-(3-Hydroxypropyl)-1alpha,25-dihydroxy-19-norvitamin D3	0.130306765437126	0.583986869776252
Romboutsia_ilealis	2alpha-(3-Hydroxypropyl)-1alpha,25-dihydroxy-19-norvitamin D3	0.0101022617891431	0.966283073989934
Romboutsia_lituseburensis	2alpha-(3-Hydroxypropyl)-1alpha,25-dihydroxy-19-norvitamin D3	-0.377964466810226	0.100365627976976
Roseburia_inulinivorans	2alpha-(3-Hydroxypropyl)-1alpha,25-dihydroxy-19-norvitamin D3	0.184457942843437	0.43626190688468
Rothia_dentocariosa	2alpha-(3-Hydroxypropyl)-1alpha,25-dihydroxy-19-norvitamin D3	-0.0447385869920254	0.851435399960789
Ruminococcaceae_bacterium	2alpha-(3-Hydroxypropyl)-1alpha,25-dihydroxy-19-norvitamin D3	0.156449809670448	0.510095589236839
Streptococcus_rubneri	2alpha-(3-Hydroxypropyl)-1alpha,25-dihydroxy-19-norvitamin D3	-0.377964466810226	0.100365627976976
Terrisporobacter_glycolicus	2alpha-(3-Hydroxypropyl)-1alpha,25-dihydroxy-19-norvitamin D3	-0.493567645549774	0.026994322825034
unclassified_Faecalibacterium	2alpha-(3-Hydroxypropyl)-1alpha,25-dihydroxy-19-norvitamin D3	0.278119951486588	0.235106201192176
unclassified_Subdoligranulum	2alpha-(3-Hydroxypropyl)-1alpha,25-dihydroxy-19-norvitamin D3	-0.0168705992400646	0.943720724484391
Bacteroides_caccae	12-HEPE	-0.0551616549491882	0.817329204401845
Bacteroides_cellulosilyticus	12-HEPE	-0.247503533959389	0.292762833997993
Bacteroides_massiliensis_B84634_Timone_84634_DSM_17679_JCM_13223	12-HEPE	0.338178753852844	0.144737141730782
Bacteroides_vulgatus	12-HEPE	0.139623641967773	0.557137881597896
Bifidobacterium_longum	12-HEPE	-0.018918763846159	0.936900503447484
Bifidobacterium_pseudocatenulatum	12-HEPE	0.0291926190257072	0.902762388350653
Collinsella_aerofaciens	12-HEPE	-0.233387306332588	0.322027982461599
Holdemanella_biformis	12-HEPE	-0.29839301109314	0.201291267729258
Klebsiella_oxytoca	12-HEPE	-0.331392884254456	0.153489986564252
Lachnospiraceae_bacterium	12-HEPE	-0.184457942843437	0.43626190688468
Lactiplantibacillus_plantarum	12-HEPE	0.131631091237068	0.580137143845364
Limosilactobacillus_reuteri	12-HEPE	-0.177511170506477	0.454028881527654
Phocaeicola_plebeius	12-HEPE	0.154811277985573	0.514591462671988
Phocaeicola_vulgatus	12-HEPE	-0.0803053379058838	0.736451649872529
Romboutsia_ilealis	12-HEPE	0.0923635363578796	0.698537751943134
Romboutsia_lituseburensis	12-HEPE	-0.377964466810226	0.100365627976976
Roseburia_inulinivorans	12-HEPE	-0.0252250172197819	0.915929727330712
Rothia_dentocariosa	12-HEPE	-0.0995794385671616	0.676167235394733
Ruminococcaceae_bacterium	12-HEPE	0.245204985141754	0.297413028555109
Streptococcus_rubneri	12-HEPE	-0.377964466810226	0.100365627976976
Terrisporobacter_glycolicus	12-HEPE	-0.329045087099075	0.15660211267099
unclassified_Faecalibacterium	12-HEPE	0.39470174908638	0.0850274577386112
unclassified_Subdoligranulum	12-HEPE	0.0980101451277733	0.681010892126048
Bacteroides_caccae	5-Tetradecenoic acid	0.295421153306961	0.206033133254777
Bacteroides_cellulosilyticus	5-Tetradecenoic acid	-0.339131623506546	0.143536662404651
Bacteroides_massiliensis_B84634_Timone_84634_DSM_17679_JCM_13223	5-Tetradecenoic acid	0.0201598964631557	0.932769661569281
Bacteroides_vulgatus	5-Tetradecenoic acid	-0.124671086668968	0.60048947250599
Bifidobacterium_longum	5-Tetradecenoic acid	0.541629254817963	0.0136401414291107
Bifidobacterium_pseudocatenulatum	5-Tetradecenoic acid	0.621274173259735	0.00345783988951287
Collinsella_aerofaciens	5-Tetradecenoic acid	0.612554550170898	0.00408905654306002
Holdemanella_biformis	5-Tetradecenoic acid	0.181439071893692	0.443937515578513
Klebsiella_oxytoca	5-Tetradecenoic acid	-0.366483777761459	0.11199103904997
Lachnospiraceae_bacterium	5-Tetradecenoic acid	0.480915665626526	0.0318278513563151
Lactiplantibacillus_plantarum	5-Tetradecenoic acid	0.565532505512238	0.00935610859389868
Limosilactobacillus_reuteri	5-Tetradecenoic acid	-0.409514755010605	0.0729617615880482
Phocaeicola_plebeius	5-Tetradecenoic acid	0.406931817531586	0.0749676221939302
Phocaeicola_vulgatus	5-Tetradecenoic acid	-0.0046066022478044	0.984621864719455
Romboutsia_ilealis	5-Tetradecenoic acid	-0.409514755010605	0.0729617615880482
Romboutsia_lituseburensis	5-Tetradecenoic acid	-0.100799486041069	0.672409965949777
Roseburia_inulinivorans	5-Tetradecenoic acid	0.237262383103371	0.313826501689609
Rothia_dentocariosa	5-Tetradecenoic acid	-0.0899469926953316	0.706084340368319
Ruminococcaceae_bacterium	5-Tetradecenoic acid	0.453925311565399	0.0443897049297848
Streptococcus_rubneri	5-Tetradecenoic acid	-0.100799486041069	0.672409965949777
Terrisporobacter_glycolicus	5-Tetradecenoic acid	-0.271303534507751	0.247253698885625
unclassified_Faecalibacterium	5-Tetradecenoic acid	0.00193050189409405	0.993555140506207
unclassified_Subdoligranulum	5-Tetradecenoic acid	-0.0276809558272362	0.907776468199629
Bacteroides_caccae	3-Hydroxymonoethylglycinexylidide	0.318240314722061	0.171487592754158
Bacteroides_cellulosilyticus	3-Hydroxymonoethylglycinexylidide	-0.317027002573013	0.173217483075466
Bacteroides_massiliensis_B84634_Timone_84634_DSM_17679_JCM_13223	3-Hydroxymonoethylglycinexylidide	0.0994643345475197	0.676522093186835
Bacteroides_vulgatus	3-Hydroxymonoethylglycinexylidide	0.672457635402679	0.0011609057624169
Bifidobacterium_longum	3-Hydroxymonoethylglycinexylidide	0.356303364038467	0.123085006560366
Bifidobacterium_pseudocatenulatum	3-Hydroxymonoethylglycinexylidide	0.0276561658829451	0.907858723194404
Collinsella_aerofaciens	3-Hydroxymonoethylglycinexylidide	0.244142487645149	0.299577721531921
Holdemanella_biformis	3-Hydroxymonoethylglycinexylidide	0.019892867654562	0.933658273100229
Klebsiella_oxytoca	3-Hydroxymonoethylglycinexylidide	-0.314460396766663	0.176916009345956
Lachnospiraceae_bacterium	3-Hydroxymonoethylglycinexylidide	0.018918763846159	0.936900503447484
Lactiplantibacillus_plantarum	3-Hydroxymonoethylglycinexylidide	0.379134625196457	0.0992321217207386
Limosilactobacillus_reuteri	3-Hydroxymonoethylglycinexylidide	-0.147204384207726	0.535706849808687
Phocaeicola_plebeius	3-Hydroxymonoethylglycinexylidide	0.261244028806686	0.265901153425431
Phocaeicola_vulgatus	3-Hydroxymonoethylglycinexylidide	0.49698394536972	0.0257939313672138
Romboutsia_ilealis	3-Hydroxymonoethylglycinexylidide	0.168852090835571	0.476686254258357
Romboutsia_lituseburensis	3-Hydroxymonoethylglycinexylidide	-0.377964466810226	0.100365627976976
Roseburia_inulinivorans	3-Hydroxymonoethylglycinexylidide	0.372069001197815	0.106220154110655
Rothia_dentocariosa	3-Hydroxymonoethylglycinexylidide	0.0591703914105892	0.804292195514759
Ruminococcaceae_bacterium	3-Hydroxymonoethylglycinexylidide	0.521248638629913	0.0184313708555828
Streptococcus_rubneri	3-Hydroxymonoethylglycinexylidide	-0.377964466810226	0.100365627976976
Terrisporobacter_glycolicus	3-Hydroxymonoethylglycinexylidide	-0.329045087099075	0.15660211267099
unclassified_Faecalibacterium	3-Hydroxymonoethylglycinexylidide	0.547858238220215	0.0123957929487801
unclassified_Subdoligranulum	3-Hydroxymonoethylglycinexylidide	0.466753244400024	0.0380148852273359
