# Supplementary material for: Changes in oral, skin, and gut microbiota in children with atopic dermatitis: a case-control study
Source: Front Microbiol. 2024 Aug 15;15:1442126. doi: 10.3389/fmicb.2024.1442126 (PMC11358084; doi:10.3389/fmicb.2024.1442126)
Supplement: Supplementary file 1 [file Data_Sheet_1.ZIP › raw data/Joint analysis of differential bacterial strains, metabolites, and functional genes/nodes.xls]

"name"
"Mic1"
"Mic2"
"Mic3"
"Mic4"
"Mic5"
"Meta1"
"Meta10"
"Meta11"
"Meta12"
"Meta13"
"Meta14"
"Meta15"
"Meta16"
"Meta17"
"Meta2"
"Meta3"
"Meta4"
"Meta5"
"Meta6"
"Meta7"
"Meta8"
"Meta9"
"Dodecanedioic acid"
"hydroxyhexadecenoylcarnitine"
"Antibiotic CJ 15544"
"L-alpha-Amino-1H-pyrrole-1-hexanoic acid"
"Butyric acid"
"(x)-2-Heptanol glucoside"
"3-Hydroxydodeca-6,9-dienoylcarnitine"
"(2E,6E,8E)-Decatrienoylcarnitine"
"(5E)-3-Hydroxyhept-5-enoylcarnitine"
"Isopetasoside"
"(Z)-7-[(1R,3S,4S,5R)-3-[(E,3R)-3-Hydroxyoct-1-enyl]-6-thiabicyclo[3.1.1]heptan-4-yl]hept-5-enoic acid"
"(16Z)-14-Hydroxydocos-16-enoylcarnitine"
"Tris(2-ethylhexyl) phosphate"
"Vitamin K1 2,3-epoxide"
"Pro Ile Val Leu"
"Galabiosylceramide (d18:1/24:1(15Z))"
"PS(22:0/18:1(12Z)-2OH(9,10))"
"Theasapogenol A"
"Cyclic Urea"
"Undecanedioic acid"
"Escherichia_coli"
"Faecalibacterium_prausnitzii"
"Gemella_haemolysans"
"Haemophilus_paraphrohaemolyticus_HK411"
"Prevotella_melaninogenica"
"Rothia_aeria"
"unclassified_Streptobacillus"
