# Supplementary material for: Changes in oral, skin, and gut microbiota in children with atopic dermatitis: a case-control study
Source: Front Microbiol. 2024 Aug 15;15:1442126. doi: 10.3389/fmicb.2024.1442126 (PMC11358084; doi:10.3389/fmicb.2024.1442126)
Supplement: Supplementary file 1 [file Data_Sheet_1.ZIP › raw data/Joint analysis of differential bacterial strains, metabolites, and functional genes/oral_cavity-species_cor_all.xls]

microName	metaName	CC	CCP
Escherichia_coli	Dodecanedioic acid	-0.282238572835922	0.227956933356229
Faecalibacterium_prausnitzii	Dodecanedioic acid	0.284478157758713	0.224129432679898
Gemella_haemolysans	Dodecanedioic acid	-0.242307260632515	0.303339294794247
Haemophilus_paraphrohaemolyticus_HK411	Dodecanedioic acid	-0.270022660493851	0.249580304930697
Prevotella_melaninogenica	Dodecanedioic acid	-0.0373366512358189	0.875814703107121
Rothia_aeria	Dodecanedioic acid	0.562399685382843	0.0098453089783459
unclassified_Streptobacillus	Dodecanedioic acid	0.143874019384384	0.545075000086913
Escherichia_coli	(16Z)-14-Hydroxydocos-16-enoylcarnitine	-0.180397316813469	0.446602469696611
Faecalibacterium_prausnitzii	(16Z)-14-Hydroxydocos-16-enoylcarnitine	0.368456810712814	0.109927208493695
Gemella_haemolysans	(16Z)-14-Hydroxydocos-16-enoylcarnitine	-0.343949258327484	0.137573853673695
Haemophilus_paraphrohaemolyticus_HK411	(16Z)-14-Hydroxydocos-16-enoylcarnitine	-0.03052600286901	0.898342582679831
Prevotella_melaninogenica	(16Z)-14-Hydroxydocos-16-enoylcarnitine	0.0666685774922371	0.780042486784072
Rothia_aeria	(16Z)-14-Hydroxydocos-16-enoylcarnitine	0.417789399623871	0.0668053804607995
unclassified_Streptobacillus	(16Z)-14-Hydroxydocos-16-enoylcarnitine	0.267673045396805	0.253884410235692
Escherichia_coli	Tris(2-ethylhexyl) phosphate	-0.29839301109314	0.201291267729258
Faecalibacterium_prausnitzii	Tris(2-ethylhexyl) phosphate	0.335561484098434	0.148070640581281
Gemella_haemolysans	Tris(2-ethylhexyl) phosphate	-0.204511284828186	0.387090222023208
Haemophilus_paraphrohaemolyticus_HK411	Tris(2-ethylhexyl) phosphate	0.0116521595045924	0.961113690004183
Prevotella_melaninogenica	Tris(2-ethylhexyl) phosphate	-0.133834585547447	0.573755955727847
Rothia_aeria	Tris(2-ethylhexyl) phosphate	0.354726791381836	0.124870668681384
unclassified_Streptobacillus	Tris(2-ethylhexyl) phosphate	0.19359315931797	0.413466823190995
Escherichia_coli	Vitamin K1 2,3-epoxide	-0.338178753852844	0.144737141730782
Faecalibacterium_prausnitzii	Vitamin K1 2,3-epoxide	0.192517638206482	0.41611654916708
Gemella_haemolysans	Vitamin K1 2,3-epoxide	-0.117293231189251	0.622378987421136
Haemophilus_paraphrohaemolyticus_HK411	Vitamin K1 2,3-epoxide	-0.136718675494194	0.565450075221502
Prevotella_melaninogenica	Vitamin K1 2,3-epoxide	-0.0150375943630934	0.949827693788236
Rothia_aeria	Vitamin K1 2,3-epoxide	0.348420560359955	0.132197785471911
unclassified_Streptobacillus	Vitamin K1 2,3-epoxide	0.0785127803683281	0.742140727153105
Escherichia_coli	Pro Ile Val Leu	-0.29839301109314	0.201291267729258
Faecalibacterium_prausnitzii	Pro Ile Val Leu	0.340939074754715	0.141278732517575
Gemella_haemolysans	Pro Ile Val Leu	-0.147368416190147	0.535247359510084
Haemophilus_paraphrohaemolyticus_HK411	Pro Ile Val Leu	-0.0838955491781235	0.725097201918888
Prevotella_melaninogenica	Pro Ile Val Leu	-0.0691729336977005	0.771985422134455
Rothia_aeria	Pro Ile Val Leu	0.230178281664848	0.328915540218524
unclassified_Streptobacillus	Pro Ile Val Leu	0.343090087175369	0.138624250510316
Escherichia_coli	PS(22:0/18:1(12Z)-2OH(9,10))	-0.338178753852844	0.144737141730782
Faecalibacterium_prausnitzii	PS(22:0/18:1(12Z)-2OH(9,10))	0.399017006158829	0.0813703757298325
Gemella_haemolysans	PS(22:0/18:1(12Z)-2OH(9,10))	-0.112781956791878	0.635917052164545
Haemophilus_paraphrohaemolyticus_HK411	PS(22:0/18:1(12Z)-2OH(9,10))	-0.0706897675991058	0.767116281813936
Prevotella_melaninogenica	PS(22:0/18:1(12Z)-2OH(9,10))	-0.046616543084383	0.845269799610251
Rothia_aeria	PS(22:0/18:1(12Z)-2OH(9,10))	0.539184749126434	0.0141551581866932
unclassified_Streptobacillus	PS(22:0/18:1(12Z)-2OH(9,10))	0.389337360858917	0.0897411638035173
Escherichia_coli	Theasapogenol A	-0.179305642843246	0.449404024230712
Faecalibacterium_prausnitzii	Theasapogenol A	0.151876538991928	0.522690664770593
Gemella_haemolysans	Theasapogenol A	-0.268072605133057	0.253149173793726
Haemophilus_paraphrohaemolyticus_HK411	Theasapogenol A	-0.294076979160309	0.208202023005763
Prevotella_melaninogenica	Theasapogenol A	-0.0180723089724779	0.93971864246686
Rothia_aeria	Theasapogenol A	0.364735066890717	0.113843429621856
unclassified_Streptobacillus	Theasapogenol A	0.131410896778107	0.580776480256704
Escherichia_coli	Cyclic Urea	-0.282238572835922	0.227956933356229
Faecalibacterium_prausnitzii	Cyclic Urea	0.272488653659821	0.245113423969599
Gemella_haemolysans	Cyclic Urea	-0.236211478710175	0.31603818693208
Haemophilus_paraphrohaemolyticus_HK411	Cyclic Urea	-0.0133830476552248	0.955342422085387
Prevotella_melaninogenica	Cyclic Urea	-0.198874816298485	0.400587879547408
Rothia_aeria	Cyclic Urea	0.578376948833466	0.00755262278294166
unclassified_Streptobacillus	Cyclic Urea	0.318266779184341	0.171449992974746
Escherichia_coli	Undecanedioic acid	-0.300662189722061	0.19771994474967
Faecalibacterium_prausnitzii	Undecanedioic acid	0.39663290977478	0.0833761353077982
Gemella_haemolysans	Undecanedioic acid	-0.283341467380524	0.226066781129902
Haemophilus_paraphrohaemolyticus_HK411	Undecanedioic acid	-0.306042730808258	0.189421872215888
Prevotella_melaninogenica	Undecanedioic acid	-0.19546015560627	0.408888919371349
Rothia_aeria	Undecanedioic acid	0.592530190944672	0.00590532242301234
unclassified_Streptobacillus	Undecanedioic acid	0.300183922052383	0.198469113718437
Escherichia_coli	hydroxyhexadecenoylcarnitine	-0.218821540474892	0.35398332979747
Faecalibacterium_prausnitzii	hydroxyhexadecenoylcarnitine	0.244142487645149	0.299577721531921
Gemella_haemolysans	hydroxyhexadecenoylcarnitine	-0.147368416190147	0.535247359510084
Haemophilus_paraphrohaemolyticus_HK411	hydroxyhexadecenoylcarnitine	-0.19653308391571	0.406270611543711
Prevotella_melaninogenica	hydroxyhexadecenoylcarnitine	0.0676691755652428	0.776820703271137
Rothia_aeria	hydroxyhexadecenoylcarnitine	0.193917319178581	0.412669995663016
unclassified_Streptobacillus	hydroxyhexadecenoylcarnitine	0.367826998233795	0.110582998132972
Escherichia_coli	Antibiotic CJ 15544	-0.179035797715187	0.450097926518676
Faecalibacterium_prausnitzii	Antibiotic CJ 15544	0.119382448494434	0.616148358329364
Gemella_haemolysans	Antibiotic CJ 15544	-0.0511278212070465	0.830494610762664
Haemophilus_paraphrohaemolyticus_HK411	Antibiotic CJ 15544	-0.128950566053391	0.587940471685555
Prevotella_melaninogenica	Antibiotic CJ 15544	0.169924810528755	0.473849068858936
Rothia_aeria	Antibiotic CJ 15544	0.318465828895569	0.171167370781546
unclassified_Streptobacillus	Antibiotic CJ 15544	0.107551753520966	0.651752638602208
Escherichia_coli	L-alpha-Amino-1H-pyrrole-1-hexanoic acid	-0.179035797715187	0.450097926518676
Faecalibacterium_prausnitzii	L-alpha-Amino-1H-pyrrole-1-hexanoic acid	0.209725916385651	0.374831830858523
Gemella_haemolysans	L-alpha-Amino-1H-pyrrole-1-hexanoic acid	-0.118796989321709	0.617891837440489
Haemophilus_paraphrohaemolyticus_HK411	L-alpha-Amino-1H-pyrrole-1-hexanoic acid	-0.219837412238121	0.351697219553351
Prevotella_melaninogenica	L-alpha-Amino-1H-pyrrole-1-hexanoic acid	0.120300754904747	0.613417655543455
Rothia_aeria	L-alpha-Amino-1H-pyrrole-1-hexanoic acid	0.34053772687912	0.141777942400577
unclassified_Streptobacillus	L-alpha-Amino-1H-pyrrole-1-hexanoic acid	0.147345900535583	0.535310420147076
Escherichia_coli	Butyric acid	-0.282238572835922	0.227956933356229
Faecalibacterium_prausnitzii	Butyric acid	0.149323791265488	0.529783942530538
Gemella_haemolysans	Butyric acid	-0.0518141314387321	0.828251497575676
Haemophilus_paraphrohaemolyticus_HK411	Butyric acid	-0.195235043764114	0.4094394304615
Prevotella_melaninogenica	Butyric acid	0.0982944518327713	0.680132474906464
Rothia_aeria	Butyric acid	0.206106707453728	0.383316268504283
unclassified_Streptobacillus	Butyric acid	0.282298266887665	0.227854366602113
Escherichia_coli	Galabiosylceramide (d18:1/24:1(15Z))	-0.179035797715187	0.450097926518676
Faecalibacterium_prausnitzii	Galabiosylceramide (d18:1/24:1(15Z))	0.345241129398346	0.136005021065377
Gemella_haemolysans	Galabiosylceramide (d18:1/24:1(15Z))	-0.15338346362114	0.518524440494139
Haemophilus_paraphrohaemolyticus_HK411	Galabiosylceramide (d18:1/24:1(15Z))	-0.0201970767229795	0.932645940116356
Prevotella_melaninogenica	Galabiosylceramide (d18:1/24:1(15Z))	0.018045112490654	0.939809200510713
Rothia_aeria	Galabiosylceramide (d18:1/24:1(15Z))	0.488734722137451	0.028767171937647
unclassified_Streptobacillus	Galabiosylceramide (d18:1/24:1(15Z))	0.34846767783165	0.132141937616895
Escherichia_coli	(x)-2-Heptanol glucoside	-0.180397316813469	0.446602469696611
Faecalibacterium_prausnitzii	(x)-2-Heptanol glucoside	0.341364413499832	0.140751030095335
Gemella_haemolysans	(x)-2-Heptanol glucoside	-0.222733661532402	0.345226591963076
Haemophilus_paraphrohaemolyticus_HK411	(x)-2-Heptanol glucoside	-0.137758374214172	0.562468860377328
Prevotella_melaninogenica	(x)-2-Heptanol glucoside	0.0696989670395851	0.770295879585903
Rothia_aeria	(x)-2-Heptanol glucoside	0.386018335819244	0.0927521767353996
unclassified_Streptobacillus	(x)-2-Heptanol glucoside	0.319690465927124	0.169435571357728
Escherichia_coli	3-Hydroxydodeca-6,9-dienoylcarnitine	-0.282238572835922	0.227956933356229
Faecalibacterium_prausnitzii	3-Hydroxydodeca-6,9-dienoylcarnitine	0.251779526472092	0.284231479394425
Gemella_haemolysans	3-Hydroxydodeca-6,9-dienoylcarnitine	-0.0883888080716133	0.710964467230221
Haemophilus_paraphrohaemolyticus_HK411	3-Hydroxydodeca-6,9-dienoylcarnitine	-0.19759675860405	0.40368393988521
Prevotella_melaninogenica	3-Hydroxydodeca-6,9-dienoylcarnitine	0.0632437169551849	0.791095911411273
Rothia_aeria	3-Hydroxydodeca-6,9-dienoylcarnitine	0.31634983420372	0.174188124143412
unclassified_Streptobacillus	3-Hydroxydodeca-6,9-dienoylcarnitine	0.243059888482094	0.301793217239626
Escherichia_coli	(2E,6E,8E)-Decatrienoylcarnitine	-0.179035797715187	0.450097926518676
Faecalibacterium_prausnitzii	(2E,6E,8E)-Decatrienoylcarnitine	0.300069391727448	0.198648797530915
Gemella_haemolysans	(2E,6E,8E)-Decatrienoylcarnitine	-0.150375932455063	0.526854968811541
Haemophilus_paraphrohaemolyticus_HK411	(2E,6E,8E)-Decatrienoylcarnitine	-0.179443255066872	0.449050370255286
Prevotella_melaninogenica	(2E,6E,8E)-Decatrienoylcarnitine	-0.0255639106035233	0.914804165560986
Rothia_aeria	(2E,6E,8E)-Decatrienoylcarnitine	0.215989217162132	0.360402312703733
unclassified_Streptobacillus	(2E,6E,8E)-Decatrienoylcarnitine	0.211876958608627	0.369839887015627
Escherichia_coli	(5E)-3-Hydroxyhept-5-enoylcarnitine	-0.179035797715187	0.450097926518676
Faecalibacterium_prausnitzii	(5E)-3-Hydroxyhept-5-enoylcarnitine	0.29361629486084	0.208948825286059
Gemella_haemolysans	(5E)-3-Hydroxyhept-5-enoylcarnitine	-0.15939849615097	0.502052459595282
Haemophilus_paraphrohaemolyticus_HK411	(5E)-3-Hydroxyhept-5-enoylcarnitine	-0.204301193356514	0.387588728583635
Prevotella_melaninogenica	(5E)-3-Hydroxyhept-5-enoylcarnitine	-0.00751879718154669	0.974902501362436
Rothia_aeria	(5E)-3-Hydroxyhept-5-enoylcarnitine	0.238061100244522	0.312151798041701
unclassified_Streptobacillus	(5E)-3-Hydroxyhept-5-enoylcarnitine	0.216179028153419	0.359970064175234
Escherichia_coli	Isopetasoside	-0.31948921084404	0.169719345246606
Faecalibacterium_prausnitzii	Isopetasoside	0.299044698476791	0.200261248419033
Gemella_haemolysans	Isopetasoside	-0.270945310592651	0.24790298155454
Haemophilus_paraphrohaemolyticus_HK411	Isopetasoside	0.185969784855843	0.432444429858015
Prevotella_melaninogenica	Isopetasoside	-0.200756147503853	0.396054216919579
Rothia_aeria	Isopetasoside	0.384553372859955	0.094104486194134
unclassified_Streptobacillus	Isopetasoside	0.32387512922287	0.163608602199645
Escherichia_coli	(Z)-7-[(1R,3S,4S,5R)-3-[(E,3R)-3-Hydroxyoct-1-enyl]-6-thiabicyclo[3.1.1]heptan-4-yl]hept-5-enoic acid	-0.258607268333435	0.270931297341351
Faecalibacterium_prausnitzii	(Z)-7-[(1R,3S,4S,5R)-3-[(E,3R)-3-Hydroxyoct-1-enyl]-6-thiabicyclo[3.1.1]heptan-4-yl]hept-5-enoic acid	0.390412867069244	0.0887810621814196
Gemella_haemolysans	(Z)-7-[(1R,3S,4S,5R)-3-[(E,3R)-3-Hydroxyoct-1-enyl]-6-thiabicyclo[3.1.1]heptan-4-yl]hept-5-enoic acid	-0.187969923019409	0.427421262510701
Haemophilus_paraphrohaemolyticus_HK411	(Z)-7-[(1R,3S,4S,5R)-3-[(E,3R)-3-Hydroxyoct-1-enyl]-6-thiabicyclo[3.1.1]heptan-4-yl]hept-5-enoic acid	0.0769042521715164	0.747256740067567
Prevotella_melaninogenica	(Z)-7-[(1R,3S,4S,5R)-3-[(E,3R)-3-Hydroxyoct-1-enyl]-6-thiabicyclo[3.1.1]heptan-4-yl]hept-5-enoic acid	-0.0436090230941772	0.855147945249124
Rothia_aeria	(Z)-7-[(1R,3S,4S,5R)-3-[(E,3R)-3-Hydroxyoct-1-enyl]-6-thiabicyclo[3.1.1]heptan-4-yl]hept-5-enoic acid	0.0898641273379326	0.706343593002378
unclassified_Streptobacillus	(Z)-7-[(1R,3S,4S,5R)-3-[(E,3R)-3-Hydroxyoct-1-enyl]-6-thiabicyclo[3.1.1]heptan-4-yl]hept-5-enoic acid	0.450641840696335	0.0461466105343051
