# Supplementary material for: Changes in oral, skin, and gut microbiota in children with atopic dermatitis: a case-control study
Source: Front Microbiol. 2024 Aug 15;15:1442126. doi: 10.3389/fmicb.2024.1442126 (PMC11358084; doi:10.3389/fmicb.2024.1442126)
Supplement: Supplementary file 1 [file Data_Sheet_1.ZIP › raw data/Joint analysis of differential bacterial strains, metabolites, and functional genes/intestine-species_metaCluster_cor_heatmap.xls]

CC	Meta1	Meta2	Meta3	Meta4
Mic1	0.0941991358995438	-0.198581963777542	0.185003697872162	0.163787677884102
Mic10	0.176575124263763	-0.108782887458801	0.495040953159332	-0.272745490074158
Mic11	0.0964058712124825	-0.335566610097885	0.522816479206085	0.139973908662796
Mic12	-0.243897467851639	0.39976093173027	-0.199158877134323	-0.460374504327774
Mic13	0.0798245668411255	-0.319298267364502	0.396703898906708	0.183838397264481
Mic14	0.051516629755497	-0.0833357274532318	-0.0848509222269058	0.148489102721214
Mic15	-0.235238388180733	0.383885949850082	-0.329045087099075	0.116897597908974
Mic16	0.446167498826981	-0.335808038711548	0.280628323554993	0.0993235036730766
Mic17	-0.0981362536549568	0.246783822774887	-0.164522543549538	-0.0476249493658543
Mic18	0.342233955860138	-0.285069584846497	0.523505091667175	0.231666058301926
Mic19	-0.183283895254135	0.460374504327774	-0.229465663433075	-0.520988047122955
Mic2	-0.465343743562698	0.319807946681976	-0.283655732870102	-0.278093874454498
Mic20	0.100580371916294	-0.0632437169551849	0.192017063498497	0.335267901420593
Mic21	0.0827462747693062	-0.00723025668412447	0.164689183235168	0.0554319694638252
Mic3	0.377964466810226	-0.019892867654562	0.0596785992383957	0.338178753852844
Mic4	0.0596230663359165	-0.229435592889786	-0.0686797350645065	0.363021463155746
Mic5	0.405176848173141	-0.376798689365387	0.542337894439697	0.0945938155055046
Mic6	0.228931590914726	-0.23200449347496	0.602289855480194	-0.0338019803166389
Mic7	0.305446982383728	-0.250595599412918	0.575401902198792	-0.145194873213768
Mic8	0.0994643345475197	-0.0596785992383957	0.179035797715187	-0.179035797715187
Mic9	-0.534582674503326	0.360419988632202	-0.449920266866684	-0.263662964105606
