# Supplementary material for: Changes in oral, skin, and gut microbiota in children with atopic dermatitis: a case-control study
Source: Front Microbiol. 2024 Aug 15;15:1442126. doi: 10.3389/fmicb.2024.1442126 (PMC11358084; doi:10.3389/fmicb.2024.1442126)
Supplement: Supplementary file 1 [file Data_Sheet_1.ZIP › raw data/Joint analysis of differential bacterial strains, metabolites, and functional genes/oral_cavity-species_metaCluster_cor_heatmap.xls]

CC	Meta1	Meta10	Meta11	Meta12	Meta13	Meta14	Meta15	Meta16	Meta17	Meta2	Meta3	Meta4	Meta5	Meta6	Meta7	Meta8	Meta9
Mic1	-0.054862018674612	0.054135337471962	0.129323303699493	0.0746733024716377	0.056062214076519	0.0411465130746365	-0.0285714287310839	-0.226416707038879	-0.0661654099822044	0.051516629755497	-0.157894730567932	-0.0436090230941772	-0.0917293205857277	0.0105263162404299	-0.0271084643900394	-0.210304409265518	-0.204551324248314
Mic2	-0.0656370669603348	0.0114295873790979	-0.0121915601193905	-0.0339768342673779	0.0644924342632294	-0.0138996141031384	-0.0106676146388054	0.252784013748169	0.257546693086624	0.178889721632004	0.122677572071552	-0.0198112856596708	0.0761972516775131	0.140202939510345	-0.140414252877235	0.161389961838722	-0.139733597636223
Mic3	-0.242307260632515	-0.147368416190147	-0.0646616518497467	-0.0518141314387321	-0.222733661532402	-0.0883888080716133	-0.160902261734009	-0.270945310592651	-0.187969923019409	-0.343949258327484	-0.204511284828186	-0.117293231189251	-0.147368416190147	-0.118796989321709	-0.268072605133057	-0.236211478710175	-0.283341467380524
Mic4	0.562399685382843	0.193917319178581	0.318465828895569	0.206106707453728	0.386018335819244	0.31634983420372	0.23490796983242	0.384553372859955	0.0898641273379326	0.417789399623871	0.354726791381836	0.348420560359955	0.230178281664848	0.531301915645599	0.364735066890717	0.578376948833466	0.592530190944672
Mic5	0.143874019384384	0.367826998233795	0.159176602959633	0.282298266887665	0.319690465927124	0.243059888482094	0.211876958608627	0.32387512922287	0.450641840696335	0.267673045396805	0.19359315931797	0.0785127803683281	0.343090087175369	0.366751492023468	0.131410896778107	0.318266779184341	0.300183922052383
