# Supplementary material for: Changes in oral, skin, and gut microbiota in children with atopic dermatitis: a case-control study
Source: Front Microbiol. 2024 Aug 15;15:1442126. doi: 10.3389/fmicb.2024.1442126 (PMC11358084; doi:10.3389/fmicb.2024.1442126)
Supplement: Supplementary file 1 [file Data_Sheet_1.ZIP › raw data/Joint analysis of differential bacterial strains, metabolites, and functional genes/skin-species_cor_all.xls]

microName	metaName	CC	CCP
Lactobacillus_acidophilus	Naematolone	-0.342245757579803	0.139661987431315
Neisseria_mucosa	Naematolone	-0.0987125560641289	0.678841386524601
Staphylococcus_epidermidis	Naematolone	0.460617750883102	0.0409686429919471
Streptococcus_mitis	Naematolone	-0.156204357743263	0.510767872680311
Lactobacillus_acidophilus	(1S,2S,4R,8R)-p-Menthane-1,2,9-triol	-0.0774372667074203	0.745560318691273
Neisseria_mucosa	(1S,2S,4R,8R)-p-Menthane-1,2,9-triol	-0.159458458423615	0.501889539480314
Staphylococcus_epidermidis	(1S,2S,4R,8R)-p-Menthane-1,2,9-triol	0.215638220310211	0.361202406652892
Streptococcus_mitis	(1S,2S,4R,8R)-p-Menthane-1,2,9-triol	-0.117293231189251	0.622378987421136
Lactobacillus_acidophilus	N'-nitrosoanabasine	0.00325108948163688	0.989146639715847
Neisseria_mucosa	N'-nitrosoanabasine	-0.00530517706647515	0.982290152283645
Staphylococcus_epidermidis	N'-nitrosoanabasine	0.519778311252594	0.018823201708678
Streptococcus_mitis	N'-nitrosoanabasine	0.0621229931712151	0.794721407506987
Lactobacillus_acidophilus	Etimizol	0.0211124140769243	0.929600528910178
Neisseria_mucosa	Etimizol	0.270043224096298	0.249542842779175
Staphylococcus_epidermidis	Etimizol	0.268054574728012	0.253182322615436
Streptococcus_mitis	Etimizol	0.283535867929459	0.225734678026352
Lactobacillus_acidophilus	4-Amino-5-aminomethyl-2-methylpyrimidine	0.0425189062952995	0.858733621227949
Neisseria_mucosa	4-Amino-5-aminomethyl-2-methylpyrimidine	0.19770136475563	0.403430043622399
Staphylococcus_epidermidis	4-Amino-5-aminomethyl-2-methylpyrimidine	0.486045002937317	0.0297927288797011
Streptococcus_mitis	4-Amino-5-aminomethyl-2-methylpyrimidine	0.260289251804352	0.267715748061473
Lactobacillus_acidophilus	N-Heptanoylsolamine	-0.0440962202847004	0.85354630695167
Neisseria_mucosa	N-Heptanoylsolamine	-0.0293343383818865	0.902292494069815
Staphylococcus_epidermidis	N-Heptanoylsolamine	0.0320028439164162	0.893450622089865
Streptococcus_mitis	N-Heptanoylsolamine	0.109774433076382	0.645004950119292
Lactobacillus_acidophilus	22alpha-Hydroxy-campesterol	-0.277483522891998	0.236223724404663
Neisseria_mucosa	22alpha-Hydroxy-campesterol	-0.305377990007401	0.190434151185066
Staphylococcus_epidermidis	22alpha-Hydroxy-campesterol	0.339077770709991	0.143604322622024
Streptococcus_mitis	22alpha-Hydroxy-campesterol	-0.357894748449326	0.121301115165893
Lactobacillus_acidophilus	gamma-Humulene	-0.231236279010773	0.32663518144866
Neisseria_mucosa	gamma-Humulene	-0.0285821761935949	0.90478676785933
Staphylococcus_epidermidis	gamma-Humulene	0.303265064954758	0.193675890254732
Streptococcus_mitis	gamma-Humulene	-0.121804513037205	0.608956616954361
Lactobacillus_acidophilus	Lysyl-Lysine	-0.122074924409389	0.608155818332243
Neisseria_mucosa	Lysyl-Lysine	-0.0659354105591774	0.782405376661486
Staphylococcus_epidermidis	Lysyl-Lysine	0.516988396644592	0.0195849554638794
Streptococcus_mitis	Lysyl-Lysine	0.0190493129193783	0.93646592421945
Lactobacillus_acidophilus	PG(i-12:0/6 keto-PGF1alpha)	-0.122074924409389	0.608155818332243
Neisseria_mucosa	PG(i-12:0/6 keto-PGF1alpha)	-0.336537390947342	0.146821468353373
Staphylococcus_epidermidis	PG(i-12:0/6 keto-PGF1alpha)	0.513127386569977	0.0206794794586429
Streptococcus_mitis	PG(i-12:0/6 keto-PGF1alpha)	-0.18211142718792	0.442221953983472
Lactobacillus_acidophilus	Tryptophanol	-0.0771902427077293	0.746346380472488
Neisseria_mucosa	Tryptophanol	-0.212156757712364	0.36919334233475
Staphylococcus_epidermidis	Tryptophanol	0.555283486843109	0.011034036195477
Streptococcus_mitis	Tryptophanol	-0.0694344565272331	0.771145324845104
Lactobacillus_acidophilus	6-Keto-prostaglandin E1	-0.144124433398247	0.544368023131633
Neisseria_mucosa	6-Keto-prostaglandin E1	-0.392225742340088	0.0871798536476969
Staphylococcus_epidermidis	6-Keto-prostaglandin E1	0.418374747037888	0.0663851705373699
Streptococcus_mitis	6-Keto-prostaglandin E1	-0.316228657960892	0.174362206587444
Lactobacillus_acidophilus	3alpha-3-Hydroxytirucalla-7,24-dien-21-oic acid	-0.174233838915825	0.462538366191417
Neisseria_mucosa	3alpha-3-Hydroxytirucalla-7,24-dien-21-oic acid	-0.0338473133742809	0.887346129388416
Staphylococcus_epidermidis	3alpha-3-Hydroxytirucalla-7,24-dien-21-oic acid	0.525761008262634	0.0172693718884749
Streptococcus_mitis	3alpha-3-Hydroxytirucalla-7,24-dien-21-oic acid	0.00601503765210509	0.979920911795215
Lactobacillus_acidophilus	beta-Bixin	-0.187472209334373	0.428668313697562
Neisseria_mucosa	beta-Bixin	-0.250402122735977	0.286962674240106
Staphylococcus_epidermidis	beta-Bixin	0.21737451851368	0.35725446771064
Streptococcus_mitis	beta-Bixin	-0.221734002232552	0.347452085086263
Lactobacillus_acidophilus	Lyciumoside I	-0.100275829434395	0.674021714176694
Neisseria_mucosa	Lyciumoside I	-0.308333814144135	0.185960756002769
Staphylococcus_epidermidis	Lyciumoside I	0.238996133208275	0.310198126829276
Streptococcus_mitis	Lyciumoside I	-0.265928387641907	0.257110678749977
Lactobacillus_acidophilus	Cyclopassifloside II	0.0860414057970047	0.718336801188584
Neisseria_mucosa	Cyclopassifloside II	0.0391124524176121	0.869955199414712
Staphylococcus_epidermidis	Cyclopassifloside II	0.345935523509979	0.135166990810328
Streptococcus_mitis	Cyclopassifloside II	0.27819550037384	0.23497377017755
Lactobacillus_acidophilus	alpha-Tocopherol	-0.209725916385651	0.374831830858523
Neisseria_mucosa	alpha-Tocopherol	-0.0323429889976978	0.892324427223145
Staphylococcus_epidermidis	alpha-Tocopherol	0.380224287509918	0.0981850054468307
Streptococcus_mitis	alpha-Tocopherol	-0.0977443605661392	0.681832439546245
Lactobacillus_acidophilus	L-alpha-Amino-1H-pyrrole-1-hexanoic acid	-0.0849658846855164	0.721722686893327
Neisseria_mucosa	L-alpha-Amino-1H-pyrrole-1-hexanoic acid	-0.0601730011403561	0.801039181612804
Staphylococcus_epidermidis	L-alpha-Amino-1H-pyrrole-1-hexanoic acid	0.398511618375778	0.0817925451558679
Streptococcus_mitis	L-alpha-Amino-1H-pyrrole-1-hexanoic acid	0.0345864668488503	0.884901506570694
Lactobacillus_acidophilus	Dihomo-gamma-linolenoylcholine	-0.257048696279526	0.273932401333433
Neisseria_mucosa	Dihomo-gamma-linolenoylcholine	-0.19104927778244	0.419748839976096
Staphylococcus_epidermidis	Dihomo-gamma-linolenoylcholine	0.486900418996811	0.0294635063050737
Streptococcus_mitis	Dihomo-gamma-linolenoylcholine	-0.12481202930212	0.600074420690724
Lactobacillus_acidophilus	17-Hydroxylinolenic acid	-0.0225858688354492	0.92470020579469
Neisseria_mucosa	17-Hydroxylinolenic acid	0.167732238769531	0.479657140532972
Staphylococcus_epidermidis	17-Hydroxylinolenic acid	0.329172104597092	0.15643263493684
Streptococcus_mitis	17-Hydroxylinolenic acid	0.201503753662109	0.394260518507075
