# Supplementary material for: Changes in oral, skin, and gut microbiota in children with atopic dermatitis: a case-control study
Source: Front Microbiol. 2024 Aug 15;15:1442126. doi: 10.3389/fmicb.2024.1442126 (PMC11358084; doi:10.3389/fmicb.2024.1442126)
Supplement: Supplementary file 1 [file Data_Sheet_1.ZIP › raw data/Joint analysis of differential bacterial strains, metabolites, and functional genes/links.xls]

source	target	value	IDsource	IDtarget
Mic1	Escherichia_coli	49.5168374292552	0	42
Mic2	Faecalibacterium_prausnitzii	80.4628796642645	1	43
Mic3	Gemella_haemolysans	297.584750019014	2	44
Mic2	Haemophilus_paraphrohaemolyticus_HK411	80.4628796642645	1	45
Mic1	Prevotella_melaninogenica	49.5168374292552	0	46
Mic4	Rothia_aeria	611.602034308016	3	47
Mic5	unclassified_Streptobacillus	445.366627834737	4	48
Meta1	Mic1	9.32654317468404	5	0
Meta10	Mic1	9.20300737023354	6	0
Meta11	Mic1	43.9699232578276	7	0
Meta12	Mic1	12.6944614201784	8	0
Meta13	Mic1	9.53057639300823	9	0
Meta14	Mic1	6.99490722268821	10	0
Meta15	Mic1	9.71428576856853	11	0
Meta16	Mic1	38.4908401966094	12	0
Meta17	Mic1	11.2481196969747	13	0
Meta2	Mic1	8.75782705843449	14	0
Meta3	Mic1	26.8421041965484	15	0
Meta4	Mic1	7.41353392601012	16	0
Meta5	Mic1	15.5939844995737	17	0
Meta6	Mic1	3.57894752174617	18	0
Meta7	Mic1	4.6084389463067	19	0
Meta8	Mic1	35.7517495751381	20	0
Meta9	Mic1	34.7737251222134	21	0
Meta1	Mic2	11.1583013832569	5	1
Meta10	Mic2	1.94302985444664	6	1
Meta11	Mic2	4.14513044059277	7	1
Meta12	Mic2	5.77606182545424	8	1
Meta13	Mic2	10.963713824749	9	1
Meta14	Mic2	2.36293439753353	10	1
Meta15	Mic2	3.62698897719384	11	1
Meta16	Mic2	42.9732823371887	12	1
Meta17	Mic2	43.7829378247261	13	1
Meta2	Mic2	30.4112526774407	14	1
Meta3	Mic2	20.8551872521638	15	1
Meta4	Mic2	3.36791856214404	16	1
Meta5	Mic2	12.9535327851772	17	1
Meta6	Mic2	47.6689994335173	18	1
Meta7	Mic2	23.8704229891299	19	1
Meta8	Mic2	27.4362935125827	20	1
Meta9	Mic2	23.7547115981579	21	1
Meta1	Mic3	20.5961171537638	5	2
Meta10	Mic3	12.5263153761625	6	2
Meta11	Mic3	10.9924808144569	7	2
Meta12	Mic3	4.40420117229223	8	2
Meta13	Mic3	18.9323612302542	9	2
Meta14	Mic3	7.51304868608713	10	2
Meta15	Mic3	27.3533844947815	11	2
Meta16	Mic3	23.0303514003753	12	2
Meta17	Mic3	15.9774434566498	13	2
Meta2	Mic3	29.2356869578361	14	2
Meta3	Mic3	17.3834592103958	15	2
Meta4	Mic3	9.96992465108634	16	2
Meta5	Mic3	12.5263153761625	17	2
Meta6	Mic3	20.1954881846905	18	2
Meta7	Mic3	22.7861714363098	19	2
Meta8	Mic3	20.0779756903649	20	2
Meta9	Mic3	24.0840247273445	21	2
Meta1	Mic4	47.8039732575417	5	3
Meta10	Mic4	16.4829721301794	6	3
Meta11	Mic4	54.1391909122467	7	3
Meta12	Mic4	17.5190701335669	8	3
Meta13	Mic4	32.8115585446357	9	3
Meta14	Mic4	26.8897359073162	10	3
Meta15	Mic4	39.9343548715114	11	3
Meta16	Mic4	32.6870366930962	12	3
Meta17	Mic4	7.63845082372427	13	3
Meta2	Mic4	35.512098968029	14	3
Meta3	Mic4	30.1517772674561	15	3
Meta4	Mic4	29.6157476305962	16	3
Meta5	Mic4	19.5651539415121	17	3
Meta6	Mic4	90.3213256597518	18	3
Meta7	Mic4	31.0024806857109	19	3
Meta8	Mic4	49.1620406508446	20	3
Meta9	Mic4	50.3650662302971	21	3
Meta1	Mic5	12.2292916476726	5	4
Meta10	Mic5	31.2652948498726	6	4
Meta11	Mic5	27.0600225031376	7	4
Meta12	Mic5	23.9953526854515	8	4
Meta13	Mic5	27.1736896038055	9	4
Meta14	Mic5	20.660090520978	10	4
Meta15	Mic5	36.0190829634666	11	4
Meta16	Mic5	27.5293859839439	12	4
Meta17	Mic5	38.3045564591885	13	4
Meta2	Mic5	22.7522088587284	14	4
Meta3	Mic5	16.4554185420274	15	4
Meta4	Mic5	6.67358633130789	16	4
Meta5	Mic5	29.1626574099064	17	4
Meta6	Mic5	62.3477536439896	18	4
Meta7	Mic5	11.1699262261391	19	4
Meta8	Mic5	27.052676230669	20	4
Meta9	Mic5	25.5156333744526	21	4
Dodecanedioic acid	Meta1	18.9523031935096	22	5
hydroxyhexadecenoylcarnitine	Meta10	46.3679888285696	23	6
Antibiotic CJ 15544	Meta11	55.0157627090811	24	7
L-alpha-Amino-1H-pyrrole-1-hexanoic acid	Meta11	55.0157627090811	25	7
Butyric acid	Meta12	44.0286212414503	26	8
(x)-2-Heptanol glucoside	Meta13	61.5471771359443	27	9
3-Hydroxydodeca-6,9-dienoylcarnitine	Meta14	44.6687505673617	28	10
(2E,6E,8E)-Decatrienoylcarnitine	Meta15	17.629389297217	29	11
(5E)-3-Hydroxyhept-5-enoylcarnitine	Meta15	17.629389297217	30	11
Isopetasoside	Meta16	41.6685134172441	31	12
(Z)-7-[(1R,3S,4S,5R)-3-[(E,3R)-3-Hydroxyoct-1-enyl]-6-thiabicyclo[3.1.1]heptan-4-yl]hept-5-enoic acid	Meta17	62.5003819540143	32	13
(16Z)-14-Hydroxydocos-16-enoylcarnitine	Meta2	68.1977006047965	33	14
Tris(2-ethylhexyl) phosphate	Meta3	23.2368196547031	34	15
Vitamin K1 2,3-epoxide	Meta4	15.5379568226636	35	16
Pro Ile Val Leu	Meta5	33.5610442608595	36	17
Galabiosylceramide (d18:1/24:1(15Z))	Meta6	91.8607690371572	37	18
PS(22:0/18:1(12Z)-2OH(9,10))	Meta6	91.8607690371572	38	18
Theasapogenol A	Meta7	9.09262645989645	39	19
Cyclic Urea	Meta8	47.8212851285934	40	20
Undecanedioic acid	Meta9	6.73176184296616	41	21
