# Supplementary material for: Changes in oral, skin, and gut microbiota in children with atopic dermatitis: a case-control study
Source: Front Microbiol. 2024 Aug 15;15:1442126. doi: 10.3389/fmicb.2024.1442126 (PMC11358084; doi:10.3389/fmicb.2024.1442126)
Supplement: Supplementary file 1 [file Data_Sheet_1.ZIP › raw data/Joint analysis of differential bacterial strains, metabolites, and functional genes/intestine-species_sankey.xls]

meta	type1	type2	mic	cor
Navoximod	Meta1	Mic3	Bacteroides_massiliensis_B84634_Timone_84634_DSM_17679_JCM_13223	0.377964467
Navoximod	Meta1	Mic9	Klebsiella_oxytoca	-0.534582675
Navoximod	Meta1	Mic11	Lactiplantibacillus_plantarum	0.096405871
Navoximod	Meta1	Mic12	Limosilactobacillus_reuteri	-0.243897468
Navoximod	Meta1	Mic10	Lachnospiraceae_bacterium	0.176575124
Navoximod	Meta1	Mic1	Bacteroides_caccae	0.094199136
Navoximod	Meta1	Mic13	Phocaeicola_plebeius	0.079824567
Navoximod	Meta1	Mic5	Bifidobacterium_longum	0.405176848
Navoximod	Meta1	Mic17	Rothia_dentocariosa	-0.098136254
Navoximod	Meta1	Mic4	Bacteroides_vulgatus	0.059623066
Navoximod	Meta1	Mic14	Phocaeicola_vulgatus	0.05151663
Navoximod	Meta1	Mic20	unclassified_Faecalibacterium	0.100580372
Navoximod	Meta1	Mic15	Romboutsia_ilealis	-0.235238388
Navoximod	Meta1	Mic7	Collinsella_aerofaciens	0.305446982
Navoximod	Meta1	Mic6	Bifidobacterium_pseudocatenulatum	0.228931591
Navoximod	Meta1	Mic6	Romboutsia_lituseburensis	0.228931591
Navoximod	Meta1	Mic6	Streptococcus_rubneri	0.228931591
Navoximod	Meta1	Mic18	Ruminococcaceae_bacterium	0.342233956
Navoximod	Meta1	Mic19	Terrisporobacter_glycolicus	-0.183283895
Navoximod	Meta1	Mic2	Bacteroides_cellulosilyticus	-0.465343744
Navoximod	Meta1	Mic21	unclassified_Subdoligranulum	0.082746275
Navoximod	Meta1	Mic16	Roseburia_inulinivorans	0.446167499
Navoximod	Meta1	Mic8	Holdemanella_biformis	0.099464335
Navoximod	Meta1	Mic3	Bacteroides_massiliensis_B84634_Timone_84634_DSM_17679_JCM_13223	0.377964467
Navoximod	Meta1	Mic9	Klebsiella_oxytoca	-0.534582675
Navoximod	Meta1	Mic11	Lactiplantibacillus_plantarum	0.096405871
Navoximod	Meta1	Mic12	Limosilactobacillus_reuteri	-0.243897468
Navoximod	Meta1	Mic10	Lachnospiraceae_bacterium	0.176575124
Navoximod	Meta1	Mic1	Bacteroides_caccae	0.094199136
Navoximod	Meta1	Mic13	Phocaeicola_plebeius	0.079824567
Navoximod	Meta1	Mic5	Bifidobacterium_longum	0.405176848
Navoximod	Meta1	Mic17	Rothia_dentocariosa	-0.098136254
Navoximod	Meta1	Mic4	Bacteroides_vulgatus	0.059623066
Navoximod	Meta1	Mic14	Phocaeicola_vulgatus	0.05151663
Navoximod	Meta1	Mic20	unclassified_Faecalibacterium	0.100580372
Navoximod	Meta1	Mic15	Romboutsia_ilealis	-0.235238388
Navoximod	Meta1	Mic7	Collinsella_aerofaciens	0.305446982
Navoximod	Meta1	Mic6	Bifidobacterium_pseudocatenulatum	0.228931591
Navoximod	Meta1	Mic6	Romboutsia_lituseburensis	0.228931591
Navoximod	Meta1	Mic6	Streptococcus_rubneri	0.228931591
Navoximod	Meta1	Mic18	Ruminococcaceae_bacterium	0.342233956
Navoximod	Meta1	Mic19	Terrisporobacter_glycolicus	-0.183283895
Navoximod	Meta1	Mic2	Bacteroides_cellulosilyticus	-0.465343744
Navoximod	Meta1	Mic21	unclassified_Subdoligranulum	0.082746275
Navoximod	Meta1	Mic16	Roseburia_inulinivorans	0.446167499
Navoximod	Meta1	Mic8	Holdemanella_biformis	0.099464335
Navoximod	Meta1	Mic3	Bacteroides_massiliensis_B84634_Timone_84634_DSM_17679_JCM_13223	0.377964467
Navoximod	Meta1	Mic9	Klebsiella_oxytoca	-0.534582675
Navoximod	Meta1	Mic11	Lactiplantibacillus_plantarum	0.096405871
Navoximod	Meta1	Mic12	Limosilactobacillus_reuteri	-0.243897468
Navoximod	Meta1	Mic10	Lachnospiraceae_bacterium	0.176575124
Navoximod	Meta1	Mic1	Bacteroides_caccae	0.094199136
Navoximod	Meta1	Mic13	Phocaeicola_plebeius	0.079824567
Navoximod	Meta1	Mic5	Bifidobacterium_longum	0.405176848
Navoximod	Meta1	Mic17	Rothia_dentocariosa	-0.098136254
Navoximod	Meta1	Mic4	Bacteroides_vulgatus	0.059623066
Navoximod	Meta1	Mic14	Phocaeicola_vulgatus	0.05151663
Navoximod	Meta1	Mic20	unclassified_Faecalibacterium	0.100580372
Navoximod	Meta1	Mic15	Romboutsia_ilealis	-0.235238388
Navoximod	Meta1	Mic7	Collinsella_aerofaciens	0.305446982
Navoximod	Meta1	Mic6	Bifidobacterium_pseudocatenulatum	0.228931591
Navoximod	Meta1	Mic6	Romboutsia_lituseburensis	0.228931591
Navoximod	Meta1	Mic6	Streptococcus_rubneri	0.228931591
Navoximod	Meta1	Mic18	Ruminococcaceae_bacterium	0.342233956
Navoximod	Meta1	Mic19	Terrisporobacter_glycolicus	-0.183283895
Navoximod	Meta1	Mic2	Bacteroides_cellulosilyticus	-0.465343744
Navoximod	Meta1	Mic21	unclassified_Subdoligranulum	0.082746275
Navoximod	Meta1	Mic16	Roseburia_inulinivorans	0.446167499
Navoximod	Meta1	Mic8	Holdemanella_biformis	0.099464335
Navoximod	Meta1	Mic3	Bacteroides_massiliensis_B84634_Timone_84634_DSM_17679_JCM_13223	0.377964467
Navoximod	Meta1	Mic9	Klebsiella_oxytoca	-0.534582675
Navoximod	Meta1	Mic11	Lactiplantibacillus_plantarum	0.096405871
Navoximod	Meta1	Mic12	Limosilactobacillus_reuteri	-0.243897468
Navoximod	Meta1	Mic10	Lachnospiraceae_bacterium	0.176575124
Navoximod	Meta1	Mic1	Bacteroides_caccae	0.094199136
Navoximod	Meta1	Mic13	Phocaeicola_plebeius	0.079824567
Navoximod	Meta1	Mic5	Bifidobacterium_longum	0.405176848
Navoximod	Meta1	Mic17	Rothia_dentocariosa	-0.098136254
Navoximod	Meta1	Mic4	Bacteroides_vulgatus	0.059623066
Navoximod	Meta1	Mic14	Phocaeicola_vulgatus	0.05151663
Navoximod	Meta1	Mic20	unclassified_Faecalibacterium	0.100580372
Navoximod	Meta1	Mic15	Romboutsia_ilealis	-0.235238388
Navoximod	Meta1	Mic7	Collinsella_aerofaciens	0.305446982
Navoximod	Meta1	Mic6	Bifidobacterium_pseudocatenulatum	0.228931591
Navoximod	Meta1	Mic6	Romboutsia_lituseburensis	0.228931591
Navoximod	Meta1	Mic6	Streptococcus_rubneri	0.228931591
Navoximod	Meta1	Mic18	Ruminococcaceae_bacterium	0.342233956
Navoximod	Meta1	Mic19	Terrisporobacter_glycolicus	-0.183283895
Navoximod	Meta1	Mic2	Bacteroides_cellulosilyticus	-0.465343744
Navoximod	Meta1	Mic21	unclassified_Subdoligranulum	0.082746275
Navoximod	Meta1	Mic16	Roseburia_inulinivorans	0.446167499
Navoximod	Meta1	Mic8	Holdemanella_biformis	0.099464335
Navoximod	Meta1	Mic3	Bacteroides_massiliensis_B84634_Timone_84634_DSM_17679_JCM_13223	0.377964467
Navoximod	Meta1	Mic9	Klebsiella_oxytoca	-0.534582675
Navoximod	Meta1	Mic11	Lactiplantibacillus_plantarum	0.096405871
Navoximod	Meta1	Mic12	Limosilactobacillus_reuteri	-0.243897468
Navoximod	Meta1	Mic10	Lachnospiraceae_bacterium	0.176575124
Navoximod	Meta1	Mic1	Bacteroides_caccae	0.094199136
Navoximod	Meta1	Mic13	Phocaeicola_plebeius	0.079824567
Navoximod	Meta1	Mic5	Bifidobacterium_longum	0.405176848
Navoximod	Meta1	Mic17	Rothia_dentocariosa	-0.098136254
Navoximod	Meta1	Mic4	Bacteroides_vulgatus	0.059623066
Navoximod	Meta1	Mic14	Phocaeicola_vulgatus	0.05151663
Navoximod	Meta1	Mic20	unclassified_Faecalibacterium	0.100580372
Navoximod	Meta1	Mic15	Romboutsia_ilealis	-0.235238388
Navoximod	Meta1	Mic7	Collinsella_aerofaciens	0.305446982
Navoximod	Meta1	Mic6	Bifidobacterium_pseudocatenulatum	0.228931591
Navoximod	Meta1	Mic6	Romboutsia_lituseburensis	0.228931591
Navoximod	Meta1	Mic6	Streptococcus_rubneri	0.228931591
Navoximod	Meta1	Mic18	Ruminococcaceae_bacterium	0.342233956
Navoximod	Meta1	Mic19	Terrisporobacter_glycolicus	-0.183283895
Navoximod	Meta1	Mic2	Bacteroides_cellulosilyticus	-0.465343744
Navoximod	Meta1	Mic21	unclassified_Subdoligranulum	0.082746275
Navoximod	Meta1	Mic16	Roseburia_inulinivorans	0.446167499
Navoximod	Meta1	Mic8	Holdemanella_biformis	0.099464335
Navoximod	Meta1	Mic3	Bacteroides_massiliensis_B84634_Timone_84634_DSM_17679_JCM_13223	0.377964467
Navoximod	Meta1	Mic9	Klebsiella_oxytoca	-0.534582675
Navoximod	Meta1	Mic11	Lactiplantibacillus_plantarum	0.096405871
Navoximod	Meta1	Mic12	Limosilactobacillus_reuteri	-0.243897468
Navoximod	Meta1	Mic10	Lachnospiraceae_bacterium	0.176575124
Navoximod	Meta1	Mic1	Bacteroides_caccae	0.094199136
Navoximod	Meta1	Mic13	Phocaeicola_plebeius	0.079824567
Navoximod	Meta1	Mic5	Bifidobacterium_longum	0.405176848
Navoximod	Meta1	Mic17	Rothia_dentocariosa	-0.098136254
Navoximod	Meta1	Mic4	Bacteroides_vulgatus	0.059623066
Navoximod	Meta1	Mic14	Phocaeicola_vulgatus	0.05151663
Navoximod	Meta1	Mic20	unclassified_Faecalibacterium	0.100580372
Navoximod	Meta1	Mic15	Romboutsia_ilealis	-0.235238388
Navoximod	Meta1	Mic7	Collinsella_aerofaciens	0.305446982
Navoximod	Meta1	Mic6	Bifidobacterium_pseudocatenulatum	0.228931591
Navoximod	Meta1	Mic6	Romboutsia_lituseburensis	0.228931591
Navoximod	Meta1	Mic6	Streptococcus_rubneri	0.228931591
Navoximod	Meta1	Mic18	Ruminococcaceae_bacterium	0.342233956
Navoximod	Meta1	Mic19	Terrisporobacter_glycolicus	-0.183283895
Navoximod	Meta1	Mic2	Bacteroides_cellulosilyticus	-0.465343744
Navoximod	Meta1	Mic21	unclassified_Subdoligranulum	0.082746275
Navoximod	Meta1	Mic16	Roseburia_inulinivorans	0.446167499
Navoximod	Meta1	Mic8	Holdemanella_biformis	0.099464335
Navoximod	Meta1	Mic3	Bacteroides_massiliensis_B84634_Timone_84634_DSM_17679_JCM_13223	0.377964467
Navoximod	Meta1	Mic9	Klebsiella_oxytoca	-0.534582675
Navoximod	Meta1	Mic11	Lactiplantibacillus_plantarum	0.096405871
Navoximod	Meta1	Mic12	Limosilactobacillus_reuteri	-0.243897468
Navoximod	Meta1	Mic10	Lachnospiraceae_bacterium	0.176575124
Navoximod	Meta1	Mic1	Bacteroides_caccae	0.094199136
Navoximod	Meta1	Mic13	Phocaeicola_plebeius	0.079824567
Navoximod	Meta1	Mic5	Bifidobacterium_longum	0.405176848
Navoximod	Meta1	Mic17	Rothia_dentocariosa	-0.098136254
Navoximod	Meta1	Mic4	Bacteroides_vulgatus	0.059623066
Navoximod	Meta1	Mic14	Phocaeicola_vulgatus	0.05151663
Navoximod	Meta1	Mic20	unclassified_Faecalibacterium	0.100580372
Navoximod	Meta1	Mic15	Romboutsia_ilealis	-0.235238388
Navoximod	Meta1	Mic7	Collinsella_aerofaciens	0.305446982
Navoximod	Meta1	Mic6	Bifidobacterium_pseudocatenulatum	0.228931591
Navoximod	Meta1	Mic6	Romboutsia_lituseburensis	0.228931591
Navoximod	Meta1	Mic6	Streptococcus_rubneri	0.228931591
Navoximod	Meta1	Mic18	Ruminococcaceae_bacterium	0.342233956
Navoximod	Meta1	Mic19	Terrisporobacter_glycolicus	-0.183283895
Navoximod	Meta1	Mic2	Bacteroides_cellulosilyticus	-0.465343744
Navoximod	Meta1	Mic21	unclassified_Subdoligranulum	0.082746275
Navoximod	Meta1	Mic16	Roseburia_inulinivorans	0.446167499
Navoximod	Meta1	Mic8	Holdemanella_biformis	0.099464335
Navoximod	Meta1	Mic3	Bacteroides_massiliensis_B84634_Timone_84634_DSM_17679_JCM_13223	0.377964467
Navoximod	Meta1	Mic9	Klebsiella_oxytoca	-0.534582675
Navoximod	Meta1	Mic11	Lactiplantibacillus_plantarum	0.096405871
Navoximod	Meta1	Mic12	Limosilactobacillus_reuteri	-0.243897468
Navoximod	Meta1	Mic10	Lachnospiraceae_bacterium	0.176575124
Navoximod	Meta1	Mic1	Bacteroides_caccae	0.094199136
Navoximod	Meta1	Mic13	Phocaeicola_plebeius	0.079824567
Navoximod	Meta1	Mic5	Bifidobacterium_longum	0.405176848
Navoximod	Meta1	Mic17	Rothia_dentocariosa	-0.098136254
Navoximod	Meta1	Mic4	Bacteroides_vulgatus	0.059623066
Navoximod	Meta1	Mic14	Phocaeicola_vulgatus	0.05151663
Navoximod	Meta1	Mic20	unclassified_Faecalibacterium	0.100580372
Navoximod	Meta1	Mic15	Romboutsia_ilealis	-0.235238388
Navoximod	Meta1	Mic7	Collinsella_aerofaciens	0.305446982
Navoximod	Meta1	Mic6	Bifidobacterium_pseudocatenulatum	0.228931591
Navoximod	Meta1	Mic6	Romboutsia_lituseburensis	0.228931591
Navoximod	Meta1	Mic6	Streptococcus_rubneri	0.228931591
Navoximod	Meta1	Mic18	Ruminococcaceae_bacterium	0.342233956
Navoximod	Meta1	Mic19	Terrisporobacter_glycolicus	-0.183283895
Navoximod	Meta1	Mic2	Bacteroides_cellulosilyticus	-0.465343744
Navoximod	Meta1	Mic21	unclassified_Subdoligranulum	0.082746275
Navoximod	Meta1	Mic16	Roseburia_inulinivorans	0.446167499
Navoximod	Meta1	Mic8	Holdemanella_biformis	0.099464335
Navoximod	Meta1	Mic3	Bacteroides_massiliensis_B84634_Timone_84634_DSM_17679_JCM_13223	0.377964467
Navoximod	Meta1	Mic9	Klebsiella_oxytoca	-0.534582675
Navoximod	Meta1	Mic11	Lactiplantibacillus_plantarum	0.096405871
Navoximod	Meta1	Mic12	Limosilactobacillus_reuteri	-0.243897468
Navoximod	Meta1	Mic10	Lachnospiraceae_bacterium	0.176575124
Navoximod	Meta1	Mic1	Bacteroides_caccae	0.094199136
Navoximod	Meta1	Mic13	Phocaeicola_plebeius	0.079824567
Navoximod	Meta1	Mic5	Bifidobacterium_longum	0.405176848
Navoximod	Meta1	Mic17	Rothia_dentocariosa	-0.098136254
Navoximod	Meta1	Mic4	Bacteroides_vulgatus	0.059623066
Navoximod	Meta1	Mic14	Phocaeicola_vulgatus	0.05151663
Navoximod	Meta1	Mic20	unclassified_Faecalibacterium	0.100580372
Navoximod	Meta1	Mic15	Romboutsia_ilealis	-0.235238388
Navoximod	Meta1	Mic7	Collinsella_aerofaciens	0.305446982
Navoximod	Meta1	Mic6	Bifidobacterium_pseudocatenulatum	0.228931591
Navoximod	Meta1	Mic6	Romboutsia_lituseburensis	0.228931591
Navoximod	Meta1	Mic6	Streptococcus_rubneri	0.228931591
Navoximod	Meta1	Mic18	Ruminococcaceae_bacterium	0.342233956
Navoximod	Meta1	Mic19	Terrisporobacter_glycolicus	-0.183283895
Navoximod	Meta1	Mic2	Bacteroides_cellulosilyticus	-0.465343744
Navoximod	Meta1	Mic21	unclassified_Subdoligranulum	0.082746275
Navoximod	Meta1	Mic16	Roseburia_inulinivorans	0.446167499
Navoximod	Meta1	Mic8	Holdemanella_biformis	0.099464335
Navoximod	Meta1	Mic3	Bacteroides_massiliensis_B84634_Timone_84634_DSM_17679_JCM_13223	0.377964467
Navoximod	Meta1	Mic9	Klebsiella_oxytoca	-0.534582675
Navoximod	Meta1	Mic11	Lactiplantibacillus_plantarum	0.096405871
Navoximod	Meta1	Mic12	Limosilactobacillus_reuteri	-0.243897468
Navoximod	Meta1	Mic10	Lachnospiraceae_bacterium	0.176575124
Navoximod	Meta1	Mic1	Bacteroides_caccae	0.094199136
Navoximod	Meta1	Mic13	Phocaeicola_plebeius	0.079824567
Navoximod	Meta1	Mic5	Bifidobacterium_longum	0.405176848
Navoximod	Meta1	Mic17	Rothia_dentocariosa	-0.098136254
Navoximod	Meta1	Mic4	Bacteroides_vulgatus	0.059623066
Navoximod	Meta1	Mic14	Phocaeicola_vulgatus	0.05151663
Navoximod	Meta1	Mic20	unclassified_Faecalibacterium	0.100580372
Navoximod	Meta1	Mic15	Romboutsia_ilealis	-0.235238388
Navoximod	Meta1	Mic7	Collinsella_aerofaciens	0.305446982
Navoximod	Meta1	Mic6	Bifidobacterium_pseudocatenulatum	0.228931591
Navoximod	Meta1	Mic6	Romboutsia_lituseburensis	0.228931591
Navoximod	Meta1	Mic6	Streptococcus_rubneri	0.228931591
Navoximod	Meta1	Mic18	Ruminococcaceae_bacterium	0.342233956
Navoximod	Meta1	Mic19	Terrisporobacter_glycolicus	-0.183283895
Navoximod	Meta1	Mic2	Bacteroides_cellulosilyticus	-0.465343744
Navoximod	Meta1	Mic21	unclassified_Subdoligranulum	0.082746275
Navoximod	Meta1	Mic16	Roseburia_inulinivorans	0.446167499
Navoximod	Meta1	Mic8	Holdemanella_biformis	0.099464335
Navoximod	Meta1	Mic3	Bacteroides_massiliensis_B84634_Timone_84634_DSM_17679_JCM_13223	0.377964467
Navoximod	Meta1	Mic9	Klebsiella_oxytoca	-0.534582675
Navoximod	Meta1	Mic11	Lactiplantibacillus_plantarum	0.096405871
Navoximod	Meta1	Mic12	Limosilactobacillus_reuteri	-0.243897468
Navoximod	Meta1	Mic10	Lachnospiraceae_bacterium	0.176575124
Navoximod	Meta1	Mic1	Bacteroides_caccae	0.094199136
Navoximod	Meta1	Mic13	Phocaeicola_plebeius	0.079824567
Navoximod	Meta1	Mic5	Bifidobacterium_longum	0.405176848
Navoximod	Meta1	Mic17	Rothia_dentocariosa	-0.098136254
Navoximod	Meta1	Mic4	Bacteroides_vulgatus	0.059623066
Navoximod	Meta1	Mic14	Phocaeicola_vulgatus	0.05151663
Navoximod	Meta1	Mic20	unclassified_Faecalibacterium	0.100580372
Navoximod	Meta1	Mic15	Romboutsia_ilealis	-0.235238388
Navoximod	Meta1	Mic7	Collinsella_aerofaciens	0.305446982
Navoximod	Meta1	Mic6	Bifidobacterium_pseudocatenulatum	0.228931591
Navoximod	Meta1	Mic6	Romboutsia_lituseburensis	0.228931591
Navoximod	Meta1	Mic6	Streptococcus_rubneri	0.228931591
Navoximod	Meta1	Mic18	Ruminococcaceae_bacterium	0.342233956
Navoximod	Meta1	Mic19	Terrisporobacter_glycolicus	-0.183283895
Navoximod	Meta1	Mic2	Bacteroides_cellulosilyticus	-0.465343744
Navoximod	Meta1	Mic21	unclassified_Subdoligranulum	0.082746275
Navoximod	Meta1	Mic16	Roseburia_inulinivorans	0.446167499
Navoximod	Meta1	Mic8	Holdemanella_biformis	0.099464335
Navoximod	Meta1	Mic3	Bacteroides_massiliensis_B84634_Timone_84634_DSM_17679_JCM_13223	0.377964467
Navoximod	Meta1	Mic9	Klebsiella_oxytoca	-0.534582675
Navoximod	Meta1	Mic11	Lactiplantibacillus_plantarum	0.096405871
Navoximod	Meta1	Mic12	Limosilactobacillus_reuteri	-0.243897468
Navoximod	Meta1	Mic10	Lachnospiraceae_bacterium	0.176575124
Navoximod	Meta1	Mic1	Bacteroides_caccae	0.094199136
Navoximod	Meta1	Mic13	Phocaeicola_plebeius	0.079824567
Navoximod	Meta1	Mic5	Bifidobacterium_longum	0.405176848
Navoximod	Meta1	Mic17	Rothia_dentocariosa	-0.098136254
Navoximod	Meta1	Mic4	Bacteroides_vulgatus	0.059623066
Navoximod	Meta1	Mic14	Phocaeicola_vulgatus	0.05151663
Navoximod	Meta1	Mic20	unclassified_Faecalibacterium	0.100580372
Navoximod	Meta1	Mic15	Romboutsia_ilealis	-0.235238388
Navoximod	Meta1	Mic7	Collinsella_aerofaciens	0.305446982
Navoximod	Meta1	Mic6	Bifidobacterium_pseudocatenulatum	0.228931591
Navoximod	Meta1	Mic6	Romboutsia_lituseburensis	0.228931591
Navoximod	Meta1	Mic6	Streptococcus_rubneri	0.228931591
Navoximod	Meta1	Mic18	Ruminococcaceae_bacterium	0.342233956
Navoximod	Meta1	Mic19	Terrisporobacter_glycolicus	-0.183283895
Navoximod	Meta1	Mic2	Bacteroides_cellulosilyticus	-0.465343744
Navoximod	Meta1	Mic21	unclassified_Subdoligranulum	0.082746275
Navoximod	Meta1	Mic16	Roseburia_inulinivorans	0.446167499
Navoximod	Meta1	Mic8	Holdemanella_biformis	0.099464335
Navoximod	Meta1	Mic3	Bacteroides_massiliensis_B84634_Timone_84634_DSM_17679_JCM_13223	0.377964467
Navoximod	Meta1	Mic9	Klebsiella_oxytoca	-0.534582675
Navoximod	Meta1	Mic11	Lactiplantibacillus_plantarum	0.096405871
Navoximod	Meta1	Mic12	Limosilactobacillus_reuteri	-0.243897468
Navoximod	Meta1	Mic10	Lachnospiraceae_bacterium	0.176575124
Navoximod	Meta1	Mic1	Bacteroides_caccae	0.094199136
Navoximod	Meta1	Mic13	Phocaeicola_plebeius	0.079824567
Navoximod	Meta1	Mic5	Bifidobacterium_longum	0.405176848
Navoximod	Meta1	Mic17	Rothia_dentocariosa	-0.098136254
Navoximod	Meta1	Mic4	Bacteroides_vulgatus	0.059623066
Navoximod	Meta1	Mic14	Phocaeicola_vulgatus	0.05151663
Navoximod	Meta1	Mic20	unclassified_Faecalibacterium	0.100580372
Navoximod	Meta1	Mic15	Romboutsia_ilealis	-0.235238388
Navoximod	Meta1	Mic7	Collinsella_aerofaciens	0.305446982
Navoximod	Meta1	Mic6	Bifidobacterium_pseudocatenulatum	0.228931591
Navoximod	Meta1	Mic6	Romboutsia_lituseburensis	0.228931591
Navoximod	Meta1	Mic6	Streptococcus_rubneri	0.228931591
Navoximod	Meta1	Mic18	Ruminococcaceae_bacterium	0.342233956
Navoximod	Meta1	Mic19	Terrisporobacter_glycolicus	-0.183283895
Navoximod	Meta1	Mic2	Bacteroides_cellulosilyticus	-0.465343744
Navoximod	Meta1	Mic21	unclassified_Subdoligranulum	0.082746275
Navoximod	Meta1	Mic16	Roseburia_inulinivorans	0.446167499
Navoximod	Meta1	Mic8	Holdemanella_biformis	0.099464335
Navoximod	Meta1	Mic3	Bacteroides_massiliensis_B84634_Timone_84634_DSM_17679_JCM_13223	0.377964467
Navoximod	Meta1	Mic9	Klebsiella_oxytoca	-0.534582675
Navoximod	Meta1	Mic11	Lactiplantibacillus_plantarum	0.096405871
Navoximod	Meta1	Mic12	Limosilactobacillus_reuteri	-0.243897468
Navoximod	Meta1	Mic10	Lachnospiraceae_bacterium	0.176575124
Navoximod	Meta1	Mic1	Bacteroides_caccae	0.094199136
Navoximod	Meta1	Mic13	Phocaeicola_plebeius	0.079824567
Navoximod	Meta1	Mic5	Bifidobacterium_longum	0.405176848
Navoximod	Meta1	Mic17	Rothia_dentocariosa	-0.098136254
Navoximod	Meta1	Mic4	Bacteroides_vulgatus	0.059623066
Navoximod	Meta1	Mic14	Phocaeicola_vulgatus	0.05151663
Navoximod	Meta1	Mic20	unclassified_Faecalibacterium	0.100580372
Navoximod	Meta1	Mic15	Romboutsia_ilealis	-0.235238388
Navoximod	Meta1	Mic7	Collinsella_aerofaciens	0.305446982
Navoximod	Meta1	Mic6	Bifidobacterium_pseudocatenulatum	0.228931591
Navoximod	Meta1	Mic6	Romboutsia_lituseburensis	0.228931591
Navoximod	Meta1	Mic6	Streptococcus_rubneri	0.228931591
Navoximod	Meta1	Mic18	Ruminococcaceae_bacterium	0.342233956
Navoximod	Meta1	Mic19	Terrisporobacter_glycolicus	-0.183283895
Navoximod	Meta1	Mic2	Bacteroides_cellulosilyticus	-0.465343744
Navoximod	Meta1	Mic21	unclassified_Subdoligranulum	0.082746275
Navoximod	Meta1	Mic16	Roseburia_inulinivorans	0.446167499
Navoximod	Meta1	Mic8	Holdemanella_biformis	0.099464335
Navoximod	Meta1	Mic3	Bacteroides_massiliensis_B84634_Timone_84634_DSM_17679_JCM_13223	0.377964467
Navoximod	Meta1	Mic9	Klebsiella_oxytoca	-0.534582675
Navoximod	Meta1	Mic11	Lactiplantibacillus_plantarum	0.096405871
Navoximod	Meta1	Mic12	Limosilactobacillus_reuteri	-0.243897468
Navoximod	Meta1	Mic10	Lachnospiraceae_bacterium	0.176575124
Navoximod	Meta1	Mic1	Bacteroides_caccae	0.094199136
Navoximod	Meta1	Mic13	Phocaeicola_plebeius	0.079824567
Navoximod	Meta1	Mic5	Bifidobacterium_longum	0.405176848
Navoximod	Meta1	Mic17	Rothia_dentocariosa	-0.098136254
Navoximod	Meta1	Mic4	Bacteroides_vulgatus	0.059623066
Navoximod	Meta1	Mic14	Phocaeicola_vulgatus	0.05151663
Navoximod	Meta1	Mic20	unclassified_Faecalibacterium	0.100580372
Navoximod	Meta1	Mic15	Romboutsia_ilealis	-0.235238388
Navoximod	Meta1	Mic7	Collinsella_aerofaciens	0.305446982
Navoximod	Meta1	Mic6	Bifidobacterium_pseudocatenulatum	0.228931591
Navoximod	Meta1	Mic6	Romboutsia_lituseburensis	0.228931591
Navoximod	Meta1	Mic6	Streptococcus_rubneri	0.228931591
Navoximod	Meta1	Mic18	Ruminococcaceae_bacterium	0.342233956
Navoximod	Meta1	Mic19	Terrisporobacter_glycolicus	-0.183283895
Navoximod	Meta1	Mic2	Bacteroides_cellulosilyticus	-0.465343744
Navoximod	Meta1	Mic21	unclassified_Subdoligranulum	0.082746275
Navoximod	Meta1	Mic16	Roseburia_inulinivorans	0.446167499
Navoximod	Meta1	Mic8	Holdemanella_biformis	0.099464335
Navoximod	Meta1	Mic3	Bacteroides_massiliensis_B84634_Timone_84634_DSM_17679_JCM_13223	0.377964467
Navoximod	Meta1	Mic9	Klebsiella_oxytoca	-0.534582675
Navoximod	Meta1	Mic11	Lactiplantibacillus_plantarum	0.096405871
Navoximod	Meta1	Mic12	Limosilactobacillus_reuteri	-0.243897468
Navoximod	Meta1	Mic10	Lachnospiraceae_bacterium	0.176575124
Navoximod	Meta1	Mic1	Bacteroides_caccae	0.094199136
Navoximod	Meta1	Mic13	Phocaeicola_plebeius	0.079824567
Navoximod	Meta1	Mic5	Bifidobacterium_longum	0.405176848
Navoximod	Meta1	Mic17	Rothia_dentocariosa	-0.098136254
Navoximod	Meta1	Mic4	Bacteroides_vulgatus	0.059623066
Navoximod	Meta1	Mic14	Phocaeicola_vulgatus	0.05151663
Navoximod	Meta1	Mic20	unclassified_Faecalibacterium	0.100580372
Navoximod	Meta1	Mic15	Romboutsia_ilealis	-0.235238388
Navoximod	Meta1	Mic7	Collinsella_aerofaciens	0.305446982
Navoximod	Meta1	Mic6	Bifidobacterium_pseudocatenulatum	0.228931591
Navoximod	Meta1	Mic6	Romboutsia_lituseburensis	0.228931591
Navoximod	Meta1	Mic6	Streptococcus_rubneri	0.228931591
Navoximod	Meta1	Mic18	Ruminococcaceae_bacterium	0.342233956
Navoximod	Meta1	Mic19	Terrisporobacter_glycolicus	-0.183283895
Navoximod	Meta1	Mic2	Bacteroides_cellulosilyticus	-0.465343744
Navoximod	Meta1	Mic21	unclassified_Subdoligranulum	0.082746275
Navoximod	Meta1	Mic16	Roseburia_inulinivorans	0.446167499
Navoximod	Meta1	Mic8	Holdemanella_biformis	0.099464335
Navoximod	Meta1	Mic3	Bacteroides_massiliensis_B84634_Timone_84634_DSM_17679_JCM_13223	0.377964467
Navoximod	Meta1	Mic9	Klebsiella_oxytoca	-0.534582675
Navoximod	Meta1	Mic11	Lactiplantibacillus_plantarum	0.096405871
Navoximod	Meta1	Mic12	Limosilactobacillus_reuteri	-0.243897468
Navoximod	Meta1	Mic10	Lachnospiraceae_bacterium	0.176575124
Navoximod	Meta1	Mic1	Bacteroides_caccae	0.094199136
Navoximod	Meta1	Mic13	Phocaeicola_plebeius	0.079824567
Navoximod	Meta1	Mic5	Bifidobacterium_longum	0.405176848
Navoximod	Meta1	Mic17	Rothia_dentocariosa	-0.098136254
Navoximod	Meta1	Mic4	Bacteroides_vulgatus	0.059623066
Navoximod	Meta1	Mic14	Phocaeicola_vulgatus	0.05151663
Navoximod	Meta1	Mic20	unclassified_Faecalibacterium	0.100580372
Navoximod	Meta1	Mic15	Romboutsia_ilealis	-0.235238388
Navoximod	Meta1	Mic7	Collinsella_aerofaciens	0.305446982
Navoximod	Meta1	Mic6	Bifidobacterium_pseudocatenulatum	0.228931591
Navoximod	Meta1	Mic6	Romboutsia_lituseburensis	0.228931591
Navoximod	Meta1	Mic6	Streptococcus_rubneri	0.228931591
Navoximod	Meta1	Mic18	Ruminococcaceae_bacterium	0.342233956
Navoximod	Meta1	Mic19	Terrisporobacter_glycolicus	-0.183283895
Navoximod	Meta1	Mic2	Bacteroides_cellulosilyticus	-0.465343744
Navoximod	Meta1	Mic21	unclassified_Subdoligranulum	0.082746275
Navoximod	Meta1	Mic16	Roseburia_inulinivorans	0.446167499
Navoximod	Meta1	Mic8	Holdemanella_biformis	0.099464335
Navoximod	Meta1	Mic3	Bacteroides_massiliensis_B84634_Timone_84634_DSM_17679_JCM_13223	0.377964467
Navoximod	Meta1	Mic9	Klebsiella_oxytoca	-0.534582675
Navoximod	Meta1	Mic11	Lactiplantibacillus_plantarum	0.096405871
Navoximod	Meta1	Mic12	Limosilactobacillus_reuteri	-0.243897468
Navoximod	Meta1	Mic10	Lachnospiraceae_bacterium	0.176575124
Navoximod	Meta1	Mic1	Bacteroides_caccae	0.094199136
Navoximod	Meta1	Mic13	Phocaeicola_plebeius	0.079824567
Navoximod	Meta1	Mic5	Bifidobacterium_longum	0.405176848
Navoximod	Meta1	Mic17	Rothia_dentocariosa	-0.098136254
Navoximod	Meta1	Mic4	Bacteroides_vulgatus	0.059623066
Navoximod	Meta1	Mic14	Phocaeicola_vulgatus	0.05151663
Navoximod	Meta1	Mic20	unclassified_Faecalibacterium	0.100580372
Navoximod	Meta1	Mic15	Romboutsia_ilealis	-0.235238388
Navoximod	Meta1	Mic7	Collinsella_aerofaciens	0.305446982
Navoximod	Meta1	Mic6	Bifidobacterium_pseudocatenulatum	0.228931591
Navoximod	Meta1	Mic6	Romboutsia_lituseburensis	0.228931591
Navoximod	Meta1	Mic6	Streptococcus_rubneri	0.228931591
Navoximod	Meta1	Mic18	Ruminococcaceae_bacterium	0.342233956
Navoximod	Meta1	Mic19	Terrisporobacter_glycolicus	-0.183283895
Navoximod	Meta1	Mic2	Bacteroides_cellulosilyticus	-0.465343744
Navoximod	Meta1	Mic21	unclassified_Subdoligranulum	0.082746275
Navoximod	Meta1	Mic16	Roseburia_inulinivorans	0.446167499
Navoximod	Meta1	Mic8	Holdemanella_biformis	0.099464335
Navoximod	Meta1	Mic3	Bacteroides_massiliensis_B84634_Timone_84634_DSM_17679_JCM_13223	0.377964467
Navoximod	Meta1	Mic9	Klebsiella_oxytoca	-0.534582675
Navoximod	Meta1	Mic11	Lactiplantibacillus_plantarum	0.096405871
Navoximod	Meta1	Mic12	Limosilactobacillus_reuteri	-0.243897468
Navoximod	Meta1	Mic10	Lachnospiraceae_bacterium	0.176575124
Navoximod	Meta1	Mic1	Bacteroides_caccae	0.094199136
Navoximod	Meta1	Mic13	Phocaeicola_plebeius	0.079824567
Navoximod	Meta1	Mic5	Bifidobacterium_longum	0.405176848
Navoximod	Meta1	Mic17	Rothia_dentocariosa	-0.098136254
Navoximod	Meta1	Mic4	Bacteroides_vulgatus	0.059623066
Navoximod	Meta1	Mic14	Phocaeicola_vulgatus	0.05151663
Navoximod	Meta1	Mic20	unclassified_Faecalibacterium	0.100580372
Navoximod	Meta1	Mic15	Romboutsia_ilealis	-0.235238388
Navoximod	Meta1	Mic7	Collinsella_aerofaciens	0.305446982
Navoximod	Meta1	Mic6	Bifidobacterium_pseudocatenulatum	0.228931591
Navoximod	Meta1	Mic6	Romboutsia_lituseburensis	0.228931591
Navoximod	Meta1	Mic6	Streptococcus_rubneri	0.228931591
Navoximod	Meta1	Mic18	Ruminococcaceae_bacterium	0.342233956
Navoximod	Meta1	Mic19	Terrisporobacter_glycolicus	-0.183283895
Navoximod	Meta1	Mic2	Bacteroides_cellulosilyticus	-0.465343744
Navoximod	Meta1	Mic21	unclassified_Subdoligranulum	0.082746275
Navoximod	Meta1	Mic16	Roseburia_inulinivorans	0.446167499
Navoximod	Meta1	Mic8	Holdemanella_biformis	0.099464335
Navoximod	Meta1	Mic3	Bacteroides_massiliensis_B84634_Timone_84634_DSM_17679_JCM_13223	0.377964467
Navoximod	Meta1	Mic9	Klebsiella_oxytoca	-0.534582675
Navoximod	Meta1	Mic11	Lactiplantibacillus_plantarum	0.096405871
Navoximod	Meta1	Mic12	Limosilactobacillus_reuteri	-0.243897468
Navoximod	Meta1	Mic10	Lachnospiraceae_bacterium	0.176575124
Navoximod	Meta1	Mic1	Bacteroides_caccae	0.094199136
Navoximod	Meta1	Mic13	Phocaeicola_plebeius	0.079824567
Navoximod	Meta1	Mic5	Bifidobacterium_longum	0.405176848
Navoximod	Meta1	Mic17	Rothia_dentocariosa	-0.098136254
Navoximod	Meta1	Mic4	Bacteroides_vulgatus	0.059623066
Navoximod	Meta1	Mic14	Phocaeicola_vulgatus	0.05151663
Navoximod	Meta1	Mic20	unclassified_Faecalibacterium	0.100580372
Navoximod	Meta1	Mic15	Romboutsia_ilealis	-0.235238388
Navoximod	Meta1	Mic7	Collinsella_aerofaciens	0.305446982
Navoximod	Meta1	Mic6	Bifidobacterium_pseudocatenulatum	0.228931591
Navoximod	Meta1	Mic6	Romboutsia_lituseburensis	0.228931591
Navoximod	Meta1	Mic6	Streptococcus_rubneri	0.228931591
Navoximod	Meta1	Mic18	Ruminococcaceae_bacterium	0.342233956
Navoximod	Meta1	Mic19	Terrisporobacter_glycolicus	-0.183283895
Navoximod	Meta1	Mic2	Bacteroides_cellulosilyticus	-0.465343744
Navoximod	Meta1	Mic21	unclassified_Subdoligranulum	0.082746275
Navoximod	Meta1	Mic16	Roseburia_inulinivorans	0.446167499
Navoximod	Meta1	Mic8	Holdemanella_biformis	0.099464335
Navoximod	Meta1	Mic3	Bacteroides_massiliensis_B84634_Timone_84634_DSM_17679_JCM_13223	0.377964467
Navoximod	Meta1	Mic9	Klebsiella_oxytoca	-0.534582675
Navoximod	Meta1	Mic11	Lactiplantibacillus_plantarum	0.096405871
Navoximod	Meta1	Mic12	Limosilactobacillus_reuteri	-0.243897468
Navoximod	Meta1	Mic10	Lachnospiraceae_bacterium	0.176575124
Navoximod	Meta1	Mic1	Bacteroides_caccae	0.094199136
Navoximod	Meta1	Mic13	Phocaeicola_plebeius	0.079824567
Navoximod	Meta1	Mic5	Bifidobacterium_longum	0.405176848
Navoximod	Meta1	Mic17	Rothia_dentocariosa	-0.098136254
Navoximod	Meta1	Mic4	Bacteroides_vulgatus	0.059623066
Navoximod	Meta1	Mic14	Phocaeicola_vulgatus	0.05151663
Navoximod	Meta1	Mic20	unclassified_Faecalibacterium	0.100580372
Navoximod	Meta1	Mic15	Romboutsia_ilealis	-0.235238388
Navoximod	Meta1	Mic7	Collinsella_aerofaciens	0.305446982
Navoximod	Meta1	Mic6	Bifidobacterium_pseudocatenulatum	0.228931591
Navoximod	Meta1	Mic6	Romboutsia_lituseburensis	0.228931591
Navoximod	Meta1	Mic6	Streptococcus_rubneri	0.228931591
Navoximod	Meta1	Mic18	Ruminococcaceae_bacterium	0.342233956
Navoximod	Meta1	Mic19	Terrisporobacter_glycolicus	-0.183283895
Navoximod	Meta1	Mic2	Bacteroides_cellulosilyticus	-0.465343744
Navoximod	Meta1	Mic21	unclassified_Subdoligranulum	0.082746275
Navoximod	Meta1	Mic16	Roseburia_inulinivorans	0.446167499
Navoximod	Meta1	Mic8	Holdemanella_biformis	0.099464335
Navoximod	Meta1	Mic3	Bacteroides_massiliensis_B84634_Timone_84634_DSM_17679_JCM_13223	0.377964467
Navoximod	Meta1	Mic9	Klebsiella_oxytoca	-0.534582675
Navoximod	Meta1	Mic11	Lactiplantibacillus_plantarum	0.096405871
Navoximod	Meta1	Mic12	Limosilactobacillus_reuteri	-0.243897468
Navoximod	Meta1	Mic10	Lachnospiraceae_bacterium	0.176575124
Navoximod	Meta1	Mic1	Bacteroides_caccae	0.094199136
Navoximod	Meta1	Mic13	Phocaeicola_plebeius	0.079824567
Navoximod	Meta1	Mic5	Bifidobacterium_longum	0.405176848
Navoximod	Meta1	Mic17	Rothia_dentocariosa	-0.098136254
Navoximod	Meta1	Mic4	Bacteroides_vulgatus	0.059623066
Navoximod	Meta1	Mic14	Phocaeicola_vulgatus	0.05151663
Navoximod	Meta1	Mic20	unclassified_Faecalibacterium	0.100580372
Navoximod	Meta1	Mic15	Romboutsia_ilealis	-0.235238388
Navoximod	Meta1	Mic7	Collinsella_aerofaciens	0.305446982
Navoximod	Meta1	Mic6	Bifidobacterium_pseudocatenulatum	0.228931591
Navoximod	Meta1	Mic6	Romboutsia_lituseburensis	0.228931591
Navoximod	Meta1	Mic6	Streptococcus_rubneri	0.228931591
Navoximod	Meta1	Mic18	Ruminococcaceae_bacterium	0.342233956
Navoximod	Meta1	Mic19	Terrisporobacter_glycolicus	-0.183283895
Navoximod	Meta1	Mic2	Bacteroides_cellulosilyticus	-0.465343744
Navoximod	Meta1	Mic21	unclassified_Subdoligranulum	0.082746275
Navoximod	Meta1	Mic16	Roseburia_inulinivorans	0.446167499
Navoximod	Meta1	Mic8	Holdemanella_biformis	0.099464335
Navoximod	Meta1	Mic3	Bacteroides_massiliensis_B84634_Timone_84634_DSM_17679_JCM_13223	0.377964467
Navoximod	Meta1	Mic9	Klebsiella_oxytoca	-0.534582675
Navoximod	Meta1	Mic11	Lactiplantibacillus_plantarum	0.096405871
Navoximod	Meta1	Mic12	Limosilactobacillus_reuteri	-0.243897468
Navoximod	Meta1	Mic10	Lachnospiraceae_bacterium	0.176575124
Navoximod	Meta1	Mic1	Bacteroides_caccae	0.094199136
Navoximod	Meta1	Mic13	Phocaeicola_plebeius	0.079824567
Navoximod	Meta1	Mic5	Bifidobacterium_longum	0.405176848
Navoximod	Meta1	Mic17	Rothia_dentocariosa	-0.098136254
Navoximod	Meta1	Mic4	Bacteroides_vulgatus	0.059623066
Navoximod	Meta1	Mic14	Phocaeicola_vulgatus	0.05151663
Navoximod	Meta1	Mic20	unclassified_Faecalibacterium	0.100580372
Navoximod	Meta1	Mic15	Romboutsia_ilealis	-0.235238388
Navoximod	Meta1	Mic7	Collinsella_aerofaciens	0.305446982
Navoximod	Meta1	Mic6	Bifidobacterium_pseudocatenulatum	0.228931591
Navoximod	Meta1	Mic6	Romboutsia_lituseburensis	0.228931591
Navoximod	Meta1	Mic6	Streptococcus_rubneri	0.228931591
Navoximod	Meta1	Mic18	Ruminococcaceae_bacterium	0.342233956
Navoximod	Meta1	Mic19	Terrisporobacter_glycolicus	-0.183283895
Navoximod	Meta1	Mic2	Bacteroides_cellulosilyticus	-0.465343744
Navoximod	Meta1	Mic21	unclassified_Subdoligranulum	0.082746275
Navoximod	Meta1	Mic16	Roseburia_inulinivorans	0.446167499
Navoximod	Meta1	Mic8	Holdemanella_biformis	0.099464335
Navoximod	Meta1	Mic3	Bacteroides_massiliensis_B84634_Timone_84634_DSM_17679_JCM_13223	0.377964467
Navoximod	Meta1	Mic9	Klebsiella_oxytoca	-0.534582675
Navoximod	Meta1	Mic11	Lactiplantibacillus_plantarum	0.096405871
Navoximod	Meta1	Mic12	Limosilactobacillus_reuteri	-0.243897468
Navoximod	Meta1	Mic10	Lachnospiraceae_bacterium	0.176575124
Navoximod	Meta1	Mic1	Bacteroides_caccae	0.094199136
Navoximod	Meta1	Mic13	Phocaeicola_plebeius	0.079824567
Navoximod	Meta1	Mic5	Bifidobacterium_longum	0.405176848
Navoximod	Meta1	Mic17	Rothia_dentocariosa	-0.098136254
Navoximod	Meta1	Mic4	Bacteroides_vulgatus	0.059623066
Navoximod	Meta1	Mic14	Phocaeicola_vulgatus	0.05151663
Navoximod	Meta1	Mic20	unclassified_Faecalibacterium	0.100580372
Navoximod	Meta1	Mic15	Romboutsia_ilealis	-0.235238388
Navoximod	Meta1	Mic7	Collinsella_aerofaciens	0.305446982
Navoximod	Meta1	Mic6	Bifidobacterium_pseudocatenulatum	0.228931591
Navoximod	Meta1	Mic6	Romboutsia_lituseburensis	0.228931591
Navoximod	Meta1	Mic6	Streptococcus_rubneri	0.228931591
Navoximod	Meta1	Mic18	Ruminococcaceae_bacterium	0.342233956
Navoximod	Meta1	Mic19	Terrisporobacter_glycolicus	-0.183283895
Navoximod	Meta1	Mic2	Bacteroides_cellulosilyticus	-0.465343744
Navoximod	Meta1	Mic21	unclassified_Subdoligranulum	0.082746275
Navoximod	Meta1	Mic16	Roseburia_inulinivorans	0.446167499
Navoximod	Meta1	Mic8	Holdemanella_biformis	0.099464335
Navoximod	Meta1	Mic3	Bacteroides_massiliensis_B84634_Timone_84634_DSM_17679_JCM_13223	0.377964467
Navoximod	Meta1	Mic9	Klebsiella_oxytoca	-0.534582675
Navoximod	Meta1	Mic11	Lactiplantibacillus_plantarum	0.096405871
Navoximod	Meta1	Mic12	Limosilactobacillus_reuteri	-0.243897468
Navoximod	Meta1	Mic10	Lachnospiraceae_bacterium	0.176575124
Navoximod	Meta1	Mic1	Bacteroides_caccae	0.094199136
Navoximod	Meta1	Mic13	Phocaeicola_plebeius	0.079824567
Navoximod	Meta1	Mic5	Bifidobacterium_longum	0.405176848
Navoximod	Meta1	Mic17	Rothia_dentocariosa	-0.098136254
Navoximod	Meta1	Mic4	Bacteroides_vulgatus	0.059623066
Navoximod	Meta1	Mic14	Phocaeicola_vulgatus	0.05151663
Navoximod	Meta1	Mic20	unclassified_Faecalibacterium	0.100580372
Navoximod	Meta1	Mic15	Romboutsia_ilealis	-0.235238388
Navoximod	Meta1	Mic7	Collinsella_aerofaciens	0.305446982
Navoximod	Meta1	Mic6	Bifidobacterium_pseudocatenulatum	0.228931591
Navoximod	Meta1	Mic6	Romboutsia_lituseburensis	0.228931591
Navoximod	Meta1	Mic6	Streptococcus_rubneri	0.228931591
Navoximod	Meta1	Mic18	Ruminococcaceae_bacterium	0.342233956
Navoximod	Meta1	Mic19	Terrisporobacter_glycolicus	-0.183283895
Navoximod	Meta1	Mic2	Bacteroides_cellulosilyticus	-0.465343744
Navoximod	Meta1	Mic21	unclassified_Subdoligranulum	0.082746275
Navoximod	Meta1	Mic16	Roseburia_inulinivorans	0.446167499
Navoximod	Meta1	Mic8	Holdemanella_biformis	0.099464335
Navoximod	Meta1	Mic3	Bacteroides_massiliensis_B84634_Timone_84634_DSM_17679_JCM_13223	0.377964467
Navoximod	Meta1	Mic9	Klebsiella_oxytoca	-0.534582675
Navoximod	Meta1	Mic11	Lactiplantibacillus_plantarum	0.096405871
Navoximod	Meta1	Mic12	Limosilactobacillus_reuteri	-0.243897468
Navoximod	Meta1	Mic10	Lachnospiraceae_bacterium	0.176575124
Navoximod	Meta1	Mic1	Bacteroides_caccae	0.094199136
Navoximod	Meta1	Mic13	Phocaeicola_plebeius	0.079824567
Navoximod	Meta1	Mic5	Bifidobacterium_longum	0.405176848
Navoximod	Meta1	Mic17	Rothia_dentocariosa	-0.098136254
Navoximod	Meta1	Mic4	Bacteroides_vulgatus	0.059623066
Navoximod	Meta1	Mic14	Phocaeicola_vulgatus	0.05151663
Navoximod	Meta1	Mic20	unclassified_Faecalibacterium	0.100580372
Navoximod	Meta1	Mic15	Romboutsia_ilealis	-0.235238388
Navoximod	Meta1	Mic7	Collinsella_aerofaciens	0.305446982
Navoximod	Meta1	Mic6	Bifidobacterium_pseudocatenulatum	0.228931591
Navoximod	Meta1	Mic6	Romboutsia_lituseburensis	0.228931591
Navoximod	Meta1	Mic6	Streptococcus_rubneri	0.228931591
Navoximod	Meta1	Mic18	Ruminococcaceae_bacterium	0.342233956
Navoximod	Meta1	Mic19	Terrisporobacter_glycolicus	-0.183283895
Navoximod	Meta1	Mic2	Bacteroides_cellulosilyticus	-0.465343744
Navoximod	Meta1	Mic21	unclassified_Subdoligranulum	0.082746275
Navoximod	Meta1	Mic16	Roseburia_inulinivorans	0.446167499
Navoximod	Meta1	Mic8	Holdemanella_biformis	0.099464335
Navoximod	Meta1	Mic3	Bacteroides_massiliensis_B84634_Timone_84634_DSM_17679_JCM_13223	0.377964467
Navoximod	Meta1	Mic9	Klebsiella_oxytoca	-0.534582675
Navoximod	Meta1	Mic11	Lactiplantibacillus_plantarum	0.096405871
Navoximod	Meta1	Mic12	Limosilactobacillus_reuteri	-0.243897468
Navoximod	Meta1	Mic10	Lachnospiraceae_bacterium	0.176575124
Navoximod	Meta1	Mic1	Bacteroides_caccae	0.094199136
Navoximod	Meta1	Mic13	Phocaeicola_plebeius	0.079824567
Navoximod	Meta1	Mic5	Bifidobacterium_longum	0.405176848
Navoximod	Meta1	Mic17	Rothia_dentocariosa	-0.098136254
Navoximod	Meta1	Mic4	Bacteroides_vulgatus	0.059623066
Navoximod	Meta1	Mic14	Phocaeicola_vulgatus	0.05151663
Navoximod	Meta1	Mic20	unclassified_Faecalibacterium	0.100580372
Navoximod	Meta1	Mic15	Romboutsia_ilealis	-0.235238388
Navoximod	Meta1	Mic7	Collinsella_aerofaciens	0.305446982
Navoximod	Meta1	Mic6	Bifidobacterium_pseudocatenulatum	0.228931591
Navoximod	Meta1	Mic6	Romboutsia_lituseburensis	0.228931591
Navoximod	Meta1	Mic6	Streptococcus_rubneri	0.228931591
Navoximod	Meta1	Mic18	Ruminococcaceae_bacterium	0.342233956
Navoximod	Meta1	Mic19	Terrisporobacter_glycolicus	-0.183283895
Navoximod	Meta1	Mic2	Bacteroides_cellulosilyticus	-0.465343744
Navoximod	Meta1	Mic21	unclassified_Subdoligranulum	0.082746275
Navoximod	Meta1	Mic16	Roseburia_inulinivorans	0.446167499
Navoximod	Meta1	Mic8	Holdemanella_biformis	0.099464335
Navoximod	Meta1	Mic3	Bacteroides_massiliensis_B84634_Timone_84634_DSM_17679_JCM_13223	0.377964467
Navoximod	Meta1	Mic9	Klebsiella_oxytoca	-0.534582675
Navoximod	Meta1	Mic11	Lactiplantibacillus_plantarum	0.096405871
Navoximod	Meta1	Mic12	Limosilactobacillus_reuteri	-0.243897468
Navoximod	Meta1	Mic10	Lachnospiraceae_bacterium	0.176575124
Navoximod	Meta1	Mic1	Bacteroides_caccae	0.094199136
Navoximod	Meta1	Mic13	Phocaeicola_plebeius	0.079824567
Navoximod	Meta1	Mic5	Bifidobacterium_longum	0.405176848
Navoximod	Meta1	Mic17	Rothia_dentocariosa	-0.098136254
Navoximod	Meta1	Mic4	Bacteroides_vulgatus	0.059623066
Navoximod	Meta1	Mic14	Phocaeicola_vulgatus	0.05151663
Navoximod	Meta1	Mic20	unclassified_Faecalibacterium	0.100580372
Navoximod	Meta1	Mic15	Romboutsia_ilealis	-0.235238388
Navoximod	Meta1	Mic7	Collinsella_aerofaciens	0.305446982
Navoximod	Meta1	Mic6	Bifidobacterium_pseudocatenulatum	0.228931591
Navoximod	Meta1	Mic6	Romboutsia_lituseburensis	0.228931591
Navoximod	Meta1	Mic6	Streptococcus_rubneri	0.228931591
Navoximod	Meta1	Mic18	Ruminococcaceae_bacterium	0.342233956
Navoximod	Meta1	Mic19	Terrisporobacter_glycolicus	-0.183283895
Navoximod	Meta1	Mic2	Bacteroides_cellulosilyticus	-0.465343744
Navoximod	Meta1	Mic21	unclassified_Subdoligranulum	0.082746275
Navoximod	Meta1	Mic16	Roseburia_inulinivorans	0.446167499
Navoximod	Meta1	Mic8	Holdemanella_biformis	0.099464335
Navoximod	Meta1	Mic3	Bacteroides_massiliensis_B84634_Timone_84634_DSM_17679_JCM_13223	0.377964467
Navoximod	Meta1	Mic9	Klebsiella_oxytoca	-0.534582675
Navoximod	Meta1	Mic11	Lactiplantibacillus_plantarum	0.096405871
Navoximod	Meta1	Mic12	Limosilactobacillus_reuteri	-0.243897468
Navoximod	Meta1	Mic10	Lachnospiraceae_bacterium	0.176575124
Navoximod	Meta1	Mic1	Bacteroides_caccae	0.094199136
Navoximod	Meta1	Mic13	Phocaeicola_plebeius	0.079824567
Navoximod	Meta1	Mic5	Bifidobacterium_longum	0.405176848
Navoximod	Meta1	Mic17	Rothia_dentocariosa	-0.098136254
Navoximod	Meta1	Mic4	Bacteroides_vulgatus	0.059623066
Navoximod	Meta1	Mic14	Phocaeicola_vulgatus	0.05151663
Navoximod	Meta1	Mic20	unclassified_Faecalibacterium	0.100580372
Navoximod	Meta1	Mic15	Romboutsia_ilealis	-0.235238388
Navoximod	Meta1	Mic7	Collinsella_aerofaciens	0.305446982
Navoximod	Meta1	Mic6	Bifidobacterium_pseudocatenulatum	0.228931591
Navoximod	Meta1	Mic6	Romboutsia_lituseburensis	0.228931591
Navoximod	Meta1	Mic6	Streptococcus_rubneri	0.228931591
Navoximod	Meta1	Mic18	Ruminococcaceae_bacterium	0.342233956
Navoximod	Meta1	Mic19	Terrisporobacter_glycolicus	-0.183283895
Navoximod	Meta1	Mic2	Bacteroides_cellulosilyticus	-0.465343744
Navoximod	Meta1	Mic21	unclassified_Subdoligranulum	0.082746275
Navoximod	Meta1	Mic16	Roseburia_inulinivorans	0.446167499
Navoximod	Meta1	Mic8	Holdemanella_biformis	0.099464335
Navoximod	Meta1	Mic3	Bacteroides_massiliensis_B84634_Timone_84634_DSM_17679_JCM_13223	0.377964467
Navoximod	Meta1	Mic9	Klebsiella_oxytoca	-0.534582675
Navoximod	Meta1	Mic11	Lactiplantibacillus_plantarum	0.096405871
Navoximod	Meta1	Mic12	Limosilactobacillus_reuteri	-0.243897468
Navoximod	Meta1	Mic10	Lachnospiraceae_bacterium	0.176575124
Navoximod	Meta1	Mic1	Bacteroides_caccae	0.094199136
Navoximod	Meta1	Mic13	Phocaeicola_plebeius	0.079824567
Navoximod	Meta1	Mic5	Bifidobacterium_longum	0.405176848
Navoximod	Meta1	Mic17	Rothia_dentocariosa	-0.098136254
Navoximod	Meta1	Mic4	Bacteroides_vulgatus	0.059623066
Navoximod	Meta1	Mic14	Phocaeicola_vulgatus	0.05151663
Navoximod	Meta1	Mic20	unclassified_Faecalibacterium	0.100580372
Navoximod	Meta1	Mic15	Romboutsia_ilealis	-0.235238388
Navoximod	Meta1	Mic7	Collinsella_aerofaciens	0.305446982
Navoximod	Meta1	Mic6	Bifidobacterium_pseudocatenulatum	0.228931591
Navoximod	Meta1	Mic6	Romboutsia_lituseburensis	0.228931591
Navoximod	Meta1	Mic6	Streptococcus_rubneri	0.228931591
Navoximod	Meta1	Mic18	Ruminococcaceae_bacterium	0.342233956
Navoximod	Meta1	Mic19	Terrisporobacter_glycolicus	-0.183283895
Navoximod	Meta1	Mic2	Bacteroides_cellulosilyticus	-0.465343744
Navoximod	Meta1	Mic21	unclassified_Subdoligranulum	0.082746275
Navoximod	Meta1	Mic16	Roseburia_inulinivorans	0.446167499
Navoximod	Meta1	Mic8	Holdemanella_biformis	0.099464335
Navoximod	Meta1	Mic3	Bacteroides_massiliensis_B84634_Timone_84634_DSM_17679_JCM_13223	0.377964467
Navoximod	Meta1	Mic9	Klebsiella_oxytoca	-0.534582675
Navoximod	Meta1	Mic11	Lactiplantibacillus_plantarum	0.096405871
Navoximod	Meta1	Mic12	Limosilactobacillus_reuteri	-0.243897468
Navoximod	Meta1	Mic10	Lachnospiraceae_bacterium	0.176575124
Navoximod	Meta1	Mic1	Bacteroides_caccae	0.094199136
Navoximod	Meta1	Mic13	Phocaeicola_plebeius	0.079824567
Navoximod	Meta1	Mic5	Bifidobacterium_longum	0.405176848
Navoximod	Meta1	Mic17	Rothia_dentocariosa	-0.098136254
Navoximod	Meta1	Mic4	Bacteroides_vulgatus	0.059623066
Navoximod	Meta1	Mic14	Phocaeicola_vulgatus	0.05151663
Navoximod	Meta1	Mic20	unclassified_Faecalibacterium	0.100580372
Navoximod	Meta1	Mic15	Romboutsia_ilealis	-0.235238388
Navoximod	Meta1	Mic7	Collinsella_aerofaciens	0.305446982
Navoximod	Meta1	Mic6	Bifidobacterium_pseudocatenulatum	0.228931591
Navoximod	Meta1	Mic6	Romboutsia_lituseburensis	0.228931591
Navoximod	Meta1	Mic6	Streptococcus_rubneri	0.228931591
Navoximod	Meta1	Mic18	Ruminococcaceae_bacterium	0.342233956
Navoximod	Meta1	Mic19	Terrisporobacter_glycolicus	-0.183283895
Navoximod	Meta1	Mic2	Bacteroides_cellulosilyticus	-0.465343744
Navoximod	Meta1	Mic21	unclassified_Subdoligranulum	0.082746275
Navoximod	Meta1	Mic16	Roseburia_inulinivorans	0.446167499
Navoximod	Meta1	Mic8	Holdemanella_biformis	0.099464335
Navoximod	Meta1	Mic3	Bacteroides_massiliensis_B84634_Timone_84634_DSM_17679_JCM_13223	0.377964467
Navoximod	Meta1	Mic9	Klebsiella_oxytoca	-0.534582675
Navoximod	Meta1	Mic11	Lactiplantibacillus_plantarum	0.096405871
Navoximod	Meta1	Mic12	Limosilactobacillus_reuteri	-0.243897468
Navoximod	Meta1	Mic10	Lachnospiraceae_bacterium	0.176575124
Navoximod	Meta1	Mic1	Bacteroides_caccae	0.094199136
Navoximod	Meta1	Mic13	Phocaeicola_plebeius	0.079824567
Navoximod	Meta1	Mic5	Bifidobacterium_longum	0.405176848
Navoximod	Meta1	Mic17	Rothia_dentocariosa	-0.098136254
Navoximod	Meta1	Mic4	Bacteroides_vulgatus	0.059623066
Navoximod	Meta1	Mic14	Phocaeicola_vulgatus	0.05151663
Navoximod	Meta1	Mic20	unclassified_Faecalibacterium	0.100580372
Navoximod	Meta1	Mic15	Romboutsia_ilealis	-0.235238388
Navoximod	Meta1	Mic7	Collinsella_aerofaciens	0.305446982
Navoximod	Meta1	Mic6	Bifidobacterium_pseudocatenulatum	0.228931591
Navoximod	Meta1	Mic6	Romboutsia_lituseburensis	0.228931591
Navoximod	Meta1	Mic6	Streptococcus_rubneri	0.228931591
Navoximod	Meta1	Mic18	Ruminococcaceae_bacterium	0.342233956
Navoximod	Meta1	Mic19	Terrisporobacter_glycolicus	-0.183283895
Navoximod	Meta1	Mic2	Bacteroides_cellulosilyticus	-0.465343744
Navoximod	Meta1	Mic21	unclassified_Subdoligranulum	0.082746275
Navoximod	Meta1	Mic16	Roseburia_inulinivorans	0.446167499
Navoximod	Meta1	Mic8	Holdemanella_biformis	0.099464335
Navoximod	Meta1	Mic3	Bacteroides_massiliensis_B84634_Timone_84634_DSM_17679_JCM_13223	0.377964467
Navoximod	Meta1	Mic9	Klebsiella_oxytoca	-0.534582675
Navoximod	Meta1	Mic11	Lactiplantibacillus_plantarum	0.096405871
Navoximod	Meta1	Mic12	Limosilactobacillus_reuteri	-0.243897468
Navoximod	Meta1	Mic10	Lachnospiraceae_bacterium	0.176575124
Navoximod	Meta1	Mic1	Bacteroides_caccae	0.094199136
Navoximod	Meta1	Mic13	Phocaeicola_plebeius	0.079824567
Navoximod	Meta1	Mic5	Bifidobacterium_longum	0.405176848
Navoximod	Meta1	Mic17	Rothia_dentocariosa	-0.098136254
Navoximod	Meta1	Mic4	Bacteroides_vulgatus	0.059623066
Navoximod	Meta1	Mic14	Phocaeicola_vulgatus	0.05151663
Navoximod	Meta1	Mic20	unclassified_Faecalibacterium	0.100580372
Navoximod	Meta1	Mic15	Romboutsia_ilealis	-0.235238388
Navoximod	Meta1	Mic7	Collinsella_aerofaciens	0.305446982
Navoximod	Meta1	Mic6	Bifidobacterium_pseudocatenulatum	0.228931591
Navoximod	Meta1	Mic6	Romboutsia_lituseburensis	0.228931591
Navoximod	Meta1	Mic6	Streptococcus_rubneri	0.228931591
Navoximod	Meta1	Mic18	Ruminococcaceae_bacterium	0.342233956
Navoximod	Meta1	Mic19	Terrisporobacter_glycolicus	-0.183283895
Navoximod	Meta1	Mic2	Bacteroides_cellulosilyticus	-0.465343744
Navoximod	Meta1	Mic21	unclassified_Subdoligranulum	0.082746275
Navoximod	Meta1	Mic16	Roseburia_inulinivorans	0.446167499
Navoximod	Meta1	Mic8	Holdemanella_biformis	0.099464335
Navoximod	Meta1	Mic3	Bacteroides_massiliensis_B84634_Timone_84634_DSM_17679_JCM_13223	0.377964467
Navoximod	Meta1	Mic9	Klebsiella_oxytoca	-0.534582675
Navoximod	Meta1	Mic11	Lactiplantibacillus_plantarum	0.096405871
Navoximod	Meta1	Mic12	Limosilactobacillus_reuteri	-0.243897468
Navoximod	Meta1	Mic10	Lachnospiraceae_bacterium	0.176575124
Navoximod	Meta1	Mic1	Bacteroides_caccae	0.094199136
Navoximod	Meta1	Mic13	Phocaeicola_plebeius	0.079824567
Navoximod	Meta1	Mic5	Bifidobacterium_longum	0.405176848
Navoximod	Meta1	Mic17	Rothia_dentocariosa	-0.098136254
Navoximod	Meta1	Mic4	Bacteroides_vulgatus	0.059623066
Navoximod	Meta1	Mic14	Phocaeicola_vulgatus	0.05151663
Navoximod	Meta1	Mic20	unclassified_Faecalibacterium	0.100580372
Navoximod	Meta1	Mic15	Romboutsia_ilealis	-0.235238388
Navoximod	Meta1	Mic7	Collinsella_aerofaciens	0.305446982
Navoximod	Meta1	Mic6	Bifidobacterium_pseudocatenulatum	0.228931591
Navoximod	Meta1	Mic6	Romboutsia_lituseburensis	0.228931591
Navoximod	Meta1	Mic6	Streptococcus_rubneri	0.228931591
Navoximod	Meta1	Mic18	Ruminococcaceae_bacterium	0.342233956
Navoximod	Meta1	Mic19	Terrisporobacter_glycolicus	-0.183283895
Navoximod	Meta1	Mic2	Bacteroides_cellulosilyticus	-0.465343744
Navoximod	Meta1	Mic21	unclassified_Subdoligranulum	0.082746275
Navoximod	Meta1	Mic16	Roseburia_inulinivorans	0.446167499
Navoximod	Meta1	Mic8	Holdemanella_biformis	0.099464335
Navoximod	Meta1	Mic3	Bacteroides_massiliensis_B84634_Timone_84634_DSM_17679_JCM_13223	0.377964467
Navoximod	Meta1	Mic9	Klebsiella_oxytoca	-0.534582675
Navoximod	Meta1	Mic11	Lactiplantibacillus_plantarum	0.096405871
Navoximod	Meta1	Mic12	Limosilactobacillus_reuteri	-0.243897468
Navoximod	Meta1	Mic10	Lachnospiraceae_bacterium	0.176575124
Navoximod	Meta1	Mic1	Bacteroides_caccae	0.094199136
Navoximod	Meta1	Mic13	Phocaeicola_plebeius	0.079824567
Navoximod	Meta1	Mic5	Bifidobacterium_longum	0.405176848
Navoximod	Meta1	Mic17	Rothia_dentocariosa	-0.098136254
Navoximod	Meta1	Mic4	Bacteroides_vulgatus	0.059623066
Navoximod	Meta1	Mic14	Phocaeicola_vulgatus	0.05151663
Navoximod	Meta1	Mic20	unclassified_Faecalibacterium	0.100580372
Navoximod	Meta1	Mic15	Romboutsia_ilealis	-0.235238388
Navoximod	Meta1	Mic7	Collinsella_aerofaciens	0.305446982
Navoximod	Meta1	Mic6	Bifidobacterium_pseudocatenulatum	0.228931591
Navoximod	Meta1	Mic6	Romboutsia_lituseburensis	0.228931591
Navoximod	Meta1	Mic6	Streptococcus_rubneri	0.228931591
Navoximod	Meta1	Mic18	Ruminococcaceae_bacterium	0.342233956
Navoximod	Meta1	Mic19	Terrisporobacter_glycolicus	-0.183283895
Navoximod	Meta1	Mic2	Bacteroides_cellulosilyticus	-0.465343744
Navoximod	Meta1	Mic21	unclassified_Subdoligranulum	0.082746275
Navoximod	Meta1	Mic16	Roseburia_inulinivorans	0.446167499
Navoximod	Meta1	Mic8	Holdemanella_biformis	0.099464335
Navoximod	Meta1	Mic3	Bacteroides_massiliensis_B84634_Timone_84634_DSM_17679_JCM_13223	0.377964467
Navoximod	Meta1	Mic9	Klebsiella_oxytoca	-0.534582675
Navoximod	Meta1	Mic11	Lactiplantibacillus_plantarum	0.096405871
Navoximod	Meta1	Mic12	Limosilactobacillus_reuteri	-0.243897468
Navoximod	Meta1	Mic10	Lachnospiraceae_bacterium	0.176575124
Navoximod	Meta1	Mic1	Bacteroides_caccae	0.094199136
Navoximod	Meta1	Mic13	Phocaeicola_plebeius	0.079824567
Navoximod	Meta1	Mic5	Bifidobacterium_longum	0.405176848
Navoximod	Meta1	Mic17	Rothia_dentocariosa	-0.098136254
Navoximod	Meta1	Mic4	Bacteroides_vulgatus	0.059623066
Navoximod	Meta1	Mic14	Phocaeicola_vulgatus	0.05151663
Navoximod	Meta1	Mic20	unclassified_Faecalibacterium	0.100580372
Navoximod	Meta1	Mic15	Romboutsia_ilealis	-0.235238388
Navoximod	Meta1	Mic7	Collinsella_aerofaciens	0.305446982
Navoximod	Meta1	Mic6	Bifidobacterium_pseudocatenulatum	0.228931591
Navoximod	Meta1	Mic6	Romboutsia_lituseburensis	0.228931591
Navoximod	Meta1	Mic6	Streptococcus_rubneri	0.228931591
Navoximod	Meta1	Mic18	Ruminococcaceae_bacterium	0.342233956
Navoximod	Meta1	Mic19	Terrisporobacter_glycolicus	-0.183283895
Navoximod	Meta1	Mic2	Bacteroides_cellulosilyticus	-0.465343744
Navoximod	Meta1	Mic21	unclassified_Subdoligranulum	0.082746275
Navoximod	Meta1	Mic16	Roseburia_inulinivorans	0.446167499
Navoximod	Meta1	Mic8	Holdemanella_biformis	0.099464335
Navoximod	Meta1	Mic3	Bacteroides_massiliensis_B84634_Timone_84634_DSM_17679_JCM_13223	0.377964467
Navoximod	Meta1	Mic9	Klebsiella_oxytoca	-0.534582675
Navoximod	Meta1	Mic11	Lactiplantibacillus_plantarum	0.096405871
Navoximod	Meta1	Mic12	Limosilactobacillus_reuteri	-0.243897468
Navoximod	Meta1	Mic10	Lachnospiraceae_bacterium	0.176575124
Navoximod	Meta1	Mic1	Bacteroides_caccae	0.094199136
Navoximod	Meta1	Mic13	Phocaeicola_plebeius	0.079824567
Navoximod	Meta1	Mic5	Bifidobacterium_longum	0.405176848
Navoximod	Meta1	Mic17	Rothia_dentocariosa	-0.098136254
Navoximod	Meta1	Mic4	Bacteroides_vulgatus	0.059623066
Navoximod	Meta1	Mic14	Phocaeicola_vulgatus	0.05151663
Navoximod	Meta1	Mic20	unclassified_Faecalibacterium	0.100580372
Navoximod	Meta1	Mic15	Romboutsia_ilealis	-0.235238388
Navoximod	Meta1	Mic7	Collinsella_aerofaciens	0.305446982
Navoximod	Meta1	Mic6	Bifidobacterium_pseudocatenulatum	0.228931591
Navoximod	Meta1	Mic6	Romboutsia_lituseburensis	0.228931591
Navoximod	Meta1	Mic6	Streptococcus_rubneri	0.228931591
Navoximod	Meta1	Mic18	Ruminococcaceae_bacterium	0.342233956
Navoximod	Meta1	Mic19	Terrisporobacter_glycolicus	-0.183283895
Navoximod	Meta1	Mic2	Bacteroides_cellulosilyticus	-0.465343744
Navoximod	Meta1	Mic21	unclassified_Subdoligranulum	0.082746275
Navoximod	Meta1	Mic16	Roseburia_inulinivorans	0.446167499
Navoximod	Meta1	Mic8	Holdemanella_biformis	0.099464335
Navoximod	Meta1	Mic3	Bacteroides_massiliensis_B84634_Timone_84634_DSM_17679_JCM_13223	0.377964467
Navoximod	Meta1	Mic9	Klebsiella_oxytoca	-0.534582675
Navoximod	Meta1	Mic11	Lactiplantibacillus_plantarum	0.096405871
Navoximod	Meta1	Mic12	Limosilactobacillus_reuteri	-0.243897468
Navoximod	Meta1	Mic10	Lachnospiraceae_bacterium	0.176575124
Navoximod	Meta1	Mic1	Bacteroides_caccae	0.094199136
Navoximod	Meta1	Mic13	Phocaeicola_plebeius	0.079824567
Navoximod	Meta1	Mic5	Bifidobacterium_longum	0.405176848
Navoximod	Meta1	Mic17	Rothia_dentocariosa	-0.098136254
Navoximod	Meta1	Mic4	Bacteroides_vulgatus	0.059623066
Navoximod	Meta1	Mic14	Phocaeicola_vulgatus	0.05151663
Navoximod	Meta1	Mic20	unclassified_Faecalibacterium	0.100580372
Navoximod	Meta1	Mic15	Romboutsia_ilealis	-0.235238388
Navoximod	Meta1	Mic7	Collinsella_aerofaciens	0.305446982
Navoximod	Meta1	Mic6	Bifidobacterium_pseudocatenulatum	0.228931591
Navoximod	Meta1	Mic6	Romboutsia_lituseburensis	0.228931591
Navoximod	Meta1	Mic6	Streptococcus_rubneri	0.228931591
Navoximod	Meta1	Mic18	Ruminococcaceae_bacterium	0.342233956
Navoximod	Meta1	Mic19	Terrisporobacter_glycolicus	-0.183283895
Navoximod	Meta1	Mic2	Bacteroides_cellulosilyticus	-0.465343744
Navoximod	Meta1	Mic21	unclassified_Subdoligranulum	0.082746275
Navoximod	Meta1	Mic16	Roseburia_inulinivorans	0.446167499
Navoximod	Meta1	Mic8	Holdemanella_biformis	0.099464335
Navoximod	Meta1	Mic3	Bacteroides_massiliensis_B84634_Timone_84634_DSM_17679_JCM_13223	0.377964467
Navoximod	Meta1	Mic9	Klebsiella_oxytoca	-0.534582675
Navoximod	Meta1	Mic11	Lactiplantibacillus_plantarum	0.096405871
Navoximod	Meta1	Mic12	Limosilactobacillus_reuteri	-0.243897468
Navoximod	Meta1	Mic10	Lachnospiraceae_bacterium	0.176575124
Navoximod	Meta1	Mic1	Bacteroides_caccae	0.094199136
Navoximod	Meta1	Mic13	Phocaeicola_plebeius	0.079824567
Navoximod	Meta1	Mic5	Bifidobacterium_longum	0.405176848
Navoximod	Meta1	Mic17	Rothia_dentocariosa	-0.098136254
Navoximod	Meta1	Mic4	Bacteroides_vulgatus	0.059623066
Navoximod	Meta1	Mic14	Phocaeicola_vulgatus	0.05151663
Navoximod	Meta1	Mic20	unclassified_Faecalibacterium	0.100580372
Navoximod	Meta1	Mic15	Romboutsia_ilealis	-0.235238388
Navoximod	Meta1	Mic7	Collinsella_aerofaciens	0.305446982
Navoximod	Meta1	Mic6	Bifidobacterium_pseudocatenulatum	0.228931591
Navoximod	Meta1	Mic6	Romboutsia_lituseburensis	0.228931591
Navoximod	Meta1	Mic6	Streptococcus_rubneri	0.228931591
Navoximod	Meta1	Mic18	Ruminococcaceae_bacterium	0.342233956
Navoximod	Meta1	Mic19	Terrisporobacter_glycolicus	-0.183283895
Navoximod	Meta1	Mic2	Bacteroides_cellulosilyticus	-0.465343744
Navoximod	Meta1	Mic21	unclassified_Subdoligranulum	0.082746275
Navoximod	Meta1	Mic16	Roseburia_inulinivorans	0.446167499
Navoximod	Meta1	Mic8	Holdemanella_biformis	0.099464335
Navoximod	Meta1	Mic3	Bacteroides_massiliensis_B84634_Timone_84634_DSM_17679_JCM_13223	0.377964467
Navoximod	Meta1	Mic9	Klebsiella_oxytoca	-0.534582675
Navoximod	Meta1	Mic11	Lactiplantibacillus_plantarum	0.096405871
Navoximod	Meta1	Mic12	Limosilactobacillus_reuteri	-0.243897468
Navoximod	Meta1	Mic10	Lachnospiraceae_bacterium	0.176575124
Navoximod	Meta1	Mic1	Bacteroides_caccae	0.094199136
Navoximod	Meta1	Mic13	Phocaeicola_plebeius	0.079824567
Navoximod	Meta1	Mic5	Bifidobacterium_longum	0.405176848
Navoximod	Meta1	Mic17	Rothia_dentocariosa	-0.098136254
Navoximod	Meta1	Mic4	Bacteroides_vulgatus	0.059623066
Navoximod	Meta1	Mic14	Phocaeicola_vulgatus	0.05151663
Navoximod	Meta1	Mic20	unclassified_Faecalibacterium	0.100580372
Navoximod	Meta1	Mic15	Romboutsia_ilealis	-0.235238388
Navoximod	Meta1	Mic7	Collinsella_aerofaciens	0.305446982
Navoximod	Meta1	Mic6	Bifidobacterium_pseudocatenulatum	0.228931591
Navoximod	Meta1	Mic6	Romboutsia_lituseburensis	0.228931591
Navoximod	Meta1	Mic6	Streptococcus_rubneri	0.228931591
Navoximod	Meta1	Mic18	Ruminococcaceae_bacterium	0.342233956
Navoximod	Meta1	Mic19	Terrisporobacter_glycolicus	-0.183283895
Navoximod	Meta1	Mic2	Bacteroides_cellulosilyticus	-0.465343744
Navoximod	Meta1	Mic21	unclassified_Subdoligranulum	0.082746275
Navoximod	Meta1	Mic16	Roseburia_inulinivorans	0.446167499
Navoximod	Meta1	Mic8	Holdemanella_biformis	0.099464335
Navoximod	Meta1	Mic3	Bacteroides_massiliensis_B84634_Timone_84634_DSM_17679_JCM_13223	0.377964467
Navoximod	Meta1	Mic9	Klebsiella_oxytoca	-0.534582675
Navoximod	Meta1	Mic11	Lactiplantibacillus_plantarum	0.096405871
Navoximod	Meta1	Mic12	Limosilactobacillus_reuteri	-0.243897468
Navoximod	Meta1	Mic10	Lachnospiraceae_bacterium	0.176575124
Navoximod	Meta1	Mic1	Bacteroides_caccae	0.094199136
Navoximod	Meta1	Mic13	Phocaeicola_plebeius	0.079824567
Navoximod	Meta1	Mic5	Bifidobacterium_longum	0.405176848
Navoximod	Meta1	Mic17	Rothia_dentocariosa	-0.098136254
Navoximod	Meta1	Mic4	Bacteroides_vulgatus	0.059623066
Navoximod	Meta1	Mic14	Phocaeicola_vulgatus	0.05151663
Navoximod	Meta1	Mic20	unclassified_Faecalibacterium	0.100580372
Navoximod	Meta1	Mic15	Romboutsia_ilealis	-0.235238388
Navoximod	Meta1	Mic7	Collinsella_aerofaciens	0.305446982
Navoximod	Meta1	Mic6	Bifidobacterium_pseudocatenulatum	0.228931591
Navoximod	Meta1	Mic6	Romboutsia_lituseburensis	0.228931591
Navoximod	Meta1	Mic6	Streptococcus_rubneri	0.228931591
Navoximod	Meta1	Mic18	Ruminococcaceae_bacterium	0.342233956
Navoximod	Meta1	Mic19	Terrisporobacter_glycolicus	-0.183283895
Navoximod	Meta1	Mic2	Bacteroides_cellulosilyticus	-0.465343744
Navoximod	Meta1	Mic21	unclassified_Subdoligranulum	0.082746275
Navoximod	Meta1	Mic16	Roseburia_inulinivorans	0.446167499
Navoximod	Meta1	Mic8	Holdemanella_biformis	0.099464335
Navoximod	Meta1	Mic3	Bacteroides_massiliensis_B84634_Timone_84634_DSM_17679_JCM_13223	0.377964467
Navoximod	Meta1	Mic9	Klebsiella_oxytoca	-0.534582675
Navoximod	Meta1	Mic11	Lactiplantibacillus_plantarum	0.096405871
Navoximod	Meta1	Mic12	Limosilactobacillus_reuteri	-0.243897468
Navoximod	Meta1	Mic10	Lachnospiraceae_bacterium	0.176575124
Navoximod	Meta1	Mic1	Bacteroides_caccae	0.094199136
Navoximod	Meta1	Mic13	Phocaeicola_plebeius	0.079824567
Navoximod	Meta1	Mic5	Bifidobacterium_longum	0.405176848
Navoximod	Meta1	Mic17	Rothia_dentocariosa	-0.098136254
Navoximod	Meta1	Mic4	Bacteroides_vulgatus	0.059623066
Navoximod	Meta1	Mic14	Phocaeicola_vulgatus	0.05151663
Navoximod	Meta1	Mic20	unclassified_Faecalibacterium	0.100580372
Navoximod	Meta1	Mic15	Romboutsia_ilealis	-0.235238388
Navoximod	Meta1	Mic7	Collinsella_aerofaciens	0.305446982
Navoximod	Meta1	Mic6	Bifidobacterium_pseudocatenulatum	0.228931591
Navoximod	Meta1	Mic6	Romboutsia_lituseburensis	0.228931591
Navoximod	Meta1	Mic6	Streptococcus_rubneri	0.228931591
Navoximod	Meta1	Mic18	Ruminococcaceae_bacterium	0.342233956
Navoximod	Meta1	Mic19	Terrisporobacter_glycolicus	-0.183283895
Navoximod	Meta1	Mic2	Bacteroides_cellulosilyticus	-0.465343744
Navoximod	Meta1	Mic21	unclassified_Subdoligranulum	0.082746275
Navoximod	Meta1	Mic16	Roseburia_inulinivorans	0.446167499
Navoximod	Meta1	Mic8	Holdemanella_biformis	0.099464335
Navoximod	Meta1	Mic3	Bacteroides_massiliensis_B84634_Timone_84634_DSM_17679_JCM_13223	0.377964467
Navoximod	Meta1	Mic9	Klebsiella_oxytoca	-0.534582675
Navoximod	Meta1	Mic11	Lactiplantibacillus_plantarum	0.096405871
Navoximod	Meta1	Mic12	Limosilactobacillus_reuteri	-0.243897468
Navoximod	Meta1	Mic10	Lachnospiraceae_bacterium	0.176575124
Navoximod	Meta1	Mic1	Bacteroides_caccae	0.094199136
Navoximod	Meta1	Mic13	Phocaeicola_plebeius	0.079824567
Navoximod	Meta1	Mic5	Bifidobacterium_longum	0.405176848
Navoximod	Meta1	Mic17	Rothia_dentocariosa	-0.098136254
Navoximod	Meta1	Mic4	Bacteroides_vulgatus	0.059623066
Navoximod	Meta1	Mic14	Phocaeicola_vulgatus	0.05151663
Navoximod	Meta1	Mic20	unclassified_Faecalibacterium	0.100580372
Navoximod	Meta1	Mic15	Romboutsia_ilealis	-0.235238388
Navoximod	Meta1	Mic7	Collinsella_aerofaciens	0.305446982
Navoximod	Meta1	Mic6	Bifidobacterium_pseudocatenulatum	0.228931591
Navoximod	Meta1	Mic6	Romboutsia_lituseburensis	0.228931591
Navoximod	Meta1	Mic6	Streptococcus_rubneri	0.228931591
Navoximod	Meta1	Mic18	Ruminococcaceae_bacterium	0.342233956
Navoximod	Meta1	Mic19	Terrisporobacter_glycolicus	-0.183283895
Navoximod	Meta1	Mic2	Bacteroides_cellulosilyticus	-0.465343744
Navoximod	Meta1	Mic21	unclassified_Subdoligranulum	0.082746275
Navoximod	Meta1	Mic16	Roseburia_inulinivorans	0.446167499
Navoximod	Meta1	Mic8	Holdemanella_biformis	0.099464335
Navoximod	Meta1	Mic3	Bacteroides_massiliensis_B84634_Timone_84634_DSM_17679_JCM_13223	0.377964467
Navoximod	Meta1	Mic9	Klebsiella_oxytoca	-0.534582675
Navoximod	Meta1	Mic11	Lactiplantibacillus_plantarum	0.096405871
Navoximod	Meta1	Mic12	Limosilactobacillus_reuteri	-0.243897468
Navoximod	Meta1	Mic10	Lachnospiraceae_bacterium	0.176575124
Navoximod	Meta1	Mic1	Bacteroides_caccae	0.094199136
Navoximod	Meta1	Mic13	Phocaeicola_plebeius	0.079824567
Navoximod	Meta1	Mic5	Bifidobacterium_longum	0.405176848
Navoximod	Meta1	Mic17	Rothia_dentocariosa	-0.098136254
Navoximod	Meta1	Mic4	Bacteroides_vulgatus	0.059623066
Navoximod	Meta1	Mic14	Phocaeicola_vulgatus	0.05151663
Navoximod	Meta1	Mic20	unclassified_Faecalibacterium	0.100580372
Navoximod	Meta1	Mic15	Romboutsia_ilealis	-0.235238388
Navoximod	Meta1	Mic7	Collinsella_aerofaciens	0.305446982
Navoximod	Meta1	Mic6	Bifidobacterium_pseudocatenulatum	0.228931591
Navoximod	Meta1	Mic6	Romboutsia_lituseburensis	0.228931591
Navoximod	Meta1	Mic6	Streptococcus_rubneri	0.228931591
Navoximod	Meta1	Mic18	Ruminococcaceae_bacterium	0.342233956
Navoximod	Meta1	Mic19	Terrisporobacter_glycolicus	-0.183283895
Navoximod	Meta1	Mic2	Bacteroides_cellulosilyticus	-0.465343744
Navoximod	Meta1	Mic21	unclassified_Subdoligranulum	0.082746275
Navoximod	Meta1	Mic16	Roseburia_inulinivorans	0.446167499
Navoximod	Meta1	Mic8	Holdemanella_biformis	0.099464335
Navoximod	Meta1	Mic3	Bacteroides_massiliensis_B84634_Timone_84634_DSM_17679_JCM_13223	0.377964467
Navoximod	Meta1	Mic9	Klebsiella_oxytoca	-0.534582675
Navoximod	Meta1	Mic11	Lactiplantibacillus_plantarum	0.096405871
Navoximod	Meta1	Mic12	Limosilactobacillus_reuteri	-0.243897468
Navoximod	Meta1	Mic10	Lachnospiraceae_bacterium	0.176575124
Navoximod	Meta1	Mic1	Bacteroides_caccae	0.094199136
Navoximod	Meta1	Mic13	Phocaeicola_plebeius	0.079824567
Navoximod	Meta1	Mic5	Bifidobacterium_longum	0.405176848
Navoximod	Meta1	Mic17	Rothia_dentocariosa	-0.098136254
Navoximod	Meta1	Mic4	Bacteroides_vulgatus	0.059623066
Navoximod	Meta1	Mic14	Phocaeicola_vulgatus	0.05151663
Navoximod	Meta1	Mic20	unclassified_Faecalibacterium	0.100580372
Navoximod	Meta1	Mic15	Romboutsia_ilealis	-0.235238388
Navoximod	Meta1	Mic7	Collinsella_aerofaciens	0.305446982
Navoximod	Meta1	Mic6	Bifidobacterium_pseudocatenulatum	0.228931591
Navoximod	Meta1	Mic6	Romboutsia_lituseburensis	0.228931591
Navoximod	Meta1	Mic6	Streptococcus_rubneri	0.228931591
Navoximod	Meta1	Mic18	Ruminococcaceae_bacterium	0.342233956
Navoximod	Meta1	Mic19	Terrisporobacter_glycolicus	-0.183283895
Navoximod	Meta1	Mic2	Bacteroides_cellulosilyticus	-0.465343744
Navoximod	Meta1	Mic21	unclassified_Subdoligranulum	0.082746275
Navoximod	Meta1	Mic16	Roseburia_inulinivorans	0.446167499
Navoximod	Meta1	Mic8	Holdemanella_biformis	0.099464335
Navoximod	Meta1	Mic3	Bacteroides_massiliensis_B84634_Timone_84634_DSM_17679_JCM_13223	0.377964467
Navoximod	Meta1	Mic9	Klebsiella_oxytoca	-0.534582675
Navoximod	Meta1	Mic11	Lactiplantibacillus_plantarum	0.096405871
Navoximod	Meta1	Mic12	Limosilactobacillus_reuteri	-0.243897468
Navoximod	Meta1	Mic10	Lachnospiraceae_bacterium	0.176575124
Navoximod	Meta1	Mic1	Bacteroides_caccae	0.094199136
Navoximod	Meta1	Mic13	Phocaeicola_plebeius	0.079824567
Navoximod	Meta1	Mic5	Bifidobacterium_longum	0.405176848
Navoximod	Meta1	Mic17	Rothia_dentocariosa	-0.098136254
Navoximod	Meta1	Mic4	Bacteroides_vulgatus	0.059623066
Navoximod	Meta1	Mic14	Phocaeicola_vulgatus	0.05151663
Navoximod	Meta1	Mic20	unclassified_Faecalibacterium	0.100580372
Navoximod	Meta1	Mic15	Romboutsia_ilealis	-0.235238388
Navoximod	Meta1	Mic7	Collinsella_aerofaciens	0.305446982
Navoximod	Meta1	Mic6	Bifidobacterium_pseudocatenulatum	0.228931591
Navoximod	Meta1	Mic6	Romboutsia_lituseburensis	0.228931591
Navoximod	Meta1	Mic6	Streptococcus_rubneri	0.228931591
Navoximod	Meta1	Mic18	Ruminococcaceae_bacterium	0.342233956
Navoximod	Meta1	Mic19	Terrisporobacter_glycolicus	-0.183283895
Navoximod	Meta1	Mic2	Bacteroides_cellulosilyticus	-0.465343744
Navoximod	Meta1	Mic21	unclassified_Subdoligranulum	0.082746275
Navoximod	Meta1	Mic16	Roseburia_inulinivorans	0.446167499
Navoximod	Meta1	Mic8	Holdemanella_biformis	0.099464335
Navoximod	Meta1	Mic3	Bacteroides_massiliensis_B84634_Timone_84634_DSM_17679_JCM_13223	0.377964467
Navoximod	Meta1	Mic9	Klebsiella_oxytoca	-0.534582675
Navoximod	Meta1	Mic11	Lactiplantibacillus_plantarum	0.096405871
Navoximod	Meta1	Mic12	Limosilactobacillus_reuteri	-0.243897468
Navoximod	Meta1	Mic10	Lachnospiraceae_bacterium	0.176575124
Navoximod	Meta1	Mic1	Bacteroides_caccae	0.094199136
Navoximod	Meta1	Mic13	Phocaeicola_plebeius	0.079824567
Navoximod	Meta1	Mic5	Bifidobacterium_longum	0.405176848
Navoximod	Meta1	Mic17	Rothia_dentocariosa	-0.098136254
Navoximod	Meta1	Mic4	Bacteroides_vulgatus	0.059623066
Navoximod	Meta1	Mic14	Phocaeicola_vulgatus	0.05151663
Navoximod	Meta1	Mic20	unclassified_Faecalibacterium	0.100580372
Navoximod	Meta1	Mic15	Romboutsia_ilealis	-0.235238388
Navoximod	Meta1	Mic7	Collinsella_aerofaciens	0.305446982
Navoximod	Meta1	Mic6	Bifidobacterium_pseudocatenulatum	0.228931591
Navoximod	Meta1	Mic6	Romboutsia_lituseburensis	0.228931591
Navoximod	Meta1	Mic6	Streptococcus_rubneri	0.228931591
Navoximod	Meta1	Mic18	Ruminococcaceae_bacterium	0.342233956
Navoximod	Meta1	Mic19	Terrisporobacter_glycolicus	-0.183283895
Navoximod	Meta1	Mic2	Bacteroides_cellulosilyticus	-0.465343744
Navoximod	Meta1	Mic21	unclassified_Subdoligranulum	0.082746275
Navoximod	Meta1	Mic16	Roseburia_inulinivorans	0.446167499
Navoximod	Meta1	Mic8	Holdemanella_biformis	0.099464335
Navoximod	Meta1	Mic3	Bacteroides_massiliensis_B84634_Timone_84634_DSM_17679_JCM_13223	0.377964467
Navoximod	Meta1	Mic9	Klebsiella_oxytoca	-0.534582675
Navoximod	Meta1	Mic11	Lactiplantibacillus_plantarum	0.096405871
Navoximod	Meta1	Mic12	Limosilactobacillus_reuteri	-0.243897468
Navoximod	Meta1	Mic10	Lachnospiraceae_bacterium	0.176575124
Navoximod	Meta1	Mic1	Bacteroides_caccae	0.094199136
Navoximod	Meta1	Mic13	Phocaeicola_plebeius	0.079824567
Navoximod	Meta1	Mic5	Bifidobacterium_longum	0.405176848
Navoximod	Meta1	Mic17	Rothia_dentocariosa	-0.098136254
Navoximod	Meta1	Mic4	Bacteroides_vulgatus	0.059623066
Navoximod	Meta1	Mic14	Phocaeicola_vulgatus	0.05151663
Navoximod	Meta1	Mic20	unclassified_Faecalibacterium	0.100580372
Navoximod	Meta1	Mic15	Romboutsia_ilealis	-0.235238388
Navoximod	Meta1	Mic7	Collinsella_aerofaciens	0.305446982
Navoximod	Meta1	Mic6	Bifidobacterium_pseudocatenulatum	0.228931591
Navoximod	Meta1	Mic6	Romboutsia_lituseburensis	0.228931591
Navoximod	Meta1	Mic6	Streptococcus_rubneri	0.228931591
Navoximod	Meta1	Mic18	Ruminococcaceae_bacterium	0.342233956
Navoximod	Meta1	Mic19	Terrisporobacter_glycolicus	-0.183283895
Navoximod	Meta1	Mic2	Bacteroides_cellulosilyticus	-0.465343744
Navoximod	Meta1	Mic21	unclassified_Subdoligranulum	0.082746275
Navoximod	Meta1	Mic16	Roseburia_inulinivorans	0.446167499
Navoximod	Meta1	Mic8	Holdemanella_biformis	0.099464335
Navoximod	Meta1	Mic3	Bacteroides_massiliensis_B84634_Timone_84634_DSM_17679_JCM_13223	0.377964467
Navoximod	Meta1	Mic9	Klebsiella_oxytoca	-0.534582675
Navoximod	Meta1	Mic11	Lactiplantibacillus_plantarum	0.096405871
Navoximod	Meta1	Mic12	Limosilactobacillus_reuteri	-0.243897468
Navoximod	Meta1	Mic10	Lachnospiraceae_bacterium	0.176575124
Navoximod	Meta1	Mic1	Bacteroides_caccae	0.094199136
Navoximod	Meta1	Mic13	Phocaeicola_plebeius	0.079824567
Navoximod	Meta1	Mic5	Bifidobacterium_longum	0.405176848
Navoximod	Meta1	Mic17	Rothia_dentocariosa	-0.098136254
Navoximod	Meta1	Mic4	Bacteroides_vulgatus	0.059623066
Navoximod	Meta1	Mic14	Phocaeicola_vulgatus	0.05151663
Navoximod	Meta1	Mic20	unclassified_Faecalibacterium	0.100580372
Navoximod	Meta1	Mic15	Romboutsia_ilealis	-0.235238388
Navoximod	Meta1	Mic7	Collinsella_aerofaciens	0.305446982
Navoximod	Meta1	Mic6	Bifidobacterium_pseudocatenulatum	0.228931591
Navoximod	Meta1	Mic6	Romboutsia_lituseburensis	0.228931591
Navoximod	Meta1	Mic6	Streptococcus_rubneri	0.228931591
Navoximod	Meta1	Mic18	Ruminococcaceae_bacterium	0.342233956
Navoximod	Meta1	Mic19	Terrisporobacter_glycolicus	-0.183283895
Navoximod	Meta1	Mic2	Bacteroides_cellulosilyticus	-0.465343744
Navoximod	Meta1	Mic21	unclassified_Subdoligranulum	0.082746275
Navoximod	Meta1	Mic16	Roseburia_inulinivorans	0.446167499
Navoximod	Meta1	Mic8	Holdemanella_biformis	0.099464335
Navoximod	Meta1	Mic3	Bacteroides_massiliensis_B84634_Timone_84634_DSM_17679_JCM_13223	0.377964467
Navoximod	Meta1	Mic9	Klebsiella_oxytoca	-0.534582675
Navoximod	Meta1	Mic11	Lactiplantibacillus_plantarum	0.096405871
Navoximod	Meta1	Mic12	Limosilactobacillus_reuteri	-0.243897468
Navoximod	Meta1	Mic10	Lachnospiraceae_bacterium	0.176575124
Navoximod	Meta1	Mic1	Bacteroides_caccae	0.094199136
Navoximod	Meta1	Mic13	Phocaeicola_plebeius	0.079824567
Navoximod	Meta1	Mic5	Bifidobacterium_longum	0.405176848
Navoximod	Meta1	Mic17	Rothia_dentocariosa	-0.098136254
Navoximod	Meta1	Mic4	Bacteroides_vulgatus	0.059623066
Navoximod	Meta1	Mic14	Phocaeicola_vulgatus	0.05151663
Navoximod	Meta1	Mic20	unclassified_Faecalibacterium	0.100580372
Navoximod	Meta1	Mic15	Romboutsia_ilealis	-0.235238388
Navoximod	Meta1	Mic7	Collinsella_aerofaciens	0.305446982
Navoximod	Meta1	Mic6	Bifidobacterium_pseudocatenulatum	0.228931591
Navoximod	Meta1	Mic6	Romboutsia_lituseburensis	0.228931591
Navoximod	Meta1	Mic6	Streptococcus_rubneri	0.228931591
Navoximod	Meta1	Mic18	Ruminococcaceae_bacterium	0.342233956
Navoximod	Meta1	Mic19	Terrisporobacter_glycolicus	-0.183283895
Navoximod	Meta1	Mic2	Bacteroides_cellulosilyticus	-0.465343744
Navoximod	Meta1	Mic21	unclassified_Subdoligranulum	0.082746275
Navoximod	Meta1	Mic16	Roseburia_inulinivorans	0.446167499
Navoximod	Meta1	Mic8	Holdemanella_biformis	0.099464335
Navoximod	Meta1	Mic3	Bacteroides_massiliensis_B84634_Timone_84634_DSM_17679_JCM_13223	0.377964467
Navoximod	Meta1	Mic9	Klebsiella_oxytoca	-0.534582675
Navoximod	Meta1	Mic11	Lactiplantibacillus_plantarum	0.096405871
Navoximod	Meta1	Mic12	Limosilactobacillus_reuteri	-0.243897468
Navoximod	Meta1	Mic10	Lachnospiraceae_bacterium	0.176575124
Navoximod	Meta1	Mic1	Bacteroides_caccae	0.094199136
Navoximod	Meta1	Mic13	Phocaeicola_plebeius	0.079824567
Navoximod	Meta1	Mic5	Bifidobacterium_longum	0.405176848
Navoximod	Meta1	Mic17	Rothia_dentocariosa	-0.098136254
Navoximod	Meta1	Mic4	Bacteroides_vulgatus	0.059623066
Navoximod	Meta1	Mic14	Phocaeicola_vulgatus	0.05151663
Navoximod	Meta1	Mic20	unclassified_Faecalibacterium	0.100580372
Navoximod	Meta1	Mic15	Romboutsia_ilealis	-0.235238388
Navoximod	Meta1	Mic7	Collinsella_aerofaciens	0.305446982
Navoximod	Meta1	Mic6	Bifidobacterium_pseudocatenulatum	0.228931591
Navoximod	Meta1	Mic6	Romboutsia_lituseburensis	0.228931591
Navoximod	Meta1	Mic6	Streptococcus_rubneri	0.228931591
Navoximod	Meta1	Mic18	Ruminococcaceae_bacterium	0.342233956
Navoximod	Meta1	Mic19	Terrisporobacter_glycolicus	-0.183283895
Navoximod	Meta1	Mic2	Bacteroides_cellulosilyticus	-0.465343744
Navoximod	Meta1	Mic21	unclassified_Subdoligranulum	0.082746275
Navoximod	Meta1	Mic16	Roseburia_inulinivorans	0.446167499
Navoximod	Meta1	Mic8	Holdemanella_biformis	0.099464335
Navoximod	Meta1	Mic3	Bacteroides_massiliensis_B84634_Timone_84634_DSM_17679_JCM_13223	0.377964467
Navoximod	Meta1	Mic9	Klebsiella_oxytoca	-0.534582675
Navoximod	Meta1	Mic11	Lactiplantibacillus_plantarum	0.096405871
Navoximod	Meta1	Mic12	Limosilactobacillus_reuteri	-0.243897468
Navoximod	Meta1	Mic10	Lachnospiraceae_bacterium	0.176575124
Navoximod	Meta1	Mic1	Bacteroides_caccae	0.094199136
Navoximod	Meta1	Mic13	Phocaeicola_plebeius	0.079824567
Navoximod	Meta1	Mic5	Bifidobacterium_longum	0.405176848
Navoximod	Meta1	Mic17	Rothia_dentocariosa	-0.098136254
Navoximod	Meta1	Mic4	Bacteroides_vulgatus	0.059623066
Navoximod	Meta1	Mic14	Phocaeicola_vulgatus	0.05151663
Navoximod	Meta1	Mic20	unclassified_Faecalibacterium	0.100580372
Navoximod	Meta1	Mic15	Romboutsia_ilealis	-0.235238388
Navoximod	Meta1	Mic7	Collinsella_aerofaciens	0.305446982
Navoximod	Meta1	Mic6	Bifidobacterium_pseudocatenulatum	0.228931591
Navoximod	Meta1	Mic6	Romboutsia_lituseburensis	0.228931591
Navoximod	Meta1	Mic6	Streptococcus_rubneri	0.228931591
Navoximod	Meta1	Mic18	Ruminococcaceae_bacterium	0.342233956
Navoximod	Meta1	Mic19	Terrisporobacter_glycolicus	-0.183283895
Navoximod	Meta1	Mic2	Bacteroides_cellulosilyticus	-0.465343744
Navoximod	Meta1	Mic21	unclassified_Subdoligranulum	0.082746275
Navoximod	Meta1	Mic16	Roseburia_inulinivorans	0.446167499
Navoximod	Meta1	Mic8	Holdemanella_biformis	0.099464335
Navoximod	Meta1	Mic3	Bacteroides_massiliensis_B84634_Timone_84634_DSM_17679_JCM_13223	0.377964467
Navoximod	Meta1	Mic9	Klebsiella_oxytoca	-0.534582675
Navoximod	Meta1	Mic11	Lactiplantibacillus_plantarum	0.096405871
Navoximod	Meta1	Mic12	Limosilactobacillus_reuteri	-0.243897468
Navoximod	Meta1	Mic10	Lachnospiraceae_bacterium	0.176575124
Navoximod	Meta1	Mic1	Bacteroides_caccae	0.094199136
Navoximod	Meta1	Mic13	Phocaeicola_plebeius	0.079824567
Navoximod	Meta1	Mic5	Bifidobacterium_longum	0.405176848
Navoximod	Meta1	Mic17	Rothia_dentocariosa	-0.098136254
Navoximod	Meta1	Mic4	Bacteroides_vulgatus	0.059623066
Navoximod	Meta1	Mic14	Phocaeicola_vulgatus	0.05151663
Navoximod	Meta1	Mic20	unclassified_Faecalibacterium	0.100580372
Navoximod	Meta1	Mic15	Romboutsia_ilealis	-0.235238388
Navoximod	Meta1	Mic7	Collinsella_aerofaciens	0.305446982
Navoximod	Meta1	Mic6	Bifidobacterium_pseudocatenulatum	0.228931591
Navoximod	Meta1	Mic6	Romboutsia_lituseburensis	0.228931591
Navoximod	Meta1	Mic6	Streptococcus_rubneri	0.228931591
Navoximod	Meta1	Mic18	Ruminococcaceae_bacterium	0.342233956
Navoximod	Meta1	Mic19	Terrisporobacter_glycolicus	-0.183283895
Navoximod	Meta1	Mic2	Bacteroides_cellulosilyticus	-0.465343744
Navoximod	Meta1	Mic21	unclassified_Subdoligranulum	0.082746275
Navoximod	Meta1	Mic16	Roseburia_inulinivorans	0.446167499
Navoximod	Meta1	Mic8	Holdemanella_biformis	0.099464335
Navoximod	Meta1	Mic3	Bacteroides_massiliensis_B84634_Timone_84634_DSM_17679_JCM_13223	0.377964467
Navoximod	Meta1	Mic9	Klebsiella_oxytoca	-0.534582675
Navoximod	Meta1	Mic11	Lactiplantibacillus_plantarum	0.096405871
Navoximod	Meta1	Mic12	Limosilactobacillus_reuteri	-0.243897468
Navoximod	Meta1	Mic10	Lachnospiraceae_bacterium	0.176575124
Navoximod	Meta1	Mic1	Bacteroides_caccae	0.094199136
Navoximod	Meta1	Mic13	Phocaeicola_plebeius	0.079824567
Navoximod	Meta1	Mic5	Bifidobacterium_longum	0.405176848
Navoximod	Meta1	Mic17	Rothia_dentocariosa	-0.098136254
Navoximod	Meta1	Mic4	Bacteroides_vulgatus	0.059623066
Navoximod	Meta1	Mic14	Phocaeicola_vulgatus	0.05151663
Navoximod	Meta1	Mic20	unclassified_Faecalibacterium	0.100580372
Navoximod	Meta1	Mic15	Romboutsia_ilealis	-0.235238388
Navoximod	Meta1	Mic7	Collinsella_aerofaciens	0.305446982
Navoximod	Meta1	Mic6	Bifidobacterium_pseudocatenulatum	0.228931591
Navoximod	Meta1	Mic6	Romboutsia_lituseburensis	0.228931591
Navoximod	Meta1	Mic6	Streptococcus_rubneri	0.228931591
Navoximod	Meta1	Mic18	Ruminococcaceae_bacterium	0.342233956
Navoximod	Meta1	Mic19	Terrisporobacter_glycolicus	-0.183283895
Navoximod	Meta1	Mic2	Bacteroides_cellulosilyticus	-0.465343744
Navoximod	Meta1	Mic21	unclassified_Subdoligranulum	0.082746275
Navoximod	Meta1	Mic16	Roseburia_inulinivorans	0.446167499
Navoximod	Meta1	Mic8	Holdemanella_biformis	0.099464335
Navoximod	Meta1	Mic3	Bacteroides_massiliensis_B84634_Timone_84634_DSM_17679_JCM_13223	0.377964467
Navoximod	Meta1	Mic9	Klebsiella_oxytoca	-0.534582675
Navoximod	Meta1	Mic11	Lactiplantibacillus_plantarum	0.096405871
Navoximod	Meta1	Mic12	Limosilactobacillus_reuteri	-0.243897468
Navoximod	Meta1	Mic10	Lachnospiraceae_bacterium	0.176575124
Navoximod	Meta1	Mic1	Bacteroides_caccae	0.094199136
Navoximod	Meta1	Mic13	Phocaeicola_plebeius	0.079824567
Navoximod	Meta1	Mic5	Bifidobacterium_longum	0.405176848
Navoximod	Meta1	Mic17	Rothia_dentocariosa	-0.098136254
Navoximod	Meta1	Mic4	Bacteroides_vulgatus	0.059623066
Navoximod	Meta1	Mic14	Phocaeicola_vulgatus	0.05151663
Navoximod	Meta1	Mic20	unclassified_Faecalibacterium	0.100580372
Navoximod	Meta1	Mic15	Romboutsia_ilealis	-0.235238388
Navoximod	Meta1	Mic7	Collinsella_aerofaciens	0.305446982
Navoximod	Meta1	Mic6	Bifidobacterium_pseudocatenulatum	0.228931591
Navoximod	Meta1	Mic6	Romboutsia_lituseburensis	0.228931591
Navoximod	Meta1	Mic6	Streptococcus_rubneri	0.228931591
Navoximod	Meta1	Mic18	Ruminococcaceae_bacterium	0.342233956
Navoximod	Meta1	Mic19	Terrisporobacter_glycolicus	-0.183283895
Navoximod	Meta1	Mic2	Bacteroides_cellulosilyticus	-0.465343744
Navoximod	Meta1	Mic21	unclassified_Subdoligranulum	0.082746275
Navoximod	Meta1	Mic16	Roseburia_inulinivorans	0.446167499
Navoximod	Meta1	Mic8	Holdemanella_biformis	0.099464335
Navoximod	Meta1	Mic3	Bacteroides_massiliensis_B84634_Timone_84634_DSM_17679_JCM_13223	0.377964467
Navoximod	Meta1	Mic9	Klebsiella_oxytoca	-0.534582675
Navoximod	Meta1	Mic11	Lactiplantibacillus_plantarum	0.096405871
Navoximod	Meta1	Mic12	Limosilactobacillus_reuteri	-0.243897468
Navoximod	Meta1	Mic10	Lachnospiraceae_bacterium	0.176575124
Navoximod	Meta1	Mic1	Bacteroides_caccae	0.094199136
Navoximod	Meta1	Mic13	Phocaeicola_plebeius	0.079824567
Navoximod	Meta1	Mic5	Bifidobacterium_longum	0.405176848
Navoximod	Meta1	Mic17	Rothia_dentocariosa	-0.098136254
Navoximod	Meta1	Mic4	Bacteroides_vulgatus	0.059623066
Navoximod	Meta1	Mic14	Phocaeicola_vulgatus	0.05151663
Navoximod	Meta1	Mic20	unclassified_Faecalibacterium	0.100580372
Navoximod	Meta1	Mic15	Romboutsia_ilealis	-0.235238388
Navoximod	Meta1	Mic7	Collinsella_aerofaciens	0.305446982
Navoximod	Meta1	Mic6	Bifidobacterium_pseudocatenulatum	0.228931591
Navoximod	Meta1	Mic6	Romboutsia_lituseburensis	0.228931591
Navoximod	Meta1	Mic6	Streptococcus_rubneri	0.228931591
Navoximod	Meta1	Mic18	Ruminococcaceae_bacterium	0.342233956
Navoximod	Meta1	Mic19	Terrisporobacter_glycolicus	-0.183283895
Navoximod	Meta1	Mic2	Bacteroides_cellulosilyticus	-0.465343744
Navoximod	Meta1	Mic21	unclassified_Subdoligranulum	0.082746275
Navoximod	Meta1	Mic16	Roseburia_inulinivorans	0.446167499
Navoximod	Meta1	Mic8	Holdemanella_biformis	0.099464335
Navoximod	Meta1	Mic3	Bacteroides_massiliensis_B84634_Timone_84634_DSM_17679_JCM_13223	0.377964467
Navoximod	Meta1	Mic9	Klebsiella_oxytoca	-0.534582675
Navoximod	Meta1	Mic11	Lactiplantibacillus_plantarum	0.096405871
Navoximod	Meta1	Mic12	Limosilactobacillus_reuteri	-0.243897468
Navoximod	Meta1	Mic10	Lachnospiraceae_bacterium	0.176575124
Navoximod	Meta1	Mic1	Bacteroides_caccae	0.094199136
Navoximod	Meta1	Mic13	Phocaeicola_plebeius	0.079824567
Navoximod	Meta1	Mic5	Bifidobacterium_longum	0.405176848
Navoximod	Meta1	Mic17	Rothia_dentocariosa	-0.098136254
Navoximod	Meta1	Mic4	Bacteroides_vulgatus	0.059623066
Navoximod	Meta1	Mic14	Phocaeicola_vulgatus	0.05151663
Navoximod	Meta1	Mic20	unclassified_Faecalibacterium	0.100580372
Navoximod	Meta1	Mic15	Romboutsia_ilealis	-0.235238388
Navoximod	Meta1	Mic7	Collinsella_aerofaciens	0.305446982
Navoximod	Meta1	Mic6	Bifidobacterium_pseudocatenulatum	0.228931591
Navoximod	Meta1	Mic6	Romboutsia_lituseburensis	0.228931591
Navoximod	Meta1	Mic6	Streptococcus_rubneri	0.228931591
Navoximod	Meta1	Mic18	Ruminococcaceae_bacterium	0.342233956
Navoximod	Meta1	Mic19	Terrisporobacter_glycolicus	-0.183283895
Navoximod	Meta1	Mic2	Bacteroides_cellulosilyticus	-0.465343744
Navoximod	Meta1	Mic21	unclassified_Subdoligranulum	0.082746275
Navoximod	Meta1	Mic16	Roseburia_inulinivorans	0.446167499
Navoximod	Meta1	Mic8	Holdemanella_biformis	0.099464335
Navoximod	Meta1	Mic3	Bacteroides_massiliensis_B84634_Timone_84634_DSM_17679_JCM_13223	0.377964467
Navoximod	Meta1	Mic9	Klebsiella_oxytoca	-0.534582675
Navoximod	Meta1	Mic11	Lactiplantibacillus_plantarum	0.096405871
Navoximod	Meta1	Mic12	Limosilactobacillus_reuteri	-0.243897468
Navoximod	Meta1	Mic10	Lachnospiraceae_bacterium	0.176575124
Navoximod	Meta1	Mic1	Bacteroides_caccae	0.094199136
Navoximod	Meta1	Mic13	Phocaeicola_plebeius	0.079824567
Navoximod	Meta1	Mic5	Bifidobacterium_longum	0.405176848
Navoximod	Meta1	Mic17	Rothia_dentocariosa	-0.098136254
Navoximod	Meta1	Mic4	Bacteroides_vulgatus	0.059623066
Navoximod	Meta1	Mic14	Phocaeicola_vulgatus	0.05151663
Navoximod	Meta1	Mic20	unclassified_Faecalibacterium	0.100580372
Navoximod	Meta1	Mic15	Romboutsia_ilealis	-0.235238388
Navoximod	Meta1	Mic7	Collinsella_aerofaciens	0.305446982
Navoximod	Meta1	Mic6	Bifidobacterium_pseudocatenulatum	0.228931591
Navoximod	Meta1	Mic6	Romboutsia_lituseburensis	0.228931591
Navoximod	Meta1	Mic6	Streptococcus_rubneri	0.228931591
Navoximod	Meta1	Mic18	Ruminococcaceae_bacterium	0.342233956
Navoximod	Meta1	Mic19	Terrisporobacter_glycolicus	-0.183283895
Navoximod	Meta1	Mic2	Bacteroides_cellulosilyticus	-0.465343744
Navoximod	Meta1	Mic21	unclassified_Subdoligranulum	0.082746275
Navoximod	Meta1	Mic16	Roseburia_inulinivorans	0.446167499
Navoximod	Meta1	Mic8	Holdemanella_biformis	0.099464335
Navoximod	Meta1	Mic3	Bacteroides_massiliensis_B84634_Timone_84634_DSM_17679_JCM_13223	0.377964467
Navoximod	Meta1	Mic9	Klebsiella_oxytoca	-0.534582675
Navoximod	Meta1	Mic11	Lactiplantibacillus_plantarum	0.096405871
Navoximod	Meta1	Mic12	Limosilactobacillus_reuteri	-0.243897468
Navoximod	Meta1	Mic10	Lachnospiraceae_bacterium	0.176575124
Navoximod	Meta1	Mic1	Bacteroides_caccae	0.094199136
Navoximod	Meta1	Mic13	Phocaeicola_plebeius	0.079824567
Navoximod	Meta1	Mic5	Bifidobacterium_longum	0.405176848
Navoximod	Meta1	Mic17	Rothia_dentocariosa	-0.098136254
Navoximod	Meta1	Mic4	Bacteroides_vulgatus	0.059623066
Navoximod	Meta1	Mic14	Phocaeicola_vulgatus	0.05151663
Navoximod	Meta1	Mic20	unclassified_Faecalibacterium	0.100580372
Navoximod	Meta1	Mic15	Romboutsia_ilealis	-0.235238388
Navoximod	Meta1	Mic7	Collinsella_aerofaciens	0.305446982
Navoximod	Meta1	Mic6	Bifidobacterium_pseudocatenulatum	0.228931591
Navoximod	Meta1	Mic6	Romboutsia_lituseburensis	0.228931591
Navoximod	Meta1	Mic6	Streptococcus_rubneri	0.228931591
Navoximod	Meta1	Mic18	Ruminococcaceae_bacterium	0.342233956
Navoximod	Meta1	Mic19	Terrisporobacter_glycolicus	-0.183283895
Navoximod	Meta1	Mic2	Bacteroides_cellulosilyticus	-0.465343744
Navoximod	Meta1	Mic21	unclassified_Subdoligranulum	0.082746275
Navoximod	Meta1	Mic16	Roseburia_inulinivorans	0.446167499
Navoximod	Meta1	Mic8	Holdemanella_biformis	0.099464335
Navoximod	Meta1	Mic3	Bacteroides_massiliensis_B84634_Timone_84634_DSM_17679_JCM_13223	0.377964467
Navoximod	Meta1	Mic9	Klebsiella_oxytoca	-0.534582675
Navoximod	Meta1	Mic11	Lactiplantibacillus_plantarum	0.096405871
Navoximod	Meta1	Mic12	Limosilactobacillus_reuteri	-0.243897468
Navoximod	Meta1	Mic10	Lachnospiraceae_bacterium	0.176575124
Navoximod	Meta1	Mic1	Bacteroides_caccae	0.094199136
Navoximod	Meta1	Mic13	Phocaeicola_plebeius	0.079824567
Navoximod	Meta1	Mic5	Bifidobacterium_longum	0.405176848
Navoximod	Meta1	Mic17	Rothia_dentocariosa	-0.098136254
Navoximod	Meta1	Mic4	Bacteroides_vulgatus	0.059623066
Navoximod	Meta1	Mic14	Phocaeicola_vulgatus	0.05151663
Navoximod	Meta1	Mic20	unclassified_Faecalibacterium	0.100580372
Navoximod	Meta1	Mic15	Romboutsia_ilealis	-0.235238388
Navoximod	Meta1	Mic7	Collinsella_aerofaciens	0.305446982
Navoximod	Meta1	Mic6	Bifidobacterium_pseudocatenulatum	0.228931591
Navoximod	Meta1	Mic6	Romboutsia_lituseburensis	0.228931591
Navoximod	Meta1	Mic6	Streptococcus_rubneri	0.228931591
Navoximod	Meta1	Mic18	Ruminococcaceae_bacterium	0.342233956
Navoximod	Meta1	Mic19	Terrisporobacter_glycolicus	-0.183283895
Navoximod	Meta1	Mic2	Bacteroides_cellulosilyticus	-0.465343744
Navoximod	Meta1	Mic21	unclassified_Subdoligranulum	0.082746275
Navoximod	Meta1	Mic16	Roseburia_inulinivorans	0.446167499
Navoximod	Meta1	Mic8	Holdemanella_biformis	0.099464335
Navoximod	Meta1	Mic3	Bacteroides_massiliensis_B84634_Timone_84634_DSM_17679_JCM_13223	0.377964467
Navoximod	Meta1	Mic9	Klebsiella_oxytoca	-0.534582675
Navoximod	Meta1	Mic11	Lactiplantibacillus_plantarum	0.096405871
Navoximod	Meta1	Mic12	Limosilactobacillus_reuteri	-0.243897468
Navoximod	Meta1	Mic10	Lachnospiraceae_bacterium	0.176575124
Navoximod	Meta1	Mic1	Bacteroides_caccae	0.094199136
Navoximod	Meta1	Mic13	Phocaeicola_plebeius	0.079824567
Navoximod	Meta1	Mic5	Bifidobacterium_longum	0.405176848
Navoximod	Meta1	Mic17	Rothia_dentocariosa	-0.098136254
Navoximod	Meta1	Mic4	Bacteroides_vulgatus	0.059623066
Navoximod	Meta1	Mic14	Phocaeicola_vulgatus	0.05151663
Navoximod	Meta1	Mic20	unclassified_Faecalibacterium	0.100580372
Navoximod	Meta1	Mic15	Romboutsia_ilealis	-0.235238388
Navoximod	Meta1	Mic7	Collinsella_aerofaciens	0.305446982
Navoximod	Meta1	Mic6	Bifidobacterium_pseudocatenulatum	0.228931591
Navoximod	Meta1	Mic6	Romboutsia_lituseburensis	0.228931591
Navoximod	Meta1	Mic6	Streptococcus_rubneri	0.228931591
Navoximod	Meta1	Mic18	Ruminococcaceae_bacterium	0.342233956
Navoximod	Meta1	Mic19	Terrisporobacter_glycolicus	-0.183283895
Navoximod	Meta1	Mic2	Bacteroides_cellulosilyticus	-0.465343744
Navoximod	Meta1	Mic21	unclassified_Subdoligranulum	0.082746275
Navoximod	Meta1	Mic16	Roseburia_inulinivorans	0.446167499
Navoximod	Meta1	Mic8	Holdemanella_biformis	0.099464335
Navoximod	Meta1	Mic3	Bacteroides_massiliensis_B84634_Timone_84634_DSM_17679_JCM_13223	0.377964467
Navoximod	Meta1	Mic9	Klebsiella_oxytoca	-0.534582675
Navoximod	Meta1	Mic11	Lactiplantibacillus_plantarum	0.096405871
Navoximod	Meta1	Mic12	Limosilactobacillus_reuteri	-0.243897468
Navoximod	Meta1	Mic10	Lachnospiraceae_bacterium	0.176575124
Navoximod	Meta1	Mic1	Bacteroides_caccae	0.094199136
Navoximod	Meta1	Mic13	Phocaeicola_plebeius	0.079824567
Navoximod	Meta1	Mic5	Bifidobacterium_longum	0.405176848
Navoximod	Meta1	Mic17	Rothia_dentocariosa	-0.098136254
Navoximod	Meta1	Mic4	Bacteroides_vulgatus	0.059623066
Navoximod	Meta1	Mic14	Phocaeicola_vulgatus	0.05151663
Navoximod	Meta1	Mic20	unclassified_Faecalibacterium	0.100580372
Navoximod	Meta1	Mic15	Romboutsia_ilealis	-0.235238388
Navoximod	Meta1	Mic7	Collinsella_aerofaciens	0.305446982
Navoximod	Meta1	Mic6	Bifidobacterium_pseudocatenulatum	0.228931591
Navoximod	Meta1	Mic6	Romboutsia_lituseburensis	0.228931591
Navoximod	Meta1	Mic6	Streptococcus_rubneri	0.228931591
Navoximod	Meta1	Mic18	Ruminococcaceae_bacterium	0.342233956
Navoximod	Meta1	Mic19	Terrisporobacter_glycolicus	-0.183283895
Navoximod	Meta1	Mic2	Bacteroides_cellulosilyticus	-0.465343744
Navoximod	Meta1	Mic21	unclassified_Subdoligranulum	0.082746275
Navoximod	Meta1	Mic16	Roseburia_inulinivorans	0.446167499
Navoximod	Meta1	Mic8	Holdemanella_biformis	0.099464335
Navoximod	Meta1	Mic3	Bacteroides_massiliensis_B84634_Timone_84634_DSM_17679_JCM_13223	0.377964467
Navoximod	Meta1	Mic9	Klebsiella_oxytoca	-0.534582675
Navoximod	Meta1	Mic11	Lactiplantibacillus_plantarum	0.096405871
Navoximod	Meta1	Mic12	Limosilactobacillus_reuteri	-0.243897468
Navoximod	Meta1	Mic10	Lachnospiraceae_bacterium	0.176575124
Navoximod	Meta1	Mic1	Bacteroides_caccae	0.094199136
Navoximod	Meta1	Mic13	Phocaeicola_plebeius	0.079824567
Navoximod	Meta1	Mic5	Bifidobacterium_longum	0.405176848
Navoximod	Meta1	Mic17	Rothia_dentocariosa	-0.098136254
Navoximod	Meta1	Mic4	Bacteroides_vulgatus	0.059623066
Navoximod	Meta1	Mic14	Phocaeicola_vulgatus	0.05151663
Navoximod	Meta1	Mic20	unclassified_Faecalibacterium	0.100580372
Navoximod	Meta1	Mic15	Romboutsia_ilealis	-0.235238388
Navoximod	Meta1	Mic7	Collinsella_aerofaciens	0.305446982
Navoximod	Meta1	Mic6	Bifidobacterium_pseudocatenulatum	0.228931591
Navoximod	Meta1	Mic6	Romboutsia_lituseburensis	0.228931591
Navoximod	Meta1	Mic6	Streptococcus_rubneri	0.228931591
Navoximod	Meta1	Mic18	Ruminococcaceae_bacterium	0.342233956
Navoximod	Meta1	Mic19	Terrisporobacter_glycolicus	-0.183283895
Navoximod	Meta1	Mic2	Bacteroides_cellulosilyticus	-0.465343744
Navoximod	Meta1	Mic21	unclassified_Subdoligranulum	0.082746275
Navoximod	Meta1	Mic16	Roseburia_inulinivorans	0.446167499
Navoximod	Meta1	Mic8	Holdemanella_biformis	0.099464335
Navoximod	Meta1	Mic3	Bacteroides_massiliensis_B84634_Timone_84634_DSM_17679_JCM_13223	0.377964467
Navoximod	Meta1	Mic9	Klebsiella_oxytoca	-0.534582675
Navoximod	Meta1	Mic11	Lactiplantibacillus_plantarum	0.096405871
Navoximod	Meta1	Mic12	Limosilactobacillus_reuteri	-0.243897468
Navoximod	Meta1	Mic10	Lachnospiraceae_bacterium	0.176575124
Navoximod	Meta1	Mic1	Bacteroides_caccae	0.094199136
Navoximod	Meta1	Mic13	Phocaeicola_plebeius	0.079824567
Navoximod	Meta1	Mic5	Bifidobacterium_longum	0.405176848
Navoximod	Meta1	Mic17	Rothia_dentocariosa	-0.098136254
Navoximod	Meta1	Mic4	Bacteroides_vulgatus	0.059623066
Navoximod	Meta1	Mic14	Phocaeicola_vulgatus	0.05151663
Navoximod	Meta1	Mic20	unclassified_Faecalibacterium	0.100580372
Navoximod	Meta1	Mic15	Romboutsia_ilealis	-0.235238388
Navoximod	Meta1	Mic7	Collinsella_aerofaciens	0.305446982
Navoximod	Meta1	Mic6	Bifidobacterium_pseudocatenulatum	0.228931591
Navoximod	Meta1	Mic6	Romboutsia_lituseburensis	0.228931591
Navoximod	Meta1	Mic6	Streptococcus_rubneri	0.228931591
Navoximod	Meta1	Mic18	Ruminococcaceae_bacterium	0.342233956
Navoximod	Meta1	Mic19	Terrisporobacter_glycolicus	-0.183283895
Navoximod	Meta1	Mic2	Bacteroides_cellulosilyticus	-0.465343744
Navoximod	Meta1	Mic21	unclassified_Subdoligranulum	0.082746275
Navoximod	Meta1	Mic16	Roseburia_inulinivorans	0.446167499
Navoximod	Meta1	Mic8	Holdemanella_biformis	0.099464335
Navoximod	Meta1	Mic3	Bacteroides_massiliensis_B84634_Timone_84634_DSM_17679_JCM_13223	0.377964467
Navoximod	Meta1	Mic9	Klebsiella_oxytoca	-0.534582675
Navoximod	Meta1	Mic11	Lactiplantibacillus_plantarum	0.096405871
Navoximod	Meta1	Mic12	Limosilactobacillus_reuteri	-0.243897468
Navoximod	Meta1	Mic10	Lachnospiraceae_bacterium	0.176575124
Navoximod	Meta1	Mic1	Bacteroides_caccae	0.094199136
Navoximod	Meta1	Mic13	Phocaeicola_plebeius	0.079824567
Navoximod	Meta1	Mic5	Bifidobacterium_longum	0.405176848
Navoximod	Meta1	Mic17	Rothia_dentocariosa	-0.098136254
Navoximod	Meta1	Mic4	Bacteroides_vulgatus	0.059623066
Navoximod	Meta1	Mic14	Phocaeicola_vulgatus	0.05151663
Navoximod	Meta1	Mic20	unclassified_Faecalibacterium	0.100580372
Navoximod	Meta1	Mic15	Romboutsia_ilealis	-0.235238388
Navoximod	Meta1	Mic7	Collinsella_aerofaciens	0.305446982
Navoximod	Meta1	Mic6	Bifidobacterium_pseudocatenulatum	0.228931591
Navoximod	Meta1	Mic6	Romboutsia_lituseburensis	0.228931591
Navoximod	Meta1	Mic6	Streptococcus_rubneri	0.228931591
Navoximod	Meta1	Mic18	Ruminococcaceae_bacterium	0.342233956
Navoximod	Meta1	Mic19	Terrisporobacter_glycolicus	-0.183283895
Navoximod	Meta1	Mic2	Bacteroides_cellulosilyticus	-0.465343744
Navoximod	Meta1	Mic21	unclassified_Subdoligranulum	0.082746275
Navoximod	Meta1	Mic16	Roseburia_inulinivorans	0.446167499
Navoximod	Meta1	Mic8	Holdemanella_biformis	0.099464335
Navoximod	Meta1	Mic3	Bacteroides_massiliensis_B84634_Timone_84634_DSM_17679_JCM_13223	0.377964467
Navoximod	Meta1	Mic9	Klebsiella_oxytoca	-0.534582675
Navoximod	Meta1	Mic11	Lactiplantibacillus_plantarum	0.096405871
Navoximod	Meta1	Mic12	Limosilactobacillus_reuteri	-0.243897468
Navoximod	Meta1	Mic10	Lachnospiraceae_bacterium	0.176575124
Navoximod	Meta1	Mic1	Bacteroides_caccae	0.094199136
Navoximod	Meta1	Mic13	Phocaeicola_plebeius	0.079824567
Navoximod	Meta1	Mic5	Bifidobacterium_longum	0.405176848
Navoximod	Meta1	Mic17	Rothia_dentocariosa	-0.098136254
Navoximod	Meta1	Mic4	Bacteroides_vulgatus	0.059623066
Navoximod	Meta1	Mic14	Phocaeicola_vulgatus	0.05151663
Navoximod	Meta1	Mic20	unclassified_Faecalibacterium	0.100580372
Navoximod	Meta1	Mic15	Romboutsia_ilealis	-0.235238388
Navoximod	Meta1	Mic7	Collinsella_aerofaciens	0.305446982
Navoximod	Meta1	Mic6	Bifidobacterium_pseudocatenulatum	0.228931591
Navoximod	Meta1	Mic6	Romboutsia_lituseburensis	0.228931591
Navoximod	Meta1	Mic6	Streptococcus_rubneri	0.228931591
Navoximod	Meta1	Mic18	Ruminococcaceae_bacterium	0.342233956
Navoximod	Meta1	Mic19	Terrisporobacter_glycolicus	-0.183283895
Navoximod	Meta1	Mic2	Bacteroides_cellulosilyticus	-0.465343744
Navoximod	Meta1	Mic21	unclassified_Subdoligranulum	0.082746275
Navoximod	Meta1	Mic16	Roseburia_inulinivorans	0.446167499
Navoximod	Meta1	Mic8	Holdemanella_biformis	0.099464335
Navoximod	Meta1	Mic3	Bacteroides_massiliensis_B84634_Timone_84634_DSM_17679_JCM_13223	0.377964467
Navoximod	Meta1	Mic9	Klebsiella_oxytoca	-0.534582675
Navoximod	Meta1	Mic11	Lactiplantibacillus_plantarum	0.096405871
Navoximod	Meta1	Mic12	Limosilactobacillus_reuteri	-0.243897468
Navoximod	Meta1	Mic10	Lachnospiraceae_bacterium	0.176575124
Navoximod	Meta1	Mic1	Bacteroides_caccae	0.094199136
Navoximod	Meta1	Mic13	Phocaeicola_plebeius	0.079824567
Navoximod	Meta1	Mic5	Bifidobacterium_longum	0.405176848
Navoximod	Meta1	Mic17	Rothia_dentocariosa	-0.098136254
Navoximod	Meta1	Mic4	Bacteroides_vulgatus	0.059623066
Navoximod	Meta1	Mic14	Phocaeicola_vulgatus	0.05151663
Navoximod	Meta1	Mic20	unclassified_Faecalibacterium	0.100580372
Navoximod	Meta1	Mic15	Romboutsia_ilealis	-0.235238388
Navoximod	Meta1	Mic7	Collinsella_aerofaciens	0.305446982
Navoximod	Meta1	Mic6	Bifidobacterium_pseudocatenulatum	0.228931591
Navoximod	Meta1	Mic6	Romboutsia_lituseburensis	0.228931591
Navoximod	Meta1	Mic6	Streptococcus_rubneri	0.228931591
Navoximod	Meta1	Mic18	Ruminococcaceae_bacterium	0.342233956
Navoximod	Meta1	Mic19	Terrisporobacter_glycolicus	-0.183283895
Navoximod	Meta1	Mic2	Bacteroides_cellulosilyticus	-0.465343744
Navoximod	Meta1	Mic21	unclassified_Subdoligranulum	0.082746275
Navoximod	Meta1	Mic16	Roseburia_inulinivorans	0.446167499
Navoximod	Meta1	Mic8	Holdemanella_biformis	0.099464335
Navoximod	Meta1	Mic3	Bacteroides_massiliensis_B84634_Timone_84634_DSM_17679_JCM_13223	0.377964467
Navoximod	Meta1	Mic9	Klebsiella_oxytoca	-0.534582675
Navoximod	Meta1	Mic11	Lactiplantibacillus_plantarum	0.096405871
Navoximod	Meta1	Mic12	Limosilactobacillus_reuteri	-0.243897468
Navoximod	Meta1	Mic10	Lachnospiraceae_bacterium	0.176575124
Navoximod	Meta1	Mic1	Bacteroides_caccae	0.094199136
Navoximod	Meta1	Mic13	Phocaeicola_plebeius	0.079824567
Navoximod	Meta1	Mic5	Bifidobacterium_longum	0.405176848
Navoximod	Meta1	Mic17	Rothia_dentocariosa	-0.098136254
Navoximod	Meta1	Mic4	Bacteroides_vulgatus	0.059623066
Navoximod	Meta1	Mic14	Phocaeicola_vulgatus	0.05151663
Navoximod	Meta1	Mic20	unclassified_Faecalibacterium	0.100580372
Navoximod	Meta1	Mic15	Romboutsia_ilealis	-0.235238388
Navoximod	Meta1	Mic7	Collinsella_aerofaciens	0.305446982
Navoximod	Meta1	Mic6	Bifidobacterium_pseudocatenulatum	0.228931591
Navoximod	Meta1	Mic6	Romboutsia_lituseburensis	0.228931591
Navoximod	Meta1	Mic6	Streptococcus_rubneri	0.228931591
Navoximod	Meta1	Mic18	Ruminococcaceae_bacterium	0.342233956
Navoximod	Meta1	Mic19	Terrisporobacter_glycolicus	-0.183283895
Navoximod	Meta1	Mic2	Bacteroides_cellulosilyticus	-0.465343744
Navoximod	Meta1	Mic21	unclassified_Subdoligranulum	0.082746275
Navoximod	Meta1	Mic16	Roseburia_inulinivorans	0.446167499
Navoximod	Meta1	Mic8	Holdemanella_biformis	0.099464335
Navoximod	Meta1	Mic3	Bacteroides_massiliensis_B84634_Timone_84634_DSM_17679_JCM_13223	0.377964467
Navoximod	Meta1	Mic9	Klebsiella_oxytoca	-0.534582675
Navoximod	Meta1	Mic11	Lactiplantibacillus_plantarum	0.096405871
Navoximod	Meta1	Mic12	Limosilactobacillus_reuteri	-0.243897468
Navoximod	Meta1	Mic10	Lachnospiraceae_bacterium	0.176575124
Navoximod	Meta1	Mic1	Bacteroides_caccae	0.094199136
Navoximod	Meta1	Mic13	Phocaeicola_plebeius	0.079824567
Navoximod	Meta1	Mic5	Bifidobacterium_longum	0.405176848
Navoximod	Meta1	Mic17	Rothia_dentocariosa	-0.098136254
Navoximod	Meta1	Mic4	Bacteroides_vulgatus	0.059623066
Navoximod	Meta1	Mic14	Phocaeicola_vulgatus	0.05151663
Navoximod	Meta1	Mic20	unclassified_Faecalibacterium	0.100580372
Navoximod	Meta1	Mic15	Romboutsia_ilealis	-0.235238388
Navoximod	Meta1	Mic7	Collinsella_aerofaciens	0.305446982
Navoximod	Meta1	Mic6	Bifidobacterium_pseudocatenulatum	0.228931591
Navoximod	Meta1	Mic6	Romboutsia_lituseburensis	0.228931591
Navoximod	Meta1	Mic6	Streptococcus_rubneri	0.228931591
Navoximod	Meta1	Mic18	Ruminococcaceae_bacterium	0.342233956
Navoximod	Meta1	Mic19	Terrisporobacter_glycolicus	-0.183283895
Navoximod	Meta1	Mic2	Bacteroides_cellulosilyticus	-0.465343744
Navoximod	Meta1	Mic21	unclassified_Subdoligranulum	0.082746275
Navoximod	Meta1	Mic16	Roseburia_inulinivorans	0.446167499
Navoximod	Meta1	Mic8	Holdemanella_biformis	0.099464335
Navoximod	Meta1	Mic3	Bacteroides_massiliensis_B84634_Timone_84634_DSM_17679_JCM_13223	0.377964467
Navoximod	Meta1	Mic9	Klebsiella_oxytoca	-0.534582675
Navoximod	Meta1	Mic11	Lactiplantibacillus_plantarum	0.096405871
Navoximod	Meta1	Mic12	Limosilactobacillus_reuteri	-0.243897468
Navoximod	Meta1	Mic10	Lachnospiraceae_bacterium	0.176575124
Navoximod	Meta1	Mic1	Bacteroides_caccae	0.094199136
Navoximod	Meta1	Mic13	Phocaeicola_plebeius	0.079824567
Navoximod	Meta1	Mic5	Bifidobacterium_longum	0.405176848
Navoximod	Meta1	Mic17	Rothia_dentocariosa	-0.098136254
Navoximod	Meta1	Mic4	Bacteroides_vulgatus	0.059623066
Navoximod	Meta1	Mic14	Phocaeicola_vulgatus	0.05151663
Navoximod	Meta1	Mic20	unclassified_Faecalibacterium	0.100580372
Navoximod	Meta1	Mic15	Romboutsia_ilealis	-0.235238388
Navoximod	Meta1	Mic7	Collinsella_aerofaciens	0.305446982
Navoximod	Meta1	Mic6	Bifidobacterium_pseudocatenulatum	0.228931591
Navoximod	Meta1	Mic6	Romboutsia_lituseburensis	0.228931591
Navoximod	Meta1	Mic6	Streptococcus_rubneri	0.228931591
Navoximod	Meta1	Mic18	Ruminococcaceae_bacterium	0.342233956
Navoximod	Meta1	Mic19	Terrisporobacter_glycolicus	-0.183283895
Navoximod	Meta1	Mic2	Bacteroides_cellulosilyticus	-0.465343744
Navoximod	Meta1	Mic21	unclassified_Subdoligranulum	0.082746275
Navoximod	Meta1	Mic16	Roseburia_inulinivorans	0.446167499
Navoximod	Meta1	Mic8	Holdemanella_biformis	0.099464335
Navoximod	Meta1	Mic3	Bacteroides_massiliensis_B84634_Timone_84634_DSM_17679_JCM_13223	0.377964467
Navoximod	Meta1	Mic9	Klebsiella_oxytoca	-0.534582675
Navoximod	Meta1	Mic11	Lactiplantibacillus_plantarum	0.096405871
Navoximod	Meta1	Mic12	Limosilactobacillus_reuteri	-0.243897468
Navoximod	Meta1	Mic10	Lachnospiraceae_bacterium	0.176575124
Navoximod	Meta1	Mic1	Bacteroides_caccae	0.094199136
Navoximod	Meta1	Mic13	Phocaeicola_plebeius	0.079824567
Navoximod	Meta1	Mic5	Bifidobacterium_longum	0.405176848
Navoximod	Meta1	Mic17	Rothia_dentocariosa	-0.098136254
Navoximod	Meta1	Mic4	Bacteroides_vulgatus	0.059623066
Navoximod	Meta1	Mic14	Phocaeicola_vulgatus	0.05151663
Navoximod	Meta1	Mic20	unclassified_Faecalibacterium	0.100580372
Navoximod	Meta1	Mic15	Romboutsia_ilealis	-0.235238388
Navoximod	Meta1	Mic7	Collinsella_aerofaciens	0.305446982
Navoximod	Meta1	Mic6	Bifidobacterium_pseudocatenulatum	0.228931591
Navoximod	Meta1	Mic6	Romboutsia_lituseburensis	0.228931591
Navoximod	Meta1	Mic6	Streptococcus_rubneri	0.228931591
Navoximod	Meta1	Mic18	Ruminococcaceae_bacterium	0.342233956
Navoximod	Meta1	Mic19	Terrisporobacter_glycolicus	-0.183283895
Navoximod	Meta1	Mic2	Bacteroides_cellulosilyticus	-0.465343744
Navoximod	Meta1	Mic21	unclassified_Subdoligranulum	0.082746275
Navoximod	Meta1	Mic16	Roseburia_inulinivorans	0.446167499
Navoximod	Meta1	Mic8	Holdemanella_biformis	0.099464335
Navoximod	Meta1	Mic3	Bacteroides_massiliensis_B84634_Timone_84634_DSM_17679_JCM_13223	0.377964467
Navoximod	Meta1	Mic9	Klebsiella_oxytoca	-0.534582675
Navoximod	Meta1	Mic11	Lactiplantibacillus_plantarum	0.096405871
Navoximod	Meta1	Mic12	Limosilactobacillus_reuteri	-0.243897468
Navoximod	Meta1	Mic10	Lachnospiraceae_bacterium	0.176575124
Navoximod	Meta1	Mic1	Bacteroides_caccae	0.094199136
Navoximod	Meta1	Mic13	Phocaeicola_plebeius	0.079824567
Navoximod	Meta1	Mic5	Bifidobacterium_longum	0.405176848
Navoximod	Meta1	Mic17	Rothia_dentocariosa	-0.098136254
Navoximod	Meta1	Mic4	Bacteroides_vulgatus	0.059623066
Navoximod	Meta1	Mic14	Phocaeicola_vulgatus	0.05151663
Navoximod	Meta1	Mic20	unclassified_Faecalibacterium	0.100580372
Navoximod	Meta1	Mic15	Romboutsia_ilealis	-0.235238388
Navoximod	Meta1	Mic7	Collinsella_aerofaciens	0.305446982
Navoximod	Meta1	Mic6	Bifidobacterium_pseudocatenulatum	0.228931591
Navoximod	Meta1	Mic6	Romboutsia_lituseburensis	0.228931591
Navoximod	Meta1	Mic6	Streptococcus_rubneri	0.228931591
Navoximod	Meta1	Mic18	Ruminococcaceae_bacterium	0.342233956
Navoximod	Meta1	Mic19	Terrisporobacter_glycolicus	-0.183283895
Navoximod	Meta1	Mic2	Bacteroides_cellulosilyticus	-0.465343744
Navoximod	Meta1	Mic21	unclassified_Subdoligranulum	0.082746275
Navoximod	Meta1	Mic16	Roseburia_inulinivorans	0.446167499
Navoximod	Meta1	Mic8	Holdemanella_biformis	0.099464335
Navoximod	Meta1	Mic3	Bacteroides_massiliensis_B84634_Timone_84634_DSM_17679_JCM_13223	0.377964467
Navoximod	Meta1	Mic9	Klebsiella_oxytoca	-0.534582675
Navoximod	Meta1	Mic11	Lactiplantibacillus_plantarum	0.096405871
Navoximod	Meta1	Mic12	Limosilactobacillus_reuteri	-0.243897468
Navoximod	Meta1	Mic10	Lachnospiraceae_bacterium	0.176575124
Navoximod	Meta1	Mic1	Bacteroides_caccae	0.094199136
Navoximod	Meta1	Mic13	Phocaeicola_plebeius	0.079824567
Navoximod	Meta1	Mic5	Bifidobacterium_longum	0.405176848
Navoximod	Meta1	Mic17	Rothia_dentocariosa	-0.098136254
Navoximod	Meta1	Mic4	Bacteroides_vulgatus	0.059623066
Navoximod	Meta1	Mic14	Phocaeicola_vulgatus	0.05151663
Navoximod	Meta1	Mic20	unclassified_Faecalibacterium	0.100580372
Navoximod	Meta1	Mic15	Romboutsia_ilealis	-0.235238388
Navoximod	Meta1	Mic7	Collinsella_aerofaciens	0.305446982
Navoximod	Meta1	Mic6	Bifidobacterium_pseudocatenulatum	0.228931591
Navoximod	Meta1	Mic6	Romboutsia_lituseburensis	0.228931591
Navoximod	Meta1	Mic6	Streptococcus_rubneri	0.228931591
Navoximod	Meta1	Mic18	Ruminococcaceae_bacterium	0.342233956
Navoximod	Meta1	Mic19	Terrisporobacter_glycolicus	-0.183283895
Navoximod	Meta1	Mic2	Bacteroides_cellulosilyticus	-0.465343744
Navoximod	Meta1	Mic21	unclassified_Subdoligranulum	0.082746275
Navoximod	Meta1	Mic16	Roseburia_inulinivorans	0.446167499
Navoximod	Meta1	Mic8	Holdemanella_biformis	0.099464335
Navoximod	Meta1	Mic3	Bacteroides_massiliensis_B84634_Timone_84634_DSM_17679_JCM_13223	0.377964467
Navoximod	Meta1	Mic9	Klebsiella_oxytoca	-0.534582675
Navoximod	Meta1	Mic11	Lactiplantibacillus_plantarum	0.096405871
Navoximod	Meta1	Mic12	Limosilactobacillus_reuteri	-0.243897468
Navoximod	Meta1	Mic10	Lachnospiraceae_bacterium	0.176575124
Navoximod	Meta1	Mic1	Bacteroides_caccae	0.094199136
Navoximod	Meta1	Mic13	Phocaeicola_plebeius	0.079824567
Navoximod	Meta1	Mic5	Bifidobacterium_longum	0.405176848
Navoximod	Meta1	Mic17	Rothia_dentocariosa	-0.098136254
Navoximod	Meta1	Mic4	Bacteroides_vulgatus	0.059623066
Navoximod	Meta1	Mic14	Phocaeicola_vulgatus	0.05151663
Navoximod	Meta1	Mic20	unclassified_Faecalibacterium	0.100580372
Navoximod	Meta1	Mic15	Romboutsia_ilealis	-0.235238388
Navoximod	Meta1	Mic7	Collinsella_aerofaciens	0.305446982
Navoximod	Meta1	Mic6	Bifidobacterium_pseudocatenulatum	0.228931591
Navoximod	Meta1	Mic6	Romboutsia_lituseburensis	0.228931591
Navoximod	Meta1	Mic6	Streptococcus_rubneri	0.228931591
Navoximod	Meta1	Mic18	Ruminococcaceae_bacterium	0.342233956
Navoximod	Meta1	Mic19	Terrisporobacter_glycolicus	-0.183283895
Navoximod	Meta1	Mic2	Bacteroides_cellulosilyticus	-0.465343744
Navoximod	Meta1	Mic21	unclassified_Subdoligranulum	0.082746275
Navoximod	Meta1	Mic16	Roseburia_inulinivorans	0.446167499
Navoximod	Meta1	Mic8	Holdemanella_biformis	0.099464335
Navoximod	Meta1	Mic3	Bacteroides_massiliensis_B84634_Timone_84634_DSM_17679_JCM_13223	0.377964467
Navoximod	Meta1	Mic9	Klebsiella_oxytoca	-0.534582675
Navoximod	Meta1	Mic11	Lactiplantibacillus_plantarum	0.096405871
Navoximod	Meta1	Mic12	Limosilactobacillus_reuteri	-0.243897468
Navoximod	Meta1	Mic10	Lachnospiraceae_bacterium	0.176575124
Navoximod	Meta1	Mic1	Bacteroides_caccae	0.094199136
Navoximod	Meta1	Mic13	Phocaeicola_plebeius	0.079824567
Navoximod	Meta1	Mic5	Bifidobacterium_longum	0.405176848
Navoximod	Meta1	Mic17	Rothia_dentocariosa	-0.098136254
Navoximod	Meta1	Mic4	Bacteroides_vulgatus	0.059623066
Navoximod	Meta1	Mic14	Phocaeicola_vulgatus	0.05151663
Navoximod	Meta1	Mic20	unclassified_Faecalibacterium	0.100580372
Navoximod	Meta1	Mic15	Romboutsia_ilealis	-0.235238388
Navoximod	Meta1	Mic7	Collinsella_aerofaciens	0.305446982
Navoximod	Meta1	Mic6	Bifidobacterium_pseudocatenulatum	0.228931591
Navoximod	Meta1	Mic6	Romboutsia_lituseburensis	0.228931591
Navoximod	Meta1	Mic6	Streptococcus_rubneri	0.228931591
Navoximod	Meta1	Mic18	Ruminococcaceae_bacterium	0.342233956
Navoximod	Meta1	Mic19	Terrisporobacter_glycolicus	-0.183283895
Navoximod	Meta1	Mic2	Bacteroides_cellulosilyticus	-0.465343744
Navoximod	Meta1	Mic21	unclassified_Subdoligranulum	0.082746275
Navoximod	Meta1	Mic16	Roseburia_inulinivorans	0.446167499
Navoximod	Meta1	Mic8	Holdemanella_biformis	0.099464335
Navoximod	Meta1	Mic3	Bacteroides_massiliensis_B84634_Timone_84634_DSM_17679_JCM_13223	0.377964467
Navoximod	Meta1	Mic9	Klebsiella_oxytoca	-0.534582675
Navoximod	Meta1	Mic11	Lactiplantibacillus_plantarum	0.096405871
Navoximod	Meta1	Mic12	Limosilactobacillus_reuteri	-0.243897468
Navoximod	Meta1	Mic10	Lachnospiraceae_bacterium	0.176575124
Navoximod	Meta1	Mic1	Bacteroides_caccae	0.094199136
Navoximod	Meta1	Mic13	Phocaeicola_plebeius	0.079824567
Navoximod	Meta1	Mic5	Bifidobacterium_longum	0.405176848
Navoximod	Meta1	Mic17	Rothia_dentocariosa	-0.098136254
Navoximod	Meta1	Mic4	Bacteroides_vulgatus	0.059623066
Navoximod	Meta1	Mic14	Phocaeicola_vulgatus	0.05151663
Navoximod	Meta1	Mic20	unclassified_Faecalibacterium	0.100580372
Navoximod	Meta1	Mic15	Romboutsia_ilealis	-0.235238388
Navoximod	Meta1	Mic7	Collinsella_aerofaciens	0.305446982
Navoximod	Meta1	Mic6	Bifidobacterium_pseudocatenulatum	0.228931591
Navoximod	Meta1	Mic6	Romboutsia_lituseburensis	0.228931591
Navoximod	Meta1	Mic6	Streptococcus_rubneri	0.228931591
Navoximod	Meta1	Mic18	Ruminococcaceae_bacterium	0.342233956
Navoximod	Meta1	Mic19	Terrisporobacter_glycolicus	-0.183283895
Navoximod	Meta1	Mic2	Bacteroides_cellulosilyticus	-0.465343744
Navoximod	Meta1	Mic21	unclassified_Subdoligranulum	0.082746275
Navoximod	Meta1	Mic16	Roseburia_inulinivorans	0.446167499
Navoximod	Meta1	Mic8	Holdemanella_biformis	0.099464335
Navoximod	Meta1	Mic3	Bacteroides_massiliensis_B84634_Timone_84634_DSM_17679_JCM_13223	0.377964467
Navoximod	Meta1	Mic9	Klebsiella_oxytoca	-0.534582675
Navoximod	Meta1	Mic11	Lactiplantibacillus_plantarum	0.096405871
Navoximod	Meta1	Mic12	Limosilactobacillus_reuteri	-0.243897468
Navoximod	Meta1	Mic10	Lachnospiraceae_bacterium	0.176575124
Navoximod	Meta1	Mic1	Bacteroides_caccae	0.094199136
Navoximod	Meta1	Mic13	Phocaeicola_plebeius	0.079824567
Navoximod	Meta1	Mic5	Bifidobacterium_longum	0.405176848
Navoximod	Meta1	Mic17	Rothia_dentocariosa	-0.098136254
Navoximod	Meta1	Mic4	Bacteroides_vulgatus	0.059623066
Navoximod	Meta1	Mic14	Phocaeicola_vulgatus	0.05151663
Navoximod	Meta1	Mic20	unclassified_Faecalibacterium	0.100580372
Navoximod	Meta1	Mic15	Romboutsia_ilealis	-0.235238388
Navoximod	Meta1	Mic7	Collinsella_aerofaciens	0.305446982
Navoximod	Meta1	Mic6	Bifidobacterium_pseudocatenulatum	0.228931591
Navoximod	Meta1	Mic6	Romboutsia_lituseburensis	0.228931591
Navoximod	Meta1	Mic6	Streptococcus_rubneri	0.228931591
Navoximod	Meta1	Mic18	Ruminococcaceae_bacterium	0.342233956
Navoximod	Meta1	Mic19	Terrisporobacter_glycolicus	-0.183283895
Navoximod	Meta1	Mic2	Bacteroides_cellulosilyticus	-0.465343744
Navoximod	Meta1	Mic21	unclassified_Subdoligranulum	0.082746275
Navoximod	Meta1	Mic16	Roseburia_inulinivorans	0.446167499
Navoximod	Meta1	Mic8	Holdemanella_biformis	0.099464335
Navoximod	Meta1	Mic3	Bacteroides_massiliensis_B84634_Timone_84634_DSM_17679_JCM_13223	0.377964467
Navoximod	Meta1	Mic9	Klebsiella_oxytoca	-0.534582675
Navoximod	Meta1	Mic11	Lactiplantibacillus_plantarum	0.096405871
Navoximod	Meta1	Mic12	Limosilactobacillus_reuteri	-0.243897468
Navoximod	Meta1	Mic10	Lachnospiraceae_bacterium	0.176575124
Navoximod	Meta1	Mic1	Bacteroides_caccae	0.094199136
Navoximod	Meta1	Mic13	Phocaeicola_plebeius	0.079824567
Navoximod	Meta1	Mic5	Bifidobacterium_longum	0.405176848
Navoximod	Meta1	Mic17	Rothia_dentocariosa	-0.098136254
Navoximod	Meta1	Mic4	Bacteroides_vulgatus	0.059623066
Navoximod	Meta1	Mic14	Phocaeicola_vulgatus	0.05151663
Navoximod	Meta1	Mic20	unclassified_Faecalibacterium	0.100580372
Navoximod	Meta1	Mic15	Romboutsia_ilealis	-0.235238388
Navoximod	Meta1	Mic7	Collinsella_aerofaciens	0.305446982
Navoximod	Meta1	Mic6	Bifidobacterium_pseudocatenulatum	0.228931591
Navoximod	Meta1	Mic6	Romboutsia_lituseburensis	0.228931591
Navoximod	Meta1	Mic6	Streptococcus_rubneri	0.228931591
Navoximod	Meta1	Mic18	Ruminococcaceae_bacterium	0.342233956
Navoximod	Meta1	Mic19	Terrisporobacter_glycolicus	-0.183283895
Navoximod	Meta1	Mic2	Bacteroides_cellulosilyticus	-0.465343744
Navoximod	Meta1	Mic21	unclassified_Subdoligranulum	0.082746275
Navoximod	Meta1	Mic16	Roseburia_inulinivorans	0.446167499
Navoximod	Meta1	Mic8	Holdemanella_biformis	0.099464335
Navoximod	Meta1	Mic3	Bacteroides_massiliensis_B84634_Timone_84634_DSM_17679_JCM_13223	0.377964467
Navoximod	Meta1	Mic9	Klebsiella_oxytoca	-0.534582675
Navoximod	Meta1	Mic11	Lactiplantibacillus_plantarum	0.096405871
Navoximod	Meta1	Mic12	Limosilactobacillus_reuteri	-0.243897468
Navoximod	Meta1	Mic10	Lachnospiraceae_bacterium	0.176575124
Navoximod	Meta1	Mic1	Bacteroides_caccae	0.094199136
Navoximod	Meta1	Mic13	Phocaeicola_plebeius	0.079824567
Navoximod	Meta1	Mic5	Bifidobacterium_longum	0.405176848
Navoximod	Meta1	Mic17	Rothia_dentocariosa	-0.098136254
Navoximod	Meta1	Mic4	Bacteroides_vulgatus	0.059623066
Navoximod	Meta1	Mic14	Phocaeicola_vulgatus	0.05151663
Navoximod	Meta1	Mic20	unclassified_Faecalibacterium	0.100580372
Navoximod	Meta1	Mic15	Romboutsia_ilealis	-0.235238388
Navoximod	Meta1	Mic7	Collinsella_aerofaciens	0.305446982
Navoximod	Meta1	Mic6	Bifidobacterium_pseudocatenulatum	0.228931591
Navoximod	Meta1	Mic6	Romboutsia_lituseburensis	0.228931591
Navoximod	Meta1	Mic6	Streptococcus_rubneri	0.228931591
Navoximod	Meta1	Mic18	Ruminococcaceae_bacterium	0.342233956
Navoximod	Meta1	Mic19	Terrisporobacter_glycolicus	-0.183283895
Navoximod	Meta1	Mic2	Bacteroides_cellulosilyticus	-0.465343744
Navoximod	Meta1	Mic21	unclassified_Subdoligranulum	0.082746275
Navoximod	Meta1	Mic16	Roseburia_inulinivorans	0.446167499
Navoximod	Meta1	Mic8	Holdemanella_biformis	0.099464335
Navoximod	Meta1	Mic3	Bacteroides_massiliensis_B84634_Timone_84634_DSM_17679_JCM_13223	0.377964467
Navoximod	Meta1	Mic9	Klebsiella_oxytoca	-0.534582675
Navoximod	Meta1	Mic11	Lactiplantibacillus_plantarum	0.096405871
Navoximod	Meta1	Mic12	Limosilactobacillus_reuteri	-0.243897468
Navoximod	Meta1	Mic10	Lachnospiraceae_bacterium	0.176575124
Navoximod	Meta1	Mic1	Bacteroides_caccae	0.094199136
Navoximod	Meta1	Mic13	Phocaeicola_plebeius	0.079824567
Navoximod	Meta1	Mic5	Bifidobacterium_longum	0.405176848
Navoximod	Meta1	Mic17	Rothia_dentocariosa	-0.098136254
Navoximod	Meta1	Mic4	Bacteroides_vulgatus	0.059623066
Navoximod	Meta1	Mic14	Phocaeicola_vulgatus	0.05151663
Navoximod	Meta1	Mic20	unclassified_Faecalibacterium	0.100580372
Navoximod	Meta1	Mic15	Romboutsia_ilealis	-0.235238388
Navoximod	Meta1	Mic7	Collinsella_aerofaciens	0.305446982
Navoximod	Meta1	Mic6	Bifidobacterium_pseudocatenulatum	0.228931591
Navoximod	Meta1	Mic6	Romboutsia_lituseburensis	0.228931591
Navoximod	Meta1	Mic6	Streptococcus_rubneri	0.228931591
Navoximod	Meta1	Mic18	Ruminococcaceae_bacterium	0.342233956
Navoximod	Meta1	Mic19	Terrisporobacter_glycolicus	-0.183283895
Navoximod	Meta1	Mic2	Bacteroides_cellulosilyticus	-0.465343744
Navoximod	Meta1	Mic21	unclassified_Subdoligranulum	0.082746275
Navoximod	Meta1	Mic16	Roseburia_inulinivorans	0.446167499
Navoximod	Meta1	Mic8	Holdemanella_biformis	0.099464335
Navoximod	Meta1	Mic3	Bacteroides_massiliensis_B84634_Timone_84634_DSM_17679_JCM_13223	0.377964467
Navoximod	Meta1	Mic9	Klebsiella_oxytoca	-0.534582675
Navoximod	Meta1	Mic11	Lactiplantibacillus_plantarum	0.096405871
Navoximod	Meta1	Mic12	Limosilactobacillus_reuteri	-0.243897468
Navoximod	Meta1	Mic10	Lachnospiraceae_bacterium	0.176575124
Navoximod	Meta1	Mic1	Bacteroides_caccae	0.094199136
Navoximod	Meta1	Mic13	Phocaeicola_plebeius	0.079824567
Navoximod	Meta1	Mic5	Bifidobacterium_longum	0.405176848
Navoximod	Meta1	Mic17	Rothia_dentocariosa	-0.098136254
Navoximod	Meta1	Mic4	Bacteroides_vulgatus	0.059623066
Navoximod	Meta1	Mic14	Phocaeicola_vulgatus	0.05151663
Navoximod	Meta1	Mic20	unclassified_Faecalibacterium	0.100580372
Navoximod	Meta1	Mic15	Romboutsia_ilealis	-0.235238388
Navoximod	Meta1	Mic7	Collinsella_aerofaciens	0.305446982
Navoximod	Meta1	Mic6	Bifidobacterium_pseudocatenulatum	0.228931591
Navoximod	Meta1	Mic6	Romboutsia_lituseburensis	0.228931591
Navoximod	Meta1	Mic6	Streptococcus_rubneri	0.228931591
Navoximod	Meta1	Mic18	Ruminococcaceae_bacterium	0.342233956
Navoximod	Meta1	Mic19	Terrisporobacter_glycolicus	-0.183283895
Navoximod	Meta1	Mic2	Bacteroides_cellulosilyticus	-0.465343744
Navoximod	Meta1	Mic21	unclassified_Subdoligranulum	0.082746275
Navoximod	Meta1	Mic16	Roseburia_inulinivorans	0.446167499
Navoximod	Meta1	Mic8	Holdemanella_biformis	0.099464335
Navoximod	Meta1	Mic3	Bacteroides_massiliensis_B84634_Timone_84634_DSM_17679_JCM_13223	0.377964467
Navoximod	Meta1	Mic9	Klebsiella_oxytoca	-0.534582675
Navoximod	Meta1	Mic11	Lactiplantibacillus_plantarum	0.096405871
Navoximod	Meta1	Mic12	Limosilactobacillus_reuteri	-0.243897468
Navoximod	Meta1	Mic10	Lachnospiraceae_bacterium	0.176575124
Navoximod	Meta1	Mic1	Bacteroides_caccae	0.094199136
Navoximod	Meta1	Mic13	Phocaeicola_plebeius	0.079824567
Navoximod	Meta1	Mic5	Bifidobacterium_longum	0.405176848
Navoximod	Meta1	Mic17	Rothia_dentocariosa	-0.098136254
Navoximod	Meta1	Mic4	Bacteroides_vulgatus	0.059623066
Navoximod	Meta1	Mic14	Phocaeicola_vulgatus	0.05151663
Navoximod	Meta1	Mic20	unclassified_Faecalibacterium	0.100580372
Navoximod	Meta1	Mic15	Romboutsia_ilealis	-0.235238388
Navoximod	Meta1	Mic7	Collinsella_aerofaciens	0.305446982
Navoximod	Meta1	Mic6	Bifidobacterium_pseudocatenulatum	0.228931591
Navoximod	Meta1	Mic6	Romboutsia_lituseburensis	0.228931591
Navoximod	Meta1	Mic6	Streptococcus_rubneri	0.228931591
Navoximod	Meta1	Mic18	Ruminococcaceae_bacterium	0.342233956
Navoximod	Meta1	Mic19	Terrisporobacter_glycolicus	-0.183283895
Navoximod	Meta1	Mic2	Bacteroides_cellulosilyticus	-0.465343744
Navoximod	Meta1	Mic21	unclassified_Subdoligranulum	0.082746275
Navoximod	Meta1	Mic16	Roseburia_inulinivorans	0.446167499
Navoximod	Meta1	Mic8	Holdemanella_biformis	0.099464335
Navoximod	Meta1	Mic3	Bacteroides_massiliensis_B84634_Timone_84634_DSM_17679_JCM_13223	0.377964467
Navoximod	Meta1	Mic9	Klebsiella_oxytoca	-0.534582675
Navoximod	Meta1	Mic11	Lactiplantibacillus_plantarum	0.096405871
Navoximod	Meta1	Mic12	Limosilactobacillus_reuteri	-0.243897468
Navoximod	Meta1	Mic10	Lachnospiraceae_bacterium	0.176575124
Navoximod	Meta1	Mic1	Bacteroides_caccae	0.094199136
Navoximod	Meta1	Mic13	Phocaeicola_plebeius	0.079824567
Navoximod	Meta1	Mic5	Bifidobacterium_longum	0.405176848
Navoximod	Meta1	Mic17	Rothia_dentocariosa	-0.098136254
Navoximod	Meta1	Mic4	Bacteroides_vulgatus	0.059623066
Navoximod	Meta1	Mic14	Phocaeicola_vulgatus	0.05151663
Navoximod	Meta1	Mic20	unclassified_Faecalibacterium	0.100580372
Navoximod	Meta1	Mic15	Romboutsia_ilealis	-0.235238388
Navoximod	Meta1	Mic7	Collinsella_aerofaciens	0.305446982
Navoximod	Meta1	Mic6	Bifidobacterium_pseudocatenulatum	0.228931591
Navoximod	Meta1	Mic6	Romboutsia_lituseburensis	0.228931591
Navoximod	Meta1	Mic6	Streptococcus_rubneri	0.228931591
Navoximod	Meta1	Mic18	Ruminococcaceae_bacterium	0.342233956
Navoximod	Meta1	Mic19	Terrisporobacter_glycolicus	-0.183283895
Navoximod	Meta1	Mic2	Bacteroides_cellulosilyticus	-0.465343744
Navoximod	Meta1	Mic21	unclassified_Subdoligranulum	0.082746275
Navoximod	Meta1	Mic16	Roseburia_inulinivorans	0.446167499
Navoximod	Meta1	Mic8	Holdemanella_biformis	0.099464335
Navoximod	Meta1	Mic3	Bacteroides_massiliensis_B84634_Timone_84634_DSM_17679_JCM_13223	0.377964467
Navoximod	Meta1	Mic9	Klebsiella_oxytoca	-0.534582675
Navoximod	Meta1	Mic11	Lactiplantibacillus_plantarum	0.096405871
Navoximod	Meta1	Mic12	Limosilactobacillus_reuteri	-0.243897468
Navoximod	Meta1	Mic10	Lachnospiraceae_bacterium	0.176575124
Navoximod	Meta1	Mic1	Bacteroides_caccae	0.094199136
Navoximod	Meta1	Mic13	Phocaeicola_plebeius	0.079824567
Navoximod	Meta1	Mic5	Bifidobacterium_longum	0.405176848
Navoximod	Meta1	Mic17	Rothia_dentocariosa	-0.098136254
Navoximod	Meta1	Mic4	Bacteroides_vulgatus	0.059623066
Navoximod	Meta1	Mic14	Phocaeicola_vulgatus	0.05151663
Navoximod	Meta1	Mic20	unclassified_Faecalibacterium	0.100580372
Navoximod	Meta1	Mic15	Romboutsia_ilealis	-0.235238388
Navoximod	Meta1	Mic7	Collinsella_aerofaciens	0.305446982
Navoximod	Meta1	Mic6	Bifidobacterium_pseudocatenulatum	0.228931591
Navoximod	Meta1	Mic6	Romboutsia_lituseburensis	0.228931591
Navoximod	Meta1	Mic6	Streptococcus_rubneri	0.228931591
Navoximod	Meta1	Mic18	Ruminococcaceae_bacterium	0.342233956
Navoximod	Meta1	Mic19	Terrisporobacter_glycolicus	-0.183283895
Navoximod	Meta1	Mic2	Bacteroides_cellulosilyticus	-0.465343744
Navoximod	Meta1	Mic21	unclassified_Subdoligranulum	0.082746275
Navoximod	Meta1	Mic16	Roseburia_inulinivorans	0.446167499
Navoximod	Meta1	Mic8	Holdemanella_biformis	0.099464335
ryanodine	Meta1	Mic3	Bacteroides_massiliensis_B84634_Timone_84634_DSM_17679_JCM_13223	0.377964467
ryanodine	Meta1	Mic9	Klebsiella_oxytoca	-0.534582675
ryanodine	Meta1	Mic11	Lactiplantibacillus_plantarum	0.096405871
ryanodine	Meta1	Mic12	Limosilactobacillus_reuteri	-0.243897468
ryanodine	Meta1	Mic10	Lachnospiraceae_bacterium	0.176575124
ryanodine	Meta1	Mic1	Bacteroides_caccae	0.094199136
ryanodine	Meta1	Mic13	Phocaeicola_plebeius	0.079824567
ryanodine	Meta1	Mic5	Bifidobacterium_longum	0.405176848
ryanodine	Meta1	Mic17	Rothia_dentocariosa	-0.098136254
ryanodine	Meta1	Mic4	Bacteroides_vulgatus	0.059623066
ryanodine	Meta1	Mic14	Phocaeicola_vulgatus	0.05151663
ryanodine	Meta1	Mic20	unclassified_Faecalibacterium	0.100580372
ryanodine	Meta1	Mic15	Romboutsia_ilealis	-0.235238388
ryanodine	Meta1	Mic7	Collinsella_aerofaciens	0.305446982
ryanodine	Meta1	Mic6	Bifidobacterium_pseudocatenulatum	0.228931591
ryanodine	Meta1	Mic6	Romboutsia_lituseburensis	0.228931591
ryanodine	Meta1	Mic6	Streptococcus_rubneri	0.228931591
ryanodine	Meta1	Mic18	Ruminococcaceae_bacterium	0.342233956
ryanodine	Meta1	Mic19	Terrisporobacter_glycolicus	-0.183283895
ryanodine	Meta1	Mic2	Bacteroides_cellulosilyticus	-0.465343744
ryanodine	Meta1	Mic21	unclassified_Subdoligranulum	0.082746275
ryanodine	Meta1	Mic16	Roseburia_inulinivorans	0.446167499
ryanodine	Meta1	Mic8	Holdemanella_biformis	0.099464335
ryanodine	Meta1	Mic3	Bacteroides_massiliensis_B84634_Timone_84634_DSM_17679_JCM_13223	0.377964467
ryanodine	Meta1	Mic9	Klebsiella_oxytoca	-0.534582675
ryanodine	Meta1	Mic11	Lactiplantibacillus_plantarum	0.096405871
ryanodine	Meta1	Mic12	Limosilactobacillus_reuteri	-0.243897468
ryanodine	Meta1	Mic10	Lachnospiraceae_bacterium	0.176575124
ryanodine	Meta1	Mic1	Bacteroides_caccae	0.094199136
ryanodine	Meta1	Mic13	Phocaeicola_plebeius	0.079824567
ryanodine	Meta1	Mic5	Bifidobacterium_longum	0.405176848
ryanodine	Meta1	Mic17	Rothia_dentocariosa	-0.098136254
ryanodine	Meta1	Mic4	Bacteroides_vulgatus	0.059623066
ryanodine	Meta1	Mic14	Phocaeicola_vulgatus	0.05151663
ryanodine	Meta1	Mic20	unclassified_Faecalibacterium	0.100580372
ryanodine	Meta1	Mic15	Romboutsia_ilealis	-0.235238388
ryanodine	Meta1	Mic7	Collinsella_aerofaciens	0.305446982
ryanodine	Meta1	Mic6	Bifidobacterium_pseudocatenulatum	0.228931591
ryanodine	Meta1	Mic6	Romboutsia_lituseburensis	0.228931591
ryanodine	Meta1	Mic6	Streptococcus_rubneri	0.228931591
ryanodine	Meta1	Mic18	Ruminococcaceae_bacterium	0.342233956
ryanodine	Meta1	Mic19	Terrisporobacter_glycolicus	-0.183283895
ryanodine	Meta1	Mic2	Bacteroides_cellulosilyticus	-0.465343744
ryanodine	Meta1	Mic21	unclassified_Subdoligranulum	0.082746275
ryanodine	Meta1	Mic16	Roseburia_inulinivorans	0.446167499
ryanodine	Meta1	Mic8	Holdemanella_biformis	0.099464335
ryanodine	Meta1	Mic3	Bacteroides_massiliensis_B84634_Timone_84634_DSM_17679_JCM_13223	0.377964467
ryanodine	Meta1	Mic9	Klebsiella_oxytoca	-0.534582675
ryanodine	Meta1	Mic11	Lactiplantibacillus_plantarum	0.096405871
ryanodine	Meta1	Mic12	Limosilactobacillus_reuteri	-0.243897468
ryanodine	Meta1	Mic10	Lachnospiraceae_bacterium	0.176575124
ryanodine	Meta1	Mic1	Bacteroides_caccae	0.094199136
ryanodine	Meta1	Mic13	Phocaeicola_plebeius	0.079824567
ryanodine	Meta1	Mic5	Bifidobacterium_longum	0.405176848
ryanodine	Meta1	Mic17	Rothia_dentocariosa	-0.098136254
ryanodine	Meta1	Mic4	Bacteroides_vulgatus	0.059623066
ryanodine	Meta1	Mic14	Phocaeicola_vulgatus	0.05151663
ryanodine	Meta1	Mic20	unclassified_Faecalibacterium	0.100580372
ryanodine	Meta1	Mic15	Romboutsia_ilealis	-0.235238388
ryanodine	Meta1	Mic7	Collinsella_aerofaciens	0.305446982
ryanodine	Meta1	Mic6	Bifidobacterium_pseudocatenulatum	0.228931591
ryanodine	Meta1	Mic6	Romboutsia_lituseburensis	0.228931591
ryanodine	Meta1	Mic6	Streptococcus_rubneri	0.228931591
ryanodine	Meta1	Mic18	Ruminococcaceae_bacterium	0.342233956
ryanodine	Meta1	Mic19	Terrisporobacter_glycolicus	-0.183283895
ryanodine	Meta1	Mic2	Bacteroides_cellulosilyticus	-0.465343744
ryanodine	Meta1	Mic21	unclassified_Subdoligranulum	0.082746275
[truncated: 110,057 more rows]
