# Supplementary material for: Changes in oral, skin, and gut microbiota in children with atopic dermatitis: a case-control study
Source: Front Microbiol. 2024 Aug 15;15:1442126. doi: 10.3389/fmicb.2024.1442126 (PMC11358084; doi:10.3389/fmicb.2024.1442126)
Supplement: Supplementary file 1 [file Data_Sheet_1.ZIP › raw data/Microbial bioinformatics analysis data/alpha_diversity.xls]

Sample ID	Feature	ACE	Chao1	Simpson	Shannon	PD_whole_tree	Coverage
A1	145	281.3411	262.0400	0.7074	2.7937	9.1498	0.9890
A10	196	519.3515	354.4333	0.6872	3.0184	8.8602	0.9874
A11	234	500.0278	410.3235	0.7955	3.7766	12.4100	0.9831
A12	235	638.1486	432.2286	0.9179	4.6122	10.6877	0.9816
A12a	355	907.8490	599.9437	0.8330	4.1173	14.1024	0.9640
A13	211	449.8004	304.1961	0.8690	3.7325	10.2479	0.9856
A14	148	385.2782	275.1053	0.6177	2.7508	9.7939	0.9905
A14a	454	681.0688	639.1136	0.9114	5.6103	16.8741	0.9640
A15	293	597.2615	439.0820	0.8336	3.6620	14.8911	0.9833
A16	197	591.4201	415.2069	0.7259	2.7815	10.3805	0.9838
A17	422	805.6698	675.4000	0.9300	5.4631	16.2476	0.9708
A17a	439	938.0693	701.8590	0.8939	5.2386	16.3612	0.9620
A18	360	904.4422	648.4746	0.8827	4.3004	14.0021	0.9772
A18a	237	589.5687	415.6429	0.7073	3.1939	11.3153	0.9779
A19	234	542.4630	384.0652	0.5904	2.7480	11.1398	0.9827
A19a	354	884.1622	628.6562	0.7648	3.8479	13.6861	0.9664
A2	133	642.7212	299.4348	0.6141	2.1651	9.6081	0.9877
A20	223	427.8851	325.0976	0.8953	4.3641	10.8792	0.9854
A20a	322	488.6259	509.9565	0.9378	5.5524	12.4537	0.9676
A21	294	714.2757	536.9348	0.8695	4.2788	12.2959	0.9740
A21a	271	566.5359	434.8750	0.9290	5.1546	11.6732	0.9772
A3	183	589.5226	382.2414	0.5735	2.4355	8.6515	0.9862
A4	201	565.1465	366.0000	0.7553	3.0903	10.3431	0.9864
A5	128	533.3256	318.0000	0.7457	2.7978	7.1466	0.9894
A6	310	670.0328	498.7500	0.8376	3.9525	13.2221	0.9740
A7	222	364.0422	323.0204	0.8477	3.9100	9.8217	0.9846
A8	167	403.8190	349.2857	0.7043	2.8649	8.6007	0.9872
A9	257	575.2272	443.3333	0.6345	2.7855	11.7518	0.9817
Aa1	316	444.5437	427.0175	0.9510	5.4778	13.9243	0.9804
Aa10	321	799.6470	594.0000	0.8294	3.9049	12.9537	0.9707
Aa11	174	473.6001	360.0417	0.6826	2.5147	10.6055	0.9851
Aa12	598	1055.0546	841.0480	0.9570	6.9889	29.4679	0.9366
Aa13	168	271.9341	254.0588	0.4044	1.7924	16.6008	0.9884
Aa14	203	620.2153	390.6071	0.8471	3.7784	9.2485	0.9817
Aa15	426	798.1419	640.3659	0.9273	5.3519	16.7854	0.9640
Aa16	273	586.3419	448.6596	0.8580	4.0986	10.9191	0.9781
Aa17	434	1012.5478	783.7910	0.8547	4.7503	19.5670	0.9614
Aa18	230	406.1722	396.7500	0.7816	3.4948	9.4405	0.9794
Aa19	319	690.6057	487.8036	0.9199	5.3207	11.6455	0.9718
Aa2	281	683.4699	457.2500	0.6900	2.9950	12.0757	0.9773
Aa20	317	598.9750	477.1111	0.9038	4.8363	10.1643	0.9751
Aa3	375	812.7623	569.6418	0.9215	5.3793	17.7730	0.9738
Aa4	345	651.7621	618.0952	0.8745	4.5013	16.4430	0.9641
Aa5	292	829.4594	544.9767	0.9127	4.8573	13.2244	0.9703
Aa6	349	1008.4962	680.6604	0.8526	4.2483	13.5864	0.9641
Aa7	374	831.1601	635.0175	0.7919	4.4800	13.1934	0.9703
Aa8	314	665.2697	510.0185	0.8637	4.2839	13.3690	0.9703
Aa9	422	919.6641	656.9759	0.9382	5.4960	16.1879	0.9619
B1	160	172.7150	179.4286	0.9218	5.4895	20.0675	0.9977
B10	262	314.0616	321.5833	0.8892	4.8173	19.6219	0.9919
B11	367	497.9046	519.8889	0.9293	5.5604	25.7533	0.9787
B12	318	868.6168	616.5294	0.8317	4.8062	17.4765	0.9390
B13	152	177.8640	209.4000	0.7278	3.5249	13.8667	0.9873
B14	321	894.6112	687.0222	0.7390	3.4471	16.4552	0.9665
B15	553	856.8322	875.2391	0.9841	7.4759	29.2182	0.9197
B16	768	1499.1170	1211.3077	0.9758	7.3744	38.8610	0.9374
B16b	247	950.2589	514.1842	0.8120	3.6294	9.4799	0.9768
B17b	318	868.6168	616.5294	0.8317	4.8062	17.4765	0.9390
B18	393	916.3408	680.5833	0.8986	5.7021	21.9651	0.9232
B18b	152	177.8640	209.4000	0.7278	3.5249	13.8667	0.9873
B19	608	1231.5660	1025.2165	0.8883	5.8527	33.5055	0.9463
B19b	321	894.6112	687.0222	0.7390	3.4471	16.4552	0.9665
B2	250	317.7689	305.9149	0.6770	3.6175	19.8339	0.9904
B20b	553	856.8322	875.2391	0.9841	7.4759	29.2182	0.9197
B21	98	133.5609	160.3333	0.8547	3.5311	7.1834	0.9932
B21b	768	1499.1170	1211.3077	0.9758	7.3744	38.8610	0.9374
B22	634	1232.1556	974.0840	0.9538	6.7823	33.8390	0.9360
B3	441	1048.0725	789.6338	0.9526	5.9045	20.0249	0.9628
B4	237	313.8364	312.1463	0.8519	4.1979	20.1452	0.9864
B5	496	617.3263	595.7826	0.9408	6.4979	30.9978	0.9782
B6	304	372.4109	375.4000	0.9431	5.6704	22.8152	0.9819
B7	401	437.0982	483.5000	0.9791	7.1072	33.9315	0.9889
B8	290	668.6891	478.0588	0.6276	3.3164	13.5761	0.9766
B9	209	257.2608	247.2812	0.9670	5.8236	17.9933	0.9894
Bb1	387	542.3148	540.2113	0.8275	5.2349	31.4740	0.9566
Bb10	263	577.1356	432.4667	0.9345	5.4846	18.5544	0.9544
Bb11	393	916.3408	680.5833	0.8986	5.7021	21.9651	0.9232
Bb12	608	1231.5660	1025.2165	0.8883	5.8527	33.5055	0.9463
Bb13	98	133.5609	160.3333	0.8547	3.5311	7.1834	0.9932
Bb14	634	1232.1556	974.0840	0.9538	6.7823	33.8390	0.9360
Bb2	264	332.3956	339.3488	0.7033	4.2082	22.7343	0.9743
Bb3	417	880.8961	660.2222	0.7878	4.2837	26.4861	0.9650
Bb4	509	767.8263	757.5111	0.8569	5.2167	35.7161	0.9568
Bb5	363	568.9084	545.1587	0.9474	5.5227	18.2405	0.9733
Bb6	506	654.8894	667.0000	0.9894	7.7826	33.7237	0.9464
Bb7	137	462.7378	298.0000	0.5239	2.2989	11.9426	0.9891
Bb8	323	747.8839	626.6327	0.6985	3.2282	18.0477	0.9700
Bb9	49	337.8387	161.2000	0.0374	0.2228	6.0372	0.9950
C1	236	487.5987	408.4444	0.9226	4.7336	11.1115	0.9873
C10	170	359.0116	251.8485	0.6672	2.8140	7.9073	0.9889
C11	242	509.2058	411.4516	0.9162	4.6851	10.4589	0.9848
C12	169	406.1515	281.9545	0.5940	2.9050	9.0120	0.9907
C13	84	139.5155	111.1875	0.6027	2.1678	4.8817	0.9955
C14	253	640.5500	419.5263	0.9241	4.8032	15.4746	0.9845
C15	276	364.0044	353.9375	0.9211	4.9859	12.6810	0.9838
C16	308	846.1395	530.0588	0.9259	5.1207	14.9628	0.9716
C16c	307	559.8888	536.6852	0.9565	5.7040	13.4045	0.9451
C17	249	787.1467	528.2308	0.9345	5.1186	13.7806	0.9778
C17c	318	868.1097	605.8723	0.9595	6.1137	12.8418	0.9360
C18	430	578.6016	589.7971	0.9616	6.2507	15.7452	0.9733
C18c	336	607.1938	512.9091	0.9635	6.0312	15.1235	0.9632
C19	388	795.2328	675.8723	0.9698	6.2954	15.7037	0.9692
C19c	381	504.0950	504.8654	0.9385	6.1092	17.5457	0.9818
C2	262	616.2680	533.5517	0.8318	4.3183	13.4130	0.9799
C20	112	284.0256	290.8750	0.8855	3.7630	6.3452	0.9915
C20c	234	316.8416	322.6667	0.8685	4.9351	9.0215	0.9835
C3	176	304.4842	243.5357	0.8309	4.1287	9.2741	0.9858
C4	209	454.2647	387.2500	0.6649	3.1259	9.6733	0.9867
C5	116	218.8473	179.5882	0.8769	3.6283	7.5949	0.9932
C6	150	281.4462	215.3571	0.6827	2.9164	9.2646	0.9917
C7	260	746.0988	490.1000	0.9182	5.0791	12.7485	0.9759
C8	363	678.8710	597.0000	0.9584	5.9496	19.4404	0.9801
C9	198	339.1379	284.7188	0.8921	4.3555	7.9601	0.9897
Cc1	211	459.4503	372.7000	0.6819	3.3050	10.6468	0.9755
Cc10	317	706.0136	485.3871	0.8967	5.0893	13.9211	0.9627
Cc11	268	500.7905	412.5581	0.8858	5.2446	12.0227	0.9633
Cc12	294	444.1632	425.1000	0.9526	5.6376	11.5961	0.9732
Cc13	198	250.2443	255.0370	0.8881	4.8969	9.3031	0.9863
Cc14	233	460.1113	353.7317	0.8623	4.3351	9.8167	0.9782
Cc15	235	466.8863	374.7941	0.9461	5.2392	10.4870	0.9778
Cc2	307	600.6480	481.7255	0.9521	5.6342	13.7352	0.9674
Cc3	324	666.1627	493.6780	0.9675	6.1147	12.9645	0.9598
Cc4	242	404.9862	392.0652	0.5754	2.9967	11.9242	0.9755
Cc5	237	577.7772	413.0370	0.9623	5.8536	11.6855	0.9750
Cc6	338	671.8705	595.3864	0.9648	6.2689	13.3074	0.9522
Cc7	357	710.0906	557.0484	0.9557	5.9185	14.8073	0.9626
Cc8	274	515.4050	434.5349	0.8448	4.5753	10.8859	0.9712
Cc9	300	591.4203	423.0159	0.9621	5.8923	16.5141	0.9677
H1	258	510.8694	427.9412	0.8476	4.3736	15.6712	0.9847
H11	327	540.0680	460.4000	0.9447	5.4282	17.8081	0.9861
H12	330	802.7244	609.1333	0.9193	4.7492	27.6545	0.9809
H13	246	373.7546	349.4667	0.8070	3.7553	14.6281	0.9872
H14	322	396.6071	395.3571	0.9605	6.1252	23.5009	0.9895
H15	176	448.9920	354.1250	0.9274	4.6493	11.8437	0.9899
H16	219	294.4288	265.4423	0.6734	3.1646	15.1896	0.9896
H17	169	729.5169	394.1579	0.8907	4.0143	9.9978	0.9877
H18	215	294.0237	290.4688	0.9045	4.4656	14.0621	0.9906
H19	174	239.7121	233.0323	0.8599	3.8292	12.0873	0.9926
H2	324	720.5714	505.8814	0.9263	4.9172	15.2000	0.9805
H20	265	481.9454	377.2222	0.9439	5.2232	14.8194	0.9848
H21	200	473.6032	350.6154	0.7777	3.6490	13.0788	0.9878
H22	182	346.0637	300.3333	0.7951	3.6637	13.2699	0.9906
H23	195	565.1952	405.9130	0.8720	3.7773	13.0019	0.9855
H24	112	273.8584	214.0833	0.8602	3.7794	7.5339	0.9930
H25	287	517.7622	446.0000	0.8631	4.7514	19.4981	0.9873
H26	293	378.5323	380.0000	0.9569	5.7404	18.2226	0.9873
H27	242	384.1975	327.5833	0.8957	4.7576	14.2739	0.9905
H28	151	251.7342	200.0000	0.7143	3.4166	12.3467	0.9930
H29	252	522.2467	470.0000	0.9141	4.8023	16.8777	0.9838
H3	214	300.5394	328.1111	0.8988	4.2734	16.3574	0.9887
H30	264	332.5254	339.0256	0.9418	5.2709	16.5564	0.9888
H31	221	307.1279	292.1538	0.8579	4.0381	15.0350	0.9889
H4	214	287.9778	295.8889	0.9005	4.6085	17.4239	0.9906
H5	213	277.3387	270.1875	0.9054	4.9102	15.5774	0.9909
H6	324	702.2267	543.0000	0.9074	4.8958	17.5346	0.9773
H7	203	363.7121	278.0256	0.8084	3.6797	13.4707	0.9896
H8	222	464.4427	348.8485	0.8777	4.4160	11.8177	0.9887
H9	125	242.4635	239.0000	0.8249	3.0599	9.3023	0.9916
HD1	189	264.7188	315.0000	0.9085	4.8046	12.9787	0.9912
HD10	324	437.2232	492.6364	0.9539	5.8612	21.5614	0.9851
HD11	168	436.9594	350.0000	0.7824	2.9766	14.4728	0.9882
HD12	197	329.8977	266.0000	0.9049	4.3117	16.5538	0.9912
HD14	238	348.2276	358.6774	0.9225	4.9295	16.5349	0.9872
HD15	179	346.8525	377.2143	0.7628	3.2746	16.9813	0.9901
HD16	187	393.8437	307.1200	0.8073	3.7132	21.3944	0.9908
HD17	275	552.1241	435.6579	0.9291	5.0043	21.2197	0.9860
HD18	268	360.1474	391.4839	0.9294	5.0280	18.7110	0.9894
HD19	244	395.7352	373.6000	0.9157	5.0108	17.0918	0.9894
HD2	168	642.5710	364.8947	0.9153	4.3366	14.1414	0.9884
HD20	171	327.5711	263.8846	0.8088	3.6397	15.3180	0.9910
HD21	165	639.6233	470.5714	0.6937	2.9639	13.5959	0.9883
HD24	170	307.6613	233.0000	0.8266	3.8427	13.5904	0.9906
HD25	280	815.9233	603.0000	0.7260	3.2402	17.2379	0.9798
HD26	223	495.6001	363.0000	0.8052	3.7970	14.4389	0.9837
HD27	268	389.0559	402.7500	0.9158	4.7780	19.5574	0.9866
HD3	345	470.3195	484.4186	0.9564	5.9930	26.6001	0.9854
HD4	360	631.4509	562.5217	0.9558	5.7498	20.1577	0.9816
HD5	294	635.4346	522.4872	0.8705	4.4852	20.6277	0.9820
HD6	237	320.2642	335.3077	0.9441	5.4693	17.8260	0.9898
HD7	282	355.5455	359.0270	0.9452	5.5582	20.3124	0.9899
HD8	181	347.4035	301.6522	0.8558	3.8167	15.3399	0.9897
HD9	173	400.2812	326.1200	0.7911	3.6009	22.6738	0.9743
J1	236	273.7583	299.8400	0.9188	5.2113	23.6632	0.9860
J13	346	388.0276	413.0312	0.9751	6.9122	28.1128	0.9856
J17	390	726.8276	619.9672	0.9478	5.8636	21.4085	0.9590
J19	96	113.4307	117.4286	0.4624	1.8468	13.4683	0.9958
J2	57	221.9268	111.0909	0.2601	0.7803	7.1701	0.9956
J20	207	264.9973	264.0968	0.5784	2.9641	17.4765	0.9912
J22	402	699.5373	665.8936	0.8500	4.7648	26.2417	0.9766
J24	375	463.5284	455.4844	0.9446	5.9321	25.1706	0.9857
J26	241	332.4144	314.6154	0.8578	4.3663	21.2090	0.9780
J27	362	460.8848	479.7200	0.9705	6.6509	29.1813	0.9720
J28	422	844.5791	728.1091	0.9377	5.6474	22.4863	0.9748
J29	301	343.8206	346.8182	0.9643	6.2719	23.3772	0.9829
J3	176	488.3493	326.7241	0.8062	4.5229	20.3666	0.9219
J30	73	283.3156	157.0000	0.1198	0.5911	10.0291	0.9895
J4	203	400.4429	359.1071	0.6153	3.0793	21.6195	0.9755
J5	198	478.0486	382.6897	0.5598	2.7775	20.5974	0.9696
J7	361	705.7408	562.2500	0.9331	5.7987	27.6132	0.9500
J9	250	352.8364	393.8846	0.9519	5.4988	15.3299	0.9866
JD1	416	1050.8070	719.0000	0.9266	5.3378	27.3000	0.9750
JD10	580	790.3826	791.0990	0.9779	7.0331	38.7721	0.9626
JD11	609	838.8793	822.0275	0.9780	7.0771	42.2310	0.9619
JD12	576	822.4912	797.0000	0.9756	6.9125	38.3402	0.9568
JD13	587	805.4011	774.3793	0.9768	7.0219	42.4451	0.9595
JD14	640	868.9302	873.8835	0.9775	7.0530	43.5940	0.9676
JD15	467	627.0396	773.6667	0.9537	6.7364	42.3232	0.9660
JD16	632	853.1934	837.5789	0.9761	6.9904	44.1354	0.9675
JD17	636	854.2035	855.0000	0.9764	6.9848	43.9525	0.9667
JD18	513	799.8234	750.8667	0.9768	6.9778	35.5210	0.9320
JD19	603	796.2364	808.0606	0.9766	6.9717	42.5912	0.9684
JD20	559	751.2224	712.6161	0.9748	6.8876	39.0853	0.9677
JD21	673	899.0186	954.9655	0.9869	7.6723	45.4622	0.9649
JD22	512	962.8063	817.5263	0.9484	5.9408	35.9199	0.9715
JD23	640	868.3340	863.0522	0.9785	7.1310	45.2163	0.9614
JD24	507	992.1796	807.9070	0.9778	7.0058	35.3020	0.9314
JD25	593	855.9266	812.6393	0.9779	7.1534	39.7508	0.9449
JD26	621	853.1683	825.7213	0.9767	7.0487	41.9455	0.9593
JD27	570	782.0776	752.2710	0.9760	6.8691	38.9454	0.9677
JD8	625	871.6694	801.8222	0.9778	7.0317	44.9557	0.9645
JD9	208	674.8545	387.5588	0.8505	3.5906	16.7072	0.9854
K1	244	476.4140	422.5333	0.8976	4.5943	12.5033	0.9830
K11	201	326.5065	279.2000	0.8817	4.4568	13.8962	0.9894
K12	259	495.8487	419.9688	0.9372	5.3969	14.0762	0.9837
K13	222	366.7994	303.4286	0.8999	4.8186	15.6406	0.9888
K14	284	375.5035	384.7368	0.8837	4.6140	17.3876	0.9894
K15	210	413.1789	400.2727	0.8795	4.0496	13.1612	0.9858
K2	258	354.4416	349.3750	0.9383	5.1671	13.9905	0.9880
K3	207	574.7431	369.9032	0.7101	2.9783	14.3681	0.9871
K4	161	299.8599	222.8750	0.9184	4.7116	12.1569	0.9932
K5	216	285.0845	285.3333	0.9329	5.2127	15.2822	0.9905
K6	214	258.8953	254.5517	0.9335	5.2688	15.1429	0.9934
K7	283	402.6081	396.1667	0.9398	5.3846	17.2078	0.9851
K8	208	290.6285	293.6897	0.7627	3.9104	14.8829	0.9909
KD1	67	92.5707	97.0000	0.8558	3.3805	8.3648	0.9969
KD10	429	841.9797	654.0405	0.9679	6.2754	20.7064	0.9669
KD11	324	447.1019	449.6667	0.8836	4.6274	18.3023	0.9806
KD12	221	515.5915	353.4545	0.9372	4.8764	13.5141	0.9871
KD13	182	415.5675	284.7778	0.6813	3.2622	15.7871	0.9902
KD14	253	487.8382	378.0714	0.7559	3.8667	14.6741	0.9867
KD15	368	797.2805	593.4242	0.9257	4.9238	24.8475	0.9745
KD16	450	856.9180	711.4444	0.9554	6.0836	17.1248	0.9739
KD17	445	786.0438	646.1111	0.9487	6.0279	15.3786	0.9646
KD18	302	590.9756	462.5349	0.9438	5.3333	16.8095	0.9832
KD19	384	735.6795	566.7761	0.9428	5.7023	18.2415	0.9762
KD2	230	370.6887	335.5556	0.9330	5.2533	15.3434	0.9846
KD20	345	699.4282	535.7843	0.9443	5.6569	22.0192	0.9801
KD21	245	395.0060	352.1290	0.9466	5.3895	13.5973	0.9873
KD22	275	594.9486	494.6757	0.6198	3.1862	13.5214	0.9808
KD23	453	699.6614	646.4091	0.9640	6.1888	21.4970	0.9685
KD24	327	692.2113	521.6000	0.9371	5.4177	19.9108	0.9799
KD25	429	1059.9214	759.6716	0.9536	5.7564	26.3325	0.9633
KD26	181	575.0875	360.1053	0.8566	4.4251	12.7186	0.9893
KD27	459	865.6914	711.0139	0.9743	6.5864	22.9381	0.9652
KD3	336	524.3962	537.4286	0.9205	5.3166	18.3269	0.9755
KD4	204	352.2765	277.0882	0.8856	4.5302	18.9313	0.9890
KD5	261	351.4043	344.4167	0.9437	5.5852	18.0448	0.9896
KD6	284	655.2814	483.6429	0.9025	4.8096	14.7753	0.9788
KD7	120	322.9536	230.5000	0.8799	3.8742	10.2601	0.9928
KD8	294	448.5095	414.4412	0.9397	5.5679	19.5604	0.9885
KD9	209	331.9488	272.0000	0.9270	5.0641	13.5525	0.9896
