# Supplementary material for: Changes in oral, skin, and gut microbiota in children with atopic dermatitis: a case-control study
Source: Front Microbiol. 2024 Aug 15;15:1442126. doi: 10.3389/fmicb.2024.1442126 (PMC11358084; doi:10.3389/fmicb.2024.1442126)
Supplement: Supplementary file 1 [file Data_Sheet_1.ZIP › raw data/Microbial bioinformatics analysis data/allsample.otu_stat.xls]

Sample	OTU_Num	Seqs_Num
A1	145	6993
A10	196	7755
A11	234	6511
A12	235	6426
A12a	355	5195
A13	211	6807
A14	148	7367
A14a	454	5027
A15	293	8043
A16	197	6976
A17	422	6237
A17a	439	5349
A18	360	8111
A18a	237	5559
A19	234	6806
A19a	354	5590
A2	133	7127
A20	223	6313
A20a	322	4072
A21	294	5760
A21a	271	5041
A3	183	7831
A4	201	8172
A5	128	7175
A6	310	5813
A7	222	6502
A8	167	6873
A9	257	7096
Aa1	316	5764
Aa10	321	5766
Aa11	174	6355
Aa12	598	3896
Aa13	168	6610
Aa14	203	5616
Aa15	426	5221
Aa16	273	5886
Aa17	434	5629
Aa18	230	5639
Aa19	319	4887
Aa2	281	6212
Aa20	317	5294
Aa3	375	6175
Aa4	345	5186
Aa5	292	4988
Aa6	349	5233
Aa7	374	5817
Aa8	314	4911
Aa9	422	5198
B1	160	7379
B10	262	8136
B11	367	6054
B12	318	2868
B13	152	3320
B14	321	5434
B15	553	3039
B16	768	5434
B16b	247	6167
B17b	318	2868
B18	393	2657
B18b	152	3320
B19	608	5308
B19b	321	5434
B2	250	7625
B20b	553	3039
B21	98	5027
B21b	768	5434
B22	634	4455
B3	441	5987
B4	237	5814
B5	496	6233
B6	304	4707
B7	401	5964
B8	290	5951
B9	209	4701
Bb1	387	3413
Bb10	263	2717
Bb11	393	2657
Bb12	608	5308
Bb13	98	5027
Bb14	634	4455
Bb2	264	3150
Bb3	417	5681
Bb4	509	4907
Bb5	363	5686
Bb6	506	3023
Bb7	137	6439
Bb8	323	5774
Bb9	49	6828
C1	236	7663
C10	170	6670
C11	242	6772
C12	169	7600
C13	84	6723
C14	253	7274
C15	276	5381
C16	308	5323
C16c	307	2876
C17	249	5462
C17c	318	2579
C18	430	5571
C18c	336	3800
C19	388	5349
C19c	381	6259
C2	262	6271
C20	112	6387
C20c	234	4665
C3	176	4354
C4	209	6973
C5	116	6922
C6	150	7376
C7	260	4890
C8	363	7229
C9	198	7293
Cc1	211	4035
Cc10	317	3885
Cc11	268	3050
Cc12	294	4296
Cc13	198	4080
Cc14	233	4596
Cc15	235	4413
Cc2	307	4107
Cc3	324	3530
Cc4	242	4822
Cc5	237	3918
Cc6	338	3156
Cc7	357	4228
Cc8	274	4102
Cc9	300	3868
H1	258	7078
H11	327	8363
H12	330	8312
H13	246	7567
H14	322	7489
H15	176	7540
H16	219	6735
H17	169	7543
H18	215	7467
H19	174	8255
H2	324	7534
H20	265	6652
H21	200	7285
H22	182	7524
H23	195	6841
H24	112	7093
H25	287	8314
H26	293	6853
H27	242	8343
H28	151	7008
H29	252	6718
H3	214	6969
H30	264	6878
H31	221	6764
H4	214	7165
H5	213	6731
H6	324	6466
H7	203	7393
H8	222	8142
H9	125	6812
HD1	189	7258
HD10	324	7121
HD11	168	7790
HD12	197	7832
HD14	238	6773
HD15	179	7580
HD16	187	8484
HD17	275	7955
HD18	268	8324
HD19	244	7661
HD2	168	7509
HD20	171	7776
HD21	165	7959
HD24	170	6812
HD25	280	7591
HD26	223	6434
HD27	268	7411
HD3	345	7529
HD4	360	7447
HD5	294	7436
HD6	237	7053
HD7	282	7512
HD8	181	7282
HD9	173	3421
J1	236	4079
J13	346	4572
J17	390	4098
J19	96	6024
J2	57	7969
J20	207	6855
J22	402	6739
J24	375	7144
J26	241	4004
J27	362	3899
J28	422	7290
J29	301	3745
J3	176	1204
J30	73	4655
J4	203	3843
J5	198	3424
J7	361	3221
J9	250	6494
JD1	416	8081
JD10	580	5535
JD11	609	5663
JD12	576	5133
JD13	587	5165
JD14	640	6795
JD15	467	4741
JD16	632	6683
JD17	636	6611
JD18	513	3292
JD19	603	6384
JD20	559	5753
JD21	673	6330
JD22	512	7587
JD23	640	5884
JD24	507	3325
JD25	593	4207
JD26	621	5501
JD27	570	6139
JD8	625	6161
JD9	208	7601
K1	244	6133
K11	201	6489
K12	259	6264
K13	222	6801
K14	284	8329
K15	210	6500
K2	258	7194
K3	207	7846
K4	161	8085
K5	216	6843
K6	214	7462
K7	283	6586
K8	208	7840
KD1	67	6820
KD10	429	5526
KD11	324	6038
KD12	221	7273
KD13	182	7677
KD14	253	7726
KD15	368	6778
KD16	450	6976
KD17	445	5108
KD18	302	7028
KD19	384	6599
KD2	230	4921
KD20	345	7052
KD21	245	6471
KD22	275	6655
KD23	453	5873
KD24	327	6955
KD25	429	5752
KD26	181	7724
KD27	459	5482
KD3	336	5755
KD4	204	6441
KD5	261	7474
KD6	284	6139
KD7	120	7254
KD8	294	7881
KD9	209	6125
Total	5741	1575467
