# Supplementary material for: Changes in oral, skin, and gut microbiota in children with atopic dermatitis: a case-control study
Source: Front Microbiol. 2024 Aug 15;15:1442126. doi: 10.3389/fmicb.2024.1442126 (PMC11358084; doi:10.3389/fmicb.2024.1442126)
Supplement: Supplementary file 1 [file Data_Sheet_1.ZIP › raw data/Metabolomic data /C_vs_Cc_pca_loadings.xltx]

## Sheet: C_vs_Cc_pca_loadings
#ID	PC1	PC2	PC3
neg_1	-0.012839	-0.00862953	-0.00783927
neg_100	-0.00127315	0.00343444	0.0123394
neg_1000	0.00811948	-0.00209268	0.0010322
neg_1001	-0.000740625	-0.0173116	-0.00773169
neg_1002	-0.00836103	-0.0163492	-0.00700387
neg_1003	-0.00972842	-0.0188309	-0.00546569
neg_1004	-0.00276423	-0.00844395	-0.00488887
neg_1005	-0.00109009	-0.00688842	-0.00784636
neg_1006	0.0025967	-0.0101563	-0.0100095
neg_1007	-0.0177483	-0.0100984	-4.14415e-05
neg_1008	-0.00441323	-0.0139207	-0.00400807
neg_1009	0.0109549	-0.00621384	0.00181533
neg_101	0.00133941	0.00014371	0.00917056
neg_1010	-0.01805	-0.00824708	-0.00217824
neg_1011	-0.00613814	-0.00994795	-0.00486317
neg_1012	0.00760428	-0.00921346	-0.00237807
neg_1013	0.00827132	-0.0110998	0.00381326
neg_1014	0.00466444	-0.00663301	0.00241221
neg_1015	0.0105253	-0.00445163	-0.00404583
neg_1016	0.0124829	-0.00559847	-0.00430991
neg_1017	-0.0068344	0.000233364	-0.00991801
neg_1018	-0.00457561	-0.00370533	-0.0169707
neg_1019	0.0039233	-0.00420743	0.00750026
neg_102	-0.000243826	0.000899303	-0.0120747
neg_1020	0.00599321	-0.00675879	0.000624894
neg_1021	0.00826561	-0.0022329	-0.0104586
neg_1022	0.00013562	-0.00332708	-0.0149781
neg_1023	-0.00573389	-0.00700563	-0.00922091
neg_1024	0.00447954	-0.00453532	0.00614352
neg_1025	-0.00155528	0.00793688	0.00180117
neg_1026	-0.00697686	-0.0075768	0.00868313
neg_1027	-0.0045574	0.00503937	0.00172863
neg_1028	-0.00760367	-0.00827685	0.00118075
neg_1029	-0.0112	-0.00533223	-0.00345152
neg_103	0.000916501	-0.00544487	0.00455205
neg_1031	8.04463e-05	-0.00489294	-0.00640736
neg_1032	0.00180578	0.00493226	-0.0170176
neg_1033	-0.0177686	-0.00758665	0.00234287
neg_1034	-0.0180301	-0.00852218	0.000309523
neg_1035	-0.0175351	-0.00770124	6.68052e-05
neg_1036	0.00163583	-0.00387153	-0.0116696
neg_1037	-0.0171049	-0.0105074	0.00100637
neg_1038	-1.38201e-05	-0.00906562	-0.00992747
neg_1039	-0.0167809	-0.0114442	-0.00271228
neg_1040	-0.0183503	-0.00819933	-0.0005421
neg_1041	0.00875044	-0.00373202	-0.00218388
neg_1042	-0.0179637	-0.00942977	-0.00214727
neg_1043	-0.0178841	-0.00900473	-0.00119359
neg_1044	-0.0178742	-0.0099697	-0.00200709
neg_1045	-0.00185798	-0.0102054	-0.00116662
neg_1046	-0.018353	-0.00723212	0.000689645
neg_1047	-0.00596158	-0.0111529	-0.00130276
neg_1048	-0.00878859	-0.0124768	-0.00495074
neg_1049	-0.0182284	-0.00830904	-0.00015589
neg_1050	-0.00174738	-0.0105769	-0.00173583
neg_1051	-0.00433538	0.00880913	-0.00946718
neg_1052	-0.0178342	-0.00771422	0.00308141
neg_1053	-0.00253393	0.00524254	-0.0102896
neg_1054	-0.0146475	-0.0119506	-0.000652681
neg_1055	-0.016459	-0.0126296	-0.000671714
neg_1056	-0.0166126	-0.0109206	-0.000225065
neg_1057	-0.018167	-0.00796237	-0.00249497
neg_1058	0.000850897	0.00849029	-0.0123644
neg_1059	0.00533635	-0.00445439	-0.0068439
neg_1060	-0.0174505	-0.00818149	-0.00109877
neg_1061	-0.0178182	-0.00604372	0.00102692
neg_1062	0.00488754	-0.00089222	-0.00138288
neg_1063	-0.0180492	-0.00891913	-0.00114816
neg_1064	-0.0180908	-0.00832731	0.000309687
neg_1065	-9.82138e-06	0.00123833	-0.0114611
neg_1066	-0.0155421	-0.00906556	0.00527587
neg_1067	-0.0154754	-0.0142148	-0.00149399
neg_1068	-0.0157695	-0.00259569	-0.00709107
neg_1069	0.00272238	-0.00334102	0.000606215
neg_107	-0.00234443	0.00348934	0.0126913
neg_1070	0.00841104	-0.00585824	0.000285043
neg_1071	-0.0174419	-0.00608282	0.00268255
neg_1072	-0.00865448	-0.0103791	0.0044383
neg_1073	-0.00297398	-0.0131721	-0.000710579
neg_1074	-0.00246796	-0.0136491	-0.000305085
neg_1076	-0.00596358	-0.0151132	-0.00338648
neg_1077	-0.0176792	-0.0100975	-0.0019381
neg_1078	-0.0177456	-0.00970575	-0.00162951
neg_1080	-0.0179119	-0.00951043	-0.00169992
neg_1081	0.00470738	-0.0113845	-0.00202199
neg_1082	-0.00124246	-0.0110938	-0.00218063
neg_1083	-0.0180739	-0.00865568	-0.0016425
neg_1084	0.00166975	-0.0104411	-0.00150686
neg_1085	-0.000118217	-0.00918057	-0.0165198
neg_1087	-0.0177108	-0.00929845	8.59427e-05
neg_1088	-0.0183697	-0.00785539	-0.00164136
neg_1089	-0.00429026	-0.0146922	0.00764976
neg_109	-0.001199	-0.00731371	0.00499366
neg_1090	-0.0172192	-0.00810023	-0.00233751
neg_1091	-0.0161446	-0.0115686	0.000151486
neg_1092	-0.0179067	-0.00842885	0.000380767
neg_1093	-0.0165225	-0.0105251	0.00217382
neg_1094	-0.0113376	-0.0180194	-0.00447137
neg_1095	-0.0167308	-0.0105424	-0.00270013
neg_1096	-0.0165734	-0.0100116	-0.00182314
neg_1097	-0.014945	-0.0104389	-0.00419727
neg_1098	0.00175399	0.00829453	-0.00859493
neg_1099	-0.0153866	-0.011477	-0.00552907
neg_1100	-0.0169366	-0.0121857	-0.00191461
neg_1101	-0.018075	-0.00930779	-0.000561837
neg_1102	-0.0182148	-0.00719236	-0.00135732
neg_1103	-0.0169983	-0.0104676	-0.00026342
neg_1104	-0.0141935	0.00146873	0.00344661
neg_1105	-0.00493252	-0.0133473	-0.0018777
neg_1106	0.00715704	-0.00455387	-0.00102742
neg_1107	-0.017524	-0.0107082	-0.00246947
neg_1108	-0.0182254	-0.00618809	-0.000646107
neg_1109	-0.0179343	-0.0089503	-0.00147367
neg_1110	-0.017178	-0.010225	0.000377431
neg_1111	0.00289404	0.00541544	0.00701364
neg_1112	-0.0166012	-0.0098615	-0.00341015
neg_1113	-0.0167732	-0.0117079	-0.00282085
neg_1114	-0.00911125	-0.0053695	0.00453573
neg_1115	-0.0120554	-0.00190942	0.0022713
neg_1116	-0.0157	-0.0104947	-0.0031369
neg_1117	-0.0178328	-0.0065987	0.00137642
neg_1118	-0.0143826	-0.0101558	0.00361339
neg_1119	-0.000167704	-0.00420216	-0.00211987
neg_112	0.000109873	-0.00913438	0.00427627
neg_1120	0.000218948	-0.00466127	-0.00112987
neg_1121	0.00225129	0.00613438	0.00575207
neg_1123	0.000463058	-0.0140177	0.00798325
neg_1125	0.00130457	-0.00775537	0.00116022
neg_1126	-0.00035881	-0.0031268	0.00432545
neg_1127	-0.0170941	-0.00844172	-0.00257306
neg_1128	-0.0172444	-0.00782639	-0.00179036
neg_1129	0.00903509	-0.00914976	0.00834936
neg_1130	-0.0177621	-0.00602037	-0.00230425
neg_1131	0.00454961	-0.00579654	0.00773148
neg_1132	-0.0169703	-0.00380927	0.0033154
neg_1133	-0.0173301	-0.0103835	-0.00328917
neg_1135	-0.0171284	-0.00811403	-0.00242503
neg_1136	-0.00532602	-0.00357576	-0.00629926
neg_1137	-0.00547739	-0.00305599	-0.000571401
neg_1138	-0.0174111	-0.00888635	-0.00083698
neg_1139	-0.0169837	-0.00597195	-0.00309456
neg_114	-0.00191757	0.00400888	0.0131669
neg_1141	0.00153088	0.00306673	-0.0209572
neg_1142	0.00111943	0.00454862	-0.0205214
neg_1143	0.00319802	0.00368619	0.000283069
neg_1144	0.00110239	0.00553665	-0.00065646
neg_1145	0.000813491	0.00939785	-0.00306882
neg_1146	-0.000708402	-0.00638666	0.0061599
neg_1147	-0.012669	-0.00402929	0.00598249
neg_1148	-0.00220831	-0.00843793	-0.0151627
neg_1150	-0.0177125	-0.00895798	-0.000970274
neg_1151	-0.0181149	-0.0075998	-0.000170239
neg_1153	-0.0171105	-0.00856876	-0.00187655
neg_1154	-0.0176201	-0.00926309	-0.000627896
neg_1155	-0.016818	-0.00836104	0.0003603
neg_1156	-0.0170965	-0.010183	-0.00191927
neg_1158	-0.00787588	0.0110336	0.00132753
neg_1159	-0.00163883	-0.00389455	0.00332574
neg_1161	-0.0183123	-0.00590271	-0.00148707
neg_1163	-0.0174744	-0.00796016	-0.00116462
neg_1164	-0.00897599	-0.00995244	0.00492343
neg_1165	0.0082566	-0.00289953	0.00422607
neg_1166	0.00810839	-0.0029967	0.00425411
neg_1167	0.00765978	-0.00285094	0.00465784
neg_1168	-0.0181403	-0.00733318	-0.00345969
neg_1169	-0.0185255	-0.00535566	0.000347524
neg_117	0.000800174	0.00265068	0.0110366
neg_1170	-0.0183302	-0.00291903	0.00151074
neg_1171	-0.0179587	-0.00819873	0.00063332
neg_1172	-0.0180055	-0.00887444	-0.00117849
neg_1173	-0.0179491	-0.00905733	-0.00185543
neg_1174	0.00141939	-0.0132265	-0.00478437
neg_1175	-0.0164159	-0.0059436	0.00157706
neg_1176	-0.0179629	-0.0075584	0.00135437
neg_1177	-0.00426623	-0.00566522	-0.00354499
neg_1178	-0.0170744	-0.0104313	-0.00227996
neg_1180	0.0110391	-0.00718003	0.000113918
neg_1182	-0.00614672	-0.0124067	-0.0019251
neg_1183	-0.00202013	-0.0102884	-0.00109839
neg_1184	-0.00226502	-0.0105402	-0.00112117
neg_1185	0.0111977	-0.00783511	-0.000749283
neg_1186	0.00811353	-0.00953938	-0.00154777
neg_1188	-0.0155693	-0.012204	0.000908584
neg_1189	0.00571886	-0.00536602	2.89547e-05
neg_1191	-0.00831732	-0.00971883	0.00448994
neg_1192	-0.016721	-0.0112412	-0.00505869
neg_1193	-0.0165568	-0.0116473	-0.00185269
neg_1194	-0.0176787	-0.00941161	-0.0019634
neg_1195	-0.0010349	-0.0083741	-0.00198539
neg_1197	-0.0040903	-0.00828209	1.00538e-05
neg_1198	-0.0171365	-0.00916489	0.00107894
neg_1199	0.00829534	-0.00224074	-0.000999206
neg_1201	-0.0171661	-0.0103234	-0.00150076
neg_1202	-0.017377	-0.00981907	-0.00191532
neg_1203	-0.0178289	-0.00750236	-0.00315766
neg_1204	0.00188411	-0.0111374	-0.00957643
neg_1205	0.00723911	-0.00737352	0.00258796
neg_1206	-0.00289075	0.00495989	-0.00660356
neg_1207	-0.00932903	0.00391934	-0.00508667
neg_1208	0.00749739	-0.00928317	-0.00848897
neg_1209	-0.0121313	-0.00175131	0.00166233
neg_1210	-0.0139219	-0.0154343	0.00025058
neg_1211	-0.00202158	-0.0103176	-0.0011193
neg_1212	-0.00345297	-0.00047778	-0.0203774
neg_1213	-0.0171788	-0.0101043	-2.49814e-05
neg_1214	-0.0157389	-0.0114361	-0.000372662
neg_1215	-0.0167449	-0.0107778	-0.00356791
neg_1216	0.00144088	-0.00860432	0.000957727
neg_1217	0.00355314	-0.00449508	0.00773128
neg_1218	-0.0160224	-0.00782183	0.00382929
neg_1219	-0.0156729	-0.00902069	-0.000152278
neg_122	-0.00313934	0.00365651	0.013823
neg_1220	-0.0155826	-0.0130568	-0.00259552
neg_1221	-0.0152509	-0.00573058	0.00204365
neg_1222	-0.0168312	-0.0109096	-0.00219909
neg_1223	-0.0160272	-0.0119166	-0.00192537
neg_1224	-0.0151187	-0.0134031	-0.00178542
neg_1225	-0.0137575	-0.0155505	0.000827062
neg_1226	-0.0117964	-0.0136809	0.000607757
neg_1227	0.0089987	-0.00198148	-0.00177508
neg_1228	-0.0173932	-0.00949757	-0.00286542
neg_1229	-0.0172762	-0.00956075	0.000137844
neg_123	4.60119e-05	0.00351191	0.013099
neg_1230	-0.0162622	-0.00993615	-0.0025069
neg_1231	-0.0175128	-0.00996873	-0.000299459
neg_1232	-0.016815	-0.0105798	0.000658149
neg_1233	-0.0179586	-0.00679471	-7.35629e-05
neg_1234	-0.0153113	-0.0111388	0.00231816
neg_1235	-0.015776	-0.0115521	-0.000409953
neg_1236	-0.0156431	-0.0108348	0.00411592
neg_1237	-0.00475072	-0.00455685	0.0106898
neg_1238	-0.0126056	-0.0093628	0.00564118
neg_1239	-0.0023113	0.00300412	0.00594281
neg_124	-0.00709083	-0.0117411	0.00279493
neg_1240	-0.00540601	0.009789	-0.00191924
neg_1241	-0.0180376	-0.00777732	0.000173842
neg_1242	0.0055337	-0.0106862	-0.00605847
neg_1243	-0.0146806	-0.0120555	0.00752678
neg_1244	-0.00948705	-0.00698333	0.00239867
neg_1245	-0.0163545	-0.0110336	-0.00211012
neg_1246	-0.0175765	-0.00814394	-0.000790698
neg_1247	-0.00973255	-0.0066749	-7.41343e-05
neg_1248	-0.0166742	-0.00891335	-0.00205702
neg_1249	-0.0167415	-0.00544332	0.000432255
neg_1250	-0.00173107	0.00085843	0.00746657
neg_1251	-0.01727	-0.00909258	-0.00161529
neg_1252	0.00252977	0.00562091	0.00501869
neg_1253	-0.0171161	-0.0106407	0.000255885
neg_1254	0.000155445	0.00933076	-0.00994283
neg_1256	-0.0178334	-0.00693564	0.00236758
neg_1258	-0.00708479	0.00185032	0.00168368
neg_1259	-0.00214426	-0.00200727	-0.020608
neg_1260	-0.0173904	-0.0100958	-0.000591674
neg_1261	-0.00959413	-0.0084662	0.00109094
neg_1262	-0.0165867	-0.00881886	-0.00455088
neg_1263	-0.0163082	-0.011136	-0.00254838
neg_1264	-0.0166103	-0.00838243	0.00224186
neg_1265	-0.0113683	-0.00602344	0.00247737
neg_1266	0.00321375	-0.00145632	0.00660563
neg_1267	-0.0083587	-0.00463708	0.00682913
neg_1268	-0.00878642	-0.0109506	0.00632749
neg_1269	0.00449546	-0.00458338	-0.000973754
neg_127	0.00127535	0.00643465	0.0134149
neg_1270	-0.00226509	-0.0112833	-0.00211619
neg_1271	-0.00144445	0.00339079	-0.00827031
neg_1272	0.00287971	0.00087366	-0.00867493
neg_1273	-0.00182589	0.000429969	-0.00688939
neg_1274	-0.00161394	0.00133844	0.00763799
neg_1275	-0.00226058	0.000758024	0.0060721
neg_1276	0.00322492	-0.00338768	-0.00540996
neg_1277	0.00125338	0.00487661	0.00407904
neg_1278	-0.0108567	0.00665851	-0.000816865
neg_1280	-0.00164107	0.00735073	0.00628611
neg_1282	-0.00171579	-0.000698762	0.00632669
neg_1283	-0.0185811	-0.005039	-0.00373095
neg_1284	-0.0177807	-0.00799772	-0.00178503
neg_1285	-0.0152283	-0.0110185	-0.00574417
neg_1286	5.70773e-05	-0.0123788	-0.00256211
neg_1287	-0.0183266	-0.00751278	-0.00168664
neg_1288	-0.0181597	-0.00652295	0.000827937
neg_1289	-0.0174521	-0.0077102	-0.0029133
neg_1290	-0.0184195	-0.00647262	-0.00160144
neg_1291	-0.0180015	-0.00808591	-0.00112313
neg_1292	-0.0172099	-0.00685432	-0.00242189
neg_1293	-0.0181618	-0.00709761	-0.0020934
neg_1294	-0.0179934	-0.00641184	-0.00138387
neg_1295	-0.0177608	-0.00371012	0.00178586
neg_1296	-0.00354256	-0.00231742	-0.00751376
neg_1299	-0.0174177	-0.00898548	-0.00367386
neg_1300	-0.0181492	-0.00452863	-0.00330008
neg_1301	-0.0177458	-0.00953623	-0.00264487
neg_1302	-0.0179984	-0.00780329	0.000454903
neg_1303	-0.0183738	-0.00699709	-0.00146628
neg_1304	-0.0172979	-0.00950612	0.00117073
neg_1305	-0.0182185	-0.00841704	-0.00321281
neg_1306	-0.00415355	0.00900321	0.0022107
neg_1307	-0.00331678	0.00844996	0.00259394
neg_1308	-0.0178486	-0.00669033	0.000341703
neg_1309	-0.0176916	-0.00749	0.00017102
neg_131	0.00127446	0.00721162	0.0129192
neg_1310	-0.0174836	-0.00275649	-0.00371776
neg_1311	-0.0177885	-0.00801165	0.000934724
neg_1312	-0.0179842	-0.00424485	-0.000584474
neg_1314	0.00232597	-0.00502425	-0.00426935
neg_1315	0.00219816	-0.00550747	-0.00394675
neg_1316	-0.0138019	-0.0107135	-0.00481451
neg_1317	-0.015838	-0.0094178	-0.00487595
neg_1318	-0.0175546	-0.00993943	-0.0033293
neg_1319	-0.018124	-0.00867564	-0.00274241
neg_132	0.00130304	0.00536137	0.0129905
neg_1320	-0.0170011	-0.00640515	-0.00526096
neg_1321	-0.018289	-0.00372344	-0.00515677
neg_1322	-0.0177303	-0.00897542	-0.00269683
neg_1324	-0.014939	-0.00549781	0.0019604
neg_1325	0.00275028	0.00903537	-0.00771497
neg_1326	0.00245047	0.00915177	-0.00777816
neg_1327	0.00297927	0.00947962	-0.00668516
neg_1328	-0.0127919	-0.0114439	-0.00469383
neg_1329	-0.0161662	-0.00901947	-0.00515313
neg_133	-0.0104321	0.00295502	0.00676884
neg_1330	-0.0114267	-0.0102345	-0.00657751
neg_1331	-0.0146608	-0.00849633	-0.00648299
neg_1332	-0.0148697	-0.0101472	-0.00691819
neg_1333	-0.0175695	-0.00927237	-0.00295117
neg_1334	-0.016767	-0.010588	-0.00327538
neg_1335	-0.0170706	-0.0098071	-0.00173099
neg_1336	-0.0184375	-0.00650826	-0.00180006
neg_1337	-0.01743	-0.0098129	-0.00192886
neg_1338	0.00378228	-0.00453349	-0.00122303
neg_1339	-0.00630044	-0.000314684	-0.00679761
neg_134	-0.000214892	0.00499359	0.013235
neg_1340	0.00673558	-0.00340548	0.00298342
neg_1341	0.00388257	-0.00459172	-0.00204169
neg_1342	0.00337772	0.00846685	-0.00887131
neg_1343	-0.017701	-0.00838569	-0.00322687
neg_1344	-0.0179494	-0.00664343	-0.00336127
neg_1345	-0.0185571	-0.00654183	-0.00149293
neg_1346	-0.0181027	-0.00714068	0.000504708
neg_1347	-0.018134	-0.00538712	-0.00263788
neg_1348	-0.00228936	0.00827506	-0.0165141
neg_1349	-0.0184039	-0.00597648	-0.00285207
neg_1350	-0.0174319	-0.0073394	-8.27272e-05
neg_1351	-0.0163583	-0.00565644	0.00405808
neg_1353	0.00246638	0.00905069	-0.00804272
neg_1354	-0.0177285	-0.00894647	-0.0020707
neg_1355	-0.0179413	-0.00709613	0.000474528
neg_1356	-0.0151262	-0.00778111	0.0036775
neg_1357	-0.0159682	-0.00826064	-0.0029734
neg_1358	-0.0165029	-0.0102388	-0.00276738
neg_1359	-0.0183963	-0.00563733	-0.00104201
neg_1360	-0.0167137	-0.00733981	0.00144293
neg_1361	-0.00127596	-0.0126591	-0.00700019
neg_1363	0.00389813	-0.000606267	0.00571674
neg_1364	-0.0183189	-0.00557261	-0.00281963
neg_1365	0.00344437	-0.000492689	0.00592837
neg_1366	-0.00356354	-0.0046631	0.00455524
neg_1368	0.00215677	-0.0105613	-0.00425675
neg_1369	-0.0146993	-0.00469356	0.00381602
neg_137	0.00060873	0.00560876	0.0110567
neg_1370	-0.01639	-0.00764041	-0.000836735
neg_1371	-0.00917417	-0.00596081	0.00394332
neg_1372	-0.0173826	-0.00990164	3.87653e-06
neg_1373	-0.0165609	-0.0108234	-0.00160873
neg_1374	-0.0172527	-0.0101356	-0.00216838
neg_1375	-0.00607431	-0.00435332	-0.0072998
neg_1376	-0.000582805	-0.00690542	-0.00277522
neg_1377	-0.0173224	-0.00937341	-0.000459429
neg_1378	-0.0166114	-0.00979685	-0.00141044
neg_1379	-0.00816794	-0.00547963	-0.00372373
neg_138	0.00237476	0.00675878	0.0118173
neg_1380	-0.00829831	-0.00510396	-0.00407704
neg_1381	-0.0174188	-0.0081609	0.00240344
neg_1382	-0.0069576	0.0120688	0.00101693
neg_1383	-0.00941465	0.0104175	-0.00106683
neg_1384	-0.0179289	-0.00633648	-0.00273322
neg_1385	-0.0104044	0.00852274	-0.00273125
neg_1386	-0.00870907	0.0111333	0.000392301
neg_1387	0.00489135	0.00260954	-0.000815039
neg_1388	-0.0178542	-0.00680439	0.00145265
neg_1389	-0.0106264	0.00893158	-0.00289912
neg_139	0.0013242	0.00522536	0.0112018
neg_1390	-0.0100717	0.00513368	-0.00325894
neg_1391	0.000207278	-0.00338757	-0.0199
neg_1393	-0.0082133	-0.011017	0.00598666
neg_1394	-0.00824116	-0.0111679	0.00638086
neg_1396	0.000189058	-0.00338532	-0.0198875
neg_1398	-0.0169693	-0.0105772	0.00378375
neg_1399	-0.00183826	-0.0103544	-0.00209238
neg_1400	-0.0152721	-0.012872	-0.00154219
neg_1402	-0.0159308	-0.00972055	0.00239176
neg_1403	0.00350585	0.000317506	0.0082235
neg_1404	0.00851741	-0.00260401	-0.000897538
neg_1405	0.000876507	0.00562335	-0.0138931
neg_1406	0.00181729	0.00614841	0.00800982
neg_1407	-0.000782857	0.00515803	0.00808959
neg_141	0.00252763	0.00651212	0.0123689
neg_1410	-0.00478	0.0199933	-0.00234049
neg_1411	-0.0168695	-0.0100418	-0.00200884
neg_1412	-0.0123279	-0.00973137	-0.00525581
neg_1413	-0.000720035	-0.00780641	-0.00249054
neg_1414	-0.0174576	-0.00733917	-0.00294774
neg_1416	-0.00241414	0.0014622	-0.00104455
neg_1418	-0.00177098	0.0027885	0.00858267
neg_1419	-0.0167764	-0.00854186	-0.00507451
neg_142	0.000331828	0.00382041	0.0113391
neg_1420	-0.00651476	-0.0188132	0.000656896
neg_1421	0.006707	-0.00206719	-0.0079202
neg_1423	-0.0106499	0.00674997	-0.00255335
neg_1425	-0.00439921	-0.000534313	0.00253781
neg_1426	-0.0174772	-0.00416547	0.000520422
neg_1427	-0.0157396	-0.00645424	0.00675699
neg_1428	-0.0159808	-0.0094788	-0.00370766
neg_1429	-0.0171225	-0.0100607	-0.000874653
neg_143	-0.000647427	0.0035573	0.0118618
neg_1430	-0.00601192	0.0180093	-0.00221073
neg_1431	-0.00963376	0.0116717	0.000709957
neg_1432	-0.0172585	-0.00859359	-0.00319568
neg_1433	-0.0180959	-0.0063184	-0.00109186
neg_1434	-0.0176447	-0.00854786	-0.000858502
neg_1436	-0.00257416	-0.00121111	0.00852467
neg_1437	-0.0182951	-0.0045009	-0.00077657
neg_1438	-0.0159869	-0.00531758	0.00350386
neg_1439	-0.0166833	-0.00880256	-0.00326675
neg_144	0.00477702	-0.00567488	0.00908147
neg_1440	-0.0179205	-0.00508635	-0.000602571
neg_1441	-0.0033121	-0.00167911	0.0090482
neg_1442	-0.015795	-0.0089511	-0.00277854
neg_1443	-0.0176918	-0.00675193	-0.00407326
neg_1444	-0.0177967	-0.00670277	-0.000183611
neg_1445	-0.0100773	-0.0168809	0.00761089
neg_1446	-0.0173462	-0.00829533	-0.00329552
neg_1447	-0.0177133	-0.00705699	-0.000915412
neg_1449	-0.0169813	-0.00633947	-0.00278289
neg_145	0.00145355	0.00444156	0.0103272
neg_1450	-0.0137023	-0.00325009	-0.00244826
neg_1451	-0.0167746	-0.00646778	-0.00276163
neg_1452	-0.00554234	-0.0106237	-0.00793346
neg_1453	-0.0175666	-0.00792029	-0.00278385
neg_1454	-0.0171453	-0.00664376	-0.00301942
neg_1455	-0.0177978	-0.00315917	-0.00611257
neg_1456	-0.00960346	-0.0117476	0.00636561
neg_1457	-0.0159052	-0.00358316	-0.00588891
neg_1458	0.00896707	-0.00492244	0.00921602
neg_1459	-0.0174045	-0.00763703	-0.00300727
neg_146	0.0154484	-0.0125078	0.00148211
neg_1460	-0.0182576	-0.00674489	-0.00156543
neg_1461	0.00833778	-0.00455079	0.00907094
neg_1462	-0.0167362	-0.0104253	-0.0021202
neg_1463	-0.0156145	-0.00853999	0.000574435
neg_1464	-0.0155996	-0.00404631	-0.000565267
neg_1465	-0.0177826	-0.00807835	-0.00220062
neg_1466	-0.0173302	-0.00979585	-0.00207598
neg_1467	-0.0173956	-0.00777147	-0.00180189
neg_1468	-0.0173358	-0.00746488	-0.00457796
neg_1469	-0.0164862	-0.00529072	-0.00237047
neg_1470	-0.0175277	-0.00711411	-0.00385404
neg_1471	-0.01606	-0.00606978	-0.00499515
neg_1472	-0.0175021	-0.00656377	-0.00356509
neg_1473	-0.0176312	-0.00534835	-0.000663512
neg_1474	-0.0179574	-0.00389786	-0.00109702
neg_1475	-0.0170336	-0.00643901	0.00358698
neg_1476	-0.0093997	-0.00854148	0.000500031
neg_1477	-0.0163338	-0.00278662	-0.000248007
neg_1478	-0.0144093	-0.000338791	0.00170083
neg_1479	-0.0129895	-0.00384606	0.00446199
neg_1480	-0.0139193	0.000481664	-0.0056639
neg_1481	-0.0177016	-0.00554059	-0.00295082
neg_1482	-0.0170697	-0.00705978	-0.00368667
neg_1483	-0.0144857	-0.00488658	-0.0058636
neg_1484	-0.0179385	-0.0071897	-0.00423751
neg_1485	-0.0168672	-0.00412095	-0.000620742
neg_1486	-0.0142377	-0.00414771	-0.0065846
neg_1487	-0.0175538	-0.00899779	-0.00220197
neg_1488	-0.0171511	-0.00780285	-0.00310437
neg_1489	-0.0172344	-0.00794909	-0.00146164
neg_149	0.0140437	-0.00833323	0.00404657
neg_1490	-0.0177372	-0.00828237	-0.00198302
neg_1491	-0.0177428	-0.00753843	-0.00172041
neg_1492	-0.0182246	-0.00587782	-0.0024969
neg_1493	-0.0174498	-0.00697108	-0.00156313
neg_1494	-0.0181923	-0.00683567	-0.000756761
neg_1495	-0.0182702	-0.00494441	0.00230745
neg_1496	-0.0174953	-0.00450984	-0.00201946
neg_1497	-0.0176459	-0.00667193	0.00115702
neg_1498	-0.017862	-0.00480578	-0.000171847
neg_1499	-0.0174978	-0.00621758	-0.00229357
neg_150	-0.00184817	-0.00993123	-0.00154872
neg_1500	-0.0172731	-0.00627305	-0.00608691
neg_1501	-0.0166276	-0.00614286	-0.00061785
neg_1502	-0.0169341	-0.00347038	0.000240324
neg_1503	-0.0162753	-0.00601335	-0.00288373
neg_1504	-0.0158264	-0.00601686	0.00183693
neg_1505	-0.0175317	-0.00406281	-0.00368724
neg_1506	-0.0166444	-0.0017236	-0.00452133
neg_1507	-0.0170263	-0.00215174	0.000927205
neg_1508	-0.0181167	-0.00426507	-0.00053067
neg_1509	-0.0178911	-0.00516754	0.000899853
neg_1510	-0.0169738	-0.00368397	0.00444381
neg_1511	-0.0168857	-0.00820658	-0.0048949
neg_1512	-0.0166385	-0.00467464	-0.000826587
neg_1513	-0.0104146	-0.00644452	0.00446332
neg_1514	-0.0160881	-0.00700112	-0.00201441
neg_1515	-0.0150271	-0.0087484	0.000986514
neg_1516	-0.0162602	0.000814382	0.00357221
neg_1517	-0.0169404	0.000170777	-0.00148443
neg_1518	-0.0149869	-0.00609372	0.00079143
neg_1519	-0.0140774	-0.00833527	0.00382079
neg_1520	-0.0171837	-0.000701006	0.000958383
neg_1521	-0.0162427	-0.00347895	-0.00737944
neg_1522	-0.0167806	-0.00405144	0.00281152
neg_1523	-0.0115841	-0.00139132	0.00547903
neg_1524	-0.0172588	-0.00872041	-0.00368368
neg_1525	0.00093502	-0.0123536	-0.00327104
neg_1526	-0.0176062	-0.00874277	-0.00297064
neg_1527	-0.0156476	-0.0134012	-0.00317567
neg_1528	-0.0133492	-0.0106866	-0.00250136
neg_1529	-0.0176923	-0.00768121	-0.00293522
neg_153	0.0145156	-0.0104791	0.00167651
neg_1530	-0.0172415	-0.00617756	-0.00280217
neg_1531	-0.0167614	-0.0101941	-0.00282944
neg_1532	-0.0162309	-0.00806201	-0.00152971
neg_1533	-0.0174399	-0.00796174	-0.000814224
neg_1534	-0.0168661	-0.00750843	-0.00135005
neg_1535	-0.0176615	-0.0099367	-0.0018006
neg_1536	0.0100245	-0.00239613	0.00524867
neg_1537	0.0114763	-0.00277097	0.00560347
neg_1538	-0.0171188	-0.0065751	0.000236118
neg_1539	-0.0173936	-0.0088723	-0.00278283
neg_1540	-0.0173521	-0.00615072	-0.000290451
neg_1541	-0.00794332	-0.00976134	0.00440249
neg_1542	-0.0110098	-0.0101219	0.00327004
neg_1543	-0.0180718	-0.00506786	-0.000372834
neg_1544	-0.0181275	-0.0029223	-0.00334372
neg_1545	-0.0167486	-0.00582775	0.00183722
neg_1546	-0.0176961	-0.00566733	-0.000793754
neg_1547	-0.0175385	-0.00689151	6.08206e-05
neg_1548	-0.0178682	-0.00699848	-0.00124258
neg_1549	-0.0149822	0.00290084	-0.00624586
neg_1550	-0.0129178	0.00123131	-0.00433652
neg_1551	-0.0173603	-0.00500105	0.00198153
neg_1552	-0.0143174	-0.00874593	-0.00534684
neg_1553	-0.017351	-0.00695079	-0.00118364
neg_1554	-0.0166333	-0.0065615	-0.00206747
neg_1555	-0.0176653	-0.00420374	-0.000972777
neg_1556	-0.0160951	-0.00370472	-0.00551762
neg_1557	-0.0172192	-0.00800258	-0.00204354
neg_1558	-0.0177687	-0.00572369	0.00327013
neg_1559	-0.017205	-0.00502218	0.00256761
neg_1560	-0.0172502	-0.00595207	-0.00109787
neg_1561	-0.0154891	-0.00670826	0.0028972
neg_1562	-0.0175044	-0.0066063	-0.00390674
neg_1563	-0.0139808	-0.00456066	0.00271189
neg_1564	-0.0165733	-0.00653466	-0.002461
neg_1565	-0.017159	-0.00648122	-0.00427246
neg_1566	-0.0161081	-0.00606986	0.00421903
neg_1567	-0.0137222	-0.00332048	-0.00421807
neg_1568	0.00352486	-0.00402137	0.00797175
neg_1570	-0.0130929	-0.00531081	0.0011435
neg_1571	-0.0112015	-0.000112978	0.00684139
neg_1572	-0.0134489	-0.00542164	0.00956199
neg_1573	-0.0110542	0.00325112	0.00167567
neg_1574	-0.0120439	-0.00128629	0.00233273
neg_1575	-0.0101103	-0.00739169	-0.00379518
neg_1576	-0.0169681	-0.00962725	-0.00310241
neg_1577	-0.00501844	0.000447836	0.0087804
neg_1578	-0.0174833	-0.00862738	-0.00315464
neg_1579	-0.017228	-0.00789082	0.00122304
neg_158	0.00285456	-0.00292309	0.00638049
neg_1580	-0.0168693	-0.00610247	-0.00538904
neg_1581	-0.0142232	-0.00529687	-0.00849393
neg_1582	-0.0164012	-0.00474974	7.60632e-05
neg_1583	-0.0178561	-0.00871731	-0.00197261
neg_1584	-0.0130975	-0.00343743	0.000605921
neg_1585	-0.0154535	-0.00467486	-0.000829713
neg_1587	0.00606888	-0.00352144	-0.00079938
neg_1588	-0.017971	-0.00783858	-0.00206236
neg_159	0.0114562	-0.00413166	-0.00484883
neg_1590	0.00598977	-0.00360074	-0.000608829
neg_1591	0.00604781	-0.00355855	-0.00080181
neg_1592	0.0110638	-0.00119908	0.00283545
neg_1593	0.013845	-0.00208422	0.00193662
neg_1595	-0.0172072	-0.00760939	0.00150841
neg_1596	-0.0170756	-0.00573861	-0.0023307
neg_1597	-0.0151741	-0.00594544	0.00196263
neg_1598	-0.0176309	-0.00578526	0.000249789
neg_160	0.0017298	0.00673809	-0.0170571
neg_1600	0.00750621	0.00505244	-0.00665414
neg_1602	-0.0174288	-0.00879639	-0.00478289
neg_1603	-0.0173254	-0.00769824	-0.00611769
neg_1604	-0.0180958	-0.00735425	8.62636e-05
neg_1605	-0.0155424	-0.00547687	-0.00761601
neg_1607	-0.017695	-0.00772634	0.000518798
neg_1608	-0.0117259	-0.00366595	-0.0149514
neg_1609	-0.0169298	-0.00524009	0.00185359
neg_1610	-0.0178674	-0.0068793	0.00149327
neg_1611	-0.0136174	0.00216517	0.00176044
neg_1612	-0.0124369	-0.00329665	0.0112338
neg_1613	-0.0151503	-0.00171361	-0.00397857
neg_1614	0.00233448	-0.00213802	-0.00901894
neg_1615	-0.00680768	-0.0047192	0.00765124
neg_1616	-0.0152987	-0.00871541	-0.00832198
neg_1617	-0.0182296	-0.00657705	-0.000812699
neg_1618	-0.0179912	-0.00168971	-3.23378e-05
neg_1619	-0.0179205	-0.00560498	-0.00220947
neg_162	0.0020508	0.00484872	-0.00527758
neg_1620	-0.0170756	-0.00795352	0.00318973
neg_1621	-0.0170503	-0.00657474	0.00195451
neg_1622	-0.0135854	-0.00123072	-0.00522578
neg_1623	-0.0113798	-0.00645761	0.0073616
neg_1624	-0.0136001	-0.00173642	0.00585833
neg_1625	0.00954259	-0.00374383	0.00664604
neg_1626	-0.0173528	-0.00371835	-0.00227935
neg_1627	-0.0166741	-0.00792921	-0.00561185
neg_1628	-0.0173221	-0.00930794	-0.00209707
neg_1629	-0.0164233	-0.00784687	-0.00491806
neg_163	0.0160474	-0.0078904	0.00651759
neg_1630	-0.0119924	-0.00360427	0.00625486
neg_1631	-0.0145428	-0.00839844	-0.000798209
neg_1632	-0.0176842	-0.00434854	0.0024686
neg_1633	-0.0167862	-0.00845612	-0.00235039
neg_1634	-0.016649	-0.00611542	-0.00283438
neg_1635	-0.0174311	-0.00924514	-0.00351694
neg_1636	-0.0177888	-0.00825756	-0.00225619
neg_1637	-0.0142202	-0.00369794	-0.00795173
neg_1638	-0.0163241	-0.00734483	-0.00225319
neg_1639	-0.0163474	-0.00649388	0.000755722
neg_164	-0.0146981	0.000460309	-0.008183
neg_1640	-0.0178997	-0.0058796	-0.00522127
neg_1641	-0.0169889	-0.00885242	-0.00155931
neg_1642	-0.01766	-0.00798384	-0.000846032
neg_1643	-0.0171846	-0.00718677	-0.000909257
neg_1644	-0.0171514	-0.00693778	-0.000188058
neg_1645	-0.0178294	-0.00872851	-0.00258259
neg_1646	0.00850579	0.00317088	-0.000780889
neg_1647	-0.0178307	-0.00786867	-0.000887358
neg_1648	-0.0155483	-0.00937725	-0.00214977
neg_1649	-0.0180505	-0.00812643	-0.00367403
neg_165	0.00452871	-0.00270003	-0.00416914
neg_1650	-0.0179906	-0.00873341	-0.00256488
neg_1651	-0.0182083	-0.00792288	-0.00161444
neg_1652	-0.0156546	-0.00284764	-0.00210694
neg_1653	-0.0167141	-0.00196474	-0.00131236
neg_1654	-0.0174673	-0.00703087	-0.00360225
neg_1655	-0.0148405	-0.00114253	-0.000578062
neg_1656	-0.0116741	-0.0113658	0.00477761
neg_1657	-0.0130638	-0.0073033	-0.000231346
neg_1658	-0.0141207	-0.00863693	0.00299244
neg_1659	-0.0165478	-0.00684998	-0.00319904
neg_166	0.0125365	-0.00588562	0.00154749
neg_1660	-0.0178158	-0.00683206	-0.00265541
neg_1661	-0.0145571	-0.00488005	-0.00277261
neg_1662	-0.0179805	0.000278217	-0.00157087
neg_1663	-0.017468	-0.00885944	-0.00125068
neg_1664	-0.0116452	-0.0109603	-0.00755658
neg_1665	-0.0165973	-0.0106524	-0.00454198
neg_1666	-0.0158731	-0.0113135	-0.00649495
neg_1667	-0.017202	-0.00984073	-0.00120542
neg_1668	0.00269187	0.000110308	0.0124233
neg_1669	-0.00186045	0.00679543	0.0116508
neg_167	0.00754437	0.00182641	-0.00887355
neg_1671	0.00654245	-0.00964657	0.00452715
neg_1672	0.0138844	-0.0052622	0.000987363
neg_1673	0.0127745	-0.00535737	-0.00118402
neg_1674	0.0125389	-0.00711706	0.000555579
neg_1676	0.00268388	0.00288067	0.00675719
neg_1677	-0.00848428	0.0109856	-0.00351595
neg_1678	8.58057e-06	-0.00510761	0.00129297
neg_168	-0.0134847	0.00183022	-0.00933833
neg_1680	-0.00317057	0.00448432	0.00215027
neg_1681	0.0049114	-0.00861955	-0.00759284
neg_1683	-0.00511974	0.0141895	0.00297278
neg_1685	-0.0043923	0.0135151	0.00220361
neg_1686	-0.00831717	0.00768621	-0.00342715
neg_1687	0.011277	-0.00704235	-0.00471724
neg_1689	-0.00487282	0.0127624	0.0031002
neg_169	-0.0122508	0.00195884	0.00496931
neg_1690	0.00382011	-0.00133509	0.00475922
neg_1691	0.00914983	0.00253275	0.013065
neg_1693	0.00850721	-0.00216825	-0.000455881
neg_1694	0.00546371	-0.00546221	0.00387941
neg_1695	-0.000354831	0.0111397	0.00896805
neg_1696	-0.00104667	0.0120195	0.00949701
neg_1697	0.00544818	0.0020153	0.0140256
neg_1698	0.0100209	0.000170909	-0.00104468
neg_1699	0.00524229	-0.00671105	0.0101435
neg_170	-0.0114223	0.000967639	-0.00986523
neg_1700	-0.00376738	0.00905437	0.00885427
neg_1701	-0.00457404	0.00162122	0.0055218
neg_1702	-0.00164014	-0.00448397	-0.0019488
neg_1703	0.00207565	0.00283762	0.0113454
neg_1705	0.0101576	-0.000951459	0.00634582
neg_1706	-0.00183649	-0.00094344	0.00362133
neg_1708	-0.00728857	0.0108657	-0.00501893
neg_1709	-0.000908701	0.00950208	0.0116185
neg_1710	0.00263871	0.000273268	0.00284259
neg_1711	-0.00495631	0.0140462	0.00240584
neg_1712	-0.00326877	0.00479512	0.00226404
neg_1714	-0.00509321	0.0141348	0.00285167
neg_1715	0.00408146	-0.00298178	-0.00790409
neg_1716	0.0115612	0.00117869	-0.00139605
neg_1717	0.0113787	-0.00306318	0.00866148
neg_1718	0.0140496	-0.00462565	0.00481319
neg_1719	-0.0050892	-0.0133039	0.0088397
neg_172	0.0117143	-0.0040394	0.00179152
neg_1720	0.00378057	-0.00867573	0.00989574
neg_1721	8.51037e-05	0.000110686	0.0077848
neg_1722	0.00335851	0.0111024	0.0125804
neg_1724	0.000574939	0.0104123	-0.0113224
neg_1725	0.00615646	-0.0129491	0.00842905
neg_1727	0.0135697	-0.0116934	0.00337655
neg_1728	0.00920612	-0.00672363	0.00335843
neg_1729	-0.00343805	0.00115	-2.55606e-05
neg_173	0.0151269	-0.0047991	0.0047498
neg_1730	-0.00392199	0.000941731	-0.000785863
neg_1731	0.00288095	0.00702446	0.0102465
neg_1732	-0.00833593	0.00772423	-0.00330109
neg_1733	0.00399575	0.00371703	0.0149421
neg_1734	0.00393456	-0.00303136	0.0103882
neg_1735	0.00363831	0.00152006	0.0129304
neg_1736	0.012533	-0.00830582	0.0123375
neg_1737	-0.00259759	0.00743191	-0.0111408
neg_1738	0.00397298	0.00711239	0.00677929
neg_1739	0.0072119	-0.00653955	0.00803314
neg_174	0.0168347	-0.00730407	0.00465147
neg_1740	-0.00652578	0.00584944	0.00391932
neg_1741	-0.00248188	0.00666678	0.0161402
neg_1742	0.0113847	-0.0108208	0.00999871
neg_1743	-0.00126685	0.00288159	0.00820177
neg_1744	0.00276336	0.0100952	0.00223954
neg_1745	0.0109122	-0.00567637	0.00231737
neg_1746	0.0141723	-0.00450772	-0.00372405
neg_1747	0.0144347	-0.00968211	0.00183709
neg_1748	-0.00495249	0.0121783	0.00391519
neg_1749	0.000826577	0.010665	0.0161445
neg_1750	-0.00987622	-0.000997202	-0.0180664
neg_1751	-0.00327626	-0.00189894	0.000591285
neg_1752	-0.00876557	-0.00065186	-0.0193146
neg_1753	-0.00846369	-8.78185e-05	-0.0196626
neg_1754	-0.00652572	-0.00264745	0.0143228
neg_1755	-0.00610523	0.000337419	-0.0191238
neg_1757	0.0076755	-0.00646747	0.00551628
neg_1759	0.00129526	-0.00963246	-0.000185558
neg_176	-0.0105873	0.00145726	0.00816549
neg_1760	0.00629025	-0.00122726	0.0169359
neg_1761	0.00170509	0.0077787	0.0070142
neg_1763	0.0019346	0.00728577	0.00683382
neg_1764	-3.22794e-05	0.00295372	0.0087281
neg_1765	-0.0055623	0.0153021	0.00531666
neg_1766	0.00915516	-0.00969957	0.0125867
neg_1767	0.00825285	-0.014023	0.0097018
neg_1768	-0.000429122	0.0126754	0.00689319
neg_1769	-0.00755848	0.00848511	0.00330964
neg_177	-0.00595347	-0.00773216	-0.0144647
neg_1770	-0.00772235	0.00765992	0.00276663
neg_1771	-0.00644291	0.0150554	0.00361223
neg_1772	0.00520419	0.00222813	0.00923091
neg_1773	0.00368344	0.00919702	0.0166543
neg_1774	-0.0041039	-0.00258037	-0.000592299
neg_1775	4.58037e-05	0.0163127	0.00776774
neg_1776	0.00398993	0.00827015	0.00709071
neg_1777	0.00179386	0.00703604	0.0100398
neg_1778	0.00337387	0.00924186	0.0102152
neg_1779	-0.0086624	-0.0172665	-0.0120418
neg_178	-0.0128033	0.0031037	0.000530607
neg_1780	-0.0131261	-0.0140717	-0.0104218
neg_1781	-0.0136963	-0.0132498	-0.010638
neg_1782	0.00392868	-0.00036331	-0.00615498
neg_1783	-0.00891044	0.014354	0.00573755
neg_1784	-0.00429446	-0.00143695	-0.00351373
neg_1785	0.0118678	-0.0104198	-0.000924391
neg_1786	-0.0102289	-0.015348	-0.00192857
neg_1787	0.0108406	-0.00762549	0.0119489
neg_1788	-0.00819075	-0.00894296	0.00516754
neg_1789	-0.00721866	0.00234124	-0.00438821
neg_179	0.0113984	-0.00283789	-0.00499691
neg_1790	0.000365952	-0.00556626	-0.00805188
neg_1791	-0.00438003	0.0136372	0.00237175
neg_1792	0.00369458	0.00319145	0.0127538
neg_1793	0.00984482	-0.0116135	0.00834606
neg_1794	0.00095525	0.0100538	0.0121443
neg_1795	0.00533971	-0.00334604	0.0014333
neg_1796	-0.001618	0.00273106	0.00580012
neg_1798	-0.00424052	0.0132523	0.00443551
neg_1799	-0.000728542	-0.000642718	0.013307
neg_180	-0.00165499	0.00884649	0.00945173
neg_1800	-0.00154262	0.0142039	0.00636789
neg_1801	0.00834954	-0.00016134	0.0044788
neg_1802	0.000825766	-0.00897497	0.000448408
neg_1803	0.0107032	-0.00245307	0.00225185
neg_1804	0.000105281	0.0115076	0.00524647
neg_1805	0.0133818	-0.00730556	0.00267348
neg_1806	-0.00378479	0.013313	0.00444195
neg_1807	-0.00424264	0.0134117	0.00421298
neg_1808	-0.00963475	0.00897085	0.0036378
neg_1809	0.0100595	-0.00956703	0.00467689
neg_181	-0.00106904	0.00338353	0.0115283
neg_1810	0.00416776	0.00132506	0.00311224
neg_1811	0.000886095	0.00141319	0.0119075
neg_1812	-0.00589267	-0.000164766	-0.00647413
neg_1813	-0.00804147	0.00446821	-0.00406428
neg_1814	-0.00123616	-0.0024898	-0.00975925
neg_1815	0.00909105	0.00264059	0.00883872
neg_1816	-0.00621736	0.00469545	-6.69655e-06
neg_1817	-0.00714612	0.0128136	-8.14267e-05
neg_1818	-0.00467026	0.0184392	0.00820518
neg_1819	0.00407437	-0.00139439	0.00611461
neg_182	0.00915158	-0.00131083	0.004455
neg_1820	0.00739488	-0.00308535	0.0126981
neg_1821	0.00593693	-0.00550664	0.013037
neg_1822	0.0109645	-0.00867069	0.00313585
neg_1823	-0.00265488	0.00695225	0.0073063
neg_1824	-0.000626609	0.000889209	0.00753836
neg_1825	0.00375438	0.000690908	0.00936543
neg_1826	0.00894396	0.00174141	-0.00378704
neg_1827	-0.00736719	-0.0102142	0.00480687
neg_1828	0.00988734	-0.00506604	0.00234825
neg_1829	0.0115274	-0.00479369	-0.000566003
neg_183	-0.00720771	-0.00556134	-0.0144313
neg_1830	0.00702178	-0.00168832	7.14317e-05
neg_1831	0.00608095	0.00450849	0.00321124
neg_1832	0.00450818	-0.00389113	-0.00632539
neg_1833	0.0101135	-0.00939573	0.00886332
neg_1834	-0.00421329	0.0169723	0.00524041
neg_1835	0.00345401	0.00603765	-0.00834254
neg_1837	0.00673968	0.00483806	0.00483483
neg_1838	-0.00611651	0.0167478	0.00309839
neg_1839	-0.00835333	0.0147984	0.00371871
neg_184	-0.00425086	-0.0117437	-0.00898079
neg_1841	0.009048	0.0034529	0.00491163
neg_1842	0.00493918	0.00325195	-0.00717452
neg_1843	0.00372595	0.0014975	0.00843246
neg_1844	0.00524522	0.00248882	-0.00671037
neg_1845	0.00488414	0.00256416	-0.0066631
neg_1846	0.00154677	0.00332258	0.00655435
neg_1847	-0.000283087	-0.000547149	-0.00978998
neg_1848	-0.0131523	0.0037726	-0.00246703
neg_1849	0.0109693	-0.00447919	0.00564932
neg_185	0.00642309	-0.0109493	0.000865466
neg_1850	-0.0038369	0.0160988	0.00464038
neg_1851	0.00689617	0.00692474	0.0117346
neg_1852	-0.0124542	0.00224318	-0.00235479
neg_1853	0.00494883	-0.00227026	-0.000665765
neg_1854	0.00261483	0.00649731	-0.00603885
neg_1855	-0.000660887	-0.00840409	0.00581427
neg_1856	0.00636868	-0.0083122	0.000652735
neg_1857	0.0049556	-0.00270983	0.00922102
neg_1858	-0.0065033	-0.00870781	0.00866753
neg_1859	-0.00703148	-0.010852	0.00595877
neg_1861	-0.00905452	0.00665883	-0.0032053
neg_1862	-0.00311422	0.00496471	0.00235413
neg_1864	0.00707671	-0.00115412	0.0102351
neg_1865	-0.00598818	0.0140689	0.00204544
neg_1866	-0.00164982	0.011246	0.00198735
neg_1867	0.00692872	-0.0150589	0.00141897
neg_1869	0.00187178	-0.000299697	-0.0183385
neg_187	0.0158221	-0.00767018	0.00398818
neg_1870	0.00866038	0.00557721	0.000625693
neg_1871	0.00459289	0.000444178	0.00616056
neg_1872	-0.00895484	0.00886908	-0.00171449
neg_1873	0.00701812	0.00455843	0.00748372
neg_1874	0.0135118	-0.00507966	9.02884e-05
neg_1875	-0.00696055	0.00975151	0.00118086
neg_1876	-0.00340845	0.00483756	0.00201094
neg_1877	-0.000919151	0.0113377	0.00557228
neg_1878	0.0014867	0.00405351	-0.0108559
neg_1879	-0.00428165	0.0146652	0.00359569
neg_188	-0.00096961	0.00709056	0.0100685
neg_1880	0.00486946	0.00091859	0.00251737
neg_1882	-0.00590659	0.00172771	0.00317498
neg_1883	-0.00795754	0.0110642	-0.00147165
neg_1884	0.00382427	-4.85298e-05	0.00168263
neg_1885	-0.0100964	-0.0137227	-0.0136636
neg_1886	-0.00323981	0.00482813	0.00268107
neg_1887	-0.00470644	0.0111598	0.00612824
neg_1888	-0.00618624	0.013779	0.00165469
neg_189	0.0092158	-0.00798598	-0.00754594
neg_1890	0.00857868	0.00343948	0.0103656
neg_1891	0.00881977	0.0063043	0.000545324
neg_1892	-0.00211312	0.0120676	0.00526432
neg_1893	0.000758446	-0.0052928	0.00301924
neg_1894	0.011854	-0.0098148	0.00898212
neg_1895	-0.00186656	0.0121214	0.00655714
neg_1896	-0.00442244	0.0125739	0.00492722
neg_1897	-0.0050485	-0.00859616	-0.00691922
neg_1898	0.0114402	-0.0116296	0.00620046
neg_19	-0.00901082	0.00191447	0.00280779
neg_190	0.00309112	0.00464224	-0.0130363
neg_1900	0.00221403	-0.0118363	0.0129235
neg_1901	0.00673217	-0.00833551	0.000425247
neg_1902	-0.00521098	0.013435	0.00611478
neg_1903	0.00935177	-0.000128056	-0.00734263
neg_1904	-0.0053103	0.0135061	0.00585322
neg_1905	-0.0084853	0.0117725	-0.00589631
neg_1906	-0.00777177	0.00304741	-0.00440165
neg_1907	0.0121951	-0.0059667	0.000584956
neg_1908	0.00407074	-0.0117123	0.00906459
neg_1909	0.00738475	-0.00804377	0.00835643
neg_191	6.34413e-05	0.00164152	0.014467
neg_1910	0.00496506	-0.00759701	0.00970755
neg_1911	-0.00644271	0.0120107	0.01069
neg_1912	0.00393913	-0.00949352	0.00911649
neg_1916	-0.00658762	0.0132204	0.000149808
neg_1917	0.00307412	0.00509543	0.0104735
neg_1918	0.00840065	-0.00495887	0.0119337
neg_1919	0.00765396	-0.0018895	0.00519185
neg_192	0.00977985	-0.000343135	0.00896644
neg_1920	0.0117945	-0.00602715	0.00158503
neg_1921	0.00124439	0.00423536	0.0148165
neg_1922	0.000261095	-0.00906453	0.00195864
neg_1924	0.0075793	0.00609436	0.00910389
neg_1925	0.00393263	-0.0053085	0.0171318
neg_1927	-0.00603077	0.0158694	0.00237628
neg_1929	-0.00911553	0.000779362	0.000580823
neg_193	0.00231088	0.000458384	0.0153239
neg_1930	-0.00825504	-0.0112326	0.000457291
neg_1931	0.00271234	0.00458875	0.00816201
neg_1932	0.000473962	-0.00257148	0.00552062
neg_1933	-0.00656809	0.016695	0.00952338
neg_1934	0.00815435	-0.00353774	0.00657197
neg_1935	0.0034975	-0.00365151	-0.00467314
neg_1937	-0.00109583	-0.00107765	-0.000950298
neg_1938	0.0103626	-0.00336667	0.00239345
neg_1940	0.00195026	0.00931421	-0.00779237
neg_1941	-0.00411633	0.016399	0.00319486
neg_1942	0.00568481	-0.00523246	0.00301468
neg_1944	0.00359024	0.0070163	-0.000127865
neg_1945	-0.0105507	0.0108456	0.000650703
neg_1947	-0.00788601	0.0132761	0.00190842
neg_1948	0.00131896	0.00413873	-0.0103371
neg_1949	-0.00330513	0.0144533	0.00416849
neg_195	-0.000371257	-0.00682744	-0.00897314
neg_1950	-0.00576982	0.0132413	0.00563178
neg_1951	-0.00586383	0.0131626	0.00438043
neg_1952	-0.00563014	0.013023	0.00431429
neg_1953	-0.00543251	0.0132517	0.00471639
neg_1956	0.0116837	-0.0053709	0.00741351
neg_1957	-0.00647698	0.0158367	0.00511579
neg_1958	-0.0042352	0.0135685	0.002141
neg_1959	0.00863444	-0.00723135	0.00935371
neg_196	0.0132231	-0.00534679	-0.000981376
neg_1960	0.00259799	-0.00509245	-0.0192025
neg_1961	-0.00792061	0.0113518	-0.0014721
neg_1962	-0.00885834	0.0176514	0.0017141
neg_1963	-0.00522495	0.0127445	0.00490785
neg_1964	-0.000156352	0.0122824	0.00873948
neg_1965	-0.00788028	0.0100844	0.00713985
neg_1966	-0.00759762	0.0118908	0.00220034
neg_1967	0.0086714	-0.0102318	0.00351136
neg_1968	0.00903635	-0.0018477	0.0163811
neg_1969	0.0054801	0.00214861	0.0106946
neg_197	0.00101078	0.000571383	0.015566
neg_1970	0.00749121	0.00609251	0.00927032
neg_1971	0.00327546	0.0068447	0.00669606
neg_1973	-0.000229582	0.00132303	0.00682844
neg_1974	-0.00045693	0.000729113	0.00702588
neg_1976	-0.000411818	0.000468634	0.00735552
neg_1977	-0.000566401	0.00171983	0.00726444
neg_1978	-0.00463717	0.00548614	-0.00659842
neg_1979	-0.00203883	-0.00314341	0.00143511
neg_1980	-0.000216824	0.000545584	0.00732128
neg_1982	-0.00820002	0.0130536	0.00252779
neg_1983	0.000847177	-0.00248712	-0.0198585
neg_1984	0.0119635	-0.00404318	0.00722639
neg_1985	6.57192e-05	-0.00639211	-0.00142378
neg_1986	-0.00169332	-0.00706598	-0.00190463
neg_1987	-0.00431046	0.00620778	0.00284917
neg_1988	0.010315	-0.000781655	0.00957736
neg_1989	0.00964464	0.00541221	0.00394986
neg_199	0.0121391	-0.00849481	0.00934607
neg_1990	0.00032676	-0.00278332	-0.0201925
neg_1991	-0.00436674	0.00856572	0.00236906
neg_1992	0.0036713	0.000776934	0.000232125
neg_1993	0.0094045	-0.0104544	0.000861959
neg_1994	0.0120736	-0.00453214	0.012296
neg_1995	-0.00340575	-0.00439547	0.0158127
neg_1996	0.00950716	-0.0143091	-0.00541083
neg_1997	-0.00729704	0.00711871	0.00498992
neg_2	-0.0165821	-0.0109277	-6.01306e-05
neg_20	0.000660839	-0.00254009	-0.000738066
neg_200	0.014601	-0.00696458	0.0122835
neg_2001	-0.00646332	-0.00752065	0.00854611
neg_2003	0.00815797	-0.00502539	0.00185205
neg_2004	0.00767789	-0.00168799	0.00409256
neg_2005	-0.00757967	-0.00938687	0.0066846
neg_2006	0.00198768	0.00141414	0.0120953
neg_2007	-0.00238384	0.00851643	-0.00878952
neg_2008	0.00271906	-0.00283461	0.0111709
neg_2009	0.00894592	-0.00566912	0.00476628
neg_201	0.0113983	-0.00596949	3.06322e-05
neg_2010	0.00431245	0.00815382	0.00227311
neg_2011	0.00772562	-0.0153674	-0.00374179
neg_2012	-0.00429962	0.00674303	0.00141864
neg_2013	-0.00669271	0.00284459	-0.00242646
neg_2014	0.00635541	-0.00403383	0.000202708
neg_2015	0.00841897	-0.00711373	0.00219142
neg_2016	-0.00685096	0.000491217	-0.00495315
neg_2017	0.0105701	-0.0083261	0.00322723
neg_2018	0.000183836	0.0125801	0.00652704
neg_2021	-0.00685204	0.000486961	-0.00494758
neg_2024	-0.000521252	0.000267494	0.00729996
neg_2025	-0.00125089	0.0029349	0.00760281
neg_2026	0.000204049	0.00394201	0.011126
neg_2027	-0.000664815	0.00156515	0.00814552
neg_2028	-0.00263713	0.00443292	0.0106072
neg_2029	-0.00812718	0.006903	0.00346756
neg_2030	0.0137084	-0.0090155	0.0007338
neg_2031	0.00914173	-0.00924952	0.00448271
neg_2032	-0.00830684	0.0074932	-0.00328531
neg_2033	-0.00172985	0.00523124	0.00232411
neg_2034	0.0062779	0.00615914	0.00152041
neg_2035	-0.00659625	0.00552041	0.000908875
neg_2036	-0.0030541	0.00676745	0.00527927
neg_2037	-0.00318936	0.0111876	0.00632471
neg_2038	-0.00331052	0.011995	0.0053669
neg_2039	-0.00785843	0.0140232	0.00134181
neg_204	-0.00807335	-0.000752566	-0.0113672
neg_2040	0.00483455	0.00381054	0.0145299
neg_2041	0.00545269	-0.000373682	0.00291361
neg_2042	0.00559848	0.00529933	0.0103396
neg_2044	-9.57739e-05	-0.00405329	0.00681015
neg_2046	-0.00343908	-0.00253677	-0.0027524
neg_2047	-0.00330101	-0.00205542	-0.000306417
neg_2048	-0.000567586	-0.00512089	-0.0152529
neg_2049	-0.00288156	0.000356895	-0.000532088
neg_2050	0.0104573	-0.0028069	0.00410261
neg_2051	-0.00305675	0.000262211	-0.000990603
neg_2052	0.000348593	0.00418563	-0.0111544
neg_2053	-0.00307747	0.00488334	0.0028942
neg_2054	0.0109429	0.000700805	-0.00085036
neg_2055	-0.000597991	0.00607825	-0.0105745
neg_2056	0.000458401	-0.00798671	0.00157298
neg_2058	0.00275698	0.00595329	0.00711818
neg_2059	0.00549518	-0.00381865	-0.00117104
neg_2060	0.00236816	0.00713916	0.00530728
neg_2061	0.00432947	0.0174319	-0.00351876
neg_2062	0.00581531	0.0167409	-0.000482768
neg_2063	0.00262219	0.0085655	0.012343
neg_2064	0.00227965	0.00910985	-0.00777797
neg_2065	0.00529408	0.0124399	-0.00862494
neg_2066	-0.00536016	-0.0010435	-0.0118923
neg_2067	0.00791736	-0.0026778	0.00749904
neg_2068	-0.00433087	0.0143935	0.00243901
neg_2069	-0.00162169	0.0107831	-0.0115963
neg_2070	0.00342608	-0.00481928	0.0129636
neg_2072	-0.00412534	0.0123344	0.00381967
neg_2074	0.00553079	0.00752396	0.00587015
neg_2075	0.0020928	0.00795796	0.00630229
neg_2076	0.00802575	0.00213307	0.00973641
neg_2077	-0.00422168	0.0135354	0.00233164
neg_2079	-0.00452308	0.0135792	0.00263365
neg_2080	-0.00447244	0.0135135	0.00247138
neg_2081	0.00471749	0.0109489	0.0109789
neg_2082	0.00774968	-0.00115642	0.00284024
neg_2083	0.00611683	0.00100817	0.00686127
neg_2084	0.00546011	0.000505032	0.00608915
neg_2085	0.00219049	0.00963034	0.00779852
neg_2086	0.000601761	0.00055825	0.0102847
neg_2088	0.00441819	0.00906048	-0.00718348
neg_2089	-0.00609403	0.0107455	0.00170839
neg_2090	0.0103487	-0.00495356	0.00269918
neg_2091	-0.00671199	0.00806612	0.0050598
neg_2092	-0.00359711	0.00850297	0.00231668
neg_2093	0.00382665	0.00467376	0.00956596
neg_2095	0.00155716	-0.00388782	0.00460223
neg_2096	0.00540039	0.00672149	0.00560325
neg_2097	-0.00675845	0.0160906	0.00447425
neg_2098	-0.00345357	0.00322545	0.00260575
neg_2099	0.00496319	-0.0018691	0.00893464
neg_210	-0.0136346	-0.00170133	-0.0145593
neg_2100	0.00306747	0.00365685	-0.00877112
neg_2101	0.0136027	-0.0146231	-0.00107014
neg_2102	0.00288655	0.00280033	0.00950157
neg_2103	0.00679099	-0.00127317	0.00258586
neg_2104	-0.00293863	-0.00257806	0.0025702
neg_2105	0.00728837	-0.00657683	0.0036297
neg_2107	0.000174436	0.00949849	-0.00634341
neg_2108	0.0121014	-0.00837658	0.00599021
neg_211	0.00830855	-0.00601079	0.0158756
neg_2110	6.45786e-05	0.0081157	-0.0134817
neg_2112	0.000253559	0.0077202	-0.0143573
neg_2113	0.00340529	-0.00425944	-0.000333338
neg_2115	-0.00950921	0.0102845	-0.00431
neg_2116	-0.0064086	0.0134171	0.00128049
neg_2117	0.0056918	0.00797842	0.0136946
neg_2119	0.00710638	0.00120156	0.00745483
neg_212	-0.0021502	0.00633041	0.00388481
neg_2122	0.00969103	0.00750627	0.00696843
neg_2123	-0.0043627	0.0137398	0.00228994
neg_2124	-0.00252009	-0.0106505	0.00843147
neg_2125	0.00940639	-0.0136555	0.000881959
neg_2126	0.0126352	-0.00362204	-0.00214293
neg_2127	-0.00566153	0.014176	0.00180026
neg_2128	-0.000736282	0.0053052	-0.00345761
neg_2129	-0.000971117	-0.00761947	-0.0168922
neg_213	0.00943376	0.0038986	0.000228515
neg_2131	0.000132461	0.00996332	0.00473965
neg_2132	-0.00887206	0.0125011	-0.000656521
neg_2133	0.00388439	-0.000663343	0.0129778
neg_2134	-0.00933207	0.0117062	-0.00222375
neg_2136	-0.00266642	0.0154316	0.00764536
neg_2137	-0.00169376	-0.00428068	-0.000800449
neg_2138	0.00737264	-0.00666741	-0.00737199
neg_2139	0.00283432	-0.00367844	0.00904769
neg_214	-0.0119418	-0.000398749	-0.0140872
neg_2140	0.00566308	-0.00735378	0.00496729
neg_2141	0.00654901	-0.000300364	-0.0135797
neg_2142	-0.00352798	0.00038119	0.00231008
neg_2143	0.0127666	-0.00133248	0.00239146
neg_2144	0.00640728	0.00029701	0.0121671
neg_2145	0.00209788	0.00404537	-0.0112963
neg_2146	0.000107194	0.000361221	0.00744196
neg_2147	0.00879078	-0.000629624	0.00541151
neg_2148	0.00898049	-0.00930324	0.017427
neg_2149	0.00155	-0.00972486	0.00168142
neg_215	-0.0078226	-0.00564879	-0.00507874
neg_2150	-0.00870409	0.0145883	0.00192535
neg_2151	0.0093248	0.00168838	0.00704187
neg_2153	0.0033893	0.00521426	0.00944235
neg_2154	-0.00741252	0.00563472	-0.00395604
neg_2155	0.0116455	0.00178306	-0.00447212
neg_2156	0.0017856	0.00392739	-0.0111374
neg_2157	-0.00229779	-0.00141549	0.00812119
neg_2158	0.00221015	0.013424	0.00305236
neg_2159	0.0107295	-0.00636263	0.00501577
neg_216	0.00956566	-0.00252182	-0.0146024
neg_2160	0.00917044	0.0017406	0.00625627
neg_2161	-0.00688039	0.00559306	0.00868175
neg_2162	0.00944683	-0.00166552	2.50013e-05
neg_2163	-0.000479332	0.00591261	-0.0106428
neg_2165	-0.00652365	0.0051749	0.00385042
neg_2166	0.00860217	-0.00248661	-0.00127342
neg_2168	0.006999	-0.0097552	0.00147999
neg_2169	0.00392358	-0.00381407	0.00654294
neg_217	-0.00974045	-0.00044023	-0.0108326
neg_2170	0.00174461	-0.0126838	0.0056272
neg_2171	0.00413003	-0.00483795	0.00649188
neg_2172	-0.00318676	-0.00253123	0.00265403
neg_2175	0.000505369	0.00481934	-0.0105781
neg_2176	0.00525772	0.00297923	0.00216499
neg_2177	-0.00369833	-0.00347023	0.00773951
neg_2178	0.00872767	-0.0024661	-0.000983019
neg_2179	0.00125225	0.00385623	-0.0106899
neg_218	0.00129252	0.00836652	0.0074123
neg_2180	0.00742063	0.0051977	0.0134893
neg_2181	0.0101121	-0.00531792	0.00163208
neg_2182	-0.000462956	-0.00110521	-0.00488588
neg_2183	0.00150223	0.00200739	0.0137925
neg_2185	0.00140938	-0.0151014	0.0097075
neg_2186	-0.00278916	-0.00891756	0.00851322
neg_2187	0.0039778	-0.0132055	6.0892e-05
neg_2188	0.00612744	0.0102686	0.00837261
neg_2189	0.00796411	-0.000494475	0.0069646
neg_219	-0.0124609	-0.00085515	-0.0122005
neg_2190	-4.38059e-05	0.00625257	0.0156844
neg_2191	0.00701288	0.00249144	0.0120499
neg_2192	0.00633165	-0.0100809	0.00358188
neg_2193	-0.00357347	0.0145706	0.00684285
neg_2196	-0.00407341	0.00477082	0.00952972
neg_2197	-0.000400003	0.000573621	0.00731078
neg_2198	0.00662734	0.00403594	0.0165856
neg_2199	-0.00352706	0.0127343	0.00333939
neg_220	-0.00695313	-0.00460462	-0.00314385
neg_2200	7.02171e-05	-0.00495199	0.00811627
neg_2202	0.000808507	-0.0159336	-0.00201293
neg_2203	-0.00631483	0.018349	0.00326677
neg_2204	0.00495612	0.0074375	-0.00532639
neg_2205	0.00152641	0.00444457	-0.0101472
neg_2206	0.00652252	-0.00235299	0.00651053
neg_2207	0.0103936	-0.00769124	0.00766795
neg_2208	0.000434724	0.0100036	0.00719325
neg_221	0.00832345	-0.00513026	0.0148305
neg_2210	-0.00558599	0.0136332	0.00145329
neg_2212	-0.00546286	0.0135312	0.00140071
neg_2213	-0.00275089	0.00614067	0.00449549
neg_2214	0.00356449	-0.00662034	0.00254585
neg_2215	0.00963257	-0.00128798	0.0138342
neg_2216	-0.00642575	0.0157523	0.000952554
neg_2217	0.0127281	-0.00705524	0.00895024
neg_2218	0.0028412	-0.00959689	-0.0011062
neg_222	0.00225996	-0.00510493	0.00874972
neg_2220	0.00911825	-0.00180975	-0.00067609
neg_2221	-0.00519294	0.00720566	0.0015285
neg_2222	-0.005743	-0.00161365	0.00130141
neg_2223	0.0107438	-0.00876792	0.00510782
neg_2224	0.0102414	-0.00723694	-0.00286404
neg_2225	-0.00206116	-0.0124072	0.00369833
neg_2229	0.0098941	-0.00766783	0.00112167
neg_223	-0.0114036	-0.000715777	-0.0080025
neg_2231	-0.00167235	0.0122435	0.00770371
neg_2232	-0.00456976	0.0139558	0.00216414
neg_2233	0.000644415	-0.00534912	-0.0035004
neg_2234	0.00232746	-0.00939519	-0.0119684
neg_2235	-0.00140932	0.0100274	0.00456883
neg_2237	-0.00501065	0.0131949	0.00685113
neg_2238	0.00367284	0.0105334	-0.000490846
neg_2239	0.011063	0.00709071	-0.00265404
neg_224	-0.00849957	0.000181342	-0.00938483
neg_2240	0.0117291	-0.00302592	-0.000144303
neg_2241	0.0106926	-0.00266944	0.000456257
neg_2242	5.57221e-05	-0.00839368	-0.00795089
neg_2244	0.00168703	0.000757209	-0.00673868
neg_2246	0.00117993	0.00210129	0.00280224
neg_2247	0.00273129	-0.00180409	-0.0186794
neg_2248	0.00142204	0.0112245	-0.0032516
neg_225	-0.00310447	-0.00709865	0.000534326
neg_2250	0.00239787	0.00746292	-0.00764471
neg_2252	0.00237501	0.00726129	-0.00776482
neg_2253	0.00227246	0.0077679	-0.00782538
neg_2254	0.0021778	0.00765711	-0.0074638
neg_2255	0.00264113	0.00580535	-0.00610308
neg_2256	0.00278126	0.0102067	-0.00728213
neg_2258	-0.00585351	0.0074473	-0.00552923
neg_2259	-0.00242326	-0.00101845	-0.020163
neg_226	-0.0119142	-0.00120351	-0.014483
neg_2260	0.00286864	0.00609563	0.00703439
neg_2262	0.0052183	-0.00501199	0.0100469
neg_2263	-0.000916266	-0.00761195	0.0154551
neg_2264	0.0107526	-0.00753182	0.0087934
neg_2265	0.00320404	0.00189693	0.00469391
neg_2266	0.000645045	0.014809	0.00477765
neg_2267	-0.00751601	0.0123601	-0.000349767
neg_2268	0.00278176	0.00918956	-0.00624615
neg_2269	0.00471143	0.00562083	-0.00277413
neg_227	0.00811009	-0.00486814	0.014788
neg_2270	0.00708433	-0.00656565	0.00377468
neg_2271	0.00141044	0.00590124	-0.00173666
neg_2272	0.00676597	-0.00288046	0.006267
neg_2273	0.001576	0.00603196	0.000306964
neg_2274	-0.000810124	0.00243569	-0.00513336
neg_2276	0.000619221	0.00896182	0.00768501
neg_2277	-0.00440672	0.0133926	0.00195651
neg_2278	-0.00446132	0.0137093	0.00182859
neg_2279	-0.00321262	0.00490784	0.00228376
neg_228	0.00644359	-0.00761097	0.0141873
neg_2280	0.00651996	0.000283517	0.00534288
neg_2281	0.00715609	0.000158167	0.00668484
neg_2282	-0.00121824	-0.0154911	0.0103735
neg_2283	0.00487651	-0.010277	-0.00553051
neg_2284	-0.00142274	0.010625	0.00505562
neg_2287	0.000134676	0.00138913	0.00876608
neg_2289	0.00812892	0.000118898	0.000967093
neg_2291	0.000664787	0.00191531	0.00543593
neg_2292	0.0101956	-0.0125949	-0.00391153
neg_2293	0.00248909	-0.00905276	-0.0155864
neg_2294	0.00157816	0.0110646	-0.00778147
neg_2295	0.000433428	0.00827123	0.00560759
neg_2296	0.00027954	0.00953387	0.00619653
neg_2297	0.008389	-0.00569972	-0.0132737
neg_2298	0.0109098	-0.00563572	0.0098409
neg_2299	0.00671435	-0.00105075	0.00693038
neg_230	-0.0114337	-0.000780601	-0.00373777
neg_2301	-0.00432141	0.0133835	0.00215329
neg_2302	0.0109995	0.00321959	0.00234904
neg_2303	0.00863002	-0.00360529	-0.00064995
neg_2304	-0.00690866	0.00312344	-0.00300121
neg_2305	0.00347868	0.0013131	0.00963019
neg_2306	0.00363179	-0.0127611	0.00823181
neg_2308	-0.00574165	0.0138227	0.00213642
neg_2309	-0.00436547	0.0137332	0.00323476
neg_231	0.00367454	-0.00974733	0.00696748
neg_2310	0.000309723	0.0071527	-0.01855
neg_2311	-0.00522516	0.00413751	0.0015533
neg_2315	-0.00495391	0.0135173	0.00174439
neg_2317	-0.00465705	0.0138304	0.00261773
neg_2318	-0.00448687	0.0138743	0.00222746
neg_232	-0.0117207	-0.000667946	-0.010862
neg_2320	-0.00387731	0.0146161	0.00335107
neg_2321	0.000933498	-0.00259621	0.00963707
neg_2322	0.00832884	-0.00864376	-0.00218512
neg_2323	-0.00133452	-0.00258473	-0.00470228
neg_2324	-0.00470945	0.0134688	0.00219694
neg_2325	-0.00100575	0.0105941	0.00564713
neg_2326	0.00269701	0.00782874	0.0133736
neg_2327	-0.00761568	0.00580765	0.00653893
neg_2328	0.00839486	-0.0158772	0.00572869
neg_2329	0.00566013	-0.000474397	0.00341133
neg_233	0.00797605	-0.00467906	0.0139018
neg_2330	-0.00138184	0.010112	0.00532459
neg_2332	-0.000508753	0.011114	0.00447797
neg_2333	-0.00140733	0.0102354	0.0046613
neg_2334	0.00195082	-0.0129539	0.00294261
neg_2335	0.00189052	-0.00408718	0.00151384
neg_2336	0.010075	-0.00417116	-0.00309916
neg_2337	-0.00271522	0.00287734	-0.00691724
neg_2339	-0.00150132	0.00879111	0.00931183
neg_234	-0.0104219	-0.00142287	-0.00611358
neg_2341	0.00262919	0.00780594	0.00949413
neg_2342	0.00898464	-0.00342555	0.00163752
neg_2343	0.00138278	0.00790012	0.00873109
neg_2344	0.00568973	0.0119674	0.00425315
neg_2345	0.00102121	0.00968246	0.00424408
neg_2346	0.01369	0.00290191	0.0138525
neg_2347	0.00113864	-0.0122996	0.00208269
neg_2348	0.000362106	-0.0132242	0.00292424
neg_235	0.00804994	-0.00459556	0.0136429
neg_2350	0.000343631	-0.0129342	0.00228996
neg_2351	-7.07235e-05	-0.0063243	0.0110701
neg_2352	-0.000265014	-0.0110873	0.000133904
neg_2353	-0.00145013	-0.00624031	0.00854706
neg_2354	-0.00492278	0.00989291	0.000947865
neg_2356	0.00685673	-0.00540204	-0.000104188
neg_2357	0.0110988	-0.00388276	-0.00285833
neg_2358	0.00982141	-0.000941172	0.0100617
neg_2359	-0.00440689	0.0134136	0.00211253
neg_236	-0.00981939	-0.000897123	-0.0128172
neg_2361	-0.000846636	-0.0073672	-0.0129073
neg_2362	0.0060042	-0.000605664	0.00352139
neg_2363	0.00677945	-0.00473379	0.0116609
neg_2365	-0.00440689	0.0134136	0.00211253
neg_2366	0.000111681	0.0103072	0.00610377
neg_2367	0.00833518	0.00459307	0.00690081
neg_2368	-0.000941089	-0.00624416	-0.00734647
neg_2369	-0.00102207	0.00886473	0.00198986
neg_2370	-0.00750347	0.00106839	0.0033022
neg_2371	-0.00718614	-0.00327799	-0.000679427
neg_2372	-0.00719632	-0.00128694	0.00273085
neg_2373	0.00320267	-0.0118952	-0.012572
neg_2375	-0.00161547	0.00966243	0.0044396
neg_2378	0.00356385	0.0150157	-0.00373463
neg_2379	0.00154107	0.00366794	-0.0115919
neg_238	-0.00889143	-0.00949559	-0.00381225
neg_2380	0.00345874	0.010773	0.00401045
neg_2381	-0.00118218	0.0114371	0.00509184
neg_2382	0.00301435	0.00053592	-0.000372135
neg_2383	0.0120441	-0.00751948	-0.000478881
neg_2384	-0.00253464	-0.0124168	-0.00378861
neg_2385	-0.00287341	0.0110179	0.00434203
neg_2386	-0.0016994	-0.0024791	0.00237513
neg_2387	-0.00350019	-0.00518925	-0.00277123
neg_2388	0.00330551	-0.0120383	0.00666407
neg_2389	-0.000945846	-0.00872425	-0.000350802
neg_239	0.0013516	-0.0103204	0.00656075
neg_2390	-0.00508068	0.0136981	0.0019115
neg_2392	-0.00387924	0.00487499	0.00428657
neg_2394	-0.00313157	0.00398333	0.00172769
neg_2395	0.0121516	0.00137485	-0.00551552
neg_2396	-0.00148421	0.0115704	0.00512392
neg_2397	0.00107936	0.0148101	0.00897282
neg_2400	-0.00253474	0.00946442	0.00656225
neg_2401	0.000969036	0.002251	0.0112279
neg_2402	0.00175922	0.00799829	0.00859402
neg_2403	-0.00357998	0.0113683	0.00535325
neg_2404	0.00169601	0.00384444	-0.0124302
neg_2405	0.00714557	0.0146061	-0.00754882
neg_2406	0.00824738	0.0105819	-0.000141886
neg_2407	-0.00150924	-0.00439064	0.00615927
neg_2409	0.00955433	-0.0105402	-0.00255304
neg_241	0.00899219	-0.00476879	0.0154626
neg_2410	0.00153205	-0.00877876	-0.0162474
neg_2411	-0.00100223	0.00210023	-0.0195916
neg_2413	-0.00524967	0.0140061	0.00991223
neg_2414	-0.00194724	0.00280058	0.00913307
neg_2415	-0.00218023	0.00205791	0.00351851
neg_2416	-0.0043691	0.00846707	0.013487
neg_2417	-0.00764697	-0.0057225	0.0107652
neg_2418	-0.0020835	0.00189754	0.003969
neg_2419	0.0123748	-0.00845075	0.00463677
neg_242	-0.00908671	-0.00219057	-0.0169453
neg_2420	0.0070938	-0.00332049	0.0143957
neg_2421	0.00427278	-0.00781155	-0.00597356
neg_2423	-0.00557773	0.0140845	0.00188901
neg_2424	-0.0056104	0.0143049	0.00192313
neg_2425	0.0089397	-0.00319454	-0.00471575
neg_2426	0.00966806	-0.0142197	0.00374758
neg_2428	0.006004	-0.0128553	-0.00956372
neg_2429	-0.00238207	0.00731536	0.00846629
neg_2430	-0.00359041	-0.00426529	0.00882006
neg_2431	0.0135079	0.000397396	-0.000824758
neg_2432	0.00402174	0.0093265	-0.00516967
neg_2433	0.00207161	0.00396811	-0.0105595
neg_2435	-0.00173982	0.00056527	0.0102156
neg_2436	0.0069263	-0.00611052	0.0161681
neg_2437	0.00400262	-0.00478368	-0.018846
neg_2438	0.00464203	-0.00453732	-0.00739366
neg_2439	0.00368309	0.00262224	0.00615221
neg_244	-0.0133197	0.000139777	-0.0128393
neg_2440	0.0118956	-0.00322573	0.00014795
neg_2441	0.00516751	0.00187975	0.00296603
neg_2442	-0.0076812	0.0078172	0.00229961
neg_2443	-0.00485091	0.013947	0.00234893
neg_2444	-0.00531547	0.0119998	0.00162325
neg_2445	-0.00670367	0.0108414	0.00370803
neg_2446	0.0096571	-0.00543607	0.00218068
neg_2448	-0.0048976	0.0141063	0.00248545
neg_2449	0.00155169	0.0153255	0.00913458
neg_245	-0.00878392	-0.00377309	-0.00257213
neg_2450	0.00198164	0.00419944	-0.0103961
neg_2451	0.00453173	-0.0085494	0.0111205
neg_2452	-0.00232596	0.00813098	-0.00618414
neg_2453	-0.00463308	0.00768842	0.00275501
neg_2454	-0.00722325	0.0129041	-0.000869525
neg_2455	0.000974836	-0.00690786	0.00449862
neg_2456	0.0039816	0.00772123	0.00816303
neg_2457	0.0064241	-0.00213513	-0.0153504
neg_2458	0.00205267	0.00450151	0.00995259
neg_2459	0.000821499	-0.016667	0.00677598
neg_246	-0.00818991	0.00111121	-0.00358132
neg_2460	-0.000440116	-0.0169036	0.00643435
neg_2461	-0.00729985	0.000338045	-0.00606855
neg_2462	0.00290218	0.00206427	0.00194285
neg_2463	0.00291848	0.00505331	0.00300386
neg_2464	0.0123611	0.00123799	-0.00333641
neg_2465	0.00677423	0.0154193	-0.00102627
neg_2466	0.00419194	0.000379585	0.00676841
neg_2468	0.00102087	-0.0165409	0.0066229
neg_2469	-0.0051915	0.00144586	-0.0041344
neg_2470	-0.00718338	0.00147261	-0.00478751
neg_2471	0.00308566	0.00315736	0.001718
neg_2472	0.0119702	-0.00525933	0.0127446
neg_2473	0.0114703	-0.0025858	0.00415642
neg_2474	-0.00231659	0.0173451	-7.37948e-06
neg_2475	0.000782193	0.00950596	0.00920439
neg_2476	0.00338551	-0.00699065	0.0050035
neg_2477	-0.00153547	0.0114023	0.00482267
neg_2478	1.85003e-05	0.0133797	0.00510313
neg_2479	0.0125348	-0.00392773	0.000161335
neg_248	0.00360577	-0.00433325	0.0139849
neg_2480	0.00552701	0.012042	0.0100319
neg_2482	0.00967952	-0.00459924	0.0022191
neg_2483	0.00516978	-0.00636494	0.00259197
neg_2484	-0.00109819	0.0046067	-0.00350874
neg_2485	-0.002123	-0.00356351	0.00222287
neg_2486	-0.000472722	0.00868125	0.00572059
neg_2487	0.00448194	0.00838604	-0.00780131
neg_2488	0.00496985	-0.000984253	-0.0125791
neg_2489	0.0069929	-0.00753372	0.00489804
neg_2490	0.00284813	0.00606894	0.00876535
neg_2491	0.00903964	-0.0108884	0.00859097
neg_2494	0.0085224	-0.0120347	0.00798434
neg_2495	-0.00139158	-0.00435857	-0.000381198
neg_2497	0.0012523	-0.0159128	0.0057299
neg_2498	0.000597658	0.00161311	0.0111302
neg_2499	-0.000603336	-0.00369774	-0.00107087
neg_250	-0.00864862	-0.00669792	-0.000640891
neg_2500	-0.00440689	0.0134136	0.00211253
neg_2501	-0.000934551	-0.00141963	0.00281095
neg_2502	0.00800637	-0.00915262	0.00824039
neg_2503	0.00518543	0.00606036	0.00364562
neg_2504	0.00623379	0.000517983	-0.00880651
neg_2506	0.0134612	-0.00550572	0.000845947
neg_2507	0.0144219	-0.00619776	0.000679321
neg_2508	-0.000274276	-0.0155884	0.00875795
neg_2509	-0.00151223	-0.00483521	-0.000844398
neg_251	0.00301001	-0.00498469	0.013739
neg_2510	0.00272611	0.00433141	-0.0100121
neg_2512	0.00721008	0.00150547	0.0078631
neg_2513	-0.00348605	0.0168267	0.00384661
neg_2514	0.00886853	-0.0056173	0.0017321
neg_2515	0.0137416	-0.000925167	0.000294162
neg_2516	0.00410011	0.00736359	0.00955018
neg_2518	-0.00832572	0.000989332	-0.000199391
neg_252	-0.00931179	-0.000294839	-0.0108662
neg_2520	0.00154054	0.0142099	0.0105256
neg_2521	-0.00457144	-0.0142037	0.00564334
neg_2522	-0.000288179	0.00817232	-0.017435
neg_2523	-0.00054939	0.00800367	-0.0184311
neg_2524	0.00380736	-0.00681211	-0.0124599
neg_2525	0.00416417	-0.000778737	0.00448231
neg_2526	-0.00174861	-0.0104151	-6.19953e-08
neg_2527	-0.00150192	0.00843891	0.00855031
neg_2528	0.00379296	0.00279174	0.00490202
neg_2529	0.00564865	-0.00575521	0.0013677
neg_2530	0.00271687	0.00967336	0.000829843
neg_2531	-0.00700052	0.00390407	-0.00796312
neg_2532	-0.00754302	0.000400104	0.000774445
neg_2534	0.00133177	-0.0112818	0.00955405
neg_2535	-0.00033592	-0.0078827	-0.0131922
neg_2536	0.0106884	-0.00104406	0.00669169
neg_2537	0.00020632	-0.0127772	0.00957383
neg_2538	0.00426104	-0.00501929	0.0078166
neg_2539	4.46422e-05	0.0017278	0.00412842
neg_2540	0.00441522	-0.0046706	0.0079882
neg_2541	-0.00069663	-0.0103181	-0.000653641
neg_2542	0.00964327	-0.00135606	-0.00041866
neg_2543	0.000503207	0.0110229	0.00707602
neg_2544	-0.00140101	0.0102056	0.0042002
neg_2545	0.00733092	-0.0086367	0.00323624
neg_2546	0.00720691	0.0157478	0.00960609
neg_2547	-0.000290189	0.00962698	0.00926999
neg_2548	-0.00560683	0.0141054	0.00434874
neg_2549	-0.00103725	0.00243608	0.0109202
neg_255	0.00581139	-0.00492478	0.00984877
neg_2550	-0.000971304	0.0103814	0.00297395
neg_2552	-0.00406037	0.00024661	0.00548607
neg_2554	-0.00315267	0.00439073	0.0018115
neg_2555	-0.00311485	0.00461749	0.0019794
neg_2556	-0.00103459	0.0105586	0.00484216
neg_2559	-0.00551959	0.0136047	0.00455679
neg_256	-0.011765	-0.000199162	-0.0115988
neg_2560	-0.00599505	0.0135396	0.00106109
neg_2562	2.40815e-05	0.0149443	0.00863856
neg_2563	0.00564802	-0.00211752	0.00608876
neg_2565	0.00346799	0.00592741	-0.01129
neg_2566	-0.00201416	-0.00409747	0.00153813
neg_2567	0.0103444	-0.00367763	-0.00192279
neg_2568	0.00561022	-0.013854	0.00145067
neg_2569	0.00607984	-0.00195066	0.00602855
neg_257	0.0038869	-0.00400875	0.0116799
neg_2571	0.00548155	0.000160757	0.00613309
neg_2573	0.00517412	0.00175831	0.00772923
neg_2574	-0.00687282	-0.000424491	0.00200874
neg_2575	-0.00335691	-0.00219023	0.00241666
neg_2577	-0.00776256	-0.00953282	0.00427883
neg_2578	-0.000303886	-0.00582342	-0.010765
neg_2579	0.00291651	0.00221845	0.00606903
neg_2580	-0.00090264	0.01128	0.0050945
neg_2582	0.00577802	-0.00299967	0.00660391
neg_2583	0.0073996	-0.0043182	0.00747995
neg_2584	-0.00106945	0.0101392	0.00455052
neg_2586	0.000412668	-0.0143762	0.00365943
neg_2587	0.0075219	-0.00148932	-0.0040597
neg_2588	0.00400885	-0.00750453	0.0033022
neg_2589	0.0104018	-0.00913888	-0.00783418
neg_259	-0.0115889	-0.000913457	-0.00431653
neg_2590	-0.00282665	0.0160382	0.00398065
neg_2591	0.00133465	-0.00376867	0.0115885
neg_2592	-0.00678246	0.000456183	-0.00488991
neg_2593	-0.00692571	0.000620248	-0.00493165
neg_2595	-0.000355506	0.000941958	0.0137071
neg_2596	0.0019797	-0.00312796	-0.0154336
neg_2598	-0.00297298	0.00279052	0.00241686
neg_2599	0.00126665	0.00433155	-0.00625104
neg_260	-0.0103346	0.00201363	-0.0117729
neg_2600	0.00803266	-0.00573866	-0.0025559
neg_2601	-0.000847996	0.0129061	0.0078672
neg_2603	-0.00371828	0.00852109	-0.010711
neg_2604	-0.00145331	0.0102471	0.00471381
neg_2605	0.00414156	-0.00317383	-0.0185639
neg_2606	-0.00440689	0.0134136	0.00211253
neg_2607	0.00279165	0.00632101	0.00741509
neg_2608	0.00933964	-0.00667972	0.00293228
neg_261	0.00481246	-0.00569875	0.00622506
neg_2612	0.0042184	-0.00743416	-0.0100994
neg_2613	0.00635659	-0.0103437	-0.00406332
neg_2614	0.00548407	-0.00409002	-0.00820079
neg_2615	-0.0045652	0.0112099	0.00189362
neg_2616	0.00586894	-0.00862346	0.0029053
neg_2617	0.00383269	0.000456099	0.00767657
neg_2618	-0.00808395	0.00979307	-0.0042464
neg_2619	0.0110447	-0.00624459	-0.0046625
neg_262	-0.000595257	-0.0038092	0.00125728
neg_2621	-0.0045742	0.0135196	0.00203739
neg_2623	-0.0018588	0.00280706	-0.00272679
neg_2624	0.000643258	-0.0137098	0.00742754
neg_2625	-0.00276194	-0.00386183	0.00170048
neg_2626	0.00336262	-0.0058528	0.00655224
neg_2627	-0.0046182	0.00529442	0.00405414
neg_2628	0.00181144	0.0124296	-0.00521141
neg_2629	-0.00552478	0.00567862	-0.00916312
neg_263	0.00394564	-0.00169254	0.00867423
neg_2630	-0.00148949	0.0113258	0.00470569
neg_2631	0.00445828	0.000217567	-0.00205643
neg_2633	0.00781206	0.00464568	0.00684592
neg_2634	0.00721285	-0.00343217	-0.0052998
neg_2637	0.00124011	0.00597283	-0.0100506
neg_2638	0.00187252	0.0104038	-0.00325628
neg_264	0.00443481	-0.00428833	0.0123009
neg_2641	0.00972544	-0.00105976	0.00108964
neg_2642	0.00895461	0.000977498	0.00380276
neg_2646	0.00449682	0.00165218	-0.00548261
neg_2647	-0.00467126	0.0135956	0.00203144
neg_2648	0.00846618	0.00109347	-0.00745158
neg_2649	-0.00141417	0.01097	0.00511502
neg_2650	0.00441218	-0.00570291	0.00687748
neg_2651	0.000858823	0.0100705	0.00431593
neg_2652	-0.00109866	0.0103562	0.00499246
neg_2655	0.00841045	-0.00506363	0.00475602
neg_2656	-0.00429033	0.0130937	-0.00429155
neg_2657	0.0135315	-0.0110784	0.00728908
neg_2658	-0.00240217	0.0126426	0.00549711
neg_2659	-0.00440928	0.014759	0.00412496
neg_266	0.00662189	-0.00438852	0.0122945
neg_2660	-0.00274159	0.00416359	0.00223602
neg_2661	0.00600633	0.00803739	0.0125124
neg_2662	0.00456649	-0.00126232	0.00103815
neg_2663	-0.00183001	-0.00503031	-0.00129509
neg_2664	0.00129718	0.00386651	-0.0106969
neg_2665	-0.00270249	0.013263	-0.000289306
neg_2666	-0.00505947	0.0161485	0.00449793
neg_2667	0.00248472	0.0114808	0.00665686
neg_2668	0.00112797	0.0131148	-0.000403701
neg_2669	-0.00858727	-0.0140084	-0.00143796
neg_2670	-0.00806097	0.00457916	-0.00369757
neg_2671	0.00186654	0.00402543	-0.00170775
neg_2672	0.00166479	0.00377748	0.00482666
neg_2673	0.00213738	0.000880376	0.00264821
neg_2675	0.000891327	0.0114948	0.00160083
neg_2676	0.00329747	0.000744431	0.00883513
neg_2677	-0.000585101	-0.00302624	0.00876163
neg_2678	0.00772217	-0.0124814	0.00566394
neg_2679	-0.00814783	0.00617454	-0.00325079
neg_268	0.00471616	-0.0037733	0.00866821
neg_2680	0.00767694	-0.00874663	-0.0167
neg_2681	-0.00701815	0.0139249	0.000420871
neg_2682	-0.00148027	0.0100598	0.00454558
neg_2683	-0.00149498	0.010141	0.00457382
neg_2684	-0.00201774	0.0110465	0.00484864
neg_2685	-0.00440689	0.0134136	0.00211253
neg_2686	0.000853074	0.0100646	0.00497636
neg_2687	-0.00440522	0.0134122	0.00211548
neg_2688	-0.00336399	0.0136124	0.00300496
neg_2689	0.00108822	-0.00553433	0.0104904
neg_269	0.00196303	-0.00152521	0.0108345
neg_2690	0.00731975	0.0138358	-0.00104516
neg_2691	0.00625078	0.00519469	0.00764858
neg_2692	0.011065	0.00200142	0.00107588
neg_2693	0.00107651	0.0172651	0.0067378
neg_2694	0.00169244	-0.00171303	0.0090327
neg_2695	0.0106147	-0.00183624	0.00961777
neg_2696	0.00028107	0.00973428	0.00494397
neg_2697	-0.00912952	0.0144381	0.00206219
neg_2698	0.0068148	-0.00564616	0.0010589
neg_2699	-0.000308131	-0.00653926	0.00644178
neg_270	-0.00137283	-0.00206874	0.00289804
neg_2700	0.00301796	-0.00538361	-0.019201
neg_2701	0.00618265	-0.00399326	0.00458416
neg_2703	0.00147285	-0.0100845	-0.0176789
neg_2705	0.00542744	-0.00259811	-0.0148392
neg_2706	-0.00119921	-0.00245034	0.00291066
neg_2707	-0.000105114	-0.00489097	0.00676826
neg_2709	8.13459e-05	-0.0076326	0.00482737
neg_271	0.00173885	-0.000425552	0.0137682
neg_2710	-0.00078024	-0.00193302	0.00719442
neg_2713	0.00170082	-0.00694215	0.00856362
neg_2714	0.00139309	0.00680529	0.0103177
neg_2715	0.00804098	-0.00607813	0.0150128
neg_2716	0.00223631	0.00332216	0.00474907
neg_2717	0.00622975	-0.00380757	9.28609e-06
neg_2719	0.00184705	-0.00729007	0.00832143
neg_2720	0.0118977	-0.00450644	0.00579015
neg_2722	0.00840449	-0.0059459	0.00637936
neg_2723	0.00206626	-0.0105295	0.00395364
neg_2724	0.0029187	0.00870031	-0.00684041
neg_2727	-0.000735609	0.00953311	0.00543447
neg_2728	-0.000756725	-0.00664844	0.00549866
neg_2729	-0.00614655	0.00495698	0.00199586
neg_273	-0.00558387	0.00161273	-0.00505969
neg_2730	0.0130294	-0.00405461	0.00204644
neg_2732	0.00239987	-0.00354096	0.00836432
neg_2733	0.00831302	-0.00691277	0.0111321
neg_2734	0.0120592	-0.0121568	-0.000777235
neg_2735	-0.00260124	0.00931524	0.00640513
neg_2736	-0.000560643	0.00977231	0.00506498
neg_2737	0.0127131	-0.00498673	-0.0101347
neg_2738	-0.00440971	0.0137495	0.00111379
neg_2739	-0.00468352	0.0151336	-0.00165691
neg_274	0.000375579	-0.00403636	0.00521225
neg_2740	0.00811297	-0.00241945	-0.00131936
neg_2742	0.0113149	-0.00489072	0.00577679
neg_2744	-0.000866278	0.00213423	0.00829078
neg_2745	-0.00179423	-0.00516104	-0.0165784
neg_2746	-0.000619691	-0.00630231	0.00126688
neg_2747	0.002421	0.00178814	0.0117019
neg_2748	0.00220808	-0.00146407	-0.00360871
neg_275	0.0081364	0.000628967	0.00171305
neg_2750	-0.00389522	0.00827377	0.00416708
neg_2751	-0.00486702	0.000890583	0.000671679
neg_2752	0.00987604	-0.00370754	0.0103948
neg_2754	0.00667966	-0.0112505	0.000349071
neg_2755	-0.00791508	0.0149449	0.00605536
neg_2756	0.0081401	0.00772348	0.00829042
neg_2757	-0.00569941	-0.0104755	-0.00917492
neg_2759	-0.00135638	0.0101036	0.00459225
neg_276	0.00905372	0.00102293	-0.00937916
neg_2760	0.00518698	0.00721169	0.00785211
neg_2761	-0.000683976	-8.4594e-05	0.00360604
neg_2763	0.00470329	0.00730993	0.00779694
neg_2764	-0.000527557	0.00982776	0.00550321
neg_2768	-0.00147143	0.0101148	0.00457266
neg_2769	-0.00155705	0.0106368	0.00448668
neg_277	0.00439797	0.000170953	-0.00131667
neg_2770	-0.00178451	0.00623604	0.00414349
neg_2772	-0.00068204	-0.00277254	0.00419017
neg_2773	-0.00734006	0.0041518	-0.00472446
neg_2774	-0.00511779	-0.00313883	0.0017132
neg_2775	-0.000249352	0.00763929	-0.0183134
neg_2776	-0.000982424	0.00894512	-0.0177653
neg_2777	-0.00754119	0.00303005	-0.00399606
neg_2778	-0.00441005	0.0151825	0.00411937
neg_2779	-0.00140098	0.0101663	0.00508283
neg_278	0.00176151	0.00686497	0.00732152
neg_2781	-0.00110671	0.0101856	0.0048876
neg_2782	0.0143347	-0.00232846	0.00612136
neg_2783	0.0064664	-0.00180327	0.00331608
neg_2784	0.00619544	-0.00764937	-0.0010144
neg_2785	0.0118614	-0.00957289	0.00539273
neg_2786	-0.00799607	0.00640969	-0.000655332
neg_2787	0.00914736	0.00363741	0.00583557
neg_2789	-0.00391636	0.00813208	-0.0108488
neg_279	0.0100765	-0.00649501	-0.00264288
neg_2790	0.000644553	0.0107753	0.00243335
neg_2791	0.00857647	0.00678315	0.00867404
neg_2792	0.016034	-0.00446676	0.00642833
neg_2793	0.0042868	0.00559811	0.0073393
neg_2794	0.00496269	0.00389928	0.00749862
neg_2795	-0.00200724	-0.0028066	0.0122747
neg_2796	-0.0043508	0.0133977	0.00213494
neg_2797	-0.000502129	0.00335023	-0.00776984
neg_2798	0.00111492	-0.00053783	4.97611e-05
neg_2799	-0.00619567	0.0133367	0.000689737
neg_2801	0.00857617	-0.00929344	0.00916021
neg_2802	-0.00780455	0.0128835	-0.00047752
neg_2803	0.0089007	-0.00849416	-0.0130674
neg_2804	-0.00760396	0.00177223	-0.0045104
neg_2805	0.00921992	-0.00910153	0.00580245
neg_2807	0.00393229	-0.00243538	0.00401777
neg_2809	0.00346797	-0.0153169	-0.00530094
neg_281	0.00537543	-0.00596279	0.00795726
neg_2810	0.00465007	-0.00800857	-0.00333295
neg_2811	0.00386941	-0.0151285	-0.000137809
neg_2812	0.00509023	-0.00309202	-0.000295041
neg_2813	0.0106641	-0.00478724	0.00366335
neg_2814	-0.00430683	0.0134284	0.00216006
neg_2815	0.00353319	-0.00221052	0.00444972
neg_2816	0.0049478	-0.00270171	0.00259897
neg_2817	-0.00160398	0.0100911	0.00465818
neg_2818	-0.000334492	0.0124381	0.00765525
neg_2819	0.0040446	0.0128442	-0.00540389
neg_282	0.0140397	-0.0105431	-0.000234672
neg_2820	-0.00542001	0.0149964	-0.0120573
neg_2821	-0.00360001	0.0144017	0.00218465
neg_2822	0.000767336	0.0116092	-0.0152554
neg_2823	-0.00443166	0.0134177	0.00209559
neg_2824	-0.00427388	0.00631073	0.00249926
neg_2826	-0.00442457	0.0136439	0.00239306
neg_2827	-0.00440689	0.0134136	0.00211253
neg_2829	-0.00440589	0.0134171	0.00211586
neg_2830	-0.00438552	0.0133838	0.00206243
neg_2832	0.0019627	-0.00175297	-0.0150575
neg_2834	0.00171011	-0.00225906	-0.0163514
neg_2835	0.00161062	0.0114959	-0.0074953
neg_2836	0.00552233	-0.00750844	-0.00978659
neg_2837	0.00293874	-0.00635366	0.00228008
neg_2838	0.00818453	-0.0052862	0.00762359
neg_2839	0.00870861	-0.00504619	-0.00372227
neg_284	0.0127867	-0.00948816	0.00823115
neg_2840	-0.00484388	-0.00790826	-0.000602694
neg_2841	0.00419807	-0.00304415	-0.0149353
neg_2842	-0.00151015	0.0101973	0.00460534
neg_2844	0.0120832	0.00449894	-0.00117536
neg_2845	0.00471581	0.0012458	-0.00565845
neg_2846	0.00036163	-0.000846546	0.00560475
neg_2847	-0.000117373	0.00950913	0.00616313
neg_2848	-0.00223735	0.00531949	0.0082404
neg_2849	-0.00150982	0.010844	0.0062172
neg_2850	-0.0102364	0.000905123	0.00388132
neg_2852	-0.00184925	0.0109147	0.00402395
neg_2853	0.00844514	-0.00525326	0.00600296
neg_2854	0.00707594	-0.00509938	0.00673917
neg_2857	0.00230716	-0.00114044	-0.00252463
neg_2859	0.0119258	-0.00358162	0.0108103
neg_286	0.0096554	-0.00510418	0.0113237
neg_2861	0.000177782	0.0108444	0.0102081
neg_2862	-0.00465589	0.0159437	0.00494653
neg_2864	-0.0102428	0.0156737	-0.00451783
neg_2865	-0.000221406	-0.00651487	-0.00899497
neg_2866	-0.0027398	-0.00383294	0.00167853
neg_2867	-0.00157057	0.01896	0.0072163
neg_2868	0.0145754	-0.00464968	-0.00233714
neg_2869	5.25344e-06	0.0105644	0.0087123
neg_287	0.0134963	-0.00609652	-0.0023428
neg_2870	0.00333219	0.007623	0.00841559
neg_2873	-0.00807812	0.0104966	-0.00159279
neg_2874	-0.00385096	0.00537538	-0.0087245
neg_2875	0.00956144	-0.00785772	0.0089816
neg_2876	0.000532585	0.00950604	0.00898131
neg_2878	-0.000492178	0.00236423	0.00915636
neg_288	0.0130678	-0.00738208	0.0125963
neg_2881	0.0134798	-0.00598461	0.00196981
neg_2882	0.0105481	0.0104892	0.00599106
neg_2883	0.00708922	0.00497925	0.000289199
neg_2884	-0.00202635	0.00310847	0.00333025
neg_2885	-0.00439861	0.0135103	0.00212181
neg_2886	0.013577	-0.00729037	-0.00140275
neg_2887	0.0115369	-0.00598679	-0.00263401
neg_2888	0.00919701	-0.00414939	0.0126719
neg_2889	0.00673035	-0.00362178	0.00912016
neg_289	-0.0154671	0.0110801	0.00206791
neg_2890	0.00797355	-0.000828215	0.00202251
neg_2891	0.0138957	0.000439135	-0.00234733
neg_2892	0.012214	-0.00173777	0.00549667
neg_2893	0.00935578	0.00733131	0.00867481
neg_2894	-0.00261283	-0.00308833	0.000112464
neg_2895	0.000301855	0.010196	0.00893288
neg_2896	-0.00416044	0.000103725	-0.0159111
neg_2898	0.00506807	0.00605742	0.00973312
neg_290	0.0028916	-0.0131575	-0.00319117
neg_2900	0.00722695	-0.00587471	0.00343272
neg_2901	0.0117388	-0.0073908	0.00299348
neg_2902	0.0122658	0.00316887	0.00368544
neg_2903	-0.00806363	0.00286339	-0.00442692
neg_2904	0.00282805	0.0103425	0.00875798
neg_2905	-0.000475453	0.00192419	-0.00468821
neg_2906	0.00869729	-0.00212921	0.000779279
neg_2907	-0.000881832	-0.000183508	0.00719634
neg_2908	0.00145373	0.00723337	0.00746322
neg_2909	-0.000411859	0.00627958	0.00853119
neg_291	-0.00894098	2.60869e-05	-0.00522074
neg_2911	-0.00309052	0.00476843	0.00222565
neg_2912	-0.0035238	0.0150791	0.00492362
neg_2913	-0.00116996	0.00170995	0.00793103
neg_2914	0.00172031	0.00391641	-0.00281191
neg_2915	0.00358312	0.00271798	-0.00908666
neg_2916	-0.000954671	-0.00363285	-8.46427e-05
neg_2917	-0.00365514	0.00595605	0.00276365
neg_2918	0.0064153	-0.000795334	0.00689861
neg_2919	-0.0015927	0.000910032	0.00108095
neg_292	-0.000588607	0.00993407	0.00698825
neg_2920	0.00156379	-0.00400568	-0.0190327
neg_2922	-0.00501369	0.00270702	-0.0188139
neg_2923	0.00740101	-0.00788535	-0.00107536
neg_2924	0.00756751	-0.00537924	0.000695691
neg_2925	-0.0124459	-0.00440561	-0.00332221
neg_2926	-9.54198e-05	0.00453121	0.00516157
neg_2927	-0.00602304	0.0178887	0.00529491
neg_2928	0.0111096	0.00351561	0.0124792
neg_2929	0.00319847	-0.00815308	0.00114548
neg_293	0.00434235	-0.000728406	-0.00924844
neg_2930	-0.00437544	0.0134948	0.0026514
neg_2931	-0.00238974	-0.0112492	-0.00219434
neg_2932	0.00215736	0.010175	0.00360115
neg_2933	-0.00373646	0.0112978	0.00681112
neg_2934	-0.000840127	-0.00265783	0.000408387
neg_2936	-0.00107374	-0.0105804	-0.0124123
neg_2937	-0.00121372	0.0100016	0.0047389
neg_2938	-0.00712115	0.00222423	-0.0053264
neg_2939	0.00540983	-2.90029e-05	0.00427029
neg_294	0.0133876	-0.00967047	0.00578383
neg_2940	-0.00599269	0.0168432	0.00394199
neg_2941	-0.0040825	0.0147371	0.00349786
neg_2943	-0.000445864	0.00989635	-0.0164982
neg_2944	0.000289887	0.00948087	-0.0175169
neg_2945	-0.00410112	0.0141102	0.00322235
neg_2946	-0.00399139	0.0144296	0.0032426
neg_2947	-0.00355833	-0.000560977	0.00902902
neg_2948	-0.00369241	-0.000835282	0.00852802
neg_2949	-0.0084818	0.00613799	0.000590996
neg_295	-0.00439031	0.0160132	0.00421546
neg_2950	-0.00760987	0.00237632	0.00190327
neg_2951	0.00795191	-0.00177665	0.00118391
neg_2953	-0.00222061	0.0106629	0.00396741
neg_2954	-0.00370898	0.00177242	-0.00465415
neg_2955	-0.00952002	0.00551481	-0.00532079
neg_2957	-0.00377876	0.0139971	0.000915158
neg_2958	-0.00395188	0.010611	0.0050458
neg_2959	0.00896396	-0.00277528	0.00632557
neg_296	-0.0055376	0.0211323	0.0084456
neg_2960	-0.00140496	0.0100897	0.00460493
neg_2961	-0.00148005	0.010058	0.00452601
neg_2962	-0.00168171	0.00531327	0.00334444
neg_2963	0.00557389	0.0147368	0.00398384
neg_2964	0.0013498	0.0145939	0.00884806
neg_2965	0.0100643	-0.00342376	0.000666286
neg_2966	-0.00102661	0.0103933	0.00463847
neg_2967	0.000698206	0.0131062	0.00490648
neg_2968	-0.00280259	0.0151044	0.00254612
neg_2969	-0.000571925	0.011959	0.00490779
neg_2971	-0.00146516	0.010068	0.00455052
neg_2972	0.00325249	0.00596207	0.00801166
neg_2973	0.00369417	-0.00194687	0.0106295
neg_2974	-0.00772726	0.0165667	-0.000167707
neg_2975	0.00420406	-0.0120242	-0.000570814
neg_2976	0.00536283	0.0139377	0.00540186
neg_2977	0.00195789	0.0160673	0.00412992
neg_2979	0.00197476	0.00674084	0.00660372
neg_298	0.00635403	-0.00752717	0.00559795
neg_2980	-0.0104221	0.000243525	-0.00228143
neg_2981	-0.00985636	0.000173968	-0.00230217
neg_2983	-0.0014588	-0.0109372	0.0103559
neg_2984	-0.00556828	0.0118442	0.00273661
neg_2985	0.0100516	0.00649403	0.00531155
neg_2986	0.0139604	-0.00589634	-0.000595693
neg_2987	0.01065	-0.00725223	-0.00914619
neg_2988	-0.00761619	-0.0109213	0.00444168
neg_2989	0.00830814	-0.00799092	-0.00769443
neg_299	-0.000432444	-0.0109092	0.0124089
neg_2990	-0.00178996	-0.00940443	0.00440262
neg_2991	0.00131825	-0.0132066	0.00542194
neg_2992	0.00203481	0.00569331	0.00177644
neg_2993	-0.00944414	0.00466986	-0.00220466
neg_2994	0.0119213	-0.0115596	0.00644959
neg_2995	0.0124457	-0.0089511	-0.00952266
neg_2997	0.0104214	-0.00937843	-0.00708137
neg_2998	0.00139995	0.00660095	0.00902449
neg_2999	-0.00145839	0.010215	0.0048092
neg_3	-0.0138391	-0.0100428	-0.000692516
neg_300	-0.00306217	-0.00780506	-0.019259
neg_3000	0.00292854	0.00984438	0.00378347
neg_3001	-0.00247242	0.0157668	0.00421048
neg_3002	0.00465252	0.00377062	0.0126073
neg_3003	0.00471562	0.00428356	0.0130998
neg_3005	0.000534795	0.00246749	0.00820881
neg_3006	0.0130162	-0.00714312	-0.000321416
neg_3008	-0.00762392	0.00191282	-0.00103505
neg_3009	-0.00288819	-0.00272332	0.00193645
neg_301	-0.00860278	0.000966096	-0.00285711
neg_3010	-0.00530064	0.00473308	0.000248076
neg_3011	-0.00118	0.0101271	0.00556433
neg_3012	0.000895966	0.00416294	-0.00480174
neg_3013	-0.00392031	0.0151259	0.00426369
neg_3015	-0.0049172	0.013099	0.00230447
neg_3016	-0.00625295	0.0165429	-4.80735e-05
neg_3017	0.0164447	-0.0015837	-0.000748668
neg_3018	-0.00201382	0.00110629	0.00403294
neg_3019	0.00683189	0.00487226	0.0103814
neg_302	-0.00688799	0.01283	0.00343276
neg_3020	-0.00254103	0.0148999	-0.00412544
neg_3021	0.012691	-0.00619417	-0.00280075
neg_3024	0.000394672	0.0138679	-0.00546265
neg_3026	-0.00293899	-0.0147218	0.00871761
neg_3027	0.00131188	-0.000117905	-0.00182394
neg_3029	0.00960693	-0.00326717	0.0113309
neg_303	-0.00287735	0.0146957	-0.00084191
neg_3030	-0.00100363	0.00748298	0.00773545
neg_3032	-0.000887796	0.00124689	0.00416549
neg_3033	-0.00147624	0.00999506	0.00497339
neg_3034	0.00180985	0.00958482	0.00808966
neg_3035	0.013151	-0.00898573	0.00039799
neg_3036	-3.95773e-05	0.0106952	0.0059892
neg_3037	0.0121855	-0.00945665	-0.0041318
neg_3038	0.0021731	0.0112193	0.00333924
neg_3039	0.0110592	-0.003409	0.00715685
neg_304	-0.0149727	0.0101171	0.000378728
neg_3041	-0.00904224	0.00230113	0.00472738
neg_3042	-0.00570874	0.0144277	0.00432717
neg_3043	0.00496999	-0.0010844	0.00934967
neg_3044	0.00257524	0.00647487	0.00711866
neg_3045	0.000263601	0.0105485	0.00202148
neg_3046	0.000695675	-0.00229623	-0.0189454
neg_3047	0.00762974	-0.00492284	0.00630523
neg_3048	0.00921516	-0.00649252	0.00641594
neg_3049	-0.000614854	0.00708315	0.00190912
neg_305	0.00210892	-0.0143115	-0.0031522
neg_3050	0.00439871	0.00886397	0.00592196
neg_3051	0.00463815	0.00791595	0.00640587
neg_3052	-0.000169076	0.011719	0.00681433
neg_3053	0.011894	-0.00658292	-0.00375629
neg_3054	0.00643503	-0.00521128	-0.00324022
neg_3057	-0.00440147	0.0134241	0.00211717
neg_306	-0.00156083	0.0184725	-0.0020597
neg_3060	-0.000834629	0.00698854	-0.0143392
neg_3061	0.00251802	-0.00578224	0.00737386
neg_3062	0.0116992	-0.0102785	0.00596914
neg_3064	0.00552265	-0.00763232	0.00639898
neg_3065	0.00425212	0.00157359	-0.000233433
neg_3066	0.00659934	0.00466131	0.00474675
neg_3067	0.00396403	0.00152859	-0.0174464
neg_307	-0.00368695	0.00266772	0.00229676
neg_3070	0.00365972	-0.00210036	0.00422425
neg_3071	0.00249753	0.00415244	-0.0104315
neg_3073	0.00897098	-0.00137894	0.0142775
neg_3074	-0.00706051	0.000912211	-0.00424843
neg_3075	0.00778253	-0.00520786	0.00126085
neg_3076	-0.000130771	0.00378772	-0.00633287
neg_3078	0.00274643	0.00921207	0.00525569
neg_3079	0.00634343	-0.00462882	-0.000153894
neg_308	-0.00375779	0.00205937	0.00255899
neg_3080	0.00859098	-0.00099891	0.0112447
neg_3082	-0.000946498	0.0148995	-0.00140569
neg_3085	-0.00269574	0.012685	0.00277907
neg_3086	0.00691241	-0.00450453	0.00124503
neg_3087	0.00503643	-0.00606836	0.00623372
neg_3088	-0.0017201	-0.00443077	0.00772092
neg_3089	0.00577647	0.00464344	0.00409586
neg_3090	0.00255157	0.00327496	0.000944664
neg_3091	0.00839547	-0.00506828	0.00781178
neg_3092	-0.000905606	-0.0104818	-0.000687429
neg_3093	0.00223508	0.00706244	-0.0099782
neg_3094	-0.00520966	0.0139588	0.00268807
neg_3096	-0.00111185	0.0102465	0.00503881
neg_3097	0.0077853	-0.00237699	-0.000488955
neg_3098	0.00685603	-0.00649085	-0.0164945
neg_3099	-0.00394302	0.0142837	0.00014981
neg_3100	0.00595963	0.00672664	0.00552067
neg_3101	0.00792254	0.0147399	0.00148568
neg_3102	-0.0037036	0.006992	0.00272487
neg_3104	-0.000552145	0.00966227	0.0107449
neg_3106	0.00923136	-0.00576454	0.00780865
neg_3107	-0.00763853	-0.0103118	0.00468292
neg_3108	-0.00224634	-0.00594081	0.00228388
neg_3109	-0.000772695	0.0170911	-0.000371652
neg_311	-0.00951885	0.0052065	0.00481939
neg_3114	-0.00160627	-0.00454551	0.0017999
neg_3115	-0.00346293	0.0127319	0.00309368
neg_3116	-0.000862356	-0.00103209	0.002406
neg_3117	0.00129868	0.00392814	-0.010738
neg_3118	-0.00326913	0.00410067	0.00157082
neg_3119	0.00305502	-0.00187657	-0.0114783
neg_312	0.0069581	0.00449329	0.00488805
neg_3120	-0.00287235	-0.00279371	0.00261778
neg_3122	0.0041761	-3.02003e-05	-0.00715249
neg_3123	-0.0096046	0.00451418	0.00686778
neg_3124	0.00486998	-0.00897173	0.00703929
neg_3125	-0.00250274	-0.00928132	0.00502001
neg_3126	-0.00387317	0.00361156	0.00196439
neg_3127	-0.00328656	-0.00328024	0.00181519
neg_3128	-0.00318424	-0.00351968	0.00197183
neg_3129	-0.000432272	-0.00414707	0.00191601
neg_3130	0.00912918	-0.00162698	-0.00555326
[truncated: 14,052 more rows]
