# Supplementary material for: Changes in oral, skin, and gut microbiota in children with atopic dermatitis: a case-control study
Source: Front Microbiol. 2024 Aug 15;15:1442126. doi: 10.3389/fmicb.2024.1442126 (PMC11358084; doi:10.3389/fmicb.2024.1442126)
Supplement: Supplementary file 1 [file Data_Sheet_1.ZIP › raw data/Metabolomic data /C_vs_Cc.all.xlsx]

## Sheet: Sheet1
#ID	name	C1	C2	C3	C4	C5	C6	C7	C8	C9	C10	C11	C12	C13	C14	C15	C16	C17	C18	C19	C20	Cc1	Cc2	Cc3	Cc4	Cc5	Cc6	Cc7	Cc8	Cc9	Cc10	Cc11	Cc12	Cc13	Cc14	Cc15	Cc16	Cc17	Cc18	Cc19	Cc20	C_Mean	Cc_Mean	Fold_change	log2FC	Pvalue	VIP	regulated
neg_1006	Normethandrone	156.8	198.102	607.567	1140.79	373.708	115.737	424.253	902.276	376.835	578.245	313.599	396.205	78.3998	99.0512	424.253	902.276	578.245	607.567	373.708	115.737	640.453	659.706	59.0549	825.107	741.718	121.407	50.8785	316.126	548.438	1293.31	825.107	1293.31	121.407	659.706	548.438	548.438	640.453	59.0549	50.8785	316.126	487.431	525.62	1.07835	0.10882	0.817437	0.279342	unchanged
neg_1013	Hexadecyl ferulate	2359.42	464.85	102.429	488.664	6406.95	221.059	1673.23	651.653	429.432	5217.3	4718.85	929.7	1179.71	232.425	1673.23	651.653	5217.3	102.429	6406.95	221.059	447.782	3133.89	339.966	1018.75	527.609	186.219	118.306	43.5106	375.514	2940.61	1018.75	2940.61	186.219	3133.89	375.514	375.514	447.782	339.966	118.306	43.5106	1801.5	913.216	0.50692	-0.98017	0.284944	1.01219	unchanged
neg_1014	Maslinic Acid	4217.76	4372.72	6582.76	4016.69	1931.73	2483.63	3824.05	3987.23	989.469	2997.31	8435.52	8745.44	2108.88	2186.36	3824.05	3987.23	2997.31	6582.76	1931.73	2483.63	2216.07	12266.5	3816.87	3090.36	5938.4	2551.23	1281.9	2306.06	1701.84	6649.82	3090.36	6649.82	2551.23	12266.5	1701.84	1701.84	2216.07	3816.87	1281.9	2306.06	3540.34	4181.91	1.18122	0.240276	0.591015	0.539491	unchanged
neg_1016	PA(10:0/8:0)	13457.5	37960.6	4128.8	115326	52878.6	6427.49	14323.4	7689.12	29544.3	31870.4	26915	75921.3	6728.74	18980.3	14323.4	7689.12	31870.4	4128.8	52878.6	6427.49	11647.7	166169	19340.5	62723.9	41818.5	2764.44	4877.51	1570.04	76742.1	85011.8	62723.9	85011.8	2764.44	166169	76742.1	76742.1	11647.7	19340.5	4877.51	1570.04	31360.6	47266.6	1.5072	0.591867	0.430367	0.820501	unchanged
neg_1024	Squamosinin A	522.119	57.8047	39.843	530.285	17506	84.0579	1537.82	1251.79	522.949	495.918	1044.24	115.609	261.059	28.9024	1537.82	1251.79	495.918	39.843	17506	84.0579	1480.28	496.792	74.5816	1153.08	1343.39	67.5065	25.5351	357.446	468.776	131.978	1153.08	131.978	67.5065	496.792	468.776	468.776	1480.28	74.5816	25.5351	357.446	2254.86	559.937	0.248325	-2.0097	0.347205	0.803828	unchanged
neg_1029	SM(d16:1/20:4(8Z,11Z,14Z,17Z)-2OH(5S,6R))	3280.82	2453.17	2886.03	554.239	856.902	1280.77	3120.19	5517.27	1848.99	841.403	6561.65	4906.33	1640.41	1226.58	3120.19	5517.27	841.403	2886.03	856.902	1280.77	1381.84	308.641	1172.93	2592.47	2485.19	2239.28	121.647	2012.02	406.637	3444.44	2592.47	3444.44	2239.28	308.641	406.637	406.637	1381.84	1172.93	121.647	2012.02	2263.98	1616.51	0.714013	-0.485979	0.293812	1.05046	unchanged
neg_1031	3,4-dihydroxy-5-all-trans-nonaprenylbenzoate	197.515	538.119	182.696	671.79	291.117	213.014	4739.47	213.127	525.717	415.827	395.031	1076.24	98.7576	269.06	4739.47	213.127	415.827	182.696	291.117	213.014	408.521	60.1637	163.808	1006.25	350.612	32.2693	72.5721	106.54	272.825	7929.25	1006.25	7929.25	32.2693	60.1637	272.825	272.825	408.521	163.808	72.5721	106.54	798.839	1040.28	1.30224	0.380996	0.789621	0.326269	unchanged
neg_1038	undecylprodigiosin	20.2338	3.59124e-09	23.3154	75.3835	31.5714	3.59124e-09	7.69989	22.5259	61.0558	17.2904	40.4676	7.18248e-09	10.1169	1.79562e-09	7.69989	22.5259	17.2904	23.3154	31.5714	3.59124e-09	86.0919	7.53175	3.59124e-09	75.9427	74.643	3.59124e-09	6.81873	23.9863	7.64456	37.1342	75.9427	37.1342	3.59124e-09	7.53175	7.64456	7.64456	86.0919	3.59124e-09	6.81873	23.9863	25.9076	31.9793	1.23436	0.303762	0.656357	0.548202	unchanged
neg_1039	(S)-Dihydroorotate	312.479	187.972	252.278	204.525	198.429	209.986	185.353	278.442	240.18	176.316	624.959	375.944	156.24	93.986	185.353	278.442	176.316	252.278	198.429	209.986	271.897	151.681	183.085	190.275	232.306	205.148	184.411	292.626	165.064	249.928	190.275	249.928	205.148	151.681	165.064	165.064	271.897	183.085	184.411	292.626	224.596	212.642	0.946776	-0.078905	0.568153	0.622139	unchanged
neg_1044	2-(alpha-D-Mannosyl)-3-phosphoglycerate	3109.94	1654.69	2419.77	1762.35	1620.37	2030.6	1609.28	2817.75	2234.84	1426.77	6219.89	3309.38	1554.97	827.345	1609.28	2817.75	1426.77	2419.77	1620.37	2030.6	2306.49	1310.34	1876.74	1613.75	1935.12	2156.38	1860.5	2725.48	1420.9	2666.49	1613.75	2666.49	2156.38	1310.34	1420.9	1420.9	2306.49	1876.74	1860.5	2725.48	2068.64	1987.22	0.960642	-0.0579292	0.733198	0.416771	unchanged
neg_1050	(1alpha,3beta,20S,22R,24S,25S)-Pubescenin	3.59124e-09	3.59124e-09	10.7393	83.4095	25.6576	2.43003	24.5705	29.8517	23.8579	46.4036	7.18248e-09	7.18248e-09	1.79562e-09	1.79562e-09	24.5705	29.8517	46.4036	10.7393	25.6576	2.43003	77.633	15.1224	3.59124e-09	78.9629	65.9656	18.335	9.80428	27.8961	18.4722	1508.24	78.9629	1508.24	18.335	15.1224	18.4722	18.4722	77.633	3.59124e-09	9.80428	27.8961	24.692	182.043	7.37255	2.88216	0.314802	1.05397	unchanged
neg_1053	PS(22:2(13Z,16Z)/15:0)	151.873	658.83	24.2224	35.2157	43.2688	573.957	1106.68	3.59124e-09	838.146	506.742	303.746	1317.66	75.9364	329.415	1106.68	3.59124e-09	506.742	24.2224	43.2688	573.957	43.5046	5.44978	112.965	53.8068	11.9513	8.24261	235.074	949.471	20.1407	717.354	53.8068	717.354	8.24261	5.44978	20.1407	20.1407	43.5046	112.965	235.074	949.471	393.894	215.796	0.547853	-0.868138	0.294696	0.991102	unchanged
neg_1056	Juglone	197.978	108.114	172.346	106.758	123.602	133.976	105.243	184.849	151.032	120.861	395.957	216.228	98.9892	54.0571	105.243	184.849	120.861	172.346	123.602	133.976	166.776	99.892	135.51	108.678	121.682	142.933	129.904	202.019	104.468	153.366	108.678	153.366	142.933	99.892	104.468	104.468	166.776	135.51	129.904	202.019	140.476	136.523	0.97186	-0.0411799	0.791239	0.350419	unchanged
neg_1062	Ganoderenic acid B	161.752	214.987	114.737	343.078	111.04	4.28099	261.257	56.3213	489.812	71.3335	323.505	429.974	80.8762	107.493	261.257	56.3213	71.3335	114.737	111.04	4.28099	209.891	10.3854	154.717	55.1172	745.61	102.288	7.34773	100.049	1450.21	63.1338	55.1172	63.1338	102.288	10.3854	1450.21	1450.21	209.891	154.717	7.34773	100.049	182.86	289.875	1.58523	0.664691	0.499533	0.628318	unchanged
neg_1067	Benzoquinoneacetic acid	631.847	346.17	530.347	385.617	385.52	378.254	399.09	517.182	460.721	366.4	1263.69	692.34	315.924	173.085	399.09	517.182	366.4	530.347	385.52	378.254	494.492	258.761	441.553	372.98	420.327	441.591	363.678	535.519	348.239	579.338	372.98	579.338	441.591	258.761	348.239	348.239	494.492	441.553	363.678	535.519	440.115	425.648	0.967129	-0.0482195	0.734222	0.412877	unchanged
neg_1069	Riboflavin cyclic-4',5'-phosphate	261.916	116.799	290.351	335.694	125.914	185.559	91.1701	305.23	251.447	325.804	523.833	233.599	130.958	58.3997	91.1701	305.23	325.804	290.351	125.914	185.559	266.077	152.524	124.267	131.859	321.886	147.105	165.182	312.137	1326.59	246.293	131.859	246.293	147.105	152.524	1326.59	1326.59	266.077	124.267	165.182	312.137	228.988	319.392	1.3948	0.480053	0.461049	0.611992	unchanged
neg_1070	31-Norcyclolaudenone	2254.62	3357.58	1972.34	5696	3100.08	545.431	1182.75	2351.45	4066.27	6395.11	4509.24	6715.16	1127.31	1678.79	1182.75	2351.45	6395.11	1972.34	3100.08	545.431	2309.27	3684.57	1623.69	2743.93	7551.59	1605.04	1437.13	1684.04	14555.2	5360.46	2743.93	5360.46	1605.04	3684.57	14555.2	14555.2	2309.27	1623.69	1437.13	1684.04	3092.16	4255.49	1.37622	0.460708	0.431563	0.718379	unchanged
neg_1073	LysoPE(0:0/18:0)	53.9553	3.59124e-09	128.348	43.9407	3.5825	4.21967	3.59124e-09	3.97435	20.72	3.59124e-09	107.911	7.18248e-09	26.9777	1.79562e-09	3.59124e-09	3.97435	3.59124e-09	128.348	3.5825	4.21967	95.5629	3.59124e-09	25.2359	195.382	22.2176	11.2489	7.72938	71.9582	5.14016	453.819	195.382	453.819	11.2489	3.59124e-09	5.14016	5.14016	95.5629	25.2359	7.72938	71.9582	25.8741	88.8295	3.43314	1.77953	0.205684	1.2927	unchanged
neg_1074	LysoPE(0:0/22:0)	48.3807	3.59124e-09	105.41	16.8571	3.59124e-09	3.59124e-09	3.59124e-09	5.45938	10.9079	3.59124e-09	96.7615	7.18248e-09	24.1904	1.79562e-09	3.59124e-09	5.45938	3.59124e-09	105.41	3.59124e-09	3.59124e-09	106.623	3.59124e-09	19.9182	173.706	15.1972	3.59124e-09	3.59124e-09	32.6193	5.89689	385.264	173.706	385.264	3.59124e-09	3.59124e-09	5.89689	5.89689	106.623	19.9182	3.59124e-09	32.6193	18.7015	73.9224	3.95275	1.98286	0.201376	1.30277	unchanged
neg_1077	2,3-Dihydro-5-methyl-3-thiophenethiol	10794.3	5868.14	8297.77	6344.98	6371.99	7053.12	5928.72	9287.83	8003.05	5591.87	21588.5	11736.3	5397.13	2934.07	5928.72	9287.83	5591.87	8297.77	6371.99	7053.12	7937.62	5056.32	6785.54	5886.57	6624.98	7461.78	6850.16	9448.58	5255.76	8268.92	5886.57	8268.92	7461.78	5056.32	5255.76	5255.76	7937.62	6785.54	6850.16	9448.58	7354.17	6957.62	0.946078	-0.0799686	0.574714	0.643351	unchanged
neg_1085	MG(20:5(7Z,9Z,11E,13E,17Z)-3OH(5,6,15)/0:0/0:0)	8.12213	72.5517	524.434	3.59124e-09	25.3103	0.142166	153.968	17.393	2605.98	101.352	16.2443	145.103	4.06107	36.2759	153.968	17.393	101.352	524.434	25.3103	0.142166	1513.95	97.5921	17.84	240.943	550.665	2.0504	12.5853	226.407	685.666	859.942	240.943	859.942	2.0504	97.5921	685.666	685.666	1513.95	17.84	12.5853	226.407	350.926	420.764	1.19901	0.261847	0.81832	0.278903	unchanged
neg_1096	2-Deoxy-D-ribose 5-phosphate	3592.9	1929.19	3296.06	2295.87	1790.51	2387.93	1788.12	3155.95	2551.69	1556.82	7185.79	3858.38	1796.45	964.595	1788.12	3155.95	1556.82	3296.06	1790.51	2387.93	2578.2	1326.97	2144.55	2374.84	2035.88	2650.88	2267.92	3577.35	1680.61	3760.98	2374.84	3760.98	2650.88	1326.97	1680.61	1680.61	2578.2	2144.55	2267.92	3577.35	2434.5	2439.82	1.00218	0.0031459	0.987264	0.0521779	unchanged
neg_1100	beta-L-Arabinose 1-phosphate	1210.7	689.554	970.133	714.44	735.456	776.232	687.549	1061.59	916.834	672.959	2421.39	1379.11	605.348	344.777	687.549	1061.59	672.959	970.133	735.456	776.232	977.667	558.267	780.656	681.755	807.632	788.015	755.401	1061.05	596.415	1001.27	681.755	1001.27	788.015	558.267	596.415	596.415	977.667	780.656	755.401	1061.05	843.545	800.813	0.949343	-0.0749983	0.59808	0.597904	unchanged
neg_1110	1-(5'-Phosphoribosyl)-5-amino-4-(N-succinocarboxamide)-imidazole	693.714	368.171	519.286	372.184	379.445	397.972	388.997	553.207	478.587	366.539	1387.43	736.341	346.857	184.085	388.997	553.207	366.539	519.286	379.445	397.972	507.386	264.914	452.266	344.514	448.943	482.54	410.547	601.031	326.742	484.959	344.514	484.959	482.54	264.914	326.742	326.742	507.386	452.266	410.547	601.031	451.81	432.384	0.957005	-0.0634022	0.680786	0.503662	unchanged
neg_1116	2-Fluorocyclohexadiene-cis,cis-1,2-diol-1-carboxylate	218.999	149.292	172.282	151.306	124.878	150.524	137.506	190.538	162.318	123.402	437.997	298.585	109.499	74.6462	137.506	190.538	123.402	172.282	124.878	150.524	173.854	94.8183	136.399	157.548	134.142	147.537	139.5	207.783	110.303	227.79	157.548	227.79	147.537	94.8183	110.303	110.303	173.854	136.399	139.5	207.783	158.104	152.968	0.967509	-0.0476525	0.751988	0.377252	unchanged
neg_1118	dTDP-4-oxo-2-deoxy-alpha-D-pentos-2-ene	505.748	224.783	395.17	79.1642	137.103	332.609	3.59124e-09	455.872	381.637	255.103	1011.5	449.567	252.874	112.392	3.59124e-09	455.872	255.103	395.17	137.103	332.609	299.59	171.97	308.331	228.227	293.759	407.881	282.183	430.44	224.023	426.025	228.227	426.025	407.881	171.97	224.023	224.023	299.59	308.331	282.183	430.44	276.719	307.243	1.11031	0.150959	0.618312	0.39302	unchanged
neg_1121	9-Amino-N-[3-(Dimethylamino)Propyl]Acridine-4-Carboxamide	68.8231	6493.03	21.1355	507.769	2.31532	3.14028	13.0088	24.1049	51.0644	84.4013	137.646	12986.1	34.4115	3246.51	13.0088	24.1049	84.4013	21.1355	2.31532	3.14028	65.1026	3.59124e-09	23.9814	87.2801	8.88551	35.045	63.1249	26.5695	3.59124e-09	276.37	87.2801	276.37	35.045	3.59124e-09	3.59124e-09	3.59124e-09	65.1026	23.9814	63.1249	26.5695	726.879	58.6359	0.080668	-3.63186	0.325709	1.03058	unchanged
neg_1136	DG(19:0/20:5(5Z,8Z,11Z,14Z,16E)-OH(18R)/0:0)	7596.94	5474.35	8491.45	23253.8	5137.14	12023.3	2915.67	16428.2	19034.7	3806.39	15193.9	10948.7	3798.47	2737.18	2915.67	16428.2	3806.39	8491.45	5137.14	12023.3	72619	933.703	12228.5	9095.91	11387.7	16848.7	2407.74	17699.9	2868.91	3144.47	9095.91	3144.47	16848.7	933.703	2868.91	2868.91	72619	12228.5	2407.74	17699.9	10416.2	14923.5	1.43272	0.518753	0.535703	0.661192	unchanged
neg_1139	dTDP-3,4-dioxo-2,6-dideoxy-D-glucose	581.251	224.636	437.272	283.275	232.298	356.967	248.141	465.855	393.721	59.8418	1162.5	449.273	290.625	112.318	248.141	465.855	59.8418	437.272	232.298	356.967	315.21	253.898	299.931	244.501	263.596	383.589	328.024	467.046	140.226	416.067	244.501	416.067	383.589	253.898	140.226	140.226	315.21	299.931	328.024	467.046	328.326	311.209	0.947866	-0.0772446	0.763322	0.357257	unchanged
neg_1143	PA(20:3(5Z,8Z,11Z)/22:0)	620.067	629.856	429.054	102.677	11877.2	15602	1877.96	5051.85	12322.8	202.654	1240.13	1259.71	310.034	314.928	1877.96	5051.85	202.654	429.054	11877.2	15602	888.42	243.804	177.308	109.484	375.374	792.54	7526.88	4533.91	44311.4	1431.64	109.484	1431.64	792.54	243.804	44311.4	44311.4	888.42	177.308	7526.88	4533.91	4871.61	6039.08	1.23965	0.30993	0.808865	0.191102	unchanged
neg_1147	Monoketocholic acid	1875.2	669.888	1000.78	206.786	367.397	1035.5	130.271	1388.35	558.206	1557.42	3750.4	1339.78	937.6	334.944	130.271	1388.35	1557.42	1000.78	367.397	1035.5	385.111	3.59124e-09	517.161	264.014	647.57	1259.18	586.287	1287.84	441.219	487.942	264.014	487.942	1259.18	3.59124e-09	441.219	441.219	385.111	517.161	586.287	1287.84	878.979	587.632	0.66854	-0.580914	0.218077	1.36657	unchanged
neg_1150	UDP-2-acetamido-2-deoxy-alpha-D-galacturonamide	648.016	299.515	429.22	332.372	266.265	371.79	278.703	500.68	412.72	224.069	1296.03	599.03	324.008	149.758	278.703	500.68	224.069	429.22	266.265	371.79	362.779	201.517	331.813	267.154	389.275	387.171	345.076	489.929	250.115	500.687	267.154	500.687	387.171	201.517	250.115	250.115	362.779	331.813	345.076	489.929	376.335	352.552	0.936802	-0.0941835	0.644518	0.551819	unchanged
neg_1156	3-Hydroxy-4-aminopyridine sulfate	595.931	317.878	454.856	345.519	335.828	397.818	342.693	522.772	418.295	272.623	1191.86	635.757	297.965	158.939	342.693	522.772	272.623	454.856	335.828	397.818	415.19	294.205	380.218	335.406	338.899	416.201	378.144	506.024	293.075	537.427	335.406	537.427	416.201	294.205	293.075	293.075	415.19	380.218	378.144	506.024	400.421	389.479	0.972673	-0.0399739	0.792547	0.341612	unchanged
neg_1163	Thiacremonone	356.35	177.737	265.968	190.269	169.779	234.31	173.85	288.632	228.734	134.075	712.699	355.474	178.175	88.8685	173.85	288.632	134.075	265.968	169.779	234.31	204.782	117.023	193.507	197.696	164.54	238.966	200.717	321.058	143.623	305.319	197.696	305.319	238.966	117.023	143.623	143.623	204.782	193.507	200.717	321.058	221.97	208.723	0.94032	-0.0887768	0.658623	0.521983	unchanged
neg_1182	Ccc(C(O)=O)P(=O)=O	1800.17	1000.36	1308.53	1063.31	1103.09	1189.24	1038.05	1559.5	1380.46	1011.32	3600.34	2000.72	900.085	500.181	1038.05	1559.5	1011.32	1308.53	1103.09	1189.24	1333.64	997.995	1122.47	976.215	1141.71	1255.01	1099.68	1469.36	888.703	5065.85	976.215	5065.85	1255.01	997.995	888.703	888.703	1333.64	1122.47	1099.68	1469.36	1245.4	1535.06	1.23258	0.301686	0.491187	0.701061	unchanged
neg_1191	2-Aminoethyl (R)-2,3-bis(hexadecyloxy)propyl hydrogen phosphate	54956.8	644.882	3.59124e-09	84.7314	130.258	1243.24	3867.74	3069.23	172.733	4329.91	109914	1289.76	27478.4	322.441	3867.74	3069.23	4329.91	3.59124e-09	130.258	1243.24	615.003	583.553	192.512	2386.63	2699.15	685.501	61.7372	4856.11	426.081	364.702	2386.63	364.702	685.501	583.553	426.081	426.081	615.003	192.512	61.7372	4856.11	6849.95	1287.1	0.187899	-2.41197	0.328814	1.15682	unchanged
neg_1197	16-Ketoestradiol	1493.02	1906.03	2413.99	1670.71	0.0962608	557.218	37.6637	1363.43	1623.67	949.342	2986.03	3812.06	746.508	953.014	37.6637	1363.43	949.342	2413.99	0.0962608	557.218	1687.36	906.835	1807.08	1199.33	1493.68	1103.4	1693.48	839.427	1349.59	2219.29	1199.33	2219.29	1103.4	906.835	1349.59	1349.59	1687.36	1807.08	1693.48	839.427	1201.52	1429.95	1.19012	0.251105	0.440477	0.651285	unchanged
neg_1199	Postin	3.59124e-09	3.59124e-09	3.59124e-09	4.36638	3.59124e-09	3.59124e-09	3.59124e-09	130.023	8.56547	3.59124e-09	7.18248e-09	7.18248e-09	1.79562e-09	1.79562e-09	3.59124e-09	130.023	3.59124e-09	3.59124e-09	3.59124e-09	3.59124e-09	3.14476	6286.04	4.58986	3.59124e-09	234.763	178.634	7.48908	3.59124e-09	3.59124e-09	3.59124e-09	3.59124e-09	3.59124e-09	178.634	6286.04	3.59124e-09	3.59124e-09	3.14476	4.58986	7.48908	3.59124e-09	14.2954	671.467	46.9707	5.55369	0.320114	1.02017	unchanged
neg_1210	4-Phospho-D-erythronate	327.881	184.598	252.172	203.43	238.287	218.34	186.735	262.644	244.275	210.801	655.762	369.196	163.94	92.2989	186.735	262.644	210.801	252.172	238.287	218.34	276.756	211.062	232.654	186.239	214.272	224.172	222.468	273.866	162.699	278.709	186.239	278.709	224.172	211.062	162.699	162.699	276.756	232.654	222.468	273.866	232.916	228.29	0.980136	-0.0289456	0.803079	0.307504	unchanged
neg_1223	4-Fluoromuconolactone	413.598	272.074	337.837	285.959	289.851	303.123	246.59	370.611	327.167	242.915	827.195	544.148	206.799	136.037	246.59	370.611	242.915	337.837	289.851	303.123	306.959	233.986	297.19	268.333	262.952	310.821	276.527	376.394	224.509	407.787	268.333	407.787	310.821	233.986	224.509	224.509	306.959	297.19	276.527	376.394	308.972	296.546	0.95978	-0.0592238	0.627298	0.537199	unchanged
neg_1226	Lactyltrimethylammonium betaine	193.288	106.477	144.474	123.568	169.175	135.522	117.083	157.786	146.984	130.273	386.575	212.954	96.6438	53.2386	117.083	157.786	130.273	144.474	169.175	135.522	169.427	113.679	148.981	107.268	112.943	124.813	134.414	160.014	102.661	152.651	107.268	152.651	124.813	113.679	102.661	102.661	169.427	148.981	134.414	160.014	142.463	132.685	0.931365	-0.102582	0.391822	0.882697	unchanged
neg_1228	2-Hydroxy-5-(trifluoromethoxy)benzoic Acid	1608	843.017	1205.67	906.848	916.239	1059.97	800.44	1411.55	1185.62	813.713	3216.01	1686.03	804.002	421.508	800.44	1411.55	813.713	1205.67	916.239	1059.97	1078.48	722.411	933.786	802.955	890.839	1044.66	961.7	1305.81	744.332	1155.6	802.955	1155.6	1044.66	722.411	744.332	744.332	1078.48	933.786	961.7	1305.81	1075.11	964.057	0.896709	-0.157288	0.305529	1.10972	unchanged
neg_1230	5-(3'-Carboxy-3'-oxopropenyl)-4,6-dihydroxypicolinate	597.5	251.704	473.079	346.779	454.857	372.851	344.474	545.212	440.433	276.508	1195	503.409	298.75	125.852	344.474	545.212	276.508	473.079	454.857	372.851	472.808	189.68	365.951	324.202	309.431	397.288	368.584	565.631	241.497	461.921	324.202	461.921	397.288	189.68	241.497	241.497	472.808	365.951	368.584	565.631	410.34	369.699	0.900959	-0.150466	0.427704	0.814387	unchanged
neg_1237	DG(22:0/20:5(7Z,9Z,11E,13E,17Z)-3OH(5,6,15)/0:0)	2112.72	58.2062	7.36357	44.3304	2357.29	100.788	48.6614	495.544	40.4067	554.677	4225.43	116.412	1056.36	29.1031	48.6614	495.544	554.677	7.36357	2357.29	100.788	2872.7	183.652	23.1145	251.501	2073.6	72.241	2557.1	1161.63	72.9721	23.5586	251.501	23.5586	72.241	183.652	72.9721	72.9721	2872.7	23.1145	2557.1	1161.63	581.998	929.207	1.59658	0.674986	0.461601	0.733096	unchanged
neg_1245	(4R,5S)-4,5,6-Trihydroxy-2,3-dioxohexanoate	179.338	88.2303	120.445	106.379	110.864	117.307	91.7982	142.821	126.586	88.7632	358.675	176.461	89.6689	44.1151	91.7982	142.821	88.7632	120.445	110.864	117.307	115.001	80.8449	101.182	91.4885	102.915	109.528	102.731	136.73	98.7377	130.333	91.4885	130.333	109.528	80.8449	98.7377	98.7377	115.001	101.182	102.731	136.73	117.253	106.949	0.912121	-0.132704	0.335153	1.0547	unchanged
neg_1246	dTDP-4-oxo-alpha-D-xylose	2554.85	1333.62	1836.18	1334.11	1475.39	1625.16	1507.97	2001.39	1785.32	1257.23	5109.7	2667.24	1277.43	666.809	1507.97	2001.39	1257.23	1836.18	1475.39	1625.16	1699.02	1074.45	1523.61	1156.65	1444.25	1779.24	1569.29	2192.14	1274.79	1812.56	1156.65	1812.56	1779.24	1074.45	1274.79	1274.79	1699.02	1523.61	1569.29	2192.14	1671.12	1552.6	0.929078	-0.106129	0.47941	0.800516	unchanged
neg_1252	3,4-Dihydrospheroidene	3.59124e-09	19285.3	1871.09	5.98639	405.742	1662.56	7.75345	45.1939	2253.06	2687.58	7.18248e-09	38570.6	1.79562e-09	9642.65	7.75345	45.1939	2687.58	1871.09	405.742	1662.56	1323.92	117.007	140.949	208.97	235.877	104.425	12.9418	507.818	647.23	429.23	208.97	429.23	104.425	117.007	647.23	647.23	1323.92	140.949	12.9418	507.818	2822.43	372.837	0.132098	-2.92032	0.220791	1.27451	unchanged
neg_1275	(Z)-4-Dodecenal	1404.1	2115.46	3.59124e-09	162.955	1429.72	136.828	5902.43	21462.8	31947.6	6340.95	2808.21	4230.93	702.052	1057.73	5902.43	21462.8	6340.95	3.59124e-09	1429.72	136.828	316.651	17015.9	23078.3	623.249	332770	163644	37803.4	8764.79	181.945	74144.4	623.249	74144.4	163644	17015.9	181.945	181.945	316.651	23078.3	37803.4	8764.79	7090.29	65834.2	9.28513	3.21492	0.115906	1.67346	unchanged
neg_1280	PE(20:0/P-18:1(11Z))	2749.42	6655.45	126.499	353.749	502.514	2435.7	2459.56	129.723	304.37	103.934	5498.84	13310.9	1374.71	3327.72	2459.56	129.723	103.934	126.499	502.514	2435.7	174.994	445.677	718.521	148.059	482.513	442.146	297.279	548.227	228.046	1483.62	148.059	1483.62	442.146	445.677	228.046	228.046	174.994	718.521	297.279	548.227	1582.09	496.908	0.314083	-1.67078	0.138801	1.53053	unchanged
neg_1282	3beta-Acetoxy-19alpha-hydroxy-12-ursene	3.59124e-09	190.186	3.59124e-09	3.59124e-09	1175.86	52.0316	3.59124e-09	1800.71	2353.64	659.726	7.18248e-09	380.372	1.79562e-09	95.093	3.59124e-09	1800.71	659.726	3.59124e-09	1175.86	52.0316	90.4773	2991.44	2258.05	180.687	18469.9	11739	3885.37	1121.28	1592.93	8198.89	180.687	8198.89	11739	2991.44	1592.93	1592.93	90.4773	2258.05	3885.37	1121.28	623.215	5052.8	8.10764	3.01928	0.0450493	2.08624	up
neg_1284	Oxalosuccinate	3310.85	1856.37	2466.27	2142.65	1973.77	2261.73	1829.14	3016.21	2318.87	1759.1	6621.69	3712.73	1655.42	928.183	1829.14	3016.21	1759.1	2466.27	1973.77	2261.73	2433.41	1686.93	2074.71	1757.19	2075.47	2234.72	2095.86	2872.75	1620.34	2307.77	1757.19	2307.77	2234.72	1686.93	1620.34	1620.34	2433.41	2074.71	2095.86	2872.75	2293.5	2115.91	0.922572	-0.116267	0.393248	0.937858	unchanged
neg_1285	1-(5-Phosphoribosyl)imidazole-4-acetate	6741.3	3774.04	5001.8	5342.33	3826.1	4440.21	4065.59	5822.75	4721.45	3576.87	13482.6	7548.08	3370.65	1887.02	4065.59	5822.75	3576.87	5001.8	3826.1	4440.21	4856.92	3808.99	4111.01	3933.64	4029.25	4807.7	4216.21	5646.71	3318.09	6766.15	3933.64	6766.15	4807.7	3808.99	3318.09	3318.09	4856.92	4111.01	4216.21	5646.71	4731.25	4549.47	0.961579	-0.0565226	0.693739	0.463608	unchanged
neg_1288	Shikimate-3-phosphate	1385.26	612.699	964.562	779.393	708.762	847.722	625.278	1190.78	721.804	420.755	2770.53	1225.4	692.632	306.35	625.278	1190.78	420.755	964.562	708.762	847.722	868.93	369.904	645.789	612.302	713.561	798.862	820.009	1061.93	585.75	982.19	612.302	982.19	798.862	369.904	585.75	585.75	868.93	645.789	820.009	1061.93	825.702	745.923	0.903381	-0.146594	0.484162	0.790734	unchanged
neg_1302	dTDP-4-oxo-2,6-dideoxy-D-glucose	1484.64	828.147	1174.9	918.37	838.415	942.552	833.594	1396.51	901.51	741.102	2969.28	1656.29	742.319	414.073	833.594	1396.51	741.102	1174.9	838.415	942.552	1027.03	666.092	888.678	742.892	913.87	1006.26	930.235	1319.72	696.585	1114.84	742.892	1114.84	1006.26	666.092	696.585	696.585	1027.03	888.678	930.235	1319.72	1005.97	930.62	0.925093	-0.112329	0.474357	0.810121	unchanged
neg_1306	Alpha-Linolenoyl ethanolamide	779.912	3.59124e-09	5.82707	40.786	262.199	832.818	131.933	3090.51	1262.79	124.741	1559.82	7.18248e-09	389.956	1.79562e-09	131.933	3090.51	124.741	5.82707	262.199	832.818	162.091	2277.36	82.0607	3.59124e-09	34.0726	16418.2	10987.6	5.87028	121.13	64.5047	3.59124e-09	64.5047	16418.2	2277.36	121.13	121.13	162.091	82.0607	10987.6	5.87028	653.152	3015.28	4.61651	2.2068	0.235413	1.16691	unchanged
neg_1318	5-Hydroxytryptophol sulfate	2812.64	1584.73	2149.16	1861.55	1679.42	1884.72	1633.22	2514.71	2062.86	1614.15	5625.28	3169.45	1406.32	792.364	1633.22	2514.71	1614.15	2149.16	1679.42	1884.72	2142.65	1490.98	1731	1538.22	1759.87	1943.77	1882.99	2482.74	1445.88	2252.74	1538.22	2252.74	1943.77	1490.98	1445.88	1445.88	2142.65	1731	1882.99	2482.74	1979.72	1867.08	0.943107	-0.0845069	0.516636	0.74045	unchanged
neg_1327	Chenodeoxycholylcysteine	3.59124e-09	335.816	127.764	3.59124e-09	3.59124e-09	3.59124e-09	1307.95	3.59124e-09	32.1573	1.63858	7.18248e-09	671.632	1.79562e-09	167.908	1307.95	3.59124e-09	1.63858	127.764	3.59124e-09	3.59124e-09	18.1878	3.59124e-09	3.64091	18.7412	26.3901	8.76717	3.59124e-09	3.59124e-09	129.601	3.59124e-09	18.7412	3.59124e-09	8.76717	3.59124e-09	129.601	129.601	18.1878	3.64091	3.59124e-09	3.59124e-09	180.532	20.5328	0.113735	-3.13625	0.250206	1.1336	unchanged
neg_1330	3-Nitrobenzaldoxime	170.714	85.6163	109.57	141.822	100.619	114.417	126.578	140.057	120.033	84.4993	341.428	171.233	85.357	42.8081	126.578	140.057	84.4993	109.57	100.619	114.417	136.683	116.091	99.1683	122.103	134.341	129.357	106.592	132.616	77.1518	192.278	122.103	192.278	129.357	116.091	77.1518	77.1518	136.683	99.1683	106.592	132.616	119.393	124.638	1.04394	0.062032	0.685964	0.414653	unchanged
neg_1331	3,4-Bis(trifluoromethyl)-1H-pyrazole	120.825	67.7323	106.753	114.154	89.9089	88.0544	83.2668	113.207	97.6456	71.5184	241.65	135.465	60.4124	33.8661	83.2668	113.207	71.5184	106.753	89.9089	88.0544	101.45	68.6631	79.1456	87.235	78.8379	88.7332	105.04	125.152	67.6535	131.299	87.235	131.299	88.7332	68.6631	67.6535	67.6535	101.45	79.1456	105.04	125.152	95.3065	93.3208	0.979166	-0.0303752	0.829334	0.250072	unchanged
neg_1332	5-Amino-2-nitrobenzoic acid	257.12	149.485	188.102	226.56	162.672	173.99	163.799	226.335	187.769	147.439	514.241	298.97	128.56	74.7424	163.799	226.335	147.439	188.102	162.672	173.99	189.407	149.802	150.526	167.722	163.549	193.885	163.702	240.851	134.065	256.46	167.722	256.46	193.885	149.802	134.065	134.065	189.407	150.526	163.702	240.851	188.327	180.997	0.961077	-0.0572768	0.675387	0.467909	unchanged
neg_1335	Deoxyribose 5-phosphate	4488.4	2676.76	3715.02	3098.7	2614.02	3101.27	2420.55	4041.94	3050.58	2235.72	8976.8	5353.51	2244.2	1338.38	2420.55	4041.94	2235.72	3715.02	2614.02	3101.27	3189.29	2218.65	2827.49	2664.18	2503.26	3023.65	2758.16	4051.87	2382.03	3872.5	2664.18	3872.5	3023.65	2218.65	2382.03	2382.03	3189.29	2827.49	2758.16	4051.87	3144.3	2949.11	0.937923	-0.0924586	0.524237	0.730033	unchanged
neg_1337	N-Phospho-D-lombricine	3419.06	1819.42	2498.54	2084.69	1944.86	2157.03	1791.54	3108.44	2293.85	1819.16	6838.12	3638.83	1709.53	909.709	1791.54	3108.44	1819.16	2498.54	1944.86	2157.03	2449.88	1613.72	1972.48	1752.14	1981.71	2179.1	2091.95	2906.02	1639.61	2499.92	1752.14	2499.92	2179.1	1613.72	1639.61	1639.61	2449.88	1972.48	2091.95	2906.02	2293.66	2108.65	0.919339	-0.121331	0.414475	0.914539	unchanged
neg_1341	Erucoylacetone	46444.9	163.978	381.051	23481.5	69.0875	3.59124e-09	8.41156	373339	338039	3.04825e+06	92889.7	327.955	23222.4	81.9888	8.41156	373339	3.04825e+06	381.051	69.0875	3.59124e-09	175264	22999.7	171300	232907	2711.07	117468	3476.58	707033	29418.3	4609.29	232907	4609.29	117468	22999.7	29418.3	29418.3	175264	171300	3476.58	707033	383018	146719	0.38306	-1.38436	0.459744	0.805646	unchanged
neg_1342	Gln Leu Glu Lys	6.64559	0.936356	3.59124e-09	3.59124e-09	29.705	144.038	3126.45	3.59124e-09	105.872	176.709	13.2912	1.87271	3.3228	0.468178	3126.45	3.59124e-09	176.709	3.59124e-09	29.705	144.038	16.664	80.4385	0.991639	654.875	3.59124e-09	54.138	3.59124e-09	3.59124e-09	3.59124e-09	3.59124e-09	654.875	3.59124e-09	54.138	80.4385	3.59124e-09	3.59124e-09	16.664	0.991639	3.59124e-09	3.59124e-09	359.036	80.7107	0.224798	-2.1533	0.397936	0.790372	unchanged
neg_1356	5-O-(1-Carboxyvinyl)-3-phosphoshikimate	1157.6	508.776	768.094	572.719	485.273	625.971	516.357	883.869	671.133	445.025	2315.2	1017.55	578.799	254.388	516.357	883.869	445.025	768.094	485.273	625.971	677.587	366.075	581.556	518.273	1187.44	699.882	606.389	856.759	394.764	829.314	518.273	829.314	699.882	366.075	394.764	394.764	677.587	581.556	606.389	856.759	663.482	671.804	1.01254	0.0179829	0.937014	0.0432531	unchanged
neg_1358	(3S,4R)-3,4-Dihydroxycyclohexa-1,5-diene-1,4-dicarboxylate	869.903	486.144	660.684	636.305	505.406	548.917	499.835	866.707	571.196	493.776	1739.81	972.287	434.952	243.072	499.835	866.707	493.776	660.684	505.406	548.917	614.925	453.425	555.438	507.27	557.071	592.628	552.936	736.182	464.489	739.198	507.27	739.198	592.628	453.425	464.489	464.489	614.925	555.438	552.936	736.182	613.887	577.356	0.940492	-0.0885122	0.522887	0.737166	unchanged
neg_1361	2-Dodecylbenzenesulfonic acid	36221.7	19820.8	35489	35348	29827.8	25684.8	28977.1	37562	34862.3	57490.4	72443.4	39641.6	18110.9	9910.41	28977.1	37562	57490.4	35489	29827.8	25684.8	50414.8	25067.5	26686.9	30530.3	31549.7	29226.2	29296.2	30672.8	31053.6	37482.6	30530.3	37482.6	29226.2	25067.5	31053.6	31053.6	50414.8	26686.9	29296.2	30672.8	34128.4	32198.1	0.943439	-0.0839993	0.625057	0.553612	unchanged
neg_1365	Cannabidiolic acid	210.183	108.948	351.465	393.335	158.895	139.099	195.624	369.205	234.141	144.541	420.366	217.895	105.091	54.4738	195.624	369.205	144.541	351.465	158.895	139.099	367.64	15757	125.369	254.468	28845.3	3305.97	161.118	48.501	222.567	380.351	254.468	380.351	3305.97	15757	222.567	222.567	367.64	125.369	161.118	48.501	230.544	4946.83	21.4572	4.42339	0.158592	1.50956	unchanged
neg_1368	5-(3',4',5'-Trihydroxyphenyl)-gamma-valerolactone-3'-O-sulphate	1686.93	1050.96	1545.83	1908.26	1661.16	1271.94	1576.23	1785.7	1468.32	3113.99	3373.86	2101.93	843.466	525.482	1576.23	1785.7	3113.99	1545.83	1661.16	1271.94	2051.53	1232.38	1432.36	1710.61	1542.74	1449.66	1423.14	1634.48	1618.68	1924.21	1710.61	1924.21	1449.66	1232.38	1618.68	1618.68	2051.53	1432.36	1423.14	1634.48	1706.93	1601.98	0.938514	-0.0915503	0.592874	0.587016	unchanged
neg_1372	5-Hydroxyglucobrassicin	1365.85	731.847	951.662	753.632	699.349	802.195	680.603	1116.52	842.31	624.561	2731.7	1463.69	682.924	365.923	680.603	1116.52	624.561	951.662	699.349	802.195	866.662	586.835	753.577	629.396	766.307	816.714	791.412	1065.58	618.505	1000.87	629.396	1000.87	816.714	586.835	618.505	618.505	866.662	753.577	791.412	1065.58	856.853	789.586	0.921496	-0.117951	0.456796	0.857254	unchanged
neg_1373	Umbelliferone	295.478	152.007	218.365	204.469	173.02	196.16	170.412	275.306	194.767	159.15	590.956	304.013	147.739	76.0034	170.412	275.306	159.15	218.365	173.02	196.16	223.143	161.568	205.303	164.671	192.481	201.001	183.807	242.487	166.509	238.255	164.671	238.255	201.001	161.568	166.509	166.509	223.143	205.303	183.807	242.487	203.913	197.922	0.970621	-0.0430205	0.741306	0.427734	unchanged
neg_1374	5-Fluorouridine monophosphate	2360.6	1302.64	1761.62	1514.71	1380.77	1486.77	1287.44	2138.35	1621.91	1270.91	4721.19	2605.29	1180.3	651.322	1287.44	2138.35	1270.91	1761.62	1380.77	1486.77	1717.71	1243.92	1434.32	1203.49	1435.39	1573.35	1489.42	2045.9	1124.72	1794.42	1203.49	1794.42	1573.35	1243.92	1124.72	1124.72	1717.71	1434.32	1489.42	2045.9	1612.57	1506.26	0.934076	-0.0983881	0.485074	0.791657	unchanged
neg_1388	3-Dehydro-D-glucose 6-phosphate	844.302	409.391	607.712	436.602	360.983	434.476	363.472	671.139	451.973	179.942	1688.6	818.782	422.151	204.696	363.472	671.139	179.942	607.712	360.983	434.476	500.055	248.435	413.308	390.835	482.946	499.738	462.37	672.781	284.614	533.307	390.835	533.307	499.738	248.435	284.614	284.614	500.055	413.308	462.37	672.781	475.999	448.839	0.942941	-0.0847608	0.705635	0.464805	unchanged
neg_1394	PC(15:0/18:1(12Z)-2OH(9,10))	19051.6	273.732	20.4394	175.582	163.076	901.408	57.2293	851.011	186.024	1352.32	38103.3	547.463	9525.82	136.866	57.2293	851.011	1352.32	20.4394	163.076	901.408	5041.21	484.402	132.143	2152.37	4709.28	32.0368	68.6778	2497.23	1638.42	168.825	2152.37	168.825	32.0368	484.402	1638.42	1638.42	5041.21	132.143	68.6778	2497.23	2303.25	1692.46	0.734815	-0.444547	0.761389	0.455459	unchanged
neg_1403	3-[[3-Methoxy-5-(1H-pyrrol-2-yl)pyrrol-2-ylidene]methyl]-1,4-dimethyl-4,5,6,7-tetrahydro-2H-isoindole	3.59124e-09	2968.91	3.59124e-09	18.6014	3.59124e-09	3.59124e-09	3.59124e-09	15.3398	10.449	3.59124e-09	7.18248e-09	5937.82	1.79562e-09	1484.46	3.59124e-09	15.3398	3.59124e-09	3.59124e-09	3.59124e-09	3.59124e-09	3.70821	3.59124e-09	11418.2	3.59124e-09	3.59124e-09	867.114	0.38382	3.59124e-09	126.888	3.59124e-09	3.59124e-09	3.59124e-09	867.114	3.59124e-09	126.888	126.888	3.70821	11418.2	0.38382	3.59124e-09	301.33	1241.63	4.12048	2.04281	0.440649	0.784264	unchanged
neg_1405	4,11,13,15-Tetrahydroridentin B	1045.91	18.5033	32226.7	38042.8	3892.22	9.90586	42798.1	9.61128	9504.02	3.59124e-09	2091.81	37.0065	522.953	9.25163	42798.1	9.61128	3.59124e-09	32226.7	3892.22	9.90586	1978.77	50.459	307.985	47.222	3226.94	3.59124e-09	2989.92	49.1498	95.5354	3.59124e-09	47.222	3.59124e-09	3.59124e-09	50.459	95.5354	95.5354	1978.77	307.985	2989.92	49.1498	12754.8	874.598	0.0685702	-3.86627	0.0621902	1.84482	unchanged
neg_1406	Azitromycin	2272.16	43266.3	45.0133	17.3088	1475.76	207.076	2843.86	374.621	48.4763	145.123	4544.31	86532.6	1136.08	21633.2	2843.86	374.621	145.123	45.0133	1475.76	207.076	3501.95	53.1469	3.59124e-09	371.091	8842.73	49.993	792.512	392.875	102.673	11.2184	371.091	11.2184	49.993	53.1469	102.673	102.673	3501.95	3.59124e-09	792.512	392.875	5069.57	1411.82	0.278489	-1.84431	0.420367	0.831337	unchanged
neg_1407	Luteolin 4'-sulfate	357.747	1662.02	216.228	149.586	131.83	172.657	108.851	270.192	158.62	121.888	715.494	3324.04	178.874	831.01	108.851	270.192	121.888	216.228	131.83	172.657	148.329	122.908	266.019	109.657	171.335	257.135	225.866	265.282	139.875	218.757	109.657	218.757	257.135	122.908	139.875	139.875	148.329	266.019	225.866	265.282	334.962	192.516	0.574741	-0.799016	0.36835	0.972721	unchanged
neg_1420	dTDP-alpha-D-glucose	249.027	237.723	277.151	157.811	238.91	99.1308	43.1849	314.848	269.447	254.299	498.054	475.446	124.513	118.861	43.1849	314.848	254.299	277.151	238.91	99.1308	378.006	103.551	229.237	217.386	212.81	192.044	76.3585	350.822	228.313	374.9	217.386	374.9	192.044	103.551	228.313	228.313	378.006	229.237	76.3585	350.822	214.153	236.343	1.10362	0.142238	0.61125	0.480375	unchanged
neg_1425	N-Lauroyl Lysine	105.827	3.59124e-09	2300.68	152.813	1119.17	859.663	1123.45	1010.44	147.842	1060.9	211.655	7.18248e-09	52.9137	1.79562e-09	1123.45	1010.44	1060.9	2300.68	1119.17	859.663	333.918	69.7552	177.498	131.493	1107.31	290.127	514.629	691.779	3.59124e-09	794.992	131.493	794.992	290.127	69.7552	3.59124e-09	3.59124e-09	333.918	177.498	514.629	691.779	788.079	411.15	0.521712	-0.938675	0.157498	1.33778	unchanged
neg_1433	dTDP-3-methyl-4-oxo-alpha-D-ribopyranose	1005.34	576.272	790.763	625.7	615.037	681.792	657.641	889.28	757.288	494.902	2010.67	1152.54	502.668	288.136	657.641	889.28	494.902	790.763	615.037	681.792	816.799	491.896	695.744	511.265	693.388	797.513	722.585	958.09	553.89	758.783	511.265	758.783	797.513	491.896	553.89	553.89	816.799	695.744	722.585	958.09	709.401	699.995	0.986741	-0.0192568	0.890183	0.211607	unchanged
neg_1437	2',3'-Cyclic UMP	496.229	286.277	389.457	297.357	263.257	338.1	254.886	428.165	374.918	234.148	992.458	572.554	248.114	143.138	254.886	428.165	234.148	389.457	263.257	338.1	392.264	194.304	293.905	197.423	330.906	383.751	349.003	504.748	237.479	327.856	197.423	327.856	383.751	194.304	237.479	237.479	392.264	293.905	349.003	504.748	336.279	321.164	0.955052	-0.0663495	0.713293	0.452287	unchanged
neg_144	1-(2-Hydroxyethyloxymethyl)-6-phenyl thiothymine	200.559	143.321	171.023	49.5609	309.846	14.6941	34.2957	42.7988	23.2543	185.897	401.118	286.642	100.28	71.6606	34.2957	42.7988	185.897	171.023	309.846	14.6941	533.892	140.223	1699.52	166.878	152.629	2.24745	20.9111	15.7083	256.809	45.1945	166.878	45.1945	2.24745	140.223	256.809	256.809	533.892	1699.52	20.9111	15.7083	117.525	303.401	2.58159	1.36826	0.289969	1.07704	unchanged
neg_1442	D-Glyceraldehyde 3-phosphate	275.081	149.223	195.767	161.458	158.351	164.301	170.75	230.291	212.467	155.162	550.162	298.447	137.54	74.6117	170.75	230.291	155.162	195.767	158.351	164.301	217.461	154.036	167.589	141.016	197.346	166.45	200.873	251.774	143.657	185.989	141.016	185.989	166.45	154.036	143.657	143.657	217.461	167.589	200.873	251.774	187.285	182.619	0.975086	-0.0363991	0.787515	0.362435	unchanged
neg_1445	dTDP-4-deoxy-4-thio-alpha-D-digitoxose	455.491	213.515	240.646	146.411	175.601	134.424	56.5696	233.616	206.953	116.619	910.982	427.03	227.745	106.758	56.5696	233.616	116.619	240.646	175.601	134.424	221.333	175.343	257.503	152.129	282.084	247.966	85.6998	240.191	183.105	291.446	152.129	291.446	247.966	175.343	183.105	183.105	221.333	257.503	85.6998	240.191	197.985	213.68	1.07928	0.110064	0.697086	0.291334	unchanged
neg_1469	IDP	466.992	252.22	316.345	287.58	277.6	329.925	303.402	432.934	363.33	280.606	933.984	504.441	233.496	126.11	303.402	432.934	280.606	316.345	277.6	329.925	342.062	288.89	333.448	247.892	346.179	393.801	350.405	387.777	238.608	344.671	247.892	344.671	393.801	288.89	238.608	238.608	342.062	333.448	350.405	387.777	331.093	327.373	0.988764	-0.0163012	0.895154	0.20245	unchanged
neg_1484	Triflusal	1398.11	775.051	1068.88	946.951	835.522	1027.89	911.769	1285.99	1084.09	843.404	2796.21	1550.1	699.053	387.526	911.769	1285.99	843.404	1068.88	835.522	1027.89	1098.36	759.585	957.643	760.334	955.575	1043.85	945.241	1299.61	741.902	1066.64	760.334	1066.64	1043.85	759.585	741.902	741.902	1098.36	957.643	945.241	1299.61	1017.77	962.873	0.946066	-0.079987	0.524443	0.709999	unchanged
neg_1488	Glucocapparin	1289.79	690.11	940.935	786.736	730.081	861.345	767.433	1105.06	995.44	758.307	2579.59	1380.22	644.897	345.055	767.433	1105.06	758.307	940.935	730.081	861.345	985.011	679.848	839.022	673.147	871.69	938.517	833.163	1179.47	655.044	837.296	673.147	837.296	938.517	679.848	655.044	655.044	985.011	839.022	833.163	1179.47	892.524	849.221	0.951482	-0.0717518	0.590944	0.625396	unchanged
neg_1490	dTDP	2309.73	1302.34	1771.72	1465.25	1284.56	1507.43	1345.9	2072.68	1643.75	1261.24	4619.46	2604.68	1154.87	651.17	1345.9	2072.68	1261.24	1771.72	1284.56	1507.43	1749.51	1247.68	1407.49	1181.06	1540.8	1572.2	1554.36	2131.19	1197.4	1679.85	1181.06	1679.85	1572.2	1247.68	1197.4	1197.4	1749.51	1407.49	1554.36	2131.19	1596.46	1526.15	0.955962	-0.0649747	0.635795	0.575931	unchanged
neg_150	dTDP-D-glucuronate	3.59124e-09	3.59124e-09	348.233	277.864	170.33	3.59124e-09	1655.69	258.524	3.59124e-09	70.2134	7.18248e-09	7.18248e-09	1.79562e-09	1.79562e-09	1655.69	258.524	70.2134	348.233	170.33	3.59124e-09	131.467	3.59124e-09	594.678	156.398	3.59124e-09	3.59124e-09	36.3906	3.59124e-09	111.988	28167.4	156.398	28167.4	3.59124e-09	3.59124e-09	111.988	111.988	131.467	594.678	36.3906	3.59124e-09	278.086	2919.83	10.4998	3.39228	0.371605	0.936439	unchanged
neg_1502	Lamivudine-monophosphate	284.707	149.281	206.043	153.142	173.562	211.892	172.107	263.512	209.23	169.1	569.414	298.563	142.354	74.6407	172.107	263.512	169.1	206.043	173.562	211.892	225.687	157.281	177.187	152.239	200.89	205.736	232.329	233.47	139.897	179.665	152.239	179.665	205.736	157.281	139.897	139.897	225.687	177.187	232.329	233.47	199.258	190.438	0.955737	-0.0653141	0.631111	0.564808	unchanged
neg_1507	4-(2,5-Dihydroxypyrrol-1-yl)-N-(1,3-thiazol-2-yl)benzenesulfonamide	483.03	281.819	330.264	251.616	244.716	334.513	231.673	426.031	354.4	220.654	966.06	563.638	241.515	140.909	231.673	426.031	220.654	330.264	244.716	334.513	384.902	184.556	264.854	241.337	367.596	343.056	321.164	420.852	221.792	215.178	241.337	215.178	343.056	184.556	221.792	221.792	384.902	264.854	321.164	420.852	315.871	296.529	0.938764	-0.0911653	0.614975	0.577965	unchanged
neg_1513	PE-NMe(16:0/18:0)	1203.66	50.6421	66.8623	35.3195	41.6717	626.339	29.0495	369.366	117.564	256.125	2407.32	101.284	601.83	25.321	29.0495	369.366	256.125	66.8623	41.6717	626.339	769.744	118.615	46.065	96.2441	459.768	16.1849	17.4042	281.187	97.7078	22.0254	96.2441	22.0254	16.1849	118.615	97.7078	97.7078	769.744	46.065	17.4042	281.187	279.66	192.495	0.688317	-0.538855	0.550328	0.696636	unchanged
neg_1520	dCDP	191.342	89.981	186.708	110.41	144.986	180.384	130.01	180.072	133.463	77.1504	382.685	179.962	95.6711	44.9905	130.01	180.072	77.1504	186.708	144.986	180.384	192.629	80.97	112.055	100.361	114.724	160.064	180.499	198.781	80.4695	151.181	100.361	151.181	160.064	80.97	80.4695	80.4695	192.629	112.055	180.499	198.781	142.451	137.173	0.962955	-0.0544595	0.788574	0.289095	unchanged
neg_1539	Inosine 5'-monophosphate (IMP)	2579.16	1399.71	1942.52	1599.24	1521.43	1657.96	1554.45	2341.46	1958.51	1486.93	5158.32	2799.42	1289.58	699.856	1554.45	2341.46	1486.93	1942.52	1521.43	1657.96	2080.51	1403.82	1633.01	1420.51	1733.23	1888.14	1839.88	2379.25	1401.29	1878.77	1420.51	1878.77	1888.14	1403.82	1401.29	1401.29	2080.51	1633.01	1839.88	2379.25	1804.14	1765.84	0.978773	-0.0309532	0.814	0.331797	unchanged
neg_1540	ascorbic acid citrate	574.559	305.552	416.979	319.105	335.731	394.608	374.652	499.08	424.37	327.732	1149.12	611.105	287.279	152.776	374.652	499.08	327.732	416.979	335.731	394.608	445.376	328.387	369.356	301.261	430.26	458.867	406.253	546.921	294.49	401.347	301.261	401.347	458.867	328.387	294.49	294.49	445.376	369.356	406.253	546.921	397.237	398.252	1.00256	0.00368156	0.978274	0.0430175	unchanged
neg_1543	dTDP-4-oxo-2,3,6-trideoxy-D-glucose	917.241	541.957	736.134	556.973	499.993	669.561	601.719	770.928	671.659	464.94	1834.48	1083.91	458.621	270.978	601.719	770.928	464.94	736.134	499.993	669.561	703.679	499.976	595.455	471.82	707.806	746.722	597.233	905.578	439.637	679.64	471.82	679.64	746.722	499.976	439.637	439.637	703.679	595.455	597.233	905.578	643.111	634.755	0.987007	-0.0188678	0.89592	0.187629	unchanged
neg_1547	UDP-4-dehydro-6-deoxy-D-glucose	607.131	349.649	493.41	403.698	383.045	437.453	390.901	528.387	464.11	360.566	1214.26	699.298	303.565	174.824	390.901	528.387	360.566	493.41	383.045	437.453	504.343	311.97	452.736	348.946	429.174	497.645	479.734	672.205	328.658	521.893	348.946	521.893	497.645	311.97	328.658	328.658	504.343	452.736	479.734	672.205	441.835	454.73	1.02919	0.0415041	0.767288	0.232715	unchanged
neg_1571	dADP	106.253	40.3244	76.5726	54.7286	60.8515	83.3789	52.1587	60.7225	71.7145	39.0809	212.506	80.6488	53.1265	20.1622	52.1587	60.7225	39.0809	76.5726	60.8515	83.3789	68.2345	53.8425	102.538	26.503	110.134	136.785	75.9578	86.9829	39.4867	63.8381	26.503	63.8381	136.785	53.8425	39.4867	39.4867	68.2345	102.538	75.9578	86.9829	64.5786	76.4304	1.18353	0.24309	0.356614	0.91959	unchanged
neg_1574	adenylo-succinate	114.116	33.4106	92.0361	47.0696	62.1799	99.1779	24.5685	100.895	87.4121	36.089	228.232	66.8212	57.058	16.7053	24.5685	100.895	36.089	92.0361	62.1799	99.1779	37.816	77.9245	68.3694	40.8603	73.7341	117.239	66.4811	99.1225	65.6402	45.3997	40.8603	45.3997	117.239	77.9245	65.6402	65.6402	37.816	68.3694	66.4811	99.1225	69.6955	69.2587	0.993734	-0.00906907	0.973719	0.0965209	unchanged
neg_1575	7-Methylguanosine 5'-diphosphate	83.9602	37.7262	47.1108	47.4709	26.5929	37.3918	33.7937	48.5117	66.3187	49.7937	167.92	75.4524	41.9801	18.8631	33.7937	48.5117	49.7937	47.1108	26.5929	37.3918	35.9227	42.6995	31.8015	25.2573	75.9364	74.8859	43.0986	44.7352	20.5004	60.8533	25.2573	60.8533	74.8859	42.6995	20.5004	20.5004	35.9227	31.8015	43.0986	44.7352	47.8671	45.5691	0.951993	-0.0709778	0.77922	0.335454	unchanged
neg_158	5-Hydroxylysine	258.712	156.892	56.2884	35.1977	3.80072	3.59124e-09	100.117	85.3976	24.8014	6.44265	517.424	313.783	129.356	78.4458	100.117	85.3976	6.44265	56.2884	3.80072	3.59124e-09	2232.17	3.59124e-09	9492.56	0.00733303	12.555	3.59124e-09	21.1566	3.59124e-09	616.996	10.3338	0.00733303	10.3338	3.59124e-09	3.59124e-09	616.996	616.996	2232.17	9492.56	21.1566	3.59124e-09	72.765	1238.58	17.0216	4.0893	0.248038	1.1771	unchanged
neg_1605	3-Sulfinylpyruvate	73.3922	34.3706	51.7584	50.1639	45.2985	51.0752	43.8658	77.894	58.7219	50.6891	146.784	68.7411	36.6961	17.1853	43.8658	77.894	50.6891	51.7584	45.2985	51.0752	50.0957	22.1781	26.1423	44.2587	45.8393	42.6074	42.6955	74.5094	18.4314	50.454	44.2587	50.454	42.6074	22.1781	18.4314	18.4314	50.0957	26.1423	42.6955	74.5094	53.7229	41.7212	0.776599	-0.364759	0.0888043	1.66566	unchanged
neg_1614	Gly-Pro-Arg-Pro-Lys	3.59124e-09	6.56795	209.491	1726.28	22.8561	49.568	12.1686	18.191	20.2477	29.6888	7.18248e-09	13.1359	1.79562e-09	3.28398	12.1686	18.191	29.6888	209.491	22.8561	49.568	3.59124e-09	48.8387	24.7811	411.606	3.59124e-09	3.59124e-09	42.0754	9.48268	492.088	967.148	411.606	967.148	3.59124e-09	48.8387	492.088	492.088	3.59124e-09	24.7811	42.0754	9.48268	209.506	199.602	0.952728	-0.0698644	0.960856	0.0511871	unchanged
neg_1615	PG(i-19:0/6 keto-PGF1alpha)	1107.08	528.218	780.218	729.979	853.779	802.455	610.337	230.083	328.006	166.542	2214.16	1056.44	553.54	264.109	610.337	230.083	166.542	780.218	853.779	802.455	353.728	370.713	365.551	599.119	624.051	495.988	454.868	684.869	597.463	953.366	599.119	953.366	495.988	370.713	597.463	597.463	353.728	365.551	454.868	684.869	613.67	549.972	0.896201	-0.158105	0.576763	0.568432	unchanged
neg_1625	Annuolide E	3.59124e-09	3.59124e-09	3.59124e-09	3.59124e-09	2257.29	3.59124e-09	145.652	3.59124e-09	2.56491	12.4889	7.18248e-09	7.18248e-09	1.79562e-09	1.79562e-09	145.652	3.59124e-09	12.4889	3.59124e-09	2257.29	3.59124e-09	3.59124e-09	862.674	0.408067	3.59124e-09	0.820872	9.8807	3.59124e-09	3.59124e-09	2027.24	3.59124e-09	3.59124e-09	3.59124e-09	9.8807	862.674	2027.24	2027.24	3.59124e-09	0.408067	3.59124e-09	3.59124e-09	241.799	290.102	1.19976	0.26275	0.877181	0.187088	unchanged
neg_165	Hexahomomethionine	3.59124e-09	28.2292	9.98546	17.9905	3.59124e-09	13.4787	17.4093	10.0265	18.9168	17.8594	7.18248e-09	56.4585	1.79562e-09	14.1146	17.4093	10.0265	17.8594	9.98546	3.59124e-09	13.4787	88.0346	35.4623	37.8594	15.9125	3.59124e-09	3.59124e-09	3.10569	9.52775	13.0451	5.72223	15.9125	5.72223	3.59124e-09	35.4623	13.0451	13.0451	88.0346	37.8594	3.10569	9.52775	13.3896	20.867	1.55845	0.640107	0.4253	0.817662	unchanged
neg_166	Bisnortilidin	81.4926	90.7009	15.6644	16.0408	332.128	3.59124e-09	78.8349	3.59124e-09	24.7232	553.343	162.985	181.402	40.7463	45.3504	78.8349	3.59124e-09	553.343	15.6644	332.128	3.59124e-09	139.313	1122.45	3.7762	16.7109	40.211	3.59124e-09	45.9286	22.7963	306.141	94.1879	16.7109	94.1879	3.59124e-09	1122.45	306.141	306.141	139.313	3.7762	45.9286	22.7963	119.293	179.151	1.50178	0.586671	0.634257	0.460605	unchanged
neg_1672	2-Methoxy-3-methylpyrazine	15.7681	68.5421	10.9987	85.3499	54.0803	7.36531	15.8298	53.8249	60.1276	105.128	31.5362	137.084	7.88405	34.271	15.8298	53.8249	105.128	10.9987	54.0803	7.36531	32.2807	188.894	117.387	52.8186	107.358	10.9835	22.7138	36.9217	109.67	47.3711	52.8186	47.3711	10.9835	188.894	109.67	109.67	32.2807	117.387	22.7138	36.9217	47.7015	72.6398	1.5228	0.606725	0.248074	1.15353	unchanged
neg_1673	Quinoline-4,8-diol	3242.75	9292.67	1767.51	15190.9	9842.7	1625.26	2029.2	6051.06	13023.5	11734.8	6485.5	18585.3	1621.37	4646.34	2029.2	6051.06	11734.8	1767.51	9842.7	1625.26	4613.75	30030.6	15299.4	4925.94	15911.3	3298.58	4278.85	7838.95	23853.9	9192.75	4925.94	9192.75	3298.58	30030.6	23853.9	23853.9	4613.75	15299.4	4278.85	7838.95	7380.03	11924.4	1.61576	0.692217	0.192209	1.28765	unchanged
neg_1674	4-Oxo-1-(3-pyridyl)-1-butanone	1439.89	1743.99	237.895	2981.21	2611.95	188.257	352.327	1358.05	2349.09	2246.79	2879.77	3487.99	719.943	871.997	352.327	1358.05	2246.79	237.895	2611.95	188.257	871.882	6286.02	3236.07	1147.78	2996.36	906.819	735.868	1397.46	4775.15	1791.38	1147.78	1791.38	906.819	6286.02	4775.15	4775.15	871.882	3236.07	735.868	1397.46	1550.94	2414.48	1.55678	0.638566	0.224257	1.19598	unchanged
neg_1680	4-Oxoproline	39.9475	119.716	51.0126	82.8099	124.339	191.319	20.0434	13.5182	1.59216	52.0196	79.8949	239.432	19.9737	59.8581	20.0434	13.5182	52.0196	51.0126	124.339	191.319	10.8356	54.565	50.4612	55.6898	106.862	6481.06	37.3664	6.2736	42.4183	7.64439	55.6898	7.64439	6481.06	54.565	42.4183	42.4183	10.8356	50.4612	37.3664	6.2736	69.6317	685.317	9.84203	3.29896	0.364213	0.930176	unchanged
neg_1681	Gamma-Glu-Leu	492.066	945.841	383.829	766.971	367.843	76.9188	435.138	713.335	1238.17	728.934	984.133	1891.68	246.033	472.92	435.138	713.335	728.934	383.829	367.843	76.9188	1928.81	892.908	1012.52	1592.25	529.46	231.539	534.492	636.629	500.152	651.68	1592.25	651.68	231.539	892.908	500.152	500.152	1928.81	1012.52	534.492	636.629	614.904	851.044	1.38403	0.468873	0.251506	1.16139	unchanged
neg_1689	Dihydroxyphenylacetic acid sulfate	21.937	8553.7	2647.26	9614.77	117.924	1308.81	391.242	2260.47	11.4297	75.5364	43.874	17107.4	10.9685	4276.85	391.242	2260.47	75.5364	2647.26	117.924	1308.81	4862.24	124.129	82.3948	96.7139	1282.39	18720.2	19075	5881.69	719.204	67.2684	96.7139	67.2684	18720.2	124.129	719.204	719.204	4862.24	82.3948	19075	5881.69	2500.31	5091.12	2.0362	1.02588	0.346461	0.894495	unchanged
neg_1690	3-Aminopicolinaldehyde	6.02614	47.8975	1.71345	163.7	429.337	74.5762	1.65668	69.1219	3.59124e-09	13.7125	12.0523	95.795	3.01307	23.9487	1.65668	69.1219	13.7125	1.71345	429.337	74.5762	10.441	21.2873	50.8298	31.5816	10.5332	35.2121	25.4636	4.54448	17.4528	74.1802	31.5816	74.1802	35.2121	21.2873	17.4528	17.4528	10.441	50.8298	25.4636	4.54448	80.7742	28.1526	0.348535	-1.52063	0.245819	1.02874	unchanged
neg_1694	Saccharopine	2037.26	707.454	427.067	443.987	1077.2	945.314	1193.64	491.533	484.144	3734.83	4074.51	1414.91	1018.63	353.727	1193.64	491.533	3734.83	427.067	1077.2	945.314	816.254	1095.96	858.997	968.741	690.216	445.566	667.492	615.418	823.079	442.655	968.741	442.655	445.566	1095.96	823.079	823.079	816.254	858.997	667.492	615.418	1154.24	742.438	0.643225	-0.636604	0.245943	1.26634	unchanged
neg_1695	Hydroquinone	683.207	5379.25	43.4666	393.704	94.7388	708.375	118.25	387.76	51.2347	106.381	1366.41	10758.5	341.604	2689.62	118.25	387.76	106.381	43.4666	94.7388	708.375	159.835	165.915	270.848	90.0984	353.137	396.979	2711.5	242.47	118.326	267.023	90.0984	267.023	396.979	165.915	118.326	118.326	159.835	270.848	2711.5	242.47	796.636	477.613	0.599537	-0.738079	0.587043	0.611916	unchanged
neg_1696	Gentisic acid	1499.55	10479.3	157.714	1020.29	257.819	1973.25	235.899	1079.86	139.743	244.456	2999.11	20958.6	749.777	5239.65	235.899	1079.86	244.456	157.714	257.819	1973.25	527.73	320.367	617.769	188.96	1498.05	928.071	5868.77	594.008	331.155	599.678	188.96	599.678	928.071	320.367	331.155	331.155	527.73	617.769	5868.77	594.008	1708.79	1147.46	0.671502	-0.574537	0.627565	0.549302	unchanged
neg_1697	Nicotyrine	169.267	439.672	225.6	142.293	1968.46	700.086	294.78	35.1402	5.01245	318.816	338.535	879.345	84.6337	219.836	294.78	35.1402	318.816	225.6	1968.46	700.086	221.287	252.636	469.22	266.482	549.861	244.158	408.981	235.081	384.355	150.133	266.482	150.133	244.158	252.636	384.355	384.355	221.287	469.22	408.981	235.081	429.913	318.219	0.740195	-0.434023	0.563665	0.440875	unchanged
neg_1698	Macaridine	139.984	133.761	295.05	133.168	340.857	146.976	1011.8	79.3797	21.9967	522.93	279.967	267.522	69.9918	66.8804	1011.8	79.3797	522.93	295.05	340.857	146.976	166.314	661.079	291.365	617.073	233.633	114.607	120.674	371.792	296.554	339.247	617.073	339.247	114.607	661.079	296.554	296.554	166.314	291.365	120.674	371.792	282.59	321.234	1.13675	0.184912	0.732308	0.402051	unchanged
neg_1701	Opiorphin	45.399	89.5862	94.0236	61.3061	103.757	2.31723	375.739	62.7395	155.898	96.2617	90.7979	179.172	22.6995	44.7931	375.739	62.7395	96.2617	94.0236	103.757	2.31723	315.193	147.975	5716.41	888.599	106.986	7895.64	376.616	7153.41	148.081	66.1332	888.599	66.1332	7895.64	147.975	148.081	148.081	315.193	5716.41	376.616	7153.41	108.703	2281.5	20.9885	4.39153	0.0638771	1.88408	unchanged
neg_1703	3-Cresotinic acid	50.5246	162.955	73.0983	127.987	134.829	56.1666	22.1958	218.056	21.5281	129.342	101.049	325.91	25.2623	81.4775	22.1958	218.056	129.342	73.0983	134.829	56.1666	67.4779	99.576	238.701	44.3082	193.519	148.715	109.657	44.8997	83.2131	52.6387	44.3082	52.6387	148.715	99.576	83.2131	83.2131	67.4779	238.701	109.657	44.8997	99.6682	108.271	1.08631	0.119436	0.77283	0.304258	unchanged
neg_1705	1,7-Dimethyluric acid	3097.73	7909.35	311.781	1833.59	834.818	597.673	3479.68	348.035	447.025	15662.9	6195.47	15818.7	1548.87	3954.68	3479.68	348.035	15662.9	311.781	834.818	597.673	357.289	6373.66	8231.78	360.366	4757.11	593.22	1453.14	1086.17	2994.16	408.83	360.366	408.83	593.22	6373.66	2994.16	2994.16	357.289	8231.78	1453.14	1086.17	3452.26	2661.57	0.770964	-0.375264	0.665253	0.504647	unchanged
neg_1706	Pentaerythritol dinitrate	74.7951	688.558	935.414	2721.14	2409.39	214.807	228.983	2729.32	130.529	109.354	149.59	1377.12	37.3975	344.279	228.983	2729.32	109.354	935.414	2409.39	214.807	2723.5	164.625	1399.16	631.988	4264.22	422.639	537.286	856.636	434.776	102.407	631.988	102.407	422.639	164.625	434.776	434.776	2723.5	1399.16	537.286	856.636	1024.23	1153.72	1.12643	0.171759	0.818221	0.343244	unchanged
neg_1708	vanillyl mandelate	43.0095	11.9934	2.17932	125.281	28.7727	338.409	678.399	175.62	144.917	24.3696	86.0189	23.9868	21.5047	5.99671	678.399	175.62	24.3696	2.17932	28.7727	338.409	22.6518	44.4532	25.7023	25.1127	80.2982	182.07	287.269	953.862	47.817	33.1226	25.1127	33.1226	182.07	44.4532	47.817	47.817	22.6518	25.7023	287.269	953.862	157.295	170.236	1.08227	0.114061	0.910149	0.15282	unchanged
neg_1710	2-Carboxy-4-dodecanolide	167.783	139.719	63.1878	95.4951	126.001	571.267	450.342	58.8178	318.76	395.868	335.565	279.439	83.8913	69.8596	450.342	58.8178	395.868	63.1878	126.001	571.267	638.23	378.306	7156.37	41292.1	163.305	18638.4	123.989	5658.41	1392.65	128.07	41292.1	128.07	18638.4	378.306	1392.65	1392.65	638.23	7156.37	123.989	5658.41	238.724	7556.99	31.6557	4.98439	0.113383	1.64891	unchanged
neg_1712	2-Hydroxy-3-oxopropanoate	10.7028	66.1199	0.549805	4.30922	34.0737	127.579	3.59124e-09	3.59124e-09	3.59124e-09	11.56	21.4057	132.24	5.35141	33.06	3.59124e-09	3.59124e-09	11.56	0.549805	34.0737	127.579	2.39262	12.7971	35.5338	19.5583	15.181	2813.42	24.3117	3.59124e-09	12.6173	3.59124e-09	19.5583	3.59124e-09	2813.42	12.7971	12.6173	12.6173	2.39262	35.5338	24.3117	3.59124e-09	25.4895	293.581	11.5177	3.52578	0.363747	0.930483	unchanged
neg_1720	6-Hydroxymelatonin	607.786	280.343	142.058	57.01	422.164	144.227	113.5	30.6303	96.9862	873.976	1215.57	560.685	303.893	140.171	113.5	30.6303	873.976	142.058	422.164	144.227	27.7522	413.843	259.312	243.981	216.753	223.106	70.821	549.455	230.75	80.3907	243.981	80.3907	223.106	413.843	230.75	230.75	27.7522	259.312	70.821	549.455	276.868	231.616	0.836559	-0.257462	0.660591	0.526071	unchanged
neg_1721	Triethylene Glycol Monomethyl Ether	154.279	65.2882	17.1135	122.08	236.182	21.0434	20.7637	14.7955	5.04037	87.0461	308.558	130.576	77.1396	32.6441	20.7637	14.7955	87.0461	17.1135	236.182	21.0434	1.09568	108.969	119.809	139.554	5494.48	8.98059	49.6951	17.527	104.667	7.73642	139.554	7.73642	8.98059	108.969	104.667	104.667	1.09568	119.809	49.6951	17.527	74.3632	605.252	8.13913	3.02487	0.35455	1.02533	unchanged
neg_1724	Maytansine	7.32918	66.3902	110.323	194.619	28.3991	79.4584	745.527	93.735	375.619	39.6178	14.6584	132.78	3.66459	33.1951	745.527	93.735	39.6178	110.323	28.3991	79.4584	172.511	103.188	371.623	101.484	65.0033	208.274	558.261	167.951	61.1482	213.489	101.484	213.489	208.274	103.188	61.1482	61.1482	172.511	371.623	558.261	167.951	174.102	202.293	1.16193	0.216517	0.750301	0.367343	unchanged
neg_1725	(S)-2-Aceto-2-hydroxybutanoate	2324.04	698.63	1186.5	355.111	1906.6	85.2734	62.8158	31.2772	37.5419	2909.03	4648.07	1397.26	1162.02	349.315	62.8158	31.2772	2909.03	1186.5	1906.6	85.2734	141.371	752.94	226.406	1356.02	127.16	120.509	88.5083	55.4803	1332.03	627.923	1356.02	627.923	120.509	752.94	1332.03	1332.03	141.371	226.406	88.5083	55.4803	959.681	482.835	0.50312	-0.991026	0.226375	1.31576	unchanged
neg_1729	Maltol	6.42837	77.4325	10.3121	35.3549	30.6724	63.3822	167.046	43.4509	3.59124e-09	20.8949	12.8567	154.865	3.21419	38.7163	167.046	43.4509	20.8949	10.3121	30.6724	63.3822	983.024	14.6798	22.9766	38.3757	14.6901	535.326	178.284	106.176	65.2094	11.0575	38.3757	11.0575	535.326	14.6798	65.2094	65.2094	983.024	22.9766	178.284	106.176	45.4974	196.98	4.32948	2.11419	0.170211	1.39614	unchanged
neg_173	Cortisone	120.888	577.535	337.37	779.862	1169.93	3.59124e-09	3.09838	0.87675	27.7925	2053.36	241.777	1155.07	60.4442	288.767	3.09838	0.87675	2053.36	337.37	1169.93	3.59124e-09	263.509	3074.44	856.355	1448.76	675.558	3.59124e-09	3.59124e-09	3.59124e-09	3753.41	168.859	1448.76	168.859	3.59124e-09	3074.44	3753.41	3753.41	263.509	856.355	3.59124e-09	3.59124e-09	507.071	1024.09	2.01962	1.01408	0.298319	0.979793	unchanged
neg_1730	5-Sulfoxymethylfurfural	76.3618	35.2312	17.5943	535.251	107.108	932.929	3606.16	772.632	4.48729	31.0009	152.724	70.4624	38.1809	17.6156	3606.16	772.632	31.0009	17.5943	107.108	932.929	21433.2	30.4429	93.1546	237.707	113.019	12246.3	4016.39	1978.84	758.93	26.2102	237.707	26.2102	12246.3	30.4429	758.93	758.93	21433.2	93.1546	4016.39	1978.84	611.875	4093.42	6.68996	2.742	0.16185	1.42344	unchanged
neg_1735	(S)-Methyl 2-(4-(((R)-2-amino-3-mercaptopropyl)amino)-2-(naphthalen-1-yl)benzamido)-4-methylpentanoate	4.28082	834.786	699.952	195.48	951.016	32.7409	3.37984	28.8496	112.437	3.59124e-09	8.56164	1669.57	2.14041	417.393	3.37984	28.8496	3.59124e-09	699.952	951.016	32.7409	3.59124e-09	3.59124e-09	275.318	352.188	983.819	10.8908	345.474	3.59124e-09	15.7013	3.59124e-09	352.188	3.59124e-09	10.8908	3.59124e-09	15.7013	15.7013	3.59124e-09	275.318	345.474	3.59124e-09	286.292	198.339	0.692785	-0.52952	0.582502	0.444159	unchanged
neg_1737	(S)-6-Hydroxynicotine	527.84	261.964	408.546	18572.8	510.458	5371.14	264.323	7255.39	528.108	503.111	1055.68	523.928	263.92	130.982	264.323	7255.39	503.111	408.546	510.458	5371.14	405.162	327.5	355.607	237.913	383.72	331.923	1403.09	460.707	302.912	449.273	237.913	449.273	331.923	327.5	302.912	302.912	405.162	355.607	1403.09	460.707	3420.37	465.781	0.136178	-2.87643	0.146695	1.45876	unchanged
neg_1746	4-Azaspiro[bicyclo[2.2.2]octane-2,2'-[1,4]oxazolidine]-5'-one	5720.27	6607.65	6668.09	10326.9	5005.17	4586.08	5538.65	2033.98	8269.74	8006.15	11440.5	13215.3	2860.13	3303.82	5538.65	2033.98	8006.15	6668.09	5005.17	4586.08	5003.11	11124.8	10012.4	7986.94	6279.49	1465.59	3654.19	3227.41	13210.8	4885.67	7986.94	4885.67	1465.59	11124.8	13210.8	13210.8	5003.11	10012.4	3654.19	3227.41	6276.27	6685.04	1.06513	0.0910284	0.774514	0.239655	unchanged
neg_1748	2-Acetyl-3-methylfuran	266.089	1847.88	935.667	3980.56	231.537	1317.72	989.555	185.141	119.733	201.162	532.178	3695.75	133.045	923.938	989.555	185.141	201.162	935.667	231.537	1317.72	1687.52	171.556	338.766	274.215	1109.3	12813.9	12322.8	5014.23	1814.62	158.133	274.215	158.133	12813.9	171.556	1814.62	1814.62	1687.52	338.766	12322.8	5014.23	1007.5	3570.51	3.54391	1.82534	0.143068	1.4279	unchanged
neg_1750	2',3'-Didehydro-2',3'-dideoxyguanosine	3991.71	2712.87	10161.7	10712.9	2038.8	4696.12	9535.69	17602	22611.7	1497.14	7983.43	5425.74	1995.86	1356.44	9535.69	17602	1497.14	10161.7	2038.8	4696.12	10039.9	2468.62	9029.65	2028.35	5610.01	10352.3	13186.1	13219.8	2257.7	15273.7	2028.35	15273.7	10352.3	2468.62	2257.7	2257.7	10039.9	9029.65	13186.1	13219.8	8556.07	8346.62	0.975521	-0.0357557	0.939813	0.0430352	unchanged
neg_1751	3,N(4)-Ethenodeoxycytidine	3951.33	3168.18	10338.6	3987.65	2587.67	3599.81	6179.69	6888.93	9611.55	4018.24	7902.66	6336.35	1975.67	1584.09	6179.69	6888.93	4018.24	10338.6	2587.67	3599.81	4962.93	3731.63	5340.55	3723.28	24970.1	4396.16	5300.62	5924.67	3550.19	6877.47	3723.28	6877.47	4396.16	3731.63	3550.19	3550.19	4962.93	5340.55	5300.62	5924.67	5433.16	6877.76	1.26589	0.340147	0.526148	0.716004	unchanged
neg_1752	Aminomethyl fluorescein	6022.86	8023.55	18968.9	21322.6	3815.9	8445.73	18314	34853.3	43486.4	3713.81	12045.7	16047.1	3011.43	4011.78	18314	34853.3	3713.81	18968.9	3815.9	8445.73	19386.3	5504.96	17979.1	5201.88	10052	17250.4	22789.8	22500.6	4299.85	26581.5	5201.88	26581.5	17250.4	5504.96	4299.85	4299.85	19386.3	17979.1	22789.8	22500.6	16696.7	15154.6	0.907642	-0.139804	0.763453	0.264394	unchanged
neg_1753	3-Amino-N-[(4-methoxyphenyl)methyl]-4,6-dimethylthieno[2,3-b]pyridine-2-carboxamide	2829.68	4235.76	5586.48	5635.92	2125.04	3888.26	5252.51	8976.85	11148.2	2544.43	5659.37	8471.52	1414.84	2117.88	5252.51	8976.85	2544.43	5586.48	2125.04	3888.26	5960.16	3007.85	5202.5	2570.34	3483.6	4581.84	6027	6112.07	2274.78	6765.42	2570.34	6765.42	4581.84	3007.85	2274.78	2274.78	5960.16	5202.5	6027	6112.07	5222.32	4598.55	0.880558	-0.183509	0.561863	0.546121	unchanged
neg_1755	3,3',4'-Trihydroxyflavone 3-O-[a-L-rhamnopyranosyl-(1->2)[a-L-rhamnopyranosyl-(1->6)]-b-D-glucopyranoside]	534.09	494.601	1194.3	1777.94	377.65	523.465	2769.65	3972.25	5824.61	430.484	1068.18	989.201	267.045	247.3	2769.65	3972.25	430.484	1194.3	377.65	523.465	2319.28	621.509	2258.46	803.395	1112.31	1981.39	3592.67	2029.65	493.852	3128.64	803.395	3128.64	1981.39	621.509	493.852	493.852	2319.28	2258.46	3592.67	2029.65	1789.9	1834.12	1.0247	0.035203	0.948774	0.109478	unchanged
neg_1761	8-Amino-7-oxononanoate	402.348	121199	4668.58	179.314	514.39	14734	243.518	102.032	135.819	507.813	804.696	242398	201.174	60599.4	243.518	102.032	507.813	4668.58	514.39	14734	93.0558	533.961	274.119	471.302	213.583	175.901	315.333	236.551	655.734	459.96	471.302	459.96	175.901	533.961	655.734	655.734	93.0558	274.119	315.333	236.551	14268.7	342.95	0.0240352	-5.37871	0.274551	1.13712	unchanged
neg_1763	(R)-3-Amino-2-methylpropanoate	3.59124e-09	3397.16	59.5076	3.59124e-09	3.59124e-09	253.442	3.59124e-09	3.59124e-09	3.59124e-09	10.6846	7.18248e-09	6794.32	1.79562e-09	1698.58	3.59124e-09	3.59124e-09	10.6846	59.5076	3.59124e-09	253.442	3.59124e-09	8.06538	3.59124e-09	1.47409	3.59124e-09	3.59124e-09	3.59124e-09	3.59124e-09	1.32636	3.59124e-09	1.47409	3.59124e-09	3.59124e-09	8.06538	1.32636	1.32636	3.59124e-09	3.59124e-09	3.59124e-09	3.59124e-09	372.08	1.08658	0.0029203	-8.41967	0.29959	1.0826	unchanged
neg_1764	Cytosine-5-carboxylic acid	127.505	79.7109	32.1018	7.51699	37.0826	71.5211	112.543	33.8519	3.59124e-09	34.7178	255.01	159.422	63.7526	39.8555	112.543	33.8519	34.7178	32.1018	37.0826	71.5211	1.92505	39.805	98.231	51.5783	31.1602	14.518	17.8995	11.0548	31.7972	18.8606	51.5783	18.8606	14.518	39.805	31.7972	31.7972	1.92505	98.231	17.8995	11.0548	53.6551	31.683	0.590493	-0.760008	0.191403	1.35077	unchanged
neg_1765	Valerylglycine	52.4351	386.201	120.113	34.4121	36.8473	315.642	78.8451	55.265	89.311	43.679	104.87	772.403	26.2175	193.101	78.8451	55.265	43.679	120.113	36.8473	315.642	10.2465	36.2344	23.8657	25.0557	13.8985	55.163	196.002	273.803	29.5988	10.2609	25.0557	10.2609	55.163	36.2344	29.5988	29.5988	10.2465	23.8657	196.002	273.803	121.275	67.4128	0.555867	-0.847189	0.286686	1.0749	unchanged
neg_1769	Pyrocatechol	38.7734	241.546	28.2794	127.672	36.6432	529.298	80.3117	323.789	3.59124e-09	8.80602	77.5469	483.092	19.3867	120.773	80.3117	323.789	8.80602	28.2794	36.6432	529.298	946.974	3.59124e-09	59.6866	42.5755	283.281	285.606	397.176	182.308	39.1134	47.5065	42.5755	47.5065	285.606	3.59124e-09	39.1134	39.1134	946.974	59.6866	397.176	182.308	141.512	228.423	1.61416	0.690782	0.424207	0.825188	unchanged
neg_177	4',5'-Dimethylfluorescein	28.2254	6.42352	3.59124e-09	19.4793	3.59124e-09	3.59124e-09	0.162672	42.6666	48.0484	4.23132	56.4508	12.847	14.1127	3.21176	0.162672	42.6666	4.23132	3.59124e-09	3.59124e-09	3.59124e-09	69.6539	5.9536	3.59124e-09	3.59124e-09	3.59124e-09	3.59124e-09	3.59124e-09	2.93766	3.59124e-09	3.59124e-09	3.59124e-09	3.59124e-09	3.59124e-09	5.9536	3.59124e-09	3.59124e-09	69.6539	3.59124e-09	3.59124e-09	2.93766	14.9237	7.85451	0.52631	-0.926014	0.446472	0.784807	unchanged
neg_1770	Pyrocatechol sulfate	70.3294	3349.48	679.206	1917.18	161.75	7154.57	349.108	5743.06	118.916	146.308	140.659	6698.96	35.1647	1674.74	349.108	5743.06	146.308	679.206	161.75	7154.57	14292.6	109.231	553.517	441.475	4570.72	4007.63	6299.55	2709.62	354.693	647.189	441.475	647.189	4007.63	109.231	354.693	354.693	14292.6	553.517	6299.55	2709.62	1968.99	3398.62	1.72607	0.787494	0.390378	0.879931	unchanged
neg_1774	Deacetyldiltiazem	739.81	1873.67	12268.2	1039	649.023	508.431	1285.43	1676.9	2913.4	968.612	1479.62	3747.34	369.905	936.835	1285.43	1676.9	968.612	12268.2	649.023	508.431	2985.06	970.281	1024.95	1436.77	621.764	3146.52	2319.28	4284.54	3528.5	274.736	1436.77	274.736	3146.52	970.281	3528.5	3528.5	2985.06	1024.95	2319.28	4284.54	2392.25	2059.24	0.860797	-0.216255	0.786648	0.347292	unchanged
neg_1776	Adenine	3.59124e-09	560.927	6.91521	6.62009	62.1841	150.879	12.272	2.85232	46.0666	104.744	7.18248e-09	1121.85	1.79562e-09	280.463	12.272	2.85232	104.744	6.91521	62.1841	150.879	14.6623	183.607	7.37548	10.192	12.5319	41.5769	47.8642	141.007	66.5528	16.6676	10.192	16.6676	41.5769	183.607	66.5528	66.5528	14.6623	7.37548	47.8642	141.007	95.3461	54.2038	0.568495	-0.81478	0.4886	0.717783	unchanged
neg_1777	Oxonol	7940.11	63998.2	8673.51	14240.5	19939.2	28667.6	4754.62	20829.5	6392.81	20195.2	15880.2	127996	3970.05	31999.1	4754.62	20829.5	20195.2	8673.51	19939.2	28667.6	8810.06	25210.9	11685	7742.07	20350.4	12940.7	13542.3	21277.5	12896.3	23077	7742.07	23077	12940.7	25210.9	12896.3	12896.3	8810.06	11685	13542.3	21277.5	19563.1	15753.2	0.805251	-0.312489	0.527901	0.628152	unchanged
neg_1780	6-Hydroxy-3,4-dihydro-2(1H)-quinolinone	50633.7	10887.1	34009.4	27637.9	21361.3	15362.4	23131.7	44636.5	41383.2	17625.7	101267	21774.3	25316.8	5443.57	23131.7	44636.5	17625.7	34009.4	21361.3	15362.4	26104.7	17462.2	22316	19283.2	23196.5	23091.7	24844.9	33189.6	19449.7	39737.5	19283.2	39737.5	23091.7	17462.2	19449.7	19449.7	26104.7	22316	24844.9	33189.6	28666.9	24867.6	0.867468	-0.205118	0.439665	0.858367	unchanged
neg_1781	2-Propenamide, 3-(3,4-dihydroxyphenyl)-	16117.6	3362.9	10381.1	9386.69	6549	5302.24	7269.75	14381.4	12941.3	5748.13	32235.2	6725.79	8058.81	1681.45	7269.75	14381.4	5748.13	10381.1	6549	5302.24	7741.52	5534.53	6583.12	6199.2	7683.57	7178	7289.91	11921.9	5760.62	12288.2	6199.2	12288.2	7178	5534.53	5760.62	5760.62	7741.52	6583.12	7289.91	11921.9	9144.01	7818.05	0.854992	-0.226018	0.403264	0.912517	unchanged
neg_1782	2,2,7,7-Tetramethyl-1,6-dioxaspiro[4.4]non-3-ene	3149.21	7119.38	5045.27	13129.5	2643.03	6036.61	2060.61	2079.25	8003.85	3379.04	6298.42	14238.8	1574.6	3559.69	2060.61	2079.25	3379.04	5045.27	2643.03	6036.61	5687.21	6986.84	3972.13	11663.4	8840.02	1048.6	535.491	10430.6	8120.63	3223.36	11663.4	3223.36	1048.6	6986.84	8120.63	8120.63	5687.21	3972.13	535.491	10430.6	5264.57	6050.83	1.14935	0.200817	0.636216	0.518094	unchanged
neg_1785	(2S,3S,4R,5R)-5-(6-Aminopurin-9-yl)-N-cyclopropyl-3,4-dihydroxyoxolane-2-carboxamide	2612.58	2848.54	2682.41	2496.5	3734.47	1200.02	3237.57	1124.99	2691.53	3778.07	5225.17	5697.07	1306.29	1424.27	3237.57	1124.99	3778.07	2682.41	3734.47	1200.02	2664.8	7908.52	2684.58	3198.18	2414.45	1660.74	1845.69	2807.69	2348.89	4379.41	3198.18	4379.41	1660.74	7908.52	2348.89	2348.89	2664.8	2684.58	1845.69	2807.69	2640.67	3191.29	1.20852	0.273239	0.40646	0.868268	unchanged
neg_1789	(1R,6R)-6-hydroxy-2-succinylcyclohexa-2,4-diene-1-carboxylate	77.3724	92.4383	26.7051	103.573	122.43	1061.74	135.502	7591.81	33.2546	120.584	154.745	184.877	38.6862	46.2191	135.502	7591.81	120.584	26.7051	122.43	1061.74	74.3716	131.796	247.301	100.934	112.773	110.129	100.375	128.262	130.781	66.5515	100.934	66.5515	110.129	131.796	130.781	130.781	74.3716	247.301	100.375	128.262	936.541	120.327	0.128481	-2.96038	0.302307	1.06303	unchanged
neg_1790	(E)-1-[4-Hydroxy-3-(3-methyl-1,3-butadienyl)phenyl]-2-(3,5-dihydroxyphenyl)ethylene	2430.02	2117.76	1381.06	2699.32	1556.94	1109.22	2262.11	1613.44	1949.8	2205.39	4860.05	4235.51	1215.01	1058.88	2262.11	1613.44	2205.39	1381.06	1556.94	1109.22	3363.79	1309.87	1549.43	2035.8	1634.35	1049.09	1395.47	2003.47	1832.64	1279.73	2035.8	1279.73	1049.09	1309.87	1832.64	1832.64	3363.79	1549.43	1395.47	2003.47	1932.51	1745.36	0.903161	-0.146944	0.482787	0.752122	unchanged
neg_1791	CDP-choline	22.4497	196.121	27.9909	6.24591	50.7	9859.46	95.4025	4.89856	3.59124e-09	23.1723	44.8995	392.241	11.2249	98.0603	95.4025	4.89856	23.1723	27.9909	50.7	9859.46	4.64372	13.0701	16.7791	16.4308	147.797	82.7376	42.558	19.3545	22.1102	50.0026	16.4308	50.0026	82.7376	13.0701	22.1102	22.1102	4.64372	16.7791	42.558	19.3545	1028.64	41.5483	0.0403914	-4.62981	0.340812	0.910241	unchanged
neg_1792	PIP(16:0/PGJ2)	3.59124e-09	411.604	302.244	120.031	409.18	17.7662	17.5186	22.5091	50.9614	3.59124e-09	7.18248e-09	823.209	1.79562e-09	205.802	17.5186	22.5091	3.59124e-09	302.244	409.18	17.7662	3.59124e-09	6.90839	134.113	167.836	484.607	3.59124e-09	216.2	3.59124e-09	15.6761	3.59124e-09	167.836	3.59124e-09	3.59124e-09	6.90839	15.6761	15.6761	3.59124e-09	134.113	216.2	3.59124e-09	135.181	102.534	0.758492	-0.398793	0.662336	0.338705	unchanged
neg_1795	4-(7-Hydroxy-6,7-dihydro-5H-cyclopenta[d]pyrimidin-4-ylamino)benzonitrile	3518.48	1242.76	1013	1047.7	1685.71	2287.33	3069.47	1043.63	1137.5	9011.41	7036.96	2485.53	1759.24	621.382	3069.47	1043.63	9011.41	1013	1685.71	2287.33	914.191	2003.31	1955.7	1727.14	1517.66	1269.12	1028.62	1515.53	1554.32	1240.32	1727.14	1240.32	1269.12	2003.31	1554.32	1554.32	914.191	1955.7	1028.62	1515.53	2505.7	1472.59	0.587696	-0.766859	0.219664	1.31766	unchanged
neg_1798	3-[[(2R)-2-Acetamido-2-carboxyethyl]disulfanyl]-2-aminopropanoic acid	319.589	1065.34	200.284	125.982	260.193	37591.9	400.23	56.1805	129.162	428.177	639.179	2130.69	159.795	532.672	400.23	56.1805	428.177	200.284	260.193	37591.9	182.994	298.55	360.754	377.295	11649.7	138.163	115.88	236.895	266.307	239.053	377.295	239.053	138.163	298.55	266.307	266.307	182.994	360.754	115.88	236.895	4057.71	1386.56	0.341709	-1.54916	0.507765	0.589956	unchanged
neg_1801	2'-N-Acetylparomamine	10.7568	173.909	195.518	170.619	141.026	29.863	108.182	40.1903	74.5218	38.5779	21.5137	347.819	5.37842	86.9546	108.182	40.1903	38.5779	195.518	141.026	29.863	131.268	34.3821	292.338	190.048	99.5913	48.3625	44.2848	34.7174	170.902	39.2334	190.048	39.2334	48.3625	34.3821	170.902	170.902	131.268	292.338	44.2848	34.7174	98.3164	108.513	1.10371	0.14236	0.774658	0.330323	unchanged
neg_1802	Glucuronosyletoposide	125.031	239.994	96.8184	319.234	314.584	70.8577	276.828	166.801	132.448	217.709	250.063	479.988	62.5157	119.997	276.828	166.801	217.709	96.8184	314.584	70.8577	373.576	473.199	350.274	311.782	297.326	335.202	494.963	180.407	206.156	1922.17	311.782	1922.17	335.202	473.199	206.156	206.156	373.576	350.274	494.963	180.407	196.03	494.506	2.5226	1.33491	0.100549	1.69333	unchanged
neg_1807	BERGENIN	190.423	1432.74	160.125	45.5139	307.199	49427.5	273.1	17.0882	26.3532	551.717	380.847	2865.48	95.2117	716.369	273.1	17.0882	551.717	160.125	307.199	49427.5	93.6646	369.224	218.368	228.81	13135.7	91.4547	177.734	164.043	193.662	138.368	228.81	138.368	91.4547	369.224	193.662	193.662	93.6646	218.368	177.734	164.043	5243.18	1481.11	0.282483	-1.82377	0.475509	0.64542	unchanged
neg_1811	N-Formyl-L-methionine	173.795	287.44	4.30114	11.9168	70.1545	133.949	53.1793	6.73365	3.27676	48.0352	347.591	574.881	86.8977	143.72	53.1793	6.73365	48.0352	4.30114	70.1545	133.949	180.735	94.115	84.8542	56.8569	78.248	50.9342	9.50183	6.69686	51.4304	36.2179	56.8569	36.2179	50.9342	94.115	51.4304	51.4304	180.735	84.8542	9.50183	6.69686	79.2783	64.959	0.81938	-0.287396	0.67529	0.461278	unchanged
neg_1814	Z-Ala-arg-arg-afc	199.414	117.595	1095.55	1008.67	90.1597	59.4526	501.076	54.4357	323.731	142.295	398.828	235.19	99.7071	58.7975	501.076	54.4357	142.295	1095.55	90.1597	59.4526	274.396	371.761	276.103	419.315	68.6798	89.3811	207.023	756.361	126.833	311.327	419.315	311.327	89.3811	371.761	126.833	126.833	274.396	276.103	207.023	756.361	359.238	290.118	0.807594	-0.308299	0.626738	0.498698	unchanged
neg_1818	4-(2-Furanyl)-3-buten-2-one	3.95008	94.4325	17.3356	148.086	137.082	374.19	20.83	127.159	33.1821	8.05475	7.90016	188.865	1.97504	47.2163	20.83	127.159	8.05475	17.3356	137.082	374.19	95.8604	4.05099	129.341	79.6036	209.345	173.768	295.777	66.8298	72.7171	25.8914	79.6036	25.8914	173.768	4.05099	72.7171	72.7171	95.8604	129.341	295.777	66.8298	96.4303	115.318	1.19587	0.258064	0.682943	0.489881	unchanged
neg_1819	n-Butyl acetate	166.996	3660.47	2185.13	10731.8	13040.2	1108.95	1711.92	2261.91	4115.06	47.8101	333.991	7320.94	83.4978	1830.24	1711.92	2261.91	47.8101	2185.13	13040.2	1108.95	5955.12	44.0963	13138.2	6400.55	14305.4	784.026	3061.97	5722.49	4284.43	1635.04	6400.55	1635.04	784.026	44.0963	4284.43	4284.43	5955.12	13138.2	3061.97	5722.49	3903.02	5533.13	1.41765	0.503505	0.44303	0.915533	unchanged
neg_182	6-Hydroxymelatonin glucuronide	10.661	59.868	78.0179	97.8822	26.194	71.6535	153.828	3.5471	51.8268	130.976	21.322	119.736	5.3305	29.934	153.828	3.5471	130.976	78.0179	26.194	71.6535	236.212	203.314	675.887	93.392	63.6151	11.7063	40.1068	13.4215	390.726	20.3303	93.392	20.3303	11.7063	203.314	390.726	390.726	236.212	675.887	40.1068	13.4215	68.4455	174.871	2.5549	1.35326	0.158184	1.39288	unchanged
neg_1820	Homovanillin	359.701	390.831	102.904	197.183	3986.47	347.814	90.5227	97.7553	60.2805	362.023	719.402	781.662	179.851	195.415	90.5227	97.7553	362.023	102.904	3986.47	347.814	2627.05	1974.43	7457.04	5304.44	2469.74	2127.5	1574.79	1236.75	1815.28	70.0301	5304.44	70.0301	2127.5	1974.43	1815.28	1815.28	2627.05	7457.04	1574.79	1236.75	599.548	2665.7	4.44619	2.15257	0.0185817	2.31827	up
neg_1821	N-(5-Amino-2-hydroxybenzoyl)glycine	2039.31	1606.01	6962.85	1176.75	5502.26	1482.68	2043.62	629.229	990.364	1529.67	4078.62	3212.03	1019.66	803.007	2043.62	629.229	1529.67	6962.85	5502.26	1482.68	3085.55	3365.08	7300.13	6048.98	2705.82	2970.33	2487.38	2821.37	3526.01	1180.5	6048.98	1180.5	2970.33	3365.08	3526.01	3526.01	3085.55	7300.13	2487.38	2821.37	2396.27	3549.11	1.4811	0.566667	0.203087	1.28796	unchanged
neg_1822	4-Hydroxy-5-(3'-hydroxyphenyl)-valeric acid-3'-O-sulphate	1627.56	559.227	389.144	484.719	1836.95	271.784	571.936	143.567	103.749	3257.79	3255.13	1118.45	813.782	279.613	571.936	143.567	3257.79	389.144	1836.95	271.784	102.563	4864	530.503	683.274	427.005	180.039	225.752	356.929	769.682	1113.2	683.274	1113.2	180.039	4864	769.682	769.682	102.563	530.503	225.752	356.929	924.643	925.295	1.00071	0.00101685	0.99907	0.0291431	unchanged
neg_1823	5-O-Caffeoylshikimic acid	255.541	7063.39	1636.21	185.279	259.989	2345.7	1276.1	198.219	117.424	159.009	511.082	14126.8	127.77	3531.7	1276.1	198.219	159.009	1636.21	259.989	2345.7	8600.08	95.0811	658.03	1071.34	200.658	13518.1	9253.62	11980.5	15421	81.608	1071.34	81.608	13518.1	95.0811	15421	15421	8600.08	658.03	9253.62	11980.5	1349.69	6088	4.51068	2.17334	0.0450868	1.87553	up
neg_1824	Furylfuramide	386.288	100.584	143.673	139.055	296.619	207.542	362.151	139.948	217.637	253.139	772.576	201.168	193.144	50.2921	362.151	139.948	253.139	143.673	296.619	207.542	595.766	232.218	279.51	348.969	25450.7	1547.23	1171.55	227.163	234.231	197.227	348.969	197.227	1547.23	232.218	234.231	234.231	595.766	279.51	1171.55	227.163	224.664	3028.46	13.48	3.75274	0.290336	1.15698	unchanged
neg_1829	Momordin Ia	78.9759	63.5838	124.331	7.8959	140.409	18.9341	102.557	12.2883	128.035	338.212	157.952	127.168	39.488	31.7919	102.557	12.2883	338.212	124.331	140.409	18.9341	164.282	1397.49	166.025	181.218	79.7948	1.50534	45.7828	38.5963	207.349	23.5039	181.218	23.5039	1.50534	1397.49	207.349	207.349	164.282	166.025	45.7828	38.5963	101.522	230.555	2.27098	1.18331	0.362665	0.916275	unchanged
neg_183	betalamate	19.0049	3.59124e-09	3.59124e-09	29.1428	3.59124e-09	3.59124e-09	0.295285	107.997	57.0818	3.59124e-09	38.0098	7.18248e-09	9.50246	1.79562e-09	0.295285	107.997	3.59124e-09	3.59124e-09	3.59124e-09	3.59124e-09	79.8945	3.59124e-09	6.18166	3.59124e-09	3.59124e-09	3.59124e-09	3.59124e-09	3.59124e-09	0.136132	12.4766	3.59124e-09	12.4766	3.59124e-09	3.59124e-09	0.136132	0.136132	79.8945	6.18166	3.59124e-09	3.59124e-09	21.3522	9.86888	0.462195	-1.11343	0.418027	0.813303	unchanged
neg_1834	Trinitrosotrimethylenetriamine	0.0406796	3.59124e-09	2.75099	3.59124e-09	3.59124e-09	194.988	1.81629	3.59124e-09	3.59124e-09	3.59124e-09	0.0813593	7.18248e-09	0.0203398	1.79562e-09	1.81629	3.59124e-09	3.59124e-09	2.75099	3.59124e-09	194.988	2.66341	4.28833	0.0891176	5.42472	3.60977	19.1959	245.087	5.97701	0.396649	3.59124e-09	5.42472	3.59124e-09	19.1959	4.28833	0.396649	0.396649	2.66341	0.0891176	245.087	5.97701	19.9596	28.6732	1.43656	0.52262	0.781841	0.265711	unchanged
neg_1837	Genipin	439.111	7594.27	461.167	4509.34	930.382	477.313	196.341	261.487	53.5832	563.429	878.221	15188.5	219.555	3797.14	196.341	261.487	563.429	461.167	930.382	477.313	941.037	459.551	1792.31	1754.32	355.008	713.302	497.638	934.79	7697.73	463.791	1754.32	463.791	713.302	459.551	7697.73	7697.73	941.037	1792.31	497.638	934.79	1548.64	1560.95	1.00795	0.0114179	0.990825	0.0780025	unchanged
neg_1838	Cysteinyl-Cysteine	11.4024	151.748	27.7798	235.085	272.926	10708.3	31.2034	2441.1	12.2517	80.6695	22.8047	303.497	5.70118	75.8742	31.2034	2441.1	80.6695	27.7798	272.926	10708.3	111.572	283.271	177.963	140.732	357.807	507.218	4215.67	315.941	36.5331	50.0281	140.732	50.0281	507.218	283.271	36.5331	36.5331	111.572	177.963	4215.67	315.941	1397.25	619.674	0.443495	-1.17301	0.506623	0.637241	unchanged
neg_1845	Cyclohexylsulfamate	1623.33	2017.14	1371.49	1636.02	78864.2	6077.94	359331	34735.9	2011.73	177832	3246.67	4034.28	811.667	1008.57	359331	34735.9	177832	1371.49	78864.2	6077.94	2381.16	1889.27	1932.07	30362	6566.01	7755.63	3677	12923.6	37142.9	112838	30362	112838	7755.63	1889.27	37142.9	37142.9	2381.16	1932.07	3677	12923.6	66550.1	21746.8	0.326774	-1.61364	0.272138	1.05707	unchanged
neg_1846	(E)-2-Butenyl-4-methyl-threonine	238.25	2918.47	1756.68	471.521	299.383	464.506	111.689	109.477	682.972	209.387	476.5	5836.95	119.125	1459.24	111.689	109.477	209.387	1756.68	299.383	464.506	425.395	290.91	1055.85	233.664	693.353	79.0121	288.278	311.614	274.255	201.922	233.664	201.922	79.0121	290.91	274.255	274.255	425.395	1055.85	288.278	311.614	726.234	385.426	0.530719	-0.91398	0.282899	1.10326	unchanged
neg_1848	3-AMINOPROPANESULPHONIC ACID	181.248	143.262	571.088	331.897	113.909	623.829	9.90802	1384.28	246.305	8.02667	362.496	286.523	90.624	71.6308	9.90802	1384.28	8.02667	571.088	113.909	623.829	34.4147	35.1937	122.858	67.0619	188.048	542.105	95.8604	1318.93	81.9543	52.0067	67.0619	52.0067	542.105	35.1937	81.9543	81.9543	34.4147	122.858	95.8604	1318.93	361.376	253.843	0.702435	-0.509563	0.564996	0.583079	unchanged
neg_1853	4,6-Heptadiyne-1,3-diol	90.7873	18.8682	3.59124e-09	9.0248	3.59124e-09	0.753117	128.94	4.87829	3.59124e-09	257.495	181.575	37.7363	45.3937	9.43409	128.94	4.87829	257.495	3.59124e-09	3.59124e-09	0.753117	5.62795	3.59124e-09	41.8797	11.109	18.4385	5.69633	4.87393	3.59124e-09	26.934	2.47	11.109	2.47	5.69633	3.59124e-09	26.934	26.934	5.62795	41.8797	4.87393	3.59124e-09	51.0747	11.7029	0.229134	-2.12574	0.181942	1.44011	unchanged
neg_1855	2-Butylhydroquinone	3559.24	162.866	4.18292	34.1981	168.659	127.662	126.632	323.678	3.59124e-09	163.357	7118.47	325.732	1779.62	81.4329	126.632	323.678	163.357	4.18292	168.659	127.662	149.614	200.277	1324.8	4148.55	124.683	84.4069	20.7198	21.4961	419.306	261.596	4148.55	261.596	84.4069	200.277	419.306	419.306	149.614	1324.8	20.7198	21.4961	467.047	675.546	1.44642	0.532485	0.699652	0.309759	unchanged
neg_1856	Pyroglutamylvaline	373.427	460.255	568.716	1353.42	673.43	318.883	874.597	104.496	345.047	440.943	746.855	920.51	186.714	230.127	874.597	104.496	440.943	568.716	673.43	318.883	2767.95	1209.14	2011.92	1337.1	755.692	115.493	112.122	956.812	1506.34	1207.38	1337.1	1207.38	115.493	1209.14	1506.34	1506.34	2767.95	2011.92	112.122	956.812	551.322	1197.99	2.17295	1.11965	0.0378807	2.05067	up
neg_1857	4-Deoxy-2,3-dihydromycosinol	1214.45	2494.02	1569.27	3006.64	3128.58	1686.07	924.647	1714.61	969.061	1560.1	2428.89	4988.04	607.223	1247.01	924.647	1714.61	1560.1	1569.27	3128.58	1686.07	5443.24	2238.1	3913.2	2710.87	4355.38	802.614	2093.3	1409.75	2168.94	1374.35	2710.87	1374.35	802.614	2238.1	2168.94	2168.94	5443.24	3913.2	2093.3	1409.75	1826.74	2650.98	1.4512	0.53725	0.142175	1.52938	unchanged
neg_1858	xi-8,9-Dehydrotheaspirone	4509.43	647.147	215.718	129.332	355.171	346.262	454.314	541.113	23.5863	280.85	9018.85	1294.29	2254.71	323.573	454.314	541.113	280.85	215.718	355.171	346.262	134.987	235.112	1853.95	151.139	358.594	198.747	446.712	238.769	484.46	381.159	151.139	381.159	198.747	235.112	484.46	484.46	134.987	1853.95	446.712	238.769	750.292	448.363	0.597584	-0.742786	0.516726	0.816813	unchanged
neg_1859	Cyclocalopin A	179062	639.088	414.68	520.023	942.645	576.395	6454.69	21272	847.777	4492.34	358124	1278.18	89531.1	319.544	6454.69	21272	4492.34	414.68	942.645	576.395	184.609	1867.17	63109.1	1671.22	673.593	1894.33	299.801	435.138	10224.9	14105.1	1671.22	14105.1	1894.33	1867.17	10224.9	10224.9	184.609	63109.1	299.801	435.138	21522.2	9446.5	0.438919	-1.18797	0.530723	0.796103	unchanged
neg_1861	PI(PGE1/16:2(9Z,12Z))	3.59124e-09	9.23726	3.59124e-09	35.2483	3.59124e-09	4482.2	124.712	11939.9	3.59124e-09	3.59124e-09	7.18248e-09	18.4745	1.79562e-09	4.61863	124.712	11939.9	3.59124e-09	3.59124e-09	3.59124e-09	4482.2	41.4755	12.2267	66.1384	24.4151	3.59124e-09	4599.69	121.119	224.7	3.59124e-09	3.59124e-09	24.4151	3.59124e-09	4599.69	12.2267	3.59124e-09	3.59124e-09	41.4755	66.1384	121.119	224.7	1659.13	508.977	0.306773	-1.70476	0.397033	0.852118	unchanged
neg_1862	5,6-Dihydrouracil	3.42169	22.7467	2.32657	9.65333	9.48005	53.5097	3.0641	3.59124e-09	3.59124e-09	17.0787	6.84337	45.4934	1.71084	11.3734	3.0641	3.59124e-09	17.0787	2.32657	9.48005	53.5097	2.84378	27.5116	2.02731	1.61088	29.6184	802.03	3.59124e-09	13.368	13.0934	1.26666	1.61088	1.26666	802.03	27.5116	13.0934	13.0934	2.84378	2.02731	3.59124e-09	13.368	12.1281	89.3371	7.36613	2.88091	0.356234	0.946654	unchanged
neg_1865	L-Nicotianine	259.51	976.197	948.784	273.397	615.407	3563.28	933.746	866.395	541.178	702.95	519.02	1952.39	129.755	488.098	933.746	866.395	702.95	948.784	615.407	3563.28	258.814	281.906	356.532	1088.36	264.805	1109.79	178.038	1826.84	533.956	167.675	1088.36	167.675	1109.79	281.906	533.956	533.956	258.814	356.532	178.038	1826.84	968.085	606.672	0.626672	-0.674216	0.31541	0.93934	unchanged
neg_1867	Feruloylputrescine	845.533	628.841	624.073	327.65	665.357	56.3179	80.8266	392.795	696.127	1094.45	1691.07	1257.68	422.766	314.42	80.8266	392.795	1094.45	624.073	665.357	56.3179	896.292	791.12	482.193	605.361	302.251	478.82	346.889	201.121	560.514	253.397	605.361	253.397	478.82	791.12	560.514	560.514	896.292	482.193	346.889	201.121	541.197	491.796	0.908719	-0.138094	0.700934	0.487663	unchanged
neg_1869	Methyl (3x,10R)-dihydroxy-11-dodecene-6,8-diynoate 10-glucoside	766.037	1070.21	687.513	2120.04	2110.52	1031.78	965.714	1226.67	10219.4	709.147	1532.07	2140.42	383.018	535.104	965.714	1226.67	709.147	687.513	2110.52	1031.78	656.071	680.616	663.473	3702.59	1123.45	485.391	2928.24	769.544	1022.87	458.243	3702.59	458.243	485.391	680.616	1022.87	1022.87	656.071	663.473	2928.24	769.544	2090.7	1249.05	0.59743	-0.743157	0.409901	0.753963	unchanged
neg_187	L-Lysine monohydrochloride	936.62	1554.19	1352.83	2790.64	2504.17	265.88	587.504	325.576	788.082	3228.26	1873.24	3108.38	468.31	777.095	587.504	325.576	3228.26	1352.83	2504.17	265.88	1466.18	4999.94	3610.22	2609.62	1566.13	116.755	232.709	264.172	5280.52	1509.79	2609.62	1509.79	116.755	4999.94	5280.52	5280.52	1466.18	3610.22	232.709	264.172	1433.37	2165.6	1.51084	0.595353	0.307523	0.981411	unchanged
neg_1872	(2R,3R,4S,5R)-5-Fluoro-2,3,4-trihydroxy-6-oxohexyl dihydrogen phosphate	1.81652	29.8442	48.5771	64.4798	17.7673	76.4686	2.80786	436.003	3.59124e-09	7.2458	3.63303	59.6884	0.908259	14.9221	2.80786	436.003	7.2458	48.5771	17.7673	76.4686	18.5105	4.15228	0.164537	2.26606	6.398	203.476	225.407	31.0758	2.67476	3.59124e-09	2.26606	3.59124e-09	203.476	4.15228	2.67476	2.67476	18.5105	0.164537	225.407	31.0758	68.5011	49.4125	0.72134	-0.471249	0.708371	0.414082	unchanged
neg_1875	3-(3,5-dihydroxyphenyl)-1-propanoic acid sulphate	350.088	975.609	7800.53	39261.8	531.88	14344.6	2674.78	101530	279.125	241.986	700.176	1951.22	175.044	487.804	2674.78	101530	241.986	7800.53	531.88	14344.6	38306.6	477.9	170.141	251.643	16278	229738	156635	21048.1	1589.48	324.955	251.643	324.955	229738	477.9	1589.48	1589.48	38306.6	170.141	156635	21048.1	16799	46482	2.76695	1.4683	0.298974	1.01062	unchanged
neg_1876	dTDP-L-olivose	3.59124e-09	30.8908	3.59124e-09	7.45483	68.856	447.985	47.7748	3.59124e-09	3.59124e-09	40.3395	7.18248e-09	61.7816	1.79562e-09	15.4454	47.7748	3.59124e-09	40.3395	3.59124e-09	68.856	447.985	3.59124e-09	51.1601	21.6294	23.8445	92.4345	7033.9	0.615742	5.56082	1.967	77.1033	23.8445	77.1033	7033.9	51.1601	1.967	1.967	3.59124e-09	21.6294	0.615742	5.56082	64.3301	730.822	11.3605	3.50595	0.366864	0.928265	unchanged
neg_1877	Multiflorin B	69.2041	158.157	37.5252	65.6693	69.7237	129.263	342.874	3.59124e-09	21.7021	77.0962	138.408	316.313	34.6021	79.0783	342.874	3.59124e-09	77.0962	37.5252	69.7237	129.263	102.248	137.373	152.962	146.903	390.581	210.532	2506.23	45.0634	28.8815	179.232	146.903	179.232	210.532	137.373	28.8815	28.8815	102.248	152.962	2506.23	45.0634	97.1215	390.001	4.01559	2.00561	0.251036	1.12385	unchanged
neg_1880	Carglumic acid	57.8225	811.098	19.6308	23.1191	86.3938	612.563	44.7766	31.6515	3.59124e-09	255.874	115.645	1622.2	28.9113	405.549	44.7766	31.6515	255.874	19.6308	86.3938	612.563	101.922	123.977	42.5702	5361.39	69.1949	82.5961	29.648	60.6493	231.383	18.2295	5361.39	18.2295	82.5961	123.977	231.383	231.383	101.922	42.5702	29.648	60.6493	194.293	612.155	3.15068	1.65567	0.454338	0.801769	unchanged
neg_1882	Uridine 2'-phosphate	624.494	1677.29	275.402	198.333	669.918	8399.07	1090.85	289.379	162.865	472.51	1248.99	3354.58	312.247	838.645	1090.85	289.379	472.51	275.402	669.918	8399.07	1593.09	704.83	572.403	20185.5	654.453	2538.74	6147.79	58249.1	993.192	135.165	20185.5	135.165	2538.74	704.83	993.192	993.192	1593.09	572.403	6147.79	58249.1	1386.01	9177.42	6.62146	2.72715	0.213385	1.27713	unchanged
neg_1887	2-Pyrimidin-2-yl-Propionic Acid	28.4312	69.4351	16.8869	33.4513	81.892	997.713	44.446	278.996	2.44286	106.314	56.8623	138.87	14.2156	34.7176	44.446	278.996	106.314	16.8869	81.892	997.713	56.0429	37.8221	17.1336	31.3589	808.215	55.6556	17.4087	60.7402	37.0573	18.4654	31.3589	18.4654	55.6556	37.8221	37.0573	37.0573	56.0429	17.1336	17.4087	60.7402	166.001	113.99	0.686684	-0.542283	0.677748	0.319564	unchanged
neg_189	11,12,13-Trinor-1,3,5-bisabolatrien-10-oic acid	561.546	206.252	118.256	814.936	397.944	127.188	347.732	253.108	323.866	456.113	1123.09	412.503	280.773	103.126	347.732	253.108	456.113	118.256	397.944	127.188	621.316	964.601	68.0691	1022.6	190.84	80.5191	19.6813	114.091	423.811	266.117	1022.6	266.117	80.5191	964.601	423.811	423.811	621.316	68.0691	19.6813	114.091	360.694	377.164	1.04566	0.0644177	0.905118	0.122372	unchanged
neg_1890	Radicinin	46.8376	40.1616	3.59124e-09	4.22722	151.697	105.999	53.3986	3.59124e-09	9.18009	92.1646	93.6752	80.3231	23.4188	20.0808	53.3986	3.59124e-09	92.1646	3.59124e-09	151.697	105.999	9.76754	75.4876	53.0682	84.3726	21.8463	94.3435	20.275	1.49077	49.1425	16.6348	84.3726	16.6348	94.3435	75.4876	49.1425	49.1425	9.76754	53.0682	20.275	1.49077	50.3666	42.6429	0.846651	-0.240161	0.69723	0.301025	unchanged
neg_1892	Valienone	3.59124e-09	3.59124e-09	3.59124e-09	3.59124e-09	3.06568	38.5129	3.92358	3.59124e-09	3.59124e-09	3.59124e-09	7.18248e-09	7.18248e-09	1.79562e-09	1.79562e-09	3.92358	3.59124e-09	3.59124e-09	3.59124e-09	3.06568	38.5129	18.5577	4.74312	4.73108	1.78526	8.27457	13.276	240.448	3.59124e-09	3.49364	1.55738	1.78526	1.55738	13.276	4.74312	3.49364	3.49364	18.5577	4.73108	240.448	3.59124e-09	4.55022	29.6867	6.52423	2.70581	0.316982	0.966438	unchanged
neg_1893	7-DESHYDROXYPYROGALLIN-4-CARBOXYLIC ACID	1236.76	1184.48	836.693	2535.47	2579.49	2354.64	843.172	563.75	474.164	1496.61	2473.52	2368.96	618.381	592.239	843.172	563.75	1496.61	836.693	2579.49	2354.64	5802.98	1612.45	3891.86	13638.4	1661.5	11932	1309.5	1564.27	2250.27	11959.8	13638.4	11959.8	11932	1612.45	2250.27	2250.27	5802.98	3891.86	1309.5	1564.27	1410.52	5562.3	3.94343	1.97945	0.0280953	2.24858	up
neg_1894	Isoamyl p-anisate	3468.06	4359.38	3271.16	1783.09	3647.84	1352.39	1668.35	986.535	1588.68	4937.87	6936.13	8718.75	1734.03	2179.69	1668.35	986.535	4937.87	3271.16	3647.84	1352.39	1664.69	3915.9	2553.95	3335.65	1698.06	898.614	1057.38	1178.1	3199.27	2110.33	3335.65	2110.33	898.614	3915.9	3199.27	3199.27	1664.69	2553.95	1057.38	1178.1	2706.34	2161.19	0.798568	-0.324512	0.337231	1.02761	unchanged
neg_1895	Flumioxazin	959.813	431.252	274.802	361.971	673.342	2121.06	549.091	284.296	66.9122	836.042	1919.63	862.504	479.906	215.626	549.091	284.296	836.042	274.802	673.342	2121.06	254.315	605.204	610.965	760.746	874.382	1112.65	11255.9	425.357	551.314	235.72	760.746	235.72	1112.65	605.204	551.314	551.314	254.315	610.965	11255.9	425.357	655.858	1668.65	2.54422	1.34723	0.373358	0.844649	unchanged
neg_1898	Monomethyl glutaric acid	350.147	149.174	143.565	27.6159	573.855	6.60639	136.187	10.7948	98.9601	525.857	700.294	298.348	175.073	74.5869	136.187	10.7948	525.857	143.565	573.855	6.60639	31.3893	636.574	176.157	166.032	80.9869	51.1027	30.9921	64.6644	194.089	166.728	166.032	166.728	51.1027	636.574	194.089	194.089	31.3893	176.157	30.9921	64.6644	202.276	159.872	0.790363	-0.339412	0.631785	0.487409	unchanged
neg_190	3-{[(2E)-4-Amino-4-oxobut-2-enoyl]amino}-L-alanine	36.9597	254.965	76.2639	289.515	7.14304	80.4286	50.6645	149.464	187.396	55.1932	73.9193	509.93	18.4798	127.482	50.6645	149.464	55.1932	76.2639	7.14304	80.4286	144.296	132.458	24.4943	73.2212	108.481	11.8382	12.7338	21.6945	99.5447	6.397	73.2212	6.397	11.8382	132.458	99.5447	99.5447	144.296	24.4943	12.7338	21.6945	118.799	63.5158	0.534648	-0.903338	0.137457	1.46001	unchanged
neg_1900	N-Hydroxy-L-tyrosine	928.894	288.341	328.322	73.7199	453.371	138.284	282.988	28.1644	54.3551	382.732	1857.79	576.682	464.447	144.17	282.988	28.1644	382.732	328.322	453.371	138.284	125.971	426.416	281.002	296.318	274.992	128.766	157.322	189.586	434.001	219.391	296.318	219.391	128.766	426.416	434.001	434.001	125.971	281.002	157.322	189.586	295.917	253.376	0.856241	-0.223911	0.649595	0.595344	unchanged
neg_1901	(5R,6S)-6-[(1R)-1-Hydroxyethyl]-7-oxo-3-pyridin-3-yl-4-thia-1-azabicyclo[3.2.0]hept-2-ene-2-carboxylic acid	3854.12	5672.94	3565.13	5360.91	6134.84	2343.5	4558.9	2241.05	6665.84	4334.43	7708.24	11345.9	1927.06	2836.47	4558.9	2241.05	4334.43	3565.13	6134.84	2343.5	7983.13	6535.76	10883	14317.1	3821.42	10714.7	2441.55	4318.47	5699.58	10133.5	14317.1	10133.5	10714.7	6535.76	5699.58	5699.58	7983.13	10883	2441.55	4318.47	4473.17	7684.82	1.71798	0.780715	0.0284206	2.20535	up
neg_1910	1,8-Naphthyridine, 2-fluoro-	182.815	12.7979	17.0593	3.59124e-09	439.412	28.0523	1.26748	20.2036	2.32455	54.0496	365.629	25.5959	91.4073	6.39897	1.26748	20.2036	54.0496	17.0593	439.412	28.0523	9.80584	9.56961	3.59124e-09	109.168	4.36034	27.7773	10.3456	3.59124e-09	321.141	39.3278	109.168	39.3278	27.7773	9.56961	321.141	321.141	9.80584	3.59124e-09	10.3456	3.59124e-09	75.7981	53.1495	0.701198	-0.512105	0.680732	0.418165	unchanged
neg_1911	2-Deoxy-L-ribono-1,4-lactone	153.2	2017.52	293.46	413.692	907.555	2237.68	141.546	1110.77	588.485	922.456	306.401	4035.05	76.6001	1008.76	141.546	1110.77	922.456	293.46	907.555	2237.68	2343.95	131.78	791.314	465.099	2388.81	2800.38	2143.93	2013.72	894.885	352.492	465.099	352.492	2800.38	131.78	894.885	894.885	2343.95	791.314	2143.93	2013.72	878.637	1432.64	1.63052	0.705333	0.176626	1.36476	unchanged
neg_1912	Indole-3-carboxylic acid	25038.1	421.1	2346.08	691.044	44757.5	226.619	397.292	4407.62	924.684	6307.19	50076.3	842.201	12519.1	210.55	397.292	4407.62	6307.19	2346.08	44757.5	226.619	275.471	640.263	449.973	12302.3	818.114	3809.43	184.824	139.205	34632.3	5839.02	12302.3	5839.02	3809.43	640.263	34632.3	34632.3	275.471	449.973	184.824	139.205	8551.72	5909.08	0.690982	-0.533281	0.654029	0.477411	unchanged
neg_1917	2,4-Dihydroxy-7,8-dimethoxy-2H-1,4-benzoxazin-3(4H)-one 2-glucoside	215.626	8204.56	13.5171	104.746	914.52	219.006	243.195	18.1063	4.75687	50.1569	431.252	16409.1	107.813	4102.28	243.195	18.1063	50.1569	13.5171	914.52	219.006	563.03	13.447	3410.29	202.719	75.5411	1542.61	243.36	616.778	1020.1	705.84	202.719	705.84	1542.61	13.447	1020.1	1020.1	563.03	3410.29	243.36	616.778	998.819	839.371	0.840363	-0.250915	0.857205	0.203505	unchanged
neg_192	Biotin sulfone	95.7331	656.833	345.348	88.1074	254.564	2.81066	62.2075	59.6178	231.975	358.84	191.466	1313.67	47.8665	328.416	62.2075	59.6178	358.84	345.348	254.564	2.81066	303.772	180.82	197.769	464.751	549.923	128.721	251.235	3.59124e-09	990.133	6.69523	464.751	6.69523	128.721	180.82	990.133	990.133	303.772	197.769	251.235	3.59124e-09	215.604	307.382	1.42568	0.511651	0.430011	0.717542	unchanged
neg_1921	N-(3-Methyl-2-pyridyl)-3-phenylsuccinimide	3835.11	5801.39	951.504	438.777	1110.17	2266.85	1403.89	279.457	306.705	2041.73	7670.22	11602.8	1917.55	2900.69	1403.89	279.457	2041.73	951.504	1110.17	2266.85	1014.67	975.771	2190.19	3134.34	1316.01	2255.09	1464.25	1112.82	1955.15	813.551	3134.34	813.551	2255.09	975.771	1955.15	1955.15	1014.67	2190.19	1464.25	1112.82	1843.56	1623.18	0.880462	-0.183667	0.722594	0.459985	unchanged
neg_1925	Glycerol 1,2-dimethacrylate	743.936	417.364	91.0921	95.0345	481.717	259.501	155.883	121.139	14.9281	822.477	1487.87	834.727	371.968	208.682	155.883	121.139	822.477	91.0921	481.717	259.501	181.993	290.582	449.843	794.732	929.175	486.58	278.067	281.579	392.377	267.398	794.732	267.398	486.58	290.582	392.377	392.377	181.993	449.843	278.067	281.579	320.307	435.233	1.3588	0.44233	0.347072	0.905732	unchanged
neg_1929	5-L-Glutamyl-taurine	542.083	1317.61	216.861	3189.37	749.085	5029.63	587.685	12140.1	96.1281	541.388	1084.17	2635.22	271.042	658.804	587.685	12140.1	541.388	216.861	749.085	5029.63	4261.96	661.902	755.439	694.11	1185.77	2779.49	369.747	43752.8	1169.54	233.904	694.11	233.904	2779.49	661.902	1169.54	1169.54	4261.96	755.439	369.747	43752.8	2440.99	5586.47	2.28861	1.19447	0.492459	0.696113	unchanged
neg_1930	1-nonadecanoyl-glycero-3-phosphate	5256.56	3.59124e-09	30.6932	43.3715	45.5169	0.273163	100.873	943.219	912.575	204.64	10513.1	7.18248e-09	2628.28	1.79562e-09	100.873	943.219	204.64	30.6932	45.5169	0.273163	433.082	235.22	149.097	535.827	72.9816	4.94679	65.8043	94.6772	61.899	3.59124e-09	535.827	3.59124e-09	4.94679	235.22	61.899	61.899	433.082	149.097	65.8043	94.6772	753.772	165.353	0.219368	-2.18857	0.283505	1.24609	unchanged
neg_1934	Tazolol	2083.5	1422.09	1490.39	1284.3	7508.26	3063.34	2752.38	876.261	1159.49	2881.44	4167	2844.19	1041.75	711.047	2752.38	876.261	2881.44	1490.39	7508.26	3063.34	1326.36	7330.5	2131.65	1930.72	1682.75	5002.34	1005.39	2283.06	2538.3	3288.13	1930.72	3288.13	5002.34	7330.5	2538.3	2538.3	1326.36	2131.65	1005.39	2283.06	2452.14	2851.92	1.16303	0.217889	0.650167	0.556269	unchanged
neg_1935	Mavoglurant	27.5062	98.9832	436.506	231.332	62.624	22.135	141.804	149.686	322.612	140.059	55.0124	197.966	13.7531	49.4916	141.804	149.686	140.059	436.506	62.624	22.135	391.005	141.836	592.958	178.747	88.5218	256.131	127.633	66.4444	238.385	37.0219	178.747	37.0219	256.131	141.836	238.385	238.385	391.005	592.958	127.633	66.4444	163.325	211.868	1.29722	0.375425	0.48619	0.684225	unchanged
neg_1937	Methyl (±)-3-hydroxyhexanoate	24.2287	61.88	18.2008	120.869	24.692	127.46	41.0893	17.4088	0.108386	48.7927	48.4573	123.76	12.1143	30.94	41.0893	17.4088	48.7927	18.2008	24.692	127.46	613.817	15.3585	17.3355	125.705	45.9455	37.5452	61.814	12.076	42.0111	36.6213	125.705	36.6213	37.5452	15.3585	42.0111	42.0111	613.817	17.3355	61.814	12.076	48.4731	100.823	2.07998	1.05657	0.399939	0.874266	unchanged
neg_1941	Xanthohumol B	57.2233	410.171	38.524	45.8916	73.3463	2133.42	450.093	55.2748	70.2507	77.2153	114.447	820.343	28.6117	205.086	450.093	55.2748	77.2153	38.524	73.3463	2133.42	146.792	144.766	131.234	134.524	253.962	95.6526	213.802	368.801	110.113	81.1892	134.524	81.1892	95.6526	144.766	110.113	110.113	146.792	131.234	213.802	368.801	341.141	168.084	0.492711	-1.02119	0.423901	0.744435	unchanged
neg_1942	Angiotensin (5-8)	495.348	521.238	727.97	94.1011	3.59124e-09	3.59124e-09	7.15611	3.59124e-09	19.9421	3010.98	990.696	1042.48	247.674	260.619	7.15611	3.59124e-09	3010.98	727.97	3.59124e-09	3.59124e-09	3.59124e-09	5.80311	443.966	119.747	3.59124e-09	3.59124e-09	11.0888	3.59124e-09	349.224	3.59124e-09	119.747	3.59124e-09	3.59124e-09	5.80311	349.224	349.224	3.59124e-09	443.966	11.0888	3.59124e-09	487.673	92.9828	0.190666	-2.39088	0.216062	1.36546	unchanged
neg_1944	cis-trans-Nepetalactol	107.681	138.194	128.955	6.32956	95.051	37.8255	866.011	3.59124e-09	8.53495	55.7625	215.361	276.387	53.8403	69.0968	866.011	3.59124e-09	55.7625	128.955	95.051	37.8255	13.2548	75.6054	242.26	113.953	444.84	22.2976	37.1094	16.2566	48.5375	0.274721	113.953	0.274721	22.2976	75.6054	48.5375	48.5375	13.2548	242.26	37.1094	16.2566	144.434	101.439	0.702318	-0.509804	0.651231	0.378151	unchanged
neg_1945	3,4-Dihydroxymandelate	3.59124e-09	23.4432	1.73076	35.6991	28.4721	193.294	11.7137	249.805	3.59124e-09	3.59124e-09	7.18248e-09	46.8863	1.79562e-09	11.7216	11.7137	249.805	3.59124e-09	1.73076	28.4721	193.294	21.9782	12.9144	37.8889	25.3097	7.2499	164.09	44.2097	153.476	42.2774	11.8375	25.3097	11.8375	164.09	12.9144	42.2774	42.2774	21.9782	37.8889	44.2097	153.476	54.4158	52.1232	0.957868	-0.0621012	0.946819	0.0502723	unchanged
neg_1947	Ferulic acid 4-O-sulfate	196.868	842.374	59.3683	669.716	170.866	39122.7	280.304	8293.54	9.48371	51.392	393.735	1684.75	98.4339	421.187	280.304	8293.54	51.392	59.3683	170.866	39122.7	99.7334	143.389	193.833	101.504	566.74	573.401	1368.08	13345.1	166.777	33.2203	101.504	33.2203	573.401	143.389	166.777	166.777	99.7334	193.833	1368.08	13345.1	4969.66	1659.18	0.333861	-1.58268	0.435624	0.737616	unchanged
neg_195	N-Sulfonyloxy-PhIP	44.4064	4.48889	3.59124e-09	69.517	3.59124e-09	6.42505	1.97595	18.2864	27.9451	11.9566	88.8128	8.97777	22.2032	2.24444	1.97595	18.2864	11.9566	3.59124e-09	3.59124e-09	6.42505	140.193	60.7506	3.59124e-09	4.04379	3.59124e-09	2.37781	0.284609	3.59124e-09	3.59124e-09	4.38469	4.04379	4.38469	2.37781	60.7506	3.59124e-09	3.59124e-09	140.193	3.59124e-09	0.284609	3.59124e-09	18.5002	21.2035	1.14612	0.196763	0.869932	0.141788	unchanged
neg_1952	2-(4-Hydroxyphenyl)ethanol	72.3456	98.6009	170.444	1634.58	66.2844	7006.42	353.433	54.9202	10.9862	65.2521	144.691	197.202	36.1728	49.3004	353.433	54.9202	65.2521	170.444	66.2844	7006.42	1880.66	98.9806	111.567	148.918	248.983	20680.9	15294.8	3216.17	356.62	87.8104	148.918	87.8104	20680.9	98.9806	356.62	356.62	1880.66	111.567	15294.8	3216.17	953.327	4212.53	4.41877	2.14365	0.21186	1.23776	unchanged
neg_1956	Proclavaminic acid	462.253	563.056	99.4246	93.2394	890.786	313.02	212.482	23.9631	39.4344	2187.11	924.505	1126.11	231.126	281.528	212.482	23.9631	2187.11	99.4246	890.786	313.02	254.217	975.994	506.468	351.374	306.272	172.091	195.386	64.0171	591.226	250.989	351.374	250.989	172.091	975.994	591.226	591.226	254.217	506.468	195.386	64.0171	488.477	366.803	0.750912	-0.413284	0.597058	0.575354	unchanged
neg_1957	2-Deoxy-2-fluoro-alpha-D-galactopyranose	28.8026	24.0964	13.2648	64.4266	54.1756	167.646	50.1089	22.1751	4.51984	34.1855	57.6052	48.1928	14.4013	12.0482	50.1089	22.1751	34.1855	13.2648	54.1756	167.646	67.0252	16.0308	46.0951	30.4587	22.6676	144.461	78.6331	95.9182	33.6258	7.50205	30.4587	7.50205	144.461	16.0308	33.6258	33.6258	67.0252	46.0951	78.6331	95.9182	46.3401	54.2418	1.17051	0.227143	0.696774	0.435456	unchanged
neg_1962	Diaminoguanidine	4.97073	3.75629	20.2373	51.2504	25.3696	604.667	131.333	119.353	2.95486	11.6033	9.94145	7.51259	2.48536	1.87815	131.333	119.353	11.6033	20.2373	25.3696	604.667	11.9495	4.2879	2.71874	4.58333	1.42839	277.338	198.846	271.361	16.9741	6.2203	4.58333	6.2203	277.338	4.2879	16.9741	16.9741	11.9495	2.71874	198.846	271.361	97.5496	79.5706	0.815694	-0.293899	0.79894	0.21454	unchanged
neg_1969	cis-3-(3-Carboxyethenyl)-3,5-cyclohexadiene-1,2-diol	34.8441	65.3887	3.45006	6.22602	261.733	144.717	27.7718	16.1176	2.32745	51.7802	69.6882	130.777	17.4221	32.6944	27.7718	16.1176	51.7802	3.45006	261.733	144.717	35.5151	136.936	300.508	178.678	3.59124e-09	446.526	29.0303	110.484	398.847	27.062	178.678	27.062	446.526	136.936	398.847	398.847	35.5151	300.508	29.0303	110.484	61.4356	166.359	2.70785	1.43715	0.0910763	1.66183	unchanged
neg_1970	3-(4-Methylphenyl)oxiranecarboxylic acid	501.974	577.663	231.854	693.719	715.756	602.313	925.258	229.984	81.9715	576.996	1003.95	1155.33	250.987	288.832	925.258	229.984	576.996	231.854	715.756	602.313	303.277	438.538	1170.44	1048.78	419.852	549.581	479.764	628.123	623.385	420.56	1048.78	420.56	549.581	438.538	623.385	623.385	303.277	1170.44	479.764	628.123	513.749	608.229	1.1839	0.243552	0.446915	0.806424	unchanged
neg_1974	3-[3-(Sulfooxy)phenyl]propanoic acid	2657.9	47559	38493.3	77045.6	33403.5	4825.1	2631.91	11389.8	10726.6	2481.3	5315.8	95118	1328.95	23779.5	2631.91	11389.8	2481.3	38493.3	33403.5	4825.1	88273.8	1860.23	28411.5	3163.42	321249	4469.19	53843.6	15187.1	22985.8	25566.5	3163.42	25566.5	4469.19	1860.23	22985.8	22985.8	88273.8	28411.5	53843.6	15187.1	23121.4	56501	2.44367	1.28905	0.31538	1.09406	unchanged
neg_1983	L-Lysine	16.6452	19.0347	8.36216	247.527	32.6539	131.399	25.506	2.91151	2630.66	104.352	33.2904	38.0694	8.3226	9.51736	25.506	2.91151	104.352	8.36216	32.6539	131.399	7.07653	96.6149	115.169	17.2934	295.161	35.288	49.6616	3.59124e-09	47.9197	28.2101	17.2934	28.2101	35.288	96.6149	47.9197	47.9197	7.07653	115.169	49.6616	3.59124e-09	321.906	69.2394	0.215092	-2.21697	0.354513	0.873249	unchanged
neg_1984	Cysteinyl-Proline	7.68152	14.9973	3.59124e-09	6.35731	34.8731	10.6601	17.794	3.59124e-09	2.29274	77.5281	15.363	29.9946	3.84076	7.49865	17.794	3.59124e-09	77.5281	3.59124e-09	34.8731	10.6601	6.69553	100.58	157.569	81.9948	13.3655	22.3287	2.80366	14.5093	24.1817	12.1714	81.9948	12.1714	22.3287	100.58	24.1817	24.1817	6.69553	157.569	2.80366	14.5093	17.2184	43.62	2.53333	1.34104	0.168201	1.39686	unchanged
neg_1986	Hexanoyllysine	1476.14	2120.24	2831.73	2053.56	1048.34	358.569	850.986	5908.53	4357.82	3978.32	2952.28	4240.47	738.071	1060.12	850.986	5908.53	3978.32	2831.73	1048.34	358.569	8159.11	2297.35	2560.52	3161.97	9271.87	917.919	1129.77	3512.58	2327.89	1219.75	3161.97	1219.75	917.919	2297.35	2327.89	2327.89	8159.11	2560.52	1129.77	3512.58	2498.42	3455.87	1.38322	0.468032	0.388357	0.899178	unchanged
neg_1987	Isopropyl-beta-D-thiogalactopyranoside	964.455	1730.92	1127.74	1086.57	4391.26	13732.8	1567.61	4911.1	744.771	1917.9	1928.91	3461.84	482.227	865.46	1567.61	4911.1	1917.9	1127.74	4391.26	13732.8	1289.49	4727.73	1613.72	2114.51	718.272	3798.73	3230.45	2662.99	924.745	10013.4	2114.51	10013.4	3798.73	4727.73	924.745	924.745	1289.49	1613.72	3230.45	2662.99	3217.52	3109.41	0.966401	-0.0493067	0.944394	0.0122537	unchanged
neg_199	Isoflurophate	236.987	567.349	614.311	412.342	1214.12	16.418	150.3	248.162	195.951	1264.61	473.974	1134.7	118.493	283.674	150.3	248.162	1264.61	614.311	1214.12	16.418	1408.39	1194.93	2609.28	918.7	617.378	134.464	163.68	49.8434	1542.77	327.421	918.7	327.421	134.464	1194.93	1542.77	1542.77	1408.39	2609.28	163.68	49.8434	492.055	896.685	1.82233	0.865783	0.186955	1.30529	unchanged
neg_1991	AICAR	221.444	1166.52	341.87	132.002	273.82	1022.15	2618.06	268.093	177.646	438.593	442.888	2333.05	110.722	583.261	2618.06	268.093	438.593	341.87	273.82	1022.15	537.018	275.969	388.325	307.439	162.015	14050.4	3357.08	2686.15	318.178	159.368	307.439	159.368	14050.4	275.969	318.178	318.178	537.018	388.325	3357.08	2686.15	666.02	2224.19	3.33953	1.73964	0.287882	1.07555	unchanged
neg_1994	Carcinine	100.489	115.891	52.7568	65.6639	308.678	93.6363	76.3966	32.1538	30.7254	121.486	200.978	231.783	50.2444	57.9457	76.3966	32.1538	121.486	52.7568	308.678	93.6363	149.021	276.921	199.887	180.669	39.8449	155.389	110.242	83.4604	195.698	100.106	180.669	100.106	155.389	276.921	195.698	195.698	149.021	199.887	110.242	83.4604	99.7877	149.124	1.49441	0.579577	0.156451	1.42908	unchanged
neg_1995	N-Acetyl-D-tryptophan	8826.23	3395.46	3127.94	1728.98	3818.89	3816.04	3098.76	2465.11	1082.49	4353.28	17652.5	6790.93	4413.12	1697.73	3098.76	2465.11	4353.28	3127.94	3818.89	3816.04	1883.93	2642.3	3111.78	3312.79	8526.03	3463.87	2323.22	3748.11	5021.62	1949.31	3312.79	1949.31	3463.87	2642.3	5021.62	5021.62	1883.93	3111.78	2323.22	3748.11	3571.32	3598.3	1.00755	0.0108572	0.976668	0.0573078	unchanged
neg_1997	3-O-Caffeoylshikimic acid	151.146	322.956	148.256	303.799	313.692	784.499	462.019	384.197	137.399	490.858	302.292	645.911	75.5731	161.478	462.019	384.197	490.858	148.256	313.692	784.499	1856.37	357.559	493.253	369.328	286.586	3335.5	2738.31	3808.97	683.093	247.442	369.328	247.442	3335.5	357.559	683.093	683.093	1856.37	493.253	2738.31	3808.97	349.882	1417.64	4.05177	2.01855	0.0394974	2.03835	up
neg_2001	Pulmatin	212128	1405.45	427.782	321.506	2179.67	1439.37	829.68	444.948	891.708	1082.69	424256	2810.89	106064	702.723	829.68	444.948	1082.69	427.782	2179.67	1439.37	1090.65	822.237	1063.34	1233.38	182297	931.24	1697.03	442.889	683.079	1446.12	1233.38	1446.12	931.24	822.237	683.079	683.079	1090.65	1063.34	1697.03	442.889	22115.1	19170.7	0.866859	-0.206131	0.916927	0.177852	unchanged
neg_2004	PS(18:2(9Z,12Z)/TXB2)	3.59124e-09	256.519	298.673	164.442	191.636	3.59124e-09	20.7481	14.4957	164.806	7.98996	7.18248e-09	513.038	1.79562e-09	128.26	20.7481	14.4957	7.98996	298.673	191.636	3.59124e-09	4.76543	15.0547	331.164	118.012	107.809	3.59124e-09	10.3283	3.59124e-09	298.384	4.77941	118.012	4.77941	3.59124e-09	15.0547	298.384	298.384	4.76543	331.164	10.3283	3.59124e-09	111.931	89.0297	0.795398	-0.33025	0.679009	0.414774	unchanged
neg_2007	4-Amino-5-aminomethyl-2-methylpyrimidine	719.592	356.158	1353.83	10531.2	1290.99	6084.91	480.655	6410.98	530.605	2577.13	1439.18	712.316	359.796	178.079	480.655	6410.98	2577.13	1353.83	1290.99	6084.91	717.218	1810.13	2004.4	438.523	708.264	837.534	1499.59	593.086	784.328	759.156	438.523	759.156	837.534	1810.13	784.328	784.328	717.218	2004.4	1499.59	593.086	3033.6	1015.22	0.334659	-1.57924	0.100934	1.64026	unchanged
neg_2009	Acetyl-DL-Leucine	60.7193	3.32276	7.11684	36.9746	4.6066	3.59124e-09	1.80632	3.59124e-09	3.59124e-09	4.1679	121.439	6.64553	30.3597	1.66138	1.80632	3.59124e-09	4.1679	7.11684	4.6066	3.59124e-09	3.59124e-09	138.451	173.321	251.407	22.6715	3.59124e-09	3.59124e-09	3.59124e-09	74.5953	32.0622	251.407	32.0622	3.59124e-09	138.451	74.5953	74.5953	3.59124e-09	173.321	3.59124e-09	3.59124e-09	11.8714	69.2509	5.83341	2.54434	0.0755976	1.77555	unchanged
neg_2012	Apigenin 7-glucuronosyl-glucoside	42.0163	953.366	49.8541	13.6067	105.636	180.799	207.157	1286.58	4.25339	42.0414	84.0325	1906.73	21.0081	476.683	207.157	1286.58	42.0414	49.8541	105.636	180.799	21.6129	96.3585	169.682	77.6054	68.5113	192.338	128.914	78.1492	78.7651	111.802	77.6054	111.802	192.338	96.3585	78.7651	78.7651	21.6129	169.682	128.914	78.1492	288.531	102.374	0.354811	-1.49488	0.225377	1.25376	unchanged
neg_2014	1beta,2alpha,3beta,19alpha-Tetrahydroxy-12-ursen-28-oic acid 28-O-[b-D-Glucopyranosyl-(1->2)-b-D-glucopyranosyl] ester	42.3599	51.7376	780.315	41.5125	416.507	28.125	159.695	19.7691	231.825	10852.5	84.7197	103.475	21.1799	25.8688	159.695	19.7691	10852.5	780.315	416.507	28.125	55.6008	79.9874	495.284	94.7055	100.854	55.499	66.1529	4.55816	242.582	3.59124e-09	94.7055	3.59124e-09	55.499	79.9874	242.582	242.582	55.6008	495.284	66.1529	4.55816	1262.43	119.522	0.0946761	-3.40086	0.312865	1.08578	unchanged
neg_2017	2-Hepteneoylglycine	529.833	220.137	758.042	117.154	760.586	182.208	532.049	146.729	286.613	2030.23	1059.67	440.275	264.916	110.069	532.049	146.729	2030.23	758.042	760.586	182.208	304.953	1080.92	481.011	358.44	511.818	230.163	84.5195	186.26	532.61	195.334	358.44	195.334	230.163	1080.92	532.61	532.61	304.953	481.011	84.5195	186.26	556.358	396.603	0.712855	-0.48832	0.442826	0.810272	unchanged
neg_2018	UK-121,265	276.626	7753.87	312.151	219.583	324.665	4845.4	413.065	432.901	495.903	528.827	553.252	15507.7	138.313	3876.93	413.065	432.901	528.827	312.151	324.665	4845.4	426.062	672.011	369.618	344.688	313.311	215.752	347.715	374.226	433.234	289.922	344.688	289.922	215.752	672.011	433.234	433.234	426.062	369.618	347.715	374.226	1560.3	378.654	0.24268	-2.04287	0.183573	1.3471	unchanged
neg_2027	Norharman	128.443	171.826	23.0166	30.9774	90.1529	268.74	66.3211	88.5702	20.5886	63.7486	256.887	343.652	64.2217	85.913	66.3211	88.5702	63.7486	23.0166	90.1529	268.74	48.9488	40.7025	112.851	51.604	3361.31	72.7796	73.6298	17.6878	62.4243	9.27977	51.604	9.27977	72.7796	40.7025	62.4243	62.4243	48.9488	112.851	73.6298	17.6878	95.2385	385.122	4.04377	2.0157	0.404662	0.93032	unchanged
neg_2031	N-Desmethylcitalopram	1074.03	344.88	365.029	261.119	1827.97	196.792	524.342	190.301	227.932	4249.72	2148.06	689.76	537.014	172.44	524.342	190.301	4249.72	365.029	1827.97	196.792	432.512	1321.3	939.491	660.607	391.075	271.54	270.524	318.879	512.978	824.396	660.607	824.396	271.54	1321.3	512.978	512.978	432.512	939.491	270.524	318.879	926.211	594.33	0.641679	-0.640076	0.445651	0.801856	unchanged
neg_2033	Eriodictyol	67.7991	64.6596	86.6738	84.3032	168.878	193.627	422.772	142.606	115.66	290.626	135.598	129.319	33.8995	32.3298	422.772	142.606	290.626	86.6738	168.878	193.627	290.94	533.194	479.829	197.106	221.535	3352.83	464.331	238.325	125.101	144.37	197.106	144.37	3352.83	533.194	125.101	125.101	290.94	479.829	464.331	238.325	163.76	604.756	3.69293	1.88477	0.188845	1.3447	unchanged
neg_2034	N,N'-Diacetylchitobiosyldiphosphodolichol	38.4027	2531.6	427.705	125.714	191.836	671.763	579.2	71.6474	903.118	424.873	76.8053	5063.2	19.2013	1265.8	579.2	71.6474	424.873	427.705	191.836	671.763	333.745	437.923	450.31	2720.36	258.793	160.864	423.562	167.173	165.354	69.6168	2720.36	69.6168	160.864	437.923	165.354	165.354	333.745	450.31	423.562	167.173	596.586	518.77	0.869564	-0.201635	0.821714	0.186298	unchanged
neg_2038	Caffeic acid	217.891	370.421	213.985	1186.96	198.411	3824.15	388.709	248.711	105.123	224.034	435.782	740.842	108.946	185.211	388.709	248.711	224.034	213.985	198.411	3824.15	408.141	229.29	607.931	343.844	1558.75	2755.06	31857.4	5521.12	289.095	144.647	343.844	144.647	2755.06	229.29	289.095	289.095	408.141	607.931	31857.4	5521.12	697.839	4371.53	6.26438	2.64717	0.26862	1.07017	unchanged
neg_2040	Lysylhydroxyproline	6685.72	14887.6	2170.85	2018.99	3374.58	8575.41	1998.41	2844.01	1166.68	6907.84	13371.4	29775.2	3342.86	7443.81	1998.41	2844.01	6907.84	2170.85	3374.58	8575.41	1479.45	6039	15399.1	10827.7	6428.66	3128.73	2398.17	4308.59	2910.38	1790.95	10827.7	1790.95	3128.73	6039	2910.38	2910.38	1479.45	15399.1	2398.17	4308.59	5063.01	5471.07	1.0806	0.111828	0.837406	0.198191	unchanged
neg_2047	Histidylaspartic acid	163265	55506.3	3662.58	37266.3	37113.8	15041.4	89212.7	8712.91	41505.7	1119.91	326531	111013	81632.7	27753.2	89212.7	8712.91	1119.91	3662.58	37113.8	15041.4	8647.68	26852.8	22779.6	45018.7	17057.7	14886.8	35575.3	19503.5	21312.7	4229.08	45018.7	4229.08	14886.8	26852.8	21312.7	21312.7	8647.68	22779.6	35575.3	19503.5	45240.7	21586.4	0.477145	-1.0675	0.172462	1.47137	unchanged
neg_2049	Sulfate	221.164	117.095	8.94591	57.0856	66.3059	37.9384	176.657	24.4949	52.8887	11.5691	442.329	234.19	110.582	58.5476	176.657	24.4949	11.5691	8.94591	66.3059	37.9384	24.5344	38.8868	35.1228	59.5987	29.2893	25.6124	50.8928	33.4501	27.7905	36.7577	59.5987	36.7577	25.6124	38.8868	27.7905	27.7905	24.5344	35.1228	50.8928	33.4501	77.4145	36.1935	0.467529	-1.09687	0.105589	1.70089	unchanged
neg_2053	trifluoroquinolone	8.39636	116.144	29.0826	94.5703	122.355	105.968	66.1962	104.127	3.59124e-09	108.105	16.7927	232.289	4.19818	58.0722	66.1962	104.127	108.105	29.0826	122.355	105.968	13.058	13.9416	73.0171	97.7145	263.761	2742.84	61.3047	94.7319	94.0651	36.4597	97.7145	36.4597	2742.84	13.9416	94.0651	94.0651	13.058	73.0171	61.3047	94.7319	75.4945	349.09	4.62404	2.20915	0.332661	0.999092	unchanged
neg_2056	Pseudaminic acid	327.721	1208.49	230.835	1420.32	416.974	285.379	358.489	337.679	753.616	493.483	655.442	2416.98	163.86	604.246	358.489	337.679	493.483	230.835	416.974	285.379	950.475	296.45	2741.76	257.063	1678.73	155.429	859.393	286.262	386.123	4704.97	257.063	4704.97	155.429	296.45	386.123	386.123	950.475	2741.76	859.393	286.262	583.299	1231.67	2.11155	1.0783	0.20699	1.31601	unchanged
neg_2061	D-Glutamine	3.59124e-09	190.549	1.3781	171.713	3.59124e-09	266.263	377.296	3.59124e-09	3.59124e-09	3.59124e-09	7.18248e-09	381.097	1.79562e-09	95.2744	377.296	3.59124e-09	3.59124e-09	1.3781	3.59124e-09	266.263	1.20341	178.003	3.59124e-09	1.7228	165.912	4.76768	45.5526	2.28873	98.2843	1.78468	1.7228	1.78468	4.76768	178.003	98.2843	98.2843	1.20341	3.59124e-09	45.5526	2.28873	100.72	49.952	0.49595	-1.01173	0.326533	0.91547	unchanged
neg_2062	di-Hydroxymelatonin	105.699	1705.09	12.9976	997.54	254.026	1621.94	2279.75	38.019	4.14735	212.952	211.398	3410.18	52.8495	852.545	2279.75	38.019	212.952	12.9976	254.026	1621.94	28.9265	1237.78	229.744	148.159	1116.6	201.069	215.328	120.332	793.037	84.7449	148.159	84.7449	201.069	1237.78	793.037	793.037	28.9265	229.744	215.328	120.332	723.217	417.571	0.577381	-0.792405	0.336441	0.899345	unchanged
neg_2063	Moclobemide	779.381	1141.48	355.258	321.89	1151.21	310.158	1355.89	89.6476	182.799	777.654	1558.76	2282.96	389.691	570.74	1355.89	89.6476	777.654	355.258	1151.21	310.158	876.184	499.263	1481.54	671.554	574.464	1833.44	2481.88	748.058	1190.69	636.34	671.554	636.34	1833.44	499.263	1190.69	1190.69	876.184	1481.54	2481.88	748.058	646.536	1099.34	1.70035	0.765834	0.0901436	1.59561	unchanged
neg_2064	Indolylmethylthiohydroximate	249.369	326.956	226.515	203.556	356.243	656.131	9692.12	153.625	103.763	329.515	498.739	653.913	124.685	163.478	9692.12	153.625	329.515	226.515	356.243	656.131	225.102	255.459	337.649	254.47	373.562	166.743	220.858	239.446	361.899	184.473	254.47	184.473	166.743	255.459	361.899	361.899	225.102	337.649	220.858	239.446	1229.78	261.966	0.213019	-2.23095	0.330905	0.931777	unchanged
neg_2066	PS(14:1(9Z)/5-iso PGF2VI)	457.277	117.364	243.673	648.578	23.4271	110.356	278.847	958.2	471.064	409.446	914.555	234.728	228.639	58.6821	278.847	958.2	409.446	243.673	23.4271	110.356	140.791	421.071	512.453	270.885	203.951	489.249	201.329	519.792	187.535	54.5569	270.885	54.5569	489.249	421.071	187.535	187.535	140.791	512.453	201.329	519.792	371.823	300.161	0.807269	-0.308879	0.502979	0.739657	unchanged
neg_2067	Muscimol	772.431	1222.07	138.939	220.153	913.042	371.18	145.335	222.84	246.311	895.538	1544.86	2444.14	386.216	611.035	145.335	222.84	895.538	138.939	913.042	371.18	111.254	3963.36	8682.5	6583.99	331.213	167.374	835.503	1620.55	429.952	187.63	6583.99	187.63	167.374	3963.36	429.952	429.952	111.254	8682.5	835.503	1620.55	514.784	2291.33	4.45106	2.15415	0.103261	1.67544	unchanged
neg_2076	Benzyl alcohol beta-D-rutinoside	3.59124e-09	186.97	62.5685	17.3886	4.41457	3.59124e-09	35.7142	7.28497	3.59124e-09	106.782	7.18248e-09	373.94	1.79562e-09	93.485	35.7142	7.28497	106.782	62.5685	4.41457	3.59124e-09	13.0331	45.1785	305.463	78.4068	11.5123	27.2967	47.8914	3.59124e-09	45.7741	3.59124e-09	78.4068	3.59124e-09	27.2967	45.1785	45.7741	45.7741	13.0331	305.463	47.8914	3.59124e-09	42.1123	57.4556	1.36434	0.448207	0.663966	0.400387	unchanged
neg_2077	N-(2-Pyrimidinyl)formamide	390.931	1021.8	63.8563	237.311	523.146	63472.6	422.68	1009.42	268.31	861.304	781.863	2043.61	195.466	510.901	422.68	1009.42	861.304	63.8563	523.146	63472.6	451.203	986.437	657.03	2180.02	808.813	844.474	743.404	390.843	357.454	420.634	2180.02	420.634	844.474	986.437	357.454	357.454	451.203	657.03	743.404	390.843	6827.13	784.031	0.11484	-3.1223	0.362258	0.867889	unchanged
neg_2080	ISOPEONOL	140.771	157.095	31.2154	33.7844	179.571	16739	139.271	267.51	5.01183	98.8831	281.543	314.189	70.3856	78.5473	139.271	267.51	98.8831	31.2154	179.571	16739	43.7962	28.513	189.637	86.4053	498.592	112.771	78.1007	63.8286	72.6506	25.9894	86.4053	25.9894	112.771	28.513	72.6506	72.6506	43.7962	189.637	78.1007	63.8286	1779.21	120.028	0.0674616	-3.88979	0.344449	0.902063	unchanged
neg_2081	8-Methoxyquinolin-2(1H)-one	54.1953	1203.69	175.81	56.9427	378.011	492.597	194.345	57.7117	76.2607	130.137	108.391	2407.38	27.0977	601.844	194.345	57.7117	130.137	175.81	378.011	492.597	87.2672	338.971	132.543	412.567	151.278	183.966	367.434	169.382	199.746	220.319	412.567	220.319	183.966	338.971	199.746	199.746	87.2672	132.543	367.434	169.382	281.97	226.347	0.802736	-0.317002	0.646072	0.439469	unchanged
neg_2083	Tyrphostin 23	10.7228	2904.97	17.5832	153.544	2003.06	350.19	1374.28	9.90755	19.3556	654.873	21.4456	5809.94	5.3614	1452.49	1374.28	9.90755	654.873	17.5832	2003.06	350.19	381.912	127.599	217.897	219.434	288.261	176.957	152.845	20.1865	841.815	1923.02	219.434	1923.02	176.957	127.599	841.815	841.815	381.912	217.897	152.845	20.1865	749.849	434.992	0.580106	-0.78561	0.406782	0.766885	unchanged
neg_2085	2-Amino-a-carboline	16.6861	1312.49	19.4015	3.59124e-09	92.4211	438.432	16.1144	69.5731	3.59124e-09	66.9891	33.3721	2624.98	8.34303	656.245	16.1144	69.5731	66.9891	19.4015	92.4211	438.432	103.189	216.001	34.4277	28.783	36.9009	71.919	13.8681	11.5676	27.9357	4.80906	28.783	4.80906	71.919	216.001	27.9357	27.9357	103.189	34.4277	13.8681	11.5676	203.211	54.9401	0.27036	-1.88705	0.287545	1.08395	unchanged
neg_2086	3h-Indole-3-propanoic acid,a-amino-	828.025	528.591	327.552	289.436	647.3	424.812	448.928	148.662	135.562	1009.83	1656.05	1057.18	414.013	264.296	448.928	148.662	1009.83	327.552	647.3	424.812	418.268	599.053	815.333	860.908	6921.51	567.796	1198.11	551.07	596.114	461.728	860.908	461.728	567.796	599.053	596.114	596.114	418.268	815.333	1198.11	551.07	478.87	1298.99	2.71261	1.43968	0.227703	1.28775	unchanged
neg_2089	L-2,3-Dihydrodipicolinate	622.762	3267.09	501.305	555.403	1016.24	2637.73	2259.95	1288	3065.29	1174.17	1245.52	6534.17	311.381	1633.54	2259.95	1288	1174.17	501.305	1016.24	2637.73	708.507	924.121	879.008	1310.94	903.5	11381.1	5744.16	7673.77	1684.85	330.238	1310.94	330.238	11381.1	924.121	1684.85	1684.85	708.507	879.008	5744.16	7673.77	1638.79	3154.02	1.9246	0.944559	0.250966	1.15087	unchanged
neg_2092	Carbamazepine-o-quinone	476.479	4279.95	552.753	3046.58	1508.28	5744.08	828.405	1808.23	260.983	494.407	952.958	8559.9	238.239	2139.97	828.405	1808.23	494.407	552.753	1508.28	5744.08	8513.46	617.152	681.891	577.494	825.869	5409.17	1013.84	1191.81	2858.94	507.387	577.494	507.387	5409.17	617.152	2858.94	2858.94	8513.46	681.891	1013.84	1191.81	1900.01	2219.7	1.16826	0.224356	0.761824	0.32069	unchanged
neg_2099	1-Methylinosine	624.575	427.674	379.108	216.445	2833.94	112.71	555.005	170.245	267.296	541.679	1249.15	855.348	312.287	213.837	555.005	170.245	541.679	379.108	2833.94	112.71	476.241	617.966	1355.72	1196.77	256.258	3628.78	217.704	582.497	2708.17	335.833	1196.77	335.833	3628.78	617.966	2708.17	2708.17	476.241	1355.72	217.704	582.497	612.868	1137.59	1.85618	0.892336	0.254739	1.14436	unchanged
neg_2103	Angiotensin (1-5)	160.602	123.864	198.318	155.832	127.244	58.9624	282.795	57.168	280.953	610.08	321.203	247.729	80.3008	61.9322	282.795	57.168	610.08	198.318	127.244	58.9624	363.004	581.139	770.427	1293.22	165.793	1171.25	197.124	409.57	459.857	73.3137	1293.22	73.3137	1171.25	581.139	459.857	459.857	363.004	770.427	197.124	409.57	205.582	548.469	2.66789	1.4157	0.0320065	2.09451	up
neg_2107	6-Methoxymellein	289.113	948.401	261.049	259.351	460.054	805.645	5904.69	1500.39	208.475	701.046	578.226	1896.8	144.557	474.2	5904.69	1500.39	701.046	261.049	460.054	805.645	2286.75	351.227	658.327	822.833	511.683	940.08	949.495	1261.78	1100.89	373.525	822.833	373.525	940.08	351.227	1100.89	1100.89	2286.75	658.327	949.495	1261.78	1133.82	925.659	0.816406	-0.292641	0.723821	0.318156	unchanged
neg_2108	Minoxidil	644.459	316.122	296.415	135.829	1533.56	145.032	676.127	143.373	182.239	2227.56	1288.92	632.244	322.229	158.061	676.127	143.373	2227.56	296.415	1533.56	145.032	186.642	1544.77	593.588	496.326	424.933	279.731	117.003	652.951	1046.13	406	496.326	406	279.731	1544.77	1046.13	1046.13	186.642	593.588	117.003	652.951	630.071	574.808	0.912291	-0.132434	0.835718	0.223424	unchanged
neg_2113	Hexyl 2-furoate	756.156	402.098	326.49	1334.74	755.045	768.433	441.851	239.835	510.412	875.68	1512.31	804.197	378.078	201.049	441.851	239.835	875.68	326.49	755.045	768.433	404.257	1278.95	592.999	2568.47	655.38	211.7	217.524	2086.32	545.105	832.893	2568.47	832.893	211.7	1278.95	545.105	545.105	404.257	592.999	217.524	2086.32	641.074	939.361	1.46529	0.551189	0.297378	1.09645	unchanged
neg_2117	PICROTOXININ	393.276	703.895	98.9196	181.519	1192.57	554.404	739.514	48.4326	17.8558	919.549	786.552	1407.79	196.638	351.947	739.514	48.4326	919.549	98.9196	1192.57	554.404	462.69	601.95	1013.16	795.791	355.095	970.111	2360.42	710.335	1448.44	677.204	795.791	677.204	970.111	601.95	1448.44	1448.44	462.69	1013.16	2360.42	710.335	484.993	939.519	1.93718	0.953959	0.0609668	1.75548	unchanged
neg_2122	Gliadins	104.865	657.599	122.332	47.9264	106.41	51.9419	288.545	25.2607	102.788	212.32	209.73	1315.2	52.4326	328.8	288.545	25.2607	212.32	122.332	106.41	51.9419	68.8992	301.704	144.258	201.821	140.464	114	212.264	77.9148	254.005	60.3651	201.821	60.3651	114	301.704	254.005	254.005	68.8992	144.258	212.264	77.9148	171.999	157.569	0.916108	-0.12641	0.827784	0.271433	unchanged
neg_2123	Albanin B	3.59124e-09	81.5375	39.5839	6.38658	27.3538	20520	111.906	8.04453	3.3012	56.7351	7.18248e-09	163.075	1.79562e-09	40.7688	111.906	8.04453	56.7351	39.5839	27.3538	20520	17.9213	69.2287	160.581	106.461	30.8916	83.924	525.434	7.01156	14.0967	19.2794	106.461	19.2794	83.924	69.2287	14.0967	14.0967	17.9213	160.581	525.434	7.01156	2085.48	103.483	0.0496207	-4.33292	0.358617	0.877219	unchanged
neg_2131	Crocin 3	65.0225	262.705	146.783	122.254	204.214	107.876	426.222	66.857	310.824	578.986	130.045	525.409	32.5113	131.352	426.222	66.857	578.986	146.783	204.214	107.876	394.551	730.4	528.911	472.053	468.773	343.613	7753.51	215.079	372.259	147.899	472.053	147.899	343.613	730.4	372.259	372.259	394.551	528.911	7753.51	215.079	229.174	1142.7	4.98618	2.31794	0.246925	1.11771	unchanged
neg_2132	2-Acetylfuran	78.4416	34.4966	1.69948	127.942	19.6614	388.654	2.19715	274.77	6.44453	2.95489	156.883	68.9931	39.2208	17.2483	2.19715	274.77	2.95489	1.69948	19.6614	388.654	40.6037	1.22465	52.9397	20.8048	45.9305	32.6426	74.9618	2.86824	3.59124e-09	14.951	20.8048	14.951	32.6426	1.22465	3.59124e-09	3.59124e-09	40.6037	52.9397	74.9618	2.86824	93.7262	28.6927	0.306133	-1.70777	0.164959	1.3844	unchanged
neg_2133	Urocanate	23.7511	317.609	190.294	38.2748	136.51	90.0944	43.8235	30.3121	61.6584	194.638	47.5022	635.218	11.8755	158.804	43.8235	30.3121	194.638	190.294	136.51	90.0944	106.766	123.749	266.235	203.278	702.153	34.5174	192.332	43.3962	49.9605	248.193	203.278	248.193	34.5174	123.749	49.9605	49.9605	106.766	266.235	192.332	43.3962	112.697	197.058	1.74857	0.806177	0.244433	1.24094	unchanged
neg_2136	Histidyltryptophan	4563.14	14475.6	2047.09	2912.82	2307.6	18660.3	2495.58	1403.34	1587.31	2842.62	9126.28	28951.2	2281.57	7237.8	2495.58	1403.34	2842.62	2047.09	2307.6	18660.3	2883.36	2786.61	3022.29	2702.13	2631.65	4156.66	3364.44	2582.07	2028.18	954.385	2702.13	954.385	4156.66	2786.61	2028.18	2028.18	2883.36	3022.29	3364.44	2582.07	5329.54	2711.18	0.508708	-0.975091	0.208208	1.26695	unchanged
neg_2137	Marmesin rutinoside	239.458	256.091	193.49	177.798	424.449	377.709	451.613	623.999	342.891	514.585	478.916	512.182	119.729	128.046	451.613	623.999	514.585	193.49	424.449	377.709	9105.73	429.85	664.825	455.649	415.794	537.438	953.239	387.239	335.485	309.328	455.649	309.328	537.438	429.85	335.485	335.485	9105.73	664.825	953.239	387.239	360.208	1359.46	3.77409	1.91613	0.277086	1.11642	unchanged
neg_2138	PA(10:0/PGE2)	111.521	74.6868	200.577	41.7211	37.1313	55.018	164.104	206.044	383.617	377.858	223.043	149.374	55.7606	37.3434	164.104	206.044	377.858	200.577	37.1313	55.018	452.294	475.245	221.352	432.637	272.521	177.455	158.854	53.406	82.3962	60.6107	432.637	60.6107	177.455	475.245	82.3962	82.3962	452.294	221.352	158.854	53.406	165.228	238.677	1.44453	0.530604	0.281123	1.09187	unchanged
neg_2142	1-[(2R,5R)-4-Azidooxy-5-(hydroxymethyl)oxolan-2-yl]-5-methylpyrimidine-2,4-dione	44.8528	146.185	4322.73	86.2637	118.115	865.617	360.242	51.6628	136.362	176.783	89.7056	292.37	22.4264	73.0924	360.242	51.6628	176.783	4322.73	118.115	865.617	145.789	210.991	197.32	143.816	165.563	908.323	439.56	135.294	161.583	138.938	143.816	138.938	908.323	210.991	161.583	161.583	145.789	197.32	439.56	135.294	630.882	264.718	0.4196	-1.25291	0.409351	0.872138	unchanged
neg_2143	Lymecycline	742.753	1053.8	1183.56	591.916	1210.58	518.937	2044.73	486.822	1245.06	2109.43	1485.51	2107.6	371.376	526.9	2044.73	486.822	2109.43	1183.56	1210.58	518.937	1662.15	2178.59	2131.18	1929.53	1201.15	1965.02	1621.34	916.418	1518.05	1145.28	1929.53	1145.28	1965.02	2178.59	1518.05	1518.05	1662.15	2131.18	1621.34	916.418	1118.76	1626.87	1.45418	0.540203	0.0411915	1.95879	up
neg_2146	Diazepine	3.59124e-09	4.99957	3.59124e-09	3.59124e-09	7.17777	3.55604	1.37736	3.59124e-09	3.59124e-09	19.043	7.18248e-09	9.99914	1.79562e-09	2.49978	1.37736	3.59124e-09	19.043	3.59124e-09	7.17777	3.55604	3.59124e-09	15.6905	6.4036	1.95874	595.091	1.82395	3.59124e-09	3.59124e-09	0.701295	3.59124e-09	1.95874	3.59124e-09	1.82395	15.6905	0.701295	0.701295	3.59124e-09	6.4036	3.59124e-09	3.59124e-09	3.61537	62.1669	17.1951	4.10393	0.34893	1.03681	unchanged
neg_2147	3-(2-Hydroxyethyl)histidine	58.1814	232.667	242.687	76.5497	532.424	106.519	370.942	123.659	160.219	177.071	116.363	465.334	29.0907	116.333	370.942	123.659	177.071	242.687	532.424	106.519	279.169	312.067	212.671	662.73	152.765	258.147	393.222	183.718	209.875	326.037	662.73	326.037	258.147	312.067	209.875	209.875	279.169	212.671	393.222	183.718	208.092	299.04	1.43706	0.523117	0.18304	1.42255	unchanged
neg_2148	(S,E)-2-(5-Hydroxy-8,9-dihydro-5H-benzo[7]annulen-6(7H)-ylidene)acetic acid	1243.4	1523.78	424.862	480.756	2326.87	420.349	467.094	311.755	187.168	1431.16	2486.8	3047.57	621.7	761.892	467.094	311.755	1431.16	424.862	2326.87	420.349	763.513	919.409	1190.91	1049.66	1618.84	467.971	395.196	395.825	1188.62	1084.95	1049.66	1084.95	467.971	919.409	1188.62	1188.62	763.513	1190.91	395.196	395.825	881.72	907.489	1.02923	0.0415606	0.921563	0.14043	unchanged
neg_2150	Phenazine-1-carboxylate	13.0391	82.6921	11.7254	35.1627	52.3959	705.316	30.0293	431.749	1.71481	16.9183	26.0783	165.384	6.51957	41.3461	30.0293	431.749	16.9183	11.7254	52.3959	705.316	325.293	16.3559	23.3633	11.5909	19.1977	190.83	383.122	38.3869	4.64518	50.2149	11.5909	50.2149	190.83	16.3559	4.64518	4.64518	325.293	23.3633	383.122	38.3869	138.074	106.3	0.769876	-0.377303	0.721249	0.338349	unchanged
neg_2151	Prostaglandin M	1094.71	882.031	990.221	759.501	1546.49	1946.77	1338.61	633.565	927.261	2282.04	2189.42	1764.06	547.356	441.015	1338.61	633.565	2282.04	990.221	1546.49	1946.77	1218.49	1361.34	1366.43	1319.26	895.643	1127.35	1250.04	907.735	1927.64	1266	1319.26	1266	1127.35	1361.34	1927.64	1927.64	1218.49	1366.43	1250.04	907.735	1240.12	1263.99	1.01925	0.0275095	0.903221	0.101198	unchanged
neg_2153	4-Amino-5-[[2-[[1-chloro-6-(diaminomethylideneamino)-2-oxohexan-3-yl]amino]acetyl]amino]-5-oxopentanoic acid	881.121	7853.46	376.638	263.22	2207.24	573.338	574.169	293.506	254.002	597.89	1762.24	15706.9	440.561	3926.73	574.169	293.506	597.89	376.638	2207.24	573.338	345.606	327.279	610.677	551.063	401.776	308.686	458.962	368.47	720.028	262.937	551.063	262.937	308.686	327.279	720.028	720.028	345.606	610.677	458.962	368.47	1387.46	435.548	0.313918	-1.67154	0.23176	1.22654	unchanged
neg_2159	PA(22:5(7Z,10Z,13Z,16Z,19Z)/5-iso PGF2VI)	103.717	46.2027	60.4477	34.6897	3.59124e-09	2.77125	54.9585	18.7593	25.5667	224.661	207.434	92.4054	51.8584	23.1013	54.9585	18.7593	224.661	60.4477	3.59124e-09	2.77125	38.6104	98.0347	169.123	246.223	73.1593	10.9319	7.87969	15.9021	176.49	0.455956	246.223	0.455956	10.9319	98.0347	176.49	176.49	38.6104	169.123	7.87969	15.9021	57.1773	83.681	1.46353	0.549457	0.452314	0.657886	unchanged
neg_2161	Isoeugenol	32.3196	117.467	13.4685	20.4299	27.3294	47.2313	44.6087	2.80231	3.59124e-09	31.3825	64.6391	234.935	16.1598	58.7337	44.6087	2.80231	31.3825	13.4685	27.3294	47.2313	133.193	3.65018	46.1679	13.528	53.7338	171.596	64.858	187.594	27.5433	25.1976	13.528	25.1976	171.596	3.65018	27.5433	27.5433	133.193	46.1679	64.858	187.594	33.704	72.7062	2.1572	1.10916	0.122781	1.51631	unchanged
neg_2162	Deoxyuridine	95.2272	105.027	93.3569	14.6516	237.877	183.923	262.667	37.6902	6.9705	347.12	190.454	210.053	47.6136	52.5134	262.667	37.6902	347.12	93.3569	237.877	183.923	53.051	3248.77	163.878	148.465	116.479	208.09	115.855	81.0669	122.264	54.0412	148.465	54.0412	208.09	3248.77	122.264	122.264	53.051	163.878	115.855	81.0669	138.451	431.196	3.11443	1.63897	0.377113	0.908025	unchanged
neg_2163	Gemcitabine	15.7885	18.0541	14.3805	944.763	28.9779	196.575	13.8711	219.26	3.59124e-09	33.443	31.5769	36.1081	7.89423	9.02703	13.8711	219.26	33.443	14.3805	28.9779	196.575	4.07228	35.5722	30.1435	44.1899	31.2998	8.232	13.3285	3.59124e-09	10.7878	47.04	44.1899	47.04	8.232	35.5722	10.7878	10.7878	4.07228	30.1435	13.3285	3.59124e-09	148.511	22.4666	0.151279	-2.72472	0.204344	1.26806	unchanged
neg_2165	S-(4-Methylthiobutylthiohydroximoyl)-L-cysteine	858.13	5080.32	645.704	991.23	1567.41	4375.95	4018.23	839.127	367.554	1227.22	1716.26	10160.6	429.065	2540.16	4018.23	839.127	1227.22	645.704	1567.41	4375.95	11558.1	3341.47	1358.11	1230.62	688.454	13155.1	4720.29	17048.8	2548.29	1115.43	1230.62	1115.43	13155.1	3341.47	2548.29	2548.29	11558.1	1358.11	4720.29	17048.8	1997.09	5676.46	2.84237	1.50709	0.0893416	1.69738	unchanged
neg_2166	4-Hydroxyvoriconazole	260.829	215.553	272.342	205.9	380.52	254.733	325.123	198.749	555.364	536.312	521.659	431.106	130.415	107.777	325.123	198.749	536.312	272.342	380.52	254.733	392.967	41679.1	416.111	439.124	237.348	234.84	155.837	553.513	440.754	160.749	439.124	160.749	234.84	41679.1	440.754	440.754	392.967	416.111	155.837	553.513	320.543	4471.04	13.9483	3.80202	0.341679	0.973741	unchanged
neg_2168	5'-N-Ethylcarboxamidoadenosine	277.607	543.951	231.551	310.46	270.325	266.365	492.324	147.763	568.074	1182.6	555.213	1087.9	138.803	271.975	492.324	147.763	1182.6	231.551	270.325	266.365	532.153	1085.36	2131.72	1196.16	268.156	349.466	439.303	206.368	282.704	2384.04	1196.16	2384.04	349.466	1085.36	282.704	282.704	532.153	2131.72	439.303	206.368	429.102	887.542	2.06837	1.0485	0.116468	1.58951	unchanged
neg_2170	p-cresol	2087.01	197.273	2205.11	1334.92	1523.15	453.882	327.662	109.934	212.66	1567.55	4174.02	394.546	1043.5	98.6365	327.662	109.934	1567.55	2205.11	1523.15	453.882	25.9453	708.649	1190.15	402.66	386.871	98.7234	145.295	261.608	824.499	826.1	402.66	826.1	98.7234	708.649	824.499	824.499	25.9453	1190.15	145.295	261.608	1001.91	487.05	0.48612	-1.04062	0.0977832	1.72444	unchanged
neg_2172	2-(1-Ethoxyethoxy)propanoic acid	18.894	34.064	750.751	3.59124e-09	31.6892	48.7773	19.6173	39.0459	4.75334	16.5263	37.7881	68.128	9.44702	17.032	19.6173	39.0459	16.5263	750.751	31.6892	48.7773	19.0348	30.9856	32.5472	8.25237	7.87953	42.8615	59.5216	20.6597	6.45077	4.94615	8.25237	4.94615	42.8615	30.9856	6.45077	6.45077	19.0348	32.5472	59.5216	20.6597	96.4118	23.3139	0.241816	-2.04802	0.343047	1.0124	unchanged
neg_2175	5-Pyrimidinecarboxylic acid, 1,4-dihydro-2-((2-(2-methylpropoxy)phenyl)amino)-4-oxo-	501.652	931.384	200.6	16876.7	457.824	1657.52	346.81	1628.1	327.259	553.963	1003.3	1862.77	250.826	465.692	346.81	1628.1	553.963	200.6	457.824	1657.52	625.094	384.385	539.882	462.281	479.05	290.505	354.541	486.299	321.368	450.927	462.281	450.927	290.505	384.385	321.368	321.368	625.094	539.882	354.541	486.299	2348.18	439.433	0.187138	-2.41783	0.269725	1.10915	unchanged
neg_2176	PA(8:0/5-iso PGF2VI)	308.82	2256.43	1239.29	1428.08	236.866	278.69	492.382	429.394	819.918	506.427	617.64	4512.86	154.41	1128.22	492.382	429.394	506.427	1239.29	236.866	278.69	595.3	288.221	1184.5	469.881	973.912	382.487	377.785	569.198	2131.23	447.706	469.881	447.706	382.487	288.221	2131.23	2131.23	595.3	1184.5	377.785	569.198	799.629	742.022	0.927958	-0.107868	0.835409	0.289952	unchanged
neg_2179	(-)-Epigallocatechin 3-gallate 7-glucoside 4"-glucuronide	216.33	552.153	3.59124e-09	648776	853.205	1852.41	770.859	316.683	3.59124e-09	188.657	432.661	1104.31	108.165	276.077	770.859	316.683	188.657	3.59124e-09	853.205	1852.41	123.892	311.334	884.101	556.849	426.492	301.953	3049.84	541.315	79.1603	843.668	556.849	843.668	301.953	311.334	79.1603	79.1603	123.892	884.101	3049.84	541.315	65352.7	711.86	0.0108926	-6.52051	0.344744	0.950442	unchanged
neg_2181	3,14-Dihydroxy-11,13-dihydrocostunolide	496.821	383.608	266.495	28.2806	1005.93	169.342	121.736	47.863	221.302	700.905	993.642	767.215	248.411	191.804	121.736	47.863	700.905	266.495	1005.93	169.342	37.2757	4038.23	316.787	239.46	273.169	62.3273	19.9125	17.4834	102.568	308.031	239.46	308.031	62.3273	4038.23	102.568	102.568	37.2757	316.787	19.9125	17.4834	344.229	541.524	1.57315	0.65366	0.634626	0.501702	unchanged
neg_2182	THYMOPENTIN	284.185	409.88	327.65	720.201	335.426	2281.84	16754.8	236.698	1818	1182.48	568.369	819.761	142.092	204.94	16754.8	236.698	1182.48	327.65	335.426	2281.84	41912.2	2743.73	1033.27	1419.8	698.398	956.604	1580.56	987.502	640.519	530.408	1419.8	530.408	956.604	2743.73	640.519	640.519	41912.2	1033.27	1580.56	987.502	2435.12	5250.29	2.15607	1.10841	0.533103	0.663483	unchanged
neg_2183	N-Acetylaspartylglutamylglutamate	196.61	935.481	12.323	17.624	420.225	82.7185	120.473	24.9971	11.1507	71.5876	393.221	1870.96	98.3051	467.74	120.473	24.9971	71.5876	12.323	420.225	82.7185	107.483	39.0922	832.483	170.95	14.7013	781.082	296.935	281.486	331.296	486.929	170.95	486.929	781.082	39.0922	331.296	331.296	107.483	832.483	296.935	281.486	189.319	334.244	1.76551	0.820081	0.276733	1.06081	unchanged
neg_2186	L-Dihydroanticapsin	4807.77	911.597	59.0612	165.406	1656.79	657.296	151.895	683.84	74.8802	1295.04	9615.54	1823.19	2403.88	455.799	151.895	683.84	1295.04	59.0612	1656.79	657.296	166.473	1796.86	359.828	276.093	214.834	92.8961	1267.75	57.7777	281.53	678.333	276.093	678.333	92.8961	1796.86	281.53	281.53	166.473	359.828	1267.75	57.7777	1046.36	519.238	0.496234	-1.01091	0.300685	1.1787	unchanged
neg_2187	Furanogermenone	698.079	382.123	329.232	355.358	622.585	199.545	258.377	433.541	629.69	991.174	1396.16	764.245	349.039	191.061	258.377	433.541	991.174	329.232	622.585	199.545	1048.49	528.919	676.872	606.268	336.025	405.884	365.789	512.676	414.151	220.117	606.268	220.117	405.884	528.919	414.151	414.151	1048.49	676.872	365.789	512.676	489.97	511.519	1.04398	0.0620934	0.84117	0.156433	unchanged
neg_2188	Azadirachtin A	42.7783	817.31	170.873	177.36	345.648	364.244	615.921	90.066	143.77	380.52	85.5566	1634.62	21.3891	408.655	615.921	90.066	380.52	170.873	345.648	364.244	689.106	573.615	714.321	490.189	171.919	1241.81	991.316	192.364	834.749	428.388	490.189	428.388	1241.81	573.615	834.749	834.749	689.106	714.321	991.316	192.364	314.849	632.778	2.00978	1.00704	0.0279703	2.04775	up
neg_2190	Meconine	36.6884	395.145	321.328	22.7792	616.465	627.244	31.2693	303.163	3.59124e-09	88.4085	73.3767	790.289	18.3442	197.572	31.2693	303.163	88.4085	321.328	616.465	627.244	17.0377	127.723	661.189	34.8126	911.705	271.861	113.749	57.3	59.1981	29.8716	34.8126	29.8716	271.861	127.723	59.1981	59.1981	17.0377	661.189	113.749	57.3	244.249	228.445	0.935294	-0.0965083	0.900561	0.00174043	unchanged
neg_2193	4'-Hydroxyfenoprofen glucuronide	475.086	13898.6	386.169	144.841	479.327	8497.54	506.408	5721.97	171.933	816.83	950.172	27797.2	237.543	6949.3	506.408	5721.97	816.83	386.169	479.327	8497.54	302.182	445.672	644.225	531.783	410.344	2252.82	3117.11	1619.79	411.016	429.679	531.783	429.679	2252.82	445.672	411.016	411.016	302.182	644.225	3117.11	1619.79	3109.87	1016.46	0.32685	-1.6133	0.202787	1.30354	unchanged
neg_2196	Phenetole	14.6813	98.3848	47.3619	17.6833	82.3591	266.917	29.0576	216.588	25.0937	29.1008	29.3626	196.77	7.34065	49.1924	29.0576	216.588	29.1008	47.3619	82.3591	266.917	171.381	38.6996	107.466	47.8902	1851.98	147.705	571.867	631.044	48.8185	13.6636	47.8902	13.6636	147.705	38.6996	48.8185	48.8185	171.381	107.466	571.867	631.044	82.7228	363.051	4.38877	2.13382	0.156078	1.50595	unchanged
neg_2198	(2R,3S,4R,5R)-2,3,4,5,6-Pentahydroxyhexanoyl Fluoride	76.6742	1416.88	52.7811	208.198	821.886	383.982	22.2788	52.0031	24.7652	345.85	153.348	2833.76	38.3371	708.44	22.2788	52.0031	345.85	52.7811	821.886	383.982	98.7841	269.26	714.457	507.307	563.026	567.025	123.804	368.324	477.907	342.197	507.307	342.197	567.025	269.26	477.907	477.907	98.7841	714.457	123.804	368.324	340.53	403.209	1.18406	0.243747	0.695697	0.45415	unchanged
neg_2199	p-Fluorohippuric acid	21.6183	29.3718	1.04373	3.59124e-09	124.66	1354.88	18.7294	56.1075	3.59124e-09	19.3325	43.2365	58.7436	10.8091	14.6859	18.7294	56.1075	19.3325	1.04373	124.66	1354.88	3.59124e-09	90.9359	36.9633	59.7606	68.0628	11.8363	12.8763	9.92025	36.4106	62.2944	59.7606	62.2944	11.8363	90.9359	36.4106	36.4106	3.59124e-09	36.9633	12.8763	9.92025	162.575	38.906	0.239312	-2.06304	0.377685	0.825138	unchanged
neg_2200	L-beta-aspartyl-L-serine	418.119	153.662	122.17	377.886	1750.99	151.434	154.568	96.4319	118.963	390.18	836.238	307.325	209.059	76.8311	154.568	96.4319	390.18	122.17	1750.99	151.434	217.042	830.757	1600.66	1322.1	203.811	1259.65	36.7225	3642.71	1272.79	562.595	1322.1	562.595	1259.65	830.757	1272.79	1272.79	217.042	1600.66	36.7225	3642.71	373.44	1094.88	2.93189	1.55183	0.0714754	1.80078	unchanged
neg_2203	Imidazoleacetic acid ribotide	307.177	2036.55	151.232	166.665	167.244	5763.17	4863.69	926.98	257.657	406.395	614.354	4073.09	153.588	1018.27	4863.69	926.98	406.395	151.232	167.244	5763.17	433.817	277.367	394.345	255.495	477.296	9270.07	7411.83	4223.02	867.432	213.856	255.495	213.856	9270.07	277.367	867.432	867.432	433.817	394.345	7411.83	4223.02	1504.68	2382.45	1.58337	0.662995	0.49698	0.680566	unchanged
neg_2206	3-Oxodecanoic acid	6.62776	3.59124e-09	3.59124e-09	3.59124e-09	28.3014	3.59124e-09	3.59124e-09	3.59124e-09	3.59124e-09	12.2719	13.2555	7.18248e-09	3.31388	1.79562e-09	3.59124e-09	3.59124e-09	12.2719	3.59124e-09	28.3014	3.59124e-09	2.47906	392.836	1193.12	840.838	16.7209	3.59124e-09	101.6	221.03	1.87711	4.25589	840.838	4.25589	3.59124e-09	392.836	1.87711	1.87711	2.47906	1193.12	101.6	221.03	4.7201	277.476	58.786	5.8774	0.0692573	1.8732	unchanged
neg_2213	(R)-Lipoic acid	741.293	470.046	260.665	440.916	357.493	629.646	889.16	362.139	85.4713	393.962	1482.59	940.091	370.646	235.023	889.16	362.139	393.962	260.665	357.493	629.646	14900.1	273.905	338.368	347.207	4112.4	2205	20885.9	737.407	786.477	194.682	347.207	194.682	2205	273.905	786.477	786.477	14900.1	338.368	20885.9	737.407	463.079	4478.14	9.67037	3.27357	0.116529	1.5534	unchanged
neg_2216	Patulin	163.214	104.292	27.9895	121.723	76.8463	209.466	117.219	165.474	108.034	24.7639	326.428	208.583	81.607	52.1458	117.219	165.474	24.7639	27.9895	76.8463	209.466	75.8119	150.813	72.8489	117.087	127.346	215.826	252.427	80.429	73.0512	48.9336	117.087	48.9336	215.826	150.813	73.0512	73.0512	75.8119	72.8489	252.427	80.429	111.902	121.457	1.08539	0.118213	0.739101	0.319622	unchanged
neg_2218	Bis(glutathionyl)spermine	690.067	141.751	575.991	345.56	692.265	75.1939	205.96	279.186	508.607	224.206	1380.13	283.502	345.034	70.8754	205.96	279.186	224.206	575.991	692.265	75.1939	115.972	378.993	351.465	289.999	108.477	68.8038	389.708	55.0425	399.566	73.5336	289.999	73.5336	68.8038	378.993	399.566	399.566	115.972	351.465	389.708	55.0425	373.879	223.156	0.596867	-0.744518	0.0995951	1.6677	unchanged
neg_2220	Isovalerylsarcosine	211.952	533.407	266.406	241.772	435.555	351.369	130.662	150.109	397.979	1046.23	423.903	1066.81	105.976	266.704	130.662	150.109	1046.23	266.406	435.555	351.369	272.973	561.872	113.024	454.668	82.7829	130.363	240.193	331.342	146.988	103.823	454.668	103.823	130.363	561.872	146.988	146.988	272.973	113.024	240.193	331.342	376.544	243.803	0.647474	-0.627105	0.201019	1.27464	unchanged
neg_2222	L-alpha-Amino-1H-pyrrole-1-hexanoic acid	1083.33	458.9	326.325	2001.2	759.791	832.971	551.791	188.415	432.192	1106.2	2166.66	917.8	541.666	229.45	551.791	188.415	1106.2	326.325	759.791	832.971	493.078	1200.85	869.66	1881.13	344.197	334.727	113.255	15965.1	774.444	872.181	1881.13	872.181	334.727	1200.85	774.444	774.444	493.078	869.66	113.255	15965.1	774.112	2284.86	2.95159	1.56149	0.350932	0.948357	unchanged
neg_2223	Panaxydol chlorohydrin	3807.88	2056.85	1623.01	1514.56	5376.16	1176.94	1992.38	724.971	1143.62	12822.3	7615.75	4113.7	1903.94	1028.42	1992.38	724.971	12822.3	1623.01	5376.16	1176.94	2060.04	4953.43	2492.45	3561.21	2134.79	1313.21	1628.67	1253.33	3905.9	2763.11	3561.21	2763.11	1313.21	4953.43	3905.9	3905.9	2060.04	2492.45	1628.67	1253.33	3223.86	2606.61	0.808537	-0.306613	0.62216	0.550191	unchanged
neg_2233	Mannopine	731.084	778.032	652.391	1012.26	1437.58	1151.03	2033.13	1065	1820.17	1110.12	1462.17	1556.06	365.542	389.016	2033.13	1065	1110.12	652.391	1437.58	1151.03	2767.33	1183.03	1664.9	1199.89	2446.4	1866.53	1305.42	1201.73	1589.11	2963.24	1199.89	2963.24	1866.53	1183.03	1589.11	1589.11	2767.33	1664.9	1305.42	1201.73	1179.08	1818.76	1.54252	0.625293	0.024967	2.23956	up
neg_2235	[6-Hydroxy-8-methyl-3-[3,4,5-trihydroxy-6-(hydroxymethyl)oxan-2-yl]oxy-9,10-dioxatetracyclo[4.3.1.02,5.03,8]decan-4-yl]methyl benzoate	195.52	144.188	73.3392	75.5919	195.209	57.1793	187.383	39.5449	203.389	397.668	391.041	288.377	97.7602	72.0941	187.383	39.5449	397.668	73.3392	195.209	57.1793	267.26	282.308	249.89	228.403	215.315	254.067	63350.5	117.008	183.862	44.8304	228.403	44.8304	254.067	282.308	183.862	183.862	267.26	249.89	63350.5	117.008	156.901	6519.34	41.5506	5.3768	0.339984	0.907311	unchanged
neg_2237	Pentoxyresorufin	243.558	206.967	115.847	104.323	427.438	3625.11	433.512	35.8855	259.787	377.577	487.117	413.935	121.779	103.484	433.512	35.8855	377.577	115.847	427.438	3625.11	385.498	372.124	574.008	406.791	1205.37	1314.16	9035.49	3058.03	369.427	1350.11	406.791	1350.11	1314.16	372.124	369.427	369.427	385.498	574.008	9035.49	3058.03	583.001	1807.1	3.09965	1.63211	0.204251	1.24547	unchanged
neg_2240	PA(PGE2/13:0)	63.071	1396.35	388.37	337.915	84.4954	38.6297	17.7307	3.59124e-09	528.11	2974.98	126.142	2792.71	31.5355	698.176	17.7307	3.59124e-09	2974.98	388.37	84.4954	38.6297	92.8227	1860.23	627.278	596.64	71.1103	71.9291	38.824	0.702426	55.1002	32.7995	596.64	32.7995	71.9291	1860.23	55.1002	55.1002	92.8227	627.278	38.824	0.702426	582.966	344.744	0.591362	-0.757886	0.50608	0.712251	unchanged
neg_2246	Doqualast	1393.52	2669.09	399.827	2986.91	2104.38	2764.53	4712.88	699.853	984.515	1640.25	2787.05	5338.18	696.762	1334.55	4712.88	699.853	1640.25	399.827	2104.38	2764.53	1911.97	1363.43	2588.79	31788.1	1125.39	44025.5	3027.3	5645.74	18589.5	10293.7	31788.1	10293.7	44025.5	1363.43	18589.5	18589.5	1911.97	2588.79	3027.3	5645.74	2035.58	12035.9	5.91279	2.56384	0.0635979	1.87132	unchanged
neg_2248	Cyclohexyladenosine	336.855	2532.97	82.629	3192.89	165.398	728.124	436.238	152.612	219.951	376.682	673.711	5065.94	168.428	1266.49	436.238	152.612	376.682	82.629	165.398	728.124	457.123	249.984	367.959	351.574	235.065	883.847	747.954	471.341	397.715	171.735	351.574	171.735	883.847	249.984	397.715	397.715	457.123	367.959	747.954	471.341	822.435	433.43	0.527008	-0.924103	0.300366	1.06781	unchanged
neg_2255	Sinalbin	12.4283	3.59124e-09	3.59124e-09	3.12062	24.1717	0.122984	107.133	3.59124e-09	3.59124e-09	3.59124e-09	24.8565	7.18248e-09	6.21413	1.79562e-09	107.133	3.59124e-09	3.59124e-09	3.59124e-09	24.1717	0.122984	3.59124e-09	1.72122	3.59124e-09	3.59124e-09	0.7114	12.1626	3.59124e-09	3.59124e-09	17.1915	10.8319	3.59124e-09	10.8319	12.1626	1.72122	17.1915	17.1915	3.59124e-09	3.59124e-09	3.59124e-09	3.59124e-09	14.6977	4.26186	0.289968	-1.78603	0.356338	0.882731	unchanged
neg_2258	(1E,4Z,6a,8b,10a)-8-(2-Methylbutanoyloxy)-10,15-dihydroxy-3-oxo-1,4,11(13)-germacratrien-12,6-olide	3.59124e-09	13.7195	174.849	43.6095	20.4731	201.911	213.165	222.033	3.59124e-09	47.3332	7.18248e-09	27.4389	1.79562e-09	6.85973	213.165	222.033	47.3332	174.849	20.4731	201.911	213.264	36.2911	55.0113	32.2454	17.8783	3.59124e-09	19.199	63.0804	5.0867	3.59124e-09	32.2454	3.59124e-09	3.59124e-09	36.2911	5.0867	5.0867	213.264	55.0113	19.199	63.0804	93.7094	44.2056	0.471731	-1.08396	0.192815	1.24456	unchanged
neg_2263	Alanylproline	130.221	51.1025	6.67925	0.249727	67.0993	22.75	8.38652	10.5042	3.59124e-09	50.6028	260.442	102.205	65.1104	25.5512	8.38652	10.5042	50.6028	6.67925	67.0993	22.75	15.0555	12.5418	16.8209	35.3332	61.6806	16.3896	22.8857	4.92919	45.1467	9.64506	35.3332	9.64506	16.3896	12.5418	45.1467	45.1467	15.0555	16.8209	22.8857	4.92919	34.7595	24.0428	0.691691	-0.531801	0.465045	0.840521	unchanged
neg_2264	Glycinamide, glycyl-L-prolyl-	1287.75	255.905	213.189	260.56	2774.16	48.5189	215.284	251.671	434.011	518.013	2575.49	511.811	643.874	127.953	215.284	251.671	518.013	213.189	2774.16	48.5189	168.728	3411.43	4199.62	1559.78	240.335	228.061	246.79	512.177	1969.18	180.04	1559.78	180.04	228.061	3411.43	1969.18	1969.18	168.728	4199.62	246.79	512.177	625.906	1271.61	2.03164	1.02264	0.250215	1.15971	unchanged
neg_2265	Temozolomide	0.505026	18.9462	3.59124e-09	33.6691	94.2563	42.2144	27.1657	13.1777	3.59124e-09	73.8607	1.01005	37.8924	0.252513	9.4731	27.1657	13.1777	73.8607	3.59124e-09	94.2563	42.2144	26.9895	65.5954	86.9143	385.93	40.4881	545.497	38.4696	19.4164	166.184	82.6448	385.93	82.6448	545.497	65.5954	166.184	166.184	26.9895	86.9143	38.4696	19.4164	30.3795	145.813	4.79971	2.26295	0.072121	1.8345	unchanged
neg_2266	4-hydroxy-2-nonenal-[Cys-Gly] conjugate	662.47	416.212	362.426	1008.6	969.715	3602.05	1059.34	255.589	350.716	1176.93	1324.94	832.424	331.235	208.106	1059.34	255.589	1176.93	362.426	969.715	3602.05	415.986	821.355	738.516	829.104	1316.81	471.112	869.871	661.907	1148.05	236.937	829.104	236.937	471.112	821.355	1148.05	1148.05	415.986	738.516	869.871	661.907	986.405	750.965	0.761315	-0.393434	0.486203	0.641381	unchanged
neg_2269	Pteroyltriglutamic acid	68.1663	38.0669	92.9172	39.9474	89.2089	33.7956	314.502	1.38706	21.5912	69.2671	136.333	76.1338	34.0832	19.0334	314.502	1.38706	69.2671	92.9172	89.2089	33.7956	43.7142	71.6161	48.1317	103.947	58.2556	35.71	68.9806	75.0505	65.3478	34.232	103.947	34.232	35.71	71.6161	65.3478	65.3478	43.7142	48.1317	68.9806	75.0505	76.885	60.4985	0.78687	-0.345802	0.581643	0.515177	unchanged
neg_2271	Chavicol	107.835	375.723	50.9371	185.963	5.51092	34.0209	3.59124e-09	7.34905	175.9	71.5614	215.671	751.445	53.9177	187.861	3.59124e-09	7.34905	71.5614	50.9371	5.51092	34.0209	5.69359	73.8002	11.2935	87.7748	31.5379	19.7268	283.13	21.4608	21.7017	127.422	87.7748	127.422	19.7268	73.8002	21.7017	21.7017	5.69359	11.2935	283.13	21.4608	101.48	68.3541	0.673572	-0.570096	0.480619	0.774608	unchanged
neg_2272	4-(2-Furanylmethylene)-3,4-dihydro-2H-pyrrole	25.7618	65.2102	171.805	20.7406	26.5434	22.7474	8.99616	5.82054	3.71125	95.2819	51.5236	130.42	12.8809	32.6051	8.99616	5.82054	95.2819	171.805	26.5434	22.7474	3.59124e-09	469.939	24.1274	29.3947	467.722	5.46362	4.91457	25.4514	72.8639	29.203	29.3947	29.203	5.46362	469.939	72.8639	72.8639	3.59124e-09	24.1274	4.91457	25.4514	44.6618	112.908	2.52807	1.33803	0.295679	1.08896	unchanged
neg_2273	1-Naphthylurea	477.06	1276.56	212.216	666.51	237.31	190.355	113.363	169.531	564.598	325.481	954.119	2553.12	238.53	638.281	113.363	169.531	325.481	212.216	237.31	190.355	109.262	385.889	117.404	336.485	215.313	136.557	1100.83	170.587	180.81	510.262	336.485	510.262	136.557	385.889	180.81	180.81	109.262	117.404	1100.83	170.587	423.299	326.34	0.770945	-0.375301	0.517053	0.717528	unchanged
neg_2280	Acetoacetate	8.97272	117.659	3.59124e-09	3.59124e-09	4.21184	3.59124e-09	3.59124e-09	3.59124e-09	3.59124e-09	3.59124e-09	17.9454	235.318	4.48636	58.8295	3.59124e-09	3.59124e-09	3.59124e-09	3.59124e-09	4.21184	3.59124e-09	3.59124e-09	5.40742	44.1346	36.6109	3.59124e-09	3.59124e-09	3.59124e-09	3.59124e-09	462.112	19.9526	36.6109	19.9526	3.59124e-09	5.40742	462.112	462.112	3.59124e-09	44.1346	3.59124e-09	3.59124e-09	13.0843	56.8218	4.34273	2.1186	0.371741	0.784028	unchanged
neg_2281	2-Amino-4-[carbamimidoyl(methyl)amino]butanoic acid	756.261	3582.73	284.834	226.856	764.003	345.281	316.482	102.151	147.576	547.026	1512.52	7165.46	378.131	1791.37	316.482	102.151	547.026	284.834	764.003	345.281	194.787	553.392	1592.55	1277.82	351.535	233.441	160.525	237.948	10496	681.786	1277.82	681.786	233.441	553.392	10496	10496	194.787	1592.55	160.525	237.948	707.32	1577.98	2.23092	1.15764	0.426918	0.684099	unchanged
neg_2282	(x)-2-Heptanol glucoside	10668.2	1724.04	11790.2	1407.25	7400.95	443.597	552.287	1683.77	832.703	2507.8	21336.3	3448.07	5334.09	862.019	552.287	1683.77	2507.8	11790.2	7400.95	443.597	2511.01	1978.26	13663.4	1773.7	1572.58	303.634	715.558	1410.98	3518.82	8011.74	1773.7	8011.74	303.634	1978.26	3518.82	3518.82	2511.01	13663.4	715.558	1410.98	3901.08	3545.96	0.90897	-0.137696	0.854214	0.251529	unchanged
neg_2287	Noradrenochrome o-semiquinone	10.8934	74.3307	117.976	55.509	48.8623	207.706	13.2563	198.725	9.91238	25.9816	21.7869	148.661	5.44672	37.1654	13.2563	198.725	25.9816	117.976	48.8623	207.706	19.1728	5.5917	1176.44	11.3022	300.805	121.363	48.4293	152.142	12.1675	6.96794	11.3022	6.96794	121.363	5.5917	12.1675	12.1675	19.1728	1176.44	48.4293	152.142	76.3152	185.438	2.42989	1.28089	0.371577	0.941672	unchanged
neg_2291	isochorismate	365.267	636.175	235.105	340.815	1566.5	585.143	257.117	298.755	158.95	776.501	730.534	1272.35	182.633	318.087	257.117	298.755	776.501	235.105	1566.5	585.143	1095.13	1009.11	5772.78	5288.5	469.097	17828.6	301.192	1119.59	5023.21	1457.24	5288.5	1457.24	17828.6	1009.11	5023.21	5023.21	1095.13	5772.78	301.192	1119.59	522.032	3936.44	7.54061	2.91468	0.0736272	1.80716	unchanged
neg_2295	Neoagarotetraose	391.481	695.398	197.876	361.196	424.657	364.227	591.385	145.176	413.149	827.18	782.962	1390.8	195.74	347.699	591.385	145.176	827.18	197.876	424.657	364.227	1033.67	736.89	567.778	773.248	1069.63	292.087	5522.34	287.312	404.422	1017.22	773.248	1017.22	292.087	736.89	404.422	404.422	1033.67	567.778	5522.34	287.312	441.172	1170.46	2.65307	1.40766	0.175218	1.3276	unchanged
neg_2298	2,5-Diethyl-3-methylpyrazine	3.59124e-09	4.45432	3.59124e-09	3.59124e-09	141.614	3.89638	3.59124e-09	3.59124e-09	3.59124e-09	119.124	7.18248e-09	8.90863	1.79562e-09	2.22716	3.59124e-09	3.59124e-09	119.124	3.59124e-09	141.614	3.89638	3.59124e-09	20.6028	25.9657	40.101	40.2136	25.5172	3.59124e-09	11.8546	82.5246	3.32878	40.101	3.32878	25.5172	20.6028	82.5246	82.5246	3.59124e-09	25.9657	3.59124e-09	11.8546	26.9088	25.0108	0.929465	-0.105528	0.922271	0.0497034	unchanged
neg_2301	Quercetin 3-O-glucoside	263.986	461.342	487.142	153.958	396.937	52455.5	310.069	225.814	354.474	563.691	527.971	922.684	131.993	230.671	310.069	225.814	563.691	487.142	396.937	52455.5	384.042	344.385	373.071	404.876	241.355	230.481	233.874	207.31	277.913	179.353	404.876	179.353	230.481	344.385	277.913	277.913	384.042	373.071	233.874	207.31	5567.29	287.666	0.0516707	-4.27451	0.337353	0.918414	unchanged
neg_2303	PS(15:0/20:5(7Z,9Z,11E,13E,17Z)-3OH(5,6,15))	7.15672	20.1513	46.7572	31.8491	15.1524	20.5845	112.308	3.59124e-09	72.9557	1537.11	14.3134	40.3026	3.57836	10.0756	112.308	3.59124e-09	1537.11	46.7572	15.1524	20.5845	7.43212	243.313	93.8354	137.53	40.1642	13.9336	45.7495	26.8421	193.326	32.2161	137.53	32.2161	13.9336	243.313	193.326	193.326	7.43212	93.8354	45.7495	26.8421	186.402	83.4342	0.447603	-1.15971	0.516063	0.723509	unchanged
neg_2304	precorrin-1	63.0903	781.957	15.2677	230.99	687.61	754.699	288.954	8964.86	38.2129	65.4043	126.181	1563.91	31.5452	390.978	288.954	8964.86	65.4043	15.2677	687.61	754.699	165.211	30.7686	472.554	263.452	77.0748	817.902	1165.88	195.582	545.135	414.798	263.452	414.798	817.902	30.7686	545.135	545.135	165.211	472.554	1165.88	195.582	1189.1	414.836	0.348864	-1.51926	0.399388	0.876215	unchanged
neg_2305	Vitexin 4'-O-alpha-L-Rhamnopyranoside	3.59124e-09	849.276	3.59124e-09	3.59124e-09	7.39276	3.59124e-09	7.90317	3.59124e-09	3.59124e-09	3.59124e-09	7.18248e-09	1698.55	1.79562e-09	424.638	7.90317	3.59124e-09	3.59124e-09	3.59124e-09	7.39276	3.59124e-09	155.935	3.59124e-09	1120.91	3.59124e-09	3.59124e-09	3.59124e-09	46.9559	61.313	40.8966	138.957	3.59124e-09	138.957	3.59124e-09	3.59124e-09	40.8966	40.8966	155.935	1120.91	46.9559	61.313	86.4572	156.497	1.8101	0.856073	0.617844	0.489933	unchanged
neg_2306	4-Hydroxybenzaldehyde	2015.69	215.134	1314.32	324.305	2697.45	155.938	479.046	78.7792	408.477	653.884	4031.38	430.269	1007.84	107.567	479.046	78.7792	653.884	1314.32	2697.45	155.938	406.543	1156	632.076	289.43	485.167	71.1194	104.743	165.759	758.766	218.28	289.43	218.28	71.1194	1156	758.766	758.766	406.543	632.076	104.743	165.759	834.303	428.788	0.513948	-0.960306	0.203808	1.27695	unchanged
neg_2317	5-(3',4',5'-Trihydroxyphenyl)-gamma-valerolactone-3'-O-glucuronide	50.1578	52.9341	33.6747	65.1978	70.691	1970.12	81.6323	102.91	5.36919	35.6023	100.316	105.868	25.0789	26.4671	81.6323	102.91	35.6023	33.6747	70.691	1970.12	17.2965	14.0106	49.5716	49.5098	130.624	20.4701	55.4947	56.3882	42.9926	42.5336	49.5098	42.5336	20.4701	14.0106	42.9926	42.9926	17.2965	49.5716	55.4947	56.3882	246.829	47.8891	0.194018	-2.36574	0.326911	0.934801	unchanged
neg_2318	Cytidine 5'-{[hydroxy(2-hydroxypropyl)phosphonoyl]phosphate}	33.2812	249.782	3.59124e-09	33.4187	53.2991	24714.5	425.167	10.9489	3.59124e-09	117.079	66.5625	499.564	16.6406	124.891	425.167	10.9489	117.079	3.59124e-09	53.2991	24714.5	57.1634	41.7624	80.1917	193.988	94.741	1211.05	168.304	114.649	47.1249	50.4467	193.988	50.4467	1211.05	41.7624	47.1249	47.1249	57.1634	80.1917	168.304	114.649	2563.75	205.943	0.0803287	-3.63794	0.363541	0.865618	unchanged
neg_2320	Luteolin 3'-(3''-acetylglucuronide)	3.59124e-09	303.657	6.44746	13.5025	16.8929	1632.89	24.3521	55.2025	3.59124e-09	32.3348	7.18248e-09	607.314	1.79562e-09	151.828	24.3521	55.2025	32.3348	6.44746	16.8929	1632.89	0.0351246	18.6842	10.6975	20.9506	36.557	18.8333	10.0626	6.9181	29.1026	21.6776	20.9506	21.6776	18.8333	18.6842	29.1026	29.1026	0.0351246	10.6975	10.0626	6.9181	208.528	17.3519	0.083211	-3.58708	0.265144	1.08018	unchanged
neg_2326	Premithramycin A3	484.933	9069.49	19.028	29.9928	1218.21	480.782	380.445	6.3447	4.02542	208.365	969.867	18139	242.467	4534.74	380.445	6.3447	208.365	19.028	1218.21	480.782	1640.26	169.823	5862.81	338.112	396.671	957.503	5400.66	2193.74	3084.78	725.31	338.112	725.31	957.503	169.823	3084.78	3084.78	1640.26	5862.81	5400.66	2193.74	1190.16	2076.97	1.74511	0.803321	0.432519	0.719217	unchanged
neg_2328	5-Acetamidopentanoate	64.9806	33.7191	56.4427	25.876	55.2153	3.59124e-09	13.4737	2.26625	37.502	41.9787	129.961	67.4382	32.4903	16.8596	13.4737	2.26625	41.9787	56.4427	55.2153	3.59124e-09	13.4713	52.9608	49.6236	61.7877	36.202	23.2047	1.38786	6.52818	31.1591	27.4315	61.7877	27.4315	23.2047	52.9608	31.1591	31.1591	13.4713	49.6236	1.38786	6.52818	33.1454	30.3757	0.916436	-0.125893	0.776227	0.308624	unchanged
neg_2329	Gravelliferone	291.741	183.563	107.71	243.007	345.103	198.13	228.897	18.9683	23.3432	406.355	583.481	367.125	145.87	91.7813	228.897	18.9683	406.355	107.71	345.103	198.13	384.283	340.969	237.925	274.465	158.848	370.344	339.017	340.226	11815.7	251.39	274.465	251.39	370.344	340.969	11815.7	11815.7	384.283	237.925	339.017	340.226	204.682	1451.32	7.09063	2.82591	0.307465	0.919752	unchanged
neg_2332	7,8-Dihydromethanopterin	7.301	8.91411	29.0206	3.59124e-09	3.59124e-09	46.5125	99.3411	7.64524	3.59124e-09	12.2313	14.602	17.8282	3.6505	4.45706	99.3411	7.64524	12.2313	29.0206	3.59124e-09	46.5125	16.934	15.7277	17.8575	86.9257	36.7864	3.59124e-09	693.136	3.59124e-09	59.9417	43.7579	86.9257	43.7579	3.59124e-09	15.7277	59.9417	59.9417	16.934	17.8575	693.136	3.59124e-09	21.0966	97.1067	4.60296	2.20256	0.288144	1.02179	unchanged
neg_2334	N-Phenylmaleimide	93.3265	60.9119	19.9518	12.0852	149.161	39.2446	5.47158	2.54464	22.3557	42.3181	186.653	121.824	46.6633	30.4559	5.47158	2.54464	42.3181	19.9518	149.161	39.2446	53.2715	97.3801	65.8607	245.16	51.9973	6.14988	6.93163	6.8708	88.5707	629.914	245.16	629.914	6.14988	97.3801	88.5707	88.5707	53.2715	65.8607	6.93163	6.8708	44.7371	125.211	2.79881	1.48481	0.223663	1.26958	unchanged
neg_2336	Cotinine methonium ion	21.7818	113.035	157.176	90.4075	325.306	78.9307	67.7328	160.37	235.285	369.032	43.5635	226.07	10.8909	56.5176	67.7328	160.37	369.032	157.176	325.306	78.9307	27.0618	247.751	60.6337	53.0801	140.215	127.399	61.7059	54.2862	144.729	44.9436	53.0801	44.9436	127.399	247.751	144.729	144.729	27.0618	60.6337	61.7059	54.2862	161.906	96.1805	0.594053	-0.751336	0.139916	1.39207	unchanged
neg_2339	Chandalone	297.049	1030.28	245.497	361.293	1203.71	1755.87	557.679	669.031	371.953	444.868	594.099	2060.56	148.525	515.139	557.679	669.031	444.868	245.497	1203.71	1755.87	1052.46	314.98	439.725	909.134	1442.67	884.959	151.623	534.244	463.132	461.244	909.134	461.244	884.959	314.98	463.132	463.132	1052.46	439.725	151.623	534.244	693.722	665.417	0.959198	-0.060099	0.888386	0.0263809	unchanged
neg_2341	Calendoflavoside	50.7357	2541.78	30.7948	37.7946	93.9281	265.195	118.993	5.95677	9.5995	97.749	101.471	5083.56	25.3678	1270.89	118.993	5.95677	97.749	30.7948	93.9281	265.195	380.926	16.4074	636.379	75.8959	96.9716	41.116	343.365	172.317	241.489	21.1205	75.8959	21.1205	41.116	16.4074	241.489	241.489	380.926	636.379	343.365	172.317	325.252	202.599	0.622897	-0.682934	0.641297	0.505852	unchanged
neg_2342	3'-Hydroxy-N-methyl-(S)-coclaurine	94.958	105.882	110.581	67.1346	120.83	88.2963	360.87	26.6236	121.72	199.186	189.916	211.763	47.479	52.9409	360.87	26.6236	199.186	110.581	120.83	88.2963	531.3	281.903	373.037	301.096	230.975	125.617	130.372	80.2785	282.618	148.559	301.096	148.559	125.617	281.903	282.618	282.618	531.3	373.037	130.372	80.2785	129.608	248.575	1.9179	0.939527	0.0368264	2.02443	up
neg_2343	Formylmethanofuran	21.3338	104.267	56.5815	117.451	95.3142	411.18	154.419	25.4672	69.1237	177.765	42.6676	208.533	10.6669	52.1333	154.419	25.4672	177.765	56.5815	95.3142	411.18	55.701	204.812	191.78	136.444	1128.25	96.7089	347.794	45.4842	88.83	63.0573	136.444	63.0573	96.7089	204.812	88.83	88.83	55.701	191.78	347.794	45.4842	123.29	235.886	1.91326	0.936032	0.325103	1.08557	unchanged
neg_2345	Pressinoic acid	10.3992	41.9254	51.6398	6.31949	21.0181	22.0396	115.677	3.59124e-09	27.2283	170.413	20.7985	83.8508	5.19961	20.9627	115.677	3.59124e-09	170.413	51.6398	21.0181	22.0396	44.0224	284.059	59.4248	94.63	12.9974	79.5829	1438.93	51.0197	33.038	44.6392	94.63	44.6392	79.5829	284.059	33.038	33.038	44.0224	59.4248	1438.93	51.0197	46.6659	214.234	4.59081	2.19875	0.258706	1.08311	unchanged
neg_2347	3-Methylene-indolenine	13.7351	5.57841	3.59124e-09	1.44739	24.7268	3.59124e-09	0.896885	1.8425	3.59124e-09	0.494678	27.4702	11.1568	6.86755	2.78921	0.896885	1.8425	0.494678	3.59124e-09	24.7268	3.59124e-09	1.76282	9.19965	8.10366	49.6906	4.07423	3.59124e-09	3.59124e-09	3.59124e-09	11.6546	121.528	49.6906	121.528	3.59124e-09	9.19965	11.6546	11.6546	1.76282	8.10366	3.59124e-09	3.59124e-09	4.87218	20.6014	4.22837	2.0801	0.234866	1.2439	unchanged
neg_2350	INDOLE-3-CARBINOL	4105.3	1268.22	88.6812	435.996	4465.24	97.7662	320.668	253.109	448.452	719.917	8210.6	2536.44	2052.65	634.11	320.668	253.109	719.917	88.6812	4465.24	97.7662	663.878	741.539	1674.47	8831.24	1235.82	380.156	124.02	317.795	2941.32	23001.1	8831.24	23001.1	380.156	741.539	2941.32	2941.32	663.878	1674.47	124.02	317.795	1220.33	3991.13	3.27052	1.70952	0.261033	1.16403	unchanged
neg_2362	PI-103	385.129	276.679	284.037	754.347	466.444	412.698	453.559	42.7729	116.294	686.579	770.258	553.358	192.565	138.339	453.559	42.7729	686.579	284.037	466.444	412.698	633.081	376.474	589.672	536.693	453.658	482.968	395.567	568.051	7530.01	541.387	536.693	541.387	482.968	376.474	7530.01	7530.01	633.081	589.672	395.567	568.051	387.854	1210.76	3.12168	1.64232	0.273279	0.998931	unchanged
neg_2363	Aklaviketone	235.877	495.241	811.362	519.581	1333.52	365.201	458.768	284.066	182.095	641.102	471.754	990.482	117.939	247.621	458.768	284.066	641.102	811.362	1333.52	365.201	1147.31	438.028	536.305	652.174	1392.02	281.329	324.654	591.193	1349.09	336.822	652.174	336.822	281.329	438.028	1349.09	1349.09	1147.31	536.305	324.654	591.193	532.681	704.892	1.32329	0.404131	0.333638	1.02344	unchanged
neg_2367	KOdiA-PC	1688.68	4104.63	2028.22	1900.18	5422.96	1591.88	3232.04	2104.02	2745.83	1219.25	3377.36	8209.26	844.339	2052.32	3232.04	2104.02	1219.25	2028.22	5422.96	1591.88	2446.8	2073.33	3505.64	3870.8	3026.68	1500.2	2974.12	1491.26	2444.21	485.841	3870.8	485.841	1500.2	2073.33	2444.21	2444.21	2446.8	3505.64	2974.12	1491.26	2603.77	2381.89	0.914785	-0.128496	0.678934	0.289824	unchanged
neg_2368	gamma2-Solamarine	31.7406	290.124	414.577	179.059	103.558	39.7068	177.923	595.748	187.172	266.19	63.4811	580.248	15.8703	145.062	177.923	595.748	266.19	414.577	103.558	39.7068	288.054	230.484	61.5938	302.23	154.658	27.9561	81.7575	173.275	146.323	303.006	302.23	303.006	27.9561	230.484	146.323	146.323	288.054	61.5938	81.7575	173.275	228.58	176.934	0.774057	-0.369488	0.429984	0.800682	unchanged
neg_2369	(Phe2,Orn8)-oxytocin	3.59124e-09	88.46	14.003	1.28646	7.55222	9.47835	31.974	67.3792	64.0341	81.8628	7.18248e-09	176.92	1.79562e-09	44.23	31.974	67.3792	81.8628	14.003	7.55222	9.47835	105.674	58.5002	28.7327	23.5183	53.342	204.181	192.606	27.8589	27.9398	11.3458	23.5183	11.3458	204.181	58.5002	27.9398	27.9398	105.674	28.7327	192.606	27.8589	36.603	73.3699	2.00448	1.00323	0.166067	1.33405	unchanged
neg_2371	N-Ethyl-N'-nitro-N-nitrosoguanidine	154.74	57.7601	168.823	52.7617	37.1006	17.0031	51.6794	306.02	136.641	178.346	309.479	115.52	77.3698	28.8801	51.6794	306.02	178.346	168.823	37.1006	17.0031	7.00494	226.809	44.933	54.6407	84.5891	74.4696	49.3482	963.808	53.4849	18.8624	54.6407	18.8624	74.4696	226.809	53.4849	53.4849	7.00494	44.933	49.3482	963.808	116.088	157.795	1.35928	0.442839	0.672143	0.393211	unchanged
neg_2372	Syringic acid	97.5506	49.0626	11.4543	84.4358	68.2788	45.5369	14.1256	72.3858	3.66458	49.3087	195.101	98.1253	48.7753	24.5313	14.1256	72.3858	49.3087	11.4543	68.2788	45.5369	31.4895	18.4294	23.5306	92.1649	137.759	103.502	27.1653	1952.16	85.5415	88.183	92.1649	88.183	103.502	18.4294	85.5415	85.5415	31.4895	23.5306	27.1653	1952.16	49.5804	255.993	5.16318	2.36826	0.303404	1.04533	unchanged
neg_2375	Albiflorin	150.061	215.315	184.433	354.467	256.637	171.246	335.253	174.225	282.829	406.196	300.123	430.631	75.0306	107.658	335.253	174.225	406.196	184.433	256.637	171.246	6340.33	382.218	445.6	356.287	299.6	768.593	68190.1	587.355	300.418	98.9836	356.287	98.9836	768.593	382.218	300.418	300.418	6340.33	445.6	68190.1	587.355	253.066	7776.94	30.7309	4.94162	0.293122	1.00708	unchanged
neg_2379	PC(2:0/22:6(5Z,7Z,10Z,13Z,16Z,19Z)-OH(4))	139.234	101.945	113.277	10331.8	269.859	208.129	348.895	698.416	483.3	453.723	278.468	203.89	69.6169	50.9726	348.895	698.416	453.723	113.277	269.859	208.129	465.877	502.973	387.028	552.423	243.036	301.967	518.98	173.411	232.746	414.773	552.423	414.773	301.967	502.973	232.746	232.746	465.877	387.028	518.98	173.411	1314.86	379.321	0.288488	-1.79341	0.375937	0.886613	unchanged
neg_2381	8-Amino-8-demethylriboflavin	59.4576	175.398	189.26	56.3685	127.031	239.448	463.041	141.414	39.901	189.05	118.915	350.795	29.7288	87.6989	463.041	141.414	189.05	189.26	127.031	239.448	64.038	392.347	331.231	253.304	237.51	952.929	6489.46	110.263	113.476	34.6428	253.304	34.6428	952.929	392.347	113.476	113.476	64.038	331.231	6489.46	110.263	168.037	897.92	5.34359	2.41781	0.274904	1.05301	unchanged
neg_2386	alpha-1,5-L-Arabinotriose	6.82372	224.546	2387.19	4.63102	27.0513	33.5847	143.144	13.2344	18.2107	90.1864	13.6474	449.093	3.41186	112.273	143.144	13.2344	90.1864	2387.19	27.0513	33.5847	71.2716	143.936	68.863	156.269	33.2943	22.9464	237.978	40.7246	38.7094	30.829	156.269	30.829	22.9464	143.936	38.7094	38.7094	71.2716	68.863	237.978	40.7246	294.861	84.4821	0.286515	-1.80332	0.392942	0.919323	unchanged
neg_2387	2,6-Diamino-4-hydroxy-5-N-methylformamidopyrimidine	87.3863	40.0801	190.371	45.7626	7.92023	3.59124e-09	54.9228	73.4203	60.6431	92.114	174.773	80.1603	43.6931	20.0401	54.9228	73.4203	92.114	190.371	7.92023	3.59124e-09	12.3575	69.5115	35.3487	10.0627	39.4548	27.8293	51.7039	84.7411	40.5394	3.59124e-09	10.0627	3.59124e-09	27.8293	69.5115	40.5394	40.5394	12.3575	35.3487	51.7039	84.7411	65.2621	37.1549	0.569318	-0.812693	0.159425	1.53269	unchanged
neg_2388	2-Ethylsuberic acid	361.246	569.14	309.413	152.054	936.509	96.219	178.308	100.95	124.865	610.439	722.493	1138.28	180.623	284.57	178.308	100.95	610.439	309.413	936.509	96.219	102.901	291.122	317.585	993.99	838.603	359.28	137.007	70.0511	305.481	2229.35	993.99	2229.35	359.28	291.122	305.481	305.481	102.901	317.585	137.007	70.0511	343.914	564.537	1.64151	0.715019	0.349349	1.0094	unchanged
neg_2394	Isovincamine	357.697	326.628	224.475	79.0585	373.061	184.63	339.01	196.553	425.714	490.464	715.394	653.256	178.848	163.314	339.01	196.553	490.464	224.475	373.061	184.63	477.186	364.705	267.497	348.782	316.221	35291.8	218.486	75.7175	288.236	57.6226	348.782	57.6226	35291.8	364.705	288.236	288.236	477.186	267.497	218.486	75.7175	299.729	3770.62	12.5801	3.65307	0.347624	0.959461	unchanged
neg_2400	(1R,2R,4R,5S)-(+)-p-Menthane-2,5-diol	136.329	147.958	42.8693	204.842	43.4683	117.356	15.954	3.59124e-09	3.25572	20.1003	272.658	295.915	68.1645	73.9788	15.954	3.59124e-09	20.1003	42.8693	43.4683	117.356	64.3518	39.9202	60.8572	81.2864	98.8969	27.0156	141.163	51.0972	9.30902	6.45623	81.2864	6.45623	27.0156	39.9202	9.30902	9.30902	64.3518	60.8572	141.163	51.0972	73.2132	58.0354	0.79269	-0.335172	0.573695	0.60529	unchanged
neg_2402	alpha-(1,2-Dihydroxyethyl)-1,2,3,4-tetrahydro-7-hydroxy-9-methoxy-3,4-dioxocyclopenta[c][1]benzopyran-6-acetaldehyde	1236.67	15735.7	234.527	253.791	650.733	1178.24	1354.74	341.07	367.583	528.345	2473.34	31471.4	618.335	7867.86	1354.74	341.07	528.345	234.527	650.733	1178.24	1720.66	406.327	778.318	617.345	667.148	2499.51	2155.38	2032.46	3815.42	464.247	617.345	464.247	2499.51	406.327	3815.42	3815.42	1720.66	778.318	2155.38	2032.46	2188.14	1515.68	0.69268	-0.52974	0.674121	0.487928	unchanged
neg_2403	cyclic N-Acetylserotonin glucuronide	1093.68	1011.7	1423.12	990.925	770.42	3706.16	3579.22	450.226	521.603	899.994	2187.35	2023.4	546.838	505.851	3579.22	450.226	899.994	1423.12	770.42	3706.16	7375.3	577.782	747.649	517.515	5583.85	3680.83	8968.58	481.582	1308.39	403.399	517.515	403.399	3680.83	577.782	1308.39	1308.39	7375.3	747.649	8968.58	481.582	1444.71	2964.49	2.05197	1.03701	0.191372	1.31601	unchanged
neg_2407	pyramid	64.467	21.5993	36.9778	22.8111	38.9302	14.1851	37.3295	3.59124e-09	3.59124e-09	2.03359	128.934	43.1986	32.2335	10.7997	37.3295	3.59124e-09	2.03359	36.9778	38.9302	14.1851	6.0385	9.06101	22.9865	5.08147	3.59124e-09	9.11102	2.23195	3.51466	23.6721	5.27468	5.08147	5.27468	9.11102	9.06101	23.6721	23.6721	6.0385	22.9865	2.23195	3.51466	23.8334	8.69719	0.364917	-1.45436	0.055232	1.97134	unchanged
neg_2413	3-Vinylcatechol	4.86493	26.6351	3.59124e-09	6.73927	7.60766	33.5678	1.91119	10.7037	3.59124e-09	6.45916	9.72987	53.2702	2.43247	13.3175	1.91119	10.7037	6.45916	3.59124e-09	7.60766	33.5678	34.5033	1.39995	4.63028	3.47617	29.4593	43.7913	61.7518	6.36585	7.46353	9.54321	3.47617	9.54321	43.7913	1.39995	7.46353	7.46353	34.5033	4.63028	61.7518	6.36585	9.84888	20.2385	2.0549	1.03907	0.188107	1.29801	unchanged
neg_2415	eugenol	83.6191	516.371	104.173	206.63	85.4566	89.4332	186.27	28.3977	15.3122	30.6985	167.238	1032.74	41.8096	258.186	186.27	28.3977	30.6985	104.173	85.4566	89.4332	2275.05	24.6514	238.352	217.867	67.7514	2981.81	694.725	433.327	1444.94	343.544	217.867	343.544	2981.81	24.6514	1444.94	1444.94	2275.05	238.352	694.725	433.327	134.636	872.202	6.47822	2.6956	0.0495974	1.92723	up
neg_2416	Shikimic acid	3.58904	75.1142	94.7976	8.58351	39.5395	172.899	8.6939	39.8758	2.35648	13.6097	7.17807	150.228	1.79452	37.5571	8.6939	39.8758	13.6097	94.7976	39.5395	172.899	163.242	19.5021	167.71	13.6091	238.005	152.9	97.4348	57.4838	23.6139	1.88463	13.6091	1.88463	152.9	19.5021	23.6139	23.6139	163.242	167.71	97.4348	57.4838	45.9059	93.5386	2.03761	1.02688	0.148048	1.49036	unchanged
neg_2417	Erbstatin Analog	340.103	70.5247	31.2451	21.0468	70.3356	103.158	39.9214	41.039	3.10178	84.6683	680.207	141.049	170.052	35.2624	39.9214	41.039	84.6683	31.2451	70.3356	103.158	69.109	10.5921	79.1513	15.3828	80.3266	52.5926	51.4834	22.9004	34.8007	14.5332	15.3828	14.5332	52.5926	10.5921	34.8007	34.8007	69.109	79.1513	51.4834	22.9004	80.5144	43.0872	0.535149	-0.901987	0.262681	1.27135	unchanged
neg_2418	DL-Benzylsuccinic acid	1809.91	4867.11	1142.78	2171.59	685.098	421.329	2217.57	423.301	499.978	868.629	3619.82	9734.21	904.955	2433.55	2217.57	423.301	868.629	1142.78	685.098	421.329	18530.8	347.938	2437.33	2255.86	1619.23	23402.5	6654.27	4642.77	13382.8	2956.39	2255.86	2956.39	23402.5	347.938	13382.8	13382.8	18530.8	2437.33	6654.27	4642.77	1510.73	7622.98	5.0459	2.33511	0.0398745	1.99779	up
neg_2420	Sorbinil	139.749	222.357	71.8106	36.4221	749.331	116.371	107.857	123.913	54.2493	226.223	279.498	444.715	69.8745	111.179	107.857	123.913	226.223	71.8106	749.331	116.371	124.575	126.078	359.426	283.064	207.12	304.769	94.0474	87.8478	188.399	80.3842	283.064	80.3842	304.769	126.078	188.399	188.399	124.575	359.426	94.0474	87.8478	184.828	185.571	1.00402	0.00578499	0.992047	0.128578	unchanged
neg_2421	4-Amino-1-[(2R,5R)-5-(aminomethyl)-3,4-dihydroxyoxolan-2-yl]pyrimidin-2-one	1626.31	3887.86	3464.37	3484.5	2475.46	1323.6	1117.97	1791.81	4345.05	3580.67	3252.62	7775.71	813.154	1943.93	1117.97	1791.81	3580.67	3464.37	2475.46	1323.6	7099.74	1970.89	2800.89	1844.18	2237.57	1059.88	1195.59	1770.15	3703.14	1570.36	1844.18	1570.36	1059.88	1970.89	3703.14	3703.14	7099.74	2800.89	1195.59	1770.15	2709.76	2525.24	0.931906	-0.101744	0.788539	0.286695	unchanged
neg_2426	Zearalenone	945.662	640.925	693.399	408.764	901.941	237.437	788.564	504.357	762.341	1134.15	1891.32	1281.85	472.831	320.463	788.564	504.357	1134.15	693.399	901.941	237.437	606.654	814.203	868.245	650.484	837.355	464.568	531.888	386.509	703.513	636.127	650.484	636.127	464.568	814.203	703.513	703.513	606.654	868.245	531.888	386.509	701.754	649.955	0.926185	-0.110627	0.607003	0.552429	unchanged
neg_2428	suloctidil	1801.76	1400.79	2324.79	1579.38	1610.98	821.127	1344.64	1526.48	3370.7	2676.48	3603.52	2801.58	900.879	700.394	1344.64	1526.48	2676.48	2324.79	1610.98	821.127	3819.61	2896.47	1481.52	3370.38	1781.13	1836.54	1589.19	1777.99	2076.21	1688.41	3370.38	1688.41	1836.54	2896.47	2076.21	2076.21	3819.61	1481.52	1589.19	1777.99	1845.71	2231.74	1.20915	0.273995	0.28618	1.05158	unchanged
neg_2436	isoleucyl-thiazolidine	3370.33	1416.13	554.623	944.666	5466.71	1392.99	1355.7	1047.12	676.866	2976.75	6740.66	2832.25	1685.17	708.063	1355.7	1047.12	2976.75	554.623	5466.71	1392.99	1137.02	2123.73	3433.19	1895.94	2230.66	2210.4	2183.96	949.44	2684.35	1421.38	1895.94	1421.38	2210.4	2123.73	2684.35	2684.35	1137.02	3433.19	2183.96	949.44	1920.19	2027.01	1.05563	0.0781041	0.847388	0.208368	unchanged
neg_2437	Phenazopyridine	80.9602	73.7016	948.48	289.033	478.697	206.309	326.152	588.374	2391.67	732.413	161.92	147.403	40.4801	36.8508	326.152	588.374	732.413	948.48	478.697	206.309	106.36	958.481	149.373	47.0661	316.991	206.876	129.899	117.233	531.655	60.9778	47.0661	60.9778	206.876	958.481	531.655	531.655	106.36	149.373	129.899	117.233	611.579	262.491	0.429203	-1.22027	0.162871	1.35334	unchanged
neg_2439	4-Methylumbelliferyl beta-D-xylopyranoside	25.5907	230.771	67.2414	20.7916	42.5839	70.0569	72.6458	18.2529	85.7784	97.115	51.1814	461.543	12.7953	115.386	72.6458	18.2529	97.115	67.2414	42.5839	70.0569	174.711	97.1383	117.404	79.4649	95.7598	34.3547	250.668	23.1252	66.4264	213.22	79.4649	213.22	34.3547	97.1383	66.4264	66.4264	174.711	117.404	250.668	23.1252	73.0828	115.227	1.57667	0.656877	0.18884	1.27473	unchanged
neg_2441	PS(20:4(6E,8Z,11Z,14Z)+=O(5)/18:4(6Z,9Z,12Z,15Z))	3.59124e-09	575.028	287.494	171.715	49.1557	4.26347	49.1969	3.59124e-09	91.0344	84.4993	7.18248e-09	1150.06	1.79562e-09	287.514	49.1969	3.59124e-09	84.4993	287.494	49.1557	4.26347	288.164	45.7668	27.5645	126.297	84.6128	15.5688	19.173	12.1282	272.527	3.59124e-09	126.297	3.59124e-09	15.5688	45.7668	272.527	272.527	288.164	27.5645	19.173	12.1282	131.239	89.1802	0.679527	-0.557398	0.535435	0.676711	unchanged
neg_2448	Methacycline	407.434	322.576	411.319	322.943	525.346	70471.4	537.233	112.294	416.931	701.225	814.867	645.151	203.717	161.288	537.233	112.294	701.225	411.319	525.346	70471.4	320.785	506.628	553.034	466.524	533.529	14203	517.005	213.261	465.269	270.56	466.524	270.56	14203	506.628	465.269	465.269	320.785	553.034	517.005	213.261	7422.87	1804.96	0.243163	-2.04001	0.45018	0.70806	unchanged
neg_2449	4-Amino-1-[(2R,3S,4S,5R)-3,4-dihydroxy-5-(hydroxymethyl)oxolan-2-yl]oxypyrimidin-2-one	1040.81	7603.78	595.932	4317.1	6219.09	13008	5566.02	3121.59	765.556	1268.26	2081.63	15207.6	520.407	3801.89	5566.02	3121.59	1268.26	595.932	6219.09	13008	3900.6	1125.37	14385.7	1186.39	1021.74	5610.02	7230.05	1684.4	6726.03	1090.83	1186.39	1090.83	5610.02	1125.37	6726.03	6726.03	3900.6	14385.7	7230.05	1684.4	4350.61	4396.12	1.01046	0.0150104	0.980556	0.0589423	unchanged
neg_2450	Myrigalone A	37.802	800.241	6.16087	8450.27	176.046	135.398	217.991	228.142	194.74	188.777	75.604	1600.48	18.901	400.121	217.991	228.142	188.777	6.16087	176.046	135.398	604.026	288.042	510.526	352.045	59.4067	73.2624	229.18	77.4426	137.521	104.837	352.045	104.837	73.2624	288.042	137.521	137.521	604.026	510.526	229.18	77.4426	1043.56	243.629	0.23346	-2.09875	0.359027	0.919888	unchanged
neg_2453	Blasticidin S	238.411	294.299	279.146	371.326	478.921	661.207	383.329	631.507	556.66	635.791	476.821	588.598	119.205	147.149	383.329	631.507	635.791	279.146	478.921	661.207	1033.42	353.621	371.401	323.636	387.241	6223.72	2882.1	1007	409.969	475.591	323.636	475.591	6223.72	353.621	409.969	409.969	1033.42	371.401	2882.1	1007	453.06	1346.77	2.97261	1.57173	0.168453	1.38361	unchanged
neg_2455	Estrone	2142.7	1623.02	5768.53	2197.35	525.063	403.666	361.158	1084.16	1254.39	1348.57	4285.41	3246.04	1071.35	811.51	361.158	1084.16	1348.57	5768.53	525.063	403.666	693.086	816.685	3893.28	901.473	1849.54	515.777	563.141	628.989	3221.83	822.764	901.473	822.764	515.777	816.685	3221.83	3221.83	693.086	3893.28	563.141	628.989	1670.86	1390.66	0.8323	-0.264825	0.662421	0.552262	unchanged
neg_2456	Naringin 6''-rhamnoside	96.9114	9143.67	174.498	93.1895	300.531	446.612	470.396	66.0355	93.8654	523.389	193.823	18287.3	48.4557	4571.84	470.396	66.0355	523.389	174.498	300.531	446.612	397.308	301.844	279.27	1904.48	371.132	239.338	1472.94	124.025	1199.9	405.393	1904.48	405.393	239.338	301.844	1199.9	1199.9	397.308	279.27	1472.94	124.025	1140.91	669.564	0.586868	-0.768892	0.616741	0.545248	unchanged
neg_2457	Rebaudioside B	9.49014	18.8762	39.8906	296.312	74.6201	35.8166	92.2973	70.1788	278.121	41.7213	18.9803	37.7523	4.74507	9.43808	92.2973	70.1788	41.7213	39.8906	74.6201	35.8166	200.358	132.031	259.762	223.832	92.1287	43.344	72.386	27.7256	44.4833	62.8142	223.832	62.8142	43.344	132.031	44.4833	44.4833	200.358	259.762	72.386	27.7256	95.7325	115.886	1.21052	0.275632	0.639431	0.57691	unchanged
neg_2458	Cetefloxacin	142.279	1219.7	3.59124e-09	10.1274	110.298	38.1224	53.9774	12.3761	5.04562	52.5659	284.558	2439.41	71.1396	609.852	53.9774	12.3761	52.5659	3.59124e-09	110.298	38.1224	26.86	24.4809	272.279	37.4683	42.5558	154.06	141.669	35.0836	81.6982	253.521	37.4683	253.521	154.06	24.4809	81.6982	81.6982	26.86	272.279	141.669	35.0836	164.45	106.968	0.650458	-0.620472	0.647218	0.502736	unchanged
neg_2461	Aldehydo-ascarylose	2.17346	57.0846	67.341	46.1553	43.8207	45.6705	9.2939	1208.9	101.225	62.9419	4.34691	114.169	1.08673	28.5423	9.2939	1208.9	62.9419	67.341	43.8207	45.6705	81.1629	3.59124e-09	17.6954	12.9239	7.41728	8.93301	66.7057	78.1911	21.6046	53.8159	12.9239	53.8159	8.93301	3.59124e-09	21.6046	21.6046	81.1629	17.6954	66.7057	78.1911	164.461	34.845	0.211874	-2.23872	0.295553	1.08294	unchanged
neg_2462	Arphamenine B	3241.78	9637.65	732.704	3986.62	10168.7	8957.91	2885.88	1696.49	7264.71	3879.69	6483.56	19275.3	1620.89	4818.83	2885.88	1696.49	3879.69	732.704	10168.7	8957.91	2328.07	4022.11	3892.56	4101.19	3309.87	2153.72	2093.72	6060.91	3377.42	6937.86	4101.19	6937.86	2153.72	4022.11	3377.42	3377.42	2328.07	3892.56	2093.72	6060.91	5245.21	3827.74	0.72976	-0.454507	0.261002	0.98811	unchanged
neg_2463	Isorhamnetin 3-O-[b-L-rhamnofuranosyl-(1->6)-D-glucopyranoside]	36.4931	4579.41	9.00527	2506.16	185.01	202.757	95.9569	18.34	2.205	42.302	72.9862	9158.81	18.2465	2289.7	95.9569	18.34	42.302	9.00527	185.01	202.757	2579.15	64.8005	1732.46	257.412	97.2927	104.782	446.374	87.1205	326.182	144.154	257.412	144.154	104.782	64.8005	326.182	326.182	2579.15	1732.46	446.374	87.1205	767.763	583.973	0.760616	-0.39476	0.747107	0.338026	unchanged
neg_2464	(R)-6'-O-(4-Geranyloxy-2-hydroxycinnamoyl)-marmin	95.509	264.463	246.95	100.372	263.391	107.686	405.687	118.364	455.763	525.624	191.018	528.925	47.7545	132.231	405.687	118.364	525.624	246.95	263.391	107.686	324.708	481.756	319.508	473.716	345.567	324.519	496.279	79.4036	208.52	208.659	473.716	208.659	324.519	481.756	208.52	208.52	324.708	319.508	496.279	79.4036	258.381	326.263	1.26272	0.336538	0.316419	1.04336	unchanged
neg_2466	Demissine	152.142	2216.55	2414.62	794.193	9.72146	12.2633	12.4006	171.575	187.127	388.432	304.283	4433.1	76.0708	1108.28	12.4006	171.575	388.432	2414.62	9.72146	12.2633	3.59124e-09	55.9405	1373.94	199.399	464.369	6.46275	30.0102	3.59124e-09	1829.22	17.0368	199.399	17.0368	6.46275	55.9405	1829.22	1829.22	3.59124e-09	1373.94	30.0102	3.59124e-09	635.903	397.638	0.625313	-0.677351	0.514032	0.75578	unchanged
neg_2468	3,3-Dimethylglutaric acid	9780.51	2991.42	6410.71	460.108	8052.61	225.841	1383.42	891.743	4868.37	6207.47	19561	5982.83	4890.25	1495.71	1383.42	891.743	6207.47	6410.71	8052.61	225.841	1750.65	6730.31	5260.14	1222.04	1457.48	2543.32	4840.7	3724.84	1833.75	6356.4	1222.04	6356.4	2543.32	6730.31	1833.75	1833.75	1750.65	5260.14	4840.7	3724.84	4127.22	3571.96	0.865465	-0.208453	0.668064	0.508423	unchanged
neg_2472	C20916	19.031	23.098	7.40539	2.31345	136.634	8.00314	6.44009	3.59124e-09	3.90417	55.5878	38.062	46.196	9.51551	11.549	6.44009	3.59124e-09	55.5878	7.40539	136.634	8.00314	12.4049	54.3122	85.992	79.3448	22.6087	48.9103	4.35071	19.9901	106.179	3.59124e-09	79.3448	3.59124e-09	48.9103	54.3122	106.179	106.179	12.4049	85.992	4.35071	19.9901	26.2417	43.4092	1.65421	0.726139	0.347605	0.973159	unchanged
neg_2474	Mitomycin	686.479	942.353	1751.8	1181.57	1221.31	6284.82	11472.6	318.681	600.478	1296.48	1372.96	1884.71	343.24	471.176	11472.6	318.681	1296.48	1751.8	1221.31	6284.82	4010.27	813.736	939.118	772.272	1804.58	7896.48	12789.6	909.046	1636.41	1416.97	772.272	1416.97	7896.48	813.736	1636.41	1636.41	4010.27	939.118	12789.6	909.046	2575.66	3298.85	1.28078	0.357018	0.674614	0.433008	unchanged
neg_2475	1,2,3,4-Tetrahydro-alpha,7-dihydroxy-beta-(hydroxymethyl)-9-methoxy-3,4-dioxocyclopenta[c][1]benzopyran-6-propanal	150.402	4437.19	52.8778	115.959	240.494	540.226	336.215	126.738	104.384	409.621	300.803	8874.39	75.2008	2218.6	336.215	126.738	409.621	52.8778	240.494	540.226	735.031	151.09	224.237	165.701	277.147	1162.38	1024.12	1035.51	940.472	224.857	165.701	224.857	1162.38	151.09	940.472	940.472	735.031	224.237	1024.12	1035.51	651.411	594.055	0.911952	-0.132971	0.899585	0.179657	unchanged
neg_2477	4-(beta-D-Ribofuranosyl)aniline 5'-phosphate	46.2114	12.9799	16.5308	74.4468	45.2056	173.806	143.576	14.7728	3.59124e-09	4.6375	92.4227	25.9599	23.1057	6.48997	143.576	14.7728	4.6375	16.5308	45.2056	173.806	2.45831	56.9452	47.0108	109.892	104.438	178.748	2725.37	28.7399	64.4514	45.194	109.892	45.194	178.748	56.9452	64.4514	64.4514	2.45831	47.0108	2725.37	28.7399	53.2166	336.325	6.31992	2.65991	0.315661	0.964749	unchanged
neg_2478	Cyclo(-D-Tyr-Arg-Gly-Asp-Cys(carboxymethyl)-OH) sulfoxide	15.325	29.4808	1.18243	33.9466	21.2146	322.094	111.102	19.2633	55.3737	59.6426	30.65	58.9617	7.66251	14.7404	111.102	19.2633	59.6426	1.18243	21.2146	322.094	12.7503	375.455	160.154	90.8122	124.156	292.065	1329.69	36.4363	20.5769	40.4491	90.8122	40.4491	292.065	375.455	20.5769	20.5769	12.7503	160.154	1329.69	36.4363	66.8625	248.255	3.71291	1.89255	0.191869	1.28446	unchanged
neg_2479	PS(14:0/20:4(5Z,8Z,11Z,13E)+=O(15))	38.31	46.2899	33.6168	33.3545	34.4352	15.4776	50.7647	3.59124e-09	93.5742	398.461	76.6201	92.5798	19.155	23.1449	50.7647	3.59124e-09	398.461	33.6168	34.4352	15.4776	21.1738	331.576	66.2844	573.152	96.5985	30.6204	26.7859	18.3023	183.831	3.59124e-09	573.152	3.59124e-09	30.6204	331.576	183.831	183.831	21.1738	66.2844	26.7859	18.3023	74.4284	134.832	1.81157	0.857242	0.395039	0.841229	unchanged
neg_2482	3-Hydroxy-L-aspartic acid	28.303	4.85808	3.59124e-09	9.3674	130.97	3.59124e-09	3.89629	3.59124e-09	2.4273	3.59124e-09	56.606	9.71615	14.1515	2.42904	3.89629	3.59124e-09	3.59124e-09	3.59124e-09	130.97	3.59124e-09	3.59124e-09	307.805	6.69694	3.59124e-09	5.85801	3.59124e-09	1.24184	3.59124e-09	21.7875	3.59124e-09	3.59124e-09	3.59124e-09	3.59124e-09	307.805	21.7875	21.7875	3.59124e-09	6.69694	1.24184	3.59124e-09	17.9822	34.3389	1.90961	0.933277	0.629618	0.529815	unchanged
neg_2485	Formycin b	288.802	259.523	20830.8	182.289	565.633	319.075	477.095	64.3909	163.504	690.806	577.604	519.045	144.401	129.761	477.095	64.3909	690.806	20830.8	565.633	319.075	218.3	472.942	314.425	498.426	441.443	766.965	1096.77	104.861	1577.71	282.018	498.426	282.018	766.965	472.942	1577.71	1577.71	218.3	314.425	1096.77	104.861	2384.19	577.387	0.242173	-2.04589	0.402047	0.907416	unchanged
neg_2487	PS(14:0/20:5(7Z,9Z,11E,13E,17Z)-3OH(5,6,15))	3.59124e-09	24.5291	21.3607	6.63532	73.428	29.4424	1866.84	13.199	14.5668	76.3253	7.18248e-09	49.0581	1.79562e-09	12.2645	1866.84	13.199	76.3253	21.3607	73.428	29.4424	14.6488	380.255	67.1241	88.637	69.799	30.1414	93.7222	22.5453	66.1085	12.137	88.637	12.137	30.1414	380.255	66.1085	66.1085	14.6488	67.1241	93.7222	22.5453	212.632	84.5119	0.397455	-1.33114	0.509732	0.610633	unchanged
neg_2489	PS(20:3(5Z,8Z,11Z)-O(14R,15S)/14:1(9Z))	463.233	414.86	878.382	267.319	37.6742	28.5882	133.637	188.113	299.023	842.015	926.467	829.719	231.617	207.43	133.637	188.113	842.015	878.382	37.6742	28.5882	44.2414	401.929	1139.18	305.296	266.632	59.9929	95.6939	45.9781	601.356	120.754	305.296	120.754	59.9929	401.929	601.356	601.356	44.2414	1139.18	95.6939	45.9781	355.284	308.106	0.867209	-0.205549	0.748485	0.443579	unchanged
neg_2494	p-Tolyl Sulfate	6511.07	661.964	21637.3	2557.12	18890.9	2012.05	1134.04	171.471	715.024	7118.75	13022.1	1323.93	3255.54	330.982	1134.04	171.471	7118.75	21637.3	18890.9	2012.05	1344.3	15765.6	3788.96	10257.2	5697.31	622.904	445.026	450.88	19800.2	11680.6	10257.2	11680.6	622.904	15765.6	19800.2	19800.2	1344.3	3788.96	445.026	450.88	6140.98	6985.3	1.13749	0.185853	0.80271	0.232281	unchanged
neg_2495	Glutamic acid glutamate	131.405	3133.4	51.1769	115.495	413.589	169.02	192.336	28.341	16.7826	241.368	262.81	6266.81	65.7024	1566.7	192.336	28.341	241.368	51.1769	413.589	169.02	26464.3	129.618	176.306	171.68	141.899	111.312	182.957	95.6194	126.82	111.773	171.68	111.773	111.312	129.618	126.82	126.82	26464.3	176.306	182.957	95.6194	449.292	2771.22	6.16799	2.6248	0.403082	0.858538	unchanged
neg_2497	[(2S,3S,5R)-3-Azido-5-(5-methyl-2,4-dioxopyrimidin-1-yl)oxolan-2-yl]methyl (2S,3S)-2-amino-3-methylpentanoate	1524.67	312.41	97.0134	306.926	1302.43	122.718	238.551	219.771	336.067	1988.36	3049.33	624.82	762.334	156.205	238.551	219.771	1988.36	97.0134	1302.43	122.718	496.197	266.628	199.527	228.549	1211.32	200.343	183.396	332.608	688.043	2126.16	228.549	2126.16	200.343	266.628	688.043	688.043	496.197	199.527	183.396	332.608	644.891	593.278	0.919965	-0.120348	0.862672	0.203591	unchanged
neg_2499	Neoeriocitrin	58.0412	194.021	102.847	66.0784	97.3741	138.307	287.456	39.0378	145.693	190.886	116.082	388.043	29.0206	97.0106	287.456	39.0378	190.886	102.847	97.3741	138.307	2629.87	190.844	220.615	221.489	176.579	90.7709	278.495	95.5645	71.3783	108.261	221.489	108.261	90.7709	190.844	71.3783	71.3783	2629.87	220.615	278.495	95.5645	131.974	408.386	3.09444	1.62968	0.295123	1.08265	unchanged
neg_2503	Phyllanthusol B	234.515	144.878	90.5654	89.5968	189.458	77.153	596.422	13.3308	55.9445	107.791	469.029	289.755	117.257	72.4388	596.422	13.3308	107.791	90.5654	189.458	77.153	17.0253	120.297	307.639	89.7824	348.692	76.8669	150.341	20.711	196.28	36.9102	89.7824	36.9102	76.8669	120.297	196.28	196.28	17.0253	307.639	150.341	20.711	159.965	136.455	0.853025	-0.22934	0.718811	0.329446	unchanged
neg_2504	PE(22:6(4Z,7Z,10Z,13Z,16Z,19Z)/TXB2)	102.472	3.59124e-09	34.836	3015.79	35.6299	86.2533	92.7429	25.4832	3.59124e-09	2253.21	204.944	7.18248e-09	51.2359	1.79562e-09	92.7429	25.4832	2253.21	34.836	35.6299	86.2533	48.5621	651.669	140.066	84.5105	45.8958	8.93575	28.204	3.59124e-09	35.7276	27.423	84.5105	27.423	8.93575	651.669	35.7276	35.7276	48.5621	140.066	28.204	3.59124e-09	564.642	107.099	0.189677	-2.39839	0.228047	1.24838	unchanged
neg_2507	N-Acetyl-L-leucine	246.098	723.892	598.082	450.096	979.338	205.969	61.7699	205.919	797.588	3728.44	492.196	1447.78	123.049	361.946	61.7699	205.919	3728.44	598.082	979.338	205.969	203.878	3470.6	468.979	1724.46	137.691	50.0358	95.9461	101.909	3666.06	613.976	1724.46	613.976	50.0358	3470.6	3666.06	3666.06	203.878	468.979	95.9461	101.909	799.719	1053.35	1.31715	0.397424	0.65728	0.368427	unchanged
neg_2508	(R)-11,12,13-Trinor-1(5),6,9-guaiatrien-8-one	539.135	64.8788	71.2888	73.9003	238.501	70.9984	49.0119	126.88	81.9947	294.007	1078.27	129.758	269.568	32.4394	49.0119	126.88	294.007	71.2888	238.501	70.9984	85.3599	181.944	182.274	152.992	137.416	39.2869	115.199	79.5434	183.345	187.347	152.992	187.347	39.2869	181.944	183.345	183.345	85.3599	182.274	115.199	79.5434	161.06	134.471	0.834913	-0.260303	0.620052	0.640524	unchanged
neg_2512	Dihydroresveratrol 4'-sulfate	288.895	21643.3	75.5273	164.479	7614.38	1848.61	351.697	250.973	833.102	537.759	577.79	43286.7	144.447	10821.7	351.697	250.973	537.759	75.5273	7614.38	1848.61	1285.47	499.538	694.633	7411.24	455.02	246.545	815.779	1193.46	31407.1	4813.94	7411.24	4813.94	246.545	499.538	31407.1	31407.1	1285.47	694.633	815.779	1193.46	3360.88	4882.28	1.45268	0.538717	0.688325	0.328308	unchanged
neg_2515	2-Phenylaminoadenosine	15.8278	102.158	93.7608	55.2676	89.8359	74.4956	115.928	6.62835	76.8177	189.946	31.6557	204.316	7.91392	51.079	115.928	6.62835	189.946	93.7608	89.8359	74.4956	72.4632	520.234	133.127	96.347	91.3392	63.3522	52.8014	18.3203	120.23	26.0033	96.347	26.0033	63.3522	520.234	120.23	120.23	72.4632	133.127	52.8014	18.3203	82.0665	119.422	1.45518	0.5412	0.460593	0.760001	unchanged
neg_2516	PGP(i-12:0/PGJ2)	3.59124e-09	1396.59	3.59124e-09	3.59124e-09	64.6871	33.1417	87.9885	3.59124e-09	19.2796	90.3007	7.18248e-09	2793.19	1.79562e-09	698.297	87.9885	3.59124e-09	90.3007	3.59124e-09	64.6871	33.1417	219.422	119.28	6.67587	99.6014	409.658	73.2739	217.162	31.2298	286.224	12.8873	99.6014	12.8873	73.2739	119.28	286.224	286.224	219.422	6.67587	217.162	31.2298	169.199	147.541	0.871999	-0.197602	0.882551	0.175758	unchanged
neg_2518	p-Coumaric acid	635.799	506.061	381.313	648.742	1310.25	1422.96	641.346	921.38	1346.39	83.8442	1271.6	1012.12	317.9	253.031	641.346	921.38	83.8442	381.313	1310.25	1422.96	896.714	161.482	273.494	1033.67	629.53	361.166	893.365	6730.44	159.75	382.71	1033.67	382.71	361.166	161.482	159.75	159.75	896.714	273.494	893.365	6730.44	789.809	1152.23	1.45887	0.544856	0.585975	0.595049	unchanged
neg_2520	(R)-3-((R)-3-Hydroxybutanoyloxy)butanoate	124.399	3623.07	560.966	990.647	654.194	1231.59	350.912	256.748	405.939	285.668	248.799	7246.14	62.1997	1811.54	350.912	256.748	285.668	560.966	654.194	1231.59	100.216	374.983	1956.77	501.14	220.851	1474.64	2064.24	1205.35	1126.68	209.784	501.14	209.784	1474.64	374.983	1126.68	1126.68	100.216	1956.77	2064.24	1205.35	848.413	923.466	1.08846	0.122292	0.854343	0.14681	unchanged
neg_2522	3-Methoxytyrosine	1262.18	1384.2	221.78	722.889	364.611	1751	6412.36	2216.09	3917.86	266.447	2524.36	2768.4	631.089	692.1	6412.36	2216.09	266.447	221.78	364.611	1751	123.594	1207.9	408.278	220.312	667.93	236.093	364.084	580.985	756.914	519.43	220.312	519.43	236.093	1207.9	756.914	756.914	123.594	408.278	364.084	580.985	1851.94	508.552	0.274605	-1.86457	0.0591651	1.838	unchanged
neg_2524	Ac-Tyr-OEt	182.916	541.916	1078.85	90.2499	1103.81	354.599	189.504	425.072	2562.74	654.097	365.833	1083.83	91.4582	270.958	189.504	425.072	654.097	1078.85	1103.81	354.599	278.642	640.467	227.751	721.443	884.498	135.229	141.717	325.032	434.705	332.52	721.443	332.52	135.229	640.467	434.705	434.705	278.642	227.751	141.717	325.032	718.375	412.2	0.573796	-0.80139	0.240274	1.07864	unchanged
neg_2526	5-Phosphooxy-L-lysine	282.057	135.108	161.297	47.535	378.787	336.368	177.564	192.819	66.0007	195.793	564.115	270.216	141.029	67.5541	177.564	192.819	195.793	161.297	378.787	336.368	7.70368	233.283	480.41	281.553	128.304	351.336	36.4009	152.685	307.688	6873.51	281.553	6873.51	351.336	233.283	307.688	307.688	7.70368	480.41	36.4009	152.685	197.333	885.288	4.48627	2.16552	0.329679	1.01717	unchanged
neg_2527	Portulacaxanthin II	278.645	376.177	81.4522	199.562	498.423	295.253	471.584	112.333	161.948	481.302	557.29	752.354	139.323	188.089	471.584	112.333	481.302	81.4522	498.423	295.253	1486.35	245.68	504.435	226.308	1250.14	592.203	2814.34	655.552	403.176	66.076	226.308	66.076	592.203	245.68	403.176	403.176	1486.35	504.435	2814.34	655.552	295.668	824.426	2.78835	1.47941	0.0771627	1.75735	unchanged
neg_2531	HMBOA dihexose	94.2776	125.559	23.8211	625.13	43.4437	181.774	129.172	1543.02	19.658	45.1331	188.555	251.118	47.1388	62.7796	129.172	1543.02	45.1331	23.8211	43.4437	181.774	54.6207	11.1973	45.3115	90.3676	28.68	84.4154	95.4131	128.254	71.3477	59.2278	90.3676	59.2278	84.4154	11.1973	71.3477	71.3477	54.6207	45.3115	95.4131	128.254	283.099	66.8835	0.236255	-2.08158	0.186421	1.36108	unchanged
neg_2534	Subaphylline	1101.59	225.84	234.263	391.4	360.852	213.688	174.883	94.1116	73.9228	590.262	2203.18	451.681	550.794	112.92	174.883	94.1116	590.262	234.263	360.852	213.688	338.995	277.066	338.475	743.116	587.576	116.837	97.3214	218.23	461.722	173.791	743.116	173.791	116.837	277.066	461.722	461.722	338.995	338.475	97.3214	218.23	346.081	335.313	0.968885	-0.0456019	0.927981	0.196886	unchanged
neg_2538	2-METHYL-3-HYDROXYETHYLENEPYRAN-4-ONE	43.2391	20.0419	7.24657	6.89959	1991.44	46.4847	16.8622	1.93451	11.313	51.6381	86.4783	40.0838	21.6196	10.0209	16.8622	1.93451	51.6381	7.24657	1991.44	46.4847	193.194	41.7812	94.3147	48.7938	37.015	18.3713	4.69559	105.378	26.6557	28.1463	48.7938	28.1463	18.3713	41.7812	26.6557	26.6557	193.194	94.3147	4.69559	105.378	219.71	59.8345	0.272333	-1.87655	0.439344	0.642708	unchanged
neg_2540	2-Methylthiophene	138.6	202.195	28.1622	38.6802	3819.61	158.313	48.7792	123.861	21.1946	155.44	277.199	404.39	69.2998	101.097	48.7792	123.861	155.44	28.1622	3819.61	158.313	442.773	122.451	183.292	120.263	77.2674	58.6471	29.5593	73.1544	76.8344	45.8212	120.263	45.8212	58.6471	122.451	76.8344	76.8344	442.773	183.292	29.5593	73.1544	473.483	123.006	0.25979	-1.94458	0.373039	0.765367	unchanged
neg_2541	D-Myoinositol 4-phosphate	164.213	339.492	105.374	75.8842	176.963	475.278	137.379	600.055	50.7876	68.5126	328.426	678.984	82.1066	169.746	137.379	600.055	68.5126	105.374	176.963	475.278	158.022	1437.64	404.647	3599.98	85.3164	204.632	162.485	559.792	105.675	14769.2	3599.98	14769.2	204.632	1437.64	105.675	105.675	158.022	404.647	162.485	559.792	219.394	2148.74	9.79398	3.2919	0.214462	1.29697	unchanged
neg_2544	Salvianolic acid D	224.408	204.224	205.836	156.956	393.717	128.774	701.771	517.961	386.09	439.06	448.816	408.449	112.204	102.112	701.771	517.961	439.06	205.836	393.717	128.774	448.696	338.242	390.806	252.961	232.399	576.66	14333.2	350.734	308.093	133.349	252.961	133.349	576.66	338.242	308.093	308.093	448.696	390.806	14333.2	350.734	335.88	1736.52	5.17006	2.37018	0.34359	0.901852	unchanged
neg_2546	Ichangin 4-glucoside	126.678	967.268	236.528	123.303	517.322	1416.48	653.067	248.528	241.363	1016.5	253.357	1934.54	63.3392	483.634	653.067	248.528	1016.5	236.528	517.322	1416.48	310.438	446.249	679.028	759.658	419.523	403.002	719.946	250.122	825.324	177.068	759.658	177.068	403.002	446.249	825.324	825.324	310.438	679.028	719.946	250.122	554.704	499.036	0.899644	-0.152574	0.73165	0.330026	unchanged
neg_2547	Specnuezhenide	131.555	435.294	300.804	120.344	304.147	168.598	207.166	59.3131	102.573	246.382	263.11	870.588	65.7776	217.647	207.166	59.3131	246.382	300.804	304.147	168.598	298.751	185.876	473.487	219.97	154.112	1493.46	1220.23	325.592	693.535	91.8637	219.97	91.8637	1493.46	185.876	693.535	693.535	298.751	473.487	1220.23	325.592	207.617	515.687	2.48383	1.31257	0.076709	1.70471	unchanged
neg_2549	Harmalol	161.437	1491.52	217.364	63.2256	602.761	878.924	262.637	935.16	143.45	386.037	322.873	2983.04	80.7183	745.759	262.637	935.16	386.037	217.364	602.761	878.924	398.661	182.722	2453.03	268.629	133.702	903.35	668.265	709.519	401	1330.89	268.629	1330.89	903.35	182.722	401	401	398.661	2453.03	668.265	709.519	514.251	744.977	1.44866	0.534721	0.398445	0.856896	unchanged
neg_2552	4-Amino-3-hydroxybutanoylcarnitine	248.466	510.986	555.571	317.879	237.721	311.682	310.519	181.825	49.7357	599.14	496.933	1021.97	124.233	255.493	310.519	181.825	599.14	555.571	237.721	311.682	73.415	426.047	902.465	510.89	264.579	217.877	309.44	2920.74	178.583	51.0472	510.89	51.0472	217.877	426.047	178.583	178.583	73.415	902.465	309.44	2920.74	332.353	585.509	1.76171	0.816976	0.382146	0.875687	unchanged
neg_2556	Streptomycin 6-phosphate	435.522	709.105	89.3289	72.6659	222.698	272.652	509.091	52.8025	241.74	333.746	871.043	1418.21	217.761	354.553	509.091	52.8025	333.746	89.3289	222.698	272.652	333.739	344.882	179.029	140.703	168.572	126.412	8179.82	106.627	209.664	63.1436	140.703	63.1436	126.412	344.882	209.664	209.664	333.739	179.029	8179.82	106.627	293.935	985.259	3.35196	1.74501	0.411147	0.767787	unchanged
neg_2562	Isovitexin	616.884	22617.1	696.655	780.68	398.854	9262.85	1135.33	444.29	369.083	675.432	1233.77	45234.2	308.442	11308.6	1135.33	444.29	675.432	696.655	398.854	9262.85	453.611	464.485	1352.15	439.236	601.361	468.427	11154.4	427.42	575.088	232.497	439.236	232.497	468.427	464.485	575.088	575.088	453.611	1352.15	11154.4	427.42	3699.72	1616.86	0.437024	-1.19422	0.421495	0.842176	unchanged
neg_2569	(1'R)-Nepetalic acid	346.885	140.741	73.7845	38.6578	708.959	38.5612	133.585	44.1882	845.717	604.219	693.77	281.482	173.442	70.3705	133.585	44.1882	604.219	73.7845	708.959	38.5612	40.6411	36260.2	75697.1	66122.3	119.778	42.6266	13019.2	29886.6	186.671	364.224	66122.3	364.224	42.6266	36260.2	186.671	186.671	40.6411	75697.1	13019.2	29886.6	297.53	22173.9	74.5268	6.21969	0.0407988	2.09297	up
neg_2577	N-Arachidonoyl Aspartic acid	94079	460.578	283.532	222.588	591.245	896.192	5887.46	74.2836	390.392	1134.94	188158	921.157	47039.5	230.289	5887.46	74.2836	1134.94	283.532	591.245	896.192	1163.98	815.768	553.732	620.885	731.681	506.651	853.446	265.039	857.408	218.802	620.885	218.802	506.651	815.768	857.408	857.408	1163.98	553.732	853.446	265.039	10402	658.74	0.063328	-3.98101	0.322784	1.1696	unchanged
neg_2578	LysoPE(22:2(13Z,16Z)/0:0)	98.0917	42.866	97.4525	30.1319	75.8951	45.1911	383.454	155.77	509.055	194.908	196.183	85.732	49.0458	21.433	383.454	155.77	194.908	97.4525	75.8951	45.1911	1117.17	236.263	131.998	111.137	99.9918	121.673	59.2717	231.181	141.159	88.4962	111.137	88.4962	121.673	236.263	141.159	141.159	1117.17	131.998	59.2717	231.181	163.281	233.834	1.43209	0.518123	0.539174	0.650723	unchanged
neg_2582	trans-4-[4-(4-Amino-7,7-dimethyl-7H-pyrimido[4,5-b][1,4]oxazin-6-yl)phenyl]cyclohexaneacetic acid	32.5306	270.893	50.1724	69.9334	108.241	42.4717	180.881	10.7243	47.9482	131.601	65.0612	541.786	16.2653	135.447	180.881	10.7243	131.601	50.1724	108.241	42.4717	33.3431	290.639	194.441	103.082	402.399	140.168	171.792	3.29665	67.7633	533.337	103.082	533.337	140.168	290.639	67.7633	67.7633	33.3431	194.441	171.792	3.29665	94.5396	194.026	2.05232	1.03726	0.117304	1.61697	unchanged
neg_2584	PGP(a-13:0/PGF1alpha)	15.579	25.3655	15.7173	31.5924	11.2597	21.0815	64.6744	3.59124e-09	3.59124e-09	76.6756	31.158	50.7311	7.78949	12.6828	64.6744	3.59124e-09	76.6756	15.7173	11.2597	21.0815	18.1106	126.552	26.3023	81.5597	28.8582	13.3294	4760.39	10.9721	26.1359	3.59124e-09	81.5597	3.59124e-09	13.3294	126.552	26.1359	26.1359	18.1106	26.3023	4760.39	10.9721	26.1945	509.221	19.44	4.28095	0.333401	0.920768	unchanged
neg_2586	BYSSOCHLAMIC ACID	3463.36	970.409	1121.96	531.489	2665.14	603.015	762.587	397.272	226.568	3992.61	6926.72	1940.82	1731.68	485.205	762.587	397.272	3992.61	1121.96	2665.14	603.015	1766.07	902.012	954.545	914.145	2016.02	590.635	485.518	685.754	4435.21	13016.7	914.145	13016.7	590.635	902.012	4435.21	4435.21	1766.07	954.545	485.518	685.754	1473.44	2576.66	1.74874	0.806314	0.411349	0.795264	unchanged
neg_2591	Nicotinurate	113.294	52.7214	108.733	28.1951	109.13	71.9253	86.5306	17.0202	3.87519	84.836	226.589	105.443	56.6471	26.3607	86.5306	17.0202	84.836	108.733	109.13	71.9253	67.9827	75.1514	50.3577	70.4466	43.8417	13.4695	72.4285	43.2987	12.7197	41.1418	70.4466	41.1418	13.4695	75.1514	12.7197	12.7197	67.9827	50.3577	72.4285	43.2987	67.6262	49.0838	0.725811	-0.462333	0.225967	1.21848	unchanged
neg_2595	IPA imine	214.411	489.953	1028.05	59.8479	712.003	537.57	132.894	278.159	15.9356	295.396	428.823	979.906	107.206	244.976	132.894	278.159	295.396	1028.05	712.003	537.57	78.3233	95.8545	762.157	154.84	175.064	230.741	193.167	177.509	142.534	93.7995	154.84	93.7995	230.741	95.8545	142.534	142.534	78.3233	762.157	193.167	177.509	376.422	210.399	0.558945	-0.839221	0.181922	1.2959	unchanged
neg_2596	Cyclo(Leu-Phe)	2283.91	2395.63	4518.18	1547.85	1063.31	1224.72	3216.52	2358.39	5278.87	3044.56	4567.82	4791.27	1141.95	1197.82	3216.52	2358.39	3044.56	4518.18	1063.31	1224.72	702.409	4018.68	1323.3	1061.66	1356.67	2339.51	2301.68	1380.27	1606.08	2343.41	1061.66	2343.41	2339.51	4018.68	1606.08	1606.08	702.409	1323.3	2301.68	1380.27	2693.19	1843.37	0.684454	-0.546975	0.126631	1.53712	unchanged
neg_2599	Nopaline	1109.53	1422.18	1659.53	799.505	770.345	756.962	1408.34	773.911	1618.04	1388.45	2219.06	2844.37	554.766	711.091	1408.34	773.911	1388.45	1659.53	770.345	756.962	419.314	1217.74	670.723	578.439	757.297	1359.56	1736.77	722.968	947.678	1073.72	578.439	1073.72	1359.56	1217.74	947.678	947.678	419.314	670.723	1736.77	722.968	1170.68	948.421	0.810146	-0.303746	0.215538	1.30685	unchanged
neg_2600	3-Acetoxyscirpene-4,15-diol	1155.99	1263.51	634.942	1013.05	2392.33	1105.85	1295.41	710.878	4181.42	2691.91	2311.98	2527.01	577.995	631.753	1295.41	710.878	2691.91	634.942	2392.33	1105.85	5319.18	4135.64	700.614	1039.12	2880.98	2872.45	429.266	521.131	9907.75	2131.1	1039.12	2131.1	2872.45	4135.64	9907.75	9907.75	5319.18	700.614	429.266	521.131	1644.53	2993.72	1.82041	0.864266	0.198961	1.23896	unchanged
neg_2601	Lappaphen A	164.872	5291.91	71.9016	76.1917	290.812	2687.15	251.293	935.415	26.1045	476.16	329.745	10583.8	82.4362	2645.95	251.293	935.415	476.16	71.9016	290.812	2687.15	92.6393	160.914	252.11	240.526	139.922	310.557	620.346	612.876	328.704	156.401	240.526	156.401	310.557	160.914	328.704	328.704	92.6393	252.11	620.346	612.876	1027.18	291.5	0.283786	-1.81712	0.2057	1.29758	unchanged
neg_2603	Carboxydextran	601.784	835.267	563.772	184801	778.241	81214.9	876.852	100379	576.811	1060.75	1203.57	1670.53	300.892	417.634	876.852	100379	1060.75	563.772	778.241	81214.9	369.443	1010.61	590.032	632.825	812.043	436.942	688.845	607.796	650.767	686.809	632.825	686.809	436.942	1010.61	650.767	650.767	369.443	590.032	688.845	607.796	37168.8	648.611	0.0174504	-5.8406	0.105247	1.62099	unchanged
neg_2604	Cassiaside B	105.785	172.401	103.454	74.9024	228.615	148.256	240.64	53.3699	125.288	300.541	211.57	344.802	52.8926	86.2005	240.64	53.3699	300.541	103.454	228.615	148.256	125.098	549.039	273.054	209.953	176.428	1764.77	34668	273.663	261.723	170.231	209.953	170.231	1764.77	549.039	261.723	261.723	125.098	273.054	34668	273.663	155.325	3847.2	24.7686	4.63044	0.309522	0.97069	unchanged
neg_2613	trans-Hex-2-enoic acid	1141.35	709.415	106.961	530.587	3076.64	121.243	485.775	1650.27	3019.86	4590.74	2282.7	1418.83	570.675	354.708	485.775	1650.27	4590.74	106.961	3076.64	121.243	508.816	759.242	1644.82	2873.68	781.314	345.485	561.281	1680.71	565.27	1184.73	2873.68	1184.73	345.485	759.242	565.27	565.27	508.816	1644.82	561.281	1680.71	1543.28	1090.54	0.706633	-0.500968	0.417943	0.761946	unchanged
neg_2614	cis-2,3-Dihydroxy-2,3-dihydro-p-cumate	193.035	275.157	94.6665	87.5358	449.541	149.962	312.188	156.039	389.5	115.709	386.07	550.315	96.5175	137.579	312.188	156.039	115.709	94.6665	449.541	149.962	188.824	235.432	112.051	110.712	105.901	50.4516	56.8168	58.5731	114.237	173.416	110.712	173.416	50.4516	235.432	114.237	114.237	188.824	112.051	56.8168	58.5731	222.333	120.641	0.542615	-0.881999	0.0409632	1.85416	down
neg_2615	7,8-Dihydro-7,8-dihydroxykynurenate	61.8193	202.292	82.364	30.8425	211.593	18567.1	294.691	741.568	78.4186	182.505	123.639	404.585	30.9096	101.146	294.691	741.568	182.505	82.364	211.593	18567.1	456.611	913	273.052	1391	38.7558	608.013	223.602	540.489	71.4535	4016.81	1391	4016.81	608.013	913	71.4535	71.4535	456.611	273.052	223.602	540.489	2045.32	853.279	0.417186	-1.26124	0.539509	0.55603	unchanged
neg_2616	Porfiromycin	757.579	1239.76	754.475	809.966	1494.53	549.027	1604.05	773.172	692.715	2503.79	1515.16	2479.52	378.79	619.88	1604.05	773.172	2503.79	754.475	1494.53	549.027	3747.13	990.526	1311.42	971.923	1840.48	824.414	705.685	635.151	1839.23	1908.2	971.923	1908.2	824.414	990.526	1839.23	1839.23	3747.13	1311.42	705.685	635.151	1117.91	1477.42	1.32159	0.402276	0.322722	1.00047	unchanged
neg_2618	Guaiacol	3.59124e-09	3.53874	13.1395	5.7159	3.59124e-09	317.653	83.163	439.823	3.59124e-09	3.59124e-09	7.18248e-09	7.07749	1.79562e-09	1.76937	83.163	439.823	3.59124e-09	13.1395	3.59124e-09	317.653	2.27187	3.59124e-09	3.59124e-09	3.59124e-09	3.59124e-09	3.59124e-09	3.59124e-09	3.59124e-09	3.59124e-09	3.59124e-09	3.59124e-09	3.59124e-09	3.59124e-09	3.59124e-09	3.59124e-09	3.59124e-09	2.27187	3.59124e-09	3.59124e-09	3.59124e-09	86.3033	0.227187	0.00263242	-8.56939	0.120691	1.55001	unchanged
neg_262	Iodoquinol	30.7135	1.56757	56.0548	18.3395	3.59124e-09	4.3599	31.3395	6.89131	3.59124e-09	52.7168	61.4271	3.13514	15.3568	0.783785	31.3395	6.89131	52.7168	56.0548	3.59124e-09	4.3599	3.38466	43.7754	3.59124e-09	19.6207	29.7985	68.4977	5.95944	29.3473	7.0013	21.398	19.6207	21.398	68.4977	43.7754	7.0013	7.0013	3.38466	3.59124e-09	5.95944	29.3473	20.1983	22.8783	1.13269	0.179747	0.782532	0.215093	unchanged
neg_2625	6-Methoxymusizin 8-O-[b-D-glucopyranosyl-(1->6)-b-D-glucopyranosyl-(1->3)-b-D-glucopyranosyl-(1->6)-b-D-glucopyranoside]	7.06045	6.84092	11388.8	55.477	66.412	15.8136	94.0597	3.59124e-09	12.305	131.018	14.1209	13.6818	3.53022	3.42046	94.0597	3.59124e-09	131.018	11388.8	66.412	15.8136	34.0611	65.6689	111.058	132.356	64.3449	511.221	219.777	25.9384	49.3413	243.938	132.356	243.938	511.221	65.6689	49.3413	49.3413	34.0611	111.058	219.777	25.9384	1177.78	145.771	0.123767	-3.0143	0.387083	0.92685	unchanged
neg_2626	N-Carbamylglutamate	33.1645	44.3376	5.65628	8.01387	1795.97	59.6839	10.4117	7.95916	11.7335	44.7365	66.3291	88.6753	16.5823	22.1688	10.4117	7.95916	44.7365	5.65628	1795.97	59.6839	936.918	27.6061	65.6852	46.1922	1.26588	7.1087	80.3832	5.99309	20.856	18.0826	46.1922	18.0826	7.1087	27.6061	20.856	20.856	936.918	65.6852	80.3832	5.99309	202.167	121.009	0.598561	-0.740429	0.690135	0.270301	unchanged
neg_2627	Amdoxovir	169.539	169.841	216.419	113.457	419.77	328.921	454.585	257.129	144.92	311.258	339.078	339.682	84.7696	84.9206	454.585	257.129	311.258	216.419	419.77	328.921	86.0023	117.221	292.766	120.945	197.815	444.806	100.857	725.051	205.557	90.0931	120.945	90.0931	444.806	117.221	205.557	205.557	86.0023	292.766	100.857	725.051	258.584	238.111	0.920829	-0.118995	0.787787	0.209199	unchanged
neg_2630	Remdesivir	120.119	231.37	86.1524	396.18	187.685	1375.25	333.082	35.1082	124.967	357.344	240.238	462.74	60.0595	115.685	333.082	35.1082	357.344	86.1524	187.685	1375.25	162.36	258.509	237.7	192.423	279.8	261.367	16309.8	172.527	328.496	96.4385	192.423	96.4385	261.367	258.509	328.496	328.496	162.36	237.7	16309.8	172.527	324.726	1829.95	5.63536	2.49451	0.37501	0.843193	unchanged
neg_2633	Corylifol A	55.4423	1306.5	141.342	35.1967	101.632	25.749	200.271	22.0595	75.3143	575.159	110.885	2613	27.7211	653.249	200.271	22.0595	575.159	141.342	101.632	25.749	53.6171	305.366	85.8617	139.195	155.513	80.0291	87.5966	58.7038	282.006	33.4278	139.195	33.4278	80.0291	305.366	282.006	282.006	53.6171	85.8617	87.5966	58.7038	253.866	128.132	0.504721	-0.986443	0.361501	0.980804	unchanged
neg_2634	PG(a-17:0/PGE2)	3.59124e-09	237.231	149.915	59.905	3.59124e-09	10.5138	64.7038	3.59124e-09	223.438	51.1536	7.18248e-09	474.462	1.79562e-09	118.615	64.7038	3.59124e-09	51.1536	149.915	3.59124e-09	10.5138	449.447	415.037	18.9064	339.094	107.13	90.9649	18.9485	3.59124e-09	12.7801	3.59124e-09	339.094	3.59124e-09	90.9649	415.037	12.7801	12.7801	449.447	18.9064	18.9485	3.59124e-09	79.686	145.231	1.82254	0.865949	0.327822	1.02422	unchanged
neg_2637	beta-Thujaplicin	9325.38	1941.33	507.713	454.794	1613.41	419.538	52591.4	317.964	7689.03	1019.95	18650.8	3882.65	4662.69	970.663	52591.4	317.964	1019.95	507.713	1613.41	419.538	1153.94	637.869	1235.9	1740.51	842.157	493.712	334.757	581.662	1391.76	1783.17	1740.51	1783.17	493.712	637.869	1391.76	1391.76	1153.94	1235.9	334.757	581.662	7588.05	1019.54	0.134362	-2.8958	0.230363	1.18227	unchanged
neg_2650	Violacein	18.5568	90.5529	61.9946	33.1179	3544.07	3.57617	141.466	15.4724	26.975	114.772	37.1136	181.106	9.27839	45.2765	141.466	15.4724	114.772	61.9946	3544.07	3.57617	1151.83	69.342	103.075	132.199	70.0168	72.7671	32.9181	50.4913	151.29	51.7202	132.199	51.7202	72.7671	69.342	151.29	151.29	1151.83	103.075	32.9181	50.4913	405.055	188.565	0.465529	-1.10306	0.565755	0.440774	unchanged
neg_2655	PI(PGE2/20:4(5Z,8Z,11Z,14Z))	623.7	986.799	521.387	346.524	114.597	51.5191	13.8935	33.8671	176.472	2185.3	1247.4	1973.6	311.85	493.4	13.8935	33.8671	2185.3	521.387	114.597	51.5191	3.59124e-09	466.697	896.456	354.342	141.096	12.2403	3.59124e-09	1.65915	361.273	3.59124e-09	354.342	3.59124e-09	12.2403	466.697	361.273	361.273	3.59124e-09	896.456	3.59124e-09	1.65915	505.406	223.376	0.441974	-1.17797	0.245703	1.27021	unchanged
neg_2660	sn-Glycero-3-phosphoethanolamine	192.199	101.071	168.266	80.095	335.956	314.211	333.474	30.3305	108.617	225.13	384.397	202.142	96.0993	50.5355	333.474	30.3305	225.13	168.266	335.956	314.211	98.6401	231.794	278.447	300.978	202.81	7463.02	81.7785	138.111	292.724	158.704	300.978	158.704	7463.02	231.794	292.724	292.724	98.6401	278.447	81.7785	138.111	188.935	924.7	4.89428	2.2911	0.338301	0.982658	unchanged
neg_2661	Artonin D	218.07	2210.79	915.959	447.652	2009.44	354.948	763.159	74.7098	439.524	1293.59	436.14	4421.58	109.035	1105.4	763.159	74.7098	1293.59	915.959	2009.44	354.948	1090.63	1011.54	2230.22	1478.23	801.811	3327.8	4550.84	754.598	3570.09	663.562	1478.23	663.562	3327.8	1011.54	3570.09	3570.09	1090.63	2230.22	4550.84	754.598	872.784	1947.93	2.23186	1.15825	0.0502625	1.83286	unchanged
neg_2664	1,2-Benzoquinone	25.339	40.1213	24.2828	1180.9	14.0957	7.93711	10.8177	20.5526	25.8657	15.4479	50.678	80.2426	12.6695	20.0607	10.8177	20.5526	15.4479	24.2828	14.0957	7.93711	14.2027	22.7506	8.14914	9.53218	20.2298	1.18205	35.2301	8.68924	16.9793	7.10602	9.53218	7.10602	1.18205	22.7506	16.9793	16.9793	14.2027	8.14914	35.2301	8.68924	136.536	14.4051	0.105504	-3.24463	0.320284	1.00443	unchanged
neg_2665	XANTHOXYLIN	192.087	1739.47	596.498	1543.68	427.742	1779.67	460.864	521.518	597.37	425.805	384.174	3478.94	96.0436	869.736	460.864	521.518	425.805	596.498	427.742	1779.67	1066.94	211.714	339.383	78.0995	568.684	2231.57	247.123	564.763	1213.12	255.427	78.0995	255.427	2231.57	211.714	1213.12	1213.12	1066.94	339.383	247.123	564.763	828.471	677.682	0.817991	-0.289843	0.601586	0.517677	unchanged
neg_2667	Bn-NCC-1	11.1892	123.846	28.9524	39.4295	59.9301	17.3465	91.9671	13.3837	21.8486	96.0531	22.3785	247.691	5.59462	61.9228	91.9671	13.3837	96.0531	28.9524	59.9301	17.3465	25.4199	74.5386	105.62	81.3417	68.516	57.4079	637.588	7.7638	79.1928	16.9419	81.3417	16.9419	57.4079	74.5386	79.1928	79.1928	25.4199	105.62	637.588	7.7638	50.3946	115.433	2.29059	1.19572	0.305996	0.979112	unchanged
neg_2669	4-Methoxyphenylacetic acid	125.029	69.2267	130.442	83.2245	91.7945	30.9049	32.3699	111.256	99.3267	8.86589	250.058	138.453	62.5145	34.6134	32.3699	111.256	8.86589	130.442	91.7945	30.9049	76.3992	7.95668	49.7345	28.9027	113.441	3.59124e-09	31.5898	79.2876	87.6458	139.871	28.9027	139.871	3.59124e-09	7.95668	87.6458	87.6458	76.3992	49.7345	31.5898	79.2876	78.244	61.4829	0.785784	-0.347795	0.404636	0.857475	unchanged
neg_2671	beta-CCM	584.076	4380.23	385.134	13848.6	1186.85	3034.95	539.961	816.013	958.376	965.52	1168.15	8760.46	292.038	2190.12	539.961	816.013	965.52	385.134	1186.85	3034.95	6213.76	370.947	9709.98	1701.93	5046.42	1770.64	532.001	1320.24	560.39	491.638	1701.93	491.638	1770.64	370.947	560.39	560.39	6213.76	9709.98	532.001	1320.24	2669.97	2771.79	1.03814	0.0539955	0.951406	0.114713	unchanged
neg_2675	1-(4-Hydroxyphenylazo)-2-naphthol	462.19	451.09	750.674	346.273	1169.27	183.259	3362.3	300.013	1264.34	563.127	924.379	902.18	231.095	225.545	3362.3	300.013	563.127	750.674	1169.27	183.259	104.3	808.748	743.782	880.001	559.809	665.882	10213.6	254.002	1254.65	213.983	880.001	213.983	665.882	808.748	1254.65	1254.65	104.3	743.782	10213.6	254.002	885.253	1569.87	1.77336	0.826486	0.512886	0.620241	unchanged
neg_2676	N-gamma-Glutamyl-S-allylcysteine	255.313	1951.41	156.008	124.913	611.513	57.1074	219.083	26.2652	45.6576	315.698	510.627	3902.82	127.657	975.705	219.083	26.2652	315.698	156.008	611.513	57.1074	1486.73	222.434	311.537	191.412	291.771	109.026	362.198	95.2167	262.966	192.505	191.412	192.505	109.026	222.434	262.966	262.966	1486.73	311.537	362.198	95.2167	376.297	352.579	0.936972	-0.0939225	0.917007	0.113063	unchanged
neg_2677	4-Carboxynevirapine	419.337	610.365	5379.61	218.614	471.252	1465.92	333.661	206.347	216.682	575.605	838.674	1220.73	209.668	305.183	333.661	206.347	575.605	5379.61	471.252	1465.92	4079.62	435.641	5798.23	556.428	2656.59	268.371	1222.99	229.536	394.126	287.825	556.428	287.825	268.371	435.641	394.126	394.126	4079.62	5798.23	1222.99	229.536	989.74	1592.94	1.60945	0.686568	0.45849	0.745842	unchanged
neg_2678	Ligstroside-aglycone	1339.69	1672.17	2787.25	1326.03	4261.12	1683.75	2024.87	863.633	1397.42	3413.75	2679.38	3344.33	669.844	836.084	2024.87	863.633	3413.75	2787.25	4261.12	1683.75	2928	2826.36	1420.52	1436.44	2008.02	1114.92	1405.94	1894.52	2704.3	4120.64	1436.44	4120.64	1114.92	2826.36	2704.3	2704.3	2928	1420.52	1405.94	1894.52	2076.97	2185.97	1.05248	0.0737914	0.812364	0.29938	unchanged
neg_2681	Morroniside	332.799	13791.8	1417.63	4129.22	615.72	12406.3	2511.41	19274	317.284	566.854	665.598	27583.6	166.4	6895.89	2511.41	19274	566.854	1417.63	615.72	12406.3	1762.52	449.655	416.901	513.331	2339.42	6784.2	3273.4	1189.71	2029.81	304.979	513.331	304.979	6784.2	449.655	2029.81	2029.81	1762.52	416.901	3273.4	1189.71	5536.3	1906.39	0.344344	-1.53808	0.142208	1.47947	unchanged
neg_2695	5-N-Acetyl-7-N-(D-alanyl)-legionaminic acid	309.376	647.99	941.572	535.182	1009.19	252.701	415.171	296.804	412.449	700.561	618.752	1295.98	154.688	323.995	415.171	296.804	700.561	941.572	1009.19	252.701	135.081	728.594	1277.12	691.523	1000.16	195.444	429.905	101.247	367.876	90.2001	691.523	90.2001	195.444	728.594	367.876	367.876	135.081	1277.12	429.905	101.247	552.099	501.715	0.90874	-0.13806	0.749494	0.245715	unchanged
neg_2700	4-Ethoxybenzamide	6.37391	3.53265	148.67	27.4094	56.0084	3.59124e-09	41.4206	20.6927	440.297	62.2966	12.7478	7.0653	3.18695	1.76632	41.4206	20.6927	62.2966	148.67	56.0084	3.59124e-09	3.59124e-09	86.9881	10.4627	3.59124e-09	9.12699	3.59124e-09	3.59124e-09	13.116	78.1965	4.65187	3.59124e-09	4.65187	3.59124e-09	86.9881	78.1965	78.1965	3.59124e-09	10.4627	3.59124e-09	13.116	80.6701	20.2542	0.251075	-1.99381	0.195324	1.27069	unchanged
neg_2707	4-Hydroxystyrene	549.095	1412.36	2729	1486.07	1944.43	576.693	216.804	86.1638	1652.77	187.343	1098.19	2824.73	274.548	706.182	216.804	86.1638	187.343	2729	1944.43	576.693	2062.9	279.067	1771.72	226.551	8878.43	147.173	705.574	660.824	1696.2	3131.83	226.551	3131.83	147.173	279.067	1696.2	1696.2	2062.9	1771.72	705.574	660.824	1084.07	1956.03	1.80433	0.851463	0.34018	1.0504	unchanged
neg_2714	6-Mercaptopurine	130.869	1205.02	112.347	54.6951	204.061	334.873	18.1741	95.2988	20.5323	127.395	261.739	2410.03	65.4347	602.508	18.1741	95.2988	127.395	112.347	204.061	334.873	65.6301	21.9518	227.492	80.8912	68.7698	68.4505	72.5979	53.1183	89.9998	160.638	80.8912	160.638	68.4505	21.9518	89.9998	89.9998	65.6301	227.492	72.5979	53.1183	230.326	90.954	0.394892	-1.34047	0.250244	1.18314	unchanged
neg_2717	N-Acetyl-b-glucosaminylamine	65.6822	65.8253	105.813	18.3278	159.009	19.1963	95.5934	55.204	106.841	4451.47	131.364	131.651	32.8411	32.9127	95.5934	55.204	4451.47	105.813	159.009	19.1963	27.4969	58.7325	70.0361	37.4888	104.607	40.6516	31.222	60.1565	125.078	20.1936	37.4888	20.1936	40.6516	58.7325	125.078	125.078	27.4969	70.0361	31.222	60.1565	514.296	57.5663	0.111932	-3.1593	0.324022	1.06238	unchanged
neg_2719	[(1S,2S,4S,5S)-2-(6-Aminopurin-9-yl)-5-(hydroxymethyl)-4-bicyclo[3.1.0]hexanyl]methanol	18174.8	322.073	436.85	410.425	618.836	30.1463	630.845	270.896	1289.49	974.387	36349.7	644.147	9087.42	161.037	630.845	270.896	974.387	436.85	618.836	30.1463	150.721	1223.57	34333.7	716.521	562.982	240.45	450.455	165.305	18373.5	4321.22	716.521	4321.22	240.45	1223.57	18373.5	18373.5	150.721	34333.7	450.455	165.305	2315.88	6053.85	2.61406	1.38629	0.368883	0.788666	unchanged
neg_2722	Histidylhistidine	1208.36	757.598	190.227	471.93	674.563	245.644	669.851	436.719	227.374	815.619	2416.73	1515.2	604.182	378.799	669.851	436.719	815.619	190.227	674.563	245.644	195.428	2532.46	3479.8	473.108	383.251	136.763	143.886	247.072	682.748	686.549	473.108	686.549	136.763	2532.46	682.748	682.748	195.428	3479.8	143.886	247.072	569.789	896.106	1.5727	0.653242	0.407459	0.815091	unchanged
neg_2727	Hydroxymatairesinol glucuronide 1	73.8759	153.475	322.508	132.051	268.003	69.6766	153.325	19.7284	172.249	229.786	147.752	306.95	36.9379	76.7376	153.325	19.7284	229.786	322.508	268.003	69.6766	92.9738	146.239	250.168	125.059	367.244	188.737	4025.01	123.372	220.901	205.338	125.059	205.338	188.737	146.239	220.901	220.901	92.9738	250.168	4025.01	123.372	159.468	574.504	3.60263	1.84905	0.309161	0.977209	unchanged
neg_2730	PG(16:0/5-iso PGF2VI)	24.9316	166.246	174.607	50.6193	732.562	10.4426	180.271	55.8461	179.048	121.382	49.8631	332.493	12.4658	83.1232	180.271	55.8461	121.382	174.607	732.562	10.4426	28.4306	1063.99	26.181	134.674	90.0672	0.287736	19.7613	18.9372	704.639	19.9129	134.674	19.9129	0.287736	1063.99	704.639	704.639	28.4306	26.181	19.7613	18.9372	169.596	210.688	1.2423	0.31301	0.762847	0.331769	unchanged
neg_2732	3-(5-Methyl-2-furyl)prop-2-enal	41.8617	198.095	90.5656	132.204	1249.46	165.919	27.9634	256.692	85.4078	66.8553	83.7235	396.191	20.9309	99.0477	27.9634	256.692	66.8553	90.5656	1249.46	165.919	521.781	70.0495	98.423	41.4995	403.371	163.609	119.205	37.7985	118.275	98.1414	41.4995	98.1414	163.609	70.0495	118.275	118.275	521.781	98.423	119.205	37.7985	231.502	167.215	0.722306	-0.469318	0.61965	0.345484	unchanged
neg_2733	Ascochitin	385.85	355.488	61.0017	60.3534	1202.12	56.2763	96.0715	60.7783	40.3906	507.193	771.699	710.976	192.925	177.744	96.0715	60.7783	507.193	61.0017	1202.12	56.2763	221.035	210.189	1166.68	573.143	298.711	379.536	356.788	108.909	2339.33	1025.57	573.143	1025.57	379.536	210.189	2339.33	2339.33	221.035	1166.68	356.788	108.909	282.552	667.989	2.36413	1.24131	0.139037	1.40791	unchanged
neg_2735	N2-Citryl-N6-acetyl-N6-hydroxy-L-lysine	36.5453	36.6045	26.8196	15.0496	34.7498	26.8009	59.9548	3.98744	2.97333	37.843	73.0907	73.2091	18.2727	18.3023	59.9548	3.98744	37.843	26.8196	34.7498	26.8009	82.2058	55.6547	84.9496	56.7643	41.2282	460.362	358.873	59.6083	34.7502	17.9919	56.7643	17.9919	460.362	55.6547	34.7502	34.7502	82.2058	84.9496	358.873	59.6083	28.1328	125.239	4.45169	2.15435	0.0766216	1.75386	unchanged
neg_2739	Erinapyrone B	22.3633	44.4197	30.4261	33.674	32.8232	177.52	50.4279	32.5308	39.7596	30.2313	44.7267	88.8394	11.1817	22.2099	50.4279	32.5308	30.2313	30.4261	32.8232	177.52	26.6487	20.0606	17.4523	15.3116	18.0497	28.9089	15.7011	36.6994	20.9871	15.381	15.3116	15.381	28.9089	20.0606	20.9871	20.9871	26.6487	17.4523	15.7011	36.6994	49.4176	21.5201	0.435474	-1.19934	0.0873231	1.65216	unchanged
neg_2740	Allyl cysteine	21.9236	8.58239	223.629	49.6017	12.7862	24.9457	9.78693	441.398	14.1912	2.26964	43.8473	17.1648	10.9618	4.29119	9.78693	441.398	2.26964	223.629	12.7862	24.9457	0.143773	8560.07	23.7347	11.3982	132.941	58.9961	3.24043	15.4427	37.9331	12.2414	11.3982	12.2414	58.9961	8560.07	37.9331	37.9331	0.143773	23.7347	3.24043	15.4427	80.9115	885.614	10.9455	3.45226	0.370524	0.915621	unchanged
neg_2746	Primary fluorescent chlorophyll catabolite	1198.66	902.963	7329.76	634.56	1130.62	259.128	1579.2	261.505	878.08	1255.21	2397.31	1805.93	599.328	451.481	1579.2	261.505	1255.21	7329.76	1130.62	259.128	1840.06	996.976	935.699	968.525	730.677	951.406	661.053	374.826	1110.15	902.091	968.525	902.091	951.406	996.976	1110.15	1110.15	1840.06	935.699	661.053	374.826	1542.97	947.146	0.613847	-0.704049	0.393966	0.916326	unchanged
neg_275	L-Serine	99.073	256.399	123.025	328.634	109.782	75.5477	82.3019	106.029	88.9326	77.9323	198.146	512.798	49.5365	128.199	82.3019	106.029	77.9323	123.025	109.782	75.5477	83.1849	176.332	263.029	178.332	198.933	29.359	70.8887	65.7243	158.591	116.734	178.332	116.734	29.359	176.332	158.591	158.591	83.1849	263.029	70.8887	65.7243	134.766	134.111	0.995141	-0.00702742	0.985562	0.00210685	unchanged
neg_2752	gamma-Glutamylglutamic acid	198.136	867.338	103.855	142.753	5105.84	309.608	230.204	155.316	224.678	384.749	396.272	1734.68	99.068	433.669	230.204	155.316	384.749	103.855	5105.84	309.608	1566.36	4128.25	10288.3	5860.77	297.453	2830.61	396.97	1744.4	5845.31	230.11	5860.77	230.11	2830.61	4128.25	5845.31	5845.31	1566.36	10288.3	396.97	1744.4	772.247	3318.86	4.29766	2.10355	0.0434693	1.99721	up
neg_2755	2-O-(6-Phospho-alpha-mannosyl)-D-glycerate	6.48598	125.605	3.59124e-09	8.50743	20.0405	1743.79	24.1625	164.328	2.04755	39.9394	12.972	251.211	3.24299	62.8027	24.1625	164.328	39.9394	3.59124e-09	20.0405	1743.79	47.698	32.2708	89.4195	20.2918	148.584	113.712	1707.91	1575.85	57.2843	3.12501	20.2918	3.12501	113.712	32.2708	57.2843	57.2843	47.698	89.4195	1707.91	1575.85	213.491	379.614	1.77813	0.830359	0.548768	0.597235	unchanged
neg_2757	PS(PGD2/18:3(6Z,9Z,12Z))	147.218	678.793	1785.64	701.389	305.639	32.6775	165.311	2243.88	979.888	306.137	294.436	1357.59	73.609	339.397	165.311	2243.88	306.137	1785.64	305.639	32.6775	799.694	622.46	148.224	743.962	186.18	57.8834	23.3354	1114.2	560.007	1774.98	743.962	1774.98	57.8834	622.46	560.007	560.007	799.694	148.224	23.3354	1114.2	734.658	603.092	0.820916	-0.284693	0.658395	0.457757	unchanged
neg_2759	Raltitrexed	2.11746	23.0512	3.59124e-09	38.2579	49.3024	3.59124e-09	35.3815	3.59124e-09	3.59124e-09	43.0752	4.23492	46.1025	1.05873	11.5256	35.3815	3.59124e-09	43.0752	3.59124e-09	49.3024	3.59124e-09	35.2333	10.5677	16.9138	10.3449	15.4941	25.8378	5131.11	25.2149	30.3246	3.59124e-09	10.3449	3.59124e-09	25.8378	10.5677	30.3246	30.3246	35.2333	16.9138	5131.11	25.2149	19.1186	530.104	27.7272	4.79323	0.343688	0.900671	unchanged
neg_276	L-Homoserine	229.624	451.847	354.288	803.333	303.564	321.87	412.043	345.776	581.564	457.369	459.248	903.695	114.812	225.924	412.043	345.776	457.369	354.288	303.564	321.87	352.88	410.441	582.67	455.368	661.189	181.364	360.765	276.242	560.414	441.01	455.368	441.01	181.364	410.441	560.414	560.414	352.88	582.67	360.765	276.242	426.128	428.234	1.00494	0.00711348	0.976182	0.0798282	unchanged
neg_2763	4-Hydroxycinnamyl aldehyde	255.055	11566.5	2500.61	1985.23	2973.34	5411.21	1136.64	345.652	465.51	4879.62	510.11	23133	127.528	5783.25	1136.64	345.652	4879.62	2500.61	2973.34	5411.21	1697.09	6808.12	919.796	624.678	1046.16	1838.42	806.274	6192.78	2486.71	670.323	624.678	670.323	1838.42	6808.12	2486.71	2486.71	1697.09	919.796	806.274	6192.78	3151.94	2309.03	0.732576	-0.44895	0.530683	0.63655	unchanged
neg_2768	Astilbin	227.728	403.405	229.568	169.385	321.055	1048.54	436.434	107.885	182.175	464.443	455.455	806.809	113.864	201.702	436.434	107.885	464.443	229.568	321.055	1048.54	210.588	357.121	341.422	286.595	428.719	189.54	248034	218.377	326.15	156.148	286.595	156.148	189.54	357.121	326.15	326.15	210.588	341.422	248034	218.377	359.062	25054.9	69.7788	6.12472	0.344915	0.897791	unchanged
neg_2769	Salvianolic acid A	1.76011	23.9858	35.6497	118.726	13.998	88.1101	11.0874	60.4459	1.39306	4.00913	3.52023	47.9717	0.880057	11.9929	11.0874	60.4459	4.00913	35.6497	13.998	88.1101	1.35192	9.74527	32.5038	0.580679	57.7611	22.1956	3371.35	10.6098	67.226	3.59124e-09	0.580679	3.59124e-09	22.1956	9.74527	67.226	67.226	1.35192	32.5038	3371.35	10.6098	35.9166	357.332	9.94895	3.31454	0.362626	0.86297	unchanged
neg_2770	Indicaxanthin	51.5927	55.8006	225.374	127.272	73.3748	47.3418	43.6932	62.7249	33.8387	89.9442	103.185	111.601	25.7963	27.9003	43.6932	62.7249	89.9442	225.374	73.3748	47.3418	19.257	67.9507	81.583	71.5762	41.2772	24.5838	1560.47	39.8907	48.9766	518.053	71.5762	518.053	24.5838	67.9507	48.9766	48.9766	19.257	81.583	1560.47	39.8907	81.0957	247.362	3.05025	1.60893	0.308692	0.974118	unchanged
neg_2772	5-Methoxysalicylic acid	5.5208	339.325	2868.37	238.915	76.1796	159.688	75.262	126.018	75.9069	119.202	11.0416	678.651	2.7604	169.663	75.262	126.018	119.202	2868.37	76.1796	159.688	171.382	94.8072	807.073	19.7424	253.975	99.5229	110.643	144.834	691.997	12.4375	19.7424	12.4375	99.5229	94.8072	691.997	691.997	171.382	807.073	110.643	144.834	408.439	240.641	0.589174	-0.763235	0.573015	0.633254	unchanged
neg_2774	9-Methylsulfanylpurine	3.59124e-09	58.3024	2.71455	3.59124e-09	6.64777	3.59124e-09	10.121	3.59124e-09	3.59124e-09	3.96867	7.18248e-09	116.605	1.79562e-09	29.1512	10.121	3.59124e-09	3.96867	2.71455	6.64777	3.59124e-09	409.038	3.54403	3.59124e-09	3.59124e-09	17.3793	2.77669	53.0527	300.445	35.9406	9.05699	3.59124e-09	9.05699	2.77669	3.54403	35.9406	35.9406	409.038	3.59124e-09	53.0527	300.445	8.17543	83.1234	10.1675	3.34589	0.141651	1.48312	unchanged
neg_2775	D-altro-D-manno-Heptose	1049.81	2339.93	91.8821	903.855	301.446	1850.08	5131.46	2132.1	4376.97	324.103	2099.62	4679.86	524.904	1169.96	5131.46	2132.1	324.103	91.8821	301.446	1850.08	157.204	1993.92	578.473	149.046	505.311	191.361	410.871	1536.7	517.865	881.763	149.046	881.763	191.361	1993.92	517.865	517.865	157.204	578.473	410.871	1536.7	1850.16	692.251	0.374157	-1.41829	0.0705627	1.72904	unchanged
neg_2777	Blighinone	25.323	13.9312	1.60832	69.7699	343.915	2463.73	42.055	12234.3	0.218393	10.0403	50.646	27.8624	12.6615	6.96559	42.055	12234.3	10.0403	1.60832	343.915	2463.73	22.2207	33.4194	24.6133	61.0187	561.178	54.0102	29.0905	8.22522	132.585	113.297	61.0187	113.297	54.0102	33.4194	132.585	132.585	22.2207	24.6133	29.0905	8.22522	1520.49	103.966	0.0683766	-3.87035	0.273767	1.11648	unchanged
neg_2779	Sudachiin A	38.0133	31.4361	8.77936	1.51525	36.6123	30.858	38.9315	6.07923	0.150235	28.5153	76.0266	62.8722	19.0066	15.7181	38.9315	6.07923	28.5153	8.77936	36.6123	30.858	7.63096	17.192	35.2171	38.0991	91.8	40.2309	3071.56	30.4556	56.0956	20.0146	38.0991	20.0146	40.2309	17.192	56.0956	56.0956	7.63096	35.2171	3071.56	30.4556	22.0891	340.83	15.4298	3.94765	0.321057	0.946651	unchanged
neg_2781	Chrysophanol 1-triglucoside	134.489	281.085	206.982	42.8727	269.081	270.863	317.777	41.0577	100.883	343.104	268.978	562.17	67.2446	140.542	317.777	41.0577	343.104	206.982	269.081	270.863	118.067	359.35	266.816	304.842	195.384	183.057	14881.6	189.306	294.191	191.634	304.842	191.634	183.057	359.35	294.191	294.191	118.067	266.816	14881.6	189.306	200.819	1698.42	8.45747	3.08023	0.333448	0.921174	unchanged
neg_2783	alpha-Carboxy-delta-nonalactone	7.35472	19.1367	3.59124e-09	3.59124e-09	273.028	79.787	3.59124e-09	3.59124e-09	32.2856	947.674	14.7094	38.2735	3.67736	9.56837	3.59124e-09	3.59124e-09	947.674	3.59124e-09	273.028	79.787	3.59124e-09	0.220902	42.0987	34.6088	23.0694	9.38303	202.896	61.4558	31.9528	8.25739	34.6088	8.25739	9.38303	0.220902	31.9528	31.9528	3.59124e-09	42.0987	202.896	61.4558	135.927	41.3943	0.304534	-1.71533	0.348261	0.978547	unchanged
neg_2797	2H-1-Benzopyran-2-one, aminomethyl-	35.2568	35.8883	20.6644	212.141	79.7437	40.8272	21.6193	130.889	27.6639	34.4156	70.5136	71.7766	17.6284	17.9442	21.6193	130.889	34.4156	20.6644	79.7437	40.8272	31.4762	16.7187	45.783	14.863	30.8009	4.72122	33.5763	34.5958	72.3143	12.6629	14.863	12.6629	4.72122	16.7187	72.3143	72.3143	31.4762	45.783	33.5763	34.5958	63.911	29.7512	0.465511	-1.10311	0.12575	1.53208	unchanged
neg_2803	N-Acetyl-L-phenylalanine	297.336	911.553	1064.87	306.365	1676.21	201.504	543.811	726.229	3793.26	3218.82	594.672	1823.11	148.668	455.777	543.811	726.229	3218.82	1064.87	1676.21	201.504	774.116	1935.79	209.403	2106.56	356.821	274.11	87.3951	622.717	465.903	517.225	2106.56	517.225	274.11	1935.79	465.903	465.903	774.116	209.403	87.3951	622.717	1274	735.004	0.576928	-0.793537	0.258303	1.0677	unchanged
neg_2805	4-(8-Amino-1,2,3,4-tetrahydro-2-methyl-4-isoquinolinyl)phenol	131.105	149.821	299.548	73.2943	532.13	53.2475	166.065	80.4482	133.786	333.525	262.211	299.643	65.5527	74.9107	166.065	80.4482	333.525	299.548	532.13	53.2475	207.126	77.0237	83.7329	317.594	127.205	71.3601	9.37187	91.5957	485.097	120.331	317.594	120.331	71.3601	77.0237	485.097	485.097	207.126	83.7329	9.37187	91.5957	195.297	159.044	0.814368	-0.296247	0.586613	0.531259	unchanged
neg_2816	1-(2-Furanyl)-2-propanone	3.59124e-09	12.473	35.3315	19.022	1.3924	2.7747	8.43665	3.59124e-09	3.59124e-09	16.0187	7.18248e-09	24.9459	1.79562e-09	6.23649	8.43665	3.59124e-09	16.0187	35.3315	1.3924	2.7747	185.224	3.59124e-09	3.59124e-09	52.2634	10.2814	3.86789	2.39689	28.6282	1025.94	140.513	52.2634	140.513	3.86789	3.59124e-09	1025.94	1025.94	185.224	3.59124e-09	2.39689	28.6282	9.5449	144.912	15.1821	3.9243	0.209115	1.16513	unchanged
neg_2817	Hydroxyhydroquinone	3.59124e-09	3.59124e-09	3.59124e-09	3.59124e-09	3.59124e-09	3.59124e-09	3.59124e-09	3.59124e-09	3.59124e-09	3.59124e-09	7.18248e-09	7.18248e-09	1.79562e-09	1.79562e-09	3.59124e-09	3.59124e-09	3.59124e-09	3.59124e-09	3.59124e-09	3.59124e-09	3.59124e-09	3.59124e-09	1.98877	1.8567	3.59124e-09	4.60441	429.076	8.80036	1.73824	3.59124e-09	1.8567	3.59124e-09	4.60441	3.59124e-09	1.73824	1.73824	3.59124e-09	1.98877	429.076	8.80036	3.59124e-09	44.8064	1.24766e+10	33.5385	0.321445	0.944946	unchanged
neg_2821	5-Hydroxyindoleacetate	5.99119	35.2289	35.7775	155.468	12.9638	160.254	24.0662	142.51	12.8251	44.4567	11.9824	70.4577	2.99559	17.6144	24.0662	142.51	44.4567	35.7775	12.9638	160.254	23.5112	2.32411	38.441	16.2644	53.5576	27.7049	564.977	22.2962	24.1897	25.0852	16.2644	25.0852	27.7049	2.32411	24.1897	24.1897	23.5112	38.441	564.977	22.2962	62.9541	79.8351	1.26815	0.342724	0.774902	0.241618	unchanged
neg_2822	(R)-3,4-Dihydro-6,8-dihydroxy-3-methyl-1H-2-benzopyran-1-one	82.7398	1638.43	256.59	2342.42	632.081	912.384	2528.91	742.359	3082.94	152.417	165.48	3276.86	41.3699	819.215	2528.91	742.359	152.417	256.59	632.081	912.384	188.231	169.749	1572.3	440.429	1666.97	1786.12	878.585	1132.51	967.587	335.133	440.429	335.133	1786.12	169.749	967.587	967.587	188.231	1572.3	878.585	1132.51	1237.13	913.761	0.738616	-0.437104	0.427336	0.690863	unchanged
neg_2824	2,4(1H,3H)-Pyrimidinedione, 1-(2,3-dihydro-2-furanyl)-5-fluoro-	18.2965	109.178	30.4013	26.1715	37.9672	332.177	10.8404	60.1212	12.5506	38.3945	36.5929	218.357	9.14823	54.5892	10.8404	60.1212	38.3945	30.4013	37.9672	332.177	30.8887	14.7183	17.0332	22.2352	18.479	2017.35	15.9113	121.729	27.9127	13.7909	22.2352	13.7909	2017.35	14.7183	27.9127	27.9127	30.8887	17.0332	15.9113	121.729	67.6099	230.005	3.40195	1.76636	0.439531	0.795977	unchanged
neg_2832	Zalcitabine	7607.19	12517.4	5185.7	6652.11	2156.4	6410.61	4702.59	13252.9	25938.4	2082.8	15214.4	25034.9	3803.6	6258.71	4702.59	13252.9	2082.8	5185.7	2156.4	6410.61	2511.55	21283	7368.61	1719.37	6588.3	2593.3	3852.41	4788.61	5207.25	5390.63	1719.37	5390.63	2593.3	21283	5207.25	5207.25	2511.55	7368.61	3852.41	4788.61	8650.62	6130.31	0.708656	-0.496843	0.392514	0.8394	unchanged
neg_2840	2-[(L-Alanin-3-ylcarbamoyl)methyl]-3-(2-aminoethylcarbamoyl)-2-hydroxypropanoate	5634.71	1599.09	366.353	1651.59	480.739	606.756	1464.16	356.631	2912.52	711.277	11269.4	3198.19	2817.35	799.547	1464.16	356.631	711.277	366.353	480.739	606.756	2566.42	699.917	3250.32	553.082	1680.46	828.395	1355.93	1465.78	1788.13	513.83	553.082	513.83	828.395	699.917	1788.13	1788.13	2566.42	3250.32	1355.93	1465.78	1578.38	1470.23	0.931477	-0.102409	0.857352	0.307997	unchanged
neg_2841	(1S,2R,4R,8S)-p-Menthane-2,8,9-triol 2-glucoside	885.547	1269.33	513.523	690.341	237.04	517.69	640.885	1087.95	2822.32	377.367	1771.09	2538.66	442.774	634.665	640.885	1087.95	377.367	513.523	237.04	517.69	253.71	2594.55	798.649	191.704	638.435	185.127	362.707	430.613	573.151	560.027	191.704	560.027	185.127	2594.55	573.151	573.151	253.71	798.649	362.707	430.613	904.199	658.867	0.728675	-0.456654	0.460361	0.728366	unchanged
neg_2844	Polypodoside C	3.59124e-09	317.979	90.3647	223.267	30.1272	2.66327	184.778	35.2234	115.773	147.251	7.18248e-09	635.958	1.79562e-09	158.99	184.778	35.2234	147.251	90.3647	30.1272	2.66327	46.8425	203.421	164.976	59.9139	210.416	14.8898	18.0109	52.9678	316.743	12.1912	59.9139	12.1912	14.8898	203.421	316.743	316.743	46.8425	164.976	18.0109	52.9678	114.743	110.037	0.95899	-0.0604117	0.92164	0.12945	unchanged
neg_2847	Pyrroline hydroxycarboxylic acid	223.205	763.489	144.088	143.571	2952.25	327.648	201.225	99.6712	212.367	732.141	446.41	1526.98	111.603	381.745	201.225	99.6712	732.141	144.088	2952.25	327.648	156.441	798.17	240.446	193.662	182.704	485.741	15737.4	250.549	303.692	165.693	193.662	165.693	485.741	798.17	303.692	303.692	156.441	240.446	15737.4	250.549	579.965	1851.45	3.19235	1.67462	0.437218	0.747086	unchanged
neg_2850	Butyl 3-hydroxy-2-methylidenebutanoate	1217.86	1396.39	1330.59	1415.18	984.446	1180.03	1301.13	990.801	663.86	1436.7	2435.73	2792.78	608.932	698.194	1301.13	990.801	1436.7	1330.59	984.446	1180.03	1036.27	571.552	756.01	593.359	1566.43	1536.99	1055.59	2913	487.838	1600.03	593.359	1600.03	1536.99	571.552	487.838	487.838	1036.27	756.01	1055.59	2913	1191.7	1211.71	1.01679	0.0240205	0.936378	0.0871579	unchanged
neg_2852	Protoapigenone	95.3906	55.701	19.2956	313.641	34.3572	368.733	186.461	240.592	187.64	65.6517	190.781	111.402	47.6953	27.8505	186.461	240.592	65.6517	19.2956	34.3572	368.733	78.4574	64.1462	173.846	156.924	127.778	341.472	8797.01	142.664	24.1783	30.792	156.924	30.792	341.472	64.1462	24.1783	24.1783	78.4574	173.846	8797.01	142.664	156.746	993.727	6.33971	2.66442	0.360208	0.871417	unchanged
neg_2854	Arginyl-Gamma-glutamate	321.692	193.179	167.619	1298.29	137213	320.026	1339.62	174.883	273.31	16878.7	643.384	386.358	160.846	96.5894	1339.62	174.883	16878.7	167.619	137213	320.026	292.848	32926.9	422.167	218.458	250.984	1134.6	178.007	429.722	1091.45	248.552	218.458	248.552	1134.6	32926.9	1091.45	1091.45	292.848	422.167	178.007	429.722	15818.1	3719.37	0.235134	-2.08844	0.406695	0.706326	unchanged
neg_2857	Prolyl-Arginine	336.387	2591.58	4723.67	3355.51	754.243	256.764	661.398	910.744	1169.53	897.743	672.773	5183.17	168.193	1295.79	661.398	910.744	897.743	4723.67	754.243	256.764	820.31	669.615	1613.33	934.609	1225.55	370.903	359.037	480.717	1414.19	692.117	934.609	692.117	370.903	669.615	1414.19	1414.19	820.31	1613.33	359.037	480.717	1565.76	858.038	0.548002	-0.867746	0.178334	1.38502	unchanged
neg_2859	Dihydrodigitoxin	330.089	750.982	217.795	306.488	1388.56	52.6219	209.388	139.866	241.87	332.78	660.178	1501.96	165.045	375.491	209.388	139.866	332.78	217.795	1388.56	52.6219	86.8686	561.749	689.036	832.071	371.09	192.391	201.116	38.0095	458.149	55.2148	832.071	55.2148	192.391	561.749	458.149	458.149	86.8686	689.036	201.116	38.0095	397.044	348.57	0.877911	-0.187854	0.755377	0.222838	unchanged
neg_2861	(R)-4-Dehydropantoate	11.9116	248.228	20.2201	11.2926	23.8828	76.9065	6.59858	17.8923	6.27456	24.4831	23.8232	496.455	5.95579	124.114	6.59858	17.8923	24.4831	20.2201	23.8828	76.9065	16.1057	6.486	13.4715	17.6816	47.6776	40.886	48.4413	19.2007	12.2291	22.7398	17.6816	22.7398	40.886	6.486	12.2291	12.2291	16.1057	13.4715	48.4413	19.2007	44.769	24.4919	0.547074	-0.870192	0.418498	0.830586	unchanged
neg_2862	Elenolide	574.055	2116.29	630.76	502.918	514.867	5156.19	757.793	814.441	113.446	269.092	1148.11	4232.59	287.028	1058.15	757.793	814.441	269.092	630.76	514.867	5156.19	299.614	146.805	807.408	263.406	237.157	462.317	433.435	432.915	257.525	165.534	263.406	165.534	462.317	146.805	257.525	257.525	299.614	807.408	433.435	432.915	1144.99	350.612	0.306215	-1.70738	0.132292	1.48433	unchanged
neg_2866	Isosakuranetin 7-[arabinosyl-(1->6)-glucoside]	480.095	554.131	271054	400.096	1725.86	569.71	870.993	91.459	350.967	1070.14	960.191	1108.26	240.048	277.066	870.993	91.459	1070.14	271054	1725.86	569.71	603.835	1239.7	692.428	1557.9	579.718	2714.79	6069.91	344.528	1064.99	2471.48	1557.9	2471.48	2714.79	1239.7	1064.99	1064.99	603.835	692.428	6069.91	344.528	27716.7	1733.93	0.062559	-3.99864	0.361741	0.9759	unchanged
neg_2869	Sesamolinol 4'-O-b-D-glucosyl (1->6)-O-b-D-glucoside	40.3151	1074.02	155.101	11.5776	122.763	281.948	173.556	101.164	34.8894	206.781	80.6301	2148.03	20.1575	537.008	173.556	101.164	206.781	155.101	122.763	281.948	328.582	175.868	315.086	183.698	158.478	280.805	2375	111.734	356.338	646.782	183.698	646.782	280.805	175.868	356.338	356.338	328.582	315.086	2375	111.734	220.211	493.237	2.23984	1.1634	0.26882	1.03708	unchanged
neg_2875	1-Acetoxy-2-hydroxy-16-heptadecen-4-one	4756.05	3200.6	850.626	2867.19	5998.13	1238.51	1428.01	713.994	1324.86	5451.25	9512.1	6401.19	2378.03	1600.3	1428.01	713.994	5451.25	850.626	5998.13	1238.51	947.249	2669.28	1179.64	5416.26	3282.29	1769.83	913.357	1460.91	4909.67	1669.52	5416.26	1669.52	1769.83	2669.28	4909.67	4909.67	947.249	1179.64	913.357	1460.91	2782.92	2421.8	0.870237	-0.20052	0.663132	0.460939	unchanged
neg_2876	Cinncassiol E	226.39	3919.74	100.088	486.571	324.973	1198.3	294.07	701.582	139.938	575.254	452.779	7839.47	113.195	1959.87	294.07	701.582	575.254	100.088	324.973	1198.3	1007.59	298.457	604.148	766.285	891.151	896.125	454.232	565.336	331.378	467.106	766.285	467.106	896.125	298.457	331.378	331.378	1007.59	604.148	454.232	565.336	796.69	628.181	0.788489	-0.342837	0.659009	0.445899	unchanged
neg_2881	Avenestergenin A1	3684.67	8196.45	4672.49	6525.74	13241.6	2821.44	2371.41	8923.54	7045.41	25866.4	7369.35	16392.9	1842.34	4098.23	2371.41	8923.54	25866.4	4672.49	13241.6	2821.44	1489.76	32987.1	17150.7	3426.41	8296.43	583.804	547.561	2068.88	11810.7	2653.05	3426.41	2653.05	583.804	32987.1	11810.7	11810.7	1489.76	17150.7	547.561	2068.88	8334.91	8101.44	0.971989	-0.0409882	0.953505	0.0662615	unchanged
neg_2884	Narirutin 4'-glucoside	30.8282	34.2121	2.73103	47.9954	70.7001	28.008	47.6772	3.59124e-09	9.66721	40.2512	61.6564	68.4242	15.4141	17.1061	47.6772	3.59124e-09	40.2512	2.73103	70.7001	28.008	163.572	9.94284	57.7793	34.626	14.0098	399.437	60.9984	34.7417	68.1657	34.6351	34.626	34.6351	399.437	9.94284	68.1657	68.1657	163.572	57.7793	60.9984	34.7417	31.2071	87.7908	2.81317	1.4922	0.167461	1.40063	unchanged
neg_2885	Acetyl-(Nle4,Asp5,D-2-Nal7,Lys10)-cyclo-a-MSH (4-10) amide	3.59124e-09	3.59124e-09	3.59124e-09	24.6715	3.59124e-09	11783.7	40.1382	3.59124e-09	3.59124e-09	3.59124e-09	7.18248e-09	7.18248e-09	1.79562e-09	1.79562e-09	40.1382	3.59124e-09	3.59124e-09	3.59124e-09	3.59124e-09	11783.7	1.12033	8.25141	28.2639	54.0836	3.59124e-09	13.76	62.3805	48.1724	22.0132	3.59124e-09	54.0836	3.59124e-09	13.76	8.25141	22.0132	22.0132	1.12033	28.2639	62.3805	48.1724	1184.85	23.8045	0.0200908	-5.63732	0.349953	0.89334	unchanged
neg_2887	Ethinamate	149.901	469.702	143.019	303.993	429.174	3.80109	90.0613	65.777	709.211	480.839	299.802	939.404	74.9506	234.851	90.0613	65.777	480.839	143.019	429.174	3.80109	214.953	373.021	459.599	183.219	215.887	21.0986	119.888	114.439	1211.08	236.094	183.219	236.094	21.0986	373.021	1211.08	1211.08	214.953	459.599	119.888	114.439	284.548	314.928	1.10677	0.146352	0.817711	0.173112	unchanged
neg_2888	Prolyl-Glutamate	379.02	1831.8	81.6155	262.87	1960.84	388.914	278.58	104.554	180.159	1554.49	758.039	3663.61	189.51	915.902	278.58	104.554	1554.49	81.6155	1960.84	388.914	695.564	638.94	650.634	428.498	483.081	370.481	576.612	393.539	802.881	1163.94	428.498	1163.94	370.481	638.94	802.881	802.881	695.564	650.634	576.612	393.539	702.284	620.417	0.883429	-0.178815	0.750852	0.286221	unchanged
neg_289	Menadione	6875.53	7188.19	8299.3	5513.45	1981.24	16925.3	6252.48	16101.6	4438.37	1263.81	13751.1	14376.4	3437.76	3594.1	6252.48	16101.6	1263.81	8299.3	1981.24	16925.3	4492.73	1295.16	4120.17	2149.54	10501.3	9771.31	7714.4	17236.2	2865.75	4703.79	2149.54	4703.79	9771.31	1295.16	2865.75	2865.75	4492.73	4120.17	7714.4	17236.2	7483.93	6485.04	0.866529	-0.20668	0.665174	0.42796	unchanged
neg_2892	Bz-Pro-Phe-Arg-pNA	44.2418	56.7866	58.8769	39.1744	82.539	19.0866	112.684	10.7123	55.0613	155.939	88.4835	113.573	22.1209	28.3933	112.684	10.7123	155.939	58.8769	82.539	19.0866	39.7503	190.32	195.58	332.931	95.1865	123.986	46.7278	108.859	366.92	12.3284	332.931	12.3284	123.986	190.32	366.92	366.92	39.7503	195.58	46.7278	108.859	63.5102	151.259	2.38165	1.25196	0.0530416	1.86767	unchanged
neg_2898	Osmundalin	295.36	1652.08	38.9544	261.494	418.34	802.452	118.039	103.868	10.6035	1555.32	590.721	3304.17	147.68	826.042	118.039	103.868	1555.32	38.9544	418.34	802.452	85.1172	250.103	263.993	224.42	460.844	229.655	477.942	59.123	128.102	442.621	224.42	442.621	229.655	250.103	128.102	128.102	85.1172	263.993	477.942	59.123	525.651	262.192	0.498795	-1.00348	0.216662	1.27695	unchanged
neg_290	Glutamine lactate	531.503	409.603	301.137	577.411	322.858	99.5142	318.004	258.871	344.585	284.348	1063.01	819.205	265.751	204.801	318.004	258.871	284.348	301.137	322.858	99.5142	835.409	475.893	474.455	491.657	385.351	27.5127	216.963	277.337	222.818	460.976	491.657	460.976	27.5127	475.893	222.818	222.818	835.409	474.455	216.963	277.337	344.783	386.837	1.12197	0.166036	0.613291	0.507451	unchanged
neg_2901	Glutathione	312.944	2370.88	488.112	506.203	1219.59	418.679	356.708	636.895	689.386	4631.54	625.887	4741.76	156.472	1185.44	356.708	636.895	4631.54	488.112	1219.59	418.679	211.617	3478.75	1767.68	732.191	623.04	127.255	358.897	321.852	1009.49	2727.22	732.191	2727.22	127.255	3478.75	1009.49	1009.49	211.617	1767.68	358.897	321.852	1163.09	1135.8	0.976532	-0.0342601	0.962067	0.0708299	unchanged
neg_2904	Limocitrin 3-glucoside	50.3639	1655.58	59.3685	36.1906	120.272	279.071	121.622	6.2788	50.2373	172.287	100.728	3311.16	25.182	827.789	121.622	6.2788	172.287	59.3685	120.272	279.071	72.0328	88.4371	110.344	140.098	74.6498	126.927	392.094	71.2447	130.502	36.0405	140.098	36.0405	126.927	88.4371	130.502	130.502	72.0328	110.344	392.094	71.2447	255.127	124.237	0.486961	-1.03812	0.435045	0.825144	unchanged
neg_2906	Vinaginsenoside R13	42.8154	92.6753	186.546	202.452	6.69815	53.6068	49.7329	59.1804	132.547	194.229	85.6308	185.351	21.4077	46.3376	49.7329	59.1804	194.229	186.546	6.69815	53.6068	42.8612	100.346	414.413	68.2537	152.938	4.16513	4.8457	3.1921	330.05	4.86652	68.2537	4.86652	4.16513	100.346	330.05	330.05	42.8612	414.413	4.8457	3.1921	102.048	112.593	1.10333	0.141868	0.841404	0.138107	unchanged
neg_2908	(4S,8R)-8,9-Dihydroxy-p-menth-1(6)-en-2-one	77.6912	47.6779	33.2013	29.1548	107.937	12.4116	36.4101	24.0412	62.0405	121.465	155.382	95.3558	38.8456	23.839	36.4101	24.0412	121.465	33.2013	107.937	12.4116	22.7421	1046.42	4210.46	3307.66	36.8625	30.2878	8596.7	1615.98	121.551	120.45	3307.66	120.45	30.2878	1046.42	121.551	121.551	22.7421	4210.46	8596.7	1615.98	55.203	1910.91	34.6161	5.11337	0.0643629	1.83281	unchanged
neg_2909	Oxyglutinosone	242.25	255.333	1164.28	112.507	537.322	115.197	108.581	49.0936	175.172	390.816	484.5	510.665	121.125	127.666	108.581	49.0936	390.816	1164.28	537.322	115.197	127.686	826.666	3114.61	2505.62	260.404	190.195	6623.23	3086.34	246.255	63.5461	2505.62	63.5461	190.195	826.666	246.255	246.255	127.686	3114.61	6623.23	3086.34	315.055	1704.46	5.41002	2.43563	0.0715622	1.77315	unchanged
neg_2913	Xanthurenic acid	59.8252	235.253	210.632	125.186	145.492	708.313	120.173	116.603	44.0923	101.057	119.65	470.507	29.9126	117.627	120.173	116.603	101.057	210.632	145.492	708.313	357.041	69.3518	102.605	97.2152	6477.38	309.86	118.222	360.037	242.512	175.987	97.2152	175.987	309.86	69.3518	242.512	242.512	357.041	102.605	118.222	360.037	186.663	831.022	4.452	2.15445	0.33356	1.07053	unchanged
neg_2914	PA(8:0/20:4(6E,8Z,11Z,14Z)-OH(5S))	1078.48	1143.18	2571.14	3343.66	511.752	2050.87	670.577	1001.51	850.194	878.879	2156.96	2286.35	539.24	571.588	670.577	1001.51	878.879	2571.14	511.752	2050.87	416.175	684.069	1467.49	830.115	925.261	662.267	303.789	578.206	3166.93	589.753	830.115	589.753	662.267	684.069	3166.93	3166.93	416.175	1467.49	303.789	578.206	1410.02	962.406	0.682546	-0.551002	0.273354	1.16461	unchanged
neg_2916	6-Chloro-5-methyl-1-((2-(2-methylpyrid-3-yloxy)pyrid-5-yl)carbamoyl)indoline	199.865	381.316	538.407	97.9434	453.668	244.421	428.033	30.9741	175.618	913.555	399.731	762.631	99.9327	190.658	428.033	30.9741	913.555	538.407	453.668	244.421	15232.4	812.868	449.127	437.988	269.157	323.475	2738.68	106.636	685.903	174.934	437.988	174.934	323.475	812.868	685.903	685.903	15232.4	449.127	2738.68	106.636	346.38	2123.12	6.12945	2.61576	0.260024	1.14178	unchanged
neg_2918	2-Hydroxycampholonic acid	7.53013	103.675	2.57853	54.9536	34.3553	0.83646	26.5414	2.19417	3.59124e-09	54.2089	15.0603	207.349	3.76506	51.8373	26.5414	2.19417	54.2089	2.57853	34.3553	0.83646	3.59124e-09	413.724	1192.61	60.8493	28.4174	93.2253	109.874	9.19369	1.93075	11.4797	60.8493	11.4797	93.2253	413.724	1.93075	1.93075	3.59124e-09	1192.61	109.874	9.19369	28.6873	192.131	6.69741	2.7436	0.200012	1.31314	unchanged
neg_2919	Ajugol	209.798	1094.04	254.382	803.319	1319.43	1274.56	2202.47	233.848	116.123	1348.14	419.596	2188.08	104.899	547.019	2202.47	233.848	1348.14	254.382	1319.43	1274.56	9861.43	433.995	791.025	639.694	1392.81	6694.83	1014.92	341.537	1168.94	586.889	639.694	586.889	6694.83	433.995	1168.94	1168.94	9861.43	791.025	1014.92	341.537	885.61	2292.61	2.58873	1.37224	0.211597	1.29322	unchanged
neg_292	Glutaminylhydroxyproline	264.694	1145.51	146.247	289.283	138.298	286.876	496.425	249.056	164.187	45.5118	529.388	2291.02	132.347	572.756	496.425	249.056	45.5118	146.247	138.298	286.876	344.441	100.84	791.723	106.747	143.075	143.331	590.804	355.157	191.715	284.221	106.747	284.221	143.331	100.84	191.715	191.715	344.441	791.723	590.804	355.157	322.609	305.205	0.946053	-0.0800065	0.888921	0.173984	unchanged
neg_2920	HoPhe-Thr-OH	1397.78	1327.13	1009.95	1209.64	1089.89	791.299	878.768	462.027	13742.7	1274.77	2795.56	2654.26	698.891	663.565	878.768	462.027	1274.77	1009.95	1089.89	791.299	1013.11	1187.03	1882.72	1054.85	909.138	727.347	592.943	658.244	1619.85	526.039	1054.85	526.039	727.347	1187.03	1619.85	1619.85	1013.11	1882.72	592.943	658.244	2318.4	1017.13	0.43872	-1.18863	0.335373	0.932956	unchanged
neg_2928	N-Acetyl-DL-tryptophan	280.814	2458.65	64.5792	151.243	3045.68	189.626	1533.89	33.1919	33.4383	1583.78	561.627	4917.3	140.407	1229.32	1533.89	33.1919	1583.78	64.5792	3045.68	189.626	373.775	879.842	1756.56	1306.73	320.023	2018.9	1070.33	695.946	3183.43	275.704	1306.73	275.704	2018.9	879.842	3183.43	3183.43	373.775	1756.56	1070.33	695.946	937.49	1188.12	1.26735	0.34181	0.593803	0.533718	unchanged
neg_293	Rotigotine	106.776	417.52	159.772	485.216	163.206	25.6251	114.802	161.083	444.779	76.204	213.552	835.04	53.388	208.76	114.802	161.083	76.204	159.772	163.206	25.6251	206.658	135.851	474.297	118.009	193.527	129.105	98.0994	84.0291	153.193	131.526	118.009	131.526	129.105	135.851	153.193	153.193	206.658	474.297	98.0994	84.0291	215.498	172.43	0.800143	-0.32167	0.509592	0.620062	unchanged
neg_2934	auriculatin 46502≤-O-glucoside	33.1587	53.3999	85.4097	34.1381	61.7242	18.8833	86.0692	18.4361	3.59124e-09	209.853	66.3174	106.8	16.5794	26.6999	86.0692	18.4361	209.853	85.4097	61.7242	18.8833	2634.42	155.53	115.819	100.713	32.2688	65.4498	745.475	3.59124e-09	103.691	36.7504	100.713	36.7504	65.4498	155.53	103.691	103.691	2634.42	115.819	745.475	3.59124e-09	60.1072	399.011	6.63833	2.73082	0.221517	1.23033	unchanged
neg_2939	1-(Hydroxymethyl)-5,5-dimethyl-2,4-imidazolidinedione	338.531	1248.31	63.6976	204.584	295.02	473.182	316.487	63.0607	214.602	265.78	677.061	2496.61	169.265	624.153	316.487	63.0607	265.78	63.6976	295.02	473.182	198.871	838.609	150.789	129.884	197.068	196.965	141.374	98.3772	384.792	962.289	129.884	962.289	196.965	838.609	384.792	384.792	198.871	150.789	141.374	98.3772	348.325	329.902	0.947109	-0.078398	0.900844	0.134219	unchanged
neg_2941	Methyl 2,4,6-trihydroxybenzoate	15.1717	372.607	17.838	14.7675	23.0949	1957.1	16.6469	7.76698	12.0586	16.6479	30.3433	745.213	7.58583	186.303	16.6469	7.76698	16.6479	17.838	23.0949	1957.1	20.7767	15.2927	16.1233	8.66409	9.28105	62.2255	43.44	29.9608	18.1581	11.7639	8.66409	11.7639	62.2255	15.2927	18.1581	18.1581	20.7767	16.1233	43.44	29.9608	245.37	23.5686	0.0960533	-3.38002	0.281333	1.04472	unchanged
neg_2943	Sedoheptulose	347.669	670.839	102.954	343.233	212.693	761.638	2557	926.276	1302.16	145.696	695.337	1341.68	173.834	335.419	2557	926.276	145.696	102.954	212.693	761.638	223.028	501.21	142.838	89.7869	192.896	91.77	166.88	346.486	117.693	129.538	89.7869	129.538	91.77	501.21	117.693	117.693	223.028	142.838	166.88	346.486	737.016	200.213	0.271653	-1.88016	0.0500252	1.89279	unchanged
neg_295	Pinostrobin 5-glucoside	48.7958	42.941	3.59124e-09	8.56425	17.6755	220.965	160.316	13.3045	5.32879	6.33192	97.5916	85.882	24.3979	21.4705	160.316	13.3045	6.33192	3.59124e-09	17.6755	220.965	65.0921	1.26366	27.6376	22.8798	5.93802	26.1099	545.582	121.493	7.3997	3.59124e-09	22.8798	3.59124e-09	26.1099	1.26366	7.3997	7.3997	65.0921	27.6376	545.582	121.493	52.4223	82.3396	1.5707	0.651406	0.614971	0.474513	unchanged
neg_2951	3alpha-Hydroxyoreadone	61.4333	57.8746	81.0207	121.386	567.845	235.741	214.707	143.029	170.756	483.371	122.867	115.749	30.7166	28.9373	214.707	143.029	483.371	81.0207	567.845	235.741	51.7067	125.703	266.256	94.4148	43.7879	101.133	15.7783	109.89	121.48	66.2496	94.4148	66.2496	101.133	125.703	121.48	121.48	51.7067	266.256	15.7783	109.89	213.716	99.64	0.466225	-1.1009	0.0812374	1.61706	unchanged
neg_2955	Irilone	27.3953	368.917	24.8921	811.282	69.1258	2403.44	348.696	16081.6	3747.74	106	54.7906	737.835	13.6977	184.459	348.696	16081.6	106	24.8921	69.1258	2403.44	374.208	4.05142	33.0206	624.017	4096.54	1064	5923.63	4785.2	48.6035	20.5562	624.017	20.5562	1064	4.05142	48.6035	48.6035	374.208	33.0206	5923.63	4785.2	2398.91	1697.38	0.707565	-0.499065	0.691905	0.399339	unchanged
neg_2957	Val-His-OH	1386.75	1796.31	7909.41	11799.8	3090.5	40329.9	5261.59	396.701	548.135	1726.23	2773.51	3592.63	693.377	898.157	5261.59	396.701	1726.23	7909.41	3090.5	40329.9	7226.44	902.202	1245.69	993.469	2817.91	7309	1647.75	4874.5	12581	1210.4	993.469	1210.4	7309	902.202	12581	12581	7226.44	1245.69	1647.75	4874.5	7424.53	4080.83	0.549642	-0.863437	0.424268	0.774574	unchanged
neg_2958	riboflavin thiamine	854.429	7858.18	384.694	436.561	1073.56	4904.44	1207.01	3321.59	482.668	1965.47	1708.86	15716.4	427.215	3929.09	1207.01	3321.59	1965.47	384.694	1073.56	4904.44	4053.97	1279.46	969.304	872.005	1091.43	35503.4	17823	901.816	1162.99	510.941	872.005	510.941	35503.4	1279.46	1162.99	1162.99	4053.97	969.304	17823	901.816	2248.86	6416.83	2.85337	1.51267	0.288899	1.04716	unchanged
neg_2960	beta-D-Xylopyranosyl-(1->5)-alpha-L-arabinofuranosyl-(1->5)-L-arabinose	139.814	142.408	54.3462	96.9933	654.346	510.365	230.536	86.8928	148.246	410.361	279.628	284.816	69.907	71.2041	230.536	86.8928	410.361	54.3462	654.346	510.365	105.993	289.993	319.119	779.797	152.953	183.623	110882	81.5761	207.007	81.7479	779.797	81.7479	183.623	289.993	207.007	207.007	105.993	319.119	110882	81.5761	247.431	11308.4	45.7033	5.51423	0.343566	0.901209	unchanged
neg_2964	3-Caffeoyl-1,5-quinolactone	191.126	10186	441.884	211.959	515.766	3311.5	547.288	142.636	435.023	2389.12	382.252	20371.9	95.563	5092.98	547.288	142.636	2389.12	441.884	515.766	3311.5	218.467	652.949	686.883	651.794	378.897	614.032	10093.4	185.287	683.626	135.308	651.794	135.308	614.032	652.949	683.626	683.626	218.467	686.883	10093.4	185.287	1837.23	1430.06	0.778381	-0.361452	0.771443	0.353037	unchanged
neg_2966	S-(2-Chloroethyl)glutathione	42.3244	137.596	275.688	64.5767	294.335	339.461	327.297	84.0084	317.577	247.856	84.6488	275.191	21.1622	68.7979	327.297	84.0084	247.856	275.688	294.335	339.461	113.696	269.218	508.157	259.01	175.623	348.835	12378.4	59.9747	365.856	78.1844	259.01	78.1844	348.835	269.218	365.856	365.856	113.696	508.157	12378.4	59.9747	213.072	1455.69	6.83194	2.77229	0.333098	0.92445	unchanged
neg_2969	Hydroxymethylbilane	3.59124e-09	6.81631	2.48825	3.59124e-09	8.59724	16.489	22.5441	6.06819	0.0493795	7.90739	7.18248e-09	13.6326	1.79562e-09	3.40815	22.5441	6.06819	7.90739	2.48825	8.59724	16.489	1.45732	10.6391	12.0959	1.8571	2.63362	8.51133	216.562	3.59124e-09	12.2767	0.323717	1.8571	0.323717	8.51133	10.6391	12.2767	12.2767	1.45732	12.0959	216.562	3.59124e-09	7.09598	26.6357	3.75363	1.90829	0.382148	0.831092	unchanged
neg_2976	Liriodendrin	14.5237	202.524	57.5835	16.3054	51.0924	90.9587	94.2272	7.99881	65.6841	111.051	29.0474	405.047	7.26184	101.262	94.2272	7.99881	111.051	57.5835	51.0924	90.9587	3.41668	141.858	30.6672	66.8881	29.5058	51.6935	369.844	17.005	89.8523	25.672	66.8881	25.672	51.6935	141.858	89.8523	89.8523	3.41668	30.6672	369.844	17.005	71.1949	82.6403	1.16076	0.215071	0.773785	0.228971	unchanged
neg_2980	Desmethyldeschlorobenzoyl Indomethacin	25.919	62.119	475.886	210.968	70.7193	289.177	228.486	2800.55	516.824	67.2107	51.838	124.238	12.9595	31.0595	228.486	2800.55	67.2107	475.886	70.7193	289.177	90.3415	45.3941	74.1446	43.8319	143.182	650.016	252.389	5185.87	79.2173	224.475	43.8319	224.475	650.016	45.3941	79.2173	79.2173	90.3415	74.1446	252.389	5185.87	474.785	678.887	1.42988	0.515895	0.725344	0.349053	unchanged
neg_2990	(S)-Ureidoglycolate	16187.9	918.281	563.392	421.822	957.481	1111.28	1364.02	220.934	412.575	669.996	32375.9	1836.56	8093.96	459.141	1364.02	220.934	669.996	563.392	957.481	1111.28	275.7	8581.93	579.703	3442.1	783.647	391.124	685.038	158.762	1363.25	364.082	3442.1	364.082	391.124	8581.93	1363.25	1363.25	275.7	579.703	685.038	158.762	2282.77	1662.53	0.728296	-0.457402	0.729272	0.488416	unchanged
neg_2991	5-Hydroxyferulic acid	1636.32	73.2717	40.2229	92.8125	528.991	81.8381	190.504	71.6238	82.6823	544.42	3272.65	146.543	818.161	36.6358	190.504	71.6238	544.42	40.2229	528.991	81.8381	200.859	1076.75	361.117	236.269	83.815	53.2324	80.207	92.6629	111.096	263.014	236.269	263.014	53.2324	1076.75	111.096	111.096	200.859	361.117	80.207	92.6629	334.269	255.902	0.765558	-0.385416	0.676109	0.528609	unchanged
neg_2995	2'-Deamino-2'-hydroxyparomamine	1827.58	1415.66	1243.17	2034.66	6340.2	404.513	2156.3	717.753	10785	10898	3655.16	2831.31	913.791	707.828	2156.3	717.753	10898	1243.17	6340.2	404.513	2708.61	15710.6	1944.92	3962.62	1452.41	1799.68	895.382	766.256	2872.24	3545.5	3962.62	3545.5	1799.68	15710.6	2872.24	2872.24	2708.61	1944.92	895.382	766.256	3782.28	3565.82	0.942771	-0.085021	0.910254	0.0731086	unchanged
neg_2998	Metaflumizone	9.83516	16.6002	47.7229	18.8698	39.0253	179.268	30.2795	12.7028	0.000539054	78.7824	19.6703	33.2004	4.91758	8.30011	30.2795	12.7028	78.7824	47.7229	39.0253	179.268	13.5249	18.6753	1343.04	79.9716	56.8393	18.4649	1161.36	77.9419	58.4275	30.2966	79.9716	30.2966	18.4649	18.6753	58.4275	58.4275	13.5249	1343.04	1161.36	77.9419	43.3086	285.854	6.60041	2.72255	0.169444	1.36575	unchanged
neg_2999	Belinostat glucuronide	21.3751	98.373	68.7012	17.266	106.415	194.68	91.007	97.6079	3.59124e-09	150.372	42.7502	196.746	10.6876	49.1865	91.007	97.6079	150.372	68.7012	106.415	194.68	86.4163	31.9242	159.592	120.013	318.553	169.604	18965.7	47.6652	110.13	52.2889	120.013	52.2889	169.604	31.9242	110.13	110.13	86.4163	159.592	18965.7	47.6652	84.5796	2006.19	23.7195	4.568	0.334538	0.919879	unchanged
neg_300	[[(3R,4R,5S,6R)-3-Acetamido-4,5-dihydroxy-6-(hydroxymethyl)oxan-2-yl]amino] N-phenylcarbamate	1274.06	639.651	1181.27	1059.92	544.844	469.344	622.475	1582.38	5881.82	333.372	2548.12	1279.3	637.03	319.825	622.475	1582.38	333.372	1181.27	544.844	469.344	2512.95	706.348	1454	450.629	1155.38	461.966	589.888	845.995	487.789	1224.89	450.629	1224.89	461.966	706.348	487.789	487.789	2512.95	1454	589.888	845.995	1358.91	988.984	0.727775	-0.458436	0.519321	0.605462	unchanged
neg_3000	Estrone 3-sulfate	50.0861	128.264	99.5538	24.5067	146.26	112.381	611.004	21.4651	117.826	528.13	100.172	256.527	25.0431	64.1318	611.004	21.4651	528.13	99.5538	146.26	112.381	133.605	924.937	143.582	290.498	234.884	166.742	3217.11	49.4842	348.771	220.515	290.498	220.515	166.742	924.937	348.771	348.771	133.605	143.582	3217.11	49.4842	183.948	573.013	3.11509	1.63927	0.239514	1.13229	unchanged
neg_3001	Loxoribine	11.8324	194.411	281.228	187.93	301.906	2893.78	132.168	9.04577	58.7522	357.829	23.6648	388.823	5.9162	97.2057	132.168	9.04577	357.829	281.228	301.906	2893.78	95.5535	282.236	184.886	218.597	77.5125	182.429	792.479	97.2867	200.952	51.524	218.597	51.524	182.429	282.236	200.952	200.952	95.5535	184.886	792.479	97.2867	442.888	218.346	0.493004	-1.02033	0.446111	0.72591	unchanged
neg_3002	Cinncassiol A 19-glucoside	3.59124e-09	303.545	51.9994	8.58842	69.4467	4.55913	3.59124e-09	15.9793	3.59124e-09	6.26222	7.18248e-09	607.09	1.79562e-09	151.773	3.59124e-09	15.9793	6.26222	51.9994	69.4467	4.55913	3.59124e-09	14.777	57.4507	102.622	201.271	3.59124e-09	3.59124e-09	3.59124e-09	34.5484	3.59124e-09	102.622	3.59124e-09	3.59124e-09	14.777	34.5484	34.5484	3.59124e-09	57.4507	3.59124e-09	3.59124e-09	46.038	41.0669	0.892022	-0.16485	0.892387	0.0908928	unchanged
neg_3006	PG(a-13:0/PGE2)	34.2951	115.251	130.625	30.0671	171.328	21.0225	45.5492	168.228	193.968	998.82	68.5902	230.501	17.1476	57.6253	45.5492	168.228	998.82	130.625	171.328	21.0225	18.1043	969.416	361.944	117.05	50.3878	9.36719	2.2116	13.9335	402.044	177.114	117.05	177.114	9.36719	969.416	402.044	402.044	18.1043	361.944	2.2116	13.9335	190.915	212.157	1.11126	0.152201	0.874962	0.109025	unchanged
neg_301	Citrusin D	19460.2	8627.88	3648.11	4289.11	2200.7	5251.56	11867.4	6192.98	9595.56	1465.73	38920.4	17255.8	9730.09	4313.94	11867.4	6192.98	1465.73	3648.11	2200.7	5251.56	13154.1	1894.3	4442.01	9190.72	3314.86	4459.75	13934.9	6276.54	2200.72	3016.94	9190.72	3016.94	4459.75	1894.3	2200.72	2200.72	13154.1	4442.01	13934.9	6276.54	7259.92	6188.48	0.852417	-0.230368	0.633995	0.578069	unchanged
neg_3011	2,4-Dihydroxy-6-pentylbenzoate	640.564	837.532	470.337	685.251	804.721	24009.5	829.613	376.52	905.139	725.037	1281.13	1675.06	320.282	418.766	829.613	376.52	725.037	470.337	804.721	24009.5	261.228	921.915	18151.4	1064.78	492.953	393.176	615.666	279.367	750.471	430.583	1064.78	430.583	393.176	921.915	750.471	750.471	261.228	18151.4	615.666	279.367	3028.42	2336.16	0.771412	-0.374427	0.815539	0.177866	unchanged
neg_3015	Aflatoxin G2a	250.822	4.08851	3.59124e-09	2.99321	9.58197	6329.62	25.9085	202.553	3.59124e-09	12.1484	501.643	8.17703	125.411	2.04426	25.9085	202.553	12.1484	3.59124e-09	9.58197	6329.62	23.0839	2.7727	127.73	28.8771	9.4482	19.6973	18.612	47.8799	12.4119	4.83497	28.8771	4.83497	19.6973	2.7727	12.4119	12.4119	23.0839	127.73	18.612	47.8799	683.771	29.5348	0.043194	-4.53302	0.324744	0.950572	unchanged
neg_3018	Aldoxorubicin	102.549	148.438	4067.61	41.1547	247.911	188.855	243.447	61.628	92.1104	383.348	205.099	296.876	51.2747	74.2189	243.447	61.628	383.348	4067.61	247.911	188.855	90.1145	344.242	166.11	171.125	146.215	290.004	1998.9	75.6092	185.399	58.4484	171.125	58.4484	290.004	344.242	185.399	185.399	90.1145	166.11	1998.9	75.6092	557.705	352.617	0.632263	-0.661403	0.643665	0.535667	unchanged
neg_302	Nap-Gly-OH	5593.82	4987.31	1295.01	1269.82	1450.18	12627.4	3606.17	1779.28	2797.84	646.139	11187.6	9974.62	2796.91	2493.65	3606.17	1779.28	646.139	1295.01	1450.18	12627.4	4918.69	849.719	2197.42	3864.91	2024.31	1427.85	4065.8	2185.93	1329.19	1176.55	3864.91	1176.55	1427.85	849.719	1329.19	1329.19	4918.69	2197.42	4065.8	2185.93	3605.29	2404.04	0.666808	-0.584658	0.342995	0.942532	unchanged
neg_3020	(1R)-Glutathionyl-(2R)-hydroxy-1,2-dihydronaphthalene	4.66326	6.53928	4.58765	6.54206	29.8756	418.367	684.023	3.59124e-09	3.59124e-09	40.9076	9.32653	13.0786	2.33163	3.26964	684.023	3.59124e-09	40.9076	4.58765	29.8756	418.367	21.9037	8.96333	36.7219	35.3542	32.4398	33.874	95.2153	292.853	1.2947	3.59124e-09	35.3542	3.59124e-09	33.874	8.96333	1.2947	1.2947	21.9037	36.7219	95.2153	292.853	119.551	55.862	0.467266	-1.09768	0.440522	0.700343	unchanged
neg_3024	Crocin 5	643.67	2159.13	349.074	620.065	740.763	1656.07	2623.12	2516.99	699.982	993.345	1287.34	4318.26	321.835	1079.57	2623.12	2516.99	993.345	349.074	740.763	1656.07	779.374	1623.97	333.312	389.98	380.867	719.435	1083.32	487.778	814.34	440.431	389.98	440.431	719.435	1623.97	814.34	814.34	779.374	333.312	1083.32	487.778	1300.22	705.281	0.542431	-0.882488	0.0696587	1.77507	unchanged
neg_3026	4-(Ethoxymethyl)phenol	352.837	46.0018	17.7098	29.4525	145.882	31.4937	33.8987	41.786	9.72651	129.907	705.674	92.0035	176.419	23.0009	33.8987	41.786	129.907	17.7098	145.882	31.4937	24.609	122.389	38.4341	21.1926	161.083	19.5672	15.3117	34.063	10.953	174.278	21.1926	174.278	19.5672	122.389	10.953	10.953	24.609	38.4341	15.3117	34.063	83.8695	62.1881	0.741487	-0.431507	0.586186	0.61599	unchanged
neg_3029	L-Thyronine	79.0896	224.051	60.3027	51.1182	2334.75	179.804	47.0578	0.894249	75.7656	276.987	158.179	448.101	39.5448	112.025	47.0578	0.894249	276.987	60.3027	2334.75	179.804	54.2327	901.057	2372.07	1496.56	86.0647	1425.41	12.2656	466.292	2081.61	100.669	1496.56	100.669	1425.41	901.057	2081.61	2081.61	54.2327	2372.07	12.2656	466.292	332.982	899.622	2.70171	1.43387	0.13451	1.50809	unchanged
neg_3032	Physagulin G	71.9663	114.59	257.565	67.3724	130.58	105.826	360.678	24.8157	69.5954	307.255	143.933	229.18	35.9831	57.2949	360.678	24.8157	307.255	257.565	130.58	105.826	144.393	666.455	333.338	182.038	215.904	361.163	358.099	1335.34	206.856	95.4173	182.038	95.4173	361.163	666.455	206.856	206.856	144.393	333.338	358.099	1335.34	151.024	389.9	2.5817	1.36832	0.0775967	1.75138	unchanged
neg_3036	3-Butynoate	6.90902	5.83357	0.103152	1.92404	11.4566	10.3224	11.828	1.4958	3.59124e-09	10.3875	13.818	11.6671	3.45451	2.91679	11.828	1.4958	10.3875	0.103152	11.4566	10.3224	16.6781	7.29972	2.39721	4.41216	8.03869	4.92837	119.108	3.59124e-09	16.3798	3.59124e-09	4.41216	3.59124e-09	4.92837	7.29972	16.3798	16.3798	16.6781	2.39721	119.108	3.59124e-09	6.02601	17.9242	2.97447	1.57263	0.326846	0.931078	unchanged
neg_3038	4-Hydroxy-6-methyl-3-(1H-pyrazol-3-yl)-2H-pyran-2-one	6.49859	39.3764	10.7036	74.5689	24.3763	9.22092	6.87569	3.94344	2.08372	43.3641	12.9972	78.7528	3.24929	19.6882	6.87569	3.94344	43.3641	10.7036	24.3763	9.22092	10.2928	4.86441	14.758	10.7004	25.7152	15.5794	125.292	3.59124e-09	3.38335	5.21678	10.7004	5.21678	15.5794	4.86441	3.38335	3.38335	10.2928	14.758	125.292	3.59124e-09	22.1012	21.5802	0.976429	-0.0344129	0.970647	0.0771805	unchanged
neg_3041	Tazobactam	19.909	443.449	31.739	260.401	212.84	193.835	70.0391	2410.95	87.9669	56.9214	39.8181	886.898	9.95452	221.725	70.0391	2410.95	56.9214	31.739	212.84	193.835	8941.04	28.5046	43.7693	261.707	7165.2	12743.2	5943.39	20215.3	143.835	16.1352	261.707	16.1352	12743.2	28.5046	143.835	143.835	8941.04	43.7693	5943.39	20215.3	378.805	5550.21	14.6519	3.87301	0.0424614	2.05181	up
neg_3043	N-(5-Amino-2-methylphenyl)-4-(3-pyridyl)-2-pyrimidineamine	90.9108	4271.06	199.918	283.276	480.835	62.3408	191.299	20.5344	168.658	339.731	181.822	8542.13	45.4554	2135.53	191.299	20.5344	339.731	199.918	480.835	62.3408	250.401	392.118	5436.2	418.502	151.902	351.93	48.2356	104.923	758.771	2165.08	418.502	2165.08	351.93	392.118	758.771	758.771	250.401	5436.2	48.2356	104.923	610.857	1007.81	1.64982	0.722313	0.560724	0.579797	unchanged
neg_3045	Benzoyl-fvr-pna	696.274	1649.56	108.254	785.833	323.096	346.315	288.573	69.9761	827.328	484.056	1392.55	3299.12	348.137	824.781	288.573	69.9761	484.056	108.254	323.096	346.315	107.916	371.106	176.781	561.301	303.244	196.843	2146.89	647.718	253.308	181.142	561.301	181.142	196.843	371.106	253.308	253.308	107.916	176.781	2146.89	647.718	557.927	494.625	0.886542	-0.17374	0.796592	0.330897	unchanged
neg_3047	Homoanserine	1676.01	348.861	82.8924	579.69	756.389	830.09	233.34	223.956	311.12	2186.07	3352.02	697.722	838.005	174.431	233.34	223.956	2186.07	82.8924	756.389	830.09	458.78	1225.26	1864.51	3449.19	549.381	357.366	538.161	296.822	557.608	127.494	3449.19	127.494	357.366	1225.26	557.608	557.608	458.78	1864.51	538.161	296.822	722.842	942.457	1.30382	0.382746	0.580401	0.528967	unchanged
neg_3049	8-O-Acetyl shanzhiside methyl ester	102.898	225.699	589.06	135.441	106.307	382.002	283.428	215.779	30.3504	218.677	205.796	451.397	51.4489	112.849	283.428	215.779	218.677	589.06	106.307	382.002	132.666	239.84	83.9805	81.3003	172.861	94.3571	96.3069	23.3988	95.2144	48.5523	81.3003	48.5523	94.3571	239.84	95.2144	95.2144	132.666	83.9805	96.3069	23.3988	228.964	106.848	0.466657	-1.09957	0.0464324	1.96725	down
neg_3050	Pentigetide	432.819	860.455	3938.77	452.505	1434.19	2124.91	2119.6	334.394	813.933	2198.85	865.638	1720.91	216.409	430.228	2119.6	334.394	2198.85	3938.77	1434.19	2124.91	594.064	2011.79	1013.54	1144.3	1703.35	1373.43	2860.21	689.816	1512.7	267.286	1144.3	267.286	1373.43	2011.79	1512.7	1512.7	594.064	1013.54	2860.21	689.816	1471.04	1317.05	0.895317	-0.159529	0.72686	0.36385	unchanged
neg_3057	CDP-DG(PGF1alpha/20:1(11Z))	3.59124e-09	18.9233	30.9784	10.0937	17.3973	202026	32.0008	3.59124e-09	3.59124e-09	68.5206	7.18248e-09	37.8465	1.79562e-09	9.46163	32.0008	3.59124e-09	68.5206	30.9784	17.3973	202026	3.59124e-09	117.082	13.3589	3.59124e-09	6.85012	24.9184	199.272	3.59124e-09	9.51496	6.49172	3.59124e-09	6.49172	24.9184	117.082	9.51496	9.51496	3.59124e-09	13.3589	199.272	3.59124e-09	20220.4	37.7488	0.00186687	-9.06516	0.343845	0.905479	unchanged
neg_3061	5-Dihydroxyhept-6-enoic acid	361.759	64.9479	28.4962	49.0878	42.102	19.077	38.3305	54.4947	18.8772	114.011	723.519	129.896	180.88	32.474	38.3305	54.4947	114.011	28.4962	42.102	19.077	44.9136	73.5785	117.078	91.4536	152.285	54.8502	49.6459	106.49	724.317	68.9667	91.4536	68.9667	54.8502	73.5785	724.317	724.317	44.9136	117.078	49.6459	106.49	79.1184	148.358	1.87514	0.906997	0.357312	0.745186	unchanged
neg_3062	7-Deoxyloganetic alcohol	173.302	95.0594	50.8973	47.9213	385.66	25.9665	84.4935	16.3065	87.7167	633.99	346.603	190.119	86.6508	47.5297	84.4935	16.3065	633.99	50.8973	385.66	25.9665	117.545	239.157	175.077	179.816	116.987	29.744	46.54	81.2592	226.624	117.485	179.816	117.485	29.744	239.157	226.624	226.624	117.545	175.077	46.54	81.2592	160.131	133.023	0.830715	-0.267574	0.69173	0.417201	unchanged
neg_3064	Aminofurantoin	198.637	137.635	206.12	44.6611	42687.7	394.169	1390.44	73.5262	464.668	968.185	397.275	275.27	99.3187	68.8176	1390.44	73.5262	968.185	206.12	42687.7	394.169	5641.41	659.973	1593.75	23518.2	81.7675	495.142	1013.12	379.307	62.1992	13890.2	23518.2	13890.2	495.142	659.973	62.1992	62.1992	5641.41	1593.75	1013.12	379.307	4656.57	4733.5	1.01652	0.0236397	0.987704	0.172686	unchanged
neg_3066	N2-(2-Carboxymethyl-2-hydroxysuccinoyl)arginine	1117.15	2054.26	309.802	2903.7	3926.05	4583.18	2312.04	1418.7	537.088	2515.7	2234.3	4108.53	558.575	1027.13	2312.04	1418.7	2515.7	309.802	3926.05	4583.18	1260.9	922.56	1839.2	2749.71	1465.15	1654.63	955.013	1660.97	13367.2	250.791	2749.71	250.791	1654.63	922.56	13367.2	13367.2	1260.9	1839.2	955.013	1660.97	2167.77	2612.61	1.20521	0.269282	0.736582	0.279905	unchanged
neg_3067	(2R,5R)-2-[6-(Cyclopentylamino)-8-(methylamino)purin-9-yl]-5-(hydroxymethyl)oxolane-3,4-diol	1242.76	967.943	183.312	933.458	945.293	649.503	2950.83	1431.79	2375.11	1375.92	2485.53	1935.89	621.381	483.972	2950.83	1431.79	1375.92	183.312	945.293	649.503	200.634	1843.44	754.342	435.871	603.767	320.518	198.614	902.745	488.233	429.169	435.871	429.169	320.518	1843.44	488.233	488.233	200.634	754.342	198.614	902.745	1305.59	617.734	0.473145	-1.07965	0.036779	1.95426	down
neg_307	VINYLSULFONIC ACID	3.59124e-09	3.59124e-09	494.126	8.83964	3.59124e-09	3.59124e-09	15.604	3.59124e-09	3.59124e-09	3.59124e-09	7.18248e-09	7.18248e-09	1.79562e-09	1.79562e-09	15.604	3.59124e-09	3.59124e-09	494.126	3.59124e-09	3.59124e-09	3.59124e-09	3.59124e-09	3.59124e-09	3.59124e-09	7.90233	1375.64	5.17247	3.59124e-09	101.466	3.59124e-09	3.59124e-09	3.59124e-09	1375.64	3.59124e-09	101.466	101.466	3.59124e-09	3.59124e-09	5.17247	3.59124e-09	51.857	149.018	2.87363	1.52288	0.516935	0.634428	unchanged
neg_3070	(-)-Epiafzelechin	1124.01	566.091	2238.22	58.3409	165.888	173.26	316.557	717.043	132.684	491.357	2248.03	1132.18	562.007	283.045	316.557	717.043	491.357	2238.22	165.888	173.26	130.44	294.384	229.372	564.046	166.536	718.917	176.56	184.83	7456.82	92.1298	564.046	92.1298	718.917	294.384	7456.82	7456.82	130.44	229.372	176.56	184.83	598.346	1001.4	1.67362	0.742972	0.602145	0.374503	unchanged
neg_3071	PA(22:5(7Z,10Z,13Z,16Z,19Z)/6 keto-PGF1alpha)	3.59124e-09	149.876	22.2951	2893.32	28.9968	52.8214	81.7959	3.59124e-09	3.59124e-09	167.423	7.18248e-09	299.751	1.79562e-09	74.9378	81.7959	3.59124e-09	167.423	22.2951	28.9968	52.8214	28.4222	168.028	76.9515	78.3278	2.29774	7.04037	34.4082	3.59124e-09	49.3446	21.6296	78.3278	21.6296	7.04037	168.028	49.3446	49.3446	28.4222	76.9515	34.4082	3.59124e-09	339.653	46.645	0.137331	-2.86427	0.33033	0.981105	unchanged
neg_3079	PC(20:5(5Z,8Z,11Z,14Z,17Z)/5-iso PGF2VI)	3.59124e-09	12.4142	89.1815	47.4703	128.579	3.59124e-09	3.92756	333.839	50.0412	1227	7.18248e-09	24.8284	1.79562e-09	6.20711	3.92756	333.839	1227	89.1815	128.579	3.59124e-09	11.4	41.6959	198.635	100.75	22.7218	2.2853	3.59124e-09	1.47	165.881	1.41406	100.75	1.41406	2.2853	41.6959	165.881	165.881	11.4	198.635	3.59124e-09	1.47	189.245	54.6252	0.288648	-1.79262	0.296197	1.11933	unchanged
neg_308	2-Hydroxyethanesulfonate	75.0091	206.979	23608.6	192.558	39.7824	371.376	1028.74	104.705	125.152	24.9021	150.018	413.958	37.5046	103.49	1028.74	104.705	24.9021	23608.6	39.7824	371.376	84.742	24.9648	93.3983	34.8122	250.677	42700.7	921.692	145.78	5404.89	345.034	34.8122	345.034	42700.7	24.9648	5404.89	5404.89	84.742	93.3983	921.692	145.78	2577.78	5000.67	1.93991	0.955992	0.623382	0.461235	unchanged
neg_3082	Aspirin	8.28636	44.6086	5.4645	174.201	52.8205	73.447	8.18337	41.1082	46.8419	35.5482	16.5727	89.2171	4.14318	22.3043	8.18337	41.1082	35.5482	5.4645	52.8205	73.447	5.40911	4.85256	49.3183	23.1271	35.3198	104.657	223.031	5.08613	14.9908	2.97089	23.1271	2.97089	104.657	4.85256	14.9908	14.9908	5.40911	49.3183	223.031	5.08613	49.0509	46.8763	0.955665	-0.0654226	0.936506	0.080435	unchanged
neg_3085	Resiniferatoxin	591.88	379.574	139.32	150.691	439.916	5193.29	555.591	191.469	217.375	663.621	1183.76	759.149	295.94	189.787	555.591	191.469	663.621	139.32	439.916	5193.29	145.967	608.397	426.259	366.168	274.057	135.043	84.883	135.563	313.392	109.523	366.168	109.523	135.043	608.397	313.392	313.392	145.967	426.259	84.883	135.563	852.273	259.925	0.304979	-1.71322	0.255991	1.10154	unchanged
neg_3087	(1R,6S)-1,6-Dihydroxycyclohexa-2,4-diene-1-carboxylate	1049.14	13799.4	252.835	895.79	5790.03	764.512	842.452	688.517	1239.63	6014.6	2098.29	27598.9	524.572	6899.72	842.452	688.517	6014.6	252.835	5790.03	764.512	1778.72	1060.38	2447.58	2594.39	577.271	403.365	900.107	443.426	4883.82	14695.1	2594.39	14695.1	403.365	1060.38	4883.82	4883.82	1778.72	2447.58	900.107	443.426	3133.69	2978.42	0.950449	-0.0733191	0.936909	0.0820837	unchanged
neg_3088	4,8-Dihydroxyquinoline	91.363	90.5045	2.99366	2.64122	38.5459	36.4402	5.8505	4.7882	3.59124e-09	13.3663	182.726	181.009	45.6815	45.2523	5.8505	4.7882	13.3663	2.99366	38.5459	36.4402	188.542	40.7658	9.08113	30.2624	49.2077	12.9333	23.722	3.59124e-09	9.01726	8.24163	30.2624	8.24163	12.9333	40.7658	9.01726	9.01726	188.542	9.08113	23.722	3.59124e-09	28.6493	37.1773	1.29767	0.375921	0.688026	0.37609	unchanged
neg_3092	Allopurinol	2491.9	1343.84	866.353	3061.98	2410.87	3583.36	1624.75	2374.09	732.898	4111.66	4983.81	2687.68	1245.95	671.921	1624.75	2374.09	4111.66	866.353	2410.87	3583.36	2912.91	2887.57	1483.04	1812.44	2360.85	1071.04	823.358	1130.25	2440.85	19675.3	1812.44	19675.3	1071.04	2887.57	2440.85	2440.85	2912.91	1483.04	823.358	1130.25	2260.17	3659.76	1.61924	0.695318	0.462682	0.767315	unchanged
neg_3094	Asp-HoPhe-OH	810.117	3863.45	301.698	1141.13	1663.99	39965	2747.78	2662.05	657.743	2804.77	1620.23	7726.89	405.058	1931.72	2747.78	2662.05	2804.77	301.698	1663.99	39965	6730.17	1469.7	1169.04	1116.19	1640.09	11465.5	1727.93	1685.57	1474.11	3573.51	1116.19	3573.51	11465.5	1469.7	1474.11	1474.11	6730.17	1169.04	1727.93	1685.57	5661.78	3205.18	0.566109	-0.820849	0.549812	0.54499	unchanged
neg_3096	Phenolphthalein glucuronide	10.7127	55.6017	11.6675	39.6024	87.4305	81.1131	100.519	37.0192	16.0309	130.383	21.4254	111.203	5.35634	27.8008	100.519	37.0192	130.383	11.6675	87.4305	81.1131	11.561	11.9893	82.7112	125.665	214.683	39.6707	6289.07	105.396	318.059	62.6521	125.665	62.6521	39.6707	11.9893	318.059	318.059	11.561	82.7112	6289.07	105.396	57.008	726.146	12.7376	3.67102	0.307769	0.973366	unchanged
neg_3098	norerythromycin	12.4617	17.3149	11.4136	47.4452	68.3277	0.139861	65.0892	19.219	510.384	151.672	24.9233	34.6299	6.23083	8.65747	65.0892	19.219	151.672	11.4136	68.3277	0.139861	338.093	414.819	38.6333	88.5536	12.1481	51.3704	31.351	20.1645	22.4083	3.60829	88.5536	3.60829	51.3704	414.819	22.4083	22.4083	338.093	38.6333	31.351	20.1645	90.3467	102.115	1.13026	0.17665	0.863553	0.229222	unchanged
neg_3099	homocamptothecin	49.0752	188.426	100.002	129.434	171.888	1379.55	279.066	1083.28	104.511	474.223	98.1504	376.852	24.5376	94.213	279.066	1083.28	474.223	100.002	171.888	1379.55	62.4763	291.249	200.603	259.041	229.41	117.302	488.057	61.2354	176.958	107.254	259.041	107.254	117.302	291.249	176.958	176.958	62.4763	200.603	488.057	61.2354	395.945	199.359	0.503501	-0.989934	0.222567	1.20119	unchanged
neg_3101	[3-Hexadecanoyloxy-2-[6-[(4-nitro-2,1,3-benzoxadiazol-7-yl)amino]hexanoyloxy]propyl] 2-(trimethylazaniumyl)ethyl phosphate	146.972	2572.23	455.316	632.513	895.312	1151.86	1384.58	505.541	1522.49	514.335	293.944	5144.46	73.4861	1286.11	1384.58	505.541	514.335	455.316	895.312	1151.86	582.705	872.717	780.394	1339.91	1543.31	460.701	1539.29	340.264	1458.27	77.5609	1339.91	77.5609	460.701	872.717	1458.27	1458.27	582.705	780.394	1539.29	340.264	978.115	899.514	0.91964	-0.120858	0.784311	0.223546	unchanged
neg_3102	Lacto-N-neohexaose	3.59124e-09	3.59124e-09	3.59124e-09	3.59124e-09	3.59124e-09	0.803098	0.334688	3.59124e-09	3.59124e-09	3.59124e-09	7.18248e-09	7.18248e-09	1.79562e-09	1.79562e-09	0.334688	3.59124e-09	3.59124e-09	3.59124e-09	3.59124e-09	0.803098	3.59124e-09	3.59124e-09	3.59124e-09	3.59124e-09	3.59124e-09	21.5695	5.11409	3.59124e-09	3.59124e-09	3.59124e-09	3.59124e-09	3.59124e-09	21.5695	3.59124e-09	3.59124e-09	3.59124e-09	3.59124e-09	3.59124e-09	5.11409	3.59124e-09	0.113779	2.66836	23.4522	4.55165	0.267639	1.119	unchanged
neg_3104	Ethyl Phenylglyoxylate	31.8264	374.016	301.241	87.9371	111.793	180.99	55.4897	135.07	9.60589	59.9911	63.6527	748.032	15.9132	187.008	55.4897	135.07	59.9911	301.241	111.793	180.99	8.15697	22.4844	56.1497	80.7472	156.265	69.6573	119.513	24.1989	124.448	54.0363	80.7472	54.0363	69.6573	22.4844	124.448	124.448	8.15697	56.1497	119.513	24.1989	134.796	71.5657	0.530918	-0.913438	0.146901	1.46599	unchanged
neg_3108	3,5-Dimethyl-3'-isopropyl-L-thyronine	671.288	231.213	19424.6	320.369	1717.45	101.8	215.385	416.825	86.8894	981.116	1342.58	462.425	335.644	115.606	215.385	416.825	981.116	19424.6	1717.45	101.8	279.636	607.146	459.18	332.32	395.303	280.24	55.8886	180.703	704.168	2110.78	332.32	2110.78	280.24	607.146	704.168	704.168	279.636	459.18	55.8886	180.703	2416.7	540.537	0.223668	-2.16057	0.350049	0.992442	unchanged
neg_3109	3-[Bis(4-methoxyphenyl)methylidene]-1H-indol-2-one	81.1094	158.954	11.0962	81.2191	190.766	855.907	625.032	121.15	106.178	235.46	162.219	317.908	40.5547	79.477	625.032	121.15	235.46	11.0962	190.766	855.907	46.4003	156.299	223.228	94.3779	80.2885	36.903	215.618	327.214	170.588	37.6246	94.3779	37.6246	36.903	156.299	170.588	170.588	46.4003	223.228	215.618	327.214	246.687	138.854	0.562875	-0.829113	0.263548	1.05385	unchanged
neg_3116	CDP-DG(i-12:0/6 keto-PGF1alpha)	1.46117	3.59124e-09	26.2252	3.59124e-09	3.59124e-09	3.59124e-09	3.05742	3.59124e-09	3.59124e-09	10.142	2.92234	7.18248e-09	0.730584	1.79562e-09	3.05742	3.59124e-09	10.142	26.2252	3.59124e-09	3.59124e-09	3.59124e-09	1.73547	3.59124e-09	5.54188	3.59124e-09	23.4288	1.10484	3.59124e-09	4.79793	3.59124e-09	5.54188	3.59124e-09	23.4288	1.73547	4.79793	4.79793	3.59124e-09	3.59124e-09	1.10484	3.59124e-09	4.08858	3.66089	0.895396	-0.159402	0.904356	0.185422	unchanged
neg_3118	2-Ethyloxirene	3.59124e-09	3.59124e-09	3.59124e-09	30.1302	3.59124e-09	3.59124e-09	3.59124e-09	16.0563	3.59124e-09	13.656	7.18248e-09	7.18248e-09	1.79562e-09	1.79562e-09	3.59124e-09	16.0563	13.656	3.59124e-09	3.59124e-09	3.59124e-09	3.59124e-09	3.59124e-09	3.59124e-09	3.59124e-09	3.59124e-09	2409.32	3.59124e-09	3.59124e-09	3.59124e-09	3.59124e-09	3.59124e-09	3.59124e-09	2409.32	3.59124e-09	3.59124e-09	3.59124e-09	3.59124e-09	3.59124e-09	3.59124e-09	3.59124e-09	5.98424	240.932	40.261	5.33131	0.354994	0.944603	unchanged
neg_3119	Iridotrial	83.8342	433.314	82.5919	277.713	173.881	84.7921	34.5779	90.3333	911.576	161.703	167.668	866.628	41.9171	216.657	34.5779	90.3333	161.703	82.5919	173.881	84.7921	10.1391	95.6188	369.159	359.36	238.95	150.214	360.362	134.423	130.619	422.803	359.36	422.803	150.214	95.6188	130.619	130.619	10.1391	369.159	360.362	134.423	233.432	227.165	0.973153	-0.0392618	0.94859	0.00310346	unchanged
neg_312	D-Glucosamine	704.528	2832.27	491.395	1598.17	1172.51	739.834	713.933	595.412	919.258	1094.52	1409.06	5664.55	352.264	1416.14	713.933	595.412	1094.52	491.395	1172.51	739.834	762	882.029	1297.47	858.408	1105.14	473.828	792.384	850.952	936.586	888.327	858.408	888.327	473.828	882.029	936.586	936.586	762	1297.47	792.384	850.952	1086.18	884.712	0.814514	-0.295988	0.400279	0.834492	unchanged
neg_3120	5-Methylthio-D-ribose	3.03786	22.6378	185.387	3.0985	4.89549	20.8939	3.36963	3.01477	3.5303	5.18823	6.07571	45.2755	1.51893	11.3189	3.36963	3.01477	5.18823	185.387	4.89549	20.8939	3.39112	11.7541	4.14509	9.60289	0.562697	40.6278	3.59124e-09	1.95806	10.4842	24.6892	9.60289	24.6892	40.6278	11.7541	10.4842	10.4842	3.39112	4.14509	3.59124e-09	1.95806	25.5053	10.7215	0.420365	-1.25029	0.440006	0.825868	unchanged
neg_3122	METHYLORSELLINIC ACID, ETHYL ESTER	605.528	401.523	78.5022	1140.72	2602.57	113.945	8864.48	129.073	360.392	737.63	1211.06	803.045	302.764	200.761	8864.48	129.073	737.63	78.5022	2602.57	113.945	1518.46	970.861	357.983	989.101	212.97	122.1	148.198	266.201	1987.37	5060.67	989.101	5060.67	122.1	970.861	1987.37	1987.37	1518.46	357.983	148.198	266.201	1503.44	1163.39	0.773821	-0.369928	0.732796	0.27036	unchanged
neg_3124	4a-Hydroxytetrahydrobiopterin	1469.17	323.648	5164.99	331.737	3675.66	516.51	610.422	176.657	833.52	2790.97	2938.34	647.296	734.585	161.824	610.422	176.657	2790.97	5164.99	3675.66	516.51	623.684	1367.97	1398.7	2273.73	461.923	1079.95	1086.6	391.157	1085.04	603.212	2273.73	603.212	1079.95	1367.97	1085.04	1085.04	623.684	1398.7	1086.6	391.157	1589.33	1037.2	0.652601	-0.615728	0.354425	0.940613	unchanged
neg_3126	(R)-Apiumetin glucoside	70.2047	888.287	724.221	748.934	223.094	455.678	613.854	3435.76	65.2597	265.739	140.409	1776.57	35.1023	444.144	613.854	3435.76	265.739	724.221	223.094	455.678	299.209	851.689	300.512	86.0909	3532.31	783.396	277.011	214.135	503.679	291.833	86.0909	291.833	783.396	851.689	503.679	503.679	299.209	300.512	277.011	214.135	749.103	713.986	0.953121	-0.0692686	0.938531	0.0359245	unchanged
neg_3128	Hesperidin	651.827	612.088	246014	2132	4323.14	1367.6	1065.35	726.725	961.211	2527.57	1303.65	1224.18	325.913	306.044	1065.35	726.725	2527.57	246014	4323.14	1367.6	428.197	1330.92	1148.09	11817.5	1109.99	56951.3	1478.61	441.171	3212.18	11703.4	11817.5	11703.4	56951.3	1330.92	3212.18	3212.18	428.197	1148.09	1478.61	441.171	26038.1	8962.14	0.344193	-1.53871	0.51119	0.708471	unchanged
neg_3129	Lys-Cys-Thr-Cys-Cys-Ala	196.713	275.295	4358.65	151.738	274.552	84.5557	345.543	17.8015	247.148	611.781	393.426	550.59	98.3564	137.648	345.543	17.8015	611.781	4358.65	274.552	84.5557	147.296	619.112	331.61	276.598	274.752	456.165	225.569	100.018	256.083	111.615	276.598	111.615	456.165	619.112	256.083	256.083	147.296	331.61	225.569	100.018	656.377	279.882	0.426404	-1.22971	0.390114	0.921818	unchanged
neg_3131	N-desalkyl delavirdine	19.4508	63.5032	337.127	17.1947	56.9917	34.3868	123.957	10.8338	27.4675	223.961	38.9017	127.006	9.72542	31.7516	123.957	10.8338	223.961	337.127	56.9917	34.3868	49.7784	143.611	48.686	123.533	62.4904	899.178	64.7657	7.91099	66.5171	8.96352	123.533	8.96352	899.178	143.611	66.5171	66.5171	49.7784	48.686	64.7657	7.91099	91.4872	147.543	1.61272	0.689496	0.550687	0.588833	unchanged
neg_3134	Idelalisib	23.2597	54.9856	3.59124e-09	13.2836	54.8269	108.611	116.523	29.9898	0.159577	179.009	46.5195	109.971	11.6299	27.4928	116.523	29.9898	179.009	3.59124e-09	54.8269	108.611	12.1966	151.014	157.914	194.1	130.948	4954.58	25.0781	3.67916	61.2058	28.493	194.1	28.493	4954.58	151.014	61.2058	61.2058	12.1966	157.914	25.0781	3.67916	58.0647	571.921	9.84972	3.30008	0.31954	1.02008	unchanged
neg_3135	8-Aminohexylamino cAMP	3.59124e-09	3.59124e-09	18.9997	3.59124e-09	3.42478	3.03962	0.730621	3.59124e-09	1.04017	21.5012	7.18248e-09	7.18248e-09	1.79562e-09	1.79562e-09	0.730621	3.59124e-09	21.5012	18.9997	3.42478	3.03962	2.64508	9.70437	1.1053	2.95534	3.59124e-09	34.3102	3.64664	3.59124e-09	4.30398	3.26326	2.95534	3.26326	34.3102	9.70437	4.30398	4.30398	2.64508	1.1053	3.64664	3.59124e-09	4.87362	6.19342	1.27081	0.345743	0.754721	0.27069	unchanged
neg_3136	3A-Deolivosylpremithramycin B	3.59124e-09	3.59124e-09	0.803777	3.59124e-09	2.89653	3.59124e-09	5.79682	3.59124e-09	3.59124e-09	3.59124e-09	7.18248e-09	7.18248e-09	1.79562e-09	1.79562e-09	5.79682	3.59124e-09	3.59124e-09	0.803777	2.89653	3.59124e-09	3.59124e-09	4.45377	3.59124e-09	1.52708	3.59124e-09	4.05848	2.10003	3.59124e-09	1.56425	1.10629	1.52708	1.10629	4.05848	4.45377	1.56425	1.56425	3.59124e-09	3.59124e-09	2.10003	3.59124e-09	0.949713	1.48099	1.55941	0.640998	0.518116	0.709999	unchanged
neg_3138	(R)C(R)S-S-Propylcysteine sulfoxide	185.898	1873.43	67.0554	1646.92	105.607	1499.98	2001.56	1986.08	2964.62	28.2261	371.795	3746.86	92.9488	936.714	2001.56	1986.08	28.2261	67.0554	105.607	1499.98	27.5266	2002.43	281.418	83.3986	152.921	39.4903	296.715	711.132	83.2206	618.762	83.3986	618.762	39.4903	2002.43	83.2206	83.2206	27.5266	281.418	296.715	711.132	1235.94	429.701	0.347672	-1.5242	0.0537642	1.79805	unchanged
neg_314	3-Phenyl-2-thioxoimidazolidin-4-one	1098.34	658.879	276.153	363.639	4662.15	202.887	9226.34	1063.76	236.364	2815.84	2196.67	1317.76	549.169	329.439	9226.34	1063.76	2815.84	276.153	4662.15	202.887	205.682	2233.8	875.569	28074.3	701.955	653.495	363.072	5683.94	750.217	1003.43	28074.3	1003.43	653.495	2233.8	750.217	750.217	205.682	875.569	363.072	5683.94	2060.44	4054.55	1.96781	0.976591	0.501166	0.75264	unchanged
neg_3142	Dopaxanthin quinone	51.7465	1454.6	872.874	4393.27	1392.11	5427.98	976.424	350.469	45.663	155.513	103.493	2909.2	25.8732	727.3	976.424	350.469	155.513	872.874	1392.11	5427.98	8944.99	74.1008	194.289	182.256	9436.62	6110.2	5376.55	2654.2	3585.92	71.7713	182.256	71.7713	6110.2	74.1008	3585.92	3585.92	8944.99	194.289	5376.55	2654.2	1512.06	3663.09	2.42257	1.27654	0.122104	1.57136	unchanged
neg_3146	gamma-L-Glutamyl-S-(hercyn-2-yl)-L-cysteine S-oxide	3.59124e-09	2.90766	64.5492	3.59124e-09	5.79539	1.62772	5.4897	3.59124e-09	1.00133	1.10465	7.18248e-09	5.81533	1.79562e-09	1.45383	5.4897	3.59124e-09	1.10465	64.5492	5.79539	1.62772	3.59124e-09	6.41714	5.1028	1.43951	3.59124e-09	66.1266	5.16043	3.59124e-09	5.42061	6.63888	1.43951	6.63888	66.1266	6.41714	5.42061	5.42061	3.59124e-09	5.1028	5.16043	3.59124e-09	8.24757	9.63059	1.16769	0.223656	0.878653	0.126674	unchanged
neg_3148	Pondaplin	40.3771	539.42	66.6824	15.4664	704.845	538.854	21.1544	43.8171	14.5376	53.6029	80.7541	1078.84	20.1885	269.71	21.1544	43.8171	53.6029	66.6824	704.845	538.854	121.023	79.4355	58.3174	14.4669	31.5914	35.076	2.28819	41.5256	41.1139	12.9943	14.4669	12.9943	35.076	79.4355	41.1139	41.1139	121.023	58.3174	2.28819	41.5256	203.876	43.7832	0.214755	-2.21924	0.0987269	1.55522	unchanged
neg_315	(R)-Lipoate	3219.56	1645.93	1250.52	1174.15	6098.39	705.034	5520.31	786.809	720.825	4896.12	6439.11	3291.86	1609.78	822.965	5520.31	786.809	4896.12	1250.52	6098.39	705.034	1017.1	1940.93	1920.56	8040.96	1039.54	649.492	712.789	6023.72	1812.63	4832.08	8040.96	4832.08	649.492	1940.93	1812.63	1812.63	1017.1	1920.56	712.789	6023.72	2601.76	2798.98	1.0758	0.105411	0.854698	0.24778	unchanged
neg_3153	Met-TyrMe-OH	305.862	416.761	215.965	225.326	623.588	263.52	373.449	66.0821	235.164	1057.29	611.725	833.521	152.931	208.38	373.449	66.0821	1057.29	215.965	623.588	263.52	222.404	737.302	353.935	498.975	446.415	249.925	189315	134.952	487.591	303.178	498.975	303.178	249.925	737.302	487.591	487.591	222.404	353.935	189315	134.952	378.301	19275	50.9515	5.67105	0.343361	0.900656	unchanged
neg_3154	(2Z)-dec-2-enedioylcarnitine	792.21	154.032	18.9301	118.224	247.674	51.622	170.434	14.2613	272.125	1865.54	1584.42	308.063	396.105	77.0158	170.434	14.2613	1865.54	18.9301	247.674	51.622	166.855	950.436	1054.81	412.499	298.995	45.9286	7.43912	157.028	121.324	175.923	412.499	175.923	45.9286	950.436	121.324	121.324	166.855	1054.81	7.43912	157.028	370.505	339.124	0.915303	-0.127679	0.885931	0.207843	unchanged
neg_3155	Topotecan	3.59124e-09	5.38032	1414.42	3.59124e-09	45.081	23.1467	37.9458	3.59124e-09	3.59124e-09	80.0332	7.18248e-09	10.7606	1.79562e-09	2.69016	37.9458	3.59124e-09	80.0332	1414.42	45.081	23.1467	3.15487	69.5442	50.4876	50.8222	6.44795	37.3205	194.167	3.59124e-09	23.7855	3.59124e-09	50.8222	3.59124e-09	37.3205	69.5442	23.7855	23.7855	3.15487	50.4876	194.167	3.59124e-09	160.601	43.573	0.271312	-1.88198	0.426619	0.860233	unchanged
neg_3156	N-Carbobenzoxyglycyl-prolyl-4-methylcoumarinyl amide	2.16349	2.55681	6.50356	5.75018	36.355	2.92959	9.54409	3.59124e-09	3.51868	18.4779	4.32699	5.11363	1.08175	1.27841	9.54409	3.59124e-09	18.4779	6.50356	36.355	2.92959	1.27042	11.5603	4.52331	39.7524	0.75049	30.3788	23.8545	3.59124e-09	3.09017	16.2268	39.7524	16.2268	30.3788	11.5603	3.09017	3.09017	1.27042	4.52331	23.8545	3.59124e-09	8.77992	13.1407	1.49668	0.581765	0.450204	0.840594	unchanged
neg_3159	Mepindolol	7473.41	219.103	163.842	327.318	606.96	1705.94	93.6558	1786.25	184.209	630.667	14946.8	438.206	3736.71	109.552	93.6558	1786.25	630.667	163.842	606.96	1705.94	87.1446	199.969	374.612	445.141	161.93	138.986	90.1176	81.5267	465.297	377.822	445.141	377.822	138.986	199.969	465.297	465.297	87.1446	374.612	90.1176	81.5267	1319.13	242.255	0.183647	-2.445	0.164952	1.56386	unchanged
neg_316	D-glycero-L-galacto-Octulose	2852.7	2273.64	926.264	894.39	924.991	4381.8	4307.4	1177.2	1033.9	671.296	5705.41	4547.27	1426.35	1136.82	4307.4	1177.2	671.296	926.264	924.991	4381.8	1439.34	594.452	1121.34	1654.72	1039.3	1878.97	8042.06	2339.53	850.57	709.093	1654.72	709.093	1878.97	594.452	850.57	850.57	1439.34	1121.34	8042.06	2339.53	1944.36	1966.94	1.01161	0.0166565	0.978712	0.0172484	unchanged
neg_3162	Disperse Yellow 7	23754	4265.34	3219.26	4247.75	46075.9	3818.93	4330.02	1619.78	4419.13	52639.2	47507.9	8530.67	11877	2132.67	4330.02	1619.78	52639.2	3219.26	46075.9	3818.93	9269.11	20726.4	6103.45	23152.2	5020.98	4675.71	3956.35	2625.37	3819.18	16992.1	23152.2	16992.1	4675.71	20726.4	3819.18	3819.18	9269.11	6103.45	3956.35	2625.37	14838.9	9634.09	0.649245	-0.623166	0.444285	0.750281	unchanged
neg_3163	Cornoside	1026.93	1776.53	52.1797	477.431	1433.16	647.618	625.93	181.129	162.053	2055.88	2053.86	3553.07	513.465	888.266	625.93	181.129	2055.88	52.1797	1433.16	647.618	955.735	910.526	989.849	806.428	459.844	293.01	346.082	966.479	793.607	847.887	806.428	847.887	293.01	910.526	793.607	793.607	955.735	989.849	346.082	966.479	843.885	736.945	0.873277	-0.195489	0.661969	0.466787	unchanged
neg_3166	(Z)-1-Methyl-2-(tridec-8-en-1-yl)quinolin-4(1H)-one	51.6812	182.373	70.751	33461.7	558.982	110.72	386.003	13.4322	502.358	362.261	103.362	364.746	25.8406	91.1865	386.003	13.4322	362.261	70.751	558.982	110.72	82.6232	663.102	837.757	8570.7	73.0088	3053.36	405.575	23.0991	221.416	34.6444	8570.7	34.6444	3053.36	663.102	221.416	221.416	82.6232	837.757	405.575	23.0991	3570.03	1396.53	0.391182	-1.35409	0.540088	0.596442	unchanged
neg_317	S-(2,5-Dimethyl-3-furanyl) 2-furancarbothioate	893.663	405.606	356.854	630.85	1539.52	406.391	8175.09	548.449	439.605	1209.37	1787.33	811.212	446.831	202.803	8175.09	548.449	1209.37	356.854	1539.52	406.391	523.346	990.016	1580.8	8657.44	690.682	813.912	676.667	13322.9	705.675	1211.12	8657.44	1211.12	813.912	990.016	705.675	705.675	523.346	1580.8	676.667	13322.9	1460.54	2917.25	1.99738	0.998109	0.373801	0.942824	unchanged
neg_3170	KAPA	781.551	643.994	315.622	973.701	1665.93	395.976	713.29	194.311	568.487	3268.7	1563.1	1287.99	390.776	321.997	713.29	194.311	3268.7	315.622	1665.93	395.976	325.704	3626.47	519.662	2430.11	209.062	97.3661	77.8152	151.574	1424.95	753.716	2430.11	753.716	97.3661	3626.47	1424.95	1424.95	325.704	519.662	77.8152	151.574	952.156	961.643	1.00996	0.0143032	0.984321	0.0153725	unchanged
neg_3173	N-(1-Carboxy-3-carboxanilidopropyl)alanylproline	53.36	44.5879	5.74587	48.391	60.8356	24.8127	128.515	6.37049	76.6577	222.157	106.72	89.1757	26.68	22.2939	128.515	6.37049	222.157	5.74587	60.8356	24.8127	85.3312	133.487	44.2754	32.7325	7.89577	74.1324	32.174	30.751	106.56	17.1427	32.7325	17.1427	74.1324	133.487	106.56	106.56	85.3312	44.2754	32.174	30.751	67.1434	56.4482	0.840712	-0.250317	0.667597	0.479981	unchanged
neg_3174	Pimecrolimus	11.2623	33.4498	69.4993	132.221	182.796	28.1197	74.0083	12.1852	36.028	319.584	22.5247	66.8995	5.63116	16.7249	74.0083	12.1852	319.584	69.4993	182.796	28.1197	492.872	198.791	43.168	46.9999	12.7273	39.4299	23.6185	26.3922	50.3928	23.3229	46.9999	23.3229	39.4299	198.791	50.3928	50.3928	492.872	43.168	23.6185	26.3922	89.9154	95.7714	1.06513	0.0910278	0.918709	0.125729	unchanged
neg_3175	Avermectin A1b	915.773	1016.18	570.71	373.958	396.392	71.7815	61.6269	44.5654	199.537	117.574	1831.55	2032.36	457.886	508.09	61.6269	44.5654	117.574	570.71	396.392	71.7815	8.956	204.982	415.223	227.586	488.975	5.49867	81.9777	24.3096	1627.17	232.727	227.586	232.727	5.49867	204.982	1627.17	1627.17	8.956	415.223	81.9777	24.3096	376.81	331.74	0.880393	-0.183781	0.815518	0.381009	unchanged
neg_3176	3,4-Dihydroxybenzoic acid	596.077	13.5496	6.64437	31.5861	21.1397	2.14011	8.48847	4.79251	46.5369	1.59853	1192.15	27.0992	298.039	6.77479	8.48847	4.79251	1.59853	6.64437	21.1397	2.14011	1.7329	4.16943	101.81	8.09857	3.28317	23.0272	10.0903	55.7464	486.585	28.9189	8.09857	28.9189	23.0272	4.16943	486.585	486.585	1.7329	101.81	10.0903	55.7464	73.2554	72.3462	0.98759	-0.0180162	0.990457	0.215355	unchanged
neg_3177	(R)-Carvotanacetone	38.1616	523.913	51.7059	49.0799	68.441	194.833	21.3365	704.482	1469.3	195.26	76.3233	1047.83	19.0808	261.957	21.3365	704.482	195.26	51.7059	68.441	194.833	25.1845	62.8875	195.497	15650.4	375.548	99.823	192.975	1279.71	60.0196	4695.01	15650.4	4695.01	99.823	62.8875	60.0196	60.0196	25.1845	195.497	192.975	1279.71	331.651	2263.7	6.82555	2.77095	0.246835	1.23273	unchanged
neg_318	Glutaminylproline	739.615	1306.15	1313.32	2520.27	2137.77	1144.38	2528.08	1056	1741.5	994.267	1479.23	2612.3	369.807	653.075	2528.08	1056	994.267	1313.32	2137.77	1144.38	1988.92	1286.52	1797.79	1039.05	1730.63	867.525	1981.63	1686.04	1429.46	1756.82	1039.05	1756.82	867.525	1286.52	1429.46	1429.46	1988.92	1797.79	1981.63	1686.04	1548.14	1556.44	1.00536	0.00771608	0.972686	0.172409	unchanged
neg_3184	12-Deoxyaklanonic acid	509.568	2050.74	918.316	1119.35	776.866	4360.83	1052.06	5395.26	530.149	859.816	1019.14	4101.48	254.784	1025.37	1052.06	5395.26	859.816	918.316	776.866	4360.83	16078.6	668.856	1078.66	612.621	4922.36	3911.84	26559.5	1240.81	839.198	4388.21	612.621	4388.21	3911.84	668.856	839.198	839.198	16078.6	1078.66	26559.5	1240.81	1757.3	6030.07	3.43145	1.77882	0.154668	1.40367	unchanged
neg_319	Glucose-6-glutamate	4003.56	5542.98	2541.08	12055.2	2576.52	17928.1	7583.15	5850.23	4679.37	3667.12	8007.11	11086	2001.78	2771.49	7583.15	5850.23	3667.12	2541.08	2576.52	17928.1	2686.32	2540.96	6260.81	4022.69	3350.99	4937.68	8050.38	4335.01	5259.37	5937.46	4022.69	5937.46	4937.68	2540.96	5259.37	5259.37	2686.32	6260.81	8050.38	4335.01	6642.73	4738.17	0.713286	-0.487447	0.266808	1.08397	unchanged
neg_3191	2-Methoxy-1,4-benzoquinone	3.59124e-09	9.87553	3.59124e-09	7.46978	3.59124e-09	19.9469	9.35084	115.293	5.61114	3.59124e-09	7.18248e-09	19.7511	1.79562e-09	4.93776	9.35084	115.293	3.59124e-09	3.59124e-09	3.59124e-09	19.9469	35.3992	3.59124e-09	3.59124e-09	0.118043	30.3618	101.788	10.0214	3.59124e-09	1.08859	3.59124e-09	0.118043	3.59124e-09	101.788	3.59124e-09	1.08859	1.08859	35.3992	3.59124e-09	10.0214	3.59124e-09	16.7548	17.8777	1.06702	0.0935898	0.941652	0.0854072	unchanged
neg_3194	2,6-Dihydroxypseudooxynicotine	770.156	950.412	896.893	675.939	662.266	573.207	1745.51	874.107	1868.23	1225.21	1540.31	1900.82	385.078	475.206	1745.51	874.107	1225.21	896.893	662.266	573.207	574.653	931.21	689.763	527.229	673.077	606.595	608.001	1945.73	600.993	664.827	527.229	664.827	606.595	931.21	600.993	600.993	574.653	689.763	608.001	1945.73	1024.19	782.208	0.763731	-0.388864	0.232419	1.14912	unchanged
neg_3198	2-(2-Furanyl)-3,4,5,6-tetrahydropyridine	16.0667	158.613	2081.65	498.28	11.5131	2111.65	3549.5	1998.5	447.175	67.1767	32.1333	317.226	8.03333	79.3064	3549.5	1998.5	67.1767	2081.65	11.5131	2111.65	299.037	5.63698	33.4843	20.0733	319.309	1651.05	1684.25	21633.3	12.5828	16.7371	20.0733	16.7371	1651.05	5.63698	12.5828	12.5828	299.037	33.4843	1684.25	21633.3	1094.01	2567.55	2.34691	1.23076	0.512114	0.670996	unchanged
neg_3200	(3s)-3-(Benzyloxy)-L-Aspartic Acid	169.592	1424.44	2328.83	527.397	211.891	2755.06	3577.75	2360.89	819.428	442.678	339.185	2848.87	84.7962	712.218	3577.75	2360.89	442.678	2328.83	211.891	2755.06	359.849	326.465	296.359	456.266	700.524	1426.36	1065.86	19233.8	263.187	212.286	456.266	212.286	1426.36	326.465	263.187	263.187	359.849	296.359	1065.86	19233.8	1461.79	2434.1	1.66514	0.735647	0.621991	0.509601	unchanged
neg_3206	Pralmorelin	15.9726	550.617	229.716	80.9024	104.214	10.2371	73.0943	5.22713	126.235	244.032	31.9452	1101.23	7.9863	275.308	73.0943	5.22713	244.032	229.716	104.214	10.2371	134.551	342.022	358.859	199.869	199.382	53.0695	25.7333	21.9779	110.387	13.5291	199.869	13.5291	53.0695	342.022	110.387	110.387	134.551	358.859	25.7333	21.9779	144.025	145.938	1.01328	0.0190392	0.977271	0.0312872	unchanged
neg_3207	1H-Pyrrole-2-carboxaldehyde	3.59124e-09	5.3259	344.538	43.2628	3.59124e-09	349.587	686.419	336.071	82.0434	3.59124e-09	7.18248e-09	10.6518	1.79562e-09	2.66295	686.419	336.071	3.59124e-09	344.538	3.59124e-09	349.587	46.8451	3.59124e-09	3.59124e-09	3.59124e-09	30.1697	227.069	141.024	5654.66	3.59124e-09	3.59124e-09	3.59124e-09	3.59124e-09	227.069	3.59124e-09	3.59124e-09	3.59124e-09	46.8451	3.59124e-09	141.024	5654.66	184.725	609.977	3.30208	1.72338	0.470935	0.73843	unchanged
neg_321	N2-Galacturonyl-L-lysine	1118.48	1886.83	753.283	449.887	579.935	3370.95	696.607	669.436	427.59	543.762	2236.97	3773.65	559.242	943.413	696.607	669.436	543.762	753.283	579.935	3370.95	640.818	596.275	2039.32	781.961	801.283	339.15	539.014	682.527	775.7	667.835	781.961	667.835	339.15	596.275	775.7	775.7	640.818	2039.32	539.014	682.527	1049.68	786.388	0.749172	-0.41663	0.434129	0.770157	unchanged
neg_3213	AMPHOTERICIN B METHYL ESTER	3.59124e-09	26.2605	4.4157	3.59124e-09	43.9466	3.59124e-09	13.521	3.59124e-09	16.8423	279.816	7.18248e-09	52.5209	1.79562e-09	13.1302	13.521	3.59124e-09	279.816	4.4157	43.9466	3.59124e-09	3.59124e-09	801.031	86.7964	86.1603	3.59124e-09	3.59124e-09	205.907	3.59124e-09	11.3848	84.4118	86.1603	84.4118	3.59124e-09	801.031	11.3848	11.3848	3.59124e-09	86.7964	205.907	3.59124e-09	38.4802	127.569	3.31519	1.72909	0.302041	1.02299	unchanged
neg_3214	PE(22:5(7Z,10Z,13Z,16Z,19Z)/LTE4)	3.59124e-09	6.34098	35.3228	2910.28	1128.54	13.8332	130.856	3.59124e-09	3.59124e-09	470.85	7.18248e-09	12.682	1.79562e-09	3.17049	130.856	3.59124e-09	470.85	35.3228	1128.54	13.8332	177.174	216.263	43.7091	39.748	13.061	6.85865	131.61	3.59124e-09	229.185	6.81512	39.748	6.81512	6.85865	216.263	229.185	229.185	177.174	43.7091	131.61	3.59124e-09	469.602	86.4423	0.184076	-2.44163	0.226308	1.18158	unchanged
neg_3216	4,5-Dihydro-1-benzoxepin-3(2H)-one	4.14916	1497.22	0.849218	2.21828	17.5464	1117.39	7.34768	629.864	3.59124e-09	13.2946	8.29832	2994.45	2.07458	748.611	7.34768	629.864	13.2946	0.849218	17.5464	1117.39	7.51157	4.44533	21.8999	12.9133	8.28554	19.2271	2819.83	7.89735	7.35256	12.2244	12.9133	12.2244	19.2271	4.44533	7.35256	7.35256	7.51157	21.8999	2819.83	7.89735	328.988	292.158	0.888051	-0.171286	0.913056	0.163041	unchanged
neg_3217	7,7,8,8-Tetracyanoquinodimethane	159.489	2085.35	67.7284	53.0928	344.063	1948.58	80.7134	625.178	57.5117	347.523	318.978	4170.7	79.7444	1042.68	80.7134	625.178	347.523	67.7284	344.063	1948.58	107.626	99.8371	187.55	190.411	179.655	210.009	4771.82	60.5846	252.716	178.442	190.411	178.442	210.009	99.8371	252.716	252.716	107.626	187.55	4771.82	60.5846	576.923	623.865	1.08137	0.112854	0.929802	0.0380931	unchanged
neg_3219	1-O-E-Cinnamoyl-(6-arabinosylglucose)	33110.5	3731.64	2632.87	1188.38	134757	1219.83	32569.5	2511.42	9439.27	6334.59	66220.9	7463.28	16555.2	1865.82	32569.5	2511.42	6334.59	2632.87	134757	1219.83	12861.5	19622.7	7709.77	4035.79	1232.08	3363.75	24883.1	1437.22	27044.3	5849.01	4035.79	5849.01	3363.75	19622.7	27044.3	27044.3	12861.5	7709.77	24883.1	1437.22	22749.5	10803.9	0.474909	-1.07428	0.393593	0.7785	unchanged
neg_3222	2-(5'-Methylthio)pentylmalic acid	164.904	133.512	209.497	67.8197	504.225	63.4089	353.828	84.7686	1645.34	283.83	329.808	267.024	82.4521	66.756	353.828	84.7686	283.83	209.497	504.225	63.4089	139.049	250.844	451.51	1026.09	205.329	115.71	528.402	92.8928	252.939	150.435	1026.09	150.435	115.71	250.844	252.939	252.939	139.049	451.51	528.402	92.8928	351.113	321.32	0.915145	-0.127927	0.867586	0.0849618	unchanged
neg_3228	Pantetheine 4'-phosphate	141.045	1278.43	9244.72	1711.1	1260.55	1988.41	1130.13	1532.23	190.265	795.436	282.09	2556.86	70.5224	639.215	1130.13	1532.23	795.436	9244.72	1260.55	1988.41	4045.87	607.486	450.106	803.334	19767	2362.67	14065.7	1366.53	8531.02	167.116	803.334	167.116	2362.67	607.486	8531.02	8531.02	4045.87	450.106	14065.7	1366.53	1927.23	5216.68	2.70682	1.4366	0.179286	1.32657	unchanged
neg_3232	PA(15:0/PGF2alpha)	33.9017	395.479	494.225	134.035	165.243	80.3626	223.265	10.9066	904.668	315.802	67.8033	790.959	16.9508	197.74	223.265	10.9066	315.802	494.225	165.243	80.3626	29.1842	1228.96	1596.32	458.064	72.6096	123.335	26.1529	13.7301	222.947	60.8575	458.064	60.8575	123.335	1228.96	222.947	222.947	29.1842	1596.32	26.1529	13.7301	275.789	383.216	1.38953	0.474595	0.597079	0.563976	unchanged
neg_3234	Tyr-pro-phe-pro-gly-pro-ile	11.7244	52.6315	31.1907	42.0449	130.842	24.6325	132.042	31.2929	138.102	282.849	23.4488	105.263	5.8622	26.3158	132.042	31.2929	282.849	31.1907	130.842	24.6325	9.33689	350.16	109.64	54.0134	619.603	47.2813	17.6896	3.12677	70.8283	404.366	54.0134	404.366	47.2813	350.16	70.8283	70.8283	9.33689	109.64	17.6896	3.12677	87.7352	168.604	1.92174	0.942415	0.286563	1.16615	unchanged
neg_3237	9-Hydroxy-4-methoxypsoralen 9-glucoside	128.987	2496.58	98.8475	601.415	391.306	658.086	1972.89	538.378	93.3838	386.657	257.974	4993.16	64.4935	1248.29	1972.89	538.378	386.657	98.8475	391.306	658.086	379.703	244.014	176.497	264.081	2141.39	492.003	732.84	4505.74	333.097	61.7725	264.081	61.7725	492.003	244.014	333.097	333.097	379.703	176.497	732.84	4505.74	736.653	933.113	1.26669	0.341067	0.706156	0.417055	unchanged
neg_324	Deferitrin	284.035	17.308	40.4434	0.0830154	102.825	252.038	18.8202	173.417	5.11756	20.4591	568.07	34.6159	142.018	8.65398	18.8202	173.417	20.4591	40.4434	102.825	252.038	13.9018	0.121747	3.67165	29.0283	0.423338	16.5549	41.5839	1251.94	18.6359	150.403	29.0283	150.403	16.5549	0.121747	18.6359	18.6359	13.9018	3.67165	41.5839	1251.94	91.4546	152.627	1.66888	0.73888	0.641492	0.452416	unchanged
neg_3240	(+)-cis-5,6-Dihydro-5-hydroxy-4-methoxy-6-(2-phenylethyl)-2H-pyran-2-one	336.602	1016.63	498.117	187.985	757.528	862.63	320.607	255.406	89.3964	944.322	673.203	2033.27	168.301	508.317	320.607	255.406	944.322	498.117	757.528	862.63	99.823	3062.67	7704.43	5495.56	1920.2	634.424	1293.63	1994.2	948.19	474.431	5495.56	474.431	634.424	3062.67	948.19	948.19	99.823	7704.43	1293.63	1994.2	526.923	2362.76	4.48406	2.16481	0.0424662	2.0752	up
neg_3241	Tryptophylhydroxyproline	931.561	909.524	828.134	499.852	1578.57	3398.5	1190.5	331.213	1140.78	2795.04	1863.12	1819.05	465.78	454.762	1190.5	331.213	2795.04	828.134	1578.57	3398.5	533.206	1582.92	937.132	1450.71	960.097	909.733	1328.68	337.063	794.514	2076.51	1450.71	2076.51	909.733	1582.92	794.514	794.514	533.206	937.132	1328.68	337.063	1360.37	1091.06	0.802031	-0.31827	0.459147	0.683878	unchanged
neg_3244	PG(16:1(9Z)/PGE2)	52.0099	200.132	93.6933	56.43	130.506	56.0062	234.811	3.59124e-09	1593.86	237.618	104.02	400.263	26.0049	100.066	234.811	3.59124e-09	237.618	93.6933	130.506	56.0062	152.572	2225.93	291.413	78.2986	26.5638	37.5098	137.19	27.4084	604.059	20.1646	78.2986	20.1646	37.5098	2225.93	604.059	604.059	152.572	291.413	137.19	27.4084	265.507	360.111	1.35631	0.439692	0.722807	0.370994	unchanged
neg_325	Dihydrosterigmatocystin	254.26	132.704	45.0657	30.9914	70.8555	1342.69	410.428	114.507	46.0317	22.9243	508.521	265.408	127.13	66.3519	410.428	114.507	22.9243	45.0657	70.8555	1342.69	32.4954	5.37245	71.5887	102.639	16.8262	231.399	537.149	598.355	91.9482	17.2751	102.639	17.2751	231.399	5.37245	91.9482	91.9482	32.4954	71.5887	537.149	598.355	247.046	170.505	0.690175	-0.534965	0.606841	0.500504	unchanged
neg_3250	ferulic acid	20.0173	922.037	728.481	41.434	12.7226	400.737	27.9775	55.0177	15.1896	8.07045	40.0345	1844.07	10.0086	461.019	27.9775	55.0177	8.07045	728.481	12.7226	400.737	59.6434	18.3608	1935.31	13.726	356.532	138.883	114.927	46.9172	9.92509	22.6386	13.726	22.6386	138.883	18.3608	9.92509	9.92509	59.6434	1935.31	114.927	46.9172	223.168	271.686	1.2174	0.283809	0.825937	0.22529	unchanged
neg_3257	Eremopetasitenin C1	1852.48	1394.42	800.325	1380.7	778.369	704.29	1798.46	774.26	2004.17	2001.34	3704.96	2788.84	926.24	697.21	1798.46	774.26	2001.34	800.325	778.369	704.29	4200.28	2997.7	1379.53	1196.94	945.089	1747.51	339.095	750.697	1249.27	375.576	1196.94	375.576	1747.51	2997.7	1249.27	1249.27	4200.28	1379.53	339.095	750.697	1348.88	1518.17	1.1255	0.170569	0.694188	0.375317	unchanged
neg_326	Hesperetin 3',7-O-diglucuronide	518.365	84.4277	21.7987	10.6772	51.3567	909.123	322.858	41.538	8.58989	24.6026	1036.73	168.855	259.182	42.2138	322.858	41.538	24.6026	21.7987	51.3567	909.123	11.0078	21.4927	45.5785	81.2072	9.41121	132.772	159.041	354.406	63.1097	7.66055	81.2072	7.66055	132.772	21.4927	63.1097	63.1097	11.0078	45.5785	159.041	354.406	199.334	88.5687	0.444324	-1.17032	0.295762	1.0768	unchanged
neg_3260	Mocimycin	37.3603	176.511	105.199	179.202	196.779	139.935	165.595	5.79879	29.3832	496.124	74.7207	353.022	18.6802	88.2556	165.595	5.79879	496.124	105.199	196.779	139.935	43.0702	674.415	244.589	304.664	143.832	167.506	70.2824	31.6539	160.748	106.516	304.664	106.516	167.506	674.415	160.748	160.748	43.0702	244.589	70.2824	31.6539	153.189	194.728	1.27116	0.346147	0.583237	0.570116	unchanged
neg_3262	Ethyl methylphosphonofluoridate	112.069	12.0042	120.445	24.1193	38.4915	26.2444	79.2745	102.697	123.549	9.21948	224.137	24.0084	56.0343	6.00209	79.2745	102.697	9.21948	120.445	38.4915	26.2444	40.8734	13.6621	27.5796	12.407	60.7428	40.9005	26.1081	145.577	13.4429	42.8283	12.407	42.8283	40.9005	13.6621	13.4429	13.4429	40.8734	27.5796	26.1081	145.577	64.8112	42.4122	0.654396	-0.611765	0.265872	1.1218	unchanged
neg_3265	Thiocysteine	8.76183	40.0019	6.47967	907.144	21.5169	25639.6	176.292	4496.05	3.59124e-09	3.29092	17.5237	80.0039	4.38091	20.001	176.292	4496.05	3.29092	6.47967	21.5169	25639.6	56.3266	5.18808	38.8456	29.0351	74.3265	156.2	45.0732	177.774	47.2002	13.3424	29.0351	13.3424	156.2	5.18808	47.2002	47.2002	56.3266	38.8456	45.0732	177.774	3129.91	64.3311	0.0205537	-5.60446	0.258178	1.09527	unchanged
neg_3266	APC	2026.66	2608.3	605.39	627.731	1002.14	730.677	1259.72	545.274	912.307	1250.24	4053.32	5216.61	1013.33	1304.15	1259.72	545.274	1250.24	605.39	1002.14	730.677	364.972	1083.4	1055.77	912.071	518.746	581.247	1593.16	531.219	909.078	472.641	912.071	472.641	581.247	1083.4	909.078	909.078	364.972	1055.77	1593.16	531.219	1156.84	802.231	0.693465	-0.528105	0.169507	1.47876	unchanged
neg_3269	2-Methyl-3-hydroxy-5-formylpyridine-4-carboxylate	13.1679	103.248	54.7634	30.2122	17.0139	17.6909	24.5381	38.3145	34.3145	85.9536	26.3359	206.496	6.58397	51.624	24.5381	38.3145	85.9536	54.7634	17.0139	17.6909	27.8509	33.1323	22.5455	34.4609	161.628	23.7432	36.5868	42.3591	9.25798	1188.6	34.4609	1188.6	23.7432	33.1323	9.25798	9.25798	27.8509	22.5455	36.5868	42.3591	41.9217	158.016	3.76931	1.9143	0.341557	0.996513	unchanged
neg_327	6''-O-alpha-D-Galactopyranosylciceritol	628.435	604.597	184.902	212.948	255.316	2030.86	1301.84	327.644	176.468	155.674	1256.87	1209.19	314.218	302.299	1301.84	327.644	155.674	184.902	255.316	2030.86	420.115	98.503	268.13	292.862	201.51	371.365	2904.14	893.069	177.691	97.8243	292.862	97.8243	371.365	98.503	177.691	177.691	420.115	268.13	2904.14	893.069	587.869	572.521	0.973892	-0.0381669	0.963736	0.0687125	unchanged
neg_3270	1-Phospho-alpha-D-galacturonate	311.671	289.696	214.906	860.674	435.025	21289.5	609.025	1232.16	575.982	678.475	623.342	579.393	155.835	144.848	609.025	1232.16	678.475	214.906	435.025	21289.5	184.35	978.554	206.968	601.554	244.144	310.398	332.448	85.4514	509.153	94.1224	601.554	94.1224	310.398	978.554	509.153	509.153	184.35	206.968	332.448	85.4514	2649.72	354.714	0.133869	-2.90111	0.297332	1.00203	unchanged
neg_3273	5,6,7,4'-Tetrahydroxyisoflavone	413.01	337.97	244.727	441.659	451.338	386.24	339.291	262.646	105.772	1255.23	826.02	675.94	206.505	168.985	339.291	262.646	1255.23	244.727	451.338	386.24	21921.9	468.659	416.484	562.597	368.528	228.003	5440.38	1120.96	434.005	38579	562.597	38579	228.003	468.659	434.005	434.005	21921.9	416.484	5440.38	1120.96	423.788	6954.05	16.4093	4.03644	0.146259	1.4927	unchanged
neg_3277	Tyr-Met-OH	241.582	388.361	215.634	230.876	335.766	434.802	332.046	43.8337	137.2	616.62	483.164	776.722	120.791	194.181	332.046	43.8337	616.62	215.634	335.766	434.802	131.751	533.944	214.821	252.724	1429.25	140.065	73842.9	118.452	361.957	169.49	252.724	169.49	140.065	533.944	361.957	361.957	131.751	214.821	73842.9	118.452	297.672	7719.54	25.933	4.69672	0.338868	0.910742	unchanged
neg_3278	(-)-epicatechin-3'-O-glucuronide	4.52293	98.9935	2.34566	2.85833	19.5505	71.5258	14.8155	67.0251	0.832557	22.0852	9.04585	197.987	2.26146	49.4968	14.8155	67.0251	22.0852	2.34566	19.5505	71.5258	3713.96	8.87085	105.59	131.223	44.2613	59.6871	7.77088	14.329	8.24312	1.69055	131.223	1.69055	59.6871	8.87085	8.24312	8.24312	3713.96	105.59	7.77088	14.329	30.4555	409.562	13.4479	3.74931	0.329266	1.00618	unchanged
neg_3280	PG(i-20:0/PGD2)	3.59124e-09	0.0002613	16.8314	5.41301	3.59124e-09	3.59124e-09	9.22777	3.59124e-09	12.343	45.7471	7.18248e-09	0.0005226	1.79562e-09	0.00013065	9.22777	3.59124e-09	45.7471	16.8314	3.59124e-09	3.59124e-09	51.5583	85.1064	17.0829	18.2147	3.59124e-09	45.1097	411.02	3.59124e-09	7.62494	3.59124e-09	18.2147	3.59124e-09	45.1097	85.1064	7.62494	7.62494	51.5583	17.0829	411.02	3.59124e-09	8.95626	63.5717	7.09802	2.82742	0.203	1.2251	unchanged
neg_3284	Verproside	54.958	82.5423	5.31203	4.57936	26.2599	125.772	40.1073	238.151	1.32816	30.2946	109.916	165.085	27.479	41.2712	40.1073	238.151	30.2946	5.31203	26.2599	125.772	59.2939	16.4899	11.8889	41.0434	44.6712	88.5784	1565.51	33.0502	38.1556	0.0512541	41.0434	0.0512541	88.5784	16.4899	38.1556	38.1556	59.2939	11.8889	1565.51	33.0502	60.9305	189.874	3.11623	1.6398	0.425507	0.742588	unchanged
neg_3291	Costunolide	112.453	202.584	216.105	154.757	341.092	81.9794	340.477	67.9997	274.083	634.926	224.906	405.167	56.2266	101.292	340.477	67.9997	634.926	216.105	341.092	81.9794	22111	439.693	376.299	247.266	247.757	193.593	405.355	487.789	495.483	212.863	247.266	212.863	193.593	439.693	495.483	495.483	22111	376.299	405.355	487.789	242.645	2521.71	10.3926	3.37748	0.322535	1.01601	unchanged
neg_3292	Canesceol	309.2	440.216	100.186	367.682	950.177	159.543	160.877	108.193	264.695	499.173	618.401	880.432	154.6	220.108	160.877	108.193	499.173	100.186	950.177	159.543	105.214	1453.23	1310.03	1529.7	277.584	371.146	248.338	451.074	570.319	191.697	1529.7	191.697	371.146	1453.23	570.319	570.319	105.214	1310.03	248.338	451.074	335.994	650.832	1.93703	0.953849	0.128674	1.55875	unchanged
neg_3294	Fluoromethylhistidine	200.676	223.634	236.871	366.161	267.958	134.289	350.989	135.236	146.991	78.4969	401.353	447.268	100.338	111.817	350.989	135.236	78.4969	236.871	267.958	134.289	183.108	370.761	68.5687	137.752	225.432	165.621	134.141	387.053	507.457	147.958	137.752	147.958	165.621	370.761	507.457	507.457	183.108	68.5687	134.141	387.053	214.13	232.785	1.08712	0.120512	0.732755	0.313193	unchanged
neg_3297	1-[6-(2-Carboxypyrrolidin-1-yl)-6-oxohexanoyl]pyrrolidine-2-carboxylic acid	1888.63	6076.37	3765.22	4513.64	2473.01	2199	4303.9	1287.85	1035.9	3070.68	3777.25	12152.7	944.313	3038.18	4303.9	1287.85	3070.68	3765.22	2473.01	2199	1301.28	2527.24	5616.46	2099.1	13432.9	2207.13	827.037	5158.75	6751.25	1224.91	2099.1	1224.91	2207.13	2527.24	6751.25	6751.25	1301.28	5616.46	827.037	5158.75	3061.42	4114.61	1.34402	0.426555	0.441258	0.808311	unchanged
neg_3298	Chrysaloin	144.627	3041.44	74.5816	79.4338	441.348	20209.7	735.962	3092.3	78.5403	462.676	289.254	6082.88	72.3134	1520.72	735.962	3092.3	462.676	74.5816	441.348	20209.7	714.131	331.573	268.257	199.313	800.773	990.292	944.904	479.247	707.291	28.5503	199.313	28.5503	990.292	331.573	707.291	707.291	714.131	268.257	944.904	479.247	2836.06	546.433	0.192674	-2.37577	0.27455	1.06014	unchanged
neg_3299	PA(18:4(6Z,9Z,12Z,15Z)/PGE1)	12.4189	81.2559	47.5667	42.0428	76.3232	23.8911	67.5224	25.9276	569.35	194.175	24.8379	162.512	6.20947	40.628	67.5224	25.9276	194.175	47.5667	76.3232	23.8911	24.7187	558.148	460.964	184.059	98.8715	213.127	74.7869	17.28	125.847	10.7919	184.059	10.7919	213.127	558.148	125.847	125.847	24.7187	460.964	74.7869	17.28	114.047	176.859	1.55075	0.63297	0.443096	0.810858	unchanged
neg_3300	2,2650202√05√68?650202√040108-(Hydroxynitrosohydrazino)bis-ethanamine	4.58371	2.09169	0.466298	1091.21	12.1302	1.50743	3.59124e-09	6.46983	3.59124e-09	3.59124e-09	9.16741	4.18338	2.29185	1.04585	3.59124e-09	6.46983	3.59124e-09	0.466298	12.1302	1.50743	3.59124e-09	3.59124e-09	3.59124e-09	3.59124e-09	3.59124e-09	3.59124e-09	2.94771	3.59124e-09	3.59124e-09	0.0987415	3.59124e-09	0.0987415	3.59124e-09	3.59124e-09	3.59124e-09	3.59124e-09	3.59124e-09	3.59124e-09	2.94771	3.59124e-09	111.846	0.304646	0.0027238	-8.52017	0.332142	0.975347	unchanged
neg_3303	Pyrraline	380.856	4941.07	470.284	916.584	8314.62	2086.38	747.848	613.555	351.725	1185.11	761.713	9882.14	190.428	2470.53	747.848	613.555	1185.11	470.284	8314.62	2086.38	1480.35	3611.64	11373.5	8016.76	475.492	7316.88	1029.17	2585.93	10554.6	813.804	8016.76	813.804	7316.88	3611.64	10554.6	10554.6	1480.35	11373.5	1029.17	2585.93	2000.8	4725.81	2.36196	1.23998	0.10218	1.61775	unchanged
neg_3305	Halobetasol	11.0405	14.5202	113.081	15.6178	31.9753	7.66521	26.0295	3.59124e-09	3.95118	53.0816	22.0809	29.0405	5.52023	7.26012	26.0295	3.59124e-09	53.0816	113.081	31.9753	7.66521	3.59124e-09	7.23687	35.3427	3.48409	36.5638	21.1698	401.775	4.95358	17.7575	12.4128	3.48409	12.4128	21.1698	7.23687	17.7575	17.7575	3.59124e-09	35.3427	401.775	4.95358	27.6962	54.0696	1.95224	0.965127	0.526962	0.571308	unchanged
neg_3306	Gabazine	130.522	382.324	146.133	121.583	349.889	384.424	227.021	110.048	151.812	375.016	261.044	764.647	65.261	191.162	227.021	110.048	375.016	146.133	349.889	384.424	340.985	494.029	446.864	259.579	207.671	878.178	90.2304	275.53	637.268	109.255	259.579	109.255	878.178	494.029	637.268	637.268	340.985	446.864	90.2304	275.53	237.877	373.959	1.57207	0.652662	0.140336	1.45299	unchanged
neg_3309	PE(P-18:0/6 keto-PGF1alpha)	108.684	4.30451	3.59124e-09	5.11963	37.6521	1.4591	46.6806	3.59124e-09	16.2854	453.513	217.369	8.60901	54.3422	2.15225	46.6806	3.59124e-09	453.513	3.59124e-09	37.6521	1.4591	194.29	338.823	15.7652	235.541	25.5081	926.629	62.8105	3.59124e-09	34.2888	9.31378	235.541	9.31378	926.629	338.823	34.2888	34.2888	194.29	15.7652	62.8105	3.59124e-09	67.3698	184.297	2.7356	1.45186	0.265449	1.08753	unchanged
neg_331	Mesylate	39.6641	136.087	1554.13	119.186	206.871	470.608	279.85	79.4227	41.6577	24.9432	79.3283	272.174	19.8321	68.0436	279.85	79.4227	24.9432	1554.13	206.871	470.608	119.49	9.54757	32.2946	79.6441	295.528	4014.67	161.841	241.879	366.335	74.7675	79.6441	74.7675	4014.67	9.54757	366.335	366.335	119.49	32.2946	161.841	241.879	295.242	539.6	1.82765	0.869991	0.566969	0.573733	unchanged
neg_3314	2,3-Dimethyl-2-cyclohexen-1-one	104.535	23.8752	39.0705	58.5648	281.094	12.3337	27.1704	11.6461	40.1765	292.828	209.071	47.7505	52.2677	11.9376	27.1704	11.6461	292.828	39.0705	281.094	12.3337	63.7374	65.4947	61.1179	170.545	60.8918	27.1555	30.0119	46.576	83.8454	158.411	170.545	158.411	27.1555	65.4947	83.8454	83.8454	63.7374	61.1179	30.0119	46.576	89.1294	76.7787	0.861429	-0.215196	0.747022	0.287747	unchanged
neg_3316	Azelaic acid	8430.47	2578.02	4419.22	4585.02	15833.5	2058.82	3302.66	2412.77	4387.49	16208.9	16860.9	5156.05	4215.24	1289.01	3302.66	2412.77	16208.9	4419.22	15833.5	2058.82	5369.57	5464.9	5131.12	10852.3	5475.34	3341.29	3355.02	4389.37	6760	7312.87	10852.3	7312.87	3341.29	5464.9	6760	6760	5369.57	5131.12	3355.02	4389.37	6421.69	5745.18	0.894653	-0.1606	0.718854	0.341174	unchanged
neg_3317	N-Methyltryptamine	242.027	89.1055	262.241	179.683	3609.65	176.177	293.138	131.709	141.146	364.625	484.054	178.211	121.013	44.5527	293.138	131.709	364.625	262.241	3609.65	176.177	164.06	279.96	1063.54	2383.55	147.598	251.692	152.946	771.76	734.051	192.666	2383.55	192.666	251.692	279.96	734.051	734.051	164.06	1063.54	152.946	771.76	548.95	614.183	1.11883	0.161992	0.87469	0.288765	unchanged
neg_332	1,3,2-Dioxathiolane 2,2-dioxide	3.59124e-09	2.84211	92.5325	3.59124e-09	3.59124e-09	3.59124e-09	8.39834	3.59124e-09	3.59124e-09	3.59124e-09	7.18248e-09	5.68423	1.79562e-09	1.42106	8.39834	3.59124e-09	3.59124e-09	92.5325	3.59124e-09	3.59124e-09	3.59124e-09	3.59124e-09	3.59124e-09	3.59124e-09	32.4804	188.824	16.7884	3.59124e-09	20.035	3.59124e-09	3.59124e-09	3.59124e-09	188.824	3.59124e-09	20.035	20.035	3.59124e-09	3.59124e-09	16.7884	3.59124e-09	10.3773	25.8127	2.48742	1.31465	0.467424	0.710273	unchanged
neg_3320	Trinexapac-ethyl	114.401	146.747	78.628	52.1875	1598.55	65.1219	58.9277	106.138	88.2297	155.59	228.803	293.494	57.2007	73.3736	58.9277	106.138	155.59	78.628	1598.55	65.1219	166.55	557.286	1606.45	1276.92	90.3818	1806.25	48.4372	478.636	1783.25	350.033	1276.92	350.033	1806.25	557.286	1783.25	1783.25	166.55	1606.45	48.4372	478.636	246.453	816.418	3.31268	1.728	0.0539805	1.88456	unchanged
neg_3321	4-[(E)-5,6-Dihydro-2,3'-bipyridin-3(4H)-ylidenemethyl]-3-methoxyphenol	1612.1	3091.03	3061.8	13624.1	2883.39	7502.67	5705.39	1031.09	480.07	1923.9	3224.19	6182.06	806.048	1545.52	5705.39	1031.09	1923.9	3061.8	2883.39	7502.67	14253.4	3413.91	3148.99	1632.6	8864.5	19062.2	4134.15	9945.8	6596.11	6657.19	1632.6	6657.19	19062.2	3413.91	6596.11	6596.11	14253.4	3148.99	4134.15	9945.8	4091.55	7770.89	1.89925	0.925431	0.103971	1.61974	unchanged
neg_3322	7-Hydroxyetodolac	691.934	1165.25	584.16	6002.47	1957.29	195.41	2354.88	232.561	259.06	1455.76	1383.87	2330.51	345.967	582.627	2354.88	232.561	1455.76	584.16	1957.29	195.41	804.828	426.453	370.982	2693.94	2287.55	199.914	311.933	167.898	516.856	844.398	2693.94	844.398	199.914	426.453	516.856	516.856	804.828	370.982	311.933	167.898	1489.88	862.474	0.57889	-0.78864	0.331102	0.892243	unchanged
neg_3325	Azetirelin	308.136	1826.9	360.676	222.131	453.436	387.433	494.017	143.212	411.726	623.301	616.271	3653.8	154.068	913.449	494.017	143.212	623.301	360.676	453.436	387.433	766.611	413.722	922.855	314.673	1751.4	846.711	2108.96	199.97	606.866	614.91	314.673	614.91	846.711	413.722	606.866	606.866	766.611	922.855	2108.96	199.97	523.097	854.667	1.63386	0.708286	0.196658	1.25689	unchanged
neg_3329	Neomycin	143.613	177.823	128.087	90.913	1320.51	150.123	320.286	23.494	239.837	1712.42	287.225	355.646	71.8063	88.9115	320.286	23.494	1712.42	128.087	1320.51	150.123	220.373	2182.07	178.022	387.661	252.363	86.2013	196.862	157.823	192.548	932.957	387.661	932.957	86.2013	2182.07	192.548	192.548	220.373	178.022	196.862	157.823	430.71	478.688	1.11139	0.152369	0.86364	0.221623	unchanged
neg_3331	PE(PGE2/20:3(5Z,8Z,11Z))	20.5525	138.502	41.8636	335.095	572.367	208.385	196.513	57.3938	787.816	270.846	41.105	277.004	10.2763	69.2511	196.513	57.3938	270.846	41.8636	572.367	208.385	5.74288	11495.9	130.009	214.831	968.317	56.7955	37.6764	27.038	2647.57	400.479	214.831	400.479	56.7955	11495.9	2647.57	2647.57	5.74288	130.009	37.6764	27.038	262.933	1598.44	6.07925	2.60389	0.268063	1.1242	unchanged
neg_3332	Pesticide4_Ivermectin_C48H74O14_22,23-dihydroavermectin B1	3.59124e-09	119.686	62.3248	115.151	86.8461	13.1392	153.03	3.59124e-09	1364.1	477.807	7.18248e-09	239.373	1.79562e-09	59.8432	153.03	3.59124e-09	477.807	62.3248	86.8461	13.1392	9.20132	1129.64	75.7674	107.927	5.82215	6.72995	29.2386	16.6286	408.562	2.66856	107.927	2.66856	6.72995	1129.64	408.562	408.562	9.20132	75.7674	29.2386	16.6286	239.208	179.219	0.749216	-0.416547	0.734139	0.324	unchanged
neg_3333	ETHYL-p-COUMARATE	6.83021	65.5193	0.784746	19.6815	11.757	3.72335	1.5764	7.236	1.2322	32.3665	13.6604	131.039	3.4151	32.7596	1.5764	7.236	32.3665	0.784746	11.757	3.72335	12.2514	4.02145	36.9425	76.7999	42.4239	6.95758	24.7453	2.13444	407.564	64.3802	76.7999	64.3802	6.95758	4.02145	407.564	407.564	12.2514	36.9425	24.7453	2.13444	15.0707	67.8221	4.50026	2.17001	0.208982	1.16437	unchanged
neg_3336	enprostil	2791.81	2759.18	3139.39	1968.02	2125.29	1076.17	2094	743.219	2451.4	667.428	5583.61	5518.35	1395.9	1379.59	2094	743.219	667.428	3139.39	2125.29	1076.17	416.454	947.734	1915.41	2738.17	1333.89	734.294	827.435	407.034	2543.2	555.944	2738.17	555.944	734.294	947.734	2543.2	2543.2	416.454	1915.41	827.435	407.034	1981.59	1241.96	0.626747	-0.674045	0.0741247	1.75739	unchanged
neg_334	Erythrono-1,4-lactone	9854.11	4890.14	11219.6	398.313	380.835	5154.34	1188.43	2031.47	8486.21	919.59	19708.2	9780.28	4927.05	2445.07	1188.43	2031.47	919.59	11219.6	380.835	5154.34	5950	404.241	134.318	140.814	4306.12	3389.88	671.489	1318.8	339.916	15177.8	140.814	15177.8	3389.88	404.241	339.916	339.916	5950	134.318	671.489	1318.8	4452.3	3183.34	0.714986	-0.484012	0.528674	0.669726	unchanged
neg_3345	Histidylisoleucine	723.084	864.57	885.788	576.423	1113.37	731.667	1223.01	353.618	1559.17	2498.04	1446.17	1729.14	361.542	432.285	1223.01	353.618	2498.04	885.788	1113.37	731.667	588.229	694.187	684.472	567.861	503.536	820.93	1131.03	402.161	1325.58	1082.11	567.861	1082.11	820.93	694.187	1325.58	1325.58	588.229	684.472	1131.03	402.161	1052.87	780.01	0.74084	-0.432767	0.228427	1.24331	unchanged
neg_3347	5-(3'-Hydroxyphenyl)-γ-valerolactone 3'-glucuronide	486.788	18089.2	468.959	6474.67	565.399	5805.48	3244.74	22424.4	434.051	940.66	973.576	36178.4	243.394	9044.6	3244.74	22424.4	940.66	468.959	565.399	5805.48	7647.68	650.957	1393.85	345.497	541.252	7681.37	4492.53	4136.44	658.786	119.036	345.497	119.036	7681.37	650.957	658.786	658.786	7647.68	1393.85	4492.53	4136.44	5893.43	2766.74	0.469462	-1.09092	0.268951	1.13485	unchanged
neg_3349	Aromadendrin 4'-methyl ether 7-rhamnoside	97.438	3249.4	47.0366	14.1775	235.623	905.267	124.961	584.326	24.2584	203.471	194.876	6498.8	48.719	1624.7	124.961	584.326	203.471	47.0366	235.623	905.267	113.92	149.848	71.6053	37.4182	143.339	164.844	570.454	61.0314	132.43	47.1525	37.4182	47.1525	164.844	149.848	132.43	132.43	113.92	71.6053	570.454	61.0314	548.596	149.204	0.271975	-1.87846	0.238125	1.22135	unchanged
neg_3350	Desulfoglucotropeolin	620.91	16996.9	1200.27	436.728	1188.4	16945.2	1886.62	1650.33	1196.2	2836.95	1241.82	33993.7	310.455	8498.43	1886.62	1650.33	2836.95	1200.27	1188.4	16945.2	515.859	2488.41	1845.56	1470.5	1450.98	873.229	5284.96	1336.51	1729.45	397.629	1470.5	397.629	873.229	2488.41	1729.45	1729.45	515.859	1845.56	5284.96	1336.51	4495.85	1739.31	0.38687	-1.37008	0.226477	1.21641	unchanged
neg_3351	Stevioside	20.8818	75.4112	30.2301	77.0549	52.9257	159.434	657.838	150.589	136.858	81.0638	41.7636	150.822	10.4409	37.7056	657.838	150.589	81.0638	30.2301	52.9257	159.434	166.497	153.055	94.3986	46.0497	62.5895	191.224	116.292	147.029	86.7019	8.7342	46.0497	8.7342	191.224	153.055	86.7019	86.7019	166.497	94.3986	116.292	147.029	144.229	107.257	0.743661	-0.427283	0.562395	0.519744	unchanged
neg_3352	Prednisone acetate	8.08002	278.398	29.9122	65.0419	41.1217	14.5425	101.269	82.8504	53.6746	188.916	16.16	556.795	4.04001	139.199	101.269	82.8504	188.916	29.9122	41.1217	14.5425	46.8965	101.29	32.7438	26.1618	28.4347	46.4253	35.9181	25.3016	16.5027	5.98907	26.1618	5.98907	46.4253	101.29	16.5027	16.5027	46.8965	32.7438	35.9181	25.3016	86.3806	36.5664	0.423317	-1.24019	0.106256	1.63876	unchanged
neg_3354	Pectenotoxin 3	16.4144	32.3191	159.538	45.7291	85.34	3.03303	65.1261	51.1304	231.248	192.043	32.8287	64.6383	8.20719	16.1596	65.1261	51.1304	192.043	159.538	85.34	3.03303	18.1591	316.404	81.2239	54.3032	11.0504	24.7733	19.7029	26.6501	95.0642	39.1939	54.3032	39.1939	24.7733	316.404	95.0642	95.0642	18.1591	81.2239	19.7029	26.6501	88.1921	68.6525	0.778442	-0.361338	0.614702	0.502334	unchanged
neg_3359	2',3'-Dideoxy-3'-fluorouridine	52.0331	64.3155	55.669	20.2754	77.199	35.917	25.5077	29.9428	17.8339	29.2015	104.066	128.631	26.0165	32.1578	25.5077	29.9428	29.2015	55.669	77.199	35.917	44.2505	73.8354	49.1441	48.9569	31.2321	57.4495	21.0784	25.7796	28.804	17.0877	48.9569	17.0877	57.4495	73.8354	28.804	28.804	44.2505	49.1441	21.0784	25.7796	40.7895	39.7618	0.974806	-0.0368129	0.905842	0.0918885	unchanged
neg_3362	2-Propylglutaric acid	94.2081	74.3753	128.015	1.84292	320.294	5.36153	36.5633	2.55516	145.194	264.597	188.416	148.751	47.104	37.1877	36.5633	2.55516	264.597	128.015	320.294	5.36153	37.0003	241.891	128.843	88.7905	60.9478	61.6511	130.226	112.765	55.0222	198.511	88.7905	198.511	61.6511	241.891	55.0222	55.0222	37.0003	128.843	130.226	112.765	107.301	111.565	1.03974	0.0562236	0.918288	0.150438	unchanged
neg_3363	Thymine glycol	15.3049	14.5466	21.7055	10.1159	165.049	57.8628	6.47853	13.2181	16.4977	2.23062	30.6098	29.0932	7.65246	7.27331	6.47853	13.2181	2.23062	21.7055	165.049	57.8628	18.1977	16.6484	2.78011	8.79163	27.0417	17.0707	5.3554	22.545	81.2651	20.2992	8.79163	20.2992	17.0707	16.6484	81.2651	81.2651	18.1977	2.78011	5.3554	22.545	32.3009	21.9995	0.681079	-0.554106	0.556012	0.489159	unchanged
neg_3364	2-Amino-9-(4-amino-2-oxopyrimidin-1-yl)-1H-purin-6-one	102.609	113.412	59.7096	89.8082	348.2	229.272	64.9623	83.5727	188.857	111.508	205.218	226.824	51.3045	56.706	64.9623	83.5727	111.508	59.7096	348.2	229.272	118.332	100.418	103.65	90.598	97.3229	115.767	1472.88	105.237	138.281	129.082	90.598	129.082	115.767	100.418	138.281	138.281	118.332	103.65	1472.88	105.237	139.191	247.157	1.77566	0.828359	0.456508	0.72276	unchanged
neg_3370	3-b-Galactopyranosyl glucose	487.008	28101.7	197.082	228.81	529.407	441.771	497.342	171.614	517.466	966.237	974.017	56203.4	243.504	14050.8	497.342	171.614	966.237	197.082	529.407	441.771	274.271	590.413	293.645	373.811	298.659	213.618	295.882	180.164	542.938	243.007	373.811	243.007	213.618	590.413	542.938	542.938	274.271	293.645	295.882	180.164	3213.84	330.641	0.10288	-3.28096	0.324515	1.03398	unchanged
neg_3374	Tryptophyl-Proline	714.815	96.5634	142.085	122.455	270.175	71.6301	202.724	9.23487	289.333	1599.84	1429.63	193.127	357.407	48.2817	202.724	9.23487	1599.84	142.085	270.175	71.6301	260.257	213.83	244.5	600.771	166.462	100.389	131.743	57.8483	232.504	381.106	600.771	381.106	100.389	213.83	232.504	232.504	260.257	244.5	131.743	57.8483	351.886	238.941	0.67903	-0.558453	0.494774	0.774055	unchanged
neg_3375	PS(20:4(8Z,11Z,14Z,17Z)/PGE1)	3.59124e-09	13.7513	99.4278	67.9583	3.59124e-09	0.000237421	6.42896	403.988	298.279	101.119	7.18248e-09	27.5027	1.79562e-09	6.87567	6.42896	403.988	101.119	99.4278	3.59124e-09	0.000237421	426.103	75.3163	1.14424	38.2598	3.59124e-09	42.3672	3.59124e-09	210.367	14.8016	231.137	38.2598	231.137	42.3672	75.3163	14.8016	14.8016	426.103	1.14424	3.59124e-09	210.367	99.0952	103.95	1.04899	0.0689967	0.939605	0.0899544	unchanged
neg_3378	Delpazolid	185.058	149.285	92.1898	299.044	21494.9	225.696	222.128	100.35	40.5613	399.747	370.117	298.569	92.5292	74.6423	222.128	100.35	399.747	92.1898	21494.9	225.696	1286.67	487.291	393.837	319.673	551.637	519.749	185.693	226.92	10157	183.453	319.673	183.453	519.749	487.291	10157	10157	1286.67	393.837	185.693	226.92	2320.89	1431.2	0.616657	-0.697459	0.710481	0.291397	unchanged
neg_3381	Neomycin B	38112.6	1429.68	1544.36	4942.85	1310.49	667.808	1317.59	347.869	6976.03	2546.56	76225.2	2859.37	19056.3	714.842	1317.59	347.869	2546.56	1544.36	1310.49	667.808	576.904	1738.73	1860.16	6491.83	769.588	841.057	1370.57	388.422	2304.68	1439.18	6491.83	1439.18	841.057	1738.73	2304.68	2304.68	576.904	1860.16	1370.57	388.422	5919.58	1778.11	0.300378	-1.73515	0.288157	1.23369	unchanged
neg_3387	Fluoroacetic acid	3.69707	1.0691	2.70697	49.3262	111.454	68.5423	10.1976	44.6266	44.4042	3.92215	7.39414	2.13819	1.84853	0.534548	10.1976	44.6266	3.92215	2.70697	111.454	68.5423	8.78577	1.85661	7.44106	969.065	15.2625	15.0905	14.9095	12.3176	50.5893	12.555	969.065	12.555	15.0905	1.85661	50.5893	50.5893	8.78577	7.44106	14.9095	12.3176	33.9946	110.787	3.25897	1.70441	0.444495	0.840821	unchanged
neg_3389	OR-1855	7466.69	19130.6	2119.03	10822.7	311.729	7420.72	2751.56	12829.3	21503.9	2445.61	14933.4	38261.3	3733.34	9565.32	2751.56	12829.3	2445.61	2119.03	311.729	7420.72	3327.63	17010.7	12964.9	1914.34	3956.32	2045.22	8267.88	7020.51	11266.4	11552.2	1914.34	11552.2	2045.22	17010.7	11266.4	11266.4	3327.63	12964.9	8267.88	7020.51	8680.19	7932.61	0.913875	-0.129931	0.795767	0.304822	unchanged
neg_3394	Deacetylisovaltrate	887.349	2193.66	260.269	1196.39	519.064	1424.73	551.615	1612.7	2262.16	732.037	1774.7	4387.32	443.675	1096.83	551.615	1612.7	732.037	260.269	519.064	1424.73	1904.18	2366.27	1416.42	431.536	1018.37	622.075	5283.55	889.656	1684.3	1188.74	431.536	1188.74	622.075	2366.27	1684.3	1684.3	1904.18	1416.42	5283.55	889.656	1164	1680.51	1.44374	0.529811	0.31448	0.93986	unchanged
neg_3397	2'''-N-Acetyl-6'''-deamino-6'''-hydroxyparomomycin II	329.81	582.402	1248.14	172.899	381.088	1318.92	399.236	223.406	233.628	568.887	659.62	1164.8	164.905	291.201	399.236	223.406	568.887	1248.14	381.088	1318.92	467.638	633.151	592.564	727.968	491.194	346.424	294.092	125.019	637.532	252.514	727.968	252.514	346.424	633.151	637.532	637.532	467.638	592.564	294.092	125.019	545.841	456.81	0.836891	-0.256889	0.548199	0.604123	unchanged
neg_3400	2',3',4'-Trihydroxyacetophenone	3.84578	249.825	42.1117	140.634	3.98713	38.6876	1.3599	52.3633	9.11579	12.1277	7.69155	499.651	1.92289	124.913	1.3599	52.3633	12.1277	42.1117	3.98713	38.6876	7.80824	2.60459	5.42305	2.83867	16.2837	17.3466	5.82362	3.59124e-09	5.12258	2.76042	2.83867	2.76042	17.3466	2.60459	5.12258	5.12258	7.80824	5.42305	5.82362	3.59124e-09	55.4058	6.60115	0.119142	-3.06925	0.0865324	1.75717	unchanged
neg_3401	Ecgonine methyl ester	329.836	337.341	213.052	259.741	1043.13	34.5842	184.592	59.0383	977.297	1760.57	659.671	674.681	164.918	168.67	184.592	59.0383	1760.57	213.052	1043.13	34.5842	154.604	1479.95	169.562	1415.6	102.221	18.568	65.8023	87.1244	461.21	457.687	1415.6	457.687	18.568	1479.95	461.21	461.21	154.604	169.562	65.8023	87.1244	519.918	441.233	0.848658	-0.236746	0.755181	0.282466	unchanged
neg_3403	5-Aminoisoquinoline	458.28	2412.1	447.776	1523.95	554.342	403.269	485.415	728.955	750.865	537.268	916.559	4824.2	229.14	1206.05	485.415	728.955	537.268	447.776	554.342	403.269	155.84	734.803	445.028	307.873	367.191	304.124	55.8921	298.992	497.739	254.692	307.873	254.692	304.124	734.803	497.739	497.739	155.84	445.028	55.8921	298.992	830.222	342.217	0.4122	-1.27858	0.043356	2.01282	down
neg_3407	PG(22:4(7Z,10Z,13Z,16Z)/PGE2)	10.0307	151.24	109.24	45.3391	38.5042	3.59124e-09	150.884	22.5195	1278.11	111.216	20.0614	302.48	5.01536	75.62	150.884	22.5195	111.216	109.24	38.5042	3.59124e-09	14.895	1822.02	3.59124e-09	81.0428	18.4223	3.59124e-09	3.59124e-09	14.8162	451.389	0.112699	81.0428	0.112699	3.59124e-09	1822.02	451.389	451.389	14.895	3.59124e-09	3.59124e-09	14.8162	191.708	240.27	1.25331	0.325744	0.82691	0.234748	unchanged
neg_3408	11-Hydroxy-9-tridecenoic acid	900.888	734.726	965.376	640.042	4656.21	131.638	489.289	281.304	1337.83	1251.15	1801.78	1469.45	450.444	367.363	489.289	281.304	1251.15	965.376	4656.21	131.638	176.557	1243.29	983.314	987.807	656.43	1302.51	430.213	767.082	1852.53	604.668	987.807	604.668	1302.51	1243.29	1852.53	1852.53	176.557	983.314	430.213	767.082	1138.85	900.441	0.790661	-0.338869	0.596013	0.448319	unchanged
neg_3409	Kanzonol V	308.128	143.128	200.227	262.656	305.493	16582.4	831.791	52.0438	166.108	757.746	616.257	286.256	154.064	71.564	831.791	52.0438	757.746	200.227	305.493	16582.4	266.412	366.169	160.757	203.444	210.65	562.312	233.148	137.142	476.531	85.4591	203.444	85.4591	562.312	366.169	476.531	476.531	266.412	160.757	233.148	137.142	1960.98	270.203	0.13779	-2.85946	0.32588	0.943416	unchanged
neg_3414	3-(3,4-Dimethoxyphenyl)-2-propenoic acid	3184.96	3908.59	9001.15	7761.68	15369.5	3337.14	4214.15	3238.92	2632.15	1121.31	6369.92	7817.17	1592.48	1954.29	4214.15	3238.92	1121.31	9001.15	15369.5	3337.14	770.494	4808.93	18038.9	11114.1	3598.85	19420.8	2855.22	6047.97	19915.3	2023.03	11114.1	2023.03	19420.8	4808.93	19915.3	19915.3	770.494	18038.9	2855.22	6047.97	5376.95	8859.36	1.64765	0.720414	0.227271	1.20926	unchanged
neg_3415	3,7-Dimethyluric acid	25.2819	13.2245	27.0432	7.40197	9.69347	18.5652	10.207	16.6605	5.50838	4.46336	50.5639	26.449	12.641	6.61224	10.207	16.6605	4.46336	27.0432	9.69347	18.5652	42.8303	25.2891	49.3666	63.0085	252.636	69.3988	6.65757	27.6152	11.1331	13.4209	63.0085	13.4209	69.3988	25.2891	11.1331	11.1331	42.8303	49.3666	6.65757	27.6152	13.8049	56.1356	4.06634	2.02373	0.0982946	1.75637	unchanged
neg_3416	Ectoine	317.572	127.676	192.998	304.953	529.766	100.435	67.3713	40.1257	6.6944	640.633	635.144	255.353	158.786	63.8382	67.3713	40.1257	640.633	192.998	529.766	100.435	18.8319	265.316	1143.78	320.766	96.5216	102.667	8.49201	35.8867	430.804	253.197	320.766	253.197	102.667	265.316	430.804	430.804	18.8319	1143.78	8.49201	35.8867	232.822	267.626	1.14949	0.200989	0.787573	0.252434	unchanged
neg_3420	PtdIns-(3)-P1 (1,2-dioctanoyl) (sodium salt)	552.271	1750.67	1080.05	268.162	291.515	388.731	374.885	671.428	218.954	691.439	1104.54	3501.35	276.135	875.336	374.885	671.428	691.439	1080.05	291.515	388.731	513.43	628.63	339.956	393.195	448.88	571.016	764.008	200.402	402.804	179.907	393.195	179.907	571.016	628.63	402.804	402.804	513.43	339.956	764.008	200.402	628.81	444.223	0.706449	-0.501342	0.272294	1.20911	unchanged
neg_3421	31-Hydroxy rifabutin	13.5385	16.135	10.2389	6.4054	68.5974	616.471	47.1303	17.1533	40.0446	62.2641	27.077	32.27	6.76925	8.06749	47.1303	17.1533	62.2641	10.2389	68.5974	616.471	10.3536	99.2952	36.8003	37.8435	16.6188	20.7833	18.6837	8.13907	10.65	96.9346	37.8435	96.9346	20.7833	99.2952	10.65	10.65	10.3536	36.8003	18.6837	8.13907	89.7979	35.6102	0.39656	-1.33439	0.388098	0.79665	unchanged
neg_3426	Pyrano(2,3-c)pyrazol-6(2H)-one, 3,4-dimethyl-2-(2-thienylmethyl)-	16.7741	1933.05	21.737	15.3157	71.1083	62.6327	14.2475	10.8454	5.36176	98.4153	33.5481	3866.1	8.38703	966.526	14.2475	10.8454	98.4153	21.737	71.1083	62.6327	4.89138	50.6956	38.6234	41.2093	57.6538	43.2618	216.421	28.0657	96.6874	13.6677	41.2093	13.6677	43.2618	50.6956	96.6874	96.6874	4.89138	38.6234	216.421	28.0657	224.949	59.1177	0.262805	-1.92793	0.407425	0.879944	unchanged
neg_3431	Creatine glutamate	3627.96	425.031	303.599	350.945	2507.32	140.042	216.957	178.542	196.072	755.534	7255.93	850.061	1813.98	212.515	216.957	178.542	755.534	303.599	2507.32	140.042	408.426	759.594	1386.22	1235.51	4147.74	1353.79	345.411	298.194	2754.2	332.823	1235.51	332.823	1353.79	759.594	2754.2	2754.2	408.426	1386.22	345.411	298.194	870.2	1302.19	1.49643	0.581521	0.441865	0.730316	unchanged
neg_3439	Photobarbatusin I	3487.04	6682.32	5780.3	3751.15	6011.95	2022.53	4257.57	1674.62	8423.48	1639.45	6974.09	13364.6	1743.52	3341.16	4257.57	1674.62	1639.45	5780.3	6011.95	2022.53	1088.25	2564.15	4931.42	5018.23	2220	1929.74	877.063	1017.52	3766.07	1048.61	5018.23	1048.61	1929.74	2564.15	3766.07	3766.07	1088.25	4931.42	877.063	1017.52	4373.04	2446.11	0.55936	-0.83815	0.0454407	1.85423	down
neg_3443	PS(PGE2/14:1(9Z))	372.676	303.417	773.266	461.386	524.88	84.0652	245.057	27.0079	371.06	1818.64	745.353	606.834	186.338	151.708	245.057	27.0079	1818.64	773.266	524.88	84.0652	234.896	839.457	1553.53	545.835	541.785	109.274	69.9274	385.061	1195.59	139.838	545.835	139.838	109.274	839.457	1195.59	1195.59	234.896	1553.53	69.9274	385.061	498.145	561.52	1.12722	0.172769	0.781844	0.212254	unchanged
neg_3445	Cyclosquamosin B	34.5955	123	615.728	185.265	105.138	20.9849	84.6805	112.707	271.136	101.383	69.191	245.999	17.2977	61.4998	84.6805	112.707	101.383	615.728	105.138	20.9849	26.2956	319.536	182.985	112.518	132.69	28.9658	3.59124e-09	92.9519	184.241	3.59124e-09	112.518	3.59124e-09	28.9658	319.536	184.241	184.241	26.2956	182.985	3.59124e-09	92.9519	165.462	108.018	0.65283	-0.615221	0.381397	0.8901	unchanged
neg_3446	PS(PGE1/20:4(8Z,11Z,14Z,17Z))	0.0471794	34.0153	99.1306	26.8343	58.4002	3.59124e-09	0.611409	3.59124e-09	174.898	75.0294	0.0943588	68.0307	0.0235897	17.0077	0.611409	3.59124e-09	75.0294	99.1306	58.4002	3.59124e-09	23.4431	147.951	67.3381	20.2366	15.2625	5.53138	0.576537	3.59124e-09	110.087	14.1272	20.2366	14.1272	5.53138	147.951	110.087	110.087	23.4431	67.3381	0.576537	3.59124e-09	46.8966	40.4554	0.86265	-0.213152	0.793614	0.263041	unchanged
neg_3448	PI(PGF1alpha/16:1(9Z))	3.59124e-09	1208.95	457.852	49.5431	95.037	3.59124e-09	150.364	14.2737	79.6566	176.799	7.18248e-09	2417.89	1.79562e-09	604.473	150.364	14.2737	176.799	457.852	95.037	3.59124e-09	30.7351	97.5592	1277.38	34.0369	166.401	86.5606	3.59124e-09	3.59124e-09	39.3168	3.59124e-09	34.0369	3.59124e-09	86.5606	97.5592	39.3168	39.3168	30.7351	1277.38	3.59124e-09	3.59124e-09	223.247	173.199	0.775815	-0.366215	0.77283	0.298501	unchanged
neg_345	5-Isoxazoleacetic acid, 4,5-dihydro-3-(4-hydroxyphenyl)-, methyl ester	1543.69	3612.22	2219.49	15103.3	1635.83	2453.75	5677.53	16098.4	7349.42	1971.1	3087.38	7224.45	771.844	1806.11	5677.53	16098.4	1971.1	2219.49	1635.83	2453.75	2374.99	3406.23	2672.61	2671.94	11189.8	3114.98	5650.38	3371.44	3853.31	5801.92	2671.94	5801.92	3114.98	3406.23	3853.31	3853.31	2374.99	2672.61	5650.38	3371.44	5766.47	4410.76	0.764897	-0.386663	0.496319	0.642563	unchanged
neg_3450	Prednisolone hemisuccinate	11.1828	80.3599	24.3409	50.8623	112.941	28.6747	78.8383	3.59124e-09	2.31971	30.9105	22.3656	160.72	5.5914	40.1799	78.8383	3.59124e-09	30.9105	24.3409	112.941	28.6747	11.3039	258.554	84.6098	53.0632	10.5862	26.7124	3578.46	3.59124e-09	37.9739	3.59124e-09	53.0632	3.59124e-09	26.7124	258.554	37.9739	37.9739	11.3039	84.6098	3578.46	3.59124e-09	42.043	406.126	9.65978	3.27199	0.329891	0.931861	unchanged
neg_3453	3,5-Dihydroxy-6,7-megastigmadien-9-one	299.441	508.458	411.437	95.1129	533.108	100.891	134.696	99.5519	116.549	293.076	598.881	1016.92	149.72	254.229	134.696	99.5519	293.076	411.437	533.108	100.891	106.242	716.53	756.202	332.884	135.37	121.835	46.021	131.871	792.322	110.136	332.884	110.136	121.835	716.53	792.322	792.322	106.242	756.202	46.021	131.871	259.232	324.941	1.25348	0.325935	0.565098	0.523379	unchanged
neg_3455	Licochalcone A	1147.14	1834.26	130.871	522.672	1007.62	292.001	1027.91	773.292	781.025	1233.97	2294.27	3668.52	573.568	917.129	1027.91	773.292	1233.97	130.871	1007.62	292.001	313.654	1081.33	1085.28	579.583	758.468	501.557	465.877	169.996	754.26	519.116	579.583	519.116	501.557	1081.33	754.26	754.26	313.654	1085.28	465.877	169.996	875.076	622.912	0.711838	-0.49038	0.18859	1.3352	unchanged
neg_3457	Cinncassiol C3	2326.1	872.926	717.062	1374.34	2285.43	379.095	1368.62	636.844	9885.01	4213.45	4652.19	1745.85	1163.05	436.463	1368.62	636.844	4213.45	717.062	2285.43	379.095	953.717	3089.36	2250.01	4489.4	1647.51	359.378	751.511	583.736	1426.08	12273.7	4489.4	12273.7	359.378	3089.36	1426.08	1426.08	953.717	2250.01	751.511	583.736	2405.89	2782.44	1.15651	0.209781	0.797799	0.311195	unchanged
neg_3458	Rubiscolin-6	29.719	1629.16	518.623	350.502	324.154	178.662	570.715	510.206	655.941	568.591	59.4379	3258.31	14.8595	814.578	570.715	510.206	568.591	518.623	324.154	178.662	385.618	861.531	1198.93	291.738	398.849	329.806	64.8458	221.429	502.955	32.3229	291.738	32.3229	329.806	861.531	502.955	502.955	385.618	1198.93	64.8458	221.429	533.627	428.802	0.803562	-0.315519	0.561735	0.572718	unchanged
neg_346	8-[(Aminomethyl)sulfanyl]-6-sulfanyloctanoic acid	2002.29	2173.48	1718.27	7016.41	2665.38	4768.56	3905.3	7519.48	3480.54	2208.64	4004.58	4346.96	1001.14	1086.74	3905.3	7519.48	2208.64	1718.27	2665.38	4768.56	2125.48	2952.32	3119.78	2158.83	4664.31	2842.09	4116.96	2470.09	2114.73	3563.41	2158.83	3563.41	2842.09	2952.32	2114.73	2114.73	2125.48	3119.78	4116.96	2470.09	3745.83	3012.8	0.804307	-0.314182	0.326033	0.914035	unchanged
neg_3461	5-Methylthioribose	6.65205	22.1947	19.263	14.4383	5.20561	448.678	2.85255	35.8406	8.71951	8.95389	13.3041	44.3894	3.32602	11.0974	2.85255	35.8406	8.95389	19.263	5.20561	448.678	12.2446	9.66627	15.7841	26.5946	3.67707	15.8204	3.92597	7.00596	3.06273	1.86108	26.5946	1.86108	15.8204	9.66627	3.06273	3.06273	12.2446	15.7841	3.92597	7.00596	57.2798	9.96428	0.173958	-2.52319	0.306602	0.983098	unchanged
neg_3464	Wyeronic acid	111.66	41.5624	57.9152	57.09	55.968	151.273	37.9618	76.3744	58.0262	167.696	223.321	83.1248	55.8302	20.7812	37.9618	76.3744	167.696	57.9152	55.968	151.273	77.8324	21.4369	49.0693	57.8355	87.9312	127.322	32.3599	74.3375	51.0652	54.136	57.8355	54.136	127.322	21.4369	51.0652	51.0652	77.8324	49.0693	32.3599	74.3375	81.5527	63.3326	0.776584	-0.364786	0.311443	1.04353	unchanged
neg_3471	Glycylalanylprolylmethionylphenylalanylvalinamide	10273.4	679.781	441.457	736.471	913.104	610.307	18114	371.443	745.199	1443.72	20546.9	1359.56	5136.71	339.891	18114	371.443	1443.72	441.457	913.104	610.307	276.545	1568.75	813.871	954.552	527.526	425.775	114.768	221.34	1196.75	454.174	954.552	454.174	425.775	1568.75	1196.75	1196.75	276.545	813.871	114.768	221.34	3432.89	655.404	0.190919	-2.38897	0.176241	1.4064	unchanged
neg_3478	Valganciclovir, (S)-	1175.75	3185.46	240.161	16732.7	851.907	4160.79	1329.43	1314.31	142.052	963.904	2351.5	6370.92	587.874	1592.73	1329.43	1314.31	963.904	240.161	851.907	4160.79	554.002	898.267	551.682	342.807	552.181	5470.17	181.225	164.955	695.204	88.9539	342.807	88.9539	5470.17	898.267	695.204	695.204	554.002	551.682	181.225	164.955	3009.65	949.944	0.315633	-1.66368	0.239726	1.16788	unchanged
neg_3479	4'-O-Methylglucoliquiritigenin	126.913	729.352	47.7106	111.719	239.544	16465.4	146.625	3538.96	60.1914	365.034	253.827	1458.7	63.4566	364.676	146.625	3538.96	365.034	47.7106	239.544	16465.4	731.434	396.538	95.0353	129.498	123.031	430.212	794.144	27.6426	187.46	30.2554	129.498	30.2554	430.212	396.538	187.46	187.46	731.434	95.0353	794.144	27.6426	2183.15	294.525	0.134908	-2.88995	0.274684	1.06121	unchanged
neg_3482	4-Demethylpremithramycinone	3.59124e-09	6.75291	14.334	0.106486	31.1591	3044.79	3.43597	170.517	3.59124e-09	59.7802	7.18248e-09	13.5058	1.79562e-09	3.37646	3.43597	170.517	59.7802	14.334	31.1591	3044.79	42.9527	1.67161	34.4966	3.59124e-09	3.59124e-09	3.59124e-09	48.7596	3.59124e-09	11.874	21.62	3.59124e-09	21.62	3.59124e-09	1.67161	11.874	11.874	42.9527	34.4966	48.7596	3.59124e-09	333.087	16.1374	0.0484481	-4.36742	0.321015	0.9537	unchanged
neg_349	6-O-(6-Deoxy-alpha-L-mannopyranosyl)-beta-D-glucopyranose	864.179	748.288	720.998	736.717	577.12	648.36	1278.17	1080.58	968.485	412.73	1728.36	1496.58	432.089	374.144	1278.17	1080.58	412.73	720.998	577.12	648.36	1373.97	601.794	631.214	692.095	569.512	937.916	1984.71	797.495	487.969	727.983	692.095	727.983	937.916	601.794	487.969	487.969	1373.97	631.214	1984.71	797.495	803.563	880.466	1.0957	0.131855	0.651466	0.421184	unchanged
neg_3492	D-Phenylalanyl-L-2-piperidinecarbonyl-N-(4-nitro phenyl)-L-argininamide	1890.76	45998.7	2641.6	14356.9	9467	2513.6	3010.18	1072.33	2130	4979.69	3781.53	91997.4	945.381	22999.3	3010.18	1072.33	4979.69	2641.6	9467	2513.6	5069.69	5025.5	28371.2	4828.9	2266.25	3159.36	1735.43	1692.37	10300.8	14892.1	4828.9	14892.1	3159.36	5025.5	10300.8	10300.8	5069.69	28371.2	1735.43	1692.37	8806.08	7734.16	0.878276	-0.187254	0.835741	0.215636	unchanged
neg_3494	L-Prolinamide, N-methyl-L-alanyl-(2S)-2-cyclohexylglycyl-N-(2-(2-oxazolyl)-4-phenyl-5-thiazolyl)-	3.59124e-09	6.47618	3.59124e-09	3.59124e-09	3.59124e-09	3.59124e-09	33.4183	3.59124e-09	6.7485	59.0306	7.18248e-09	12.9524	1.79562e-09	3.23809	33.4183	3.59124e-09	59.0306	3.59124e-09	3.59124e-09	3.59124e-09	9.8875	161.7	37.3987	154.344	40.0931	3.59124e-09	80066.5	8.46956	6.56796	3.59124e-09	154.344	3.59124e-09	3.59124e-09	161.7	6.56796	6.56796	9.8875	37.3987	80066.5	8.46956	10.5674	8048.49	761.637	9.57296	0.341385	0.90471	unchanged
neg_3498	Perindoprilat	688.276	1181.52	160.77	720.021	1220.22	5031.43	894.569	366.746	267.548	1272.71	1376.55	2363.04	344.138	590.759	894.569	366.746	1272.71	160.77	1220.22	5031.43	606.241	1015.82	382.907	844.575	580.106	1771.12	561.417	264.361	996.978	326.679	844.575	326.679	1771.12	1015.82	996.978	996.978	606.241	382.907	561.417	264.361	1180.38	735.02	0.622698	-0.683396	0.362264	0.864013	unchanged
neg_3499	Epitalon	3962.4	1814.23	242.999	1377.38	16016.9	619.543	1552.51	320.109	2604.34	12534	7924.8	3628.47	1981.2	907.117	1552.51	320.109	12534	242.999	16016.9	619.543	2325.51	10265.3	384.878	1522.61	1052.64	571.813	882.896	253.614	5197.49	6668.77	1522.61	6668.77	571.813	10265.3	5197.49	5197.49	2325.51	384.878	882.896	253.614	4104.44	2912.55	0.70961	-0.494903	0.569559	0.530543	unchanged
neg_350	Rhodamine 110	2748.74	2069.84	2698.94	844.021	997.066	1576.91	1746.5	2684.38	859.722	625.073	5497.47	4139.67	1374.37	1034.92	1746.5	2684.38	625.073	2698.94	997.066	1576.91	3317.35	691.885	894.992	1771.7	1225.39	2530.64	694.815	3103.33	793.652	683.386	1771.7	683.386	2530.64	691.885	793.652	793.652	3317.35	894.992	694.815	3103.33	1685.12	1570.71	0.932108	-0.101431	0.790481	0.324203	unchanged
neg_3502	Capsianoside I	81.1798	544.596	374.729	122.08	262.319	582.105	372.567	66.6072	210.216	664.812	162.36	1089.19	40.5899	272.298	372.567	66.6072	664.812	374.729	262.319	582.105	148.48	476.879	573.019	436.259	484.424	594.659	464.308	91.001	587.855	105.429	436.259	105.429	594.659	476.879	587.855	587.855	148.48	573.019	464.308	91.001	328.121	396.231	1.20758	0.272115	0.475502	0.703801	unchanged
neg_3503	Gitoxin	527.015	370.653	1049.74	407.755	482.862	611.437	1639.48	778.799	576.789	772.279	1054.03	741.305	263.508	185.326	1639.48	778.799	772.279	1049.74	482.862	611.437	211.024	1001.77	5297.28	343.619	498.125	29760.9	1112.39	4049.56	729.304	103.561	343.619	103.561	29760.9	1001.77	729.304	729.304	211.024	5297.28	1112.39	4049.56	721.681	4310.75	5.97321	2.57851	0.24473	1.18616	unchanged
neg_3506	p-Salicylic acid	109.38	80.2963	42.9105	155.248	13.0766	119.842	41.6962	231.079	184.355	3.59124e-09	218.761	160.593	54.6902	40.1481	41.6962	231.079	3.59124e-09	42.9105	13.0766	119.842	484.71	29.6763	34.2171	44.9048	141.174	166.868	201.25	433.018	32.166	2.99913	44.9048	2.99913	166.868	29.6763	32.166	32.166	484.71	34.2171	201.25	433.018	97.7884	157.098	1.60651	0.683932	0.339983	0.955386	unchanged
neg_351	Myzodendrone	1118.16	1292.3	585.281	361.402	1463.91	288.273	391.238	398.201	617.468	375.823	2236.31	2584.6	559.078	646.15	391.238	398.201	375.823	585.281	1463.91	288.273	1117.36	689.757	2698.73	929.516	567.924	385.399	472.552	509.861	630.372	473.971	929.516	473.971	385.399	689.757	630.372	630.372	1117.36	2698.73	472.552	509.861	689.206	847.544	1.22974	0.298354	0.547731	0.621844	unchanged
neg_3512	8beta-Angeloyloxy-15-hydroxy-1alpha,10R-dimethoxy-3-oxo-11(13)-germacren-12,6alpha-olide	1642.87	3236.6	14876.8	4295.42	663.135	2982.3	2922.26	3630.75	1105.23	997.044	3285.73	6473.2	821.433	1618.3	2922.26	3630.75	997.044	14876.8	663.135	2982.3	223.873	615.115	2058.49	1030.83	2295.77	1205.23	3030.05	2244.75	1336.81	209.473	1030.83	209.473	1205.23	615.115	1336.81	1336.81	223.873	2058.49	3030.05	2244.75	3635.24	1425.04	0.392007	-1.35105	0.130913	1.57337	unchanged
neg_3516	4-Acetylzearalenone	159.715	570.281	143.051	113.65	624.955	151.994	621.41	48.6654	93.4189	611.044	319.429	1140.56	79.8573	285.14	621.41	48.6654	611.044	143.051	624.955	151.994	20.2853	1045	294.17	326.29	250.368	185.888	123.269	53.6985	248.548	103.765	326.29	103.765	185.888	1045	248.548	248.548	20.2853	294.17	123.269	53.6985	313.818	265.128	0.844846	-0.243241	0.696142	0.340506	unchanged
neg_352	LEUCOGENENOL	947.838	942.409	358.308	1397.55	352.419	850.182	990.634	1860.31	546.351	311.81	1895.68	1884.82	473.919	471.204	990.634	1860.31	311.81	358.308	352.419	850.182	712.563	260.745	1295.3	436.525	5370.01	2865.26	3849.18	2189.1	419.351	314.08	436.525	314.08	2865.26	260.745	419.351	419.351	712.563	1295.3	3849.18	2189.1	855.781	1771.21	2.0697	1.04942	0.144061	1.49129	unchanged
neg_3521	indole-3-acetyl-isoleucine	444.026	908.486	675.459	822.146	8192.45	216.957	941.381	140.137	443.33	488.969	888.052	1816.97	222.013	454.243	941.381	140.137	488.969	675.459	8192.45	216.957	2614.59	977.738	1120.79	1063.81	289.608	635.134	606.654	112.932	565.89	2313.33	1063.81	2313.33	635.134	977.738	565.89	565.89	2614.59	1120.79	606.654	112.932	1327.33	1030.05	0.776026	-0.365823	0.720766	0.214286	unchanged
neg_3526	xi-2,3-Dihydro-3,5-dihydroxy-6-methyl-4H-pyran-4-one	25.4072	124.446	35.0795	24.9781	34.0341	18.0615	20.0864	42.7579	39.5844	22.931	50.8144	248.893	12.7036	62.2232	20.0864	42.7579	22.931	35.0795	34.0341	18.0615	27.8665	15.4636	20.8906	14.1534	60.1502	40.5112	602.724	33.1313	16.6932	18.3621	14.1534	18.3621	40.5112	15.4636	16.6932	16.6932	27.8665	20.8906	602.724	33.1313	38.7366	84.9946	2.19416	1.13367	0.448654	0.707478	unchanged
neg_3529	Alanylglutamine	6.06828	3.59124e-09	3.59124e-09	422.813	9.53519	3.59124e-09	3.59124e-09	3.59124e-09	3.59124e-09	3.59124e-09	12.1366	7.18248e-09	3.03414	1.79562e-09	3.59124e-09	3.59124e-09	3.59124e-09	3.59124e-09	9.53519	3.59124e-09	3.59124e-09	3.59124e-09	3.59124e-09	3.59124e-09	3.59124e-09	3.59124e-09	5.00835	3.59124e-09	3.59124e-09	3.59124e-09	3.59124e-09	3.59124e-09	3.59124e-09	3.59124e-09	3.59124e-09	3.59124e-09	3.59124e-09	3.59124e-09	5.00835	3.59124e-09	43.8416	0.500835	0.0114237	-6.45182	0.330384	0.979426	unchanged
neg_3538	Kaempferol 3-sulfate	665.468	57.2593	19.624	19132.8	279.124	33272.8	65.3244	37464.9	0.479121	201.363	1330.94	114.519	332.734	28.6297	65.3244	37464.9	201.363	19.624	279.124	33272.8	36.2335	100.607	913.686	114.254	275.779	124.683	46.4497	788.588	115.174	225.402	114.254	225.402	124.683	100.607	115.174	115.174	36.2335	913.686	46.4497	788.588	9115.9	274.086	0.0300668	-5.05569	0.0967235	1.65778	unchanged
neg_3539	3,4,5,6-Tetrahydrohippuric acid	24358.5	79.6381	20.3232	6.4494	304.022	177.394	616.295	4405.04	1106.19	539.213	48717	159.276	12179.2	39.8191	616.295	4405.04	539.213	20.3232	304.022	177.394	58.9266	903.682	13625.3	1031.91	354.288	219.708	117.61	244.372	924.052	5692.81	1031.91	5692.81	219.708	903.682	924.052	924.052	58.9266	13625.3	117.61	244.372	3161.31	2317.26	0.733008	-0.4481	0.763586	0.442597	unchanged
neg_3540	1,6-Dihydroxy-5-methylcyclohexa-2,4-dienecarboxylate	336.891	797.876	184.577	414.01	394.892	601.241	2047.91	305.231	804.859	744.831	673.783	1595.75	168.446	398.938	2047.91	305.231	744.831	184.577	394.892	601.241	616.775	461.848	3936.62	416.472	705.596	942.711	254.246	347.748	652.33	384.239	416.472	384.239	942.711	461.848	652.33	652.33	616.775	3936.62	254.246	347.748	663.232	871.859	1.31456	0.394581	0.597464	0.576295	unchanged
neg_3547	3''-Hydroxy-geranylhydroquinone	6.17725	53.9546	6.77144	52.4421	218.207	270.88	11.2436	20.8224	3.59124e-09	272.616	12.3545	107.909	3.08863	26.9773	11.2436	20.8224	272.616	6.77144	218.207	270.88	4.69808	40.9995	298.354	65.0464	26.9595	13.4242	12.7799	14.1946	163.823	132.939	65.0464	132.939	13.4242	40.9995	163.823	163.823	4.69808	298.354	12.7799	14.1946	91.3114	77.3219	0.846793	-0.239919	0.769706	0.249695	unchanged
neg_3553	5-O-Galloyl-1,4-galactarolactone	32.7043	7130.01	16.0854	191.399	124.388	634105	58.4713	1694.96	8.05792	29.7417	65.4086	14260	16.3522	3565	58.4713	1694.96	29.7417	16.0854	124.388	634105	987.931	37.4863	89.4178	24.1651	255.374	180.18	875.05	570.976	12.2244	30.0375	24.1651	30.0375	180.18	37.4863	12.2244	12.2244	987.931	89.4178	875.05	570.976	64339.1	306.284	0.00476047	-7.71468	0.338244	0.916987	unchanged
neg_3562	Mithramycin	103.206	326.82	326.571	329.832	163.996	22.4363	27.3742	78.6863	128.859	130.865	206.411	653.64	51.6028	163.41	27.3742	78.6863	130.865	326.571	163.996	22.4363	3.59124e-09	124.05	221.075	5.83204	168.611	3.59124e-09	30150.3	3.59124e-09	292.942	3.59124e-09	5.83204	3.59124e-09	3.59124e-09	124.05	292.942	292.942	3.59124e-09	221.075	30150.3	3.59124e-09	163.865	3096.28	18.8953	4.23996	0.354851	0.876665	unchanged
neg_3567	Rubiadin	1600.95	5125.12	8752.99	7351.94	2537.18	189535	4173.07	2926.6	1237.35	1075.47	3201.9	10250.2	800.476	2562.56	4173.07	2926.6	1075.47	8752.99	2537.18	189535	2495.5	1572.93	2518.33	1657.62	8541.11	9095.6	1580.12	2629.24	2099.86	2219.95	1657.62	2219.95	9095.6	1572.93	2099.86	2099.86	2495.5	2518.33	1580.12	2629.24	22431.6	3441.03	0.153401	-2.70462	0.333968	0.922044	unchanged
neg_3568	gamma-Glutamylhydroxyproline	111.975	42.1904	34.1349	510.042	243.678	127.472	2340.13	497.969	155.346	395.73	223.951	84.3808	55.9877	21.0952	2340.13	497.969	395.73	34.1349	243.678	127.472	98.7235	158.203	71.2082	100.469	77.1319	114.379	60.3986	83.3801	444.063	104.311	100.469	104.311	114.379	158.203	444.063	444.063	98.7235	71.2082	60.3986	83.3801	445.867	131.227	0.294318	-1.76455	0.186028	1.29918	unchanged
neg_3579	Camelliaside B	155.213	601.857	817.531	116.979	1003.16	152.309	829.324	182.119	374.821	736.575	310.426	1203.71	77.6065	300.928	829.324	182.119	736.575	817.531	1003.16	152.309	311.114	861.704	389.522	327.661	258.204	1407.65	28446.1	388.423	1327.49	148.873	327.661	148.873	1407.65	861.704	1327.49	1327.49	311.114	389.522	28446.1	388.423	496.989	3386.67	6.81438	2.76858	0.327287	0.931581	unchanged
neg_358	Ala-Ala-OH	1551.52	1485.22	1313.36	736.743	1395.81	5148.47	1591.82	509.251	509.447	787.891	3103.05	2970.45	775.762	742.612	1591.82	509.251	787.891	1313.36	1395.81	5148.47	546.562	712.332	928.588	1986.91	1125.97	888.918	8005.73	8034.51	766.565	708.137	1986.91	708.137	888.918	712.332	766.565	766.565	546.562	928.588	8005.73	8034.51	1502.95	2370.42	1.57718	0.657343	0.420569	0.791936	unchanged
neg_3584	2'-Dehydrokanamycin A	581.971	698.856	517.978	155.674	600.178	32.1496	294.086	13.2749	253.082	1047.82	1163.94	1397.71	290.985	349.428	294.086	13.2749	1047.82	517.978	600.178	32.1496	994.928	2410.16	4568.44	1627.18	497.707	369.581	2520.61	4531.03	5185.51	3129.31	1627.18	3129.31	369.581	2410.16	5185.51	5185.51	994.928	4568.44	2520.61	4531.03	419.507	2583.45	6.15829	2.62253	0.00346503	2.74325	up
neg_3585	cis-4-Hydroxycyclohexylacetic acid	3.59124e-09	34.2468	14.7417	85.6153	10.0077	15.723	6.6202	135.009	10.7684	21.3432	7.18248e-09	68.4935	1.79562e-09	17.1234	6.6202	135.009	21.3432	14.7417	10.0077	15.723	24.2964	7.19844	38.4649	9.10351	138.437	5.37507	229.745	325.702	5.4148	8.96833	9.10351	8.96833	5.37507	7.19844	5.4148	5.4148	24.2964	38.4649	229.745	325.702	33.4075	79.2706	2.37284	1.24661	0.259014	1.12161	unchanged
neg_3588	Pimobendan	271.579	490.261	180.798	173.223	397.553	47.8229	158.24	186.872	168.514	576.05	543.158	980.521	135.789	245.13	158.24	186.872	576.05	180.798	397.553	47.8229	191.341	320.747	311.201	253.988	215.037	173.141	224.104	126.928	297.968	291.128	253.988	291.128	173.141	320.747	297.968	297.968	191.341	311.201	224.104	126.928	265.091	240.558	0.907454	-0.140104	0.674989	0.482445	unchanged
neg_3589	ISODUARTIN METHYL ETHER	580.618	550.456	137.624	363.27	19323.2	168.414	413.096	184.499	277.413	2333.71	1161.24	1100.91	290.309	275.228	413.096	184.499	2333.71	137.624	19323.2	168.414	1431.23	590.486	495.038	531.121	635.798	608.684	371.206	264.695	482.107	2697.5	531.121	2697.5	608.684	590.486	482.107	482.107	1431.23	495.038	371.206	264.695	2433.23	810.786	0.333214	-1.58548	0.41513	0.689578	unchanged
neg_3590	L-2-Aminoadipate adenylate	14.475	742.818	4.70953	1.0104	87.2644	910.051	58.9328	147.615	0.629046	405.327	28.95	1485.64	7.2375	371.409	58.9328	147.615	405.327	4.70953	87.2644	910.051	0.42099	145.84	9.76842	14.5116	22.0344	26.4613	1045.63	0.50199	22.2579	0.520799	14.5116	0.520799	26.4613	145.84	22.2579	22.2579	0.42099	9.76842	1045.63	0.50199	237.283	128.795	0.542789	-0.881535	0.472291	0.751072	unchanged
neg_3594	Hydralazine acetone hydrazone	626.009	574.483	313.232	1124.93	863.67	534.056	525.971	296.98	580.168	1149.29	1252.02	1148.97	313.004	287.241	525.971	296.98	1149.29	313.232	863.67	534.056	130.406	372.749	142.168	357.093	726.366	326.363	102.181	1249.79	407.427	337.49	357.093	337.49	326.363	372.749	407.427	407.427	130.406	142.168	102.181	1249.79	658.879	415.203	0.630166	-0.666196	0.107998	1.52362	unchanged
neg_3595	N-Acetyldemethylphosphinothricin	21.4681	78.6905	55.1711	49.343	35.726	416.579	63.5595	665.261	33.4539	9.13161	42.9362	157.381	10.734	39.3452	63.5595	665.261	9.13161	55.1711	35.726	416.579	796.788	15.4807	13.2613	6.03246	73.7948	105.201	145.702	52.6528	34.2556	28.8692	6.03246	28.8692	105.201	15.4807	34.2556	34.2556	796.788	13.2613	145.702	52.6528	142.838	127.204	0.890543	-0.167242	0.880553	0.136641	unchanged
neg_3601	(Z)-6-[(2S,4S,5R)-2-(2-Chlorophenyl)-4-(2-hydroxyphenyl)-1,3-dioxan-5-yl]hex-4-enoic acid	960.916	8210.27	693.904	995.862	3637.19	76073.8	5779.54	7094.98	749.756	6358.57	1921.83	16420.5	480.458	4105.13	5779.54	7094.98	6358.57	693.904	3637.19	76073.8	5387.01	2848.89	2316.63	2336.93	16946.8	114967	5718.66	2760.87	3770.89	1445.04	2336.93	1445.04	114967	2848.89	3770.89	3770.89	5387.01	2316.63	5718.66	2760.87	11055.5	15849.8	1.43366	0.519707	0.722926	0.399278	unchanged
neg_3605	Vinblastine	45.4154	123.289	143.509	157.139	565.021	3.59124e-09	165.961	208.997	419.167	494.038	90.8308	246.578	22.7077	61.6445	165.961	208.997	494.038	143.509	565.021	3.59124e-09	63.219	687.94	56.2298	83.3675	96.2561	55.7536	81.0651	184.46	311.719	13.077	83.3675	13.077	55.7536	687.94	311.719	311.719	63.219	56.2298	81.0651	184.46	232.254	163.309	0.703148	-0.5081	0.445936	0.715569	unchanged
neg_3609	Imidazolone A	25516.9	11878.1	18712.1	10809.3	6192.16	1278.16	15246.4	13389.6	33491.2	16991.3	51033.9	23756.3	12758.5	5939.07	15246.4	13389.6	16991.3	18712.1	6192.16	1278.16	7235.53	7645.17	10231.8	7815.41	15412.5	9504.5	6795.72	5433.09	9502.74	13167.1	7815.41	13167.1	9504.5	7645.17	9502.74	9502.74	7235.53	10231.8	6795.72	5433.09	15350.5	9274.36	0.604172	-0.726968	0.0735442	1.84615	unchanged
neg_361	Kuwanon Q	510.978	488.102	244.858	181.334	360.569	345.846	451.648	161.019	86.808	201.971	1021.96	976.204	255.489	244.051	451.648	161.019	201.971	244.858	360.569	345.846	190.807	134.11	316.125	294.671	390.315	298.821	539.079	410.609	296.268	135.767	294.671	135.767	298.821	134.11	296.268	296.268	190.807	316.125	539.079	410.609	303.313	300.657	0.991243	-0.012689	0.966233	0.103103	unchanged
neg_3610	Longistylin A	553.833	140.918	217.184	333.077	449.232	84.459	699.58	106.618	394.697	1004.21	1107.67	281.836	276.917	70.459	699.58	106.618	1004.21	217.184	449.232	84.459	1083.88	392.386	326.965	384.69	487.96	221.305	204.364	377.03	439.341	302.786	384.69	302.786	221.305	392.386	439.341	439.341	1083.88	326.965	204.364	377.03	398.381	422.071	1.05947	0.0833385	0.847696	0.178102	unchanged
neg_3611	Homotrypanothione disulfide	29.2919	84.5808	35.4274	49.5561	122.146	46.0516	261.813	6.38363	80.7759	274.389	58.5838	169.162	14.6459	42.2904	261.813	6.38363	274.389	35.4274	122.146	46.0516	41.7621	223.544	144.504	186.12	46.0578	339.457	79.1546	37.214	125.606	87.9297	186.12	87.9297	339.457	223.544	125.606	125.606	41.7621	144.504	79.1546	37.214	99.0415	131.135	1.32404	0.404948	0.463027	0.762164	unchanged
neg_362	CMP-5-N-acetyl-7-N-(D-alanyl)-legionaminic acid	65.5128	178.22	69.1087	44.7264	131.152	118.552	561.761	42.9144	35.05	33.8442	131.026	356.44	32.7564	89.1099	561.761	42.9144	33.8442	69.1087	131.152	118.552	68.2898	66.8678	128.074	149.916	112.346	318.08	427.139	235.988	122.925	33.6992	149.916	33.6992	318.08	66.8678	122.925	122.925	68.2898	128.074	427.139	235.988	128.084	166.333	1.29862	0.37698	0.558344	0.61004	unchanged
neg_3620	Aspartyllysine	343.238	725.747	1722.03	344.022	6281.78	132.487	248.405	69.9359	230.36	435.16	686.476	1451.49	171.619	362.873	248.405	69.9359	435.16	1722.03	6281.78	132.487	842.24	776.834	791.373	579.265	292.17	360.687	215.393	324.047	940.158	565.738	579.265	565.738	360.687	776.834	940.158	940.158	842.24	791.373	215.393	324.047	1053.32	568.791	0.539999	-0.888971	0.443699	0.660625	unchanged
neg_3621	Capsicum annuum Fluorescent chlorophyll catabolite	758.648	587.087	168.763	110.94	485.2	879.746	369.556	121.151	202.922	485.448	1517.3	1174.17	379.324	293.544	369.556	121.151	485.448	168.763	485.2	879.746	147.031	323.702	266.777	268.891	219.529	261.159	266.354	52.4011	259.917	140.664	268.891	140.664	261.159	323.702	259.917	259.917	147.031	266.777	266.354	52.4011	416.946	220.642	0.529187	-0.918151	0.0514229	1.96804	unchanged
neg_3622	alpha-Zearalenol	40.0794	35.825	33.3423	17.9625	91.153	1650.35	646.807	41.0487	606.758	649.112	80.1589	71.6499	20.0397	17.9125	646.807	41.0487	649.112	33.3423	91.153	1650.35	32.2254	319.973	80.1313	91.7545	35.7344	196.906	116.447	246.62	83.4337	32.0727	91.7545	32.0727	196.906	319.973	83.4337	83.4337	32.2254	80.1313	116.447	246.62	381.244	123.53	0.324018	-1.62586	0.16013	1.34841	unchanged
neg_3624	PE(20:5(5Z,8Z,11Z,14Z,17Z)/5-iso PGF2VI)	3.59124e-09	77.5347	18.3906	15.8033	164.541	54.5783	141.446	3.59124e-09	513.119	432.064	7.18248e-09	155.069	1.79562e-09	38.7673	141.446	3.59124e-09	432.064	18.3906	164.541	54.5783	10.2035	292.741	54.1362	21.7722	27.8615	600.009	74.8137	3.59124e-09	62.3351	15.6233	21.7722	15.6233	600.009	292.741	62.3351	62.3351	10.2035	54.1362	74.8137	3.59124e-09	141.748	115.95	0.818	-0.289827	0.761542	0.266974	unchanged
neg_3625	6'-HMG SDG	0.461014	40.5171	3.59124e-09	24.7742	69.7794	134.283	27.8106	1319.8	11.5392	128.059	0.922029	81.0343	0.230507	20.2586	27.8106	1319.8	128.059	3.59124e-09	69.7794	134.283	9.37502	34.4986	9.07861	31.5975	14.0099	17.9678	70.44	3.59124e-09	32.1537	3.59124e-09	31.5975	3.59124e-09	17.9678	34.4986	32.1537	32.1537	9.37502	9.07861	70.44	3.59124e-09	175.702	21.9121	0.124712	-3.00333	0.260832	1.16096	unchanged
neg_3631	(2R,3R)-3-Methylornithine	0.162578	2.78376	0.446456	9.20128	5.9356	26.9361	1.03992	7.73084	0.376716	30.634	0.325156	5.56752	0.081289	1.39188	1.03992	7.73084	30.634	0.446456	5.9356	26.9361	29.5846	92.2469	664.833	599.654	86.4088	7.87731	350.824	112.221	2.9901	0.665786	599.654	0.665786	7.87731	92.2469	2.9901	2.9901	29.5846	664.833	350.824	112.221	8.52473	194.731	22.843	4.51368	0.0448354	2.04507	up
neg_3632	4-(2-Aminoethyl)-2-ethoxyphenol	417.361	1613.82	799.133	1042.69	1507.59	156.286	847.562	180.919	2518.44	988.753	834.722	3227.63	208.68	806.909	847.562	180.919	988.753	799.133	1507.59	156.286	1177.94	989.397	1639.2	566.728	685.398	93.897	95.5273	642.933	3854.76	1010.26	566.728	1010.26	93.897	989.397	3854.76	3854.76	1177.94	1639.2	95.5273	642.933	1007.25	1075.6	1.06786	0.0947212	0.870506	0.137209	unchanged
neg_3638	7-Methylguanosine 5'-phosphate	67.5731	588.958	47.963	720.287	360.847	22589.8	421.09	977.202	18.0866	497.282	135.146	1177.92	33.7865	294.479	421.09	977.202	497.282	47.963	360.847	22589.8	682.103	445.765	262.101	239.629	1995.4	3241.67	902.347	394.114	452.861	126.964	239.629	126.964	3241.67	445.765	452.861	452.861	682.103	262.101	902.347	394.114	2628.91	874.295	0.33257	-1.58827	0.453207	0.699177	unchanged
neg_364	Besifloxacin	161.749	89.7453	24.6719	37.788	19.739	85.1663	316.312	50.2504	21.5994	17.6594	323.497	179.491	80.8743	44.8727	316.312	50.2504	17.6594	24.6719	19.739	85.1663	31.3316	24.0954	62.4469	35.624	74.8679	577.426	306.849	292.441	52.6382	22.2079	35.624	22.2079	577.426	24.0954	52.6382	52.6382	31.3316	62.4469	306.849	292.441	82.468	147.993	1.79455	0.843621	0.336636	0.930252	unchanged
neg_3640	(5Z)-7-[(1S,5E)-5-[(2E)-Oct-2-en-1-ylidene]-4-oxocyclopent-2-en-1-yl]hept-5-enoylcarnitine	75.5697	244.178	146.01	838.558	556.78	408.665	328.984	170.898	753.283	575.227	151.139	488.357	37.7848	122.089	328.984	170.898	575.227	146.01	556.78	408.665	67.3378	638.531	147.524	1143.16	472.716	193.178	243.113	480.136	423.132	263.694	1143.16	263.694	193.178	638.531	423.132	423.132	67.3378	147.524	243.113	480.136	409.815	407.252	0.993746	-0.00905076	0.984409	0.0967846	unchanged
neg_3644	Abbott-195773	2982.21	1883.53	2929.67	445.607	571.858	130.038	424.084	71.3601	729.286	13944.7	5964.41	3767.06	1491.1	941.765	424.084	71.3601	13944.7	2929.67	571.858	130.038	115.017	1580.35	2258.61	892.463	307.06	239.666	9079.61	47.2904	1495.22	495.186	892.463	495.186	239.666	1580.35	1495.22	1495.22	115.017	2258.61	9079.61	47.2904	2411.24	1651.05	0.68473	-0.546394	0.637294	0.603643	unchanged
neg_3651	D-myo-Inositol-1-phosphate	157.976	949.264	124.432	136.053	120.833	94.3794	83.2447	156.381	148.677	42.0688	315.952	1898.53	78.988	474.632	83.2447	156.381	42.0688	124.432	120.833	94.3794	201.649	43.1073	145.077	180.932	127.515	229.911	17426.3	190.566	191.507	200.513	180.932	200.513	229.911	43.1073	191.507	191.507	201.649	145.077	17426.3	190.566	201.331	1893.71	9.40597	3.23358	0.352854	0.879691	unchanged
neg_3656	4-(2-Aminoethyl)-5-fluoro-1,2-benzenediol	198.933	243.718	1540.83	598.081	286.883	378.282	851.008	96.5473	159.988	382.465	397.867	487.436	99.4667	121.859	851.008	96.5473	382.465	1540.83	286.883	378.282	279.396	499.681	261.529	642.101	300.174	100.133	31.7132	441.709	430.695	509.104	642.101	509.104	100.133	499.681	430.695	430.695	279.396	261.529	31.7132	441.709	473.674	349.624	0.73811	-0.438091	0.426195	0.793793	unchanged
neg_366	L-Gulonic gamma-lactone	4377.44	2826.85	1028.82	845.748	1985.9	3569.15	1139.51	837.109	687.877	1851.67	8754.87	5653.7	2188.72	1413.43	1139.51	837.109	1851.67	1028.82	1985.9	3569.15	579.591	734.312	2060.89	874.565	1573.05	2220.58	3690.89	1142.05	913.731	3334.26	874.565	3334.26	2220.58	734.312	913.731	913.731	579.591	2060.89	3690.89	1142.05	1915.01	1712.39	0.894196	-0.161337	0.709037	0.458581	unchanged
neg_3660	6,8-Dihydroxypurine	2.04621	5.08252	3.59124e-09	4.06116	118.759	2.15487	6.7403	1.33071	26.9591	232.604	4.09243	10.165	1.02311	2.54126	6.7403	1.33071	232.604	3.59124e-09	118.759	2.15487	4.88221	295.237	3.2154	8.40383	3.5243	1.91946	3.59124e-09	6.20524	9.0591	5.41317	8.40383	5.41317	1.91946	295.237	9.0591	9.0591	4.88221	3.2154	3.59124e-09	6.20524	39.9738	33.786	0.845204	-0.242629	0.872086	0.145901	unchanged
neg_3661	L-Histidine	6.27878	41.8767	2.4187	15.1586	282.314	2.54975	216.734	2.13034	1168.9	0.0440367	12.5576	83.7533	3.13939	20.9383	216.734	2.13034	0.0440367	2.4187	282.314	2.54975	0.247327	2.83065	3.69493	15.8402	1.75067	185.903	123.204	184.128	78.6761	290.431	15.8402	290.431	185.903	2.83065	78.6761	78.6761	0.247327	3.69493	123.204	184.128	173.84	88.6706	0.510069	-0.971235	0.492214	0.603857	unchanged
neg_3664	Plafibride	54.2545	306.518	23.4801	29.5017	327.442	3024.45	109.016	45.4791	68.4423	278.68	108.509	613.037	27.1273	153.259	109.016	45.4791	278.68	23.4801	327.442	3024.45	62.8461	234.262	560.149	128.573	63.8424	166.29	129.547	15.1515	330.358	168.19	128.573	168.19	166.29	234.262	330.358	330.358	62.8461	560.149	129.547	15.1515	426.726	185.921	0.435691	-1.19862	0.434964	0.733952	unchanged
neg_3666	Polyethylene, oxidized	3966.99	1314.35	1179.18	1757.35	9496.47	528.068	1302.03	561.631	2483.73	7235.12	7933.98	2628.7	1983.49	657.175	1302.03	561.631	7235.12	1179.18	9496.47	528.068	927.54	2931.95	4608.8	4441.85	2106.72	961.96	675.056	1110.13	5968.22	3176.94	4441.85	3176.94	961.96	2931.95	5968.22	5968.22	927.54	4608.8	675.056	1110.13	2982.49	2690.92	0.902237	-0.148421	0.799796	0.236804	unchanged
neg_3667	2-nonenoylglycine	67.964	61.1764	17.6216	18.203	111.569	3.59124e-09	168.265	65.9324	405.335	150.31	135.928	122.353	33.982	30.5882	168.265	65.9324	150.31	17.6216	111.569	3.59124e-09	57.6395	263.579	7.80402	23.9327	27.8634	99.8097	9.16924	34.4496	88.8327	30.7881	23.9327	30.7881	99.8097	263.579	88.8327	88.8327	57.6395	7.80402	9.16924	34.4496	106.638	64.3868	0.60379	-0.72788	0.359535	0.869244	unchanged
neg_3671	7,8-Didemethyl-8-hydroxy-5-deazariboflavin	186.08	839	321.073	384.502	890.232	13658.7	640.978	15534.2	272.794	1034.15	372.159	1678	93.0398	419.5	640.978	15534.2	1034.15	321.073	890.232	13658.7	384.599	1586.45	1470.13	1341.19	427.23	623.52	574.614	529.242	880.193	626.198	1341.19	626.198	623.52	1586.45	880.193	880.193	384.599	1470.13	574.614	529.242	3376.17	844.336	0.250087	-1.9995	0.21127	1.24353	unchanged
neg_3675	PS(22:4(7Z,10Z,13Z,16Z)/20:4(6E,8Z,11Z,13E)-2OH(5S,15S))	218.441	242.595	26.8105	22.1629	173.372	3.59124e-09	231.363	121.922	27.6259	230.982	436.883	485.191	109.221	121.298	231.363	121.922	230.982	26.8105	173.372	3.59124e-09	8.409	404.925	86893.3	184.471	39.968	2168.82	328.302	435.522	208.704	7.46449	184.471	7.46449	2168.82	404.925	208.704	208.704	8.409	86893.3	328.302	435.522	129.527	9067.99	70.0082	6.12945	0.32839	1.00643	unchanged
neg_3680	beta-D-Glucopyranosylurea	78.9645	14.4323	135.743	28.6582	20.3558	21.2249	98.2348	43.6833	28.0416	6.51067	157.929	28.8645	39.4822	7.21613	98.2348	43.6833	6.51067	135.743	20.3558	21.2249	48.58	19.186	7.82289	26.9573	176.639	15.9989	4.88863	43.5018	15.1114	60.1379	26.9573	60.1379	15.9989	19.186	15.1114	15.1114	48.58	7.82289	4.88863	43.5018	47.5849	41.8824	0.88016	-0.184162	0.788639	0.239085	unchanged
neg_3682	Leucyl-Asparagine	1209.25	27.4735	3.59124e-09	19.7812	86.2755	3.59124e-09	32.5783	3.59124e-09	13.7651	68.4897	2418.51	54.947	604.627	13.7367	32.5783	3.59124e-09	68.4897	3.59124e-09	86.2755	3.59124e-09	3.59124e-09	20.9604	202.508	27.449	3.13659	11.6036	4.71338	6.29542	92.0981	18.6427	27.449	18.6427	11.6036	20.9604	92.0981	92.0981	3.59124e-09	202.508	4.71338	6.29542	145.762	38.7408	0.265781	-1.91169	0.395275	1.02796	unchanged
neg_3684	Persicarin	28.1791	10808.3	345.76	202.06	36.0525	145557	140.058	2268.47	0.848715	41.6522	56.3582	21616.5	14.0896	5404.13	140.058	2268.47	41.6522	345.76	36.0525	145557	208.181	38.8981	38.4649	40.7047	1449.07	77.025	206.556	478.862	610.92	13.683	40.7047	13.683	77.025	38.8981	610.92	610.92	208.181	38.4649	206.556	478.862	15942.9	316.237	0.0198356	-5.65576	0.307345	0.98291	unchanged
neg_3690	Ergothioneine	10254.7	12402.6	15723.2	4896.75	17256.3	4504.74	9053.81	2815.59	7828.96	16436.5	20509.5	24805.1	5127.37	6201.28	9053.81	2815.59	16436.5	15723.2	17256.3	4504.74	4533.66	27390.2	44445.9	20310.3	8136.2	6640.41	4470.04	7445.09	9851.62	6830.55	20310.3	6830.55	6640.41	27390.2	9851.62	9851.62	4533.66	44445.9	4470.04	7445.09	10117.3	14005.4	1.3843	0.469155	0.398427	0.870914	unchanged
neg_3698	PS(PGF1alpha/20:5(5Z,8Z,11Z,14Z,17Z))	5.0767	87.985	6.05108	11.1428	29.6323	3.59124e-09	49.8993	3.59124e-09	7.37693	370.74	10.1534	175.97	2.53835	43.9925	49.8993	3.59124e-09	370.74	6.05108	29.6323	3.59124e-09	5.08915	162.249	2688.36	31.9857	14.9446	70.112	3.59124e-09	3.59124e-09	7.68761	3.59124e-09	31.9857	3.59124e-09	70.112	162.249	7.68761	7.68761	5.08915	2688.36	3.59124e-09	3.59124e-09	56.7904	298.042	5.24811	2.3918	0.391502	0.877272	unchanged
neg_3699	Angiotensin (1-7)	8.6992	634.285	17.4861	59.2854	41.3103	6.4152	100.457	38.0769	33.2921	215.144	17.3984	1268.57	4.3496	317.142	100.457	38.0769	215.144	17.4861	41.3103	6.4152	38.8862	166.052	21.4637	1470.01	12.7194	30.012	7719.06	0.654187	147.497	5.49075	1470.01	5.49075	30.012	166.052	147.497	147.497	38.8862	21.4637	7719.06	0.654187	115.445	961.184	8.3259	3.05761	0.298207	0.997977	unchanged
neg_3700	2-Methoxyestrone 3-glucuronide	83.9739	51.8563	47.8226	13.3647	88.5731	3.59124e-09	75.1909	4.60083	3.59124e-09	347.092	167.948	103.713	41.9869	25.9282	75.1909	4.60083	347.092	47.8226	88.5731	3.59124e-09	21.4244	207.301	87.961	56.1653	28.3699	61.2316	10162.8	3.59124e-09	71.2692	3.59124e-09	56.1653	3.59124e-09	61.2316	207.301	71.2692	71.2692	21.4244	87.961	10162.8	3.59124e-09	71.2475	1069.65	15.0132	3.90816	0.349153	0.886451	unchanged
neg_3702	2,3-Undecanedione	329.602	521.829	328.684	137.354	941.865	169.543	274.21	115.694	237.151	738.179	659.205	1043.66	164.801	260.914	274.21	115.694	738.179	328.684	941.865	169.543	169.692	365.982	773.727	635.295	258.338	186.318	281.79	367.061	823.263	1335.83	635.295	1335.83	186.318	365.982	823.263	823.263	169.692	773.727	281.79	367.061	379.411	519.73	1.36983	0.454	0.349983	0.944337	unchanged
neg_3703	Traumatic Acid	3.59124e-09	7.06818	3.59124e-09	3.59124e-09	78.2338	40.0209	21.1898	3.98806	7.26521	23.2878	7.18248e-09	14.1364	1.79562e-09	3.53409	21.1898	3.98806	23.2878	3.59124e-09	78.2338	40.0209	21.0321	7.10557	49.8861	310.734	3.59124e-09	39.9649	8.3015	2.75898	24.7586	3083.12	310.734	3083.12	39.9649	7.10557	24.7586	24.7586	21.0321	49.8861	8.3015	2.75898	18.1054	354.766	19.5945	4.29238	0.297793	1.09145	unchanged
neg_3705	Glutaminylasparagine	368.141	17.8491	5.08449	8.42427	347.029	6.95254	5.70565	3.59124e-09	11.0719	155.952	736.281	35.6983	184.07	8.92457	5.70565	3.59124e-09	155.952	5.08449	347.029	6.95254	40.4187	52.877	3.59124e-09	16.2023	5.92688	11.9147	213.676	1.37933	197.059	3.59124e-09	16.2023	3.59124e-09	11.9147	52.877	197.059	197.059	40.4187	3.59124e-09	213.676	1.37933	92.621	53.9453	0.582431	-0.779841	0.479701	0.814009	unchanged
neg_3706	3-[(3aS,4S,7aS)-7a-Methyl-1,5-dioxo-octahydro-1H-inden-4-yl]propanoate	4456.63	3263.84	1587.53	5168.02	5518.02	2106.91	3102.34	3974.72	4685.5	11667.9	8913.26	6527.68	2228.31	1631.92	3102.34	3974.72	11667.9	1587.53	5518.02	2106.91	903.276	3577.9	1196.22	4799.69	2185.34	2135.51	557.462	2196.95	5398.89	1478.41	4799.69	1478.41	2135.51	3577.9	5398.89	5398.89	903.276	1196.22	557.462	2196.95	4553.14	2442.97	0.536545	-0.898228	0.0585223	1.87502	unchanged
neg_371	Leonoside B	259.329	353.322	1636.21	1736.71	106.777	518.806	870.29	5062.83	128.634	64.551	518.658	706.644	129.665	176.661	870.29	5062.83	64.551	1636.21	106.777	518.806	555.285	71.1547	345.093	210.262	342.442	1033.81	2896.69	3522.59	238.986	120.505	210.262	120.505	1033.81	71.1547	238.986	238.986	555.285	345.093	2896.69	3522.59	1073.75	933.682	0.869556	-0.201649	0.82459	0.26966	unchanged
neg_3710	Inosine 2',3'-cyclic phosphate	17.722	4721.26	27.5379	1311.55	99.9012	36522.3	931.597	40528.7	12.7837	48.0348	35.4441	9442.52	8.86102	2360.63	931.597	40528.7	48.0348	27.5379	99.9012	36522.3	64.66	27.4325	7.92523	43.9093	470.106	279.878	3706.2	6702.15	5.12813	13.4103	43.9093	13.4103	279.878	27.4325	5.12813	5.12813	64.66	7.92523	3706.2	6702.15	8422.14	1132.08	0.134417	-2.89521	0.185157	1.32415	unchanged
neg_3714	Strophanthin	71.5421	81.4796	103.33	102.511	193.599	66.2793	276.534	53.308	186.221	502.234	143.084	162.959	35.7711	40.7398	276.534	53.308	502.234	103.33	193.599	66.2793	359.99	418.96	219.515	196.491	443.064	98.0852	27.5385	60.3319	613.792	59.3062	196.491	59.3062	98.0852	418.96	613.792	613.792	359.99	219.515	27.5385	60.3319	163.704	249.707	1.52536	0.609151	0.279782	1.05856	unchanged
neg_3717	N-[(3a,5b,7b)-7-hydroxy-24-oxo-3-(sulfooxy)cholan-24-yl]-Glycine	3.59124e-09	3.59124e-09	3.59124e-09	3.59124e-09	3.59124e-09	3.59124e-09	36.5445	3.59124e-09	3.59124e-09	151.296	7.18248e-09	7.18248e-09	1.79562e-09	1.79562e-09	36.5445	3.59124e-09	151.296	3.59124e-09	3.59124e-09	3.59124e-09	3.59124e-09	73.469	51.6771	228.998	12.6549	7.01869	1628.51	3.59124e-09	10.6647	11.7056	228.998	11.7056	7.01869	73.469	10.6647	10.6647	3.59124e-09	51.6771	1628.51	3.59124e-09	18.7841	202.469	10.7788	3.43012	0.281971	1.03209	unchanged
neg_3718	(2S)-2-Phospholactate	90.3146	118.059	197.259	130.176	105.477	160.139	95.9336	273.916	223.688	143.244	180.629	236.117	45.1573	59.0293	95.9336	273.916	143.244	197.259	105.477	160.139	223.957	41.5369	20.0714	92.9732	46.5493	78.0285	159.384	213.51	131.273	144.107	92.9732	144.107	78.0285	41.5369	131.273	131.273	223.957	20.0714	159.384	213.51	153.821	115.139	0.748528	-0.417872	0.207189	1.27232	unchanged
neg_3719	Capryloylglycine	299.714	170.819	359.751	366.052	1240.01	155.136	197.114	97.9855	1822.17	2105.54	599.427	341.637	149.857	85.4093	197.114	97.9855	2105.54	359.751	1240.01	155.136	667.026	2815.79	87.8018	3046.04	223.215	55.3875	69.4622	53.1809	328.616	726.658	3046.04	726.658	55.3875	2815.79	328.616	328.616	667.026	87.8018	69.4622	53.1809	681.429	807.318	1.18474	0.244574	0.77553	0.347671	unchanged
neg_3722	N1-(5-Phospho-alpha-D-ribosyl)-5,6-dimethylbenzimidazole	51.8124	869.016	9244.45	1639.06	212.984	977.701	374.082	1391.41	7.43727	331.456	103.625	1738.03	25.9062	434.508	374.082	1391.41	331.456	9244.45	212.984	977.701	3053.37	172.036	149.857	429.508	35022	730.378	3738.31	261.952	14784.4	96.4159	429.508	96.4159	730.378	172.036	14784.4	14784.4	3053.37	149.857	3738.31	261.952	1509.94	5843.83	3.87024	1.95242	0.261886	1.14976	unchanged
neg_3724	Futalosine	2.23964	16.1831	3.59124e-09	17.3274	58.4223	712.138	4.73019	480.035	3.59124e-09	22.2546	4.47927	32.3661	1.11982	8.09153	4.73019	480.035	22.2546	3.59124e-09	58.4223	712.138	0.00182836	7.33359	29.1692	5.30305	0.519267	47.6237	13.8906	3.59124e-09	30.56	3.59124e-09	5.30305	3.59124e-09	47.6237	7.33359	30.56	30.56	0.00182836	29.1692	13.8906	3.59124e-09	131.333	13.4401	0.102336	-3.28861	0.173063	1.34212	unchanged
neg_3728	δ-CEHC	0.49784	6.87062	0.0552643	6.52853	28.2659	0.915498	10.4039	2.39734	1.23093	1812.99	0.99568	13.7412	0.24892	3.43531	10.4039	2.39734	1812.99	0.0552643	28.2659	0.915498	1.71313	3.38764	14.3496	7.98367	27.036	41.887	0.855	1.06518	80.1135	38.0025	7.98367	38.0025	41.887	3.38764	80.1135	80.1135	1.71313	14.3496	0.855	1.06518	187.016	21.6393	0.115708	-3.11143	0.384279	0.947183	unchanged
neg_3736	4'-O-Glucopyranosylsinapic acid	80.4156	172.09	232.353	48.5127	192.012	640.223	262.691	250.827	22.1896	170.33	160.831	344.18	40.2078	86.045	262.691	250.827	170.33	232.353	192.012	640.223	1273.46	111.434	96.9463	92.8083	180.792	891.426	996.072	104.589	124.165	46.2425	92.8083	46.2425	891.426	111.434	124.165	124.165	1273.46	96.9463	996.072	104.589	207.164	391.794	1.89122	0.919319	0.265331	1.1158	unchanged
neg_3738	(+)-Isofebrifugine	1896.75	203.095	128.603	239.702	329.492	154.533	174.215	176.914	899.665	313.663	3793.49	406.19	948.373	101.548	174.215	176.914	313.663	128.603	329.492	154.533	177.866	195.948	232.457	698.245	328.215	50.9855	228.648	55.7302	171.508	495.577	698.245	495.577	50.9855	195.948	171.508	171.508	177.866	232.457	228.648	55.7302	451.663	263.518	0.58344	-0.777345	0.334374	1.07284	unchanged
neg_374	Difluorodeoxycytidine	1254.28	3909.37	347.162	711.847	1085.19	637.643	744.743	1364.24	1092.48	590.482	2508.56	7818.74	627.141	1954.68	744.743	1364.24	590.482	347.162	1085.19	637.643	630.597	995.312	710.404	687.506	774.441	567.904	1766.44	1442.17	499.7	1111.28	687.506	1111.28	567.904	995.312	499.7	499.7	630.597	710.404	1766.44	1442.17	1173.74	918.576	0.782603	-0.353647	0.475305	0.758494	unchanged
neg_3741	PS(20:2(11Z,14Z)/22:5(4Z,7Z,10Z,13Z,16Z))	3.59124e-09	110.641	10.9315	9.2743	38.969	3.59124e-09	138.262	3.59124e-09	14.654	182.278	7.18248e-09	221.283	1.79562e-09	55.3207	138.262	3.59124e-09	182.278	10.9315	38.969	3.59124e-09	23.7411	279.97	5930.05	65.4104	16.4101	8980.88	4.80176	6709.02	252.579	3.59124e-09	65.4104	3.59124e-09	8980.88	279.97	252.579	252.579	23.7411	5930.05	4.80176	6709.02	50.501	2226.29	44.084	5.46218	0.082258	1.76537	unchanged
neg_3745	6'''-Deamino-6'''-hydroxyparomomycin II	1787.71	514.081	210.061	1133.78	1492.4	320.036	215.227	246.785	5790.1	1998.96	3575.42	1028.16	893.855	257.04	215.227	246.785	1998.96	210.061	1492.4	320.036	1501.12	557.237	669.823	1301.47	167.789	124.035	143.687	75.4289	339.893	1043.19	1301.47	1043.19	124.035	557.237	339.893	339.893	1501.12	669.823	143.687	75.4289	1370.92	592.368	0.432096	-1.21057	0.19415	1.26745	unchanged
neg_3746	Rebaudioside D	3.59124e-09	137.288	121.447	372.847	62.7551	14.1609	117.633	3.59124e-09	119.381	205.399	7.18248e-09	274.577	1.79562e-09	68.6441	117.633	3.59124e-09	205.399	121.447	62.7551	14.1609	24.1723	114.128	42.7275	35.4033	69.0769	29.4846	159913	3.59124e-09	7.00588	3.59124e-09	35.4033	3.59124e-09	29.4846	114.128	7.00588	7.00588	24.1723	42.7275	159913	3.59124e-09	115.091	16023.5	139.225	7.12127	0.345716	0.89603	unchanged
neg_3749	Isopropyl 3-(3,4-dihydroxyphenyl)-2-hydroxypropanoate	3871.45	1336.29	1904.66	1084.95	829.932	1553.28	1858.66	1446.84	727.221	1959.24	7742.91	2672.58	1935.73	668.144	1858.66	1446.84	1959.24	1904.66	829.932	1553.28	115.768	571.407	232.148	765.171	3130.56	559.046	123.917	1653.93	867.8	352.784	765.171	352.784	559.046	571.407	867.8	867.8	115.768	232.148	123.917	1653.93	1657.25	837.253	0.505205	-0.985059	0.0586267	1.88798	unchanged
neg_3753	Olsalazine-O-sulfate	304.07	39870.1	1156.82	5984.58	129.867	31388	1842.52	21940.4	36.48	2.23163	608.141	79740.3	152.035	19935.1	1842.52	21940.4	2.23163	1156.82	129.867	31388	764.403	37.6478	344.886	274.934	4315.23	951.754	1483.02	80917.9	135.479	135.72	274.934	135.72	951.754	37.6478	135.479	135.479	764.403	344.886	1483.02	80917.9	10265.5	8936.09	0.870497	-0.20009	0.888495	0.136469	unchanged
neg_3755	20-Oxo-leukotriene E4	58.9	239.618	404.067	98.2533	156.596	70.9244	268.656	3.59124e-09	47.255	473.963	117.8	479.236	29.45	119.809	268.656	3.59124e-09	473.963	404.067	156.596	70.9244	48.6	396.489	80.1547	172.51	81.548	49.4994	30271.7	9.79627	121.319	72.962	172.51	72.962	49.4994	396.489	121.319	121.319	48.6	80.1547	30271.7	9.79627	181.823	3130.46	17.217	4.10576	0.353821	0.87922	unchanged
neg_3756	CDP-DG(a-13:0/18:1(12Z)-2OH(9,10))	3.59124e-09	39.2775	23.1322	345.293	841.052	2.93222	80.2986	43.1186	170.371	124.306	7.18248e-09	78.555	1.79562e-09	19.6388	80.2986	43.1186	124.306	23.1322	841.052	2.93222	397.74	195.242	356.704	619.155	265.243	115.344	88.4191	36.3282	238.566	4.18473	619.155	4.18473	115.344	195.242	238.566	238.566	397.74	356.704	88.4191	36.3282	166.978	231.693	1.38756	0.472553	0.531482	0.780234	unchanged
neg_3757	CDP-DG(20:4(5Z,8Z,11Z,13E)+=O(15)/16:0)	4.4905	94.3889	125.142	237.639	635.247	5.6721	89.0165	5.36196	82.0231	183.715	8.98099	188.778	2.24525	47.1945	89.0165	5.36196	183.715	125.142	635.247	5.6721	243.329	295.383	227.644	381.932	269.703	35.9009	319.807	3.59124e-09	201.539	3.59124e-09	381.932	3.59124e-09	35.9009	295.383	201.539	201.539	243.329	227.644	319.807	3.59124e-09	146.27	197.524	1.35041	0.433396	0.496975	0.795735	unchanged
neg_3758	1-Nitrohexane	145.187	0.0326819	3.85853	1.82075	0.774377	3.59124e-09	0.399737	3.59124e-09	0.166544	3.59124e-09	290.373	0.0653638	72.5933	0.0163409	0.399737	3.59124e-09	3.59124e-09	3.85853	0.774377	3.59124e-09	3.12337	3.59124e-09	12.6856	181.121	42.9267	0.370549	8.3091	1.20414	562.857	3.59124e-09	181.121	3.59124e-09	0.370549	3.59124e-09	562.857	562.857	3.12337	12.6856	8.3091	1.20414	15.2239	81.2598	5.33764	2.4162	0.28224	0.952246	unchanged
neg_3762	2-Ethoxy-6(5-tetrazolyl)xanthone	209.547	2679.89	62.1301	169.754	569.258	49654.8	178.427	80.3685	26.2776	557.41	419.094	5359.77	104.773	1339.94	178.427	80.3685	557.41	62.1301	569.258	49654.8	297.362	660.033	311.539	345.337	187.181	185.273	101.19	52.589	449.912	258.632	345.337	258.632	185.273	660.033	449.912	449.912	297.362	311.539	101.19	52.589	5418.79	284.905	0.0525772	-4.24942	0.324108	0.946518	unchanged
neg_3769	(R)-Kanzonol Y	24.5679	57.9169	8.21975	8.92751	32.7722	3.59124e-09	173.774	121.893	49.2917	60.3407	49.1358	115.834	12.2839	28.9585	173.774	121.893	60.3407	8.21975	32.7722	3.59124e-09	4.08612	88.3009	32.7667	17.9487	15.9325	273.497	78.447	39.4543	263.138	7.12065	17.9487	7.12065	273.497	88.3009	263.138	263.138	4.08612	32.7667	78.447	39.4543	53.7703	82.0691	1.52629	0.61003	0.453778	0.676799	unchanged
neg_377	Nivalenol	2189.26	1516.05	20662.4	910.374	1886.13	1160.49	1823.09	1651	1238.52	889.446	4378.53	3032.11	1094.63	758.027	1823.09	1651	889.446	20662.4	1886.13	1160.49	1747.46	1271.85	8730.87	1245.75	7750.84	1459.44	2873.5	5702.52	5929.63	1207.23	1245.75	1207.23	1459.44	1271.85	5929.63	5929.63	1747.46	8730.87	2873.5	5702.52	3392.68	3791.91	1.11768	0.160501	0.854734	0.138246	unchanged
neg_3770	PI(PGJ2/16:1(9Z))	49.263	160.5	6066.84	977.548	305.594	49.2842	1726.47	293.19	2064.08	1205.95	98.526	321	24.6315	80.2499	1726.47	293.19	1205.95	6066.84	305.594	49.2842	16.7593	641.961	93.0169	221.591	462.264	331.769	215.312	32.2525	1137.94	46.9263	221.591	46.9263	331.769	641.961	1137.94	1137.94	16.7593	93.0169	215.312	32.2525	1289.87	319.979	0.248071	-2.01118	0.131266	1.5548	unchanged
neg_3772	Testosterone glucuronide	3.59124e-09	28.1224	11.939	33.5201	6.85616	3.59124e-09	652.296	121.899	94.1691	58.0451	7.18248e-09	56.2448	1.79562e-09	14.0612	652.296	121.899	58.0451	11.939	6.85616	3.59124e-09	3.59124e-09	93.3926	3.59124e-09	6.81628	11.5374	22.277	25.6152	3.59124e-09	21.6047	3.59124e-09	6.81628	3.59124e-09	22.277	93.3926	21.6047	21.6047	3.59124e-09	3.59124e-09	25.6152	3.59124e-09	100.685	18.1243	0.180011	-2.47385	0.223232	1.18432	unchanged
neg_378	4-Methylumbelliferyl-6-sulfo-2-acetamido-2-deoxy-beta-glucopyranoside	634.499	856.611	506.942	430.763	621.115	1637.51	21858	684.977	486.629	450.076	1269	1713.22	317.249	428.305	21858	684.977	450.076	506.942	621.115	1637.51	640.935	569.21	611.049	435.131	517.785	2725.62	1082.74	490.159	556.925	453.315	435.131	453.315	2725.62	569.21	556.925	556.925	640.935	611.049	1082.74	490.159	2816.71	808.287	0.286962	-1.80107	0.369864	0.855883	unchanged
neg_3785	Eugenitol	185.188	369.454	149.282	163.64	72586.3	1003.55	43.0195	236.267	140.609	1742.72	370.377	738.907	92.5942	184.727	43.0195	236.267	1742.72	149.282	72586.3	1003.55	7796.81	19582.6	71612.5	161584	89.8375	1659.57	90.8139	288.603	92.5617	310773	161584	310773	1659.57	19582.6	92.5617	92.5617	7796.81	71612.5	90.8139	288.603	7662.01	57357.1	7.48591	2.90418	0.167313	1.46874	unchanged
neg_3788	Chrycolide	66.1671	35.5703	44.6957	28.841	29.2335	20.1824	27.7115	48.7176	13.2458	12.9897	132.334	71.1407	33.0836	17.7852	27.7115	48.7176	12.9897	44.6957	29.2335	20.1824	40.7228	26.3864	39.9619	29.7591	34.7783	37.9259	18.582	38.0004	36.6032	117.16	29.7591	117.16	37.9259	26.3864	36.6032	36.6032	40.7228	39.9619	18.582	38.0004	32.7355	41.9879	1.28264	0.359121	0.375071	0.832322	unchanged
neg_3791	Furo[3,2-c]pyran-4-one	87.8852	1132.53	46.2883	141.223	363.01	15340.5	33.5273	259.649	7.35975	142.155	175.77	2265.05	43.9426	566.263	33.5273	259.649	142.155	46.2883	363.01	15340.5	222.858	117.18	378.391	208.658	78.1844	116.655	96.4353	389.393	180.883	893.525	208.658	893.525	116.655	117.18	180.883	180.883	222.858	378.391	96.4353	389.393	1755.42	268.216	0.152794	-2.71034	0.351817	0.888107	unchanged
neg_3795	thioinosine monophosphate	28.353	61350.4	1.94718	610.595	30.9819	768854	57.9214	1175.83	3.59124e-09	35.3629	56.706	122701	14.1765	30675.2	57.9214	1175.83	35.3629	1.94718	30.9819	768854	1960.78	108.709	90.1081	15.0043	69.932	435.484	215.633	787.411	43.8707	73.3631	15.0043	73.3631	435.484	108.709	43.8707	43.8707	1960.78	90.1081	215.633	787.411	83214.5	380.029	0.00456686	-7.77458	0.306599	0.984686	unchanged
neg_3799	Dulciol C	2024.86	1456.19	1704.52	1594.06	1864.85	12872.1	2080.02	2506.88	1013.13	2371.18	4049.72	2912.39	1012.43	728.097	2080.02	2506.88	2371.18	1704.52	1864.85	12872.1	548.462	2511.89	1278.57	1750.68	1688.32	2290.88	522.827	1404.45	2526.02	2811.74	1750.68	2811.74	2290.88	2511.89	2526.02	2526.02	548.462	1278.57	522.827	1404.45	2948.77	1733.38	0.587832	-0.766523	0.311688	0.976606	unchanged
neg_380	alpha-Hydroxy-NDMA	134.225	451.133	343.37	1470.61	1576.93	409.708	349.81	249.122	558.344	1689.93	268.449	902.266	67.1123	225.567	349.81	249.122	1689.93	343.37	1576.93	409.708	422.837	2269.48	1746.05	2369.94	445.429	463.201	395.99	325.473	2317.51	795.489	2369.94	795.489	463.201	2269.48	2317.51	2317.51	422.837	1746.05	395.99	325.473	723.319	1155.14	1.597	0.675364	0.226834	1.21238	unchanged
neg_3809	Methyl fluoroquinolone	10.0485	64.689	30.7395	26.7173	523.382	353.242	5.43612	46.1814	16.6579	5.06034	20.097	129.378	5.02426	32.3445	5.43612	46.1814	5.06034	30.7395	523.382	353.242	57.5243	129.461	519.454	1368.6	614.005	23.42	21.4108	42.9132	19.7358	2875.97	1368.6	2875.97	23.42	129.461	19.7358	19.7358	57.5243	519.454	21.4108	42.9132	108.215	567.25	5.24185	2.39008	0.153011	1.53266	unchanged
neg_381	3,6-Dihydroxycyclohepta-2,4,6-trien-1-one	116.846	97.3109	82.4213	140.357	123.649	97.294	11.3557	21.0404	8.38991	141.824	233.693	194.622	58.4232	48.6555	11.3557	21.0404	141.824	82.4213	123.649	97.294	19.7607	159.771	86.7109	76.9052	93.8773	249.322	109.347	39.4393	204.949	70.1338	76.9052	70.1338	249.322	159.771	204.949	204.949	19.7607	86.7109	109.347	39.4393	84.0489	111.022	1.32092	0.40154	0.354132	0.835212	unchanged
neg_3816	PS(14:1(9Z)/16:0)	0.0061072	755.811	36.9525	10.5965	103.226	2.07603	88.8108	10.6042	46.111	195.341	0.0122144	1511.62	0.0030536	377.906	88.8108	10.6042	195.341	36.9525	103.226	2.07603	3.59124e-09	596.756	3241.58	128.235	130.128	2253.77	40.3574	5568.84	346.355	6.82607	128.235	6.82607	2253.77	596.756	346.355	346.355	3.59124e-09	3241.58	40.3574	5568.84	124.954	1231.29	9.85395	3.3007	0.0974589	1.67571	unchanged
neg_3817	1alpha,3beta,22R-Trihydroxyergosta-5,24E-dien-26-oic acid 3-O-b-D-glucoside 26-O-b-D-glucosyl ester	9.30933	7.14242	4.44348	20.6655	176.022	16.6137	37.9292	1.36197	2.93345	111.523	18.6187	14.2848	4.65467	3.57121	37.9292	1.36197	111.523	4.44348	176.022	16.6137	61.5388	371.816	24.3515	1140.65	12.5628	19.6087	16.1511	3.59124e-09	12.8803	967.305	1140.65	967.305	19.6087	371.816	12.8803	12.8803	61.5388	24.3515	16.1511	3.59124e-09	38.7943	262.687	6.77126	2.75942	0.138698	1.56521	unchanged
neg_382	Orotic acid	302.509	466.668	664.194	932.826	2042.14	509.972	331.196	170.183	501.332	2849.31	605.018	933.337	151.255	233.334	331.196	170.183	2849.31	664.194	2042.14	509.972	206.532	2632.33	2010.51	2657.84	598.993	463.614	385.487	196.403	3244.85	793.031	2657.84	793.031	463.614	2632.33	3244.85	3244.85	206.532	2010.51	385.487	196.403	877.033	1318.96	1.50389	0.588697	0.355677	0.903928	unchanged
neg_3822	Pegnivacogin	3.59124e-09	29.1293	3.59124e-09	10.8924	24.107	3.59124e-09	78.4441	3.59124e-09	3.59124e-09	23.6957	7.18248e-09	58.2587	1.79562e-09	14.5647	78.4441	3.59124e-09	23.6957	3.59124e-09	24.107	3.59124e-09	3.59124e-09	193.251	3.59124e-09	3.59124e-09	3.59124e-09	9.41592	3371.52	3.59124e-09	13.7001	14.8092	3.59124e-09	14.8092	9.41592	193.251	13.7001	13.7001	3.59124e-09	3.59124e-09	3371.52	3.59124e-09	16.6269	360.269	21.6679	4.43749	0.332016	0.924798	unchanged
neg_3829	Carteolol	1263.99	446.725	156.294	582.862	2225.15	198.112	416.049	169.658	711.61	1870.21	2527.97	893.449	631.993	223.362	416.049	169.658	1870.21	156.294	2225.15	198.112	613.535	1352.56	341.386	2030.98	890.637	561.58	183.323	589.14	1840.78	1399.21	2030.98	1399.21	561.58	1352.56	1840.78	1840.78	613.535	341.386	183.323	589.14	804.066	980.314	1.2192	0.28593	0.574996	0.57465	unchanged
neg_3838	Coproporphyrin I	17.155	77.1348	16.2045	36.0733	84.8848	47.8532	96.3288	5.35109	531.343	383.248	34.31	154.27	8.5775	38.5674	96.3288	5.35109	383.248	16.2045	84.8848	47.8532	111.602	233.712	536.113	499.053	99.5932	80.8368	183.062	314.749	283.381	529.381	499.053	529.381	80.8368	233.712	283.381	283.381	111.602	536.113	183.062	314.749	129.558	287.148	2.21637	1.1482	0.0645525	1.80344	unchanged
neg_3841	PG(20:1(11Z)/TXB2)	376.529	3.59124e-09	7.60843	19.2897	266.486	8.38447	138.387	3.59124e-09	1880.55	742.121	753.059	7.18248e-09	188.265	1.79562e-09	138.387	3.59124e-09	742.121	7.60843	266.486	8.38447	242.161	1381.39	159.93	280.137	12.3899	186.917	12.0845	5.49987	72.666	254.708	280.137	254.708	186.917	1381.39	72.666	72.666	242.161	159.93	12.0845	5.49987	343.936	260.789	0.758248	-0.399259	0.718817	0.330378	unchanged
neg_3843	CDP-DG(PGF1alpha/22:3(10Z,13Z,16Z))	3.59124e-09	39.6341	1720.89	4107.98	67.5169	16.4281	769.628	3548.54	301.093	100.811	7.18248e-09	79.2681	1.79562e-09	19.817	769.628	3548.54	100.811	1720.89	67.5169	16.4281	3.59124e-09	71.6483	31.4777	4.72384	12.3889	1505.62	343.298	4.36529	105.6	15.5145	4.72384	15.5145	1505.62	71.6483	105.6	105.6	3.59124e-09	31.4777	343.298	4.36529	1067.25	209.463	0.196264	-2.34913	0.123809	1.55486	unchanged
neg_3847	N-Methylphenylalanyl-prolyl-arginine	185.412	3.08943	50.1855	28.5153	51.1181	1.12719	193.869	19.8353	515.349	182.845	370.824	6.17886	92.706	1.54472	193.869	19.8353	182.845	50.1855	51.1181	1.12719	6.21885	97.4685	8.86631	19.4761	16.1463	165.334	7.18739	3.59124e-09	25.9892	18.3248	19.4761	18.3248	165.334	97.4685	25.9892	25.9892	6.21885	8.86631	7.18739	3.59124e-09	123.135	36.5012	0.296433	-1.75422	0.129201	1.50926	unchanged
neg_3848	PG(i-19:0/TXB2)	153.021	235.915	68.2077	209.544	7683.71	0.000192052	115.064	3.59124e-09	6044.6	2864.21	306.043	471.829	76.5106	117.957	115.064	3.59124e-09	2864.21	68.2077	7683.71	0.000192052	930.844	27020.5	218.922	1032.19	119.223	71.4326	2374.95	25.6878	156.352	371.047	1032.19	371.047	71.4326	27020.5	156.352	156.352	930.844	218.922	2374.95	25.6878	1737.43	3232.12	1.86029	0.895528	0.604423	0.571363	unchanged
neg_3854	Enterodiol	495.405	3644.29	1163.18	1710.52	454.077	3242.12	3247.72	1015.75	2341.27	362.107	990.81	7288.58	247.703	1822.14	3247.72	1015.75	362.107	1163.18	454.077	3242.12	40941.2	358.401	12032.1	1021.13	11412.6	199.627	7077.85	265.781	467.686	108319	1021.13	108319	199.627	358.401	467.686	467.686	40941.2	12032.1	7077.85	265.781	1767.64	18209.6	10.3016	3.3648	0.161014	1.45868	unchanged
neg_3856	Glucose lactate pyruvate	45.0308	541.173	65.0853	221.81	95.0053	1589.12	72.557	839.184	20.3732	243.136	90.0616	1082.35	22.5154	270.587	72.557	839.184	243.136	65.0853	95.0053	1589.12	503.045	108.978	138.323	87.3453	350.714	485.175	285.453	781.182	173.089	23.8374	87.3453	23.8374	485.175	108.978	173.089	173.089	503.045	138.323	285.453	781.182	373.248	293.714	0.786915	-0.34572	0.657748	0.413451	unchanged
neg_3868	PA(17:0/22:6(5Z,7Z,10Z,13Z,16Z,19Z)-OH(4))	215.879	3.59124e-09	122.8	112.434	88.9851	26.1859	106.507	3.59124e-09	152.579	1855.92	431.757	7.18248e-09	107.939	1.79562e-09	106.507	3.59124e-09	1855.92	122.8	88.9851	26.1859	35.9711	1141.77	421.156	80.7213	107.364	152.224	52.8919	3.59124e-09	55.5587	572.571	80.7213	572.571	152.224	1141.77	55.5587	55.5587	35.9711	421.156	52.8919	3.59124e-09	268.129	262.023	0.977226	-0.033236	0.977305	0.0750054	unchanged
neg_3869	PIP(16:1(9Z)/PGJ2)	4.97303	32.5517	16.3895	123.017	99.1249	7.90732	10.6207	14.9883	24.0653	411.165	9.94605	65.1035	2.48651	16.2759	10.6207	14.9883	411.165	16.3895	99.1249	7.90732	3.59124e-09	94.0998	26.4809	17.1952	16.6148	7.2355	2399.08	3.59124e-09	38.4144	9.77878	17.1952	9.77878	7.2355	94.0998	38.4144	38.4144	3.59124e-09	26.4809	2399.08	3.59124e-09	74.4803	260.89	3.50281	1.80851	0.458066	0.685003	unchanged
neg_3871	o-Aminoazotoluene	221.789	282.238	493.521	1151.55	802.49	104.898	306.319	226.66	1488.88	1131.78	443.578	564.476	110.895	141.119	306.319	226.66	1131.78	493.521	802.49	104.898	1124.73	590.565	1316.2	350.203	567.917	163.039	108.552	620.538	2528.83	785.078	350.203	785.078	163.039	590.565	2528.83	2528.83	1124.73	1316.2	108.552	620.538	621.013	815.564	1.31328	0.393175	0.486608	0.659634	unchanged
neg_3873	4-Hydroxyphthalide	573.178	31008.4	293.162	1872.59	1210.36	9214.01	1466.23	1056.6	832.663	1246.18	1146.36	62016.8	286.589	15504.2	1466.23	1056.6	1246.18	293.162	1210.36	9214.01	1328.43	1174.91	380.689	807.344	12953.1	1032.73	661.639	1380.15	1421.36	797.596	807.344	797.596	1032.73	1174.91	1421.36	1421.36	1328.43	380.689	661.639	1380.15	4877.34	2193.8	0.449794	-1.15266	0.425018	0.783217	unchanged
neg_3874	Sebacic acid	147.618	80.9276	39.5571	361.962	1698.51	40.2838	1124.12	211.205	743.025	598.848	295.237	161.855	73.8092	40.4638	1124.12	211.205	598.848	39.5571	1698.51	40.2838	75.9502	505.312	408.557	730.104	202.884	204.485	152.748	55.1149	273.436	252.701	730.104	252.701	204.485	505.312	273.436	273.436	75.9502	408.557	152.748	55.1149	504.605	286.129	0.567035	-0.818489	0.263614	0.958967	unchanged
neg_3875	6-Fluoro-8-methoxy quinolone	80.2262	1142.38	73.179	56.0021	19.5603	415.978	42.9768	101.078	38.9928	15.2777	160.452	2284.76	40.1131	571.189	42.9768	101.078	15.2777	73.179	19.5603	415.978	51.7614	23.6455	33.3233	31.8015	43.6879	36.9872	28.2336	60.4553	26.9345	84.9205	31.8015	84.9205	36.9872	23.6455	26.9345	26.9345	51.7614	33.3233	28.2336	60.4553	198.565	42.1751	0.212399	-2.23515	0.19359	1.3375	unchanged
neg_3877	1-Nitro-5,6-dihydroxy-dihydronaphthalene	23.6911	1190.37	67.5443	36.4465	57.6917	451.506	16.0173	125.549	50.3148	4.41351	47.3821	2380.75	11.8455	595.187	16.0173	125.549	4.41351	67.5443	57.6917	451.506	62.062	6.70855	25.7808	40.0887	40.2214	58.6921	29.406	32.5549	71.3252	44.4197	40.0887	44.4197	58.6921	6.70855	71.3252	71.3252	62.062	25.7808	29.406	32.5549	202.355	41.1259	0.203237	-2.29877	0.203146	1.30192	unchanged
neg_3879	Isoliquiritigenin	58.2902	1060.33	111.1	2109.31	2902.69	719.023	340.46	573.838	2215.73	173.537	116.58	2120.66	29.1451	530.164	340.46	573.838	173.537	111.1	2902.69	719.023	17193.4	435.611	3690.54	4071.67	13837.2	13413.1	20019.7	4242.63	1745.84	196.013	4071.67	196.013	13413.1	435.611	1745.84	1745.84	17193.4	3690.54	20019.7	4242.63	1026.43	7884.57	7.68154	2.9414	0.0172426	2.39026	up
neg_388	5-Hydroxy-2,3-dimethyl-1,4-naphthoquinone	1132.77	923.854	2591.72	474.797	900.549	8933.96	2555.23	4315.66	713.779	460.488	2265.54	1847.71	566.386	461.927	2555.23	4315.66	460.488	2591.72	900.549	8933.96	840.376	803.421	1945.74	1649.47	812.149	4844.06	7567.11	2216.43	914.577	3588.01	1649.47	3588.01	4844.06	803.421	914.577	914.577	840.376	1945.74	7567.11	2216.43	2300.28	2518.14	1.09471	0.130546	0.84403	0.203643	unchanged
neg_3882	D-Octopine	94.8235	57.9109	591.596	1167.2	200.874	715.023	586.582	1310.4	208.117	227.239	189.647	115.822	47.4118	28.9555	586.582	1310.4	227.239	591.596	200.874	715.023	34.4254	25.5798	286.536	153.57	235.901	550.443	161.293	678.559	2025.13	220.186	153.57	220.186	550.443	25.5798	2025.13	2025.13	34.4254	286.536	161.293	678.559	515.976	437.162	0.847252	-0.239137	0.741306	0.406115	unchanged
neg_3884	Methylthiouracil	699.414	32182.6	145.231	1387.73	697.675	33572.6	346.302	1881.41	77.1027	605.064	1398.83	64365.2	349.707	16091.3	346.302	1881.41	605.064	145.231	697.675	33572.6	653.105	601.073	533.451	452.449	473.149	709.914	129.968	103.663	780.989	360.804	452.449	360.804	709.914	601.073	780.989	780.989	653.105	533.451	129.968	103.663	7159.51	479.857	0.0670236	-3.89919	0.154015	1.42742	unchanged
neg_3893	Tizoxanide glucuronide	41.0467	146680	83.5631	149.748	74.6572	40594.2	187.352	525.963	33.809	36.6848	82.0934	293360	20.5233	73340	187.352	525.963	36.6848	83.5631	74.6572	40594.2	110.663	104.941	104.266	52.6767	91.0498	273.846	37.389	687.129	106.623	59.7777	52.6767	59.7777	273.846	104.941	106.623	106.623	110.663	104.266	37.389	687.129	18840.7	162.836	0.00864279	-6.85429	0.237565	1.21513	unchanged
neg_3904	2-Mercaptopropanoic acid	3.59124e-09	1.37726	17.5256	0.229011	2.76625	46.7527	2.07253	11.7507	3.59124e-09	5.18239	7.18248e-09	2.75451	1.79562e-09	0.688628	2.07253	11.7507	5.18239	17.5256	2.76625	46.7527	34.1268	1.60723	1.1149	8.49388	55.9912	15.1477	219.449	46.5657	3.59124e-09	19.3421	8.49388	19.3421	15.1477	1.60723	3.59124e-09	3.59124e-09	34.1268	1.1149	219.449	46.5657	8.76565	40.1838	4.58424	2.19668	0.172455	1.34807	unchanged
neg_3906	Deoxyinosine	98.1923	128.629	502.164	578.512	116.245	658.625	154.426	382.221	72.3654	97.8732	196.385	257.257	49.0961	64.3144	154.426	382.221	97.8732	502.164	116.245	658.625	151.321	84.8569	135.293	123.373	766.233	334.51	2251.06	293.206	157.66	157.815	123.373	157.815	334.51	84.8569	157.66	157.66	151.321	135.293	2251.06	293.206	278.925	445.533	1.59732	0.675654	0.469191	0.699883	unchanged
neg_3909	PIP(16:1(9Z)/TXB2)	3.59124e-09	864.788	130786	207.054	937.864	275.696	619.327	174.376	101.389	157.103	7.18248e-09	1729.58	1.79562e-09	432.394	619.327	174.376	157.103	130786	937.864	275.696	53.0218	2357.23	182.971	2596.43	3.59124e-09	1288.8	562.199	3.59124e-09	322.143	3.59124e-09	2596.43	3.59124e-09	1288.8	2357.23	322.143	322.143	53.0218	182.971	562.199	3.59124e-09	13412.3	736.28	0.0548958	-4.18716	0.356577	0.983783	unchanged
neg_3912	Tryptamine	512.839	21.5828	32.7333	90.9556	6.04086	3.59124e-09	132.223	32.2365	234.219	2.33214	1025.68	43.1657	256.419	10.7914	132.223	32.2365	2.33214	32.7333	6.04086	3.59124e-09	210.647	19.3531	13.0541	183.102	135.446	48.5562	7.72663	12.6739	2.94263	11.5711	183.102	11.5711	48.5562	19.3531	2.94263	2.94263	210.647	13.0541	7.72663	12.6739	106.516	64.5072	0.60561	-0.723539	0.472716	0.799779	unchanged
neg_3914	5-(3',4',5'-Trihydroxyphenyl)-gamma-valerolactone	131.592	175.537	131.674	205.499	214.664	123.805	129.655	244.747	272.345	953.91	263.184	351.075	65.7959	87.7687	129.655	244.747	953.91	131.674	214.664	123.805	173.852	232.622	184.883	108.548	140.885	195.049	117.694	265.655	144.789	167.514	108.548	167.514	195.049	232.622	144.789	144.789	173.852	184.883	117.694	265.655	258.343	173.149	0.670231	-0.57727	0.316012	1.05571	unchanged
neg_3916	Anserine	548.601	4797.5	352.656	167.867	40048.6	166.518	261.127	147.789	196.689	211.307	1097.2	9594.99	274.301	2398.75	261.127	147.789	211.307	352.656	40048.6	166.518	682.684	6618.95	34057.9	23151.2	156.957	36864.2	111.287	6897.77	42326.8	393.27	23151.2	393.27	36864.2	6618.95	42326.8	42326.8	682.684	34057.9	111.287	6897.77	4689.86	15126.1	3.22528	1.68942	0.13916	1.47663	unchanged
neg_3922	4-[(2R,5R)-5-(6-Aminopurin-9-yl)-3,4-dihydroxyoxolan-2-yl]butanamide	872.125	2572.54	1682.25	3929.39	5784.79	4748.89	2068.01	10184.4	10335.2	1297.59	1744.25	5145.09	436.062	1286.27	2068.01	10184.4	1297.59	1682.25	5784.79	4748.89	1428.74	7072.88	931.454	5206.51	13959.2	7469.14	1682.39	5273.34	14172.2	3050.35	5206.51	3050.35	7469.14	7072.88	14172.2	14172.2	1428.74	931.454	1682.39	5273.34	4347.52	6024.62	1.38576	0.470678	0.384953	0.920469	unchanged
neg_3923	Asp-His-OH	38.1783	2561.93	584.903	1334.19	2537.41	2629.61	4626.95	3992.58	707.154	134.077	76.3567	5123.85	19.0892	1280.96	4626.95	3992.58	134.077	584.903	2537.41	2629.61	12275.6	440.672	52.5756	2651.19	12081.3	24411.5	52430.6	708.855	1001.21	183.48	2651.19	183.48	24411.5	440.672	1001.21	1001.21	12275.6	52.5756	52430.6	708.855	1914.7	10623.7	5.5485	2.4721	0.135283	1.48658	unchanged
[truncated: 4,314 more rows]
