# Supplementary material for: Changes in oral, skin, and gut microbiota in children with atopic dermatitis: a case-control study
Source: Front Microbiol. 2024 Aug 15;15:1442126. doi: 10.3389/fmicb.2024.1442126 (PMC11358084; doi:10.3389/fmicb.2024.1442126)
Supplement: Supplementary file 1 [file Data_Sheet_1.ZIP › raw data/Metabolomic data /ND_vs_N.KEGG_diff_anno.xlsx]

## Sheet: Sheet1
#ID	name	ND4	ND6	ND2	ND8	ND10	ND1	ND7	ND9	ND3	ND5	ND11	ND17	ND15	ND19	ND14	ND12	ND18	ND16	ND13	ND20	N2	N5	N3	N4	N11	N12	N6	N9	N13	N15	N20	N16	N14	N1	N19	N8	N17	N18	N20	N7	ND_Mean	N_Mean	Fold_change	log2FC	Pvalue	VIP	regulated	KEGG_pathway_annotation
neg_1001	2-[(4S)-4-Amino-5-oxopentyl]guanidine	12.104	9.76106	24.2766	12.5128	7.41609	10.5865	3.07371e-08	24.0197	6.43937	6.8641	3.07371e-08	7.41609	12.104	9.76106	24.2766	12.5128	6.8641	24.0197	6.43937	6.8641	3.07371e-08	3.07371e-08	6.74915	3.07371e-08	4.55707	5.79674	3.07371e-08	9.82335	3.07371e-08	4.15227	3.07371e-08	3.07371e-08	3.07371e-08	3.07371e-08	3.07371e-08	5.79674	4.15227	4.55707	6.74915	3.07371e-08	11.398	3.10786	0.272666	-1.87479	0.00833761	1.60384	down	--
neg_1006	beta-Alanine, N-(N-(1-carboxy-2-phenylethyl)-L-phenylalanyl)-, (S)-	3.07371e-08	3.07371e-08	3.07371e-08	3.07371e-08	3.07371e-08	3.07371e-08	6.78491	3.07371e-08	3.07371e-08	3.07371e-08	6.78491	3.07371e-08	3.07371e-08	3.07371e-08	3.07371e-08	3.07371e-08	3.07371e-08	3.07371e-08	3.07371e-08	3.07371e-08	1669	1933.08	1723.42	1491.17	3.07371e-08	3.07371e-08	2059.59	3.07371e-08	3.07371e-08	3.07371e-08	2059.59	3.07371e-08	1669	1933.08	1491.17	3.07371e-08	3.07371e-08	3.07371e-08	1723.42	3.07371e-08	0.678491	887.625	1308.23	10.3534	0.0159521	1.62638	up	--
neg_1028	3-Carboxy-4-methyl-5-propyl-2-furanpropionic acid	3.07371e-08	3.07371e-08	3.07371e-08	3.07371e-08	0.00445317	3.07371e-08	3.07371e-08	3.07371e-08	3.07371e-08	3.07371e-08	3.07371e-08	0.00445317	3.07371e-08	3.07371e-08	3.07371e-08	3.07371e-08	3.07371e-08	3.07371e-08	3.07371e-08	3.07371e-08	2148.99	2604.5	2427.52	2163.32	3.07371e-08	3.07371e-08	2596.38	3.07371e-08	3.07371e-08	3.07371e-08	2596.38	3.07371e-08	2148.99	2604.5	2163.32	3.07371e-08	3.07371e-08	3.07371e-08	2427.52	3.07371e-08	0.000445344	1194.07	2.68123e+06	21.3545	0.0154688	1.6368	up	--
neg_1029	Bestatin	3.07371e-08	3.07371e-08	36.57	3.07371e-08	3.07371e-08	3.07371e-08	3.07371e-08	3.07371e-08	3.07371e-08	3.07371e-08	3.07371e-08	3.07371e-08	3.07371e-08	3.07371e-08	36.57	3.07371e-08	3.07371e-08	3.07371e-08	3.07371e-08	3.07371e-08	99.6368	114.839	129.084	142.525	3.07371e-08	3.07371e-08	98.352	3.07371e-08	3.07371e-08	3.07371e-08	98.352	3.07371e-08	99.6368	114.839	142.525	3.07371e-08	3.07371e-08	3.07371e-08	129.084	3.07371e-08	3.657	58.4437	15.9813	3.99831	0.0227246	1.56592	up	--
neg_1031	Chamissonolide	3.07371e-08	3.07371e-08	3.07371e-08	3.07371e-08	3.07371e-08	3.07371e-08	3.07371e-08	3.07371e-08	3.07371e-08	3.07371e-08	3.07371e-08	3.07371e-08	3.07371e-08	3.07371e-08	3.07371e-08	3.07371e-08	3.07371e-08	3.07371e-08	3.07371e-08	3.07371e-08	274.86	155.669	360.009	311.536	3.11278	3.07371e-08	282.35	3.07371e-08	28.2448	3.07371e-08	282.35	28.2448	274.86	155.669	311.536	3.07371e-08	3.07371e-08	3.11278	360.009	28.2448	3.07371e-08	141.578	4.6061e+09	32.1009	0.016077	1.72299	up	--
neg_1043	Taltirelin	3.07371e-08	3.07371e-08	3.07371e-08	3.07371e-08	3.07371e-08	3.07371e-08	3.07371e-08	3.07371e-08	3.07371e-08	3.07371e-08	3.07371e-08	3.07371e-08	3.07371e-08	3.07371e-08	3.07371e-08	3.07371e-08	3.07371e-08	3.07371e-08	3.07371e-08	3.07371e-08	2148.24	2990.48	2550.45	2161.71	3.07371e-08	3.07371e-08	2839.5	3.07371e-08	3.07371e-08	3.07371e-08	2839.5	3.07371e-08	2148.24	2990.48	2161.71	3.07371e-08	3.07371e-08	3.07371e-08	2550.45	3.07371e-08	3.07371e-08	1269.04	4.12868e+10	35.265	0.0163115	1.60466	up	--
neg_1048	Norfloxacin	3.07371e-08	3.07371e-08	3.07371e-08	3.07371e-08	3.07371e-08	3.07371e-08	3.07371e-08	3.07371e-08	3.07371e-08	3.07371e-08	3.07371e-08	3.07371e-08	3.07371e-08	3.07371e-08	3.07371e-08	3.07371e-08	3.07371e-08	3.07371e-08	3.07371e-08	3.07371e-08	3140.88	3098.59	3656.89	3154.74	3.07371e-08	3.07371e-08	3520.16	3.07371e-08	3.07371e-08	3.07371e-08	3520.16	3.07371e-08	3140.88	3098.59	3154.74	3.07371e-08	3.07371e-08	3.07371e-08	3656.89	3.07371e-08	3.07371e-08	1657.13	5.39129e+10	35.6499	0.0153048	1.6684	up	ABC transporters(ko02010)
neg_1059	Melledonol	3.07371e-08	3.07371e-08	3.07371e-08	3.07371e-08	3.07371e-08	3.07371e-08	3.07371e-08	3.07371e-08	3.07371e-08	3.07371e-08	3.07371e-08	3.07371e-08	3.07371e-08	3.07371e-08	3.07371e-08	3.07371e-08	3.07371e-08	3.07371e-08	3.07371e-08	3.07371e-08	1310.52	1536.41	1479.04	1328.74	3.07371e-08	3.07371e-08	1673.51	3.07371e-08	3.07371e-08	3.07371e-08	1673.51	3.07371e-08	1310.52	1536.41	1328.74	3.07371e-08	3.07371e-08	3.07371e-08	1479.04	3.07371e-08	3.07371e-08	732.822	2.38416e+10	34.4728	0.0155794	1.63514	up	--
neg_1061	19-Oxotestosterone	3.07371e-08	3.07371e-08	3.07371e-08	3.07371e-08	3.07371e-08	3.07371e-08	3.07371e-08	3.07371e-08	3.07371e-08	3.07371e-08	3.07371e-08	3.07371e-08	3.07371e-08	3.07371e-08	3.07371e-08	3.07371e-08	3.07371e-08	3.07371e-08	3.07371e-08	3.07371e-08	23.6903	131.444	101.194	89.1953	0.978184	3.07371e-08	15.828	3.07371e-08	5.73667	3.07371e-08	15.828	5.73667	23.6903	131.444	89.1953	3.07371e-08	3.07371e-08	0.978184	101.194	5.73667	3.07371e-08	36.8067	1.19747e+09	30.1573	0.0459409	1.3114	up	Steroid hormone biosynthesis(ko00140)
neg_1090	Naematolone	27.0378	39.6463	42.7812	22.7223	31.3018	18.0128	30.9772	19.5383	36.7444	26.2717	30.9772	31.3018	27.0378	39.6463	42.7812	22.7223	26.2717	19.5383	36.7444	26.2717	3.07371e-08	3.07371e-08	3.07371e-08	3.07371e-08	19.1294	20.1939	3.07371e-08	22.5093	18.8888	11.7785	3.07371e-08	18.8888	3.07371e-08	3.07371e-08	3.07371e-08	20.1939	11.7785	19.1294	3.07371e-08	18.8888	29.5034	9.25	0.313523	-1.67336	0.000132723	2.13511	down	--
neg_1099	1-O-Acetyl britannilactone	3.07371e-08	3.07371e-08	6.76376	3.07371e-08	3.07371e-08	3.07371e-08	3.07371e-08	3.07371e-08	3.07371e-08	3.07371e-08	3.07371e-08	3.07371e-08	3.07371e-08	3.07371e-08	6.76376	3.07371e-08	3.07371e-08	3.07371e-08	3.07371e-08	3.07371e-08	47.1685	22.3151	35.0319	41.7889	3.07371e-08	3.07371e-08	75.9508	3.07371e-08	3.07371e-08	3.07371e-08	75.9508	3.07371e-08	47.1685	22.3151	41.7889	3.07371e-08	3.07371e-08	3.07371e-08	35.0319	3.07371e-08	0.676376	22.2255	32.8597	5.03825	0.0323176	1.48735	up	--
neg_1101	(3R,5R)-7-[(1S,2R,3R,8S,8Ar)-3-hydroxy-2-methyl-8-(2-methylbutanoyloxy)-1,2,3,7,8,8a-hexahydronaphthalen-1-yl]-3,5-dihydroxyheptanoic acid	26.6058	31.7637	64.1981	34.9669	51.8454	30.0123	29.1299	26.8385	26.5221	25.6637	29.1299	51.8454	26.6058	31.7637	64.1981	34.9669	25.6637	26.8385	26.5221	25.6637	3.07371e-08	3.07371e-08	3.07371e-08	3.07371e-08	34.4643	45.7231	3.07371e-08	42.9719	20.1272	26.2006	3.07371e-08	20.1272	3.07371e-08	3.07371e-08	3.07371e-08	45.7231	26.2006	34.4643	3.07371e-08	20.1272	34.7546	16.9487	0.487668	-1.03603	0.0276519	1.54317	down	--
neg_1106	AB-MECA	3.07371e-08	3.07371e-08	3.07371e-08	3.07371e-08	3.07371e-08	3.07371e-08	3.07371e-08	3.07371e-08	3.07371e-08	3.07371e-08	3.07371e-08	3.07371e-08	3.07371e-08	3.07371e-08	3.07371e-08	3.07371e-08	3.07371e-08	3.07371e-08	3.07371e-08	3.07371e-08	238.416	2066.59	1788.37	1659.31	3.07371e-08	3.07371e-08	468.121	3.07371e-08	3.07371e-08	3.07371e-08	468.121	3.07371e-08	238.416	2066.59	1659.31	3.07371e-08	3.07371e-08	3.07371e-08	1788.37	3.07371e-08	3.07371e-08	622.08	2.02387e+10	34.2364	0.0475999	1.2907	up	--
neg_1107	Glycine, N-[1-(phenylacetyl)-L-prolyl]-	3.07371e-08	3.07371e-08	3.07371e-08	3.07371e-08	3.07371e-08	3.07371e-08	3.07371e-08	3.07371e-08	3.07371e-08	3.07371e-08	3.07371e-08	3.07371e-08	3.07371e-08	3.07371e-08	3.07371e-08	3.07371e-08	3.07371e-08	3.07371e-08	3.07371e-08	3.07371e-08	2995.69	3560.95	3140.81	2921.32	3.07371e-08	3.07371e-08	3730.15	3.07371e-08	3.07371e-08	3.07371e-08	3730.15	3.07371e-08	2995.69	3560.95	2921.32	3.07371e-08	3.07371e-08	3.07371e-08	3140.81	3.07371e-08	3.07371e-08	1634.89	5.31895e+10	35.6304	0.0156569	1.63022	up	--
neg_1109	Fexofenadine	174.459	102.678	416.764	151.693	105.409	83.3085	198.608	153.592	139.991	129.226	198.608	105.409	174.459	102.678	416.764	151.693	129.226	153.592	139.991	129.226	3.07371e-08	3.07371e-08	3.07371e-08	3.07371e-08	113.79	107.747	3.07371e-08	105.683	155.075	109.093	3.07371e-08	155.075	3.07371e-08	3.07371e-08	3.07371e-08	107.747	109.093	113.79	3.07371e-08	155.075	165.573	59.1388	0.357177	-1.48529	0.00964024	1.63738	down	Bile secretion(ko04976)
neg_1116	3-[1-(3-Aminopropyl)-1H-indol-3-YL]-4-(1-methyl-1H-indol-3-YL)-1H-pyrrole-2,5-dione	3.07371e-08	3.07371e-08	3.07371e-08	3.07371e-08	2.69417	3.07371e-08	3.07371e-08	3.07371e-08	3.07371e-08	3.07371e-08	3.07371e-08	2.69417	3.07371e-08	3.07371e-08	3.07371e-08	3.07371e-08	3.07371e-08	3.07371e-08	3.07371e-08	3.07371e-08	1520	1836.57	1578.3	1538.9	3.07371e-08	3.07371e-08	1984.87	3.07371e-08	3.07371e-08	3.07371e-08	1984.87	3.07371e-08	1520	1836.57	1538.9	3.07371e-08	3.07371e-08	3.07371e-08	1578.3	3.07371e-08	0.269417	845.864	3139.61	11.6164	0.0158688	1.62262	up	--
neg_1117	PIP(18:2(9Z,12Z)/PGJ2)	3.07371e-08	3.07371e-08	3.07371e-08	3.07371e-08	3.07371e-08	3.07371e-08	3.07371e-08	3.07371e-08	3.07371e-08	3.07371e-08	3.07371e-08	3.07371e-08	3.07371e-08	3.07371e-08	3.07371e-08	3.07371e-08	3.07371e-08	3.07371e-08	3.07371e-08	3.07371e-08	1539.32	2664.21	1682.3	1630.49	3.07371e-08	3.07371e-08	2594.12	3.07371e-08	3.07371e-08	3.07371e-08	2594.12	3.07371e-08	1539.32	2664.21	1630.49	3.07371e-08	3.07371e-08	3.07371e-08	1682.3	3.07371e-08	3.07371e-08	1011.04	3.28933e+10	34.9371	0.019629	1.51893	up	--
neg_1150	Etimizol	278.645	239.337	16.3943	248.1	339.98	267.305	274.577	231.272	290.66	211.97	274.577	339.98	278.645	239.337	16.3943	248.1	211.97	231.272	290.66	211.97	3.07371e-08	3.07371e-08	3.07371e-08	3.07371e-08	172.22	217.507	3.07371e-08	180.354	209.817	145.498	3.07371e-08	209.817	3.07371e-08	3.07371e-08	3.07371e-08	217.507	145.498	172.22	3.07371e-08	209.817	239.824	92.5394	0.385864	-1.37384	0.00241004	1.78613	down	--
neg_1164	9E-Heptadecenoic acid	18.6011	18.661	22.7359	13.5875	45.4069	32.717	30.582	17.7875	23.1808	14.8697	30.582	45.4069	18.6011	18.661	22.7359	13.5875	14.8697	17.7875	23.1808	14.8697	3.07371e-08	3.07371e-08	3.07371e-08	3.07371e-08	20.5666	23.7718	3.07371e-08	24.7765	17.1159	24.181	3.07371e-08	17.1159	3.07371e-08	3.07371e-08	3.07371e-08	23.7718	24.181	20.5666	3.07371e-08	17.1159	23.8129	11.0412	0.463663	-1.10885	0.017444	1.50796	down	--
neg_1185	N(tele)-methylhistaminium	11.1659	14.5831	3.07371e-08	8.70752	22.8118	12.1103	16.2887	13.8018	10.0082	6.17398	16.2887	22.8118	11.1659	14.5831	3.07371e-08	8.70752	6.17398	13.8018	10.0082	6.17398	3.07371e-08	3.07371e-08	3.07371e-08	3.07371e-08	3.07371e-08	13.6936	3.07371e-08	19.9632	0.616694	9.7333	3.07371e-08	0.616694	3.07371e-08	3.07371e-08	3.07371e-08	13.6936	9.7333	3.07371e-08	3.07371e-08	0.616694	11.5651	4.40068	0.380513	-1.39398	0.0297302	1.4968	down	--
neg_1271	17-O-deacetylvindoline	146.937	239.75	3.07371e-08	180.498	196.571	190.234	282.431	225.845	144.914	155.127	282.431	196.571	146.937	239.75	3.07371e-08	180.498	155.127	225.845	144.914	155.127	3.07371e-08	3.07371e-08	3.07371e-08	3.07371e-08	116.075	175.437	3.07371e-08	194.314	129.085	151.601	3.07371e-08	129.085	3.07371e-08	3.07371e-08	3.07371e-08	175.437	151.601	116.075	3.07371e-08	129.085	176.23	76.6511	0.434948	-1.20109	0.0121674	1.66957	down	--
neg_1277	Corylifol A	3.07371e-08	3.07371e-08	3.07371e-08	3.07371e-08	3.07371e-08	3.07371e-08	3.07371e-08	3.07371e-08	3.07371e-08	3.07371e-08	3.07371e-08	3.07371e-08	3.07371e-08	3.07371e-08	3.07371e-08	3.07371e-08	3.07371e-08	3.07371e-08	3.07371e-08	3.07371e-08	527.847	653.761	752.555	691.052	3.07371e-08	3.07371e-08	91.812	3.07371e-08	3.07371e-08	3.07371e-08	91.812	3.07371e-08	527.847	653.761	691.052	3.07371e-08	3.07371e-08	3.07371e-08	752.555	3.07371e-08	3.07371e-08	271.703	8.83956e+09	33.0413	0.0310901	1.54155	up	--
neg_1352	beta-Bixin	86.2378	90.8737	135.315	95.3695	108.144	72.7707	64.9942	89.8115	87.3231	80.174	64.9942	108.144	86.2378	90.8737	135.315	95.3695	80.174	89.8115	87.3231	80.174	3.07371e-08	3.07371e-08	3.07371e-08	3.07371e-08	88.8591	77.3285	3.07371e-08	94.0524	75.5629	59.8935	3.07371e-08	75.5629	3.07371e-08	3.07371e-08	3.07371e-08	77.3285	59.8935	88.8591	3.07371e-08	75.5629	91.1013	39.5696	0.434348	-1.20308	0.00428188	1.78974	down	--
neg_1366	Acidissiminol epoxide	273.819	347.427	3.07371e-08	297.049	356.915	236.988	520.684	370.227	418.278	255.885	520.684	356.915	273.819	347.427	3.07371e-08	297.049	255.885	370.227	418.278	255.885	3.07371e-08	7.47008	3.07371e-08	3.07371e-08	289.329	280.528	3.07371e-08	415.118	315.459	293.446	3.07371e-08	315.459	3.07371e-08	7.47008	3.07371e-08	280.528	293.446	289.329	3.07371e-08	315.459	307.727	160.135	0.52038	-0.942364	0.0481454	1.31681	down	--
neg_1398	PE(20:0/22:5(7Z,10Z,13Z,16Z,19Z))	4456.29	12353.1	296.974	11887.4	5673.86	5726.08	15497.4	11363.2	6571.44	6746.82	15497.4	5673.86	4456.29	12353.1	296.974	11887.4	6746.82	11363.2	6571.44	6746.82	3.07371e-08	3.07371e-08	442.231	37.9542	3659.56	4639.81	3.07371e-08	13720.2	496.599	6124.05	3.07371e-08	496.599	3.07371e-08	3.07371e-08	37.9542	4639.81	6124.05	3659.56	442.231	496.599	8057.25	2912.04	0.361419	-1.46826	0.0197512	1.60389	down	--
neg_1432	(1alpha,3beta,20S,22R,24S,25S)-Pubescenin	6.7784	1.93014	3.07371e-08	1.55567	8.99979	7.67383	168.595	3.06997	3.88063	8.98469	168.595	8.99979	6.7784	1.93014	3.07371e-08	1.55567	8.98469	3.06997	3.88063	8.98469	4492.07	2526.72	5300.62	5498.99	25.8022	8.32202	4177.49	3.07371e-08	10.5916	8.80114	4177.49	10.5916	4492.07	2526.72	5498.99	8.32202	8.80114	25.8022	5300.62	10.5916	21.1468	2204.94	104.268	6.70416	0.0198467	1.66941	up	--
neg_1435	2-Chlorohexadecanal	18685.5	25722.7	33527	23204.6	54719.4	16657.1	156898	11931.8	50695.4	10928.6	156898	54719.4	18685.5	25722.7	33527	23204.6	10928.6	11931.8	50695.4	10928.6	376885	357815	468310	456498	21882.3	12902.7	506572	16306	10982.8	10301.8	506572	10982.8	376885	357815	456498	12902.7	10301.8	21882.3	468310	10982.8	40297.1	223846	5.55488	2.47376	0.0302857	1.46944	up	--
neg_1497	Ricinoleic acid	88.1601	138.128	212.842	77.4544	169.401	158.313	94.9851	117.766	121.235	39.7773	94.9851	169.401	88.1601	138.128	212.842	77.4544	39.7773	117.766	121.235	39.7773	3.07371e-08	3.07371e-08	3.07371e-08	3.07371e-08	72.7865	126.944	3.07371e-08	170.448	57.3233	127.133	3.07371e-08	57.3233	3.07371e-08	3.07371e-08	3.07371e-08	126.944	127.133	72.7865	3.07371e-08	57.3233	121.806	55.4635	0.455342	-1.13498	0.0216881	1.51553	down	--
neg_1518	(+/-)-2-(5-Methyl-5-vinyltetrahydrofuran-2-yl)propionaldehyde	68.6499	121.043	3.07371e-08	134.126	76.8829	58.8957	185.559	87.0901	83.0129	95.2105	185.559	76.8829	68.6499	121.043	3.07371e-08	134.126	95.2105	87.0901	83.0129	95.2105	3.07371e-08	3.07371e-08	3.07371e-08	3.07371e-08	41.2548	68.9131	3.07371e-08	151.844	36.4783	71.2959	3.07371e-08	36.4783	3.07371e-08	3.07371e-08	3.07371e-08	68.9131	71.2959	41.2548	3.07371e-08	36.4783	91.0469	36.9786	0.406149	-1.29992	0.0250677	1.56744	down	--
neg_1519	LysoPC(P-18:0/0:0)	209.432	305.948	982.394	677.343	341.821	341.037	983.321	540.435	323.833	163.193	983.321	341.821	209.432	305.948	982.394	677.343	163.193	540.435	323.833	163.193	3.07371e-08	3.07371e-08	18.6419	18.8407	207.499	257.142	3.07371e-08	672.449	54.7964	307.009	3.07371e-08	54.7964	3.07371e-08	3.07371e-08	18.8407	257.142	307.009	207.499	18.6419	54.7964	486.876	153.638	0.315559	-1.66402	0.0115907	1.72362	down	--
neg_1524	Cyclo(glycylleucylvalylleucylprolylseryl)	3331.64	4377.79	113.121	3718.81	4940.58	3869.78	7374.05	3512.78	4665.42	2694.34	7374.05	4940.58	3331.64	4377.79	113.121	3718.81	2694.34	3512.78	4665.42	2694.34	3.07371e-08	49.1561	3.07371e-08	3.07371e-08	3747.36	3845.35	3.07371e-08	4295.52	2940.72	4465.27	3.07371e-08	2940.72	3.07371e-08	49.1561	3.07371e-08	3845.35	4465.27	3747.36	3.07371e-08	2940.72	3859.83	1934.34	0.501146	-0.996698	0.0409951	1.41624	down	--
neg_1525	Colistin	5314.23	6817.1	191.9	5730.16	7486.77	5862.12	11253	5405.04	7433.17	4171	11253	7486.77	5314.23	6817.1	191.9	5730.16	4171	5405.04	7433.17	4171	3.07371e-08	21.5669	3.07371e-08	3.07371e-08	5692.83	5805.76	3.07371e-08	6676.54	4599.71	7028.36	3.07371e-08	4599.71	3.07371e-08	21.5669	3.07371e-08	5805.76	7028.36	5692.83	3.07371e-08	4599.71	5966.45	2982.48	0.499874	-1.00036	0.0398543	1.41519	down	--
neg_1538	Cucurbic acid	118.801	315.518	3.07371e-08	371.374	172.73	166.592	745.419	240.011	163.757	230.882	745.419	172.73	118.801	315.518	3.07371e-08	371.374	230.882	240.011	163.757	230.882	3.07371e-08	3.07371e-08	3.07371e-08	3.07371e-08	89.9084	141.428	3.07371e-08	419.007	78.9883	149.79	3.07371e-08	78.9883	3.07371e-08	3.07371e-08	3.07371e-08	141.428	149.79	89.9084	3.07371e-08	78.9883	252.508	87.912	0.348155	-1.5222	0.0463513	1.46961	down	--
neg_1539	[(2-Hexylcyclopentylidene)amino]thiourea	167.964	384.87	3.07371e-08	526.127	189.975	211.357	1029.17	396.086	232.362	316.984	1029.17	189.975	167.964	384.87	3.07371e-08	526.127	316.984	396.086	232.362	316.984	3.07371e-08	3.07371e-08	3.07371e-08	3.07371e-08	106.712	178.208	3.07371e-08	555.297	127.629	228.461	3.07371e-08	127.629	3.07371e-08	3.07371e-08	3.07371e-08	178.208	228.461	106.712	3.07371e-08	127.629	345.489	119.631	0.346265	-1.53005	0.047629	1.45383	down	--
neg_1541	1H-Benzimidazole-2-carboxamide, 1-(4-methoxybutyl)-N-(2-methylpropyl)-N-((3S,5R)-5-(4-morpholinylcarbonyl)-3-piperidinyl)-	878.099	1351.63	17.3015	1125.77	1275.35	1021.78	2228.02	1070.49	1342.65	819.449	2228.02	1275.35	878.099	1351.63	17.3015	1125.77	819.449	1070.49	1342.65	819.449	3.07371e-08	3.07371e-08	3.07371e-08	3.07371e-08	966.687	975.533	3.07371e-08	1202.58	762.217	1256.14	3.07371e-08	762.217	3.07371e-08	3.07371e-08	3.07371e-08	975.533	1256.14	966.687	3.07371e-08	762.217	1113.05	516.316	0.463873	-1.1082	0.0273441	1.50495	down	--
neg_1542	Cholyllysine	200.757	309.04	3.07371e-08	249.658	239.444	232.36	495.87	193.998	276.6	224.997	495.87	239.444	200.757	309.04	3.07371e-08	249.658	224.997	193.998	276.6	224.997	3.07371e-08	3.07371e-08	3.07371e-08	3.07371e-08	118.898	190.549	3.07371e-08	258.15	151.808	246.885	3.07371e-08	151.808	3.07371e-08	3.07371e-08	3.07371e-08	190.549	246.885	118.898	3.07371e-08	151.808	242.272	96.6289	0.398844	-1.3261	0.0115421	1.67388	down	--
neg_1543	DG(8:0/6 keto-PGF1alpha/0:0)	190.868	450.035	42.9774	584.721	244.434	272.953	1241.41	452.556	276.433	352.039	1241.41	244.434	190.868	450.035	42.9774	584.721	352.039	452.556	276.433	352.039	3.07371e-08	3.07371e-08	3.07371e-08	3.07371e-08	143.467	219.61	3.07371e-08	638.278	163.62	267.563	3.07371e-08	163.62	3.07371e-08	3.07371e-08	3.07371e-08	219.61	267.563	143.467	3.07371e-08	163.62	410.843	143.254	0.348683	-1.52001	0.0448528	1.47252	down	--
neg_1549	Tuftsin	375.569	630.828	3.07371e-08	532.186	569.243	453.465	997.946	487.113	574.977	349.017	997.946	569.243	375.569	630.828	3.07371e-08	532.186	349.017	487.113	574.977	349.017	3.07371e-08	3.07371e-08	3.07371e-08	3.07371e-08	403.8	426.576	3.07371e-08	534.451	324.085	559.868	3.07371e-08	324.085	3.07371e-08	3.07371e-08	3.07371e-08	426.576	559.868	403.8	3.07371e-08	324.085	497.034	224.878	0.452439	-1.1442	0.0247434	1.53468	down	--
neg_1552	5,8-Epoxy-5,8-dihydro-3-hydroxy-8'-apo-b,y-carotenal	167.117	327.476	3.07371e-08	287.67	220.83	184.338	495.34	259.622	289.726	208.616	495.34	220.83	167.117	327.476	3.07371e-08	287.67	208.616	259.622	289.726	208.616	3.07371e-08	3.07371e-08	3.07371e-08	3.07371e-08	157.779	169.854	3.07371e-08	265.326	154.909	255.075	3.07371e-08	154.909	3.07371e-08	3.07371e-08	3.07371e-08	169.854	255.075	157.779	3.07371e-08	154.909	244.073	100.294	0.410918	-1.28308	0.0152215	1.61716	down	--
neg_1632	PA(20:5(5Z,8Z,11Z,14Z,16E)-OH(18R)/16:1(9Z))	3.07371e-08	3.07371e-08	3.07371e-08	3.07371e-08	3.07371e-08	3.07371e-08	7.28428	3.07371e-08	3.07371e-08	3.07371e-08	7.28428	3.07371e-08	3.07371e-08	3.07371e-08	3.07371e-08	3.07371e-08	3.07371e-08	3.07371e-08	3.07371e-08	3.07371e-08	1472.75	543.381	1918.32	1931.7	3.07371e-08	3.07371e-08	1138.48	3.07371e-08	3.07371e-08	3.07371e-08	1138.48	3.07371e-08	1472.75	543.381	1931.7	3.07371e-08	3.07371e-08	3.07371e-08	1918.32	3.07371e-08	0.728428	700.463	961.609	9.90931	0.0263872	1.63809	up	--
neg_1705	MG(0:0/20:5(5Z,8Z,11Z,14Z,17Z)/0:0)	1912.2	1435.94	1844.52	3922.01	8561.75	1256.26	25310.8	1141.84	15359.8	1235.14	25310.8	8561.75	1912.2	1435.94	1844.52	3922.01	1235.14	1141.84	15359.8	1235.14	220665	196258	279331	270089	762.61	740.726	270504	988.739	477	465.984	270504	477	220665	196258	270089	740.726	465.984	762.61	279331	477	6198.02	124028	20.0109	4.32272	0.0201952	1.61259	up	--
neg_1862	Kukoamine A	226.976	201.639	3866.35	310.56	1229.27	190.64	3271.73	151.938	2389.51	155.824	3271.73	1229.27	226.976	201.639	3866.35	310.56	155.824	151.938	2389.51	155.824	83780.8	76130.7	100326	97319.3	251.092	121.787	104954	165.283	96.9313	72.9703	104954	96.9313	83780.8	76130.7	97319.3	121.787	72.9703	251.092	100326	96.9313	1199.44	46321.9	38.6195	5.27126	0.0178318	1.63712	up	--
neg_1870	Bilirubin	37.3017	78.8881	33.2868	121.938	16.545	10.2067	109.609	122.906	52.1626	147.395	109.609	16.545	37.3017	78.8881	33.2868	121.938	147.395	122.906	52.1626	147.395	2921.27	2291.16	3537.02	3735.8	13.7258	10.2135	3286.87	101.49	62.84	44.7608	3286.87	62.84	2921.27	2291.16	3735.8	10.2135	44.7608	13.7258	3537.02	62.84	73.0239	1600.51	21.9177	4.45402	0.0184139	1.65489	up	Bile secretion(ko04976);;Porphyrin metabolism(ko00860)
neg_188	Pinusolide	3.07371e-08	3.07371e-08	0.0886552	3.07371e-08	3.07371e-08	3.07371e-08	7.8887	3.07371e-08	3.07371e-08	3.07371e-08	7.8887	3.07371e-08	3.07371e-08	3.07371e-08	0.0886552	3.07371e-08	3.07371e-08	3.07371e-08	3.07371e-08	3.07371e-08	2289.97	6464	4859.88	4198.17	3.07371e-08	3.07371e-08	10608.4	3.07371e-08	3.07371e-08	0.0576442	10608.4	3.07371e-08	2289.97	6464	4198.17	3.07371e-08	0.0576442	3.07371e-08	4859.88	3.07371e-08	0.797735	2842.05	3562.65	11.7987	0.0361455	1.31483	up	--
neg_1880	Bis(2-ethylhexyl) hydrogen phosphate	10.1626	2.44982	3.07371e-08	2.63014	10.5367	3.2471	14.3668	2.77741	6.61407	2.08758	14.3668	10.5367	10.1626	2.44982	3.07371e-08	2.63014	2.08758	2.77741	6.61407	2.08758	417.435	193.322	458.763	427.445	4.58582	3.54741	224.444	0.0247392	9.38375	3.161	224.444	9.38375	417.435	193.322	427.445	3.54741	3.161	4.58582	458.763	9.38375	5.48722	174.211	31.7485	4.98862	0.024455	1.66913	up	--
neg_1883	Cucurbitacin B 2-sulfate	176.523	352.212	167.011	308.82	245.939	159.683	668.641	357.876	274.324	382.541	668.641	245.939	176.523	352.212	167.011	308.82	382.541	357.876	274.324	382.541	1726.18	1730.01	2142.78	2258.6	150.05	139.966	2322.89	597.034	250.865	283.417	2322.89	250.865	1726.18	1730.01	2258.6	139.966	283.417	150.05	2142.78	250.865	309.357	1160.18	3.75029	1.907	0.0199958	1.57779	up	--
neg_1888	manoalide	76602.7	104646	1598.23	81577.2	98616	81222.8	125436	95901.6	113697	69256.2	125436	98616	76602.7	104646	1598.23	81577.2	69256.2	95901.6	113697	69256.2	9.31099	13.6465	4.7167	0.512335	85638.5	87738.9	1.23256	105174	71651.1	93057.3	1.23256	71651.1	9.31099	13.6465	0.512335	87738.9	93057.3	85638.5	4.7167	71651.1	84855.4	44329	0.522406	-0.936757	0.0429559	1.36924	down	--
neg_1891	3'-N-Acetyl-4'-O-(10,12-octadecadienoyl)fusarochromanone	59.1235	39.2217	4638.03	61.8935	411.029	58.8516	928.139	23.6014	731.007	21.4558	928.139	411.029	59.1235	39.2217	4638.03	61.8935	21.4558	23.6014	731.007	21.4558	29788.9	25128.2	34260.4	33843.5	146.366	33.454	34634.3	19.4017	24.8546	12.1398	34634.3	24.8546	29788.9	25128.2	33843.5	33.454	12.1398	146.366	34260.4	24.8546	697.235	15789.1	22.6454	4.50114	0.0195118	1.62432	up	--
neg_1898	Indecainide	17.8038	8.15359	3915.14	14.2452	218.278	16.4278	523.325	1.432	413.47	5.5603	523.325	218.278	17.8038	8.15359	3915.14	14.2452	5.5603	1.432	413.47	5.5603	18003.7	14920.7	20423.9	20276	100.612	5.85354	20383.6	4.36768	10.8782	0.673752	20383.6	10.8782	18003.7	14920.7	20276	5.85354	0.673752	100.612	20423.9	10.8782	513.383	9413.03	18.3353	4.19655	0.0205975	1.61141	up	--
neg_1901	Allixin	168.617	262.176	3.07371e-08	259.44	193.178	120.579	18.3986	231.488	196.619	196.021	18.3986	193.178	168.617	262.176	3.07371e-08	259.44	196.021	231.488	196.619	196.021	3.07371e-08	3.07371e-08	3.07371e-08	3.07371e-08	145.317	145.148	3.07371e-08	197.063	156.249	152.135	3.07371e-08	156.249	3.07371e-08	3.07371e-08	3.07371e-08	145.148	152.135	145.317	3.07371e-08	156.249	164.652	79.5912	0.483391	-1.04874	0.0458948	1.22743	down	--
neg_1905	AB-Pinaca	5.49821	3.07371e-08	3554.36	3.07371e-08	112.912	1.61123	318.68	3.07371e-08	217.632	3.07371e-08	318.68	112.912	5.49821	3.07371e-08	3554.36	3.07371e-08	3.07371e-08	3.07371e-08	217.632	3.07371e-08	10826.6	8717.79	12149	12295.5	74.0058	2.71311	12013.6	3.07371e-08	0.971756	3.07371e-08	12013.6	0.971756	10826.6	8717.79	12295.5	2.71311	3.07371e-08	74.0058	12149	0.971756	421.069	5608.02	13.3185	3.73536	0.0231646	1.57896	up	--
neg_1922	Prostaglandin E2	3.07371e-08	3.07371e-08	2794.07	3.07371e-08	47.0008	0.431102	156.537	3.07371e-08	89.2772	3.07371e-08	156.537	47.0008	3.07371e-08	3.07371e-08	2794.07	3.07371e-08	3.07371e-08	3.07371e-08	89.2772	3.07371e-08	5622.95	4443.76	6235.83	6368.99	43.8785	3.07371e-08	6187.19	3.07371e-08	3.07371e-08	3.07371e-08	6187.19	3.07371e-08	5622.95	4443.76	6368.99	3.07371e-08	3.07371e-08	43.8785	6235.83	3.07371e-08	308.732	2890.26	9.36171	3.22677	0.0281357	1.51783	up	Leishmaniasis(ko05140);;Renin secretion(ko04924);;Bile secretion(ko04976);;Human cytomegalovirus infection(ko05163);;Arachidonic acid metabolism(ko00590);;Oxytocin signaling pathway(ko04921);;African trypanosomiasis(ko05143);;Human papillomavirus infection(ko05165);;Serotonergic synapse(ko04726);;Rheumatoid arthritis(ko05323);;C-type lectin receptor signaling pathway(ko04625);;Amoebiasis(ko05146)…
neg_1924	2,4,6-Trimethyl-4-phenyl-1,3-dioxane	1.86627	1.69186	3.07371e-08	1.57593	8.38937	1.18428	3.07371e-08	1.42669	3.20114	1.32788	3.07371e-08	8.38937	1.86627	1.69186	3.07371e-08	1.57593	1.32788	1.42669	3.20114	1.32788	130.021	55.1875	223.952	150.577	4.31956	2.18998	149.075	0.30489	3.35328	1.85643	149.075	3.35328	130.021	55.1875	150.577	2.18998	1.85643	4.31956	223.952	3.35328	2.06634	72.0837	34.8847	5.12452	0.0267177	1.61008	up	--
neg_1945	Heliannuol B	235.92	509.841	3.07371e-08	476.579	135.93	121.549	50.334	494.458	243.89	397.307	50.334	135.93	235.92	509.841	3.07371e-08	476.579	397.307	494.458	243.89	397.307	3.07371e-08	3.07371e-08	3.07371e-08	3.07371e-08	162.638	97.6095	3.07371e-08	299.725	283.903	186.123	3.07371e-08	283.903	3.07371e-08	3.07371e-08	3.07371e-08	97.6095	186.123	162.638	3.07371e-08	283.903	266.581	103	0.386374	-1.37193	0.0375709	1.25673	down	--
neg_1956	(Z)-5-[(2R,3S,4S)-4-Hydroxy-2-[(E)-3-hydroxyoct-1-enyl]oxan-3-yl]pent-3-enoic acid	0.844029	3.07371e-08	4.47216	3.07371e-08	3.07371e-08	3.07371e-08	3.07371e-08	3.07371e-08	1.1436	3.07371e-08	3.07371e-08	3.07371e-08	0.844029	3.07371e-08	4.47216	3.07371e-08	3.07371e-08	3.07371e-08	1.1436	3.07371e-08	423.133	234.622	465.961	464.315	3.07371e-08	0.468593	394.844	3.07371e-08	1.36022	3.07371e-08	394.844	1.36022	423.133	234.622	464.315	0.468593	3.07371e-08	3.07371e-08	465.961	1.36022	0.645978	198.47	307.24	8.26322	0.0185979	1.68668	up	--
neg_1960	Sarcodon scabrosus Depsipeptide	3.07371e-08	3.07371e-08	317.165	3.07371e-08	3.07371e-08	3.07371e-08	3.07371e-08	3.07371e-08	3.07371e-08	3.07371e-08	3.07371e-08	3.07371e-08	3.07371e-08	3.07371e-08	317.165	3.07371e-08	3.07371e-08	3.07371e-08	3.07371e-08	3.07371e-08	386	285.468	387.029	381.705	3.07371e-08	3.07371e-08	506.554	3.07371e-08	3.07371e-08	3.07371e-08	506.554	3.07371e-08	386	285.468	381.705	3.07371e-08	3.07371e-08	3.07371e-08	387.029	3.07371e-08	31.7165	194.676	6.138	2.61777	0.0467962	1.34505	up	--
neg_1962	Quinelorane	338.341	593.593	380.448	486.276	486.373	353.487	782.688	389.41	459.195	327.387	782.688	486.373	338.341	593.593	380.448	486.276	327.387	389.41	459.195	327.387	108.722	45.5029	98.4472	49.9488	319.878	305.999	13.2195	717.57	245.156	352.27	13.2195	245.156	108.722	45.5029	49.9488	305.999	352.27	319.878	98.4472	245.156	459.72	225.671	0.490889	-1.02653	0.010903	1.68139	down	--
neg_1969	3alpha-3-Hydroxytirucalla-7,24-dien-21-oic acid	1234.61	951.985	605.997	917.06	959.149	650.175	1291.72	586.427	943.208	556.263	1291.72	959.149	1234.61	951.985	605.997	917.06	556.263	586.427	943.208	556.263	176.748	113.394	261.918	171.451	593.289	584.762	71.9205	1095.09	471.449	731.098	71.9205	471.449	176.748	113.394	171.451	584.762	731.098	593.289	261.918	471.449	869.66	427.112	0.491126	-1.02584	0.00403063	1.79306	down	--
neg_1982	Testololactone	3.07371e-08	14.4557	3.07371e-08	3.07371e-08	3.07371e-08	3.07371e-08	6.18772	3.07371e-08	13.2308	3.07371e-08	6.18772	3.07371e-08	3.07371e-08	14.4557	3.07371e-08	3.07371e-08	3.07371e-08	3.07371e-08	13.2308	3.07371e-08	595.174	623.653	636.493	1314.93	3.07371e-08	5.95155	1830.44	3.07371e-08	3.07371e-08	3.36646	1830.44	3.07371e-08	595.174	623.653	1314.93	5.95155	3.36646	3.07371e-08	636.493	3.07371e-08	3.38742	501.001	147.901	7.20848	0.036861	1.38599	up	Steroid hormone biosynthesis(ko00140)
neg_1984	Metaphosphoric acid	1280.05	1778.19	2445.79	1448.84	2187.47	1425.19	2373.02	1337.83	1840.3	1189.05	2373.02	2187.47	1280.05	1778.19	2445.79	1448.84	1189.05	1337.83	1840.3	1189.05	426.67	132.007	441.325	460.799	1342.29	1317.7	287.876	2108.7	1255.3	1489.33	287.876	1255.3	426.67	132.007	460.799	1317.7	1489.33	1342.29	441.325	1255.3	1730.57	926.2	0.535198	-0.901855	0.00606995	1.71413	down	--
neg_1991	4alpha-Carboxy-stigmasta-7,24(24(1))-dien-3beta-ol	5886.17	7854.77	5194.26	6325.09	7830.09	5962.5	7246.8	5327.71	7728.29	5761.93	7246.8	7830.09	5886.17	7854.77	5194.26	6325.09	5761.93	5327.71	7728.29	5761.93	2021.74	972.059	2118.19	2632.02	5417.35	5867.15	2055.31	9536.95	4647.89	6586.58	2055.31	4647.89	2021.74	972.059	2632.02	5867.15	6586.58	5417.35	2118.19	4647.89	6511.76	4185.52	0.642764	-0.63764	0.026133	1.4855	down	Steroid biosynthesis(ko00100)
neg_1994	2-Methoxyestrone 3-glucuronide	3.07371e-08	3.07371e-08	3.07371e-08	3.07371e-08	3.07371e-08	3.07371e-08	3.07371e-08	3.07371e-08	3.07371e-08	3.07371e-08	3.07371e-08	3.07371e-08	3.07371e-08	3.07371e-08	3.07371e-08	3.07371e-08	3.07371e-08	3.07371e-08	3.07371e-08	3.07371e-08	2102.85	917.479	1706.32	2911.06	3.07371e-08	3.07371e-08	2666.01	3.07371e-08	3.07371e-08	3.07371e-08	2666.01	3.07371e-08	2102.85	917.479	2911.06	3.07371e-08	3.07371e-08	3.07371e-08	1706.32	3.07371e-08	3.07371e-08	1030.37	3.35221e+10	34.9644	0.0245317	1.59985	up	Steroid hormone biosynthesis(ko00140)
neg_200	beta-D-Glucosyl crocetin	47.5128	76.1844	3.07371e-08	145.208	50.8524	2.21609	15.0163	93.6146	80.2061	152.926	15.0163	50.8524	47.5128	76.1844	3.07371e-08	145.208	152.926	93.6146	80.2061	152.926	2363.5	1527.45	2611.89	2806.25	22.8435	0.0367742	2484.2	236.391	24.6897	27.558	2484.2	24.6897	2363.5	1527.45	2806.25	0.0367742	27.558	22.8435	2611.89	24.6897	66.3737	1210.48	18.2373	4.18882	0.0181574	1.67921	up	--
neg_2003	Lyciumoside I	589.272	578.64	1186.13	503.337	528.78	513.181	1064.53	571.603	603.933	523.425	1064.53	528.78	589.272	578.64	1186.13	503.337	523.425	571.603	603.933	523.425	3.07371e-08	3.07371e-08	3.07371e-08	3.07371e-08	547.98	572.279	3.07371e-08	612.852	492.281	511.606	3.07371e-08	492.281	3.07371e-08	3.07371e-08	3.07371e-08	572.279	511.606	547.98	3.07371e-08	492.281	666.283	273.7	0.410786	-1.28354	0.00444065	1.83359	down	--
neg_201	Amino leucine	1.54089	2.32154	3.07371e-08	3.76416	47.581	1.15965	3.92348	3.07371e-08	15.8801	71.4618	3.92348	47.581	1.54089	2.32154	3.07371e-08	3.76416	71.4618	3.07371e-08	15.8801	71.4618	280.516	224.596	378.57	342.984	1.38455	3.26812	320.928	3.25075	0.569706	3.07371e-08	320.928	0.569706	280.516	224.596	342.984	3.26812	3.07371e-08	1.38455	378.57	0.569706	14.7633	155.607	10.5401	3.39782	0.0260608	1.5889	up	--
neg_2019	Tetrofosmin	3578.58	2908.71	5055.81	11979.5	23058.2	4389.27	52836.8	2032.04	29493.7	2566.34	52836.8	23058.2	3578.58	2908.71	5055.81	11979.5	2566.34	2032.04	29493.7	2566.34	245443	224343	312383	304376	1740.66	2386.61	321855	3224.67	775.056	702.98	321855	775.056	245443	224343	304376	2386.61	702.98	1740.66	312383	775.056	13789.9	141723	10.2773	3.36139	0.0249546	1.54925	up	--
neg_204	Fludrocortisone	3.07371e-08	3.07371e-08	0.0641104	0.00469231	0.00958558	3.07371e-08	7.04744	3.07371e-08	3.07371e-08	3.07371e-08	7.04744	0.00958558	3.07371e-08	3.07371e-08	0.0641104	0.00469231	3.07371e-08	3.07371e-08	3.07371e-08	3.07371e-08	5611.5	11726.1	9710.77	9509.76	3.07371e-08	3.07371e-08	16011.7	3.07371e-08	0.157152	3.07371e-08	16011.7	0.157152	5611.5	11726.1	9509.76	3.07371e-08	3.07371e-08	3.07371e-08	9710.77	0.157152	0.712583	5257	7377.39	12.8489	0.0232403	1.46416	up	--
neg_206	7a,12a-Dihydroxy-cholestene-3-one	5321.16	5700.1	7600.37	4206.73	7706.7	6966.63	7767.13	5775.58	8527.21	5734.17	7767.13	7706.7	5321.16	5700.1	7600.37	4206.73	5734.17	5775.58	8527.21	5734.17	3714.91	1990.83	3288.51	3909.37	6057.63	6073.94	2768.58	7850.42	6380.69	6069.27	2768.58	6380.69	3714.91	1990.83	3909.37	6073.94	6069.27	6057.63	3288.51	6380.69	6530.58	4810.42	0.736599	-0.441049	0.0342186	1.25134	down	--
neg_214	DG(2:0/PGF2alpha/0:0)	1060.39	1029.7	2754.35	1828.93	4725.77	1356.28	9361.66	819.097	6105.3	1734.35	9361.66	4725.77	1060.39	1029.7	2754.35	1828.93	1734.35	819.097	6105.3	1734.35	70199.9	64987	89767.1	87586	838.165	849.934	97113.7	3900.51	495.183	775.322	97113.7	495.183	70199.9	64987	87586	849.934	775.322	838.165	89767.1	495.183	3077.58	41651.3	13.5338	3.75849	0.0204717	1.59754	up	--
neg_219	Heliocide B2	3.07371e-08	3.07371e-08	3.07371e-08	3.07371e-08	3.07371e-08	3.07371e-08	3.07371e-08	3.07371e-08	3.07371e-08	3.07371e-08	3.07371e-08	3.07371e-08	3.07371e-08	3.07371e-08	3.07371e-08	3.07371e-08	3.07371e-08	3.07371e-08	3.07371e-08	3.07371e-08	4264.54	1211.82	5729.08	5619.21	3.07371e-08	3.07371e-08	8478.71	3.07371e-08	3.07371e-08	3.07371e-08	8478.71	3.07371e-08	4264.54	1211.82	5619.21	3.07371e-08	3.07371e-08	3.07371e-08	5729.08	3.07371e-08	3.07371e-08	2530.34	8.23218e+10	36.2606	0.0336494	1.49674	up	--
neg_228	Homodolicholide	190.029	134.669	1339.79	381.314	1297.77	218.791	3129.57	101.964	1880.58	296.057	3129.57	1297.77	190.029	134.669	1339.79	381.314	296.057	101.964	1880.58	296.057	37883.3	37454.8	48312.7	47537.5	134.889	129.447	55326.3	534.923	67.17	33.0656	55326.3	67.17	37883.3	37454.8	47537.5	129.447	33.0656	134.889	48312.7	67.17	897.053	22741.4	25.3513	4.66399	0.0193901	1.6007	up	--
neg_230	6'''-Deamino-6'''-oxoparomomycin II	39.7728	67.4982	8.93759	47.2032	0.827381	0.0158897	15.5495	62.2812	0.0607148	129.805	15.5495	0.827381	39.7728	67.4982	8.93759	47.2032	129.805	62.2812	0.0607148	129.805	7625.89	7794.13	9053.85	8443.7	59.2473	19.7211	10766.1	99.1502	59.0332	24.395	10766.1	59.0332	7625.89	7794.13	8443.7	19.7211	24.395	59.2473	9053.85	59.0332	37.1951	4394.53	118.148	6.88445	0.0159501	1.64083	up	Neomycin, kanamycin and gentamicin biosynthesis(ko00524)
neg_235	Epoxyartemisia ketone	7.32231	12.6431	3.07371e-08	7.12835	11.8985	5.4872	5.46244	5.85373	11.7202	9.4975	5.46244	11.8985	7.32231	12.6431	3.07371e-08	7.12835	9.4975	5.85373	11.7202	9.4975	195.97	195.851	257.123	302.925	5.37955	7.57336	350.763	3.17674	4.28704	7.69134	350.763	4.28704	195.97	195.851	302.925	7.57336	7.69134	5.37955	257.123	4.28704	7.70134	133.074	17.2793	4.11098	0.0208029	1.57479	up	--
neg_236	Ganoderic acid X	54.755	28.8657	1060.16	119.595	512.26	84.6185	1182.07	21.1881	747.584	104.29	1182.07	512.26	54.755	28.8657	1060.16	119.595	104.29	21.1881	747.584	104.29	20135.7	20003.5	25504	25176.8	57.1409	37.5999	28920.1	193.866	13.2405	2.87509	28920.1	13.2405	20135.7	20003.5	25176.8	37.5999	2.87509	57.1409	25504	13.2405	391.538	12004.5	30.6598	4.93827	0.0188296	1.60877	up	--
neg_242	Phoenicoxanthin	7.08391	3.07371e-08	769.205	17.8792	188.059	23.754	441.756	0.842271	309.643	15.1123	441.756	188.059	7.08391	3.07371e-08	769.205	17.8792	15.1123	0.842271	309.643	15.1123	9935.89	9608.87	12434.5	12054.8	22.9361	5.02371	13287.3	22.9793	1.13252	3.07371e-08	13287.3	1.13252	9935.89	9608.87	12054.8	5.02371	3.07371e-08	22.9361	12434.5	1.13252	177.333	5737.35	32.3534	5.01585	0.0185643	1.61925	up	--
neg_249	Tris(2-ethylhexyl) phosphate	73972.4	101636	96348	74602	102175	82010.3	99245.2	69648.8	92658	62445	99245.2	102175	73972.4	101636	96348	74602	62445	69648.8	92658	62445	34664.6	21697.6	33210.9	41831.1	81957.1	69037.3	39259.3	135362	65292.2	78824.2	39259.3	65292.2	34664.6	21697.6	41831.1	69037.3	78824.2	81957.1	33210.9	65292.2	85474	60113.7	0.703298	-0.507793	0.0491635	1.31987	down	--
neg_251	3-Methoxy-2-[(5-methylidene-4-pentylpyrrol-2-ylidene)methyl]-5-(1H-pyrrol-2-yl)-1H-pyrrole	3.07371e-08	3.07371e-08	2640.95	1.33137	75.1485	3.07371e-08	265.91	3.07371e-08	120.619	3.07371e-08	265.91	75.1485	3.07371e-08	3.07371e-08	2640.95	1.33137	3.07371e-08	3.07371e-08	120.619	3.07371e-08	5099.8	5033.09	6530.03	6182.81	13.107	3.07371e-08	6918.39	1.92619	3.07371e-08	3.07371e-08	6918.39	3.07371e-08	5099.8	5033.09	6182.81	3.07371e-08	3.07371e-08	13.107	6530.03	3.07371e-08	310.395	2977.91	9.59394	3.26212	0.0278354	1.4937	up	--
neg_254	Momorcharaside B	3.07371e-08	3.07371e-08	367.338	3.07371e-08	10.5775	3.07371e-08	37.027	3.07371e-08	32.7974	3.07371e-08	37.027	10.5775	3.07371e-08	3.07371e-08	367.338	3.07371e-08	3.07371e-08	3.07371e-08	32.7974	3.07371e-08	2348.03	2352.02	2974.19	2863.28	3.07371e-08	3.07371e-08	3223.01	3.07371e-08	3.07371e-08	3.07371e-08	3223.01	3.07371e-08	2348.03	2352.02	2863.28	3.07371e-08	3.07371e-08	3.07371e-08	2974.19	3.07371e-08	44.774	1376.05	30.7333	4.94173	0.0189161	1.60783	up	--
neg_256	PA(14:0/6 keto-PGF1alpha)	3.07371e-08	3.07371e-08	182.288	3.07371e-08	3.07371e-08	3.07371e-08	3.07371e-08	3.07371e-08	1.14836	3.07371e-08	3.07371e-08	3.07371e-08	3.07371e-08	3.07371e-08	182.288	3.07371e-08	3.07371e-08	3.07371e-08	1.14836	3.07371e-08	1024.44	1042.39	1201.34	1281.84	3.07371e-08	3.07371e-08	1477.66	3.07371e-08	3.07371e-08	3.07371e-08	1477.66	3.07371e-08	1024.44	1042.39	1281.84	3.07371e-08	3.07371e-08	3.07371e-08	1201.34	3.07371e-08	18.3436	602.767	32.8597	5.03825	0.0190075	1.5977	up	--
neg_257	Arbaprostil	3.07371e-08	3.07371e-08	80.9687	3.07371e-08	3.07371e-08	3.07371e-08	3.07371e-08	3.07371e-08	3.07371e-08	3.07371e-08	3.07371e-08	3.07371e-08	3.07371e-08	3.07371e-08	80.9687	3.07371e-08	3.07371e-08	3.07371e-08	3.07371e-08	3.07371e-08	511.299	482.229	551.575	619.406	3.07371e-08	3.07371e-08	706.003	3.07371e-08	3.07371e-08	3.07371e-08	706.003	3.07371e-08	511.299	482.229	619.406	3.07371e-08	3.07371e-08	3.07371e-08	551.575	3.07371e-08	8.09687	287.051	35.4521	5.1478	0.0188356	1.60676	up	--
neg_258	5,6-Dihydroxyprostaglandin F1a	3.07371e-08	3.07371e-08	25.0204	3.07371e-08	3.07371e-08	3.07371e-08	3.07371e-08	3.07371e-08	3.07371e-08	3.07371e-08	3.07371e-08	3.07371e-08	3.07371e-08	3.07371e-08	25.0204	3.07371e-08	3.07371e-08	3.07371e-08	3.07371e-08	3.07371e-08	296.602	281.89	304.995	350.166	3.07371e-08	3.07371e-08	448.626	3.07371e-08	3.07371e-08	3.07371e-08	448.626	3.07371e-08	296.602	281.89	350.166	3.07371e-08	3.07371e-08	3.07371e-08	304.995	3.07371e-08	2.50204	168.228	67.2362	6.07117	0.0186676	1.60026	up	--
neg_261	3b-Allotetrahydrocortisol	8.38744	82.0672	3.05716	2906.28	363.413	453.659	360.559	3.61491	1230.64	26.004	360.559	363.413	8.38744	82.0672	3.05716	2906.28	26.004	3.61491	1230.64	26.004	3741.55	6243.99	6641.51	7925.61	0.801243	2.10058	6390.73	273.479	0.898826	0.606689	6390.73	0.898826	3741.55	6243.99	7925.61	2.10058	0.606689	0.801243	6641.51	0.898826	543.769	3122.13	5.74165	2.52146	0.0418266	1.35873	up	--
neg_271	Threonylleucine	568.112	551.819	3.07371e-08	501.148	471.729	300.614	3.07371e-08	560.654	598.878	505.003	3.07371e-08	471.729	568.112	551.819	3.07371e-08	501.148	505.003	560.654	598.878	505.003	3.07371e-08	3.07371e-08	3.07371e-08	3.07371e-08	250.425	360.46	3.07371e-08	622.31	79.8594	494.986	3.07371e-08	79.8594	3.07371e-08	3.07371e-08	3.07371e-08	360.46	494.986	250.425	3.07371e-08	79.8594	405.796	180.804	0.445554	-1.16633	0.0445743	1.23375	down	--
neg_273	Methyl 2-(10-heptadecenyl)-6-hydroxybenzoate	155.062	236.226	222.581	981.293	327.721	318.637	276.62	155.759	703.724	127.456	276.62	327.721	155.062	236.226	222.581	981.293	127.456	155.759	703.724	127.456	1831.01	2429.76	2816.51	3108.57	86.8383	124.076	2418.83	451.79	125.731	111.515	2418.83	125.731	1831.01	2429.76	3108.57	124.076	111.515	86.8383	2816.51	125.731	350.508	1350.46	3.85287	1.94594	0.0366341	1.43462	up	--
neg_293	9-Hydroxy-7-megastigmen-3-one glucoside	83.9015	82.9432	3.07371e-08	127.823	83.0808	77.8075	31.4579	127.296	89.3931	102.623	31.4579	83.0808	83.9015	82.9432	3.07371e-08	127.823	102.623	127.296	89.3931	102.623	3.07371e-08	3.07371e-08	3.07371e-08	3.07371e-08	87.6365	70.3526	3.07371e-08	102.345	77.3762	69.3649	3.07371e-08	77.3762	3.07371e-08	3.07371e-08	3.07371e-08	70.3526	69.3649	87.6365	3.07371e-08	77.3762	80.6325	40.7075	0.504852	-0.986068	0.0462249	1.21355	down	--
neg_308	(+)-Galeon	3.07371e-08	3.07371e-08	3.07371e-08	3.07371e-08	3.07371e-08	3.07371e-08	3.07371e-08	3.07371e-08	3.07371e-08	3.07371e-08	3.07371e-08	3.07371e-08	3.07371e-08	3.07371e-08	3.07371e-08	3.07371e-08	3.07371e-08	3.07371e-08	3.07371e-08	3.07371e-08	567.763	998.881	795.993	471.901	3.07371e-08	3.07371e-08	795.269	3.07371e-08	3.07371e-08	0.804452	795.269	3.07371e-08	567.763	998.881	471.901	3.07371e-08	0.804452	3.07371e-08	795.993	3.07371e-08	3.07371e-08	363.061	1.18118e+10	33.4595	0.0200147	1.52895	up	--
neg_327	Thiamine	3.07371e-08	3.07371e-08	3.07371e-08	3.07371e-08	3.07371e-08	3.07371e-08	3.07371e-08	3.07371e-08	3.07371e-08	3.07371e-08	3.07371e-08	3.07371e-08	3.07371e-08	3.07371e-08	3.07371e-08	3.07371e-08	3.07371e-08	3.07371e-08	3.07371e-08	3.07371e-08	290.361	421.741	215.364	177.487	3.07371e-08	3.07371e-08	459.496	3.07371e-08	3.07371e-08	3.07371e-08	459.496	3.07371e-08	290.361	421.741	177.487	3.07371e-08	3.07371e-08	3.07371e-08	215.364	3.07371e-08	3.07371e-08	156.445	5.08977e+09	32.245	0.0251624	1.45527	up	Vitamin digestion and absorption(ko04977);;Sulfur relay system(ko04122);;ABC transporters(ko02010);;Thiamine metabolism(ko00730)
neg_328	S-(N,N-Diethylcarbamoyl)glutathione	3.07371e-08	3.07371e-08	16.4779	3.07371e-08	3.07371e-08	3.07371e-08	3.07371e-08	3.07371e-08	3.07371e-08	3.07371e-08	3.07371e-08	3.07371e-08	3.07371e-08	3.07371e-08	16.4779	3.07371e-08	3.07371e-08	3.07371e-08	3.07371e-08	3.07371e-08	228.992	360.739	412.129	187.617	3.07371e-08	3.07371e-08	240.424	3.07371e-08	3.07371e-08	3.07371e-08	240.424	3.07371e-08	228.992	360.739	187.617	3.07371e-08	3.07371e-08	3.07371e-08	412.129	3.07371e-08	1.64779	142.99	86.777	6.43924	0.0231743	1.53687	up	--
neg_339	Floxuridine	3.07371e-08	3.07371e-08	3.07371e-08	3.07371e-08	3.07371e-08	3.07371e-08	3.07371e-08	3.07371e-08	3.07371e-08	3.07371e-08	3.07371e-08	3.07371e-08	3.07371e-08	3.07371e-08	3.07371e-08	3.07371e-08	3.07371e-08	3.07371e-08	3.07371e-08	3.07371e-08	509.602	573.7	433.219	607.61	3.07371e-08	3.07371e-08	648.35	3.07371e-08	3.07371e-08	3.07371e-08	648.35	3.07371e-08	509.602	573.7	607.61	3.07371e-08	3.07371e-08	3.07371e-08	433.219	3.07371e-08	3.07371e-08	277.248	9.01998e+09	33.0705	0.0163407	1.62312	up	Drug metabolism - other enzymes(ko00983)
neg_357	Olaquindox	3.07371e-08	3.07371e-08	3.07371e-08	3.07371e-08	3.07371e-08	3.07371e-08	3.07371e-08	3.07371e-08	3.07371e-08	3.07371e-08	3.07371e-08	3.07371e-08	3.07371e-08	3.07371e-08	3.07371e-08	3.07371e-08	3.07371e-08	3.07371e-08	3.07371e-08	3.07371e-08	183.923	239.746	141.074	149.68	0.0209529	0.000524075	192.397	3.07371e-08	3.07371e-08	3.07371e-08	192.397	3.07371e-08	183.923	239.746	149.68	0.000524075	3.07371e-08	0.0209529	141.074	3.07371e-08	3.07371e-08	90.6842	2.95032e+09	31.4582	0.0177784	1.58502	up	--
neg_358	3- Acetylphenol sulfate	122.248	74.1012	202.182	64.9214	76.9956	39.7095	252.274	53.8032	50.4239	60.2275	252.274	76.9956	122.248	74.1012	202.182	64.9214	60.2275	53.8032	50.4239	60.2275	3.07371e-08	3.07371e-08	3.07371e-08	3.07371e-08	67.953	64.5904	3.07371e-08	55.7726	74.5123	56.9796	3.07371e-08	74.5123	3.07371e-08	3.07371e-08	3.07371e-08	64.5904	56.9796	67.953	3.07371e-08	74.5123	99.6887	31.9808	0.320807	-1.64022	0.0185263	1.66743	down	--
neg_404	Pugnac	3.07371e-08	3.07371e-08	3.07371e-08	3.07371e-08	1.33996	3.07371e-08	3.07371e-08	3.07371e-08	1.70689	3.07371e-08	3.07371e-08	1.33996	3.07371e-08	3.07371e-08	3.07371e-08	3.07371e-08	3.07371e-08	3.07371e-08	1.70689	3.07371e-08	178.936	242.026	162.006	153.334	3.07371e-08	3.07371e-08	214.357	3.07371e-08	0.536798	3.07371e-08	214.357	0.536798	178.936	242.026	153.334	3.07371e-08	3.07371e-08	3.07371e-08	162.006	0.536798	0.304685	95.1196	312.19	8.28628	0.0174311	1.58525	up	--
neg_417	Desidustat	3.07371e-08	3.07371e-08	3.07371e-08	3.07371e-08	3.07371e-08	3.07371e-08	3.07371e-08	3.07371e-08	3.07371e-08	3.07371e-08	3.07371e-08	3.07371e-08	3.07371e-08	3.07371e-08	3.07371e-08	3.07371e-08	3.07371e-08	3.07371e-08	3.07371e-08	3.07371e-08	160.785	295.029	196.227	148.954	3.07371e-08	12.6696	105.915	3.07371e-08	3.07371e-08	8.06131	105.915	3.07371e-08	160.785	295.029	148.954	12.6696	8.06131	3.07371e-08	196.227	3.07371e-08	3.07371e-08	92.7642	3.01798e+09	31.4909	0.0208057	1.52621	up	--
neg_418	7-O-Succinyl macrolactin A	3.07371e-08	3.07371e-08	9.53089	3.07371e-08	3.07371e-08	3.07371e-08	3.07371e-08	3.07371e-08	3.07371e-08	3.07371e-08	3.07371e-08	3.07371e-08	3.07371e-08	3.07371e-08	9.53089	3.07371e-08	3.07371e-08	3.07371e-08	3.07371e-08	3.07371e-08	127.925	192.728	344.368	101.395	3.07371e-08	3.07371e-08	162.865	3.07371e-08	3.07371e-08	3.07371e-08	162.865	3.07371e-08	127.925	192.728	101.395	3.07371e-08	3.07371e-08	3.07371e-08	344.368	3.07371e-08	0.953089	92.9282	97.5021	6.60736	0.0342942	1.45682	up	--
neg_424	loganate	3.07371e-08	3.07371e-08	3.07371e-08	3.07371e-08	3.07371e-08	3.07371e-08	3.07371e-08	3.07371e-08	0.955828	3.07371e-08	3.07371e-08	3.07371e-08	3.07371e-08	3.07371e-08	3.07371e-08	3.07371e-08	3.07371e-08	3.07371e-08	0.955828	3.07371e-08	246.627	340.651	221.473	218.439	3.07371e-08	3.07371e-08	218.553	3.07371e-08	3.07371e-08	3.07371e-08	218.553	3.07371e-08	246.627	340.651	218.439	3.07371e-08	3.07371e-08	3.07371e-08	221.473	3.07371e-08	0.0955828	124.574	1303.31	10.348	0.0176936	1.59625	up	--
neg_436	Xanthohumol C	32.9904	23.8175	3.07371e-08	30.2252	27.8919	27.2905	49.1566	23.911	32.4651	24.1987	49.1566	27.8919	32.9904	23.8175	3.07371e-08	30.2252	24.1987	23.911	32.4651	24.1987	3.07371e-08	3.07371e-08	3.07371e-08	3.07371e-08	21.7604	31.5051	3.07371e-08	27.0223	34.1523	22.49	3.07371e-08	34.1523	3.07371e-08	3.07371e-08	3.07371e-08	31.5051	22.49	21.7604	3.07371e-08	34.1523	27.1947	13.693	0.503517	-0.989886	0.0397546	1.40483	down	--
neg_447	geldanamycin	3.07371e-08	3.07371e-08	9.91207	3.07371e-08	3.07371e-08	3.07371e-08	3.07371e-08	3.07371e-08	3.07371e-08	3.07371e-08	3.07371e-08	3.07371e-08	3.07371e-08	3.07371e-08	9.91207	3.07371e-08	3.07371e-08	3.07371e-08	3.07371e-08	3.07371e-08	74.9617	164.052	249.71	76.9111	3.07371e-08	3.07371e-08	107.086	3.07371e-08	3.07371e-08	3.07371e-08	107.086	3.07371e-08	74.9617	164.052	76.9111	3.07371e-08	3.07371e-08	3.07371e-08	249.71	3.07371e-08	0.991207	67.2722	67.869	6.08468	0.0380789	1.40217	up	--
neg_462	Biflorin	3.07371e-08	3.07371e-08	3.07371e-08	3.07371e-08	3.07371e-08	3.07371e-08	3.07371e-08	3.07371e-08	3.07371e-08	3.07371e-08	3.07371e-08	3.07371e-08	3.07371e-08	3.07371e-08	3.07371e-08	3.07371e-08	3.07371e-08	3.07371e-08	3.07371e-08	3.07371e-08	201.495	260.118	163.119	183.425	3.07371e-08	2.77416	203.132	3.07371e-08	3.07371e-08	3.07371e-08	203.132	3.07371e-08	201.495	260.118	183.425	2.77416	3.07371e-08	3.07371e-08	163.119	3.07371e-08	3.07371e-08	101.406	3.29915e+09	31.6194	0.0164425	1.60807	up	--
neg_463	N-[1-(2-Cyclopropylethyl)-6-fluoro-4-hydroxy-2-oxo-1,2-dihydroquinoline-3-carbonyl]glycine	3.07371e-08	3.07371e-08	2.27805	3.07371e-08	3.07371e-08	3.07371e-08	3.07371e-08	3.07371e-08	3.07371e-08	3.07371e-08	3.07371e-08	3.07371e-08	3.07371e-08	3.07371e-08	2.27805	3.07371e-08	3.07371e-08	3.07371e-08	3.07371e-08	3.07371e-08	144.785	234.947	158.565	136.595	3.07371e-08	3.07371e-08	157.671	3.07371e-08	3.07371e-08	3.07371e-08	157.671	3.07371e-08	144.785	234.947	136.595	3.07371e-08	3.07371e-08	3.07371e-08	158.565	3.07371e-08	0.227805	83.2563	365.472	8.51362	0.0185827	1.56137	up	--
neg_464	4-Ethylphenylsulfate	65.4468	63.83	111.787	68.9628	79.7271	65.4125	120.432	59.4902	75.4848	54.2326	120.432	79.7271	65.4468	63.83	111.787	68.9628	54.2326	59.4902	75.4848	54.2326	3.07371e-08	3.07371e-08	3.07371e-08	3.07371e-08	74.4056	77.071	3.07371e-08	44.4971	91.2762	63.1967	3.07371e-08	91.2762	3.07371e-08	3.07371e-08	3.07371e-08	77.071	63.1967	74.4056	3.07371e-08	91.2762	76.4806	35.0447	0.458216	-1.1259	0.0106356	1.6995	down	--
neg_466	Biotin sulfoxide	3.07371e-08	3.07371e-08	3.07371e-08	3.07371e-08	3.07371e-08	3.07371e-08	3.07371e-08	3.07371e-08	3.07371e-08	3.07371e-08	3.07371e-08	3.07371e-08	3.07371e-08	3.07371e-08	3.07371e-08	3.07371e-08	3.07371e-08	3.07371e-08	3.07371e-08	3.07371e-08	135.887	167.271	141.397	136.996	3.07371e-08	3.07371e-08	81.5496	3.07371e-08	3.07371e-08	3.07371e-08	81.5496	3.07371e-08	135.887	167.271	136.996	3.07371e-08	3.07371e-08	3.07371e-08	141.397	3.07371e-08	3.07371e-08	66.3101	2.15733e+09	31.0066	0.0183349	1.63084	up	Biotin metabolism(ko00780)
neg_471	Dihydrozeatin-7-N-glucoside	3.07371e-08	3.07371e-08	3.07371e-08	3.07371e-08	3.07371e-08	3.07371e-08	3.07371e-08	3.07371e-08	3.07371e-08	3.07371e-08	3.07371e-08	3.07371e-08	3.07371e-08	3.07371e-08	3.07371e-08	3.07371e-08	3.07371e-08	3.07371e-08	3.07371e-08	3.07371e-08	125.177	185.947	130.151	126.702	3.07371e-08	3.07371e-08	73.2507	3.07371e-08	3.07371e-08	3.07371e-08	73.2507	3.07371e-08	125.177	185.947	126.702	3.07371e-08	3.07371e-08	3.07371e-08	130.151	3.07371e-08	3.07371e-08	64.1228	2.08617e+09	30.9582	0.021	1.57242	up	--
neg_484	1-Oleoyl Lysophosphatidic Acid	180.374	161.243	536.175	200.458	181.384	171.096	487.519	137.969	179.193	222.229	487.519	181.384	180.374	161.243	536.175	200.458	222.229	137.969	179.193	222.229	3.07371e-08	3.07371e-08	3.07371e-08	3.07371e-08	206.108	173.636	3.07371e-08	142.538	221.369	191.415	3.07371e-08	221.369	3.07371e-08	3.07371e-08	3.07371e-08	173.636	191.415	206.108	3.07371e-08	221.369	245.764	93.5066	0.380473	-1.39413	0.0138075	1.64503	down	--
neg_494	2-Amino-4-oxo-4-alpha-hydroxy-6-(erythro-1',2',3'-trihydroxypropyl)-5,6,7,8-tetrahydroxypterin	26.5935	20.0313	110.568	21.7669	35.8346	20.8485	38.2069	21.8609	35.08	20.4273	38.2069	35.8346	26.5935	20.0313	110.568	21.7669	20.4273	21.8609	35.08	20.4273	3.07371e-08	3.07371e-08	3.07371e-08	3.07371e-08	21.2534	32.8066	3.07371e-08	15.3333	41.8114	18.7789	3.07371e-08	41.8114	3.07371e-08	3.07371e-08	3.07371e-08	32.8066	18.7789	21.2534	3.07371e-08	41.8114	35.1218	12.9984	0.370094	-1.43404	0.0432714	1.33477	down	--
neg_496	Nicorandil	3.07371e-08	3.07371e-08	3.07371e-08	3.07371e-08	3.07371e-08	3.07371e-08	3.07371e-08	3.07371e-08	3.07371e-08	3.07371e-08	3.07371e-08	3.07371e-08	3.07371e-08	3.07371e-08	3.07371e-08	3.07371e-08	3.07371e-08	3.07371e-08	3.07371e-08	3.07371e-08	63.48	114.764	70.9854	60.4495	3.07371e-08	3.07371e-08	71.5482	3.07371e-08	3.07371e-08	3.07371e-08	71.5482	3.07371e-08	63.48	114.764	60.4495	3.07371e-08	3.07371e-08	3.07371e-08	70.9854	3.07371e-08	3.07371e-08	38.1227	1.24028e+09	30.208	0.0201349	1.52772	up	--
neg_503	EPICATECHIN MONOGALLATE	3.07371e-08	3.07371e-08	3.07371e-08	3.07371e-08	3.07371e-08	3.07371e-08	3.07371e-08	3.07371e-08	3.07371e-08	3.07371e-08	3.07371e-08	3.07371e-08	3.07371e-08	3.07371e-08	3.07371e-08	3.07371e-08	3.07371e-08	3.07371e-08	3.07371e-08	3.07371e-08	50.3102	148.247	75.3418	36.3314	3.07371e-08	3.07371e-08	86.8796	3.07371e-08	3.07371e-08	3.07371e-08	86.8796	3.07371e-08	50.3102	148.247	36.3314	3.07371e-08	3.07371e-08	3.07371e-08	75.3418	3.07371e-08	3.07371e-08	39.711	1.29196e+09	30.2669	0.0356317	1.31667	up	--
neg_505	2-(4-Hydroxy-1,3-thiazol-3-ium-3-yl)ethyl [2-(octadecylcarbamoyloxymethyl)oxolan-2-yl]methyl phosphate	3.07371e-08	3.07371e-08	3.07371e-08	3.07371e-08	3.07371e-08	3.07371e-08	3.07371e-08	3.07371e-08	3.07371e-08	3.07371e-08	3.07371e-08	3.07371e-08	3.07371e-08	3.07371e-08	3.07371e-08	3.07371e-08	3.07371e-08	3.07371e-08	3.07371e-08	3.07371e-08	70.992	93.6699	178.916	40.4532	3.07371e-08	3.07371e-08	50.1129	3.07371e-08	3.07371e-08	3.07371e-08	50.1129	3.07371e-08	70.992	93.6699	40.4532	3.07371e-08	3.07371e-08	3.07371e-08	178.916	3.07371e-08	3.07371e-08	43.4144	1.41244e+09	30.3955	0.0444148	1.41843	up	--
neg_507	Alitame	3.07371e-08	3.07371e-08	3.07371e-08	3.07371e-08	3.07371e-08	3.07371e-08	3.07371e-08	3.07371e-08	3.07371e-08	3.07371e-08	3.07371e-08	3.07371e-08	3.07371e-08	3.07371e-08	3.07371e-08	3.07371e-08	3.07371e-08	3.07371e-08	3.07371e-08	3.07371e-08	54.3278	94.0893	48.8081	50.9614	3.07371e-08	3.07371e-08	66.896	3.07371e-08	3.07371e-08	3.07371e-08	66.896	3.07371e-08	54.3278	94.0893	50.9614	3.07371e-08	3.07371e-08	3.07371e-08	48.8081	3.07371e-08	3.07371e-08	31.5083	1.02509e+09	29.9331	0.0204405	1.51576	up	--
neg_509	3-(5-Methylisoxazol-3-yl)-6-[(1-methyl-1H-1,2,3-triazol-4-yl)methoxy][1,2,4]triazolo[3,4-a]phthalazine	3.07371e-08	3.07371e-08	3.07371e-08	3.07371e-08	3.07371e-08	3.07371e-08	3.07371e-08	3.07371e-08	3.07371e-08	3.07371e-08	3.07371e-08	3.07371e-08	3.07371e-08	3.07371e-08	3.07371e-08	3.07371e-08	3.07371e-08	3.07371e-08	3.07371e-08	3.07371e-08	77.8244	108.665	81.7657	65.6247	3.07371e-08	3.07371e-08	81.0989	3.07371e-08	3.07371e-08	3.07371e-08	81.0989	3.07371e-08	77.8244	108.665	65.6247	3.07371e-08	3.07371e-08	3.07371e-08	81.7657	3.07371e-08	3.07371e-08	41.4979	1.35009e+09	30.3304	0.017112	1.59815	up	--
neg_517	Corchorifatty acid A	41.6581	38.5448	3.07371e-08	31.4213	36.0323	33.214	40.3356	32.9429	49.7789	31.6609	40.3356	36.0323	41.6581	38.5448	3.07371e-08	31.4213	31.6609	32.9429	49.7789	31.6609	3.07371e-08	3.07371e-08	3.07371e-08	3.07371e-08	40.3717	41.0347	3.07371e-08	17.9432	37.9902	25.3457	3.07371e-08	37.9902	3.07371e-08	3.07371e-08	3.07371e-08	41.0347	25.3457	40.3717	3.07371e-08	37.9902	33.5589	16.2685	0.484776	-1.04461	0.0279223	1.42547	down	--
neg_521	10-(3,4-Dimethyl-5-pentylfuran-2-yl)decanoylcarnitine	475.359	674.51	863.057	561.978	767.75	643.361	1026.67	536.391	709.546	411.492	1026.67	767.75	475.359	674.51	863.057	561.978	411.492	536.391	709.546	411.492	435.092	197.473	218.851	280.817	681.583	549.532	332.917	632.988	575.732	681.065	332.917	575.732	435.092	197.473	280.817	549.532	681.065	681.583	218.851	575.732	667.012	458.605	0.687552	-0.540459	0.0232731	1.46673	down	--
neg_529	(1R,3S,5Z)-5-[(2Z)-2-[(1R,3Ar,7aS)-1-[(2S)-1-[3-(2-hydroxypropan-2-yl)phenoxy]propan-2-yl]-7a-methyl-2,3,3a,5,6,7-hexahydro-1H-inden-4-ylidene]ethylidene]-4-methylidenecyclohexane-1,3-diol	211.902	190.387	498.589	219.16	253.171	225.525	484.101	199.413	272.348	210.765	484.101	253.171	211.902	190.387	498.589	219.16	210.765	199.413	272.348	210.765	56.0432	24.0217	25.1981	30.7378	248.71	229.818	48.8121	206.028	246.646	246.838	48.8121	246.646	56.0432	24.0217	30.7378	229.818	246.838	248.71	25.1981	246.646	276.536	136.285	0.49283	-1.02084	0.0112377	1.65197	down	--
neg_532	Feruloylquinic acid	3.07371e-08	3.07371e-08	3.07371e-08	3.07371e-08	3.07371e-08	3.07371e-08	3.07371e-08	3.07371e-08	3.07371e-08	3.07371e-08	3.07371e-08	3.07371e-08	3.07371e-08	3.07371e-08	3.07371e-08	3.07371e-08	3.07371e-08	3.07371e-08	3.07371e-08	3.07371e-08	406.117	510.875	407.726	369.783	3.07371e-08	3.07371e-08	492.552	3.07371e-08	3.07371e-08	3.07371e-08	492.552	3.07371e-08	406.117	510.875	369.783	3.07371e-08	3.07371e-08	3.07371e-08	407.726	3.07371e-08	3.07371e-08	218.705	7.11534e+09	32.7283	0.0161048	1.6155	up	--
neg_541	Cadabicine methyl ether	3.07371e-08	3.07371e-08	2.80125	3.07371e-08	3.07371e-08	3.07371e-08	3.07371e-08	3.07371e-08	0.958	3.07371e-08	3.07371e-08	3.07371e-08	3.07371e-08	3.07371e-08	2.80125	3.07371e-08	3.07371e-08	3.07371e-08	0.958	3.07371e-08	99.443	150.479	89.5334	83.941	3.07371e-08	3.07371e-08	120.442	3.07371e-08	3.07371e-08	3.07371e-08	120.442	3.07371e-08	99.443	150.479	83.941	3.07371e-08	3.07371e-08	3.07371e-08	89.5334	3.07371e-08	0.375925	54.3839	144.667	7.17659	0.019374	1.54434	up	--
neg_590	Baptifoline	3.07371e-08	3.07371e-08	3.07371e-08	3.07371e-08	3.07371e-08	3.07371e-08	3.07371e-08	3.07371e-08	3.07371e-08	3.07371e-08	3.07371e-08	3.07371e-08	3.07371e-08	3.07371e-08	3.07371e-08	3.07371e-08	3.07371e-08	3.07371e-08	3.07371e-08	3.07371e-08	27.3353	44.8073	31.7934	24.9485	3.07371e-08	3.07371e-08	40.5191	3.07371e-08	3.07371e-08	3.07371e-08	40.5191	3.07371e-08	27.3353	44.8073	24.9485	3.07371e-08	3.07371e-08	3.07371e-08	31.7934	3.07371e-08	3.07371e-08	16.9404	5.51137e+08	29.0378	0.0188166	1.54147	up	--
neg_638	(2S)-2-Amino-4-[2-amino-3-(2-amino-3-hydroxybenzoyl)oxyphenyl]-4-oxobutanoic acid	3.07371e-08	3.07371e-08	3.07371e-08	3.07371e-08	3.07371e-08	3.07371e-08	3.07371e-08	3.07371e-08	3.07371e-08	3.07371e-08	3.07371e-08	3.07371e-08	3.07371e-08	3.07371e-08	3.07371e-08	3.07371e-08	3.07371e-08	3.07371e-08	3.07371e-08	3.07371e-08	155.811	215.298	171.778	136.148	3.07371e-08	3.07371e-08	278.836	3.07371e-08	3.07371e-08	3.07371e-08	278.836	3.07371e-08	155.811	215.298	136.148	3.07371e-08	3.07371e-08	3.07371e-08	171.778	3.07371e-08	3.07371e-08	95.7871	3.11633e+09	31.5372	0.0204187	1.52539	up	--
neg_647	PC(P-18:1(11Z)/20:4(5Z,8Z,11Z,14Z)-OH(20))	0.639764	3.07371e-08	3.07371e-08	3.07371e-08	3.07371e-08	0.427699	11.4361	3.07371e-08	3.07371e-08	10.7867	11.4361	3.07371e-08	0.639764	3.07371e-08	3.07371e-08	3.07371e-08	10.7867	3.07371e-08	3.07371e-08	10.7867	4.89211	55.0446	1.46805	4.62316	27.2812	3.07371e-08	26.2642	3.07371e-08	19.2029	12.3294	26.2642	19.2029	4.89211	55.0446	4.62316	3.07371e-08	12.3294	27.2812	1.46805	19.2029	2.32903	15.1106	6.48792	2.69776	0.0487418	1.1383	up	--
neg_654	Cephalexin	3.07371e-08	3.07371e-08	3.07371e-08	3.07371e-08	3.07371e-08	3.07371e-08	3.07371e-08	3.07371e-08	3.07371e-08	3.07371e-08	3.07371e-08	3.07371e-08	3.07371e-08	3.07371e-08	3.07371e-08	3.07371e-08	3.07371e-08	3.07371e-08	3.07371e-08	3.07371e-08	326.312	429.828	373.437	306.808	3.07371e-08	3.07371e-08	342.715	3.07371e-08	3.07371e-08	3.07371e-08	342.715	3.07371e-08	326.312	429.828	306.808	3.07371e-08	3.07371e-08	3.07371e-08	373.437	3.07371e-08	3.07371e-08	177.91	5.78811e+09	32.4304	0.0160327	1.62654	up	--
neg_682	PA(16:0/PGF2alpha)	245.046	194.746	1231.72	241.946	310.05	290.941	571.28	159.872	426.956	172.265	571.28	310.05	245.046	194.746	1231.72	241.946	172.265	159.872	426.956	172.265	41.1903	17.5137	161.875	20.5002	232.758	239.87	29.1688	223.168	211.362	207.934	29.1688	211.362	41.1903	17.5137	20.5002	239.87	207.934	232.758	161.875	211.362	384.482	138.534	0.360313	-1.47268	0.0425816	1.3741	down	--
neg_686	Dhurrin	3.07371e-08	3.07371e-08	3.07371e-08	3.07371e-08	3.07371e-08	3.07371e-08	3.07371e-08	3.07371e-08	3.07371e-08	3.07371e-08	3.07371e-08	3.07371e-08	3.07371e-08	3.07371e-08	3.07371e-08	3.07371e-08	3.07371e-08	3.07371e-08	3.07371e-08	3.07371e-08	164.373	189.046	204.478	150.505	3.07371e-08	3.07371e-08	132.831	3.07371e-08	3.07371e-08	3.07371e-08	132.831	3.07371e-08	164.373	189.046	150.505	3.07371e-08	3.07371e-08	3.07371e-08	204.478	3.07371e-08	3.07371e-08	84.1233	2.73686e+09	31.3499	0.0167073	1.6523	up	--
neg_691	6-Keto-prostaglandin E1	173.347	131.147	355.947	189.343	145.489	167.465	335.983	147.89	175.053	206.109	335.983	145.489	173.347	131.147	355.947	189.343	206.109	147.89	175.053	206.109	3.07371e-08	3.07371e-08	3.07371e-08	3.07371e-08	144.773	161.5	3.07371e-08	141.865	186.611	167	3.07371e-08	186.611	3.07371e-08	3.07371e-08	3.07371e-08	161.5	167	144.773	3.07371e-08	186.611	202.777	80.1748	0.395384	-1.33867	0.0036747	1.83083	down	Arachidonic acid metabolism(ko00590)
neg_701	Valtrate	3.07371e-08	3.07371e-08	3.07371e-08	3.07371e-08	3.07371e-08	3.07371e-08	3.07371e-08	3.07371e-08	3.07371e-08	3.07371e-08	3.07371e-08	3.07371e-08	3.07371e-08	3.07371e-08	3.07371e-08	3.07371e-08	3.07371e-08	3.07371e-08	3.07371e-08	3.07371e-08	625.717	964.068	830.372	673.737	3.07371e-08	3.07371e-08	689.664	3.07371e-08	3.07371e-08	3.07371e-08	689.664	3.07371e-08	625.717	964.068	673.737	3.07371e-08	3.07371e-08	3.07371e-08	830.372	3.07371e-08	3.07371e-08	378.356	1.23094e+10	33.519	0.0169635	1.60128	up	--
neg_702	Soyasaponin IV	315.083	309.509	1434.72	376.362	429.953	368.358	969.948	292.009	587.501	334.643	969.948	429.953	315.083	309.509	1434.72	376.362	334.643	292.009	587.501	334.643	107.742	5.78689	200.441	4.55981	493.887	351.41	8.80101	338.492	405.177	226.074	8.80101	405.177	107.742	5.78689	4.55981	351.41	226.074	493.887	200.441	405.177	541.809	214.237	0.395411	-1.33857	0.0270185	1.45967	down	--
neg_705	PG(i-12:0/6 keto-PGF1alpha)	152.812	115.628	293.312	166.206	139.11	146.64	261.587	128.074	141.26	149.005	261.587	139.11	152.812	115.628	293.312	166.206	149.005	128.074	141.26	149.005	3.07371e-08	3.07371e-08	3.07371e-08	3.07371e-08	123.384	158.092	3.07371e-08	126.66	150.998	125.804	3.07371e-08	150.998	3.07371e-08	3.07371e-08	3.07371e-08	158.092	125.804	123.384	3.07371e-08	150.998	169.364	68.4937	0.404418	-1.30608	0.00337316	1.87628	down	--
neg_740	PG(18:0/6 keto-PGF1alpha)	517.195	452.98	2061.06	515.376	684.075	550.586	1467.92	473.188	870.655	496.29	1467.92	684.075	517.195	452.98	2061.06	515.376	496.29	473.188	870.655	496.29	266.91	5.78571	217.36	2.16217	666.28	592.841	4.16382	445.888	612.523	614.164	4.16382	612.523	266.91	5.78571	2.16217	592.841	614.164	666.28	217.36	612.523	808.932	342.808	0.423778	-1.23862	0.0292373	1.44283	down	--
neg_743	PG(a-15:0/6 keto-PGF1alpha)	156.042	127.521	276.377	153.164	118.905	162.184	239.611	125.24	141.646	180.195	239.611	118.905	156.042	127.521	276.377	153.164	180.195	125.24	141.646	180.195	3.07371e-08	2.86969	3.07371e-08	3.07371e-08	144.651	156.187	0.0541654	99.365	182.242	169.519	0.0541654	182.242	3.07371e-08	2.86969	3.07371e-08	156.187	169.519	144.651	3.07371e-08	182.242	168.089	75.4888	0.449101	-1.15489	0.00837275	1.72324	down	--
neg_751	3-O-(2-Methoxyethyl) 5-O-(3-phenylprop-2-enyl) 2,6-dimethyl-4-(3-nitrophenyl)-3,4-dihydropyridine-3,5-dicarboxylate	3.07371e-08	3.07371e-08	3.07371e-08	3.07371e-08	3.07371e-08	3.07371e-08	3.07371e-08	3.07371e-08	3.07371e-08	3.07371e-08	3.07371e-08	3.07371e-08	3.07371e-08	3.07371e-08	3.07371e-08	3.07371e-08	3.07371e-08	3.07371e-08	3.07371e-08	3.07371e-08	1510.68	1953.49	1616.74	1419.56	3.07371e-08	3.07371e-08	1659.99	3.07371e-08	3.07371e-08	3.07371e-08	1659.99	3.07371e-08	1510.68	1953.49	1419.56	3.07371e-08	3.07371e-08	3.07371e-08	1616.74	3.07371e-08	3.07371e-08	816.045	2.65492e+10	34.6279	0.0158644	1.62555	up	--
neg_759	Bolton-Hunter reagent	3.07371e-08	3.07371e-08	3.07371e-08	3.07371e-08	3.07371e-08	3.07371e-08	3.07371e-08	3.07371e-08	3.07371e-08	3.07371e-08	3.07371e-08	3.07371e-08	3.07371e-08	3.07371e-08	3.07371e-08	3.07371e-08	3.07371e-08	3.07371e-08	3.07371e-08	3.07371e-08	137.446	189.777	139.886	127.832	3.07371e-08	3.07371e-08	201.823	3.07371e-08	3.07371e-08	3.07371e-08	201.823	3.07371e-08	137.446	189.777	127.832	3.07371e-08	3.07371e-08	3.07371e-08	139.886	3.07371e-08	3.07371e-08	79.6764	2.59219e+09	31.2715	0.0176738	1.57128	up	--
neg_761	Chondrillasterol 3-[glucosyl-(1->2)-glucosyl-(1->2)-glucoside]	584.028	499.275	2222.18	537.635	708.006	562.98	1554.46	514.589	869.168	539.25	1554.46	708.006	584.028	499.275	2222.18	537.635	539.25	514.589	869.168	539.25	310.631	1.38494	232.933	2.68897	738.445	622.045	2.64052	449.074	684.718	660.352	2.64052	684.718	310.631	1.38494	2.68897	622.045	660.352	738.445	232.933	684.718	859.158	370.491	0.431226	-1.21348	0.0326445	1.41382	down	--
neg_762	2-Fluoro-5-hydroxy-L-phenylalanine	3.07371e-08	3.07371e-08	3.07371e-08	3.07371e-08	3.07371e-08	3.07371e-08	3.07371e-08	3.07371e-08	3.07371e-08	3.07371e-08	3.07371e-08	3.07371e-08	3.07371e-08	3.07371e-08	3.07371e-08	3.07371e-08	3.07371e-08	3.07371e-08	3.07371e-08	3.07371e-08	7691.29	9435.65	8498.18	7584.79	3.07371e-08	3.07371e-08	7831.81	3.07371e-08	3.07371e-08	3.07371e-08	7831.81	3.07371e-08	7691.29	9435.65	7584.79	3.07371e-08	3.07371e-08	3.07371e-08	8498.18	3.07371e-08	3.07371e-08	4104.17	1.33525e+11	36.9583	0.0154758	1.64508	up	--
neg_764	N-((6-Methyl-5-oxo-3-thiomorpholinyl)carbonyl)-L-histidyl-L-proline	3.07371e-08	3.07371e-08	3.07371e-08	3.07371e-08	3.07371e-08	3.07371e-08	3.07371e-08	3.07371e-08	3.07371e-08	3.07371e-08	3.07371e-08	3.07371e-08	3.07371e-08	3.07371e-08	3.07371e-08	3.07371e-08	3.07371e-08	3.07371e-08	3.07371e-08	3.07371e-08	293.266	386.626	345.848	284.523	3.07371e-08	3.07371e-08	282.453	3.07371e-08	3.07371e-08	3.07371e-08	282.453	3.07371e-08	293.266	386.626	284.523	3.07371e-08	3.07371e-08	3.07371e-08	345.848	3.07371e-08	3.07371e-08	159.272	5.18173e+09	32.2708	0.0161924	1.63137	up	--
neg_767	PI(18:0/18:2(10E,12Z)+=O(9))	132.897	90.5843	200.899	127.698	104.11	125.866	225.199	110.319	111.715	159.991	225.199	104.11	132.897	90.5843	200.899	127.698	159.991	110.319	111.715	159.991	3.07371e-08	3.07371e-08	3.07371e-08	3.07371e-08	129.605	158.302	3.07371e-08	93.3526	153.543	138.571	3.07371e-08	153.543	3.07371e-08	3.07371e-08	3.07371e-08	158.302	138.571	129.605	3.07371e-08	153.543	138.928	67.3372	0.484692	-1.04486	0.0180483	1.63328	down	--
neg_773	PI(18:0/22:6(5Z,8E,10Z,13Z,15E,19Z)-2OH(7S, 17S))	553.338	493.148	2167.51	543.079	641.677	568.211	1626	482.066	762.266	523.273	1626	641.677	553.338	493.148	2167.51	543.079	523.273	482.066	762.266	523.273	387.601	1.70581	309.443	3.05573	711.581	628.306	9.84297	393.716	635.903	634.637	9.84297	635.903	387.601	1.70581	3.05573	628.306	634.637	711.581	309.443	635.903	836.056	371.579	0.444443	-1.16993	0.0402353	1.38255	down	--
neg_776	N-[1'-(6-Cyano-1,2,3,4-tetrahydronaphthalen-2-yl)-4-hydroxyspiro[3,4-dihydrochromene-2,4'-piperidine]-6-yl]methanesulfonamide	3.07371e-08	3.07371e-08	3.07371e-08	3.07371e-08	3.07371e-08	3.07371e-08	3.07371e-08	3.07371e-08	3.07371e-08	3.07371e-08	3.07371e-08	3.07371e-08	3.07371e-08	3.07371e-08	3.07371e-08	3.07371e-08	3.07371e-08	3.07371e-08	3.07371e-08	3.07371e-08	293.655	341.211	281.93	241.969	3.07371e-08	3.07371e-08	411.902	3.07371e-08	3.07371e-08	3.07371e-08	411.902	3.07371e-08	293.655	341.211	241.969	3.07371e-08	3.07371e-08	3.07371e-08	281.93	3.07371e-08	3.07371e-08	157.067	5.11e+09	32.2507	0.0175402	1.59012	up	--
neg_777	(+)-Brusatol	3.07371e-08	3.07371e-08	3.07371e-08	3.07371e-08	3.07371e-08	3.07371e-08	3.07371e-08	3.07371e-08	3.07371e-08	3.07371e-08	3.07371e-08	3.07371e-08	3.07371e-08	3.07371e-08	3.07371e-08	3.07371e-08	3.07371e-08	3.07371e-08	3.07371e-08	3.07371e-08	365.573	666.104	388.108	313.03	3.07371e-08	3.07371e-08	667.829	3.07371e-08	3.07371e-08	3.07371e-08	667.829	3.07371e-08	365.573	666.104	313.03	3.07371e-08	3.07371e-08	3.07371e-08	388.108	3.07371e-08	3.07371e-08	240.064	7.81024e+09	32.8627	0.0232021	1.46183	up	--
neg_781	De-O-methylsimmondsin	3.07371e-08	3.07371e-08	3.07371e-08	3.07371e-08	3.07371e-08	3.07371e-08	3.07371e-08	3.07371e-08	3.07371e-08	3.07371e-08	3.07371e-08	3.07371e-08	3.07371e-08	3.07371e-08	3.07371e-08	3.07371e-08	3.07371e-08	3.07371e-08	3.07371e-08	3.07371e-08	564.985	737.574	641.928	551.903	3.07371e-08	3.07371e-08	619.363	3.07371e-08	3.07371e-08	3.07371e-08	619.363	3.07371e-08	564.985	737.574	551.903	3.07371e-08	3.07371e-08	3.07371e-08	641.928	3.07371e-08	3.07371e-08	311.575	1.01368e+10	33.2389	0.0157869	1.62919	up	--
neg_813	LysoPC(20:4(8Z,11Z,14Z,17Z)/0:0)	62.7352	36.3395	155.501	40.3781	29.462	45.6515	100.164	39.2756	41.6445	61.3971	100.164	29.462	62.7352	36.3395	155.501	40.3781	61.3971	39.2756	41.6445	61.3971	3.07371e-08	3.07371e-08	3.07371e-08	3.07371e-08	51.5766	48.8697	3.07371e-08	3.07371e-08	54.9075	53.8015	3.07371e-08	54.9075	3.07371e-08	3.07371e-08	3.07371e-08	48.8697	53.8015	51.5766	3.07371e-08	54.9075	61.2548	20.9155	0.341451	-1.55025	0.015883	1.59362	down	--
neg_815	(2S,3S,4R,5R)-5-(6-Aminopurin-9-yl)-N-cyclopropyl-3,4-dihydroxyoxolane-2-carboxamide	3.07371e-08	3.07371e-08	3.07371e-08	3.07371e-08	3.07371e-08	3.07371e-08	3.07371e-08	3.07371e-08	3.07371e-08	3.07371e-08	3.07371e-08	3.07371e-08	3.07371e-08	3.07371e-08	3.07371e-08	3.07371e-08	3.07371e-08	3.07371e-08	3.07371e-08	3.07371e-08	1179.19	1828.29	1304.33	1200.78	3.07371e-08	3.07371e-08	1970.56	3.07371e-08	3.07371e-08	3.07371e-08	1970.56	3.07371e-08	1179.19	1828.29	1200.78	3.07371e-08	3.07371e-08	3.07371e-08	1304.33	3.07371e-08	3.07371e-08	748.315	2.43456e+10	34.5029	0.0187679	1.54167	up	--
neg_816	Embusartan	3.07371e-08	3.07371e-08	3.07371e-08	3.07371e-08	3.07371e-08	3.07371e-08	3.07371e-08	3.07371e-08	3.07371e-08	3.07371e-08	3.07371e-08	3.07371e-08	3.07371e-08	3.07371e-08	3.07371e-08	3.07371e-08	3.07371e-08	3.07371e-08	3.07371e-08	3.07371e-08	1741.62	3876.01	2044.5	1693.78	3.07371e-08	3.07371e-08	5437.35	3.07371e-08	3.07371e-08	3.07371e-08	5437.35	3.07371e-08	1741.62	3876.01	1693.78	3.07371e-08	3.07371e-08	3.07371e-08	2044.5	3.07371e-08	3.07371e-08	1479.33	4.81283e+10	35.4862	0.0366979	1.30776	up	--
neg_824	Ketorolac	3.07371e-08	3.07371e-08	3.07371e-08	3.07371e-08	3.07371e-08	3.07371e-08	3.07371e-08	3.07371e-08	3.07371e-08	3.07371e-08	3.07371e-08	3.07371e-08	3.07371e-08	3.07371e-08	3.07371e-08	3.07371e-08	3.07371e-08	3.07371e-08	3.07371e-08	3.07371e-08	1413.31	2021.31	1596.7	1422.35	3.07371e-08	3.07371e-08	2048.38	3.07371e-08	3.07371e-08	3.07371e-08	2048.38	3.07371e-08	1413.31	2021.31	1422.35	3.07371e-08	3.07371e-08	3.07371e-08	1596.7	3.07371e-08	3.07371e-08	850.204	2.76605e+10	34.6871	0.016995	1.58376	up	--
neg_835	N-[(3a,5b,7a,12a)-3,12-dihydroxy-24-oxo-7-(sulfooxy)cholan-24-yl]-Glycine	3.07371e-08	3.07371e-08	3.07371e-08	3.07371e-08	3.07371e-08	3.07371e-08	3.07371e-08	3.07371e-08	3.07371e-08	3.07371e-08	3.07371e-08	3.07371e-08	3.07371e-08	3.07371e-08	3.07371e-08	3.07371e-08	3.07371e-08	3.07371e-08	3.07371e-08	3.07371e-08	548.248	793.652	537.625	545.681	3.07371e-08	3.07371e-08	853.383	3.07371e-08	3.07371e-08	3.07371e-08	853.383	3.07371e-08	548.248	793.652	545.681	3.07371e-08	3.07371e-08	3.07371e-08	537.625	3.07371e-08	3.07371e-08	327.859	1.06665e+10	33.3124	0.018334	1.5539	up	--
neg_858	dihydro-3-hydroxy-4,4-dimethyl- 2(3H)-Furanone	3.07371e-08	3.07371e-08	3.07371e-08	3.07371e-08	3.07371e-08	3.07371e-08	3.07371e-08	3.07371e-08	3.07371e-08	3.07371e-08	3.07371e-08	3.07371e-08	3.07371e-08	3.07371e-08	3.07371e-08	3.07371e-08	3.07371e-08	3.07371e-08	3.07371e-08	3.07371e-08	119.857	154.325	102.434	71.8004	3.07371e-08	3.07371e-08	166.543	3.07371e-08	3.07371e-08	3.07371e-08	166.543	3.07371e-08	119.857	154.325	71.8004	3.07371e-08	3.07371e-08	3.07371e-08	102.434	3.07371e-08	3.07371e-08	61.4961	2.00071e+09	30.8979	0.0210805	1.52484	up	--
neg_866	Eucaglobulin	3.07371e-08	3.07371e-08	3.07371e-08	3.07371e-08	3.07371e-08	3.07371e-08	3.07371e-08	3.07371e-08	3.07371e-08	3.07371e-08	3.07371e-08	3.07371e-08	3.07371e-08	3.07371e-08	3.07371e-08	3.07371e-08	3.07371e-08	3.07371e-08	3.07371e-08	3.07371e-08	6029.99	7264.04	6340.28	6292.01	3.07371e-08	3.07371e-08	7817.83	3.07371e-08	3.07371e-08	3.07371e-08	7817.83	3.07371e-08	6029.99	7264.04	6292.01	3.07371e-08	3.07371e-08	3.07371e-08	6340.28	3.07371e-08	3.07371e-08	3374.41	1.09783e+11	36.6759	0.0156987	1.62715	up	--
neg_869	Mirodenafil	3.07371e-08	3.07371e-08	3.07371e-08	3.07371e-08	3.07371e-08	3.07371e-08	3.07371e-08	3.07371e-08	3.07371e-08	3.07371e-08	3.07371e-08	3.07371e-08	3.07371e-08	3.07371e-08	3.07371e-08	3.07371e-08	3.07371e-08	3.07371e-08	3.07371e-08	3.07371e-08	288.594	412.935	314.65	289.372	3.07371e-08	3.07371e-08	648.224	3.07371e-08	3.07371e-08	3.07371e-08	648.224	3.07371e-08	288.594	412.935	289.372	3.07371e-08	3.07371e-08	3.07371e-08	314.65	3.07371e-08	3.07371e-08	195.378	6.3564e+09	32.5656	0.024824	1.46217	up	--
neg_874	Bursehernin	3.07371e-08	3.07371e-08	3.07371e-08	3.07371e-08	3.07371e-08	3.07371e-08	3.07371e-08	3.07371e-08	3.07371e-08	3.07371e-08	3.07371e-08	3.07371e-08	3.07371e-08	3.07371e-08	3.07371e-08	3.07371e-08	3.07371e-08	3.07371e-08	3.07371e-08	3.07371e-08	1530.49	2121.32	1588.1	1463.15	3.07371e-08	3.07371e-08	2561.04	3.07371e-08	3.07371e-08	3.07371e-08	2561.04	3.07371e-08	1530.49	2121.32	1463.15	3.07371e-08	3.07371e-08	3.07371e-08	1588.1	3.07371e-08	3.07371e-08	926.41	3.01398e+10	34.8109	0.0189601	1.54699	up	--
neg_879	(S)-Pterosin P	3.07371e-08	3.07371e-08	300.136	3.07371e-08	3.07371e-08	3.07371e-08	4.03612	3.07371e-08	3.07371e-08	3.07371e-08	4.03612	3.07371e-08	3.07371e-08	3.07371e-08	300.136	3.07371e-08	3.07371e-08	3.07371e-08	3.07371e-08	3.07371e-08	793.368	1065.64	787.228	749.187	3.07371e-08	3.07371e-08	913.551	3.07371e-08	3.07371e-08	3.07371e-08	913.551	3.07371e-08	793.368	1065.64	749.187	3.07371e-08	3.07371e-08	3.07371e-08	787.228	3.07371e-08	30.4172	430.898	14.1663	3.82439	0.0234321	1.50513	up	--
neg_896	1-Dodecanesulfonic acid, 1-hydroxy-3-oxo-	3.07371e-08	3.07371e-08	136.546	3.07371e-08	3.07371e-08	3.07371e-08	3.07371e-08	3.07371e-08	3.07371e-08	3.07371e-08	3.07371e-08	3.07371e-08	3.07371e-08	3.07371e-08	136.546	3.07371e-08	3.07371e-08	3.07371e-08	3.07371e-08	3.07371e-08	490.532	649.844	516.861	486.406	3.07371e-08	3.07371e-08	606.724	3.07371e-08	3.07371e-08	3.07371e-08	606.724	3.07371e-08	490.532	649.844	486.406	3.07371e-08	3.07371e-08	3.07371e-08	516.861	3.07371e-08	13.6546	275.037	20.1424	4.33217	0.0205561	1.54548	up	--
neg_904	Minoxidil Glucuronide	3.07371e-08	3.07371e-08	3.07371e-08	3.07371e-08	3.07371e-08	3.07371e-08	3.07371e-08	3.07371e-08	3.07371e-08	3.07371e-08	3.07371e-08	3.07371e-08	3.07371e-08	3.07371e-08	3.07371e-08	3.07371e-08	3.07371e-08	3.07371e-08	3.07371e-08	3.07371e-08	1446.45	1873.99	1369.23	1348.99	3.07371e-08	3.07371e-08	2488.58	3.07371e-08	3.07371e-08	3.07371e-08	2488.58	3.07371e-08	1446.45	1873.99	1348.99	3.07371e-08	3.07371e-08	3.07371e-08	1369.23	3.07371e-08	3.07371e-08	852.724	2.77425e+10	34.6914	0.0199965	1.53532	up	--
neg_907	Lividomycin A	3.07371e-08	3.07371e-08	3.07371e-08	3.07371e-08	3.07371e-08	3.07371e-08	3.07371e-08	3.07371e-08	3.07371e-08	3.07371e-08	3.07371e-08	3.07371e-08	3.07371e-08	3.07371e-08	3.07371e-08	3.07371e-08	3.07371e-08	3.07371e-08	3.07371e-08	3.07371e-08	1930.68	2945.78	1559.97	1316.26	3.07371e-08	3.07371e-08	4587.67	3.07371e-08	3.07371e-08	3.07371e-08	4587.67	3.07371e-08	1930.68	2945.78	1316.26	3.07371e-08	3.07371e-08	3.07371e-08	1559.97	3.07371e-08	3.07371e-08	1234.04	4.01481e+10	35.2246	0.0353284	1.34537	up	Neomycin, kanamycin and gentamicin biosynthesis(ko00524)
neg_908	3H-1,2,4-Triazol-3-one, 4-(4-(4-((1R,2R)-2-(2,4-difluorophenyl)-2-hydroxy-1-methyl-3-(1H-1,2,4-triazol-1-yl)propyl)-1-piperazinyl)phenyl)-2,4-dihydro-2-((4-(trifluoromethoxy)phenyl)methyl)-	3.07371e-08	3.07371e-08	3.07371e-08	3.07371e-08	3.07371e-08	3.07371e-08	3.07371e-08	3.07371e-08	3.07371e-08	3.07371e-08	3.07371e-08	3.07371e-08	3.07371e-08	3.07371e-08	3.07371e-08	3.07371e-08	3.07371e-08	3.07371e-08	3.07371e-08	3.07371e-08	1215.65	1627.43	1240.04	1190.29	3.07371e-08	3.07371e-08	1890.82	3.07371e-08	3.07371e-08	3.07371e-08	1890.82	3.07371e-08	1215.65	1627.43	1190.29	3.07371e-08	3.07371e-08	3.07371e-08	1240.04	3.07371e-08	3.07371e-08	716.423	2.33081e+10	34.4401	0.0178283	1.57019	up	--
neg_922	11,12-Dimethoxydihydrokawain	426.078	423.336	3.07371e-08	407.369	487.447	386.835	607.04	350.536	498.285	358.371	607.04	487.447	426.078	423.336	3.07371e-08	407.369	358.371	350.536	498.285	358.371	3.07371e-08	3.07371e-08	3.07371e-08	3.07371e-08	414.576	434.436	3.07371e-08	427.098	435.073	337.205	3.07371e-08	435.073	3.07371e-08	3.07371e-08	3.07371e-08	434.436	337.205	414.576	3.07371e-08	435.073	394.53	204.839	0.519198	-0.945645	0.0401058	1.3781	down	--
neg_925	Fusarochromanone	72.6012	75.8997	3.07371e-08	72.416	80.0933	65.3926	119.051	64.9805	81.2206	70.4384	119.051	80.0933	72.6012	75.8997	3.07371e-08	72.416	70.4384	64.9805	81.2206	70.4384	3.07371e-08	3.07371e-08	3.07371e-08	3.07371e-08	67.1663	69.0233	3.07371e-08	84.7065	69.765	56.5447	3.07371e-08	69.765	3.07371e-08	3.07371e-08	3.07371e-08	69.0233	56.5447	67.1663	3.07371e-08	69.765	70.2094	34.7206	0.494529	-1.01587	0.0295431	1.45276	down	--
neg_927	Lipoyllysine	3.07371e-08	3.07371e-08	3.07371e-08	3.07371e-08	3.07371e-08	3.07371e-08	3.07371e-08	3.07371e-08	3.07371e-08	3.07371e-08	3.07371e-08	3.07371e-08	3.07371e-08	3.07371e-08	3.07371e-08	3.07371e-08	3.07371e-08	3.07371e-08	3.07371e-08	3.07371e-08	2249.46	2796.99	2366.19	2175.22	3.07371e-08	3.07371e-08	3272.47	3.07371e-08	3.07371e-08	3.07371e-08	3272.47	3.07371e-08	2249.46	2796.99	2175.22	3.07371e-08	3.07371e-08	3.07371e-08	2366.19	3.07371e-08	3.07371e-08	1286.03	4.18397e+10	35.2842	0.0168617	1.59684	up	--
neg_934	3H-Phenoxazine	0.569839	3.07371e-08	3.07371e-08	3.07371e-08	3.48286	0.771915	0.321281	1.41813	3.07371e-08	12.2503	0.321281	3.48286	0.569839	3.07371e-08	3.07371e-08	3.07371e-08	12.2503	1.41813	3.07371e-08	12.2503	709.964	908.658	763.043	690.076	2.09932	3.07371e-08	898.26	1.08438	3.13294	2.83887	898.26	3.13294	709.964	908.658	690.076	3.07371e-08	2.83887	2.09932	763.043	3.13294	1.88144	397.916	211.496	7.72448	0.0159733	1.61847	up	--
neg_935	PC(2:0/20:5(7Z,9Z,11E,13E,17Z)-3OH(5,6,15))	3.07371e-08	3.07371e-08	3.07371e-08	3.07371e-08	3.07371e-08	3.07371e-08	1.18013	3.07371e-08	3.07371e-08	3.07371e-08	1.18013	3.07371e-08	3.07371e-08	3.07371e-08	3.07371e-08	3.07371e-08	3.07371e-08	3.07371e-08	3.07371e-08	3.07371e-08	1020.9	1207.09	1005.68	890.082	3.07371e-08	3.07371e-08	1409.85	3.07371e-08	3.07371e-08	3.07371e-08	1409.85	3.07371e-08	1020.9	1207.09	890.082	3.07371e-08	3.07371e-08	3.07371e-08	1005.68	3.07371e-08	0.118013	553.36	4688.96	12.1951	0.0170038	1.59885	up	--
neg_94	Methyl sulfate	134.782	200.882	389.206	156.193	255.542	212.189	144.424	181.064	191.475	92.528	144.424	255.542	134.782	200.882	389.206	156.193	92.528	181.064	191.475	92.528	3.07371e-08	3.07371e-08	3.07371e-08	3.07371e-08	236.887	221.058	3.07371e-08	218.592	150.039	149.634	3.07371e-08	150.039	3.07371e-08	3.07371e-08	3.07371e-08	221.058	149.634	236.887	3.07371e-08	150.039	195.829	97.621	0.498502	-1.00433	0.0337246	1.41802	down	--
neg_942	4-Coumaroylputrescine	3.07371e-08	3.07371e-08	144.128	3.07371e-08	3.07371e-08	3.07371e-08	3.07371e-08	3.07371e-08	3.07371e-08	3.07371e-08	3.07371e-08	3.07371e-08	3.07371e-08	3.07371e-08	144.128	3.07371e-08	3.07371e-08	3.07371e-08	3.07371e-08	3.07371e-08	442.225	616.409	479.733	435.071	3.07371e-08	3.07371e-08	546.237	3.07371e-08	3.07371e-08	3.07371e-08	546.237	3.07371e-08	442.225	616.409	435.071	3.07371e-08	3.07371e-08	3.07371e-08	479.733	3.07371e-08	14.4128	251.967	17.4822	4.12781	0.0218059	1.52364	up	--
neg_952	11-Hydroxyaclacinomycin X	3.07371e-08	3.07371e-08	3.07371e-08	3.07371e-08	3.07371e-08	3.07371e-08	3.07371e-08	3.07371e-08	3.07371e-08	3.07371e-08	3.07371e-08	3.07371e-08	3.07371e-08	3.07371e-08	3.07371e-08	3.07371e-08	3.07371e-08	3.07371e-08	3.07371e-08	3.07371e-08	2225.57	2950.46	2400.26	1839.49	3.07371e-08	3.07371e-08	2449.75	3.07371e-08	3.07371e-08	3.07371e-08	2449.75	3.07371e-08	2225.57	2950.46	1839.49	3.07371e-08	3.07371e-08	3.07371e-08	2400.26	3.07371e-08	3.07371e-08	1186.55	3.86033e+10	35.168	0.0166644	1.60826	up	--
neg_955	19-Hydroxycinnzeylanol 19-glucoside	3.07371e-08	3.07371e-08	3.07371e-08	3.07371e-08	3.07371e-08	3.07371e-08	3.07371e-08	3.07371e-08	3.07371e-08	3.07371e-08	3.07371e-08	3.07371e-08	3.07371e-08	3.07371e-08	3.07371e-08	3.07371e-08	3.07371e-08	3.07371e-08	3.07371e-08	3.07371e-08	4951.61	5939.92	5195.86	4727.34	3.07371e-08	3.07371e-08	5845.28	3.07371e-08	3.07371e-08	3.07371e-08	5845.28	3.07371e-08	4951.61	5939.92	4727.34	3.07371e-08	3.07371e-08	3.07371e-08	5195.86	3.07371e-08	3.07371e-08	2666	8.67355e+10	36.3359	0.0155559	1.63389	up	--
neg_956	4-[(E)-5,6-Dihydro-2,3'-bipyridin-3(4H)-ylidenemethyl]-3-methoxyphenol	165.133	146.959	115.027	149.311	135.85	120.562	221.592	112.651	180.377	120.442	221.592	135.85	165.133	146.959	115.027	149.311	120.442	112.651	180.377	120.442	3.07371e-08	3.07371e-08	3.07371e-08	3.07371e-08	145.517	140.573	3.07371e-08	159.816	148.931	122.097	3.07371e-08	148.931	3.07371e-08	3.07371e-08	3.07371e-08	140.573	122.097	145.517	3.07371e-08	148.931	146.79	71.6933	0.488406	-1.03385	0.0143192	1.65455	down	--
neg_960	1-Deoxy-11beta-hydroxypentalenate	3.07371e-08	3.07371e-08	3.07371e-08	3.07371e-08	3.07371e-08	3.07371e-08	3.07371e-08	3.07371e-08	3.07371e-08	3.07371e-08	3.07371e-08	3.07371e-08	3.07371e-08	3.07371e-08	3.07371e-08	3.07371e-08	3.07371e-08	3.07371e-08	3.07371e-08	3.07371e-08	55.4399	56.8777	61.2717	3.07371e-08	3.07371e-08	3.07371e-08	51.3265	3.07371e-08	3.07371e-08	3.07371e-08	51.3265	3.07371e-08	55.4399	56.8777	3.07371e-08	3.07371e-08	3.07371e-08	3.07371e-08	61.2717	3.07371e-08	3.07371e-08	22.4916	7.3174e+08	29.4468	0.0372803	1.42882	up	--
neg_964	Biotripyrrin-a	3.07371e-08	3.07371e-08	3.07371e-08	3.07371e-08	3.07371e-08	3.07371e-08	3.07371e-08	3.07371e-08	3.07371e-08	3.07371e-08	3.07371e-08	3.07371e-08	3.07371e-08	3.07371e-08	3.07371e-08	3.07371e-08	3.07371e-08	3.07371e-08	3.07371e-08	3.07371e-08	1615.05	2417.37	1511.62	1240.3	3.07371e-08	3.07371e-08	2231.82	3.07371e-08	3.07371e-08	3.07371e-08	2231.82	3.07371e-08	1615.05	2417.37	1240.3	3.07371e-08	3.07371e-08	3.07371e-08	1511.62	3.07371e-08	3.07371e-08	901.617	2.93332e+10	34.7718	0.0196836	1.53246	up	--
neg_971	repirinast	3.07371e-08	3.07371e-08	3.07371e-08	3.07371e-08	3.07371e-08	3.07371e-08	3.07371e-08	3.07371e-08	3.07371e-08	3.07371e-08	3.07371e-08	3.07371e-08	3.07371e-08	3.07371e-08	3.07371e-08	3.07371e-08	3.07371e-08	3.07371e-08	3.07371e-08	3.07371e-08	1127.56	1292.04	1027.16	886.678	3.07371e-08	3.07371e-08	1352.51	3.07371e-08	3.07371e-08	3.07371e-08	1352.51	3.07371e-08	1127.56	1292.04	886.678	3.07371e-08	3.07371e-08	3.07371e-08	1027.16	3.07371e-08	3.07371e-08	568.595	1.84986e+10	34.1067	0.0166274	1.61256	up	--
neg_998	4'-N-desmethylolanzapine	3.07371e-08	3.07371e-08	3.07371e-08	3.07371e-08	3.07371e-08	3.07371e-08	3.07371e-08	3.07371e-08	3.07371e-08	3.07371e-08	3.07371e-08	3.07371e-08	3.07371e-08	3.07371e-08	3.07371e-08	3.07371e-08	3.07371e-08	3.07371e-08	3.07371e-08	3.07371e-08	518.864	620.276	472.235	391.508	3.07371e-08	3.07371e-08	681.917	3.07371e-08	3.07371e-08	3.07371e-08	681.917	3.07371e-08	518.864	620.276	391.508	3.07371e-08	3.07371e-08	3.07371e-08	472.235	3.07371e-08	3.07371e-08	268.48	8.73471e+09	33.0241	0.0177604	1.5848	up	--
pos_10033	(8S,9S,10S,11S,13S,14S,17R)-11,17-Dihydroxy-17-(2-hydroxyacetyl)-10,13-dimethyl-9-nonyl-1,2,6,7,8,11,12,14,15,16-decahydrocyclopenta[a]phenanthren-3-one	4290.52	6452.32	3.07371e-08	6835.2	3075.6	5450.66	1065.78	8203.21	4943.51	4754.86	1065.78	3075.6	4290.52	6452.32	3.07371e-08	6835.2	4754.86	8203.21	4943.51	4754.86	99.3895	3.07371e-08	44.1347	3.07371e-08	1796.08	5321.08	857.047	5473.31	2307.14	5576.93	857.047	2307.14	99.3895	3.07371e-08	3.07371e-08	5321.08	5576.93	1796.08	44.1347	2307.14	4507.17	2147.51	0.476466	-1.06956	0.0475825	1.31791	down	--
pos_10055	11,12-DHET	58662.4	85259.6	92.0528	70264.1	56230.8	65118.5	26240.4	74872.5	61911.2	58142.2	26240.4	56230.8	58662.4	85259.6	92.0528	70264.1	58142.2	74872.5	61911.2	58142.2	882.95	19.5666	424.834	374.795	29371.3	68022.2	12404.7	79192.4	42867.8	56793	12404.7	42867.8	882.95	19.5666	374.795	68022.2	56793	29371.3	424.834	42867.8	55679.4	29035.3	0.521474	-0.939333	0.0480324	1.32902	down	Serotonergic synapse(ko04726);;Arachidonic acid metabolism(ko00590)
pos_10080	DG(18:3(6Z,9Z,12Z)/18:4(6Z,9Z,12Z,15Z)/0:0)	565662	764802	158069	543102	713645	592987	373512	567324	577701	541259	373512	713645	565662	764802	158069	543102	541259	567324	577701	541259	94184.6	170775	85945	152759	357749	643906	111757	677358	540281	468327	111757	540281	94184.6	170775	152759	643906	468327	357749	85945	540281	539806	330304	0.611894	-0.708647	0.0366606	1.38702	down	--
pos_10085	delta-Tocotrienol	30157.9	35244.7	85.0303	26120.3	33252.7	26451.8	17188.1	26488.6	28606.1	26116.3	17188.1	33252.7	30157.9	35244.7	85.0303	26120.3	26116.3	26488.6	28606.1	26116.3	69.7039	60.8034	58.7496	62.2322	16998.3	32620.9	216.239	31470.4	28310.1	21602	216.239	28310.1	69.7039	60.8034	62.2322	32620.9	21602	16998.3	58.7496	28310.1	24971.2	13146.9	0.526485	-0.925535	0.049429	1.30401	down	Ubiquinone and other terpenoid-quinone biosynthesis(ko00130)
pos_10093	L-Propargylglycine	103.347	113.177	34.6039	82.3282	132.111	85.4892	66.5069	91.4792	81.0243	90.2317	66.5069	132.111	103.347	113.177	34.6039	82.3282	90.2317	91.4792	81.0243	90.2317	4661.79	5220.48	4074.16	4702.78	80.0057	113.346	3.07371e-08	129.548	121.672	57.1961	3.07371e-08	121.672	4661.79	5220.48	4702.78	113.346	57.1961	80.0057	4074.16	121.672	88.0298	1916.1	21.7665	4.44404	0.0381426	1.49793	up	--
pos_10105	3-Dehydro-6-deoxoteasterone	3.07371e-08	3.07371e-08	114.899	1.07046	3.07371e-08	3.07371e-08	3.07371e-08	3.07371e-08	3.07371e-08	3.07371e-08	3.07371e-08	3.07371e-08	3.07371e-08	3.07371e-08	114.899	1.07046	3.07371e-08	3.07371e-08	3.07371e-08	3.07371e-08	2526.86	3106.49	3347.15	4774.44	3.07371e-08	3.07371e-08	111.463	3.07371e-08	3.07371e-08	3.07371e-08	111.463	3.07371e-08	2526.86	3106.49	4774.44	3.07371e-08	3.07371e-08	3.07371e-08	3347.15	3.07371e-08	11.597	1386.64	119.569	6.9017	0.0433309	1.4618	up	--
pos_10184	PA(24:0/18:1(12Z)-2OH(9,10))	96805.4	126127	5194.73	103276	107225	105443	58986.6	114721	100343	89611.3	58986.6	107225	96805.4	126127	5194.73	103276	89611.3	114721	100343	89611.3	10905.8	10896.2	10244.4	11622.2	64192.7	110194	34267.3	108902	84194.3	89410	34267.3	84194.3	10905.8	10896.2	11622.2	110194	89410	64192.7	10244.4	84194.3	90773.3	53482.9	0.589192	-0.763191	0.0463335	1.33034	down	--
pos_10200	CDP-DG(a-25:0/i-19:0)	1162.51	2243.37	286.545	9049.61	326.79	1486.55	204.635	8914.34	1107.78	2581.24	204.635	326.79	1162.51	2243.37	286.545	9049.61	2581.24	8914.34	1107.78	2581.24	97328	20163.7	92380	58259.2	421.969	698.446	40896	3554.78	537.72	2045.03	40896	537.72	97328	20163.7	58259.2	698.446	2045.03	421.969	92380	537.72	2736.34	31628.5	11.5587	3.53091	0.042861	1.57653	up	--
pos_10227	SM(d19:1/18:1(12Z)-2OH(9,10))	205001	261216	19255.4	194982	217212	201978	124476	207229	220007	179141	124476	217212	205001	261216	19255.4	194982	179141	207229	220007	179141	32214.7	27502.9	28537.1	35615.7	126725	215524	31977.5	220980	188394	190735	31977.5	188394	32214.7	27502.9	35615.7	215524	190735	126725	28537.1	188394	183050	109821	0.599949	-0.737088	0.0496501	1.28157	down	--
pos_10312	1,2-Ethanediol monoricinoleate	735.696	1320.96	140.373	844.62	1585.36	648.191	1062.77	919.651	855.455	1036.08	1062.77	1585.36	735.696	1320.96	140.373	844.62	1036.08	919.651	855.455	1036.08	162.596	381.456	116.691	156.675	478.194	855.702	9.76827	1134.66	802.255	667.298	9.76827	802.255	162.596	381.456	156.675	855.702	667.298	478.194	116.691	802.255	914.915	476.53	0.520846	-0.941071	0.0196949	1.50196	down	--
pos_10325	gamma-Humulene	318.29	630.227	338.706	611.79	480.257	661.901	518.344	622.93	453.164	395.369	518.344	480.257	318.29	630.227	338.706	611.79	395.369	622.93	453.164	395.369	109.118	174.224	44.7377	102.167	316.013	454.849	3.07371e-08	578.839	195.149	460.621	3.07371e-08	195.149	109.118	174.224	102.167	454.849	460.621	316.013	44.7377	195.149	503.098	243.572	0.484144	-1.04649	0.00319879	1.89722	down	--
pos_10348	DG(11D3/11M3/0:0)	354694	441354	7081.45	315781	427456	343121	238396	324280	339837	319232	238396	427456	354694	441354	7081.45	315781	319232	324280	339837	319232	11302.5	14509.5	14248.2	12695.1	214208	383857	16441.4	391170	341933	262385	16441.4	341933	11302.5	14509.5	12695.1	383857	262385	214208	14248.2	341933	311123	166275	0.534434	-0.903916	0.0422007	1.33799	down	--
pos_10395	sphinganine (C20)	3.07371e-08	3.07371e-08	1.84149	0.392737	0.162879	3.07371e-08	0.317342	0.402613	3.07371e-08	0.651754	0.317342	0.162879	3.07371e-08	3.07371e-08	1.84149	0.392737	0.651754	0.402613	3.07371e-08	0.651754	147.583	110.823	132.228	156.838	3.07371e-08	3.07371e-08	3.07371e-08	3.07371e-08	0.0497854	3.07371e-08	3.07371e-08	0.0497854	147.583	110.823	156.838	3.07371e-08	3.07371e-08	3.07371e-08	132.228	0.0497854	0.376881	54.7521	145.277	7.18266	0.0398466	1.53979	up	--
pos_10483	beta-Sitosterol	3440.99	4505.63	573.198	2943.85	5700.69	3269.15	4107.32	2598.16	3220.31	3316.43	4107.32	5700.69	3440.99	4505.63	573.198	2943.85	3316.43	2598.16	3220.31	3316.43	61.0231	63.6466	45.4285	100.294	1605.97	3892.81	3.07371e-08	5752.62	3489.97	2002.06	3.07371e-08	3489.97	61.0231	63.6466	100.294	3892.81	2002.06	1605.97	45.4285	3489.97	3367.57	1701.38	0.505225	-0.985001	0.0477144	1.34118	down	Steroid biosynthesis(ko00100)
pos_10584	4,4-dimethyl valeric acid	387.99	412.972	3.07371e-08	262.579	431.137	287.691	250.73	251.033	315.376	295.321	250.73	431.137	387.99	412.972	3.07371e-08	262.579	295.321	251.033	315.376	295.321	3.78092	20.5695	6.01509	3.15095	176.029	391.452	3.07371e-08	355.401	344.608	204.779	3.07371e-08	344.608	3.78092	20.5695	3.15095	391.452	204.779	176.029	6.01509	344.608	289.483	150.579	0.520164	-0.942962	0.0473063	1.3318	down	--
pos_1071	Dihomo-gamma-linolenoylcholine	747.602	828.651	509.83	626.18	1427.84	668.576	1505.96	570.673	786.674	638.824	1505.96	1427.84	747.602	828.651	509.83	626.18	638.824	570.673	786.674	638.824	166.947	112.272	26.537	146.706	489.552	921.769	3.07371e-08	886.625	270.306	408.381	3.07371e-08	270.306	166.947	112.272	146.706	921.769	408.381	489.552	26.537	270.306	831.081	342.91	0.412607	-1.27716	0.00500955	1.83798	down	--
pos_10750	Sphingosine 1-phosphate (d16:1-P)	0.406422	3.07371e-08	66.0526	3.07371e-08	1.83317	3.07371e-08	9.60968	3.07371e-08	3.19065	2.25216	9.60968	1.83317	0.406422	3.07371e-08	66.0526	3.07371e-08	2.25216	3.07371e-08	3.19065	2.25216	105.696	154.667	76.1973	143.652	26.2568	0.350093	3.07371e-08	3.07371e-08	38.4394	3.07371e-08	3.07371e-08	38.4394	105.696	154.667	143.652	0.350093	3.07371e-08	26.2568	76.1973	38.4394	8.33447	54.5259	6.54221	2.70978	0.0455059	1.39863	up	--
pos_10762	SM(d17:1/18:3(10,12,15)-OH(9))	88259.6	104889	1179.57	86514.5	87085.9	79649.8	41674	77421	83791.8	78891.4	41674	87085.9	88259.6	104889	1179.57	86514.5	78891.4	77421	83791.8	78891.4	3742.22	4582.68	3451.36	4138.22	44006	94952.7	3.07371e-08	95297.4	63850.5	62583.2	3.07371e-08	63850.5	3742.22	4582.68	4138.22	94952.7	62583.2	44006	3451.36	63850.5	72935.7	37660.4	0.516351	-0.953576	0.0373049	1.38221	down	--
pos_10851	Androstenediol	33.6036	16.8143	58.6286	27.1129	66.2418	18.909	59.3951	21.8846	18.949	21.8595	59.3951	66.2418	33.6036	16.8143	58.6286	27.1129	21.8595	21.8846	18.949	21.8595	165.844	191.913	107.324	190.909	81.689	39.8358	3.07371e-08	24.5034	91.2423	21.7474	3.07371e-08	91.2423	165.844	191.913	190.909	39.8358	21.7474	81.689	107.324	91.2423	34.3398	91.5007	2.66456	1.4139	0.0345027	1.49641	up	Steroid hormone biosynthesis(ko00140);;Ovarian steroidogenesis(ko04913)
pos_10861	PE-NMe2(22:5(7Z,10Z,13Z,16Z,19Z)/22:1(13Z))	1665.68	2028.17	4.86292	2469	1645.86	1840.75	460.384	2434.94	2034.07	1550.26	460.384	1645.86	1665.68	2028.17	4.86292	2469	1550.26	2434.94	2034.07	1550.26	279.204	321.303	429.317	344.719	880.058	1793.84	3.07371e-08	2001.52	909.69	1568.79	3.07371e-08	909.69	279.204	321.303	344.719	1793.84	1568.79	880.058	429.317	909.69	1613.4	852.844	0.528602	-0.919747	0.0369555	1.31931	down	--
pos_11038	DG(15:0/18:1(12Z)-2OH(9,10)/0:0)	25693.9	26965.3	1551.4	34468.8	26165.4	21382.6	11986.9	19585.7	20489.7	22622	11986.9	26165.4	25693.9	26965.3	1551.4	34468.8	22622	19585.7	20489.7	22622	1448.52	1629.81	528.556	1314.64	12166.3	28735.7	3.07371e-08	28355	22262	14360.9	3.07371e-08	22262	1448.52	1629.81	1314.64	28735.7	14360.9	12166.3	528.556	22262	21091.2	11080.1	0.525345	-0.928663	0.0482845	1.34868	down	--
pos_11107	(2S)-3-Hydroxy-1-[(2S)-pyrrolidine-2-carbonyl]pyrrolidine-2-carboxylic acid	718.176	1102.5	3.07371e-08	1054.15	2187.86	565.423	1437.11	1284.01	637.457	1122.55	1437.11	2187.86	718.176	1102.5	3.07371e-08	1054.15	1122.55	1284.01	637.457	1122.55	3.07371e-08	3.07371e-08	3.07371e-08	3.07371e-08	327.884	939.695	3.07371e-08	1503.63	1098.99	380.833	3.07371e-08	1098.99	3.07371e-08	3.07371e-08	3.07371e-08	939.695	380.833	327.884	3.07371e-08	1098.99	1010.92	425.104	0.420511	-1.24979	0.034582	1.36082	down	--
pos_11256	N-Arachidonoyl Arginine	4064.28	6565.31	3.07371e-08	3968.63	6849.99	4034.73	3870.92	3783	4993.92	4307.94	3870.92	6849.99	4064.28	6565.31	3.07371e-08	3968.63	4307.94	3783	4993.92	4307.94	13.9551	3.07371e-08	70.1878	3.07371e-08	1486.46	4288.84	3.07371e-08	6313.26	5097.06	2516.68	3.07371e-08	5097.06	13.9551	3.07371e-08	3.07371e-08	4288.84	2516.68	1486.46	70.1878	5097.06	4243.87	1978.64	0.466235	-1.10087	0.0323625	1.35214	down	--
pos_1261	Dihydroceramide	7762.64	9879.13	809.234	4828.06	13864.5	7177.68	6337.54	5855.5	8616.2	6964.77	6337.54	13864.5	7762.64	9879.13	809.234	4828.06	6964.77	5855.5	8616.2	6964.77	1179.52	1682.75	309.283	1350.07	3351.75	8744.69	3.07371e-08	8329.37	7471.5	3726.65	3.07371e-08	7471.5	1179.52	1682.75	1350.07	8744.69	3726.65	3351.75	309.283	7471.5	7209.53	3614.56	0.501358	-0.996086	0.0285517	1.37631	down	Sphingolipid signaling pathway(ko04071);;Sphingolipid metabolism(ko00600)
pos_1381	Polyporusterone B	1184.57	3499.59	3972	1120.82	2362.32	1601.86	1899.56	1380.14	1293.35	1112.12	1899.56	2362.32	1184.57	3499.59	3972	1120.82	1112.12	1380.14	1293.35	1112.12	636.553	662.837	316.161	412.794	1739.71	1663.25	3.07371e-08	1056.84	1128.23	1439.85	3.07371e-08	1128.23	636.553	662.837	412.794	1663.25	1439.85	1739.71	316.161	1128.23	1942.63	905.622	0.466183	-1.10103	0.0149578	1.63673	down	--
pos_1418	PC(22:1(13Z)/22:6(4Z,7Z,10Z,12E,16Z,19Z)-OH(14))	1282.77	3155.07	4244.29	1753.85	2669.66	1526.16	2615.96	1694.31	1505.01	1256.78	2615.96	2669.66	1282.77	3155.07	4244.29	1753.85	1256.78	1694.31	1505.01	1256.78	949.147	1138.94	694.54	747.858	2625.16	1780.86	3.07371e-08	981.067	1312.39	1748.3	3.07371e-08	1312.39	949.147	1138.94	747.858	1780.86	1748.3	2625.16	694.54	1312.39	2170.38	1197.83	0.551896	-0.857531	0.021852	1.54978	down	--
pos_158	L-Carnitine	8081.73	8361.58	3948.11	7723.29	7272.41	10048.1	4001.06	6970.02	5040.63	7431.49	4001.06	7272.41	8081.73	8361.58	3948.11	7723.29	7431.49	6970.02	5040.63	7431.49	3.88417	140.672	3.07371e-08	3.07371e-08	4791.19	6379.19	3.07371e-08	8597.57	5018.98	5405.05	3.07371e-08	5018.98	3.88417	140.672	3.07371e-08	6379.19	5405.05	4791.19	3.07371e-08	5018.98	6887.84	3033.65	0.440436	-1.183	0.00683214	1.69311	down	Diabetic cardiomyopathy(ko05415);;Thermogenesis(ko04714);;Bile secretion(ko04976)
pos_174	N-Methyl-1-deoxynojirimycin	169.482	178.552	296.729	198.534	213.997	224.668	75.9653	362.735	190.881	203.396	75.9653	213.997	169.482	178.552	296.729	198.534	203.396	362.735	190.881	203.396	9359	18093.6	9995.46	12851.7	157.994	177.601	3.07371e-08	286.755	188.474	171.404	3.07371e-08	188.474	9359	18093.6	12851.7	177.601	171.404	157.994	9995.46	188.474	211.494	5128.2	24.2475	4.59976	0.0482941	1.35848	up	--
pos_197	Peramine	3.07371e-08	3.07371e-08	778.976	3.07371e-08	21.4667	3.07371e-08	36.3452	3.07371e-08	3.07371e-08	3.07371e-08	36.3452	21.4667	3.07371e-08	3.07371e-08	778.976	3.07371e-08	3.07371e-08	3.07371e-08	3.07371e-08	3.07371e-08	20643.8	32073.4	18844.8	26896.7	88.3959	3.07371e-08	3.07371e-08	3.07371e-08	3.07371e-08	3.07371e-08	3.07371e-08	3.07371e-08	20643.8	32073.4	26896.7	3.07371e-08	3.07371e-08	88.3959	18844.8	3.07371e-08	83.6788	9854.71	117.768	6.87981	0.0436566	1.41368	up	--
pos_2069	2,3-Butanediol glucoside	996.763	1335.88	405.095	1197.42	1059.19	1132.39	1057.79	1021.95	942.358	1499.36	1057.79	1059.19	996.763	1335.88	405.095	1197.42	1499.36	1021.95	942.358	1499.36	15.9207	92.812	2.74885	13.017	704.553	1119.19	3.07371e-08	981.461	1186.92	1164.58	3.07371e-08	1186.92	15.9207	92.812	13.017	1119.19	1164.58	704.553	2.74885	1186.92	1064.82	528.12	0.495971	-1.01167	0.0161151	1.58901	down	--
pos_2186	7,8-Diaminononanoate	615.989	448.553	42.0052	965.804	193.208	929.319	676.821	527.31	247.746	662.211	676.821	193.208	615.989	448.553	42.0052	965.804	662.211	527.31	247.746	662.211	3.07371e-08	3.07371e-08	3.07371e-08	3.07371e-08	190.591	378.444	3.07371e-08	642.155	618.433	444.15	3.07371e-08	618.433	3.07371e-08	3.07371e-08	3.07371e-08	378.444	444.15	190.591	3.07371e-08	618.433	530.897	227.377	0.428289	-1.22334	0.0299285	1.41165	down	Biotin metabolism(ko00780)
pos_2216	2-Ethylpyrazine	3.07371e-08	3.07371e-08	3.07371e-08	3.07371e-08	3.07371e-08	3.07371e-08	3.07371e-08	3.07371e-08	3.07371e-08	3.07371e-08	3.07371e-08	3.07371e-08	3.07371e-08	3.07371e-08	3.07371e-08	3.07371e-08	3.07371e-08	3.07371e-08	3.07371e-08	3.07371e-08	1743.12	2436.81	1179.75	1759.31	3.07371e-08	3.07371e-08	3.07371e-08	3.07371e-08	3.07371e-08	3.07371e-08	3.07371e-08	3.07371e-08	1743.12	2436.81	1759.31	3.07371e-08	3.07371e-08	3.07371e-08	1179.75	3.07371e-08	3.07371e-08	711.899	2.31609e+10	34.431	0.0446841	1.41119	up	--
pos_2292	3-Hydroxyquinine	2742.25	3099.7	1796.54	3329.98	2722.04	3257.07	3068.62	3282.54	2491.53	4332.98	3068.62	2722.04	2742.25	3099.7	1796.54	3329.98	4332.98	3282.54	2491.53	4332.98	181.388	810.135	65.4506	214.934	2287.12	3158.7	18.9174	2812.58	3243.38	3095.74	18.9174	3243.38	181.388	810.135	214.934	3158.7	3095.74	2287.12	65.4506	3243.38	3012.33	1588.84	0.527445	-0.922908	0.0143037	1.63634	down	--
pos_2313	3-Isopropenylpentanedioic acid	3.07371e-08	3.07371e-08	3.07371e-08	3.07371e-08	3.07371e-08	3.07371e-08	3.07371e-08	3.07371e-08	3.07371e-08	3.07371e-08	3.07371e-08	3.07371e-08	3.07371e-08	3.07371e-08	3.07371e-08	3.07371e-08	3.07371e-08	3.07371e-08	3.07371e-08	3.07371e-08	1728.04	903.189	1254.66	2177.33	3.07371e-08	3.07371e-08	3.07371e-08	3.07371e-08	3.07371e-08	3.07371e-08	3.07371e-08	3.07371e-08	1728.04	903.189	2177.33	3.07371e-08	3.07371e-08	3.07371e-08	1254.66	3.07371e-08	3.07371e-08	606.321	1.9726e+10	34.1994	0.0496432	1.50611	up	--
pos_2320	LysoPC(16:0/0:0)	3.07371e-08	3.07371e-08	3.07371e-08	3.07371e-08	3.07371e-08	3.07371e-08	3.07371e-08	3.07371e-08	3.07371e-08	3.07371e-08	3.07371e-08	3.07371e-08	3.07371e-08	3.07371e-08	3.07371e-08	3.07371e-08	3.07371e-08	3.07371e-08	3.07371e-08	3.07371e-08	791.304	1912.94	584.839	1103.71	3.07371e-08	3.07371e-08	913.778	3.07371e-08	3.07371e-08	3.07371e-08	913.778	3.07371e-08	791.304	1912.94	1103.71	3.07371e-08	3.07371e-08	3.07371e-08	584.839	3.07371e-08	3.07371e-08	530.656	1.72643e+10	34.0071	0.0306469	1.38539	up	--
pos_2334	Pyridoxal phosphate	3.07371e-08	3.07371e-08	1.37162	3.07371e-08	2.52565	3.07371e-08	3.07371e-08	3.07371e-08	3.07371e-08	3.07371e-08	3.07371e-08	2.52565	3.07371e-08	3.07371e-08	1.37162	3.07371e-08	3.07371e-08	3.07371e-08	3.07371e-08	3.07371e-08	900.865	1600.99	796.139	1240.58	3.07371e-08	3.07371e-08	3.07371e-08	3.07371e-08	0.00920222	3.07371e-08	3.07371e-08	0.00920222	900.865	1600.99	1240.58	3.07371e-08	3.07371e-08	3.07371e-08	796.139	0.00920222	0.389727	453.858	1164.55	10.1856	0.0467274	1.37399	up	Vitamin digestion and absorption(ko04977);;Thiamine metabolism(ko00730);;Vitamin B6 metabolism(ko00750)
pos_2371	Sisomicin sulfate	140.82	220.32	165.769	165.959	206.995	167.495	218.201	157.071	191.274	293.225	218.201	206.995	140.82	220.32	165.769	165.959	293.225	157.071	191.274	293.225	3.07371e-08	12.4882	3.07371e-08	3.07371e-08	173.38	220.257	3.07371e-08	160.347	248.514	220.056	3.07371e-08	248.514	3.07371e-08	12.4882	3.07371e-08	220.257	220.056	173.38	3.07371e-08	248.514	192.713	103.504	0.53709	-0.896765	0.0342216	1.44501	down	--
pos_2440	Antibiotic JI-20A	286.919	573.28	3.07371e-08	289.283	39.3321	754.968	79.171	140.333	346.034	139.6	79.171	39.3321	286.919	573.28	3.07371e-08	289.283	139.6	140.333	346.034	139.6	20.0293	131.884	4.25454	85.8337	38.2275	3.53344	3.07371e-08	3.07371e-08	45.8403	99.6608	3.07371e-08	45.8403	20.0293	131.884	85.8337	3.53344	99.6608	38.2275	4.25454	45.8403	264.892	42.9263	0.162052	-2.62547	0.0180947	1.46942	down	Neomycin, kanamycin and gentamicin biosynthesis(ko00524)
pos_2447	Oleandolide	78.5182	86.9982	15.7523	93.2328	44.7729	73.5121	85.742	77.246	64.6947	150.381	85.742	44.7729	78.5182	86.9982	15.7523	93.2328	150.381	77.246	64.6947	150.381	3.07371e-08	3.07371e-08	3.07371e-08	3.07371e-08	50.7645	74.0398	3.07371e-08	58.5201	72.3187	65.7748	3.07371e-08	72.3187	3.07371e-08	3.07371e-08	3.07371e-08	74.0398	65.7748	50.7645	3.07371e-08	72.3187	77.0851	32.1418	0.416965	-1.262	0.00937111	1.63255	down	--
pos_2463	7-Oxoheptanoic acid	950.989	1409.73	19.5245	986.987	1247.02	1253.87	1271.18	869.494	947.368	1926.07	1271.18	1247.02	950.989	1409.73	19.5245	986.987	1926.07	869.494	947.368	1926.07	10.5183	161.741	41.6799	52.5303	55.5921	599.487	3.07371e-08	1030.79	1368.13	1117.28	3.07371e-08	1368.13	10.5183	161.741	52.5303	599.487	1117.28	55.5921	41.6799	1368.13	1088.22	443.775	0.407798	-1.29407	0.0116878	1.48647	down	--
pos_2472	Lysyl-Lysine	105.416	131.425	57.0155	84.5233	134.182	125.724	168.75	62.1244	81.53	248.717	168.75	134.182	105.416	131.425	57.0155	84.5233	248.717	62.1244	81.53	248.717	3.07371e-08	3.07371e-08	3.07371e-08	3.07371e-08	3.07371e-08	79.7182	3.07371e-08	76.9028	109.471	114.531	3.07371e-08	109.471	3.07371e-08	3.07371e-08	3.07371e-08	79.7182	114.531	3.07371e-08	3.07371e-08	109.471	119.941	38.0623	0.317343	-1.65589	0.00331279	1.74263	down	--
pos_253	3-Oxovalproic acid	195.797	212.701	132.881	191.56	179.615	343.465	186.028	196.434	130.477	233.97	186.028	179.615	195.797	212.701	132.881	191.56	233.97	196.434	130.477	233.97	3.07371e-08	7.09685	3.07371e-08	3.07371e-08	130.963	176.128	3.07371e-08	224.718	173.139	166.187	3.07371e-08	173.139	3.07371e-08	7.09685	3.07371e-08	176.128	166.187	130.963	3.07371e-08	173.139	200.293	87.8231	0.438474	-1.18944	0.00585586	1.71452	down	Drug metabolism - cytochrome P450(ko00982)
pos_2532	Asp Val Val Pro	5967.89	6942.72	5180.66	7475.67	6004.64	7390.25	7139.42	7186.61	5601.56	10395.7	7139.42	6004.64	5967.89	6942.72	5180.66	7475.67	10395.7	7186.61	5601.56	10395.7	50.3948	665.864	170.138	220.314	2455.09	5477.84	71.431	6240.31	7963.6	7603.25	71.431	7963.6	50.3948	665.864	220.314	5477.84	7603.25	2455.09	170.138	7963.6	6928.51	3091.82	0.446246	-1.16409	0.00594894	1.73259	down	--
pos_2562	Piriprost	150.788	145.255	111.676	197.119	313.291	408.67	78.7321	228.475	115.216	137.283	78.7321	313.291	150.788	145.255	111.676	197.119	137.283	228.475	115.216	137.283	3.07371e-08	3.07371e-08	3.07371e-08	3.07371e-08	55.5298	189.291	3.07371e-08	238.088	205.771	198.518	3.07371e-08	205.771	3.07371e-08	3.07371e-08	3.07371e-08	189.291	198.518	55.5298	3.07371e-08	205.771	188.65	88.7198	0.470287	-1.08839	0.0449888	1.22093	down	--
pos_2646	(1S,2S,3S,4R)-3-(1-Acetamido-2-ethylbutyl)-4-(diaminomethylideneamino)-2-hydroxycyclopentane-1-carboxylic acid	1209.62	1849.51	81.358	1300.72	1502.72	1577.63	1392.09	1173.76	1174.87	2645.71	1392.09	1502.72	1209.62	1849.51	81.358	1300.72	2645.71	1173.76	1174.87	2645.71	31.1081	261.671	42.0832	63.3266	920.254	1330.35	7.39748	1220.69	1385.43	1511.55	7.39748	1385.43	31.1081	261.671	63.3266	1330.35	1511.55	920.254	42.0832	1385.43	1390.8	677.386	0.487048	-1.03786	0.0235139	1.4367	down	--
pos_2647	trans-p-Menthane-1,7,8-triol 8-glucoside	1038.09	1794.32	14.9458	1402.78	1373.4	1541.41	1397.66	1157.14	1023.75	2593.88	1397.66	1373.4	1038.09	1794.32	14.9458	1402.78	2593.88	1157.14	1023.75	2593.88	45.0394	252.766	22.6002	78.5226	916.53	1256.77	259.417	1294.51	1424.1	1482.88	259.417	1424.1	45.0394	252.766	78.5226	1256.77	1482.88	916.53	22.6002	1424.1	1333.74	703.314	0.527325	-0.923235	0.0403139	1.338	down	--
pos_2760	L-Olivosyl-oleandolide	4972.2	5634.14	4520.48	5961.68	4926.17	5901.94	5612.04	5649.24	4603.63	8838.36	5612.04	4926.17	4972.2	5634.14	4520.48	5961.68	8838.36	5649.24	4603.63	8838.36	139.61	271.878	134.358	114.715	4469.73	6473.45	1666.92	4765.62	6912.31	6087.34	1666.92	6912.31	139.61	271.878	114.715	6473.45	6087.34	4469.73	134.358	6912.31	5661.99	3103.59	0.548145	-0.867369	0.0246862	1.53407	down	--
pos_2800	2,3,6,7-Tetrahydro-6,7-dimethylcyclopent[b]azepin-8(1H)-one	249.309	444.445	17.2305	275.267	362.528	355.659	372.53	246.133	300.747	665.297	372.53	362.528	249.309	444.445	17.2305	275.267	665.297	246.133	300.747	665.297	3.07371e-08	118.38	9.45205	19.3144	243.29	300.819	3.07371e-08	244.597	359.39	389.218	3.07371e-08	359.39	3.07371e-08	118.38	19.3144	300.819	389.218	243.29	9.45205	359.39	328.915	168.446	0.512127	-0.965427	0.0385892	1.33281	down	--
pos_2838	Ser Leu Arg Trp	6034.77	6891.13	5125.17	7161.28	5987.07	7116.05	6690.49	6566.36	5274.11	10687.5	6690.49	5987.07	6034.77	6891.13	5125.17	7161.28	10687.5	6566.36	5274.11	10687.5	152.357	388.663	174.201	106.095	5281.92	7869.98	2578.51	5780.88	8363.59	7283.84	2578.51	8363.59	152.357	388.663	106.095	7869.98	7283.84	5281.92	174.201	8363.59	6753.4	3798	0.562384	-0.830372	0.0297654	1.50095	down	--
pos_2839	(2R)-2-[[(2R)-2-amino-3-(1-methoxycarbonylindol-3-yl)propanoyl]-[(2S)-2-[[(2R,6S)-2,6-dimethylpiperidine-1-carbonyl]amino]-4,4-dimethylpentanoyl]amino]hexanoic acid	1216.8	1422.08	869.77	1618.62	1334.8	1547.84	1007.2	1506.73	1160.12	1924.22	1007.2	1334.8	1216.8	1422.08	869.77	1618.62	1924.22	1506.73	1160.12	1924.22	57.8984	126.433	43.4837	31.1008	970.748	1640.31	181.688	1318.01	1631.59	1490.13	181.688	1631.59	57.8984	126.433	31.1008	1640.31	1490.13	970.748	43.4837	1631.59	1360.82	749.139	0.550507	-0.861168	0.0297399	1.47123	down	--
pos_2884	Palmitoyl Ara-C	173.449	251.902	163.955	197.629	236.536	214.516	292.335	129.2	135.178	417.518	292.335	236.536	173.449	251.902	163.955	197.629	417.518	129.2	135.178	417.518	3.07371e-08	3.07371e-08	3.07371e-08	80.3577	217.48	168.282	3.07371e-08	152.655	238.288	219.298	3.07371e-08	238.288	3.07371e-08	3.07371e-08	80.3577	168.282	219.298	217.48	3.07371e-08	238.288	221.222	107.636	0.486553	-1.03933	0.0154247	1.51212	down	--
pos_2885	Narbomycin	26.6939	37.5586	37.0219	33.1068	45.405	16.5967	53.2364	9.15026	18.168	76.8052	53.2364	45.405	26.6939	37.5586	37.0219	33.1068	76.8052	9.15026	18.168	76.8052	3.07371e-08	3.07371e-08	3.07371e-08	3.07371e-08	34.7846	23.5286	3.07371e-08	6.00658	48.2735	43.7211	3.07371e-08	48.2735	3.07371e-08	3.07371e-08	3.07371e-08	23.5286	43.7211	34.7846	3.07371e-08	48.2735	35.3743	15.6314	0.441887	-1.17825	0.0400016	1.31045	down	--
pos_2893	6-Hydroxyazapropazone	65.6179	116.559	17.4462	100.199	66.4908	87.6018	83.4006	57.618	76.5507	130.154	83.4006	66.4908	65.6179	116.559	17.4462	100.199	130.154	57.618	76.5507	130.154	5.19007	5.39253	49.3101	3.07371e-08	43.6321	93.9405	3.07371e-08	73.1409	94.8267	84.1116	3.07371e-08	94.8267	5.19007	5.39253	3.07371e-08	93.9405	84.1116	43.6321	49.3101	94.8267	80.1638	44.9545	0.560783	-0.834486	0.0438424	1.35029	down	--
pos_2917	(2E,6E,8E)-Decatrienoylcarnitine	7097.2	10092.6	8859.03	9651.7	9842.02	9626.82	8120.57	9483.89	9154.69	10054.2	8120.57	9842.02	7097.2	10092.6	8859.03	9651.7	10054.2	9483.89	9154.69	10054.2	1703.43	2202.16	11660.6	1723.03	7205.67	9287.94	539.663	8745	9023.89	8645.84	539.663	9023.89	1703.43	2202.16	1723.03	9287.94	8645.84	7205.67	11660.6	9023.89	9198.28	6073.72	0.660311	-0.598782	0.0396376	1.34308	down	--
pos_2921	REMACEMIDE	20.8155	16.6359	30.8818	18.9314	23.781	32.4992	44.2901	23.6352	22.532	20.6234	44.2901	23.781	20.8155	16.6359	30.8818	18.9314	20.6234	23.6352	22.532	20.6234	3.07371e-08	3.07371e-08	31.703	3.07371e-08	22.8843	30.4728	3.07371e-08	10.2067	25.9646	23.1932	3.07371e-08	25.9646	3.07371e-08	3.07371e-08	3.07371e-08	30.4728	23.1932	22.8843	31.703	25.9646	25.4626	14.4425	0.567204	-0.818061	0.0459205	1.36818	down	--
pos_2939	Ethyl cellulose	36.4841	55.9646	39.5228	3.07371e-08	21.3976	101.419	53.8686	14.6487	46.4992	163.283	53.8686	21.3976	36.4841	55.9646	39.5228	3.07371e-08	163.283	14.6487	46.4992	163.283	322.847	673.249	90.907	333.208	226.514	123.556	37.8974	3.07371e-08	231.386	72.4294	37.8974	231.386	322.847	673.249	333.208	123.556	72.4294	226.514	90.907	231.386	53.3088	211.199	3.96181	1.98616	0.0349944	1.37179	up	--
pos_2973	Telinavir	5370.27	5774.26	4133.19	6464.46	5076.85	6054.96	5440.53	6112.78	4568.78	8598.36	5440.53	5076.85	5370.27	5774.26	4133.19	6464.46	8598.36	6112.78	4568.78	8598.36	119.217	243.584	198.463	85.3997	4487.26	6630.31	3802.98	4979.49	7051.34	6101.62	3802.98	7051.34	119.217	243.584	85.3997	6630.31	6101.62	4487.26	198.463	7051.34	5759.44	3369.97	0.58512	-0.773195	0.0343848	1.48347	down	--
pos_3039	(R)-3-((R)-3-Hydroxybutanoyloxy)butanoate	3.07371e-08	3.07371e-08	6.30084	3.07371e-08	18.8792	6.58153	4.3114	3.07371e-08	3.07371e-08	3.07371e-08	4.3114	18.8792	3.07371e-08	3.07371e-08	6.30084	3.07371e-08	3.07371e-08	3.07371e-08	3.07371e-08	3.07371e-08	66.1042	46.2625	43.0051	72.4141	2.72558	5.33813	3.07371e-08	6.55442	29.5456	3.07371e-08	3.07371e-08	29.5456	66.1042	46.2625	72.4141	5.33813	3.07371e-08	2.72558	43.0051	29.5456	3.6073	27.195	7.53887	2.91435	0.0274966	1.66527	up	Butanoate metabolism(ko00650)
pos_3049	Dihydromonacolin L acid	5392.66	8805.68	335.098	6351.54	6472.59	6614.82	6504.98	5092.31	4987.02	12064.2	6504.98	6472.59	5392.66	8805.68	335.098	6351.54	12064.2	5092.31	4987.02	12064.2	216.67	1304.09	196.477	211.857	4149.15	5816.26	3.07371e-08	5507	6590.72	6097.71	3.07371e-08	6590.72	216.67	1304.09	211.857	5816.26	6097.71	4149.15	196.477	6590.72	6262.09	3008.99	0.480509	-1.05736	0.0223783	1.45558	down	--
pos_3053	Papa nonoate	297.221	518.076	0.793174	381.108	363.321	350.843	343.813	299.103	273.71	612.728	343.813	363.321	297.221	518.076	0.793174	381.108	612.728	299.103	273.71	612.728	3.07371e-08	3.07371e-08	3.07371e-08	3.07371e-08	181.629	313.369	3.07371e-08	349.7	307.382	300.927	3.07371e-08	307.382	3.07371e-08	3.07371e-08	3.07371e-08	313.369	300.927	181.629	3.07371e-08	307.382	344.072	145.301	0.422298	-1.24367	0.0122389	1.57595	down	--
pos_3079	Nebramine	279.273	313.75	432.146	349.997	348.501	346.924	372.356	396.944	406.558	373.099	372.356	348.501	279.273	313.75	432.146	349.997	373.099	396.944	406.558	373.099	24.662	15.2012	462.861	21.2622	257.402	362.139	3.07371e-08	319.475	329.555	304.74	3.07371e-08	329.555	24.662	15.2012	21.2622	362.139	304.74	257.402	462.861	329.555	361.955	209.73	0.579436	-0.787278	0.0235667	1.46441	down	Neomycin, kanamycin and gentamicin biosynthesis(ko00524)
pos_3080	Nateglinide	34082	41273.9	43712.6	40283.8	39708.4	41569.7	42684.4	42716.4	42555.4	48385.1	42684.4	39708.4	34082	41273.9	43712.6	40283.8	48385.1	42716.4	42555.4	48385.1	8559.43	7932.09	44921.7	6829.95	34616.1	41254.3	393.565	35736.8	40583.8	39393.7	393.565	40583.8	8559.43	7932.09	6829.95	41254.3	39393.7	34616.1	44921.7	40583.8	41697.2	26022.2	0.624075	-0.680209	0.0209046	1.50417	down	--
pos_3095	Ile-Val-Val	1043.71	1351.52	1323.07	1352.8	1286.73	1305.46	1167.34	1426.22	1391.62	1439.71	1167.34	1286.73	1043.71	1351.52	1323.07	1352.8	1439.71	1426.22	1391.62	1439.71	213.113	181.229	1352.08	161.423	941.57	1237.74	144.127	1289.84	1232.13	1249.16	144.127	1232.13	213.113	181.229	161.423	1237.74	1249.16	941.57	1352.08	1232.13	1308.82	800.242	0.611423	-0.709756	0.0171084	1.53608	down	--
pos_32	5-Methylpyrazine-2-carboxylic Acid	460.348	596.403	722.138	518.895	864.183	589.027	322.826	829.663	450.565	480.697	322.826	864.183	460.348	596.403	722.138	518.895	480.697	829.663	450.565	480.697	119.683	237.35	286.329	365.788	300.514	800.506	3.07371e-08	479.238	476.91	368.332	3.07371e-08	476.91	119.683	237.35	365.788	800.506	368.332	300.514	286.329	476.91	583.474	343.465	0.588655	-0.764506	0.0147203	1.57852	down	--
pos_3211	Zipeprol	268.665	405.844	186.959	324.526	320.079	345.281	398.318	338.32	333.68	454.684	398.318	320.079	268.665	405.844	186.959	324.526	454.684	338.32	333.68	454.684	79.0326	288.664	196.507	76.1565	270.471	265.731	3.07371e-08	242.691	334.958	379.089	3.07371e-08	334.958	79.0326	288.664	76.1565	265.731	379.089	270.471	196.507	334.958	337.636	213.33	0.631835	-0.66238	0.0158631	1.55822	down	--
pos_3226	PE-NMe2(18:4(6Z,9Z,12Z,15Z)/18:4(6Z,9Z,12Z,15Z))	5377.71	6419.64	5467.11	6404.67	6317.51	6330.65	5946.02	6986.56	7167.77	7028.68	5946.02	6317.51	5377.71	6419.64	5467.11	6404.67	7028.68	6986.56	7167.77	7028.68	1379.2	734.805	4777.8	781.71	4616.02	6249.36	772.29	5995.75	6301.11	6237.16	772.29	6301.11	1379.2	734.805	781.71	6249.36	6237.16	4616.02	4777.8	6301.11	6344.63	3784.52	0.596492	-0.745427	0.0112816	1.62124	down	--
pos_3248	Prexanthoperol	38.9034	73.6828	22.4168	73.453	24.7624	29.6699	76.7744	59.0329	36.2157	105.492	76.7744	24.7624	38.9034	73.6828	22.4168	73.453	105.492	59.0329	36.2157	105.492	3.07371e-08	3.07371e-08	3.07371e-08	3.07371e-08	29.3835	53.5564	49.2944	31.5429	53.6169	43.6488	49.2944	53.6169	3.07371e-08	3.07371e-08	3.07371e-08	53.5564	43.6488	29.3835	3.07371e-08	53.6169	54.0403	26.1043	0.483052	-1.04975	0.0270221	1.56021	down	--
pos_3295	9(S)-HPOT	3.07371e-08	3.07371e-08	3.07371e-08	3.07371e-08	3.07371e-08	3.07371e-08	3.27278	3.07371e-08	3.07371e-08	3.07371e-08	3.27278	3.07371e-08	3.07371e-08	3.07371e-08	3.07371e-08	3.07371e-08	3.07371e-08	3.07371e-08	3.07371e-08	3.07371e-08	8.89063	12.1885	3.07371e-08	3.07371e-08	18.9721	3.07371e-08	3.07371e-08	3.07371e-08	14.5504	12.8316	3.07371e-08	14.5504	8.89063	12.1885	3.07371e-08	3.07371e-08	12.8316	18.9721	3.07371e-08	14.5504	0.327278	6.74332	20.6043	4.36487	0.0247456	1.53367	up	alpha-Linolenic acid metabolism(ko00592)
pos_3342	PA(15:0/22:6(4Z,7Z,10Z,12E,16Z,19Z)-OH(14))	24856.2	27805.9	28280.1	29990.2	28129.1	30391	31246.4	31726.4	34435.6	34904.8	31246.4	28129.1	24856.2	27805.9	28280.1	29990.2	34904.8	31726.4	34435.6	34904.8	8401.95	3536.34	18615.5	2973.6	24845.9	31087.2	6319.56	25925.5	31280.4	30569.9	6319.56	31280.4	8401.95	3536.34	2973.6	31087.2	30569.9	24845.9	18615.5	31280.4	30176.6	18355.6	0.608273	-0.717209	0.0122618	1.62305	down	--
pos_3346	PE(18:2(9Z,12Z)/22:6(5Z,7Z,10Z,13Z,16Z,19Z)-OH(4))	4627.31	5522.47	5378.42	5503.01	5263.31	5427.42	4830.9	5966.85	6401.04	6135.19	4830.9	5263.31	4627.31	5522.47	5378.42	5503.01	6135.19	5966.85	6401.04	6135.19	1366.87	430.715	3395.89	472.111	3722.21	5696.02	1641.14	5184.39	5003.53	5138.31	1641.14	5003.53	1366.87	430.715	472.111	5696.02	5138.31	3722.21	3395.89	5003.53	5505.59	3205.12	0.582157	-0.78052	0.0064803	1.75125	down	--
pos_3351	Tryptophanol	235.633	296.352	340.811	315.767	298.084	323.396	303.94	355.634	362.332	303.814	303.94	298.084	235.633	296.352	340.811	315.767	303.814	355.634	362.332	303.814	58.882	3.07371e-08	208.375	9.37144	200.6	312.046	36.3919	272.519	247.012	277.479	36.3919	247.012	58.882	3.07371e-08	9.37144	312.046	277.479	200.6	208.375	247.012	313.576	162.268	0.517474	-0.950441	0.00345299	1.8544	down	--
pos_3356	(-)-Nopol	644.947	836.68	671.201	776.241	805.639	805.286	676.168	802.628	839.311	684.814	676.168	805.639	644.947	836.68	671.201	776.241	684.814	802.628	839.311	684.814	201.368	92.9383	498.044	112.046	481.097	769.534	58.9085	829.736	591.216	659.95	58.9085	591.216	201.368	92.9383	112.046	769.534	659.95	481.097	498.044	591.216	754.291	429.484	0.569387	-0.812519	0.0064889	1.7619	down	--
pos_3386	3-Hydroxydodeca-6,9-dienoylcarnitine	97.5367	90.7557	52.8177	132.426	78.9597	104.144	84.1184	126.184	88.0877	132.223	84.1184	78.9597	97.5367	90.7557	52.8177	132.426	132.223	126.184	88.0877	132.223	3.07371e-08	3.07371e-08	3.07371e-08	3.07371e-08	62.8285	112.385	3.07371e-08	35.634	111.757	132.191	3.07371e-08	111.757	3.07371e-08	3.07371e-08	3.07371e-08	112.385	132.191	62.8285	3.07371e-08	111.757	98.7254	45.4795	0.460667	-1.1182	0.0159056	1.58993	down	--
pos_3410	DIBOA tetrahexose	99.9651	161.177	62.6821	260.396	125.928	219.617	71.5212	185.9	68.1206	173.537	71.5212	125.928	99.9651	161.177	62.6821	260.396	173.537	185.9	68.1206	173.537	3.07371e-08	3.07371e-08	3.07371e-08	3.07371e-08	96.2448	135.806	3.07371e-08	116.806	168.345	148.92	3.07371e-08	168.345	3.07371e-08	3.07371e-08	3.07371e-08	135.806	148.92	96.2448	3.07371e-08	168.345	142.884	66.6123	0.466198	-1.10099	0.0264829	1.41689	down	--
pos_3421	8-[(1R,2R)-3-Oxo-2-{(Z)-pent-2-enyl}cyclopentyl]octanoate	1634.62	2316.22	69.9576	1577.39	2392.28	1580.92	2694.91	1211.16	1313.49	2985.59	2694.91	2392.28	1634.62	2316.22	69.9576	1577.39	2985.59	1211.16	1313.49	2985.59	3.07371e-08	3.07371e-08	28.8629	3.07371e-08	1234.11	1602.89	42.6329	1177.1	2628.02	1294.82	42.6329	2628.02	3.07371e-08	3.07371e-08	3.07371e-08	1602.89	1294.82	1234.11	28.8629	2628.02	1777.65	800.843	0.450505	-1.15038	0.0242209	1.42711	down	--
pos_3431	N-BENZYL-3-CYANOAZETIDINE	30.9503	36.9874	42.8044	26.6308	36.5289	42.0549	38.7452	34.4869	48.0065	44.3186	38.7452	36.5289	30.9503	36.9874	42.8044	26.6308	44.3186	34.4869	48.0065	44.3186	2.8345	3.07371e-08	12.7225	3.07371e-08	41.7183	34.0152	19.0281	31.3136	45.9259	34.4938	19.0281	45.9259	2.8345	3.07371e-08	3.07371e-08	34.0152	34.4938	41.7183	12.7225	45.9259	38.1514	22.2052	0.582029	-0.780838	0.0203201	1.46593	down	--
pos_3436	Tandospirone	20904	22433.1	22712.3	24215.7	23657.4	24853.3	23910.9	25755.2	29460.6	27312	23910.9	23657.4	20904	22433.1	22712.3	24215.7	27312	25755.2	29460.6	27312	9353.63	2227.69	13732.9	1854.41	20519.1	26108.7	5727.25	20122.3	26161.7	25167.2	5727.25	26161.7	9353.63	2227.69	1854.41	26108.7	25167.2	20519.1	13732.9	26161.7	24521.4	15097.5	0.615685	-0.699736	0.0143308	1.56635	down	--
pos_3439	L-alpha-Amino-1H-pyrrole-1-hexanoic acid	1220.76	1444.19	1206.37	1520.02	1479.53	1540.6	1267.21	1510.94	1656.69	1333.23	1267.21	1479.53	1220.76	1444.19	1206.37	1520.02	1333.23	1510.94	1656.69	1333.23	513.309	119.972	744.789	127.358	1046.69	1418.37	3.07371e-08	1052.67	1290.92	1407.91	3.07371e-08	1290.92	513.309	119.972	127.358	1418.37	1407.91	1046.69	744.789	1290.92	1417.95	772.199	0.544586	-0.876767	0.00489285	1.75742	down	--
pos_3482	Cortol	2699.35	3487.48	100.43	2703.5	2999.55	2525.93	1867.16	2102.32	2485.71	2325.65	1867.16	2999.55	2699.35	3487.48	100.43	2703.5	2325.65	2102.32	2485.71	2325.65	3.07371e-08	3.07371e-08	3.07371e-08	3.07371e-08	1271.35	2924.14	5.92682	2485.35	2220.36	1737.7	5.92682	2220.36	3.07371e-08	3.07371e-08	3.07371e-08	2924.14	1737.7	1271.35	3.07371e-08	2220.36	2329.71	1064.48	0.456916	-1.13	0.0165729	1.57258	down	Steroid hormone biosynthesis(ko00140)
pos_3494	N'-nitrosoanabasine	168.081	199.451	90.3164	222.954	152.574	188.552	113.987	234.434	119.551	210.489	113.987	152.574	168.081	199.451	90.3164	222.954	210.489	234.434	119.551	210.489	3.07371e-08	3.07371e-08	3.07371e-08	3.07371e-08	78.6518	150.342	3.07371e-08	125.701	152.839	155.232	3.07371e-08	152.839	3.07371e-08	3.07371e-08	3.07371e-08	150.342	155.232	78.6518	3.07371e-08	152.839	170.039	66.2766	0.389773	-1.35929	0.00191692	1.86584	down	--
pos_3495	Hydroxycotinine	129.325	141.392	73.9607	178.145	104.066	135.74	107.062	171.535	96.2047	153.784	107.062	104.066	129.325	141.392	73.9607	178.145	153.784	171.535	96.2047	153.784	3.07371e-08	3.07371e-08	3.07371e-08	3.07371e-08	80.0767	123.86	3.07371e-08	68.2551	140.874	140.381	3.07371e-08	140.874	3.07371e-08	3.07371e-08	3.07371e-08	123.86	140.381	80.0767	3.07371e-08	140.874	129.121	55.3447	0.428625	-1.22221	0.00557946	1.75915	down	--
pos_3547	Pinane thromboxane A2	2305.96	2625.27	2046.78	2730.29	2754.81	2910.77	2353.41	2724.27	3003.67	2590.84	2353.41	2754.81	2305.96	2625.27	2046.78	2730.29	2590.84	2724.27	3003.67	2590.84	1425.03	630.852	1536.85	614.798	1989.03	2851.04	410.586	2182.73	2692.57	2822.23	410.586	2692.57	1425.03	630.852	614.798	2851.04	2822.23	1989.03	1536.85	2692.57	2604.61	1715.57	0.658669	-0.602375	0.016081	1.51804	down	--
pos_3548	MG(0:0/20:4(5Z,8Z,11Z,14Z)/0:0)	1220.85	1328.88	1196.26	1462.97	1463.93	1546.5	1266.54	1544.94	1639.94	1356.78	1266.54	1463.93	1220.85	1328.88	1196.26	1462.97	1356.78	1544.94	1639.94	1356.78	751.86	155.605	880.941	98.1462	1037.18	1461.78	3.07371e-08	732.489	1343.05	1445.77	3.07371e-08	1343.05	751.86	155.605	98.1462	1461.78	1445.77	1037.18	880.941	1343.05	1402.76	790.682	0.563662	-0.827098	0.00683145	1.66064	down	--
pos_3549	1-(8Z,11Z,14Z-eicosatrienoyl)-glycero-3-phosphate	530.672	530.28	471.497	620.622	599.015	643.44	621.939	599.077	650.816	676.698	621.939	599.015	530.672	530.28	471.497	620.622	676.698	599.077	650.816	676.698	336.928	145.473	335.882	145.398	477.314	657.819	3.07371e-08	251.186	651.991	684.347	3.07371e-08	651.991	336.928	145.473	145.398	657.819	684.347	477.314	335.882	651.991	594.406	368.634	0.620172	-0.689259	0.0167729	1.51442	down	--
pos_3554	PE(DiMe(13,5)/PGJ2)	2989.72	3171.04	3103.22	3429.96	3546.07	3660.99	2881.65	3624.38	3990.84	3542.69	2881.65	3546.07	2989.72	3171.04	3103.22	3429.96	3542.69	3624.38	3990.84	3542.69	1408.93	140.419	1792.2	132.581	2372.79	3794.93	3.07371e-08	2338.53	3201.66	3191.14	3.07371e-08	3201.66	1408.93	140.419	132.581	3794.93	3191.14	2372.79	1792.2	3201.66	3394.06	1837.32	0.541334	-0.885409	0.00628948	1.71441	down	--
pos_3560	Antibiotic CJ 15544	69.1047	80.5409	74.5363	81.3003	89.0014	94.8291	66.6015	78.9347	92.4214	78.9036	66.6015	89.0014	69.1047	80.5409	74.5363	81.3003	78.9036	78.9347	92.4214	78.9036	48.0526	11.279	43.8444	17.4557	64.8365	89.2588	3.07371e-08	27.0524	89.6923	88.1236	3.07371e-08	89.6923	48.0526	11.279	17.4557	89.2588	88.1236	64.8365	43.8444	89.6923	80.6174	47.9595	0.594903	-0.749273	0.0144573	1.49991	down	--
pos_3620	14,15-DHET	4330.14	6318.63	218.079	4927.5	4986.13	5084.55	5164.77	3488.38	3742.05	8837.92	5164.77	4986.13	4330.14	6318.63	218.079	4927.5	8837.92	3488.38	3742.05	8837.92	166.117	229.885	86.3106	118.762	3253.37	4574.29	3.94541	2510.73	5427.79	4575.83	3.94541	5427.79	166.117	229.885	118.762	4574.29	4575.83	3253.37	86.3106	5427.79	4709.81	2094.7	0.444753	-1.16892	0.0161044	1.50902	down	Serotonergic synapse(ko04726);;Arachidonic acid metabolism(ko00590)
pos_3623	Pubescenol	2373.83	3401.67	177.625	2831.73	3010.57	3269.89	2750.91	2526.96	2198.73	4775.49	2750.91	3010.57	2373.83	3401.67	177.625	2831.73	4775.49	2526.96	2198.73	4775.49	668.509	327.246	85.6269	142.535	2131.08	2960.47	135.699	2256.91	3137.8	3232.66	135.699	3137.8	668.509	327.246	142.535	2960.47	3232.66	2131.08	85.6269	3137.8	2731.74	1507.85	0.551975	-0.857324	0.0437071	1.29555	down	--
pos_363	2-Methylbutyrate	157.496	232.361	109.741	115.705	163.622	198.958	89.7072	194.215	262.656	71.8814	89.7072	163.622	157.496	232.361	109.741	115.705	71.8814	194.215	262.656	71.8814	3.07371e-08	3.07371e-08	3.07371e-08	3.07371e-08	112.485	191.013	3.07371e-08	121.695	151.138	173.325	3.07371e-08	151.138	3.07371e-08	3.07371e-08	3.07371e-08	191.013	173.325	112.485	3.07371e-08	151.138	159.634	74.9656	0.469608	-1.09047	0.0192221	1.4719	down	Protein digestion and absorption(ko04974)
pos_3653	Lucidenic acid L	1343.1	1528.51	1500.43	1750.83	1697.42	1659.12	1468.91	1754.51	1710.73	1591.22	1468.91	1697.42	1343.1	1528.51	1500.43	1750.83	1591.22	1754.51	1710.73	1591.22	1020.52	371.212	872.487	124.592	1371.06	1672.31	3.07371e-08	732.867	1630.17	1676.91	3.07371e-08	1630.17	1020.52	371.212	124.592	1672.31	1676.91	1371.06	872.487	1630.17	1600.48	947.213	0.591831	-0.756742	0.0102993	1.60898	down	--
pos_3665	4-Hydroxy-2-methyl-3-oxo-4-[(2E,6E)-farnesyl]-3,4-dihydroquinoline 1-oxide	1008.61	1270.32	11.5388	999.655	1135.98	954.011	661.663	807.822	944.366	835.118	661.663	1135.98	1008.61	1270.32	11.5388	999.655	835.118	807.822	944.366	835.118	3.85115	3.07371e-08	3.07371e-08	17.7313	549.5	1175.24	3.07371e-08	864.742	924.18	661.876	3.07371e-08	924.18	3.85115	3.07371e-08	17.7313	1175.24	661.876	549.5	3.07371e-08	924.18	862.908	419.712	0.486392	-1.03981	0.0275245	1.47156	down	--
pos_3666	Gentamicin X2	267.855	291.504	281.362	308.003	318.745	337.629	275.748	327.531	347.611	308.161	275.748	318.745	267.855	291.504	281.362	308.003	308.161	327.531	347.611	308.161	194.532	3.07371e-08	173.617	3.07371e-08	268.551	339.813	3.07371e-08	122.911	321.327	329.285	3.07371e-08	321.327	194.532	3.07371e-08	3.07371e-08	339.813	329.285	268.551	173.617	321.327	306.415	175.004	0.571133	-0.808102	0.0159066	1.50026	down	Neomycin, kanamycin and gentamicin biosynthesis(ko00524)
pos_3738	7alpha-hydroxy-3-oxochol-4-en-24-oic Acid	4342.49	5285.55	70.0812	4209.05	4632.29	3944.31	2864.73	3388.41	4016.08	3324.65	2864.73	4632.29	4342.49	5285.55	70.0812	4209.05	3324.65	3388.41	4016.08	3324.65	3.07371e-08	3.07371e-08	3.07371e-08	3.07371e-08	2273.12	4762.89	3.07371e-08	2923.82	3656.47	2761.74	3.07371e-08	3656.47	3.07371e-08	3.07371e-08	3.07371e-08	4762.89	2761.74	2273.12	3.07371e-08	3656.47	3607.76	1637.8	0.453967	-1.13934	0.016038	1.57847	down	--
pos_3780	Gentamicin C1a	19584	20131.5	20546.4	23482.5	21538.8	23619.4	23088.1	22943.5	23433	24130.5	23088.1	21538.8	19584	20131.5	20546.4	23482.5	24130.5	22943.5	23433	24130.5	14985	1782.67	11949.9	1026.13	18571.1	25429.3	1597.26	13771.1	24787.6	23862.3	1597.26	24787.6	14985	1782.67	1026.13	25429.3	23862.3	18571.1	11949.9	24787.6	22249.8	13776.2	0.619162	-0.69161	0.0220266	1.47167	down	Neomycin, kanamycin and gentamicin biosynthesis(ko00524)
pos_3791	Bilastine	2087.36	2273.65	2140.82	2546.53	2435.57	2531.31	2240.84	2617.09	2582.07	2587.98	2240.84	2435.57	2087.36	2273.65	2140.82	2546.53	2587.98	2617.09	2582.07	2587.98	1353.49	55.6398	1081.79	37.2423	1845.38	2727.89	3.07371e-08	1216.83	2504.59	2419.07	3.07371e-08	2504.59	1353.49	55.6398	37.2423	2727.89	2419.07	1845.38	1081.79	2504.59	2404.32	1324.19	0.550755	-0.860517	0.00999608	1.63805	down	--
pos_3808	4,5-Dihydro-6-(4-(imidazol-1-yl)phenyl)-5-methyl-3(2H)-pyridazinone	3.07371e-08	3.07371e-08	3.07371e-08	3.07371e-08	3.07371e-08	3.07371e-08	3.07371e-08	3.07371e-08	3.07371e-08	0.0271243	3.07371e-08	3.07371e-08	3.07371e-08	3.07371e-08	3.07371e-08	3.07371e-08	0.0271243	3.07371e-08	3.07371e-08	0.0271243	1755.59	4348.72	1772.62	2122.7	3.07371e-08	3.07371e-08	2752.85	3.07371e-08	3.07371e-08	3.07371e-08	2752.85	3.07371e-08	1755.59	4348.72	2122.7	3.07371e-08	3.07371e-08	3.07371e-08	1772.62	3.07371e-08	0.00271245	1275.25	470145	18.8427	0.0267945	1.40731	up	--
pos_3817	LysoPE(0:0/20:4(8Z,11Z,14Z,17Z))	314.556	298.26	206.599	422.69	259.421	318.97	251.792	373.92	241.932	421.47	251.792	259.421	314.556	298.26	206.599	422.69	421.47	373.92	241.932	421.47	3.07371e-08	3.07371e-08	3.07371e-08	3.07371e-08	259.969	376.553	3.07371e-08	83.0881	383.832	400.306	3.07371e-08	383.832	3.07371e-08	3.07371e-08	3.07371e-08	376.553	400.306	259.969	3.07371e-08	383.832	310.961	150.375	0.483581	-1.04817	0.0240868	1.52689	down	--
pos_3857	Methymycin	869.934	992.714	971.709	1099.28	1083.91	1197.93	963.306	1121.75	1106.29	996.08	963.306	1083.91	869.934	992.714	971.709	1099.28	996.08	1121.75	1106.29	996.08	758.572	198.887	644.457	91.3403	850.369	1210.78	3.07371e-08	223.164	1094.81	1159.04	3.07371e-08	1094.81	758.572	198.887	91.3403	1210.78	1159.04	850.369	644.457	1094.81	1040.29	623.142	0.599008	-0.739353	0.0197112	1.47679	down	--
pos_3867	(3S,5R,6R)-3,5-dihydroxy-6,7-didehydro-5,6-dihydro-12'-apo-beta-caroten-12'-al	5639.75	8615.35	276.59	6564.67	6577.55	6951.84	6544.76	4836.66	4802.01	11834.4	6544.76	6577.55	5639.75	8615.35	276.59	6564.67	11834.4	4836.66	4802.01	11834.4	321.371	203.778	118.881	140.721	4065.25	6196.28	17.5957	2884.88	7036.01	6228.15	17.5957	7036.01	321.371	203.778	140.721	6196.28	6228.15	4065.25	118.881	7036.01	6264.35	2721.29	0.434409	-1.20287	0.0147591	1.52479	down	--
pos_3874	Phenacetine	97.0959	219.899	22.629	98.549	155.395	176.958	148.833	92.1487	96.4058	222.68	148.833	155.395	97.0959	219.899	22.629	98.549	222.68	92.1487	96.4058	222.68	3.07371e-08	3.07371e-08	3.07371e-08	3.07371e-08	127.52	85.4719	3.07371e-08	5.00694	178.462	181.073	3.07371e-08	178.462	3.07371e-08	3.07371e-08	3.07371e-08	85.4719	181.073	127.52	3.07371e-08	178.462	133.059	57.7534	0.434042	-1.20409	0.0296562	1.32565	down	--
pos_3898	(S)-10,16-Dihydroxyhexadecanoic acid	10263.4	17047.6	9444.58	17488	15377	16556.7	8522.92	18346.2	12759	13478.6	8522.92	15377	10263.4	17047.6	9444.58	17488	13478.6	18346.2	12759	13478.6	5611.2	11014.9	5872.12	7514.07	12660.3	19783.2	3.07371e-08	9214.26	10836.9	11780.9	3.07371e-08	10836.9	5611.2	11014.9	7514.07	19783.2	11780.9	12660.3	5872.12	10836.9	13928.4	9428.78	0.676947	-0.562886	0.0396559	1.46198	down	--
pos_3903	N,N,N-Trimethyl-L-alanyl-L-proline betaine	6433.53	7834.77	766.975	6663.82	6773.6	6543.67	4148.4	5861.05	6062.73	5733.95	4148.4	6773.6	6433.53	7834.77	766.975	6663.82	5733.95	5861.05	6062.73	5733.95	458.085	26.1249	23.2341	3.07371e-08	4032.43	7556.35	814.869	2964.52	6347.64	5280.74	814.869	6347.64	458.085	26.1249	3.07371e-08	7556.35	5280.74	4032.43	23.2341	6347.64	5682.25	2750.4	0.484034	-1.04682	0.0176559	1.55489	down	--
pos_3909	(R)-14-Methyloxacyclotetradecan-2-one	100.079	199.045	105.002	216.71	135.616	201.736	90.4383	191.382	117.795	149.5	90.4383	135.616	100.079	199.045	105.002	216.71	149.5	191.382	117.795	149.5	37.4936	120.879	44.357	66.5306	140.747	208.55	3.07371e-08	73.4444	111.14	119.787	3.07371e-08	111.14	37.4936	120.879	66.5306	208.55	119.787	140.747	44.357	111.14	150.73	92.2928	0.612305	-0.707678	0.0278101	1.57738	down	--
pos_3922	Cytochalasin Npho	14546.4	16789.4	17566.4	17107.2	16190.1	17685.5	16776.6	17725.6	16386.9	18022.2	16776.6	16190.1	14546.4	16789.4	17566.4	17107.2	18022.2	17725.6	16386.9	18022.2	13280.8	1471.39	12203.8	1031.09	13972.3	18306.6	3.07371e-08	7716.45	17990.2	17570.8	3.07371e-08	17990.2	13280.8	1471.39	1031.09	18306.6	17570.8	13972.3	12203.8	17990.2	16879.6	10354.3	0.613423	-0.705046	0.0199139	1.45914	down	--
pos_3924	Castasterone	3975.43	4713.4	4388.81	4614.46	4605.28	4753.64	4086.04	4902.72	4666.07	4494.71	4086.04	4605.28	3975.43	4713.4	4388.81	4614.46	4494.71	4902.72	4666.07	4494.71	3224.44	455.685	3061.49	355.282	3480.47	4981.35	3.07371e-08	2606.96	4760.55	4641.39	3.07371e-08	4760.55	3224.44	455.685	355.282	4981.35	4641.39	3480.47	3061.49	4760.55	4520.06	2756.76	0.609896	-0.713366	0.0162149	1.50882	down	--
pos_3979	Nardosinone	6934.16	8622.7	1179.15	7568.09	7088.49	7315.43	4432.29	7327.95	6724.35	6408.81	4432.29	7088.49	6934.16	8622.7	1179.15	7568.09	6408.81	7327.95	6724.35	6408.81	68.3446	109.608	101.581	11.306	4542.48	7970.34	3.07371e-08	3159.86	6872.39	6002.48	3.07371e-08	6872.39	68.3446	109.608	11.306	7970.34	6002.48	4542.48	101.581	6872.39	6360.14	2883.84	0.453424	-1.14107	0.0119697	1.61798	down	--
pos_3984	8,9-DHET	4740.97	5957.21	11.0728	4238.6	5956.38	3954.58	3860.28	3123.3	4526.57	3715.9	3860.28	5956.38	4740.97	5957.21	11.0728	4238.6	3715.9	3123.3	4526.57	3715.9	3.07371e-08	3.07371e-08	3.07371e-08	3.07371e-08	2344.13	5138.11	59.7446	2590.58	4659.9	2129.08	59.7446	4659.9	3.07371e-08	3.07371e-08	3.07371e-08	5138.11	2129.08	2344.13	3.07371e-08	4659.9	4008.49	1692.15	0.422143	-1.2442	0.012059	1.61124	down	Serotonergic synapse(ko04726);;Arachidonic acid metabolism(ko00590)
pos_3985	N-Palmitoyl tyrosine	540.639	694.046	4.72116	446.198	657.172	446.428	419.849	351.897	519.835	455.433	419.849	657.172	540.639	694.046	4.72116	446.198	455.433	351.897	519.835	455.433	3.07371e-08	91.8923	3.07371e-08	3.07371e-08	274.229	580.195	3.07371e-08	298.048	547.807	278.336	3.07371e-08	547.807	3.07371e-08	91.8923	3.07371e-08	580.195	278.336	274.229	3.07371e-08	547.807	453.622	207.051	0.456439	-1.13151	0.016745	1.55848	down	--
pos_3989	Butyl lactate	143.999	226.69	3.07371e-08	171.998	217.458	140.085	153.792	114.071	157.04	144.739	153.792	217.458	143.999	226.69	3.07371e-08	171.998	144.739	114.071	157.04	144.739	3.07371e-08	3.07371e-08	3.07371e-08	3.07371e-08	85.2026	191.079	3.07371e-08	135.204	166.002	75.6156	3.07371e-08	166.002	3.07371e-08	3.07371e-08	3.07371e-08	191.079	75.6156	85.2026	3.07371e-08	166.002	146.987	65.3103	0.444326	-1.17031	0.0177801	1.56862	down	--
pos_3993	Ciliatocholate	15814	17644.5	20804.8	18039.4	16551.2	18073.4	18009.3	18790.3	16967.9	19242.8	18009.3	16551.2	15814	17644.5	20804.8	18039.4	19242.8	18790.3	16967.9	19242.8	14910	1919.41	17304.7	1348.82	14675.7	19170.6	3.07371e-08	8154.18	19269.6	18524.1	3.07371e-08	19269.6	14910	1919.41	1348.82	19170.6	18524.1	14675.7	17304.7	19269.6	17993.8	11527.7	0.64065	-0.642392	0.0299618	1.34045	down	Phosphonate and phosphinate metabolism(ko00440)
pos_3999	Celgosivir	1130.19	1324.36	1486.09	1324.52	1252.79	1296.22	1224.2	1422.64	1271.68	1260.95	1224.2	1252.79	1130.19	1324.36	1486.09	1324.52	1260.95	1422.64	1271.68	1260.95	911.274	181.281	1216.38	82.2256	1094.22	1423.37	6.54585	276.617	1411.37	1437.08	6.54585	1411.37	911.274	181.281	82.2256	1423.37	1437.08	1094.22	1216.38	1411.37	1299.36	804.036	0.618792	-0.692474	0.028763	1.38171	down	--
pos_4030	(9R,10S,12Z)-9,10-Dihydroxy-8-oxo-12-octadecenoic acid	220.689	247.182	66.215	192.682	236.22	373.382	68.7994	250.786	194.596	182.292	68.7994	236.22	220.689	247.182	66.215	192.682	182.292	250.786	194.596	182.292	3.07371e-08	3.07371e-08	3.07371e-08	3.07371e-08	84.8505	256.418	3.07371e-08	229.442	123.785	241.168	3.07371e-08	123.785	3.07371e-08	3.07371e-08	3.07371e-08	256.418	241.168	84.8505	3.07371e-08	123.785	203.284	93.5663	0.460273	-1.11944	0.0263441	1.42619	down	--
pos_4039	N(4)-Oleylcytosine arabinoside	2776.83	3911.64	2210.13	2757.58	4190.38	4089.9	1050.52	3605.08	2779.04	1840.95	1050.52	4190.38	2776.83	3911.64	2210.13	2757.58	1840.95	3605.08	2779.04	1840.95	10.5107	158.286	21.7733	34.0488	2000.53	4076.22	3.07371e-08	1204.09	2378.81	2595.41	3.07371e-08	2378.81	10.5107	158.286	34.0488	4076.22	2595.41	2000.53	21.7733	2378.81	2921.2	1247.97	0.42721	-1.22698	0.00890495	1.67494	down	--
pos_4047	Theasapogenol E	253.605	310.236	265.847	350.647	219.39	273.607	241.082	385.982	238.73	371.672	241.082	219.39	253.605	310.236	265.847	350.647	371.672	385.982	238.73	371.672	85.3967	3.07371e-08	112.586	3.07371e-08	199.614	319.029	3.07371e-08	23.645	385.701	355.743	3.07371e-08	385.701	85.3967	3.07371e-08	3.07371e-08	319.029	355.743	199.614	112.586	385.701	291.08	148.171	0.509041	-0.974147	0.01942	1.50262	down	--
pos_4095	4-Pentenoic acid, 2-fluoro-2-propyl-	3.07371e-08	3.07371e-08	3.07371e-08	3.07371e-08	3.07371e-08	3.07371e-08	3.07371e-08	3.07371e-08	3.07371e-08	3.07371e-08	3.07371e-08	3.07371e-08	3.07371e-08	3.07371e-08	3.07371e-08	3.07371e-08	3.07371e-08	3.07371e-08	3.07371e-08	3.07371e-08	16.0928	33.9313	16.8159	21.1286	3.07371e-08	3.07371e-08	19.7582	3.07371e-08	3.07371e-08	3.07371e-08	19.7582	3.07371e-08	16.0928	33.9313	21.1286	3.07371e-08	3.07371e-08	3.07371e-08	16.8159	3.07371e-08	3.07371e-08	10.7727	3.50478e+08	28.3847	0.0220494	1.4896	up	--
pos_4099	(1S,2S,4R,8R)-p-Menthane-1,2,9-triol	110.796	221.082	119.028	239.908	176.483	197.436	100.462	263.247	140.234	182.932	100.462	176.483	110.796	221.082	119.028	239.908	182.932	263.247	140.234	182.932	17.3727	111.593	30.3789	38.4436	150.166	135.554	3.07371e-08	83.9389	128.433	65.9332	3.07371e-08	128.433	17.3727	111.593	38.4436	135.554	65.9332	150.166	30.3789	128.433	175.161	76.1813	0.434923	-1.20117	0.000812408	1.94493	down	--
pos_4132	Boldione	3349.64	3784.76	4974.13	3677.57	3637.07	3776.93	3726.94	3958.5	3480.05	3741.13	3726.94	3637.07	3349.64	3784.76	4974.13	3677.57	3741.13	3958.5	3480.05	3741.13	2661.36	593.276	5273.26	559.989	3030.47	3187.3	18.6247	1536.13	3981.75	3604.15	18.6247	3981.75	2661.36	593.276	559.989	3187.3	3604.15	3030.47	5273.26	3981.75	3810.67	2444.63	0.641522	-0.640429	0.0341349	1.23879	down	--
pos_4147	4-Amino-5-aminomethyl-2-methylpyrimidine	75.4076	146.527	3.07371e-08	87.2853	96.2161	83.9759	68.6063	91.9052	105.595	85.1876	68.6063	96.2161	75.4076	146.527	3.07371e-08	87.2853	85.1876	91.9052	105.595	85.1876	3.07371e-08	3.07371e-08	3.07371e-08	3.07371e-08	47.8114	69.9152	3.07371e-08	48.011	85.0382	42.443	3.07371e-08	85.0382	3.07371e-08	3.07371e-08	3.07371e-08	69.9152	42.443	47.8114	3.07371e-08	85.0382	84.0706	29.3219	0.348777	-1.51962	0.00252073	1.76523	down	Thiamine metabolism(ko00730)
pos_4153	4-Hydroxyretinoic acid	109.172	187.504	3.07371e-08	173.252	143.404	165.78	180.595	141.652	99.9691	287.242	180.595	143.404	109.172	187.504	3.07371e-08	173.252	287.242	141.652	99.9691	287.242	3.07371e-08	13.8637	4.20598	2.8579	148.33	16.2153	3.07371e-08	144.557	152.079	114.025	3.07371e-08	152.079	3.07371e-08	13.8637	2.8579	16.2153	114.025	148.33	4.20598	152.079	148.857	59.6133	0.400473	-1.32022	0.0123603	1.42449	down	--
pos_4172	(8R,9S,13S,14S)-3-Hydroxy-13-methyl-4,6,7,8,9,11,12,14,15,16-decahydro-3H-cyclopenta[a]phenanthren-17-one	1484.23	1820.87	637.336	1714.85	1569.82	1671.53	1239.71	1827.67	1464.59	1791.92	1239.71	1569.82	1484.23	1820.87	637.336	1714.85	1791.92	1827.67	1464.59	1791.92	109.61	334.086	95.5641	113.361	1274.9	1361.89	3.07371e-08	1319.85	1760.75	1368.53	3.07371e-08	1760.75	109.61	334.086	113.361	1361.89	1368.53	1274.9	95.5641	1760.75	1522.25	773.855	0.508362	-0.976071	0.0095104	1.61729	down	--
pos_4217	Proguanil	407.949	3.07371e-08	3.07371e-08	3.07371e-08	3.68753	3.07371e-08	33.3562	3.07371e-08	3.07371e-08	3.07371e-08	33.3562	3.68753	407.949	3.07371e-08	3.07371e-08	3.07371e-08	3.07371e-08	3.07371e-08	3.07371e-08	3.07371e-08	18375	14263.6	4601.35	14242.9	3.07371e-08	3.07371e-08	3.07371e-08	26134.3	3.07371e-08	3.07371e-08	3.07371e-08	3.07371e-08	18375	14263.6	14242.9	3.07371e-08	3.07371e-08	3.07371e-08	4601.35	3.07371e-08	44.4993	7761.72	174.424	7.44645	0.0329041	1.5056	up	--
pos_4233	17-Hydroxylinolenic acid	5179.9	5761.72	1660.44	5316.37	4859.09	5208.66	3419.91	5574.75	4720.65	4670.19	3419.91	4859.09	5179.9	5761.72	1660.44	5316.37	4670.19	5574.75	4720.65	4670.19	196.281	64.7947	232.324	37.6096	3568.46	4735.5	9.46293	2756.35	5138.78	3946.6	9.46293	5138.78	196.281	64.7947	37.6096	4735.5	3946.6	3568.46	232.324	5138.78	4637.17	2068.62	0.446095	-1.16458	0.00550752	1.71207	down	alpha-Linolenic acid metabolism(ko00592)
pos_4261	Amprotropine	878.555	1283.73	382.195	840.859	1199.07	1463.23	368.64	1015.58	965.73	662.569	368.64	1199.07	878.555	1283.73	382.195	840.859	662.569	1015.58	965.73	662.569	10.2466	3.07371e-08	50.6553	3.07371e-08	477.05	1005.07	3.07371e-08	916.664	634.786	992.471	3.07371e-08	634.786	10.2466	3.07371e-08	3.07371e-08	1005.07	992.471	477.05	50.6553	634.786	906.016	408.695	0.45109	-1.14851	0.0140279	1.52952	down	--
pos_4295	(23R)-1alpha-Hydroxy-25,27-didehydrovitamin D3 26,23-lactone	17272.1	21858.1	1735.39	16257.9	19138.5	16006.7	11538.3	13845.4	17021.2	14211.9	11538.3	19138.5	17272.1	21858.1	1735.39	16257.9	14211.9	13845.4	17021.2	14211.9	314.271	227.299	2602.53	195.183	9755.45	16332.1	38.2092	11196	14992.7	10254.7	38.2092	14992.7	314.271	227.299	195.183	16332.1	10254.7	9755.45	2602.53	14992.7	14888.5	6590.83	0.442678	-1.17567	0.00673626	1.66751	down	--
pos_4319	Tuberoside	145.174	122.031	181.956	141.471	104.97	122.403	133.752	187.877	99.502	177.578	133.752	104.97	145.174	122.031	181.956	141.471	177.578	187.877	99.502	177.578	6.92094	3.07371e-08	75.3335	3.07371e-08	117.117	111.262	3.07371e-08	62.6002	205.229	151.057	3.07371e-08	205.229	6.92094	3.07371e-08	3.07371e-08	111.262	151.057	117.117	75.3335	205.229	141.672	72.952	0.514938	-0.957531	0.0174708	1.46808	down	--
pos_438	Bisacurone epoxide	3.07371e-08	3.07371e-08	10.7633	3.07371e-08	3.07371e-08	3.07371e-08	3.07371e-08	3.07371e-08	3.07371e-08	3.07371e-08	3.07371e-08	3.07371e-08	3.07371e-08	3.07371e-08	10.7633	3.07371e-08	3.07371e-08	3.07371e-08	3.07371e-08	3.07371e-08	748.347	1094.05	827.204	1102.92	3.07371e-08	3.07371e-08	3.07371e-08	3.07371e-08	3.07371e-08	3.07371e-08	3.07371e-08	3.07371e-08	748.347	1094.05	1102.92	3.07371e-08	3.07371e-08	3.07371e-08	827.204	3.07371e-08	1.07633	377.252	350.496	8.45326	0.0407322	1.45037	up	--
pos_4381	3-trans-Caffeoyltormentic acid	3547.25	3629.45	1874.68	3638.04	3609.07	3553.4	2423.52	3965.97	3319.11	3373.18	2423.52	3609.07	3547.25	3629.45	1874.68	3638.04	3373.18	3965.97	3319.11	3373.18	185.375	61.2506	253.354	24.06	2744.17	3758.53	3.07371e-08	2939.71	3827.14	3007.26	3.07371e-08	3827.14	185.375	61.2506	24.06	3758.53	3007.26	2744.17	253.354	3827.14	3293.37	1680.09	0.510142	-0.971028	0.016155	1.57181	down	--
pos_4442	Ginsenoside Rh7	83.5017	40.1861	181.404	102.649	56.8806	48.5085	54.0582	89.6587	39.676	107.365	54.0582	56.8806	83.5017	40.1861	181.404	102.649	107.365	89.6587	39.676	107.365	3.07371e-08	3.07371e-08	25.9138	3.07371e-08	61.2703	68.9054	3.07371e-08	40.1831	121.156	73.378	3.07371e-08	121.156	3.07371e-08	3.07371e-08	3.07371e-08	68.9054	73.378	61.2703	25.9138	121.156	80.3887	39.0806	0.486146	-1.04054	0.0437327	1.26619	down	--
pos_4515	PA(14:1(9Z)/22:4(7Z,10Z,13Z,16Z))	1551.45	1606.31	1032.41	1687.75	1642.83	1570.13	1134.8	1812.9	1477.68	1463.79	1134.8	1642.83	1551.45	1606.31	1032.41	1687.75	1463.79	1812.9	1477.68	1463.79	129.356	12.832	195.06	10.7935	1261.47	1745	3.07371e-08	2074.97	1734.64	1332.78	3.07371e-08	1734.64	129.356	12.832	10.7935	1745	1332.78	1261.47	195.06	1734.64	1498.01	849.691	0.567214	-0.818034	0.0424883	1.37703	down	--
pos_4549	Isolinderanolide	107.726	202.072	17.7536	366.471	96.8864	338.573	89.6408	306.44	109.715	212.728	89.6408	96.8864	107.726	202.072	17.7536	366.471	212.728	306.44	109.715	212.728	3.07371e-08	3.07371e-08	3.07371e-08	3.07371e-08	123.329	76.3267	3.07371e-08	110.315	208.636	143.94	3.07371e-08	208.636	3.07371e-08	3.07371e-08	3.07371e-08	76.3267	143.94	123.329	3.07371e-08	208.636	184.801	66.2547	0.35852	-1.47987	0.0185028	1.39751	down	--
pos_4633	13'-Carboxy-gamma-tocotrienol	1213.42	1767.18	69.8343	1690.84	1541.99	1607.66	1377.01	1504.11	1314.28	2513.1	1377.01	1541.99	1213.42	1767.18	69.8343	1690.84	2513.1	1504.11	1314.28	2513.1	3.07371e-08	3.07371e-08	0.113125	3.07371e-08	1241.88	1327.35	13.0767	689.914	2101.18	1556.64	13.0767	2101.18	3.07371e-08	3.07371e-08	3.07371e-08	1327.35	1556.64	1241.88	0.113125	2101.18	1459.94	693.015	0.474687	-1.07495	0.0278352	1.35188	down	--
pos_4741	Zerumbone	4866.76	867.499	1730.59	1168.99	608.159	5539.27	2286.9	8852.35	1194.38	2056.58	2286.9	608.159	4866.76	867.499	1730.59	1168.99	2056.58	8852.35	1194.38	2056.58	463.26	227.093	1337.65	682.153	773.105	1149.83	461.688	2371.21	904.526	721.521	461.688	904.526	463.26	227.093	682.153	1149.83	721.521	773.105	1337.65	904.526	2917.15	909.203	0.311675	-1.68188	0.0428422	1.22242	down	--
pos_4905	PA(13:0/18:1(9Z)-O(12,13))	8127.86	9261.87	186.62	8598.67	8720.07	7858.45	5174.31	8493.6	8161.88	6326.28	5174.31	8720.07	8127.86	9261.87	186.62	8598.67	6326.28	8493.6	8161.88	6326.28	1225.13	3.07371e-08	198.573	3.07371e-08	5710.71	9071.1	32.0232	8639.37	7818.17	5559.27	32.0232	7818.17	1225.13	3.07371e-08	3.07371e-08	9071.1	5559.27	5710.71	198.573	7818.17	7090.96	3825.43	0.53948	-0.890358	0.0450134	1.31354	down	--
pos_4983	Guanidino arginine	315.621	372.839	3.07371e-08	306.134	253.203	182.167	478.159	173.285	244.518	253.448	478.159	253.203	315.621	372.839	3.07371e-08	306.134	253.448	173.285	244.518	253.448	3.07371e-08	3.07371e-08	3.07371e-08	3.07371e-08	109.763	233.486	3.07371e-08	345.439	235.196	96.6884	3.07371e-08	235.196	3.07371e-08	3.07371e-08	3.07371e-08	233.486	96.6884	109.763	3.07371e-08	235.196	257.937	102.057	0.395667	-1.33764	0.0137443	1.65356	down	--
pos_4986	N-[1-[[5-(Diaminomethylideneamino)-1-oxopentan-2-yl]amino]-4-methyl-1-oxopentan-2-yl]-4-methyl-2-(propanoylamino)pentanamide	13180.4	16927	510.064	12878.5	15540.2	12151	7848.77	10127.2	14070.7	11248.2	7848.77	15540.2	13180.4	16927	510.064	12878.5	11248.2	10127.2	14070.7	11248.2	19.0641	31.894	631.457	18.7652	7277.52	14435.7	27.4978	13069.5	12191	7286.56	27.4978	12191	19.0641	31.894	18.7652	14435.7	7286.56	7277.52	631.457	12191	11448.2	5498.89	0.480328	-1.05791	0.0249099	1.45132	down	--
pos_5047	PA(15:0/PGF1alpha)	1668.28	1836.66	3.46713	1745.2	1755.4	1617.04	1016.48	1894.79	1662.77	1301.7	1016.48	1755.4	1668.28	1836.66	3.46713	1745.2	1301.7	1894.79	1662.77	1301.7	70.6003	3.07371e-08	18.4383	3.07371e-08	1261.71	1897.45	3.07371e-08	1431.02	1789.9	1237.22	3.07371e-08	1789.9	70.6003	3.07371e-08	3.07371e-08	1897.45	1237.22	1261.71	18.4383	1789.9	1450.18	770.634	0.531405	-0.912116	0.0471046	1.30306	down	--
pos_5059	N-Desthienylethyl-rotigotine	454.141	766	3.07371e-08	555.571	583.987	518.555	431.288	439.771	470.53	873.002	431.288	583.987	454.141	766	3.07371e-08	555.571	873.002	439.771	470.53	873.002	7.35477	81.4269	7.46868	11.3487	320.75	543.028	3.07371e-08	467.026	587.806	373.17	3.07371e-08	587.806	7.35477	81.4269	11.3487	543.028	373.17	320.75	7.46868	587.806	509.285	239.938	0.471127	-1.08581	0.020583	1.47199	down	--
pos_5131	beta-Elemenone	1019.63	1140.26	584.192	1095.33	1030.84	1289.95	719.73	1618.06	899.611	1130.32	719.73	1030.84	1019.63	1140.26	584.192	1095.33	1130.32	1618.06	899.611	1130.32	616.553	803.982	600.57	826.081	752.416	998.74	3.07371e-08	1062.08	987.993	883.154	3.07371e-08	987.993	616.553	803.982	826.081	998.74	883.154	752.416	600.57	987.993	1052.79	753.157	0.71539	-0.483198	0.0370134	1.2272	down	--
pos_5151	LysoPE(P-16:0/0:0)	497.33	765.164	3.07371e-08	499.72	564.913	454.763	586.884	346.949	416.968	882.096	586.884	564.913	497.33	765.164	3.07371e-08	499.72	882.096	346.949	416.968	882.096	3.07371e-08	3.07371e-08	3.07371e-08	3.07371e-08	300.381	464.825	3.07371e-08	315.646	580.678	311.933	3.07371e-08	580.678	3.07371e-08	3.07371e-08	3.07371e-08	464.825	311.933	300.381	3.07371e-08	580.678	501.479	197.346	0.393529	-1.34546	0.00873001	1.62438	down	--
pos_5166	(24E)-3alpha-Acetoxy-15alpha,22S-dihydroxylanosta-7,9(11),24-trien-26-oic acid	15417.5	19639.3	2020.65	15488.9	16763.5	14310.8	11122.3	13722.4	16023.4	12803	11122.3	16763.5	15417.5	19639.3	2020.65	15488.9	12803	13722.4	16023.4	12803	3740.43	3299.41	4727.54	3574.85	9690.62	16415.2	232.258	14111.4	14415.8	9698.73	232.258	14415.8	3740.43	3299.41	3574.85	16415.2	9698.73	9690.62	4727.54	14415.8	13731.2	7990.61	0.581932	-0.781076	0.0241148	1.44041	down	--
pos_5205	LysoPC(15:0/0:0)	440.458	784.996	4.03804	484.303	598.265	493.901	596.971	466.506	394.262	1055.44	596.971	598.265	440.458	784.996	4.03804	484.303	1055.44	466.506	394.262	1055.44	3.07371e-08	3.07371e-08	3.07371e-08	3.07371e-08	313.663	525.886	82.1935	405.995	551.568	283.05	82.1935	551.568	3.07371e-08	3.07371e-08	3.07371e-08	525.886	283.05	313.663	3.07371e-08	551.568	531.914	216.236	0.406523	-1.29859	0.0114627	1.58981	down	--
pos_5237	(9Z)-Hexadecenoic acid	110.25	250.303	118.801	264.001	187.067	239.697	110.354	297.288	167.28	200.751	110.354	187.067	110.25	250.303	118.801	264.001	200.751	297.288	167.28	200.751	49.1079	51.6479	37.7705	64	176.358	265.304	3.07371e-08	231.374	125.742	125.118	3.07371e-08	125.742	49.1079	51.6479	64	265.304	125.118	176.358	37.7705	125.742	194.579	112.642	0.578901	-0.788611	0.0326293	1.46074	down	Fatty acid biosynthesis(ko00061)
pos_5337	Nonoxynol-9	10847.4	14118	423.551	12073.3	12637.3	11326.9	7263.28	11935.8	11195.7	9297.72	7263.28	12637.3	10847.4	14118	423.551	12073.3	9297.72	11935.8	11195.7	9297.72	377.202	308.477	564.244	301.7	7367.35	12604.4	324.26	10528.3	10544.8	7838.38	324.26	10544.8	377.202	308.477	301.7	12604.4	7838.38	7367.35	564.244	10544.8	10111.9	5075.91	0.501974	-0.994316	0.0247772	1.46315	down	--
pos_5364	9-HydroxyNonadecanoylcarnitine	119.149	308.331	128.218	286.693	232.471	278.185	103.796	279.771	174.977	253.049	103.796	232.471	119.149	308.331	128.218	286.693	253.049	279.771	174.977	253.049	26.0375	49.6917	16.5506	41.5535	187.253	289.955	3.07371e-08	246.907	144.389	116.394	3.07371e-08	144.389	26.0375	49.6917	41.5535	289.955	116.394	187.253	16.5506	144.389	216.464	111.873	0.516821	-0.952264	0.01997	1.56635	down	--
pos_5608	PE(18:2(9Z,12Z)/18:3(10,12,15)-OH(9))	717.026	648.014	164.799	701.848	664.4	614.38	506.967	741.165	652.676	597.246	506.967	664.4	717.026	648.014	164.799	701.848	597.246	741.165	652.676	597.246	34.8279	10.1212	141.121	19.8676	539.612	700.402	16.1604	485.271	758.562	470.911	16.1604	758.562	34.8279	10.1212	19.8676	700.402	470.911	539.612	141.121	758.562	600.852	317.686	0.528725	-0.91941	0.0215175	1.46967	down	--
pos_5610	1-Methylpiperidin-4-yl butanoate	297.807	286.036	33.2093	158.598	242.231	574.23	178.642	341.803	135.582	237.162	178.642	242.231	297.807	286.036	33.2093	158.598	237.162	341.803	135.582	237.162	3.07371e-08	1.65217	3.07371e-08	3.07371e-08	120.607	331.36	1.16769	287.537	95.6842	279.344	1.16769	95.6842	3.07371e-08	1.65217	3.07371e-08	331.36	279.344	120.607	3.07371e-08	95.6842	248.53	111.735	0.449584	-1.15334	0.0443666	1.35249	down	--
pos_5726	(-)-Abietadiene	904.754	918.855	408.478	638.894	802.562	1468.41	1155.24	1273.2	581.383	588.314	1155.24	802.562	904.754	918.855	408.478	638.894	588.314	1273.2	581.383	588.314	3.07371e-08	3.07371e-08	3.07371e-08	3.07371e-08	512.622	1235.22	3.07371e-08	970.315	393.106	1041.68	3.07371e-08	393.106	3.07371e-08	3.07371e-08	3.07371e-08	1235.22	1041.68	512.622	3.07371e-08	393.106	874.01	415.295	0.47516	-1.07351	0.0289592	1.56605	down	--
pos_5775	LysoPE(0:0/18:0)	1592.7	1303.82	80.6052	1453.29	1215.96	1234.93	916.396	1019.85	892.013	1300.48	916.396	1215.96	1592.7	1303.82	80.6052	1453.29	1300.48	1019.85	892.013	1300.48	3.07371e-08	3.07371e-08	3.07371e-08	3.07371e-08	797.665	1160.89	343.517	978.849	1505.22	621.314	343.517	1505.22	3.07371e-08	3.07371e-08	3.07371e-08	1160.89	621.314	797.665	3.07371e-08	1505.22	1101.01	540.745	0.491137	-1.0258	0.021444	1.47231	down	--
pos_5919	(3b,16a,21b,22a)-12-Oleanene-3,16,21,23,28-pentol-22-angeloyloxy-23-al	2141.42	1824.29	1486.56	1454.08	1836.24	1606.18	1392.69	1355.07	1440.11	1355.21	1392.69	1836.24	2141.42	1824.29	1486.56	1454.08	1355.21	1355.07	1440.11	1355.21	289.888	243.941	887.577	68.6244	1443.68	1839.01	1658.18	1175.11	1960.19	1013.27	1658.18	1960.19	289.888	243.941	68.6244	1839.01	1013.27	1443.68	887.577	1960.19	1589.18	1057.95	0.665717	-0.587019	0.0413967	1.43862	down	--
pos_5977	4-O-Methyl-12-O-tetradecanoylphorbol 13-acetate	1707.98	819.599	1839.15	718.889	1207.79	1008.1	1028.79	750.747	840.008	714.899	1028.79	1207.79	1707.98	819.599	1839.15	718.889	714.899	750.747	840.008	714.899	307.036	3.07371e-08	676.462	3.07371e-08	1219.21	1268.99	479.789	521.049	1098.95	484.743	479.789	1098.95	307.036	3.07371e-08	3.07371e-08	1268.99	484.743	1219.21	676.462	1098.95	1063.59	605.622	0.569411	-0.812457	0.0305125	1.40294	down	--
pos_6071	PE(15:0/22:2(13Z,16Z))	1240.92	1178.57	368.078	1130.79	1171.1	1071.9	811.354	1151.82	1088.32	898.234	811.354	1171.1	1240.92	1178.57	368.078	1130.79	898.234	1151.82	1088.32	898.234	7.05169	3.07371e-08	35.9476	3.07371e-08	896.7	1244.86	3.07371e-08	847.481	1145	741.446	3.07371e-08	1145	7.05169	3.07371e-08	3.07371e-08	1244.86	741.446	896.7	35.9476	1145	1011.11	491.849	0.486445	-1.03965	0.0153523	1.58844	down	--
pos_6073	(16Z)-14-Hydroxydocos-16-enoylcarnitine	2671.06	4221	2343.42	5197.41	4269.87	6987.16	1955.08	6034.55	2535.78	5502.27	1955.08	4269.87	2671.06	4221	2343.42	5197.41	5502.27	6034.55	2535.78	5502.27	3.07371e-08	19.7749	3.07371e-08	3.07371e-08	3184.64	4673.84	3.07371e-08	5513.35	4097.91	4332.7	3.07371e-08	4097.91	3.07371e-08	19.7749	3.07371e-08	4673.84	4332.7	3184.64	3.07371e-08	4097.91	4171.76	2182.22	0.523094	-0.934858	0.0474991	1.28139	down	--
pos_6162	2-Tetradecanone	11643.5	18956.2	8384.94	18087.4	14906.6	19766.4	7566.02	16377.2	15005.6	13366.5	7566.02	14906.6	11643.5	18956.2	8384.94	18087.4	13366.5	16377.2	15005.6	13366.5	6735.31	7410.23	4893.99	7740.65	10191.5	17431	3.07371e-08	14326.3	10040.2	12961.5	3.07371e-08	10040.2	6735.31	7410.23	7740.65	17431	12961.5	10191.5	4893.99	10040.2	14406	9173.06	0.636751	-0.651198	0.0210669	1.48507	down	--
pos_6165	9-Oxooctadecanoic acid	203.263	280.927	100.896	175.984	138.806	272.811	136.081	281.941	350.38	139.009	136.081	138.806	203.263	280.927	100.896	175.984	139.009	281.941	350.38	139.009	3.07371e-08	3.07371e-08	3.07371e-08	3.07371e-08	123.338	164.62	169.165	235.421	142.201	287.816	169.165	142.201	3.07371e-08	3.07371e-08	3.07371e-08	164.62	287.816	123.338	3.07371e-08	142.201	208.01	112.256	0.539667	-0.889858	0.0395204	1.30731	down	--
pos_6182	Tetradecanol	24720.7	42936.4	18958.1	40028.7	35280.8	39196.3	19340.4	43061.1	31399.8	34878	19340.4	35280.8	24720.7	42936.4	18958.1	40028.7	34878	43061.1	31399.8	34878	14027.8	16051.3	10052.5	16339.2	27315.5	41872.4	104.462	37321.4	26254.5	30108	104.462	26254.5	14027.8	16051.3	16339.2	41872.4	30108	27315.5	10052.5	26254.5	32980	21944.7	0.665394	-0.58772	0.0418967	1.36585	down	--
pos_6232	Behenoyl-arabinofuranosyl-cytosine	827.979	922.043	3.07371e-08	682.087	843.781	648.004	510.272	533.637	813.381	624.774	510.272	843.781	827.979	922.043	3.07371e-08	682.087	624.774	533.637	813.381	624.774	3.07371e-08	3.07371e-08	3.07371e-08	3.07371e-08	356.456	659.935	3.07371e-08	700.536	718.593	463.78	3.07371e-08	718.593	3.07371e-08	3.07371e-08	3.07371e-08	659.935	463.78	356.456	3.07371e-08	718.593	640.596	289.93	0.452594	-1.14371	0.0165131	1.48977	down	--
pos_6253	Aminopentol	122.48	548.721	85.0493	551.088	381.772	442.766	310.983	511.535	292.201	295.101	310.983	381.772	122.48	548.721	85.0493	551.088	295.101	511.535	292.201	295.101	3.07371e-08	3.07371e-08	3.07371e-08	3.07371e-08	228.771	459.342	61.0014	512.521	262.195	282.382	61.0014	262.195	3.07371e-08	3.07371e-08	3.07371e-08	459.342	282.382	228.771	3.07371e-08	262.195	354.17	180.621	0.509985	-0.971474	0.0476526	1.42005	down	--
pos_6259	3'-N-Acetyl-4'-O-(14-methylheptadecanoyl)fusarochromanone	1636.83	1843.42	40.4412	1538.22	1544.92	1339.5	1049.89	1405.93	1617.31	1232.97	1049.89	1544.92	1636.83	1843.42	40.4412	1538.22	1232.97	1405.93	1617.31	1232.97	0.109332	3.07371e-08	10.4791	3.07371e-08	890.499	1464.28	984.356	1350.92	1535.74	1101.05	984.356	1535.74	0.109332	3.07371e-08	3.07371e-08	1464.28	1101.05	890.499	10.4791	1535.74	1324.94	733.743	0.553793	-0.852582	0.0379969	1.38083	down	--
pos_6264	Desvenlafaxine	642.738	877.094	3.07371e-08	595.131	701.126	550.986	460.072	556.028	661.981	541.566	460.072	701.126	642.738	877.094	3.07371e-08	595.131	541.566	556.028	661.981	541.566	3.07371e-08	3.07371e-08	3.07371e-08	3.07371e-08	353.556	603.04	93.2999	616.111	631.477	449.744	93.2999	631.477	3.07371e-08	3.07371e-08	3.07371e-08	603.04	449.744	353.556	3.07371e-08	631.477	558.672	274.723	0.491742	-1.02403	0.0241143	1.4515	down	--
pos_6333	12-Hydroxydodecanoic acid	3060.59	4792.14	2501	4410.73	4287.64	4587.09	2743.16	4952.67	3722.49	3999.23	2743.16	4287.64	3060.59	4792.14	2501	4410.73	3999.23	4952.67	3722.49	3999.23	2859.21	2628.05	1062.13	1578.5	3169.88	4893.28	1150.15	4883.81	2934.61	2695.93	1150.15	2934.61	2859.21	2628.05	1578.5	4893.28	2695.93	3169.88	1062.13	2934.61	3905.68	2785.55	0.713207	-0.487608	0.0420395	1.38252	down	--
pos_6375	PC(20:1(11Z)/PGF1alpha)	312.225	219.842	34.938	361.605	239.206	202.889	282.241	411.176	206.823	246.769	282.241	239.206	312.225	219.842	34.938	361.605	246.769	411.176	206.823	246.769	3.07371e-08	3.07371e-08	0.155195	3.07371e-08	212.547	238.972	3.07371e-08	210.024	325.297	171.768	3.07371e-08	325.297	3.07371e-08	3.07371e-08	3.07371e-08	238.972	171.768	212.547	0.155195	325.297	251.771	115.876	0.460244	-1.11953	0.0178118	1.4985	down	--
pos_6382	(7Z,10Z,13Z,16Z,19Z)-Docosapentaenoic acid	407.159	154.617	151.284	439.431	87.4055	337.222	415.087	484.843	133.045	285.285	415.087	87.4055	407.159	154.617	151.284	439.431	285.285	484.843	133.045	285.285	3.07371e-08	3.07371e-08	3.07371e-08	3.07371e-08	173.096	155.659	48.6275	450.341	350.8	241.506	48.6275	350.8	3.07371e-08	3.07371e-08	3.07371e-08	155.659	241.506	173.096	3.07371e-08	350.8	289.538	142.003	0.490447	-1.02783	0.0479418	1.284	down	Biosynthesis of unsaturated fatty acids(ko01040)
pos_6565	6-Keto-decanoylcarnitine	228.958	301.057	28.1051	232.264	233.782	190.792	205.515	317.205	222.753	242.521	205.515	233.782	228.958	301.057	28.1051	232.264	242.521	317.205	222.753	242.521	3.07371e-08	9.82895	9.09134	3.07371e-08	156.469	205.488	3.07371e-08	259.985	222.638	147.812	3.07371e-08	222.638	3.07371e-08	9.82895	3.07371e-08	205.488	147.812	156.469	9.09134	222.638	220.295	101.131	0.459071	-1.12321	0.0115897	1.579	down	--
pos_6590	PE(14:0/16:0)	452.123	460.457	104.639	574.074	499.267	435.995	275.907	372.712	460.449	358.351	275.907	499.267	452.123	460.457	104.639	574.074	358.351	372.712	460.449	358.351	16.9156	8.59043	22.6544	14.5147	299.088	489.85	3.07371e-08	331.021	402.864	283.598	3.07371e-08	402.864	16.9156	8.59043	14.5147	489.85	283.598	299.088	22.6544	402.864	399.397	186.91	0.467979	-1.09548	0.0109298	1.6259	down	--
pos_6591	PA(P-16:0/18:1(9Z)-O(12,13))	556.443	631.391	36.3	612.124	555.899	526.405	391.186	506.973	616.289	484.94	391.186	555.899	556.443	631.391	36.3	612.124	484.94	506.973	616.289	484.94	3.07371e-08	3.07371e-08	1.82461	6.63646	367.236	610.866	3.07371e-08	454.753	532.098	381.246	3.07371e-08	532.098	3.07371e-08	3.07371e-08	6.63646	610.866	381.246	367.236	1.82461	532.098	491.795	235.466	0.478789	-1.06254	0.0188651	1.52247	down	--
pos_6593	N-Methylnicotinium	3309.17	1705.03	859.841	438.435	1842.38	1276.98	6108.46	972.159	1400.1	567.098	6108.46	1842.38	3309.17	1705.03	859.841	438.435	567.098	972.159	1400.1	567.098	4.83316	75.1631	3.07371e-08	23.6173	617.734	1400.43	338.515	912.015	737.866	1017.2	338.515	737.866	4.83316	75.1631	23.6173	1400.43	1017.2	617.734	3.07371e-08	737.866	1847.96	512.737	0.27746	-1.84965	0.0377758	1.5532	down	--
pos_6663	hydroxyoctadecenoylcarnitine	34.1481	43.9536	98.6863	71.96	112.488	89.156	96.5541	102.37	48.8098	77.807	96.5541	112.488	34.1481	43.9536	98.6863	71.96	77.807	102.37	48.8098	77.807	3.07371e-08	3.07371e-08	3.07371e-08	3.07371e-08	90.844	71.1292	3.07371e-08	79.1644	57.1521	73.2557	3.07371e-08	57.1521	3.07371e-08	3.07371e-08	3.07371e-08	71.1292	73.2557	90.844	3.07371e-08	57.1521	77.5933	37.1545	0.478837	-1.06239	0.017795	1.52936	down	--
pos_6671	D-erythro-Dihydrosphingosine	448503	711684	303456	597225	607337	637611	346791	660224	546634	541184	346791	607337	448503	711684	303456	597225	541184	660224	546634	541184	260169	333427	223551	316914	427847	661752	0.501509	622780	406971	492338	0.501509	406971	260169	333427	316914	661752	492338	427847	223551	406971	540065	374575	0.693574	-0.527879	0.0422884	1.35501	down	--
pos_6687	Palmitaldehyde	3093.51	4958.7	2281.13	4129.77	3804.13	4636.45	2208.1	4524.54	3613.53	3577.83	2208.1	3804.13	3093.51	4958.7	2281.13	4129.77	3577.83	4524.54	3613.53	3577.83	1941.3	2351.82	1731.05	2435.15	2924.26	4512.51	28.5013	3881.96	1645.32	3192.51	28.5013	1645.32	1941.3	2351.82	2435.15	4512.51	3192.51	2924.26	1731.05	1645.32	3682.77	2464.44	0.66918	-0.579533	0.0259193	1.48417	down	Fatty acid degradation(ko00071)
pos_6688	1-Hexadecanol	10582.3	18116.8	8717.89	16546.8	14044.4	17389.4	9138.62	19322.3	13405.8	15473.6	9138.62	14044.4	10582.3	18116.8	8717.89	16546.8	15473.6	19322.3	13405.8	15473.6	5201.7	5973.68	4264.69	5691.98	12406.7	18999.9	3.07371e-08	16481	9680.75	12367.9	3.07371e-08	9680.75	5201.7	5973.68	5691.98	18999.9	12367.9	12406.7	4264.69	9680.75	14273.8	9106.82	0.63801	-0.648349	0.0344228	1.44994	down	Fatty acid degradation(ko00071)
pos_6711	6-deoxoteasterone	8354.15	13940.5	6390.94	11929.7	12261.3	13598.6	6691.25	13990.8	10737.2	12104.7	6691.25	12261.3	8354.15	13940.5	6390.94	11929.7	12104.7	13990.8	10737.2	12104.7	4106.91	4389.77	3237.19	4556.47	9707.14	15378.8	252.416	13326.5	8458.7	8388.84	252.416	8458.7	4106.91	4389.77	4556.47	15378.8	8388.84	9707.14	3237.19	8458.7	10999.9	7180.28	0.652758	-0.615379	0.0460091	1.36817	down	--
pos_6768	MG(0:0/i-12:0/0:0)	24.5354	54.3219	45.2629	3.07371e-08	41.3088	81.4549	15.4236	3.07371e-08	47.5369	29.4847	15.4236	41.3088	24.5354	54.3219	45.2629	3.07371e-08	29.4847	3.07371e-08	47.5369	29.4847	609.039	702.62	384.19	612.571	99.2367	83.3141	3.07371e-08	16.7435	25.4115	30.0584	3.07371e-08	25.4115	609.039	702.62	612.571	83.3141	30.0584	99.2367	384.19	25.4115	33.9329	256.318	7.55369	2.91718	0.0377036	1.47206	up	--
pos_6771	Octadecenoic acid	250.606	131.845	477.442	393.079	948.184	235.982	376.135	113.509	248.348	175.726	376.135	948.184	250.606	131.845	477.442	393.079	175.726	113.509	248.348	175.726	122.526	30.3296	14.1111	3.88229	194.809	226.502	3.07371e-08	166	476.18	70.8261	3.07371e-08	476.18	122.526	30.3296	3.88229	226.502	70.8261	194.809	14.1111	476.18	335.086	130.517	0.389502	-1.3603	0.0392534	1.22241	down	--
pos_6804	Cerebrosterol	12521.1	16183.2	3363.13	9202.71	16843.1	18721.6	9234.4	15463	11579.1	13074.7	9234.4	16843.1	12521.1	16183.2	3363.13	9202.71	13074.7	15463	11579.1	13074.7	1456.85	3793.23	2597.87	2529.43	7669.21	9774.04	1095.34	12764.6	10775.2	14629	1095.34	10775.2	1456.85	3793.23	2529.43	9774.04	14629	7669.21	2597.87	10775.2	12618.6	6708.48	0.531634	-0.911495	0.0131198	1.4681	down	Primary bile acid biosynthesis(ko00120)
pos_6820	Cyclopassifloside II	237.912	208.572	108.594	285.585	267.145	178.058	205.194	259.936	354.421	284.802	205.194	267.145	237.912	208.572	108.594	285.585	284.802	259.936	354.421	284.802	35.8322	3.07276	30.0925	41.4649	267.142	191.549	132.47	200.381	190.42	124.463	132.47	190.42	35.8322	3.07276	41.4649	191.549	124.463	267.142	30.0925	190.42	239.022	121.689	0.509111	-0.973947	0.00446436	1.64591	down	--
pos_6833	MG(0:0/18:1(11Z)/0:0)	48120	75203.3	20633	52754.1	59329.2	64965.2	38357.1	71596.2	52610.6	51537.7	38357.1	59329.2	48120	75203.3	20633	52754.1	51537.7	71596.2	52610.6	51537.7	3.07371e-08	2099.77	110.611	3.07371e-08	35163.9	56829.8	134.795	66268.8	24041	57054.7	134.795	24041	3.07371e-08	2099.77	3.07371e-08	56829.8	57054.7	35163.9	110.611	24041	53510.6	24170.3	0.451692	-1.14659	0.0111585	1.66233	down	--
pos_6840	Allotetrahydrodeoxycorticosterone	5035.08	8198.92	7.37279	3037.3	4252.68	4091.8	4430.47	3750.46	4437.28	7941.05	4430.47	4252.68	5035.08	8198.92	7.37279	3037.3	7941.05	3750.46	4437.28	7941.05	3.07371e-08	34.1403	9.2571	11.6144	1513.23	3828.86	695.08	5080.94	4940.8	3511.45	695.08	4940.8	3.07371e-08	34.1403	11.6144	3828.86	3511.45	1513.23	9.2571	4940.8	4518.24	1962.54	0.434359	-1.20304	0.0201705	1.45229	down	Steroid hormone biosynthesis(ko00140)
pos_6858	2-Arachidonoylglycerol	3724.34	5197.08	46.0926	2701.14	3784.4	4024	2211.7	2717.38	3670.83	5428.98	2211.7	3784.4	3724.34	5197.08	46.0926	2701.14	5428.98	2717.38	3670.83	5428.98	3.07371e-08	8.88042	11.9058	3.07371e-08	1597.4	3768.48	5.00329	3230.58	3818.8	3243.1	5.00329	3818.8	3.07371e-08	8.88042	3.07371e-08	3768.48	3243.1	1597.4	11.9058	3818.8	3350.6	1568.42	0.468101	-1.09511	0.0272189	1.37998	down	Retrograde endocannabinoid signaling(ko04723);;Neuroactive ligand-receptor interaction(ko04080);;Thermogenesis(ko04714)
pos_6873	3-((((-Oxoheptyl)amino)acetyl)amino)methyl-7-oxobicyclo(2.2.1)hept-2-yl-5-heptenoic acid	10843.4	7826.94	217.292	4698.43	6080.64	6056.28	5876.36	4381.83	5238.83	8618.97	5876.36	6080.64	10843.4	7826.94	217.292	4698.43	8618.97	4381.83	5238.83	8618.97	304.496	863.559	493.64	539.667	2570.85	5775.06	1.94569	5008.1	5483.25	5329.27	1.94569	5483.25	304.496	863.559	539.667	5775.06	5329.27	2570.85	493.64	5483.25	5983.9	2636.98	0.44068	-1.1822	0.0116307	1.57483	down	--
pos_6891	16-feruloyloxypalmitate	995.613	1565.61	72.2773	819.696	1046.48	1194.81	476.152	848.124	1012.05	1766	476.152	1046.48	995.613	1565.61	72.2773	819.696	1766	848.124	1012.05	1766	48.8816	3.07371e-08	13.3753	21.7638	464.322	1227.61	3.07371e-08	979.093	646.587	1102.15	3.07371e-08	646.587	48.8816	3.07371e-08	21.7638	1227.61	1102.15	464.322	13.3753	646.587	979.682	450.378	0.459718	-1.12118	0.0281329	1.41143	down	Cutin, suberine and wax biosynthesis(ko00073)
pos_6894	Palustrine	22.144	3.07371e-08	95.7432	35.3178	29.2654	21.4317	6.66084	27.5031	139.295	3.07371e-08	6.66084	29.2654	22.144	3.07371e-08	95.7432	35.3178	3.07371e-08	27.5031	139.295	3.07371e-08	1404.63	675.934	713.544	1369.9	269.918	3.07371e-08	3.07371e-08	37.4222	3.07371e-08	18.8458	3.07371e-08	3.07371e-08	1404.63	675.934	1369.9	3.07371e-08	18.8458	269.918	713.544	3.07371e-08	37.7361	449.019	11.8989	3.57276	0.0470965	1.55183	up	--
pos_6903	28-Norcastasterone	3.07371e-08	3.07371e-08	60.6286	3.07371e-08	3.07371e-08	3.07371e-08	3.07371e-08	3.07371e-08	3.07371e-08	3.07371e-08	3.07371e-08	3.07371e-08	3.07371e-08	3.07371e-08	60.6286	3.07371e-08	3.07371e-08	3.07371e-08	3.07371e-08	3.07371e-08	672.938	566.3	284.432	647.877	3.07371e-08	3.07371e-08	32.5048	3.07371e-08	3.07371e-08	3.07371e-08	32.5048	3.07371e-08	672.938	566.3	647.877	3.07371e-08	3.07371e-08	3.07371e-08	284.432	3.07371e-08	6.06286	220.405	36.3533	5.18402	0.048031	1.4566	up	--
pos_6912	N-Nervonoyl Cysteine	23030	30809.5	140.54	40076.6	27422.6	25516.8	17133.1	17815.3	20489.3	41522.5	17133.1	27422.6	23030	30809.5	140.54	40076.6	41522.5	17815.3	20489.3	41522.5	456.567	297.989	256.061	673.739	14522.6	24287	44.1634	19991.2	20414.5	24159.9	44.1634	20414.5	456.567	297.989	673.739	24287	24159.9	14522.6	256.061	20414.5	24395.6	10510.4	0.43083	-1.21481	0.0148706	1.54389	down	--
pos_6925	alpha-Tocopherol acetate	16492.2	23547.1	269.759	27615.7	18235	19589.7	14048.5	14575.7	14696.3	31575.3	14048.5	18235	16492.2	23547.1	269.759	27615.7	31575.3	14575.7	14696.3	31575.3	3157.31	4730.34	3475.08	4961.89	10187.4	17787.5	155.58	14909.1	15566.8	17550.4	155.58	15566.8	3157.31	4730.34	4961.89	17787.5	17550.4	10187.4	3475.08	15566.8	18064.5	9248.14	0.51195	-0.965924	0.0204864	1.48238	down	Vitamin digestion and absorption(ko04977)
pos_7025	Cholylhistidine	2214.31	3558.99	294.866	2050.5	1897.1	2919.94	1602.79	2201.29	1766.67	4354.07	1602.79	1897.1	2214.31	3558.99	294.866	2050.5	4354.07	2201.29	1766.67	4354.07	138.552	128.334	73.3136	145.16	1227.03	2830.77	3.07371e-08	2080.03	1643.54	2521.09	3.07371e-08	1643.54	138.552	128.334	145.16	2830.77	2521.09	1227.03	73.3136	1643.54	2286.05	1078.78	0.471897	-1.08346	0.026756	1.4585	down	--
pos_7098	(3S,3'R,4xi)-beta,beta-Carotene-3,3',4-triol	1337.18	1945.99	254.464	1312.34	1205.73	1640.47	967.781	1503.42	1176.19	2563.86	967.781	1205.73	1337.18	1945.99	254.464	1312.34	2563.86	1503.42	1176.19	2563.86	73.3218	84.0917	15.1968	74.9871	837.968	1672.95	15.2584	1353.73	1031.38	1433.78	15.2584	1031.38	73.3218	84.0917	74.9871	1672.95	1433.78	837.968	15.1968	1031.38	1390.74	659.267	0.474039	-1.07692	0.0205007	1.50019	down	--
pos_7123	Persenone B	37960.5	59033.5	17226.4	15119.1	45192.1	43122.1	15392.3	35727.1	40849.6	18753	15392.3	45192.1	37960.5	59033.5	17226.4	15119.1	18753	35727.1	40849.6	18753	3.07371e-08	791.993	3.07371e-08	284.87	16401.3	51747.6	26.4845	31279.5	18556.1	36890	26.4845	18556.1	3.07371e-08	791.993	284.87	51747.6	36890	16401.3	3.07371e-08	18556.1	32837.6	15597.8	0.474998	-1.07401	0.0380581	1.42677	down	--
pos_7128	Sphinganine	259.859	786.495	55.1708	299.397	617.643	388.126	361.835	62.0731	580.555	405.943	361.835	617.643	259.859	786.495	55.1708	299.397	405.943	62.0731	580.555	405.943	95269.4	204738	134421	184471	32.8304	82.8605	6759.14	404.589	16.7438	46.1001	6759.14	16.7438	95269.4	204738	184471	82.8605	46.1001	32.8304	134421	16.7438	381.71	62624.2	164.062	7.3581	0.0443429	1.38172	up	Sphingolipid signaling pathway(ko04071);;Sphingolipid metabolism(ko00600)
pos_713	PA(20:4(6E,8Z,11Z,14Z)-OH(5S)/13:0)	752.066	926.271	1155.11	708.516	1125.61	812.177	727.043	798.147	826.259	690.211	727.043	1125.61	752.066	926.271	1155.11	708.516	690.211	798.147	826.259	690.211	11669.7	20664.9	19421.1	11967.7	1527.36	1006.39	3.07371e-08	989.948	782.197	952.378	3.07371e-08	782.197	11669.7	20664.9	11967.7	1006.39	952.378	1527.36	19421.1	782.197	852.142	6898.17	8.0951	3.01705	0.0458368	1.39285	up	--
pos_7133	PE(P-18:0/18:3(6Z,9Z,12Z))	2275.75	3064.28	630.729	3011.61	2456.09	2788.17	2429	2436.26	2027.17	4690.71	2429	2456.09	2275.75	3064.28	630.729	3011.61	4690.71	2436.26	2027.17	4690.71	3.07371e-08	5.22431	3.42605	12.8314	1803.36	2619.28	55.7676	1993.72	2598.01	2453.47	55.7676	2598.01	3.07371e-08	5.22431	12.8314	2619.28	2453.47	1803.36	3.42605	2598.01	2580.98	1154.51	0.447315	-1.16064	0.0111445	1.59504	down	--
pos_7136	Tildipirosin	1122.83	1456.06	481.057	1318.91	1126.65	1321.23	1177.59	1217.39	1011.18	2237.95	1177.59	1126.65	1122.83	1456.06	481.057	1318.91	2237.95	1217.39	1011.18	2237.95	3.07371e-08	4.67006	3.07371e-08	4.43208	901.807	1218	229.879	982.859	1342.5	1314.54	229.879	1342.5	3.07371e-08	4.67006	4.43208	1218	1314.54	901.807	3.07371e-08	1342.5	1247.09	599.868	0.481016	-1.05584	0.0137946	1.55908	down	--
pos_7168	4'-Thiothymidine	832.862	697.08	524.3	560.401	933.155	566.487	517.919	488.579	552.797	867.17	517.919	933.155	832.862	697.08	524.3	560.401	867.17	488.579	552.797	867.17	3.07371e-08	3.07371e-08	3.07371e-08	3.07371e-08	488.763	784.499	3.07371e-08	495.218	862.919	437.541	3.07371e-08	862.919	3.07371e-08	3.07371e-08	3.07371e-08	784.499	437.541	488.763	3.07371e-08	862.919	654.075	306.894	0.469203	-1.09172	0.0139158	1.58357	down	--
pos_7190	Octadecanamide	119.273	1497.94	119.128	316.047	645.495	533.094	632.748	288.313	766.794	350.175	632.748	645.495	119.273	1497.94	119.128	316.047	350.175	288.313	766.794	350.175	401929	510582	447355	592945	117.361	194.722	11502.8	581.712	629.946	221.85	11502.8	629.946	401929	510582	592945	194.722	221.85	117.361	447355	629.946	526.9	196606	373.137	8.54356	0.0381833	1.48682	up	--
pos_7197	Docosanedioic acid	8066.54	14233.5	6200.19	8108.66	12734.7	16126.2	6967.23	11493.3	9960.24	8849.69	6967.23	12734.7	8066.54	14233.5	6200.19	8108.66	8849.69	11493.3	9960.24	8849.69	17.2641	341.025	40.8989	67.0438	6597.47	12462.7	1135.75	10849.9	4429.01	12008.1	1135.75	4429.01	17.2641	341.025	67.0438	12462.7	12008.1	6597.47	40.8989	4429.01	10274	4794.91	0.466703	-1.09942	0.0138824	1.6352	down	Cutin, suberine and wax biosynthesis(ko00073)
pos_7200	2-Octaprenylphenol	150.359	1065.77	492.519	2074.99	572.865	449.333	304.14	650.586	767.311	235.614	304.14	572.865	150.359	1065.77	492.519	2074.99	235.614	650.586	767.311	235.614	3.07371e-08	3.07371e-08	3.07371e-08	3.07371e-08	421.189	322.545	11.2718	443.697	184.056	623.542	11.2718	184.056	3.07371e-08	3.07371e-08	3.07371e-08	322.545	623.542	421.189	3.07371e-08	184.056	676.348	200.63	0.296637	-1.75323	0.0290198	1.49183	down	--
pos_7201	TG(16:0/O-18:0/20:0)	59.2393	16.8444	3.07371e-08	37.3342	23.1486	4.90604	3.07371e-08	266.755	38.474	167.051	3.07371e-08	23.1486	59.2393	16.8444	3.07371e-08	37.3342	167.051	266.755	38.474	167.051	49693.2	56630.5	51362.3	64772	20.4006	32.7823	3.07371e-08	3.07371e-08	121.664	30.6593	3.07371e-08	121.664	49693.2	56630.5	64772	32.7823	30.6593	20.4006	51362.3	121.664	61.3752	22266.3	362.79	8.50299	0.038356	1.49982	up	--
pos_7212	N-Heptanoylsolamine	3679.64	3.07371e-08	506.305	3.07371e-08	1977.63	3.07371e-08	38002.2	3.07371e-08	176.297	2047.6	38002.2	1977.63	3679.64	3.07371e-08	506.305	3.07371e-08	2047.6	3.07371e-08	176.297	2047.6	14283.1	61573.3	63599.5	4773.44	77729.7	961.86	48669.4	77242.7	22507.5	63252.5	48669.4	22507.5	14283.1	61573.3	4773.44	961.86	63252.5	77729.7	63599.5	22507.5	4638.97	43459.3	9.36831	3.22779	0.00255579	1.74917	up	--
pos_7213	4,4-Dimethyl-5alpha-cholesta-8-en-3beta-ol	10.9388	70.095	55.5642	3.07371e-08	90.4725	95.8867	156.726	3.07371e-08	80.4931	3.07371e-08	156.726	90.4725	10.9388	70.095	55.5642	3.07371e-08	3.07371e-08	3.07371e-08	80.4931	3.07371e-08	1357.92	1439.47	1902.87	2233.52	66.2426	14.1937	2757.52	3.07371e-08	3.07371e-08	121.565	2757.52	3.07371e-08	1357.92	1439.47	2233.52	14.1937	121.565	66.2426	1902.87	3.07371e-08	56.0177	989.33	17.661	4.1425	0.0224751	1.54129	up	Steroid biosynthesis(ko00100)
pos_7357	N,N-dimethyl-Safingol	248908	438008	194635	306448	283263	370752	228995	369230	293108	269013	228995	283263	248908	438008	194635	306448	269013	369230	293108	269013	93331.2	178082	121004	176733	203923	364143	1858.98	389529	77893	307907	1858.98	77893	93331.2	178082	176733	364143	307907	203923	121004	77893	300236	191441	0.637633	-0.649201	0.0345406	1.51803	down	--
pos_7406	L-threo-sphinganine	208.638	179.511	3.07371e-08	171.403	229.764	191.014	146.486	324.515	220.241	183.015	146.486	229.764	208.638	179.511	3.07371e-08	171.403	183.015	324.515	220.241	183.015	3.07371e-08	3.07371e-08	3.07371e-08	3.07371e-08	159.917	235.85	0.0578507	155.323	225.932	189.471	0.0578507	225.932	3.07371e-08	3.07371e-08	3.07371e-08	235.85	189.471	159.917	3.07371e-08	225.932	185.459	96.6551	0.521168	-0.940181	0.049181	1.25044	down	--
pos_7548	3beta,5beta-Ketotriol	56.063	34.9151	9.6869	67.4967	31.0969	39.0431	51.8105	144.369	60.8488	64.0915	51.8105	31.0969	56.063	34.9151	9.6869	67.4967	64.0915	144.369	60.8488	64.0915	695.814	448.398	430.375	777.433	34.6506	67.4522	457.804	14.6909	48.8471	26.5297	457.804	48.8471	695.814	448.398	777.433	67.4522	26.5297	34.6506	430.375	48.8471	55.9422	300.199	5.36624	2.42391	0.0288267	1.58207	up	--
pos_7589	PE-NMe2(14:0/24:0)	18.6996	18.4995	18.5986	28.1334	8.65769	11.5063	27.7552	50.3631	11.1692	11.4675	27.7552	8.65769	18.6996	18.4995	18.5986	28.1334	11.4675	50.3631	11.1692	11.4675	356.382	334.01	202.801	428.324	22.6202	8.73383	77.444	3.07371e-08	35.4308	28.2069	77.444	35.4308	356.382	334.01	428.324	8.73383	28.2069	22.6202	202.801	35.4308	20.485	149.395	7.29291	2.86649	0.0367262	1.51605	up	--
pos_7608	Theasapogenol A	23.5242	44.6794	50.0883	10.8612	65.1959	32.9281	59.2283	62.1995	27.4146	58.989	59.2283	65.1959	23.5242	44.6794	50.0883	10.8612	58.989	62.1995	27.4146	58.989	3.07371e-08	3.07371e-08	3.07371e-08	3.07371e-08	9.85712	28.7615	30.9023	18.3294	22.2628	69.4612	30.9023	22.2628	3.07371e-08	3.07371e-08	3.07371e-08	28.7615	69.4612	9.85712	3.07371e-08	22.2628	43.5109	17.9574	0.412711	-1.2768	0.0120267	1.58818	down	--
pos_7620	SM(d18:0/5-iso PGF2VI)	2804.89	3356.19	443.516	3135.89	2879.37	3051.13	1924.33	3745.22	2868.3	2655.25	1924.33	2879.37	2804.89	3356.19	443.516	3135.89	2655.25	3745.22	2868.3	2655.25	173.921	96.4776	133.192	216.714	2125.98	3222.36	1805.07	2812.91	2679.8	2512.34	1805.07	2679.8	173.921	96.4776	216.714	3222.36	2512.34	2125.98	133.192	2679.8	2686.41	1577.88	0.587356	-0.767694	0.0406535	1.3833	down	--
pos_7621	SM(d18:0/6 keto-PGF1alpha)	1234.35	1434.45	54.4977	1420.13	1277.09	1350.41	872.672	1612.83	1276.2	1148.64	872.672	1277.09	1234.35	1434.45	54.4977	1420.13	1148.64	1612.83	1276.2	1148.64	88.4316	16.8024	61.4749	104.753	961.057	1459.62	568.485	1204.47	1178.99	1138.45	568.485	1178.99	88.4316	16.8024	104.753	1459.62	1138.45	961.057	61.4749	1178.99	1168.13	678.253	0.580633	-0.784302	0.0460736	1.34357	down	--
pos_7670	Cer(d16:1/22:6(5Z,8E,10Z,13Z,15E,19Z)-2OH(7S, 17S))	274.293	589.79	1286.27	980.064	783.002	712.017	268.523	835.345	833.209	485.661	268.523	783.002	274.293	589.79	1286.27	980.064	485.661	835.345	833.209	485.661	7997.28	6519.92	5271.76	8575.66	662.562	444.116	1998.62	544.029	220.378	756.061	1998.62	220.378	7997.28	6519.92	8575.66	444.116	756.061	662.562	5271.76	220.378	704.818	3299.04	4.6807	2.22672	0.0396442	1.52098	up	--
pos_7675	Ginsenoside F1	122.61	103.764	785.694	937.414	271.421	243.138	278.26	417.094	339.07	184.123	278.26	271.421	122.61	103.764	785.694	937.414	184.123	417.094	339.07	184.123	2715.44	2552.9	1732.43	2998.03	325.866	216.359	2013.2	157.574	86.1619	222.167	2013.2	86.1619	2715.44	2552.9	2998.03	216.359	222.167	325.866	1732.43	86.1619	368.259	1302.01	3.53559	1.82195	0.0390788	1.43142	up	--
pos_7712	1,2-Dioctadecanoyl-3-(galactosyl-B-1-6-galactosyl-B-1)-glycerol	565.56	1269.23	1909.38	850.771	1518.45	962.43	873.225	1110.02	968.198	783.211	873.225	1518.45	565.56	1269.23	1909.38	850.771	783.211	1110.02	968.198	783.211	19027.1	23948.8	13013.2	20588.7	865.784	799.129	1370.74	1134.9	600.714	870.356	1370.74	600.714	19027.1	23948.8	20588.7	799.129	870.356	865.784	13013.2	600.714	1081.05	8221.93	7.60552	2.92705	0.0461301	1.41921	up	--
pos_7723	3beta,7alpha-Dihydroxy-5-cholestenoate	581.744	1309.84	1640	625.939	1655.7	1193.77	464.646	951.083	1030.84	646.092	464.646	1655.7	581.744	1309.84	1640	625.939	646.092	951.083	1030.84	646.092	14055.6	17950.4	8969.36	14423.4	882.038	864.687	30271.4	852.859	517.363	1046.3	30271.4	517.363	14055.6	17950.4	14423.4	864.687	1046.3	882.038	8969.36	517.363	1009.96	8983.34	8.89471	3.15295	0.0343385	1.37633	up	Primary bile acid biosynthesis(ko00120)
pos_7743	2,4-Dodecadienoic acid, 11-methoxy-3,7,11-trimethyl-, 1-methylethyl ester, (2Z,4E,7S)-	5276.87	8741.27	5865.3	8695.3	6069.07	8828.18	6739.31	6253.15	5667.86	7453.68	6739.31	6069.07	5276.87	8741.27	5865.3	8695.3	7453.68	6253.15	5667.86	7453.68	33371.9	60427.4	27686.4	38325	7952.83	8611.09	18972	4051.68	2786.95	4800.52	18972	2786.95	33371.9	60427.4	38325	8611.09	4800.52	7952.83	27686.4	2786.95	6959	20698.6	2.97436	1.57258	0.0485359	1.28401	up	--
pos_7744	2-[2-[2-[2-[2-[2-[(Z)-2-[2-[2-(2-Octadecoxyethoxy)ethoxy]ethoxy]ethenoxy]ethoxy]ethoxy]ethoxy]ethoxy]ethoxy]ethanol	4894.38	8401.04	7590.77	6755.64	7879.09	8465.58	5399.56	6713.38	6149.39	6198.33	5399.56	7879.09	4894.38	8401.04	7590.77	6755.64	6198.33	6713.38	6149.39	6198.33	62273.5	86965.6	47521.1	69480	6980.5	7390.01	24166.8	5600.95	3300.33	5239.17	24166.8	3300.33	62273.5	86965.6	69480	7390.01	5239.17	6980.5	47521.1	3300.33	6844.72	31891.8	4.65933	2.22012	0.0345024	1.45498	up	--
pos_7745	CE(22:6(4Z,7Z,11E,13Z,15E,19Z)-2OH(10S,17))	4862.68	10027.1	9228.4	6545.09	9566.47	9023.95	5337.7	8030.75	7768.43	6190.73	5337.7	9566.47	4862.68	10027.1	9228.4	6545.09	6190.73	8030.75	7768.43	6190.73	70720.2	92237.8	53030.1	78090.9	7272.32	7546.13	32460.6	7385.31	4571.98	7061.47	32460.6	4571.98	70720.2	92237.8	78090.9	7546.13	7061.47	7272.32	53030.1	4571.98	7658.13	36037.7	4.7058	2.23444	0.0287748	1.51227	up	--
pos_7748	Floionolic acid	5248.2	8947.53	7357.68	10535.4	7037.98	8979.07	6366.92	6591.37	6116.78	7137.47	6366.92	7037.98	5248.2	8947.53	7357.68	10535.4	7137.47	6591.37	6116.78	7137.47	49296.2	77218.7	38803	55260.6	7784.77	8430.13	30135.4	4999.26	3361.94	5225.51	30135.4	3361.94	49296.2	77218.7	55260.6	8430.13	5225.51	7784.77	38803	3361.94	7431.84	28051.5	3.77451	1.91629	0.0346735	1.40733	up	--
pos_7762	Eicosanoyl-EA	136755	231573	99378.2	197535	178336	215162	118254	221966	165948	172942	118254	178336	136755	231573	99378.2	197535	172942	221966	165948	172942	54127	57544	47389.6	64011	130842	220326	666.036	215734	116854	148754	666.036	116854	54127	57544	64011	220326	148754	130842	47389.6	116854	173785	105625	0.607789	-0.718356	0.0247668	1.51914	down	--
pos_7779	Campesterol	63689.8	83542.2	37924.2	73666.4	66591.7	82176.4	71246.4	85822.6	61714.1	67875.9	71246.4	66591.7	63689.8	83542.2	37924.2	73666.4	67875.9	85822.6	61714.1	67875.9	17038.3	36405.1	13630	18623.9	51997.9	88485.9	838.297	82107	43495.7	58629	838.297	43495.7	17038.3	36405.1	18623.9	88485.9	58629	51997.9	13630	43495.7	69425	41125.1	0.592368	-0.755435	0.0169742	1.71091	down	Steroid biosynthesis(ko00100)
pos_7796	Octadecanol	1153.68	2184.34	1150.68	1482.47	1322.92	1982.61	976.799	1665.9	1397.49	1300.57	976.799	1322.92	1153.68	2184.34	1150.68	1482.47	1300.57	1665.9	1397.49	1300.57	659.797	837.909	624.545	854.996	1254.26	1934.1	865.258	1469.09	504.512	1268.59	865.258	504.512	659.797	837.909	854.996	1934.1	1268.59	1254.26	624.545	504.512	1461.75	1027.31	0.702794	-0.508827	0.0312821	1.58495	down	--
pos_7832	Ganglioside GA2 (d18:1/24:1(15Z))	99.9419	272.177	122.406	43.9025	343.116	113.434	95.5915	96.4693	176.894	42.9204	95.5915	343.116	99.9419	272.177	122.406	43.9025	42.9204	96.4693	176.894	42.9204	814.927	1248.4	450.925	861.33	175.03	215.029	657.973	36.293	21.151	161.256	657.973	21.151	814.927	1248.4	861.33	215.029	161.256	175.03	450.925	21.151	140.685	464.231	3.29978	1.72237	0.0373401	1.34166	up	--
pos_7888	delta-Tocopherol	3.07371e-08	3.07371e-08	3.07371e-08	3.07371e-08	12.0603	3.07371e-08	3.07371e-08	3.07371e-08	3.07371e-08	3.07371e-08	3.07371e-08	12.0603	3.07371e-08	3.07371e-08	3.07371e-08	3.07371e-08	3.07371e-08	3.07371e-08	3.07371e-08	3.07371e-08	2980.38	6888.47	3047.21	3784.65	3.07371e-08	3.07371e-08	4622.35	3.07371e-08	3.07371e-08	3.07371e-08	4622.35	3.07371e-08	2980.38	6888.47	3784.65	3.07371e-08	3.07371e-08	3.07371e-08	3047.21	3.07371e-08	1.20603	2132.31	1768.04	10.7879	0.0241753	1.4434	up	Ubiquinone and other terpenoid-quinone biosynthesis(ko00130)
pos_7923	Stigmastentriol	3.07371e-08	10.5101	19.5865	2.50141	19.3856	3.07371e-08	3.46746	3.07371e-08	6.1154	3.07371e-08	3.46746	19.3856	3.07371e-08	10.5101	19.5865	2.50141	3.07371e-08	3.07371e-08	6.1154	3.07371e-08	158.137	166.325	104.216	162.678	3.07371e-08	9.73918	150.67	7.89552	3.07371e-08	3.07371e-08	150.67	3.07371e-08	158.137	166.325	162.678	9.73918	3.07371e-08	3.07371e-08	104.216	3.07371e-08	6.15665	75.966	12.3388	3.62514	0.0201247	1.57645	up	--
pos_7934	Diethylcarbamazine	428.171	668.789	473.361	179.978	927.149	472.161	427.032	230.812	514.751	399.991	427.032	927.149	428.171	668.789	473.361	179.978	399.991	230.812	514.751	399.991	4741.51	5387.34	3103.15	4939.79	403.305	564.257	1057.73	441.415	645.894	412.314	1057.73	645.894	4741.51	5387.34	4939.79	564.257	412.314	403.305	3103.15	645.894	472.22	2169.67	4.59462	2.19995	0.032983	1.51465	up	--
pos_7960	GlcCer(d18:1/9Z-18:1)	6396.09	10704.6	7715.22	7271.16	10588	8356.07	5299.49	7941.51	8376.2	5553.16	5299.49	10588	6396.09	10704.6	7715.22	7271.16	5553.16	7941.51	8376.2	5553.16	50629.6	57453.9	39215.2	57312.9	6761.71	9255.85	7836.52	6548.62	6086.28	7101.74	7836.52	6086.28	50629.6	57453.9	57312.9	9255.85	7101.74	6761.71	39215.2	6086.28	7820.15	24820.2	3.17388	1.66625	0.045998	1.4302	up	--
pos_7962	DG(21:0/PGE2/0:0)	6711.02	12731	10592.7	6008.71	13215	8648.66	5521.28	8571.39	10113.7	5534.76	5521.28	13215	6711.02	12731	10592.7	6008.71	5534.76	8571.39	10113.7	5534.76	68019.5	76035.2	50797.9	75838.9	7609.14	9642.68	19752.3	7040.75	6173.12	8001.24	19752.3	6173.12	68019.5	76035.2	75838.9	9642.68	8001.24	7609.14	50797.9	6173.12	8764.82	32891.1	3.75262	1.9079	0.036002	1.49152	up	--
pos_7963	SM(d18:0/20:2(11Z,14Z))	5396.89	12298.5	10936.5	5418.57	13553.6	7632.12	4863.99	7086.27	9400.25	4302.33	4863.99	13553.6	5396.89	12298.5	10936.5	5418.57	4302.33	7086.27	9400.25	4302.33	72760.5	81625.7	53366.8	81090.7	6524.1	8210.55	17856.1	6168.71	4623.34	6848.43	17856.1	4623.34	72760.5	81625.7	81090.7	8210.55	6848.43	6524.1	53366.8	4623.34	8088.9	33907.5	4.19185	2.06759	0.0401763	1.46473	up	--
pos_8194	Stearoyllactic acid	187.132	142.064	121.495	88.3791	123.88	235.582	75.0349	93.3096	138.495	100.641	75.0349	123.88	187.132	142.064	121.495	88.3791	100.641	93.3096	138.495	100.641	679.151	328.815	112.992	816.663	151.728	354.622	929.612	104.702	577.162	498.462	929.612	577.162	679.151	328.815	816.663	354.622	498.462	151.728	112.992	577.162	130.601	455.391	3.48688	1.80194	0.00682747	1.78591	up	--
pos_8197	Cer(t18:0/18:2(10E,12Z)+=O(9))	6040.4	8521.01	5337.15	5603.7	7581.48	7228.18	5111.96	6429.66	7086.1	5932.35	5111.96	7581.48	6040.4	8521.01	5337.15	5603.7	5932.35	6429.66	7086.1	5932.35	15128.4	20266.5	13253.7	17935.3	6603.33	9070.54	5074.55	5317.67	6664.82	6293.5	5074.55	6664.82	15128.4	20266.5	17935.3	9070.54	6293.5	6603.33	13253.7	6664.82	6487.2	10560.8	1.62795	0.703055	0.0494323	1.32981	up	--
pos_8198	Cer(t18:0/PGF1alpha)	5946.62	8886.93	6456.29	6560.36	7983.28	7413.15	5349.38	6716.17	7297.58	5730.93	5349.38	7983.28	5946.62	8886.93	6456.29	6560.36	5730.93	6716.17	7297.58	5730.93	24769.9	30911.6	20654.2	28436	6706.49	8752.94	6538.58	5425.17	6332.73	6045.74	6538.58	6332.73	24769.9	30911.6	28436	8752.94	6045.74	6706.49	20654.2	6332.73	6834.07	14457.3	2.11548	1.08098	0.0469911	1.38944	up	--
pos_8223	Stearoylcarnitine	195958	308385	250042	131275	320036	265884	121231	204007	254697	116774	121231	320036	195958	308385	250042	131275	116774	204007	254697	116774	3530.76	20917.1	4762.27	3794.52	135174	290793	8484.25	192198	120279	226139	8484.25	120279	3530.76	20917.1	3794.52	290793	226139	135174	4762.27	120279	216829	100607	0.463994	-1.10782	0.0129595	1.64407	down	--
pos_8227	Annopentocin A	148013	215950	6363.68	164628	211867	193268	114759	179716	175815	134080	114759	211867	148013	215950	6363.68	164628	134080	179716	175815	134080	614.835	527.5	191.423	376.048	119158	189784	37053.1	183034	143352	159143	37053.1	143352	614.835	527.5	376.048	189784	159143	119158	191.423	143352	154446	83323.3	0.539498	-0.890309	0.0434779	1.35067	down	--
pos_8247	Muricin E	164638	243877	8870.09	183261	231490	203644	128132	192175	192519	157893	128132	231490	164638	243877	8870.09	183261	157893	192175	192519	157893	1993.38	1976.41	1196.64	1861.16	128324	201906	43740	204762	164620	174133	43740	164620	1993.38	1976.41	1861.16	201906	174133	128324	1196.64	164620	170650	92451.3	0.54176	-0.884275	0.0413575	1.35727	down	--
pos_8284	Cer(t18:0/22:6(5Z,7Z,10Z,13Z,16Z,19Z)-OH(4))	63.7781	131.126	1295.11	210.359	205.531	304.67	63.6549	230.054	131.175	200.899	63.6549	205.531	63.7781	131.126	1295.11	210.359	200.899	230.054	131.175	200.899	4042.8	10072.1	3443.5	4402.84	214.298	262.506	4305.94	56.2232	53.8482	187.951	4305.94	53.8482	4042.8	10072.1	4402.84	262.506	187.951	214.298	3443.5	53.8482	283.636	2704.2	9.53407	3.25309	0.0429154	1.28028	up	--
pos_8363	Ser Gly Lys	156.671	235.062	4.13359	175.275	418.811	359.793	264.477	142.55	198.057	144.536	264.477	418.811	156.671	235.062	4.13359	175.275	144.536	142.55	198.057	144.536	3.07371e-08	3.07371e-08	7.61384	3.07371e-08	116.576	279.432	3.07371e-08	251.17	209.412	118.13	3.07371e-08	209.412	3.07371e-08	3.07371e-08	3.07371e-08	279.432	118.13	116.576	7.61384	209.412	209.937	98.2334	0.467919	-1.09567	0.0447157	1.33583	down	--
pos_8368	22-Acetylpriverogenin B	95356	128064	1792.07	91831.9	134059	97003.4	69843.5	85803.8	100540	88497.3	69843.5	134059	95356	128064	1792.07	91831.9	88497.3	85803.8	100540	88497.3	2422.48	2712.69	1818.6	2794.87	64293.8	108839	21944.7	110010	102281	71308	21944.7	102281	2422.48	2712.69	2794.87	108839	71308	64293.8	1818.6	102281	89279.1	48842.5	0.547077	-0.870185	0.0470944	1.31215	down	--
pos_8424	Ethyl undecanoate	12263.8	17518.6	171.905	12054.5	17538.4	11669.7	9515.73	10821.8	12895.8	11352.8	9515.73	17538.4	12263.8	17518.6	171.905	12054.5	11352.8	10821.8	12895.8	11352.8	3.07371e-08	3.07371e-08	3.07371e-08	3.07371e-08	7994.16	13737.3	3.07371e-08	14872.5	13445	8624	3.07371e-08	13445	3.07371e-08	3.07371e-08	3.07371e-08	13737.3	8624	7994.16	3.07371e-08	13445	11580.3	5867.3	0.506662	-0.980904	0.0402545	1.34336	down	--
pos_8426	3-(2-Butynyl)-5-methyl-2-(piperazin-1-yl)-3,5-dihydroimidazo[4,5-d]pyridazin-4-one	191.788	303.296	3.07371e-08	202.307	351.389	244.815	224.21	221.446	224.641	178.043	224.21	351.389	191.788	303.296	3.07371e-08	202.307	178.043	221.446	224.641	178.043	3.07371e-08	3.07371e-08	3.07371e-08	3.07371e-08	139.782	244.321	3.07371e-08	264.226	261.824	188.529	3.07371e-08	261.824	3.07371e-08	3.07371e-08	3.07371e-08	244.321	188.529	139.782	3.07371e-08	261.824	214.193	109.868	0.512939	-0.96314	0.0447754	1.31558	down	--
pos_8443	(1R,2R,4R,5S)-(+)-p-Menthane-2,5-diol	1679.17	2481.1	5.89949	1656.71	2467.3	1605.78	1416.85	1547.23	1793	1577.21	1416.85	2467.3	1679.17	2481.1	5.89949	1656.71	1577.21	1547.23	1793	1577.21	3.07371e-08	3.07371e-08	3.07371e-08	108.044	1086.41	1939.48	57.8348	2142.07	1873.38	1168.42	57.8348	1873.38	3.07371e-08	3.07371e-08	108.044	1939.48	1168.42	1086.41	3.07371e-08	1873.38	1623.02	837.563	0.516051	-0.954415	0.0428532	1.3357	down	--
pos_8444	Convolvulinolic acid	15466.5	22433.9	168.87	15445.4	22152.3	14933.7	11964	14170	16454.6	14524.8	11964	22152.3	15466.5	22433.9	168.87	15445.4	14524.8	14170	16454.6	14524.8	3.07371e-08	3.07371e-08	3.07371e-08	3.07371e-08	10234.4	17514.8	349.809	19195.4	17044.7	11191	349.809	17044.7	3.07371e-08	3.07371e-08	3.07371e-08	17514.8	11191	10234.4	3.07371e-08	17044.7	14771.4	7553.02	0.511327	-0.967683	0.0418697	1.33539	down	--
pos_8479	1,1,3,3-tetramethylcyclopentane	134.029	255.583	3.07371e-08	155.298	229.087	136.078	143.316	121.673	156.874	140.731	143.316	229.087	134.029	255.583	3.07371e-08	155.298	140.731	121.673	156.874	140.731	3.07371e-08	3.07371e-08	3.07371e-08	3.07371e-08	86.7159	153.368	3.07371e-08	207.663	165.461	85.7333	3.07371e-08	165.461	3.07371e-08	3.07371e-08	3.07371e-08	153.368	85.7333	86.7159	3.07371e-08	165.461	147.267	69.8942	0.474609	-1.07519	0.0336656	1.38628	down	--
pos_8527	Majonoside R1	84.4781	133.178	41.3542	217.065	99.763	122.799	96.7426	180.074	73.0694	135.748	96.7426	99.763	84.4781	133.178	41.3542	217.065	135.748	180.074	73.0694	135.748	1.14153	6.93664	0.340559	2.46258	79.7587	124.945	24.328	133.426	108.958	116.992	24.328	108.958	1.14153	6.93664	2.46258	124.945	116.992	79.7587	0.340559	108.958	118.427	59.929	0.506041	-0.982675	0.0283794	1.49503	down	--
pos_8537	L-N2-(2-Carboxyethyl)arginine	108.841	206.536	3.07371e-08	65.4149	158.803	97.7917	102.765	48.0227	80.7632	80.3883	102.765	158.803	108.841	206.536	3.07371e-08	65.4149	80.3883	48.0227	80.7632	80.3883	3.07371e-08	3.07371e-08	3.07371e-08	53.6429	44.7485	108.775	3.07371e-08	107.114	104.96	31.6786	3.07371e-08	104.96	3.07371e-08	3.07371e-08	53.6429	108.775	31.6786	44.7485	3.07371e-08	104.96	94.9326	45.092	0.474989	-1.07403	0.0475334	1.33254	down	--
pos_8618	Uridine 5'-diphosphate	784.155	1184.08	1163.66	1433.76	891.168	1425.5	534.539	2055.56	1052.8	1000.99	534.539	891.168	784.155	1184.08	1163.66	1433.76	1000.99	2055.56	1052.8	1000.99	3.07371e-08	3.51784	3.07371e-08	3.07371e-08	841.619	1099.13	3.07371e-08	1186.06	793.079	1674.37	3.07371e-08	793.079	3.07371e-08	3.51784	3.07371e-08	1099.13	1674.37	841.619	3.07371e-08	793.079	1152.62	559.778	0.485657	-1.04199	0.0257732	1.43593	down	Pyrimidine metabolism(ko00240);;Neuroactive ligand-receptor interaction(ko04080)
pos_8661	Goshonoside F1	304.38	417.358	77.8669	387.872	413.822	373.254	253.026	353.119	342.232	289.038	253.026	413.822	304.38	417.358	77.8669	387.872	289.038	353.119	342.232	289.038	53.2181	3.07371e-08	46.452	94.5229	257.991	378.74	7.01427	406.878	337.988	313.173	7.01427	337.988	53.2181	3.07371e-08	94.5229	378.74	313.173	257.991	46.452	337.988	321.197	189.598	0.590285	-0.760516	0.0473958	1.30099	down	--
pos_8738	22alpha-Hydroxy-campesterol	16363.5	31015.5	34493	22960.2	25340.7	29541.6	16940	23172.5	20033.8	18857.3	16940	25340.7	16363.5	31015.5	34493	22960.2	18857.3	23172.5	20033.8	18857.3	1522.56	5465.54	1268.13	1426.57	13863	23004.5	1945.37	26544	10772.5	22115.9	1945.37	10772.5	1522.56	5465.54	1426.57	23004.5	22115.9	13863	1268.13	10772.5	23871.8	10792.8	0.452115	-1.14524	0.0031668	1.90426	down	--
pos_8919	(5E)-5-[(3Ar,4S,5S,6aR)-5-hydroxy-4-[(E,3R)-3-hydroxyoct-1-enyl]-3,3a,4,5,6,6a-hexahydro-1H-pentalen-2-ylidene]pentanoic acid	28.9752	71.0158	3.07371e-08	54.3558	57.9765	60.3201	33.3287	72.7651	41.1397	44.2993	33.3287	57.9765	28.9752	71.0158	3.07371e-08	54.3558	44.2993	72.7651	41.1397	44.2993	3.07371e-08	3.07371e-08	3.07371e-08	3.07371e-08	31.3495	47.9454	3.07371e-08	62.7116	37.3233	48.2922	3.07371e-08	37.3233	3.07371e-08	3.07371e-08	3.07371e-08	47.9454	48.2922	31.3495	3.07371e-08	37.3233	46.4176	22.7622	0.490378	-1.02803	0.0388314	1.34792	down	--
pos_9004	2,3-Didehydrosparteine	1487.27	2100.5	14.2318	1600.97	1746.18	1679.95	1247.47	1727.12	1466.37	2151.99	1247.47	1746.18	1487.27	2100.5	14.2318	1600.97	2151.99	1727.12	1466.37	2151.99	3.07371e-08	3.07371e-08	3.07371e-08	3.07371e-08	1168.86	1796.86	5.75438	1807.57	1695.67	1589.72	5.75438	1695.67	3.07371e-08	3.07371e-08	3.07371e-08	1796.86	1589.72	1168.86	3.07371e-08	1695.67	1522.2	806.442	0.529786	-0.916519	0.0471682	1.31128	down	--
pos_9012	Neomenthol-glucuronide	1632.04	2324.73	29.216	1751.43	1920.68	1799.93	1624.01	1687.19	1613.45	2816.98	1624.01	1920.68	1632.04	2324.73	29.216	1751.43	2816.98	1687.19	1613.45	2816.98	3.07371e-08	3.07371e-08	3.07371e-08	3.07371e-08	1198.11	1924.86	23.411	1879.11	1935.96	1739.38	23.411	1935.96	3.07371e-08	3.07371e-08	3.07371e-08	1924.86	1739.38	1198.11	3.07371e-08	1935.96	1719.97	870.082	0.505872	-0.983156	0.0351737	1.3709	down	--
pos_9020	solasodine 3-O-beta-D-glucopyranoside	24444.8	37223.6	5235.67	31685.3	30390	31652.2	24490.4	30195.2	26408.8	40154.2	24490.4	30390	24444.8	37223.6	5235.67	31685.3	40154.2	30195.2	26408.8	40154.2	2796	5622.76	1727.02	3190.61	19954.9	30955.9	7961.11	30622.1	27350	29346.9	7961.11	27350	2796	5622.76	3190.61	30955.9	29346.9	19954.9	1727.02	27350	28188	15952.7	0.56594	-0.821279	0.0269889	1.46675	down	--
pos_9021	Linoleate	568.491	1302.52	1878.08	2075.64	1021.88	1220.38	678.859	902.527	895.164	923.067	678.859	1021.88	568.491	1302.52	1878.08	2075.64	923.067	902.527	895.164	923.067	4070.62	11782.8	6404.09	9327.81	671.191	988.507	11866	905.017	520.286	946.565	11866	520.286	4070.62	11782.8	9327.81	988.507	946.565	671.191	6404.09	520.286	1146.66	4748.28	4.14097	2.04997	0.0399945	1.27359	up	Biosynthesis of unsaturated fatty acids(ko01040);;Linoleic acid metabolism(ko00591)
pos_9022	5-Hydroxycapsanthin-5,6-epoxide	30345.1	47068.2	7383.34	40754.4	38218.6	39544.9	29910.1	38925.6	33493.2	47898.5	29910.1	38218.6	30345.1	47068.2	7383.34	40754.4	47898.5	38925.6	33493.2	47898.5	2507.65	2887.54	1065.06	2053.64	25064.5	38893.9	32354	38573.3	33707.7	36131.2	32354	33707.7	2507.65	2887.54	2053.64	38893.9	36131.2	25064.5	1065.06	33707.7	35354.2	21323.8	0.603149	-0.729413	0.0463106	1.38331	down	--
pos_9023	MG(14:0/0:0/0:0)	787.75	1923.16	4025.31	2278.24	1709.64	2018.4	1164.17	1306.87	1233.87	1186.77	1164.17	1709.64	787.75	1923.16	4025.31	2278.24	1186.77	1306.87	1233.87	1186.77	12057.9	27915.1	16735.8	24442.1	1141.6	1362.54	25617.2	1401.73	490.029	1423.3	25617.2	490.029	12057.9	27915.1	24442.1	1362.54	1423.3	1141.6	16735.8	490.029	1763.42	11258.7	6.38461	2.6746	0.02873	1.4014	up	--
pos_9027	DG(a-25:0/LTE4/0:0)	6785.31	13981.5	19039.4	11324.8	14724.8	12981.9	7730.65	10539.5	9945.55	7698.17	7730.65	14724.8	6785.31	13981.5	19039.4	11324.8	7698.17	10539.5	9945.55	7698.17	108219	166060	95493.6	143328	8620.37	10516.8	52168.6	9719.41	5195.41	9549.3	52168.6	5195.41	108219	166060	143328	10516.8	9549.3	8620.37	95493.6	5195.41	11475.2	60887.2	5.306	2.40762	0.0336189	1.45265	up	--
pos_9029	Cerebroside B	5199.96	11465.3	20589.8	9756.48	8338.2	9394.14	8030.93	7983.17	6902.46	8240.11	8030.93	8338.2	5199.96	11465.3	20589.8	9756.48	8240.11	7983.17	6902.46	8240.11	69277.2	153531	80069.4	118916	7516.43	8370.3	57745.8	6374.63	2876.61	6599.17	57745.8	2876.61	69277.2	153531	118916	8370.3	6599.17	7516.43	80069.4	2876.61	9590.06	51127.6	5.33131	2.41449	0.0382481	1.35802	up	--
pos_9042	(2R*,3R*)-1,2,3-Butanetriol	1278.97	1503.31	59.2284	1447.49	1557.04	1297.5	32.9926	1724.76	1506.93	1257.45	32.9926	1557.04	1278.97	1503.31	59.2284	1447.49	1257.45	1724.76	1506.93	1257.45	19014.2	40336.8	22049.3	29992.9	1145.58	1675.55	3.07371e-08	1570.15	1372.12	1325.91	3.07371e-08	1372.12	19014.2	40336.8	29992.9	1675.55	1325.91	1145.58	22049.3	1372.12	1166.57	11848.3	10.1565	3.34434	0.0488676	1.34628	up	--
pos_9064	5-Fluoro-adb, (+/-)-	387.719	541.434	3.07371e-08	575.704	558.258	465.947	454.058	448.967	420.141	291.666	454.058	558.258	387.719	541.434	3.07371e-08	575.704	291.666	448.967	420.141	291.666	4.58929	6.85835	4.36467	3.75181	263.932	472.492	3.07371e-08	525.08	377.545	309.983	3.07371e-08	377.545	4.58929	6.85835	3.75181	472.492	309.983	263.932	4.36467	377.545	414.389	196.859	0.475059	-1.07382	0.0224533	1.52708	down	--
pos_9093	4-Keto-2-undecylpyrroline	271.551	389.953	405.543	285.209	352.247	368.201	220.914	518.824	416.736	273.022	220.914	352.247	271.551	389.953	405.543	285.209	273.022	518.824	416.736	273.022	3.07371e-08	3.07371e-08	0.599388	8.45334	338.894	354.25	22.2924	353.587	224.239	527.95	22.2924	224.239	3.07371e-08	3.07371e-08	8.45334	354.25	527.95	338.894	0.599388	224.239	350.22	183.026	0.522604	-0.936209	0.0319166	1.42174	down	--
pos_9118	Icosenoic acid	14021	30162.9	14431.9	21440.2	15518.6	26096.9	16806.7	23795.5	17691	17107.2	16806.7	15518.6	14021	30162.9	14431.9	21440.2	17107.2	23795.5	17691	17107.2	252.235	1611.91	657.223	3826.65	12179.5	20451.6	10408.9	20940.6	1045.28	20550.9	10408.9	1045.28	252.235	1611.91	3826.65	20451.6	20550.9	12179.5	657.223	1045.28	19707.2	9192.49	0.466453	-1.1002	0.006089	1.88156	down	Biosynthesis of unsaturated fatty acids(ko01040)
pos_9119	alpha-Tocopherol	168623	315706	178949	242925	186219	301322	182238	265335	204360	188304	182238	186219	168623	315706	178949	242925	188304	265335	204360	188304	1976.71	21673.1	4428.85	2847.57	144465	240232	276.536	235704	19537.1	240197	276.536	19537.1	1976.71	21673.1	2847.57	240232	240197	144465	4428.85	19537.1	223398	91133.8	0.407943	-1.29356	0.00468097	1.91074	down	Ubiquinone and other terpenoid-quinone biosynthesis(ko00130);;Ferroptosis(ko04216);;Vitamin digestion and absorption(ko04977)
pos_9192	Methyl-[10]-gingerol	3265.67	4049.49	5849.12	5206.04	5542.94	6274.68	2142.67	6623.78	3347.27	4319.82	2142.67	5542.94	3265.67	4049.49	5849.12	5206.04	4319.82	6623.78	3347.27	4319.82	768.564	281.134	176.245	307.289	4419.43	5329.64	1828.07	5024.08	4044.05	5504.72	1828.07	4044.05	768.564	281.134	307.289	5329.64	5504.72	4419.43	176.245	4044.05	4662.15	2768.32	0.593787	-0.751983	0.0436614	1.33647	down	--
pos_9199	Desglucodesrhamnoparillin	3579.35	4601.37	7118.41	5812.33	6132.24	7142.2	2368.02	7550.36	3781.48	4816.94	2368.02	6132.24	3579.35	4601.37	7118.41	5812.33	4816.94	7550.36	3781.48	4816.94	2060.51	432.927	322.85	531.253	4802.56	5843.46	1127.64	5507.67	4461.32	6280.56	1127.64	4461.32	2060.51	432.927	531.253	5843.46	6280.56	4802.56	322.85	4461.32	5290.27	3137.07	0.59299	-0.753921	0.0381196	1.31764	down	--
pos_9209	Mucronine D	2927.12	3824.79	5639.99	4619.86	4983.22	5937.56	1954.45	5853.09	3065.18	3954.19	1954.45	4983.22	2927.12	3824.79	5639.99	4619.86	3954.19	5853.09	3065.18	3954.19	1819.57	422.713	231.433	406.581	3861.36	4711.24	1175.48	4455.28	3538.73	4986.54	1175.48	3538.73	1819.57	422.713	406.581	4711.24	4986.54	3861.36	231.433	3538.73	4275.94	2560.89	0.598907	-0.739596	0.0359419	1.33278	down	--
pos_921	Lathosterol	187.552	323.19	84.9315	331.688	306.083	333.656	242.144	341.595	183.336	290.624	242.144	306.083	187.552	323.19	84.9315	331.688	290.624	341.595	183.336	290.624	16.7587	16.1905	0.596427	7.89424	102.115	260.983	3.07371e-08	392.113	68.0488	194.002	3.07371e-08	68.0488	16.7587	16.1905	7.89424	260.983	194.002	102.115	0.596427	68.0488	262.48	105.87	0.403346	-1.30991	0.00715671	1.75625	down	Steroid biosynthesis(ko00100)
pos_9217	PA(24:0/PGF1alpha)	63596.7	86369.5	38903.3	88684.9	81322.2	94671.2	44915.1	112279	68045.6	70778	44915.1	81322.2	63596.7	86369.5	38903.3	88684.9	70778	112279	68045.6	70778	2918.18	4500.88	2297.72	3180.53	61454.8	83189.2	29183.5	84034.8	67320.6	83648.2	29183.5	67320.6	2918.18	4500.88	3180.53	83189.2	83648.2	61454.8	2297.72	67320.6	74956.5	42172.8	0.562631	-0.82974	0.0306096	1.43926	down	--
pos_9223	Andrographolide	308.264	383.246	3.07371e-08	370.187	364.874	343.349	207.819	373.903	308.484	233.122	207.819	364.874	308.264	383.246	3.07371e-08	370.187	233.122	373.903	308.484	233.122	5.62128	14.0949	7.45079	14.1805	220.895	335.673	131.75	299.595	317.568	284.258	131.75	317.568	5.62128	14.0949	14.1805	335.673	284.258	220.895	7.45079	317.568	289.325	163.109	0.563756	-0.826858	0.0458866	1.33352	down	--
pos_9225	DG(O-18:0/2:0/0:0)	177.2	484.596	34.3865	183.045	286.272	236.335	249.575	244.17	202.292	187.578	249.575	286.272	177.2	484.596	34.3865	183.045	187.578	244.17	202.292	187.578	18581.5	25177.4	18160	24922.7	141.156	228.797	33.724	215.286	193.984	207.693	33.724	193.984	18581.5	25177.4	24922.7	228.797	207.693	141.156	18160	193.984	228.545	8786.21	38.4441	5.26469	0.0408667	1.45513	up	--
pos_9233	PA(a-25:0/PGJ2)	46091	60709.9	13520.5	57029	57809	60755.9	29848.2	65872.5	47999.9	47515.4	29848.2	57809	46091	60709.9	13520.5	57029	47515.4	65872.5	47999.9	47515.4	2060.82	2903.77	1229.51	1884.13	41523.9	60581.6	1124.11	54114.3	47071.4	52008.7	1124.11	47071.4	2060.82	2903.77	1884.13	60581.6	52008.7	41523.9	1229.51	47071.4	48715.1	26450.2	0.542957	-0.881089	0.0379759	1.38115	down	--
pos_9254	16alpha-Hydroxydehydroepiandrosterone	159.702	211.352	3.07371e-08	183.294	159.802	184.332	108.616	212.791	182.218	131.254	108.616	159.802	159.702	211.352	3.07371e-08	183.294	131.254	212.791	182.218	131.254	3.07371e-08	3.07371e-08	3.07371e-08	3.07371e-08	123.48	186.867	3.07371e-08	168.192	142.522	156.849	3.07371e-08	142.522	3.07371e-08	3.07371e-08	3.07371e-08	186.867	156.849	123.48	3.07371e-08	142.522	153.336	77.7909	0.507323	-0.979023	0.0357847	1.38528	down	Steroid hormone biosynthesis(ko00140)
pos_9262	PS(20:2(11Z,14Z)/22:1(13Z))	70590.5	97487.2	31072.7	88930.4	82217.5	96731	48825.2	114063	76916.8	72825.5	48825.2	82217.5	70590.5	97487.2	31072.7	88930.4	72825.5	114063	76916.8	72825.5	3575.9	4678.59	2851.49	3850.45	60577.8	84441.9	24277.2	89093.2	70226.5	86744.3	24277.2	70226.5	3575.9	4678.59	3850.45	84441.9	86744.3	60577.8	2851.49	70226.5	77966	43031.7	0.551929	-0.857444	0.028049	1.44428	down	--
pos_9263	Rhodinyl butyrate	59050.7	86154	93221.3	76906.2	95585.2	106942	48948.2	97300.9	61154.1	85509.8	48948.2	95585.2	59050.7	86154	93221.3	76906.2	85509.8	97300.9	61154.1	85509.8	21484.5	43372.3	9699.39	11119	75062.1	87618.9	6725.2	76838.9	75788.5	99725.6	6725.2	75788.5	21484.5	43372.3	11119	87618.9	99725.6	75062.1	9699.39	75788.5	81077.2	50743.4	0.625866	-0.676075	0.0345626	1.41554	down	--
pos_9273	(6E,8R,10Z)-8-hydroxy-3-oxohexadecadienoic acid	173.096	219.084	3.07371e-08	291.053	154.682	171.137	142.139	288.291	195.738	139.615	142.139	154.682	173.096	219.084	3.07371e-08	291.053	139.615	288.291	195.738	139.615	3.07371e-08	3.07371e-08	3.07371e-08	3.07371e-08	127.401	184.26	3.07371e-08	226.945	160.244	178.464	3.07371e-08	160.244	3.07371e-08	3.07371e-08	3.07371e-08	184.26	178.464	127.401	3.07371e-08	160.244	177.483	87.7315	0.494308	-1.01652	0.0380731	1.37366	down	--
pos_9275	omega-hydroxyfinasteride	192.358	184.114	113.992	527.15	147.302	225.966	120.698	431.557	186.635	150.164	120.698	147.302	192.358	184.114	113.992	527.15	150.164	431.557	186.635	150.164	89.1074	73.1882	20.1274	29.8965	181.925	188.523	0.0713881	171.886	186.539	236.311	0.0713881	186.539	89.1074	73.1882	29.8965	188.523	236.311	181.925	20.1274	186.539	227.994	117.758	0.516495	-0.953175	0.0488237	1.28553	down	--
pos_9286	Dexanabinol	202726	273383	76076.7	240373	237392	255635	135420	284667	217571	196412	135420	237392	202726	273383	76076.7	240373	196412	284667	217571	196412	13001	17765.4	7062.88	10342	167427	246961	41756.2	236749	196601	227290	41756.2	196601	13001	17765.4	10342	246961	227290	167427	7062.88	196601	211966	116496	0.549597	-0.863555	0.0284514	1.45439	down	--
pos_9292	DG(12:0/22:6(5Z,8E,10Z,13Z,15E,19Z)-2OH(7S, 17S)/0:0)	1407.42	1832.69	866.221	2389.93	1540.45	1504.39	1577.37	1861.25	1488.35	1400.89	1577.37	1540.45	1407.42	1832.69	866.221	2389.93	1400.89	1861.25	1488.35	1400.89	1478.86	292.278	219.888	342.14	1192.76	1681.51	1171.18	1419.03	1485.94	1394.84	1171.18	1485.94	1478.86	292.278	342.14	1681.51	1394.84	1192.76	219.888	1485.94	1586.9	1067.84	0.672913	-0.571508	0.0288193	1.42703	down	--
pos_9327	(3S,4S,6R,7S)-1,10-Bisaboladiene-3,4-diol	430.626	672.233	1.89406	527.413	503.298	486.581	434.205	429.148	438.505	782.036	434.205	503.298	430.626	672.233	1.89406	527.413	782.036	429.148	438.505	782.036	3.07371e-08	7.2327	6.81893	15.3644	318.32	520.629	3.07371e-08	486.008	548.715	497.082	3.07371e-08	548.715	3.07371e-08	7.2327	15.3644	520.629	497.082	318.32	6.81893	548.715	470.594	240.017	0.51003	-0.971346	0.0381786	1.35536	down	--
pos_9335	2'-Deamino-2'-hydroxyparomamine	123.699	158.123	345.597	84.5412	214.831	175.239	131.739	132.247	139.514	160.371	131.739	214.831	123.699	158.123	345.597	84.5412	160.371	132.247	139.514	160.371	3.07371e-08	3.07371e-08	3.07371e-08	3.07371e-08	109.263	182.732	3.07371e-08	192.652	181.017	130.762	3.07371e-08	181.017	3.07371e-08	3.07371e-08	3.07371e-08	182.732	130.762	109.263	3.07371e-08	181.017	166.59	79.6425	0.478075	-1.06469	0.0261825	1.43036	down	Neomycin, kanamycin and gentamicin biosynthesis(ko00524)
pos_9337	22-Angeloylbarringtogenol C	3892.49	5014.75	330.481	4848.49	3890.57	3836.99	2632.89	4894.16	3869.62	3621.51	2632.89	3890.57	3892.49	5014.75	330.481	4848.49	3621.51	4894.16	3869.62	3621.51	619.015	15.823	36.3517	77.5901	2963.07	4450.65	212.387	4133.25	3907.08	3433.27	212.387	3907.08	619.015	15.823	77.5901	4450.65	3433.27	2963.07	36.3517	3907.08	3683.2	1984.85	0.538893	-0.891928	0.0379355	1.36752	down	--
pos_9338	Azitromycin	304178	402652	47640.7	343903	350305	363102	200380	390730	321643	289496	200380	350305	304178	402652	47640.7	343903	289496	390730	321643	289496	8568.54	10515.8	6695.28	9785.11	233980	359562	75115.6	351326	292684	316084	75115.6	292684	8568.54	10515.8	9785.11	359562	316084	233980	6695.28	292684	301403	166432	0.55219	-0.856764	0.038942	1.37597	down	--
pos_9372	Palmitoyl Serinol	2.28982	1.52571	17.3903	0.324596	70.3461	3.30491	55.6031	1.06367	8.17871	1.73128	55.6031	70.3461	2.28982	1.52571	17.3903	0.324596	1.73128	1.06367	8.17871	1.73128	10295.9	10235.3	12859.3	16318.5	5.80832	2.90762	3.07371e-08	10.0903	51.4478	0.596792	3.07371e-08	51.4478	10295.9	10235.3	16318.5	2.90762	0.596792	5.80832	12859.3	51.4478	16.1758	4977.98	307.742	8.26558	0.0419384	1.49632	up	--
pos_9404	20-COOH-Leukotriene B4	1478.96	2335.04	70.7914	1619.58	1617.39	1724.36	1233.27	1861.14	1642.72	1528.61	1233.27	1617.39	1478.96	2335.04	70.7914	1619.58	1528.61	1861.14	1642.72	1528.61	4.78094	7.57644	3.07371e-08	5.90353	1015.34	1775.66	3.07371e-08	1868.18	1311.32	1366.93	3.07371e-08	1311.32	4.78094	7.57644	5.90353	1775.66	1366.93	1015.34	3.07371e-08	1311.32	1511.18	735.57	0.486751	-1.03875	0.0249832	1.4836	down	Arachidonic acid metabolism(ko00590)
pos_9415	PA(20:1(11Z)/20:4(5Z,8Z,11Z,14Z)-OH(20))	1504.11	2650.56	3359.54	3449.43	1459.48	1438.3	729.733	2601.77	2155.96	1203.69	729.733	1459.48	1504.11	2650.56	3359.54	3449.43	1203.69	2601.77	2155.96	1203.69	40403.9	42830.5	31665.8	44266.1	1251.45	1006.72	9971.47	1602.65	1560.26	1384.01	9971.47	1560.26	40403.9	42830.5	44266.1	1006.72	1384.01	1251.45	31665.8	1560.26	2055.26	17594.3	8.56062	3.09772	0.0332193	1.52893	up	--
pos_9418	PG(i-24:0/22:6(4Z,7Z,11E,13Z,15E,19Z)-2OH(10S,17))	3.07371e-08	3.07371e-08	5088.61	571.418	3.07371e-08	3.07371e-08	3.07371e-08	1272.28	3.07371e-08	3.07371e-08	3.07371e-08	3.07371e-08	3.07371e-08	3.07371e-08	5088.61	571.418	3.07371e-08	1272.28	3.07371e-08	3.07371e-08	16852.2	33922.7	18258	28185	3.07371e-08	3.07371e-08	12178.9	3.07371e-08	3.07371e-08	3.07371e-08	12178.9	3.07371e-08	16852.2	33922.7	28185	3.07371e-08	3.07371e-08	3.07371e-08	18258	3.07371e-08	693.231	10939.7	15.7807	3.98009	0.0342986	1.41226	up	--
pos_9432	PE(18:0/18:3(9,11,15)-OH(13))	3239.49	4773.57	6379.26	5634.09	3758.52	4237.86	2136.2	4709.98	3777.75	2763.14	2136.2	3758.52	3239.49	4773.57	6379.26	5634.09	2763.14	4709.98	3777.75	2763.14	36474.9	36629.6	27353.6	39113.9	3074.83	3719.23	10795.3	3458.94	3518.43	3438.48	10795.3	3518.43	36474.9	36629.6	39113.9	3719.23	3438.48	3074.83	27353.6	3518.43	4140.99	16757.7	4.0468	2.01678	0.0347887	1.51759	up	--
pos_9433	Glycerol 2-(9Z,12Z-octadecadienoate) 1-hexadecanoate 3-O-[alpha-D-galactopyranosyl-(1->6)-beta-D-galactopyranoside]	3.07371e-08	3.07371e-08	2283.73	258.687	3.07371e-08	3.07371e-08	3.07371e-08	171.934	3.07371e-08	3.07371e-08	3.07371e-08	3.07371e-08	3.07371e-08	3.07371e-08	2283.73	258.687	3.07371e-08	171.934	3.07371e-08	3.07371e-08	3323.71	5428.93	3655.04	5262.19	3.07371e-08	3.07371e-08	2423.28	13.9545	3.07371e-08	3.07371e-08	2423.28	3.07371e-08	3323.71	5428.93	5262.19	3.07371e-08	3.07371e-08	3.07371e-08	3655.04	3.07371e-08	271.435	2010.71	7.4077	2.88903	0.0427805	1.35587	up	--
pos_9441	Isoleucyl-Lysine	148.692	258.159	291.203	282.787	177.743	283.257	140.591	307.848	126.937	184.984	140.591	177.743	148.692	258.159	291.203	282.787	184.984	307.848	126.937	184.984	1728.72	3464.24	2025.01	2220.9	182.228	226.886	447.439	194.696	171.387	233.49	447.439	171.387	1728.72	3464.24	2220.9	226.886	233.49	182.228	2025.01	171.387	220.22	1089.5	4.94732	2.30665	0.0450794	1.34816	up	--
pos_9492	1,20-Eicosanediol	647.989	1291.08	1201.41	1170.79	969.757	1423.82	686.067	1142.64	980.086	952.464	686.067	969.757	647.989	1291.08	1201.41	1170.79	952.464	1142.64	980.086	952.464	343.449	287.275	249.005	296.89	853.372	1333.52	3.07371e-08	1119.05	577.706	954.96	3.07371e-08	577.706	343.449	287.275	296.89	1333.52	954.96	853.372	249.005	577.706	1046.61	601.523	0.574734	-0.799034	0.0143586	1.65809	down	--
pos_9508	PC(P-18:0/PGE1)	3.07371e-08	3.07371e-08	301.216	964.142	3.07371e-08	3.07371e-08	3.07371e-08	239.407	119.073	3.07371e-08	3.07371e-08	3.07371e-08	3.07371e-08	3.07371e-08	301.216	964.142	3.07371e-08	239.407	119.073	3.07371e-08	39100.1	77104.9	40446.8	46032.5	242.811	3.07371e-08	19924	3.07371e-08	3.07371e-08	232.417	19924	3.07371e-08	39100.1	77104.9	46032.5	3.07371e-08	232.417	242.811	40446.8	3.07371e-08	162.384	22308.4	137.38	7.10203	0.029871	1.45024	up	--
pos_9546	DG(12:0/18:1(12Z)-2OH(9,10)/0:0)	531057	706235	29038.5	517171	699103	575818	402105	529674	562071	508388	402105	699103	531057	706235	29038.5	517171	508388	529674	562071	508388	10581.4	16108.9	8154.16	12406.1	370881	612236	9298.74	641056	550064	459601	9298.74	550064	10581.4	16108.9	12406.1	612236	459601	370881	8154.16	550064	506066	269039	0.531628	-0.911512	0.0425596	1.3371	down	--
pos_9566	Trilobalicin	83749	119711	28685.1	92043	112558	99437.3	72393.8	92581.7	92966.1	79457.2	72393.8	112558	83749	119711	28685.1	92043	79457.2	92581.7	92966.1	79457.2	12999.1	17610.6	10194.2	21393.9	62770	101031	3063.53	112009	89904.7	78783.4	3063.53	89904.7	12999.1	17610.6	21393.9	101031	78783.4	62770	10194.2	89904.7	87358.2	50975.9	0.583527	-0.777128	0.0336939	1.41073	down	--
pos_9604	Valylarginine	68.8369	76.0887	3.07371e-08	88.0693	54.1155	64.8578	50.1426	66.2114	64.6577	48.6915	50.1426	54.1155	68.8369	76.0887	3.07371e-08	88.0693	48.6915	66.2114	64.6577	48.6915	3.07371e-08	3.07371e-08	3.07371e-08	3.07371e-08	43.0665	63.5826	3.07371e-08	50.4549	59.1841	63.5197	3.07371e-08	59.1841	3.07371e-08	3.07371e-08	3.07371e-08	63.5826	63.5197	43.0665	3.07371e-08	59.1841	58.1671	27.9808	0.481041	-1.05577	0.0232054	1.49273	down	--
pos_9617	L-Histidinol	63.6811	73.7069	3.89105	142.225	58.9748	81.673	71.0763	147.616	74.6418	67.5423	71.0763	58.9748	63.6811	73.7069	3.89105	142.225	67.5423	147.616	74.6418	67.5423	3.07371e-08	3.07371e-08	3.07371e-08	3.07371e-08	49.6049	77.651	3.07371e-08	105.392	59.503	72.4895	3.07371e-08	59.503	3.07371e-08	3.07371e-08	3.07371e-08	77.651	72.4895	49.6049	3.07371e-08	59.503	78.5029	36.464	0.464493	-1.10627	0.0343028	1.39996	down	Histidine metabolism(ko00340)
pos_9618	Pentadecanedioylcarnitine	3738.52	4971.97	388.181	5244.27	4097.94	4927.08	2742.1	5867.41	4203.36	3444.07	2742.1	4097.94	3738.52	4971.97	388.181	5244.27	3444.07	5867.41	4203.36	3444.07	185.192	242.692	177.617	285.346	3085.73	4643.61	1967.51	4504.32	3417.18	4196.48	1967.51	3417.18	185.192	242.692	285.346	4643.61	4196.48	3085.73	177.617	3417.18	3962.49	2270.57	0.573015	-0.803354	0.0448402	1.36155	down	--
pos_9624	Epoxomicin	32.4433	3.07371e-08	22.5373	94.5151	17.0859	12.9201	3.07371e-08	57.3446	3.07371e-08	14.5342	3.07371e-08	17.0859	32.4433	3.07371e-08	22.5373	94.5151	14.5342	57.3446	3.07371e-08	14.5342	611.038	1191.61	670.731	673.651	26.2776	31.0511	201.097	3.07371e-08	10.5953	26.0999	201.097	10.5953	611.038	1191.61	673.651	31.0511	26.0999	26.2776	670.731	10.5953	25.1381	344.215	13.693	3.77537	0.0382753	1.38805	up	--
pos_9627	2-((4,5-Dihydro-1H-imidazol-2-yl)methyl)-2,3-dihydro-1-methyl-1H-isoindole	1735.38	2050.7	77.2367	1498.71	2004	1503.26	1161.71	1620.38	1690.63	1501.63	1161.71	2004	1735.38	2050.7	77.2367	1498.71	1501.63	1620.38	1690.63	1501.63	3.07371e-08	3.07371e-08	3.07371e-08	3.07371e-08	1049.2	1926.08	22.2849	1903.69	1609.78	1192.56	22.2849	1609.78	3.07371e-08	3.07371e-08	3.07371e-08	1926.08	1192.56	1049.2	3.07371e-08	1609.78	1484.36	770.359	0.518983	-0.946242	0.0417237	1.35768	down	--
pos_9675	Galabiosylceramide (d18:1/26:1(17Z))	3.07371e-08	3.07371e-08	123.12	135.946	98.7145	28.4569	13.478	68.953	7.00028	32.389	13.478	98.7145	3.07371e-08	3.07371e-08	123.12	135.946	32.389	68.953	7.00028	32.389	1079.26	1508.05	974.315	1033.88	151.719	3.07371e-08	1568.25	3.07371e-08	113.262	5.97048	1568.25	113.262	1079.26	1508.05	1033.88	3.07371e-08	5.97048	151.719	974.315	113.262	50.8057	643.471	12.6653	3.66281	0.018227	1.56816	up	--
pos_9705	1-Pentanol	77.6609	94.8801	12.3099	67.1748	111.546	53.4035	57.8488	78.4417	75.714	60.0139	57.8488	111.546	77.6609	94.8801	12.3099	67.1748	60.0139	78.4417	75.714	60.0139	3.07371e-08	4.82633	3.07371e-08	3.07371e-08	44.9397	95.9202	3.07371e-08	74.9334	86.4203	26.2425	3.07371e-08	86.4203	3.07371e-08	4.82633	3.07371e-08	95.9202	26.2425	44.9397	3.07371e-08	86.4203	68.8994	33.3282	0.483723	-1.04775	0.0308263	1.43532	down	--
pos_9710	Trimethylolpropane	609.87	730.167	501.952	611.796	705.652	605.36	445.766	660.42	653.387	493.011	445.766	705.652	609.87	730.167	501.952	611.796	493.011	660.42	653.387	493.011	225.134	409.696	186.422	389.955	464.48	664.737	3.07371e-08	627.285	616.787	535.404	3.07371e-08	616.787	225.134	409.696	389.955	664.737	535.404	464.48	186.422	616.787	601.738	411.99	0.684666	-0.546527	0.0260272	1.47981	down	--
pos_9720	Chenodeoxycholylcitrulline	183.727	414.227	200.845	414.779	290.715	217.813	355.086	296.548	180.851	356.206	355.086	290.715	183.727	414.227	200.845	414.779	356.206	296.548	180.851	356.206	128.844	168.675	82.2363	194.943	160.729	238.558	3.07371e-08	453.629	230.182	159.102	3.07371e-08	230.182	128.844	168.675	194.943	238.558	159.102	160.729	82.2363	230.182	291.08	181.69	0.624193	-0.679936	0.034029	1.44932	down	--
pos_9744	(R)-1,3-Octanediol	3.07371e-08	3.07371e-08	65.9858	3.07371e-08	3.07371e-08	3.07371e-08	11.9361	3.07371e-08	3.07371e-08	3.07371e-08	11.9361	3.07371e-08	3.07371e-08	3.07371e-08	65.9858	3.07371e-08	3.07371e-08	3.07371e-08	3.07371e-08	3.07371e-08	65.3313	106.596	52.3096	94.76	14.0479	3.07371e-08	53.2962	3.07371e-08	5.36047	3.07371e-08	53.2962	5.36047	65.3313	106.596	94.76	3.07371e-08	3.07371e-08	14.0479	52.3096	5.36047	7.79219	39.1702	5.02685	2.32965	0.0493288	1.26611	up	--
pos_9801	N-Docosahexaenoyl Glutamine	483.457	323.267	8930.13	1328.74	2350.49	529.185	3151.63	1071.95	382.171	408.907	3151.63	2350.49	483.457	323.267	8930.13	1328.74	408.907	1071.95	382.171	408.907	9964.85	12967.6	8673.03	13837.4	2846.85	697.688	11713.7	394.017	3545.42	527.623	11713.7	3545.42	9964.85	12967.6	13837.4	697.688	527.623	2846.85	8673.03	3545.42	1895.99	6516.82	3.43716	1.78122	0.0315835	1.40058	up	--
pos_9840	6-Geranylgeranyl-2,3-dimethylbenzene-1,4-diol	276.098	288.499	607.503	338.623	844.07	313.865	676.512	345.123	272.703	255.039	676.512	844.07	276.098	288.499	607.503	338.623	255.039	345.123	272.703	255.039	2076.66	2023.55	1811.32	2213.5	773.864	359.628	3.07371e-08	308.029	829.242	254.407	3.07371e-08	829.242	2076.66	2023.55	2213.5	359.628	254.407	773.864	1811.32	829.242	421.803	1065.02	2.52492	1.33624	0.0463189	1.47722	up	Ubiquinone and other terpenoid-quinone biosynthesis(ko00130)
pos_9847	(2S,3S,5S,8R,9S,10S,13S,14S,16S,17R)-17-Acetyloxy-10,13-dimethyl-2-morpholin-4-yl-16-(1-prop-2-enylpyrrolidin-1-ium-1-yl)-2,3,4,5,6,7,8,9,11,12,14,15,16,17-tetradecahydro-1H-cyclopenta[a]phenanthren-3-olate	4224.36	4956.13	128.134	4469.5	3844.97	4154.89	2115.53	4669.93	4081.47	3585.05	2115.53	3844.97	4224.36	4956.13	128.134	4469.5	3585.05	4669.93	4081.47	3585.05	70.4048	98.5124	37.8901	91.3507	2580.78	4651.15	602.112	4254.52	3627.21	3616.18	602.112	3627.21	70.4048	98.5124	91.3507	4651.15	3616.18	2580.78	37.8901	3627.21	3623	1963.01	0.54182	-0.884115	0.0462622	1.33677	down	--
pos_9905	6-Methylnicotinamide	505.663	426.014	3165.71	634.978	2094.4	500.574	1927.78	535.709	422.869	407.406	1927.78	2094.4	505.663	426.014	3165.71	634.978	407.406	535.709	422.869	407.406	4930.51	6171.63	4195.56	6435.1	2040.7	657.214	949.163	440.269	2369.1	394.908	949.163	2369.1	4930.51	6171.63	6435.1	657.214	394.908	2040.7	4195.56	2369.1	1062.11	2858.41	2.69126	1.42828	0.0478356	1.38727	up	--
