# Supplementary material for: Changes in oral, skin, and gut microbiota in children with atopic dermatitis: a case-control study
Source: Front Microbiol. 2024 Aug 15;15:1442126. doi: 10.3389/fmicb.2024.1442126 (PMC11358084; doi:10.3389/fmicb.2024.1442126)
Supplement: Supplementary file 1 [file Data_Sheet_1.ZIP › raw data/Metabolomic data /MD_vs_M_exp_file PCA.xlsx]

## Sheet: Sheet1
	MD9	MD10	MD2	MD8	MD4	MD6	MD1	MD3	MD5	MD7	MD11	MD13	MD15	MD16	MD17	MD19	MD18	MD20	MD12	MD40	M1	M6	M7	M2	M10	M3	M8	M9	M4	M5	M14	M12	M13	M15	M16	M17	M18	M20	M19	M11
neg_1	3.07371e-08	4.00541	0.476355	3.07371e-08	3.07371e-08	3.07371e-08	3.07371e-08	3.07371e-08	3.07371e-08	3.07371e-08	3.07371e-08	0.476355	3.07371e-08	3.07371e-08	3.07371e-08	3.07371e-08	3.07371e-08	3.07371e-08	3.07371e-08	4.00541	3.07371e-08	3.07371e-08	3.07371e-08	3.07371e-08	3.07371e-08	0.76658	3.07371e-08	3.07371e-08	0.841751	3.07371e-08	3.07371e-08	3.07371e-08	0.76658	0.841751	3.07371e-08	3.07371e-08	3.07371e-08	3.07371e-08	3.07371e-08	3.07371e-08
neg_100	47.4103	34.9777	3.07371e-08	40.7804	47.4625	2.58755	38.6498	45.7501	42.4043	31.8999	38.6498	3.07371e-08	45.7501	47.4625	42.4043	2.58755	31.8999	40.7804	47.4103	34.9777	3.07371e-08	3.07371e-08	44.0389	3.07371e-08	53.1573	3.07371e-08	2.40737	3.07371e-08	3.07371e-08	3.07371e-08	3.07371e-08	3.07371e-08	3.07371e-08	3.07371e-08	3.07371e-08	3.07371e-08	44.0389	2.40737	3.07371e-08	53.1573
neg_1000	3.07371e-08	11.0134	16.2487	3.01173	2.61052	3.07371e-08	3.07371e-08	3.91072	3.07371e-08	3.07371e-08	3.07371e-08	16.2487	3.91072	2.61052	3.07371e-08	3.07371e-08	3.07371e-08	3.01173	3.07371e-08	11.0134	3.07371e-08	2.3369	3.07371e-08	3.07371e-08	6.57419	3.07371e-08	21.1704	5.57201	2.90711	3.07371e-08	3.07371e-08	3.07371e-08	3.07371e-08	2.90711	3.07371e-08	2.3369	3.07371e-08	21.1704	5.57201	6.57419
neg_1001	34.5244	5.4696	10.9578	2.82036	7.70449	5.62781	4.34701	5.20036	3.34662	10.8004	4.34701	10.9578	5.20036	7.70449	3.34662	5.62781	10.8004	2.82036	34.5244	5.4696	3.07371e-08	3.07371e-08	5.29542	3.07371e-08	5.09229	3.07371e-08	9.72283	21.722	0.72341	3.07371e-08	3.07371e-08	3.07371e-08	3.07371e-08	0.72341	3.07371e-08	3.07371e-08	5.29542	9.72283	21.722	5.09229
neg_1002	3.07371e-08	3.07371e-08	3.07371e-08	3.07371e-08	3.07371e-08	3.07371e-08	3.07371e-08	3.07371e-08	3.07371e-08	3.07371e-08	3.07371e-08	3.07371e-08	3.07371e-08	3.07371e-08	3.07371e-08	3.07371e-08	3.07371e-08	3.07371e-08	3.07371e-08	3.07371e-08	3.07371e-08	3.07371e-08	3.07371e-08	3.07371e-08	3.07371e-08	3.07371e-08	3.07371e-08	3.07371e-08	3.07371e-08	3.07371e-08	3.07371e-08	3.07371e-08	3.07371e-08	3.07371e-08	3.07371e-08	3.07371e-08	3.07371e-08	3.07371e-08	3.07371e-08	3.07371e-08
neg_1004	3.07371e-08	64.8919	8802.29	3.07371e-08	3.07371e-08	5735.24	3.07371e-08	3.07371e-08	3.07371e-08	151.266	3.07371e-08	8802.29	3.07371e-08	3.07371e-08	3.07371e-08	5735.24	151.266	3.07371e-08	3.07371e-08	64.8919	3.07371e-08	3.07371e-08	3.07371e-08	3.07371e-08	3.07371e-08	3.07371e-08	4122.95	7303.1	3.07371e-08	3.07371e-08	3.07371e-08	3.07371e-08	3.07371e-08	3.07371e-08	3.07371e-08	3.07371e-08	3.07371e-08	4122.95	7303.1	3.07371e-08
neg_1006	3.07371e-08	3.07371e-08	3.07371e-08	3.07371e-08	3.07371e-08	3.07371e-08	3.07371e-08	3.07371e-08	3.07371e-08	3.07371e-08	3.07371e-08	3.07371e-08	3.07371e-08	3.07371e-08	3.07371e-08	3.07371e-08	3.07371e-08	3.07371e-08	3.07371e-08	3.07371e-08	1041.73	1161.06	3.07371e-08	1365.75	3.07371e-08	1704.39	3.07371e-08	3.07371e-08	1293.72	1147.28	1041.73	1365.75	1704.39	1293.72	1147.28	1161.06	3.07371e-08	3.07371e-08	3.07371e-08	3.07371e-08
neg_1009	3.07371e-08	3.07371e-08	3.07371e-08	3.07371e-08	3.07371e-08	3.07371e-08	3.07371e-08	3.07371e-08	3.07371e-08	3.07371e-08	3.07371e-08	3.07371e-08	3.07371e-08	3.07371e-08	3.07371e-08	3.07371e-08	3.07371e-08	3.07371e-08	3.07371e-08	3.07371e-08	721.996	1050.48	3.07371e-08	765.37	3.07371e-08	1334.6	3.07371e-08	3.07371e-08	1070.49	1043.69	721.996	765.37	1334.6	1070.49	1043.69	1050.48	3.07371e-08	3.07371e-08	3.07371e-08	3.07371e-08
neg_1010	3.07371e-08	3.07371e-08	3.07371e-08	3.07371e-08	3.07371e-08	3.07371e-08	3.07371e-08	3.07371e-08	3.07371e-08	3.07371e-08	3.07371e-08	3.07371e-08	3.07371e-08	3.07371e-08	3.07371e-08	3.07371e-08	3.07371e-08	3.07371e-08	3.07371e-08	3.07371e-08	3.07371e-08	3.07371e-08	3.07371e-08	3.07371e-08	3.07371e-08	3.07371e-08	3.07371e-08	3.07371e-08	3.07371e-08	3.07371e-08	3.07371e-08	3.07371e-08	3.07371e-08	3.07371e-08	3.07371e-08	3.07371e-08	3.07371e-08	3.07371e-08	3.07371e-08	3.07371e-08
neg_1011	413.56	587.49	2005.46	504.122	335.934	1956.38	592.62	359.399	812.832	784.108	592.62	2005.46	359.399	335.934	812.832	1956.38	784.108	504.122	413.56	587.49	483.078	426.79	967.74	715.337	398.081	495.357	1696.81	1761.29	372.357	230.001	483.078	715.337	495.357	372.357	230.001	426.79	967.74	1696.81	1761.29	398.081
neg_1014	18.5296	52.1451	120.13	39.9182	30.5448	58.0762	14.2122	35.5781	6.25876	7.1981	14.2122	120.13	35.5781	30.5448	6.25876	58.0762	7.1981	39.9182	18.5296	52.1451	3.07371e-08	8.49662	22.9679	3.07371e-08	25.9654	3.07371e-08	78.041	108.965	0.586116	3.07371e-08	3.07371e-08	3.07371e-08	3.07371e-08	0.586116	3.07371e-08	8.49662	22.9679	78.041	108.965	25.9654
neg_1015	3.07371e-08	96.8259	19714.8	3.07371e-08	3.07371e-08	13905.8	300.883	620.612	3.07371e-08	223.442	300.883	19714.8	620.612	3.07371e-08	3.07371e-08	13905.8	223.442	3.07371e-08	3.07371e-08	96.8259	55.6	464.511	573.857	2.4202	318.528	104.881	10905.7	16694.4	263.605	34.3625	55.6	2.4202	104.881	263.605	34.3625	464.511	573.857	10905.7	16694.4	318.528
neg_1016	16.2643	12.982	11.6248	24.5552	26.8661	17.6605	11.3152	12.7549	30.0563	18.2616	11.3152	11.6248	12.7549	26.8661	30.0563	17.6605	18.2616	24.5552	16.2643	12.982	3.07371e-08	3.07371e-08	2.94893	3.07371e-08	17.5067	3.07371e-08	22.6299	15.0554	3.07371e-08	3.07371e-08	3.07371e-08	3.07371e-08	3.07371e-08	3.07371e-08	3.07371e-08	3.07371e-08	2.94893	22.6299	15.0554	17.5067
neg_1022	3.07371e-08	3.07371e-08	3.07371e-08	3.07371e-08	3.07371e-08	3.07371e-08	3.07371e-08	3.07371e-08	3.07371e-08	3.07371e-08	3.07371e-08	3.07371e-08	3.07371e-08	3.07371e-08	3.07371e-08	3.07371e-08	3.07371e-08	3.07371e-08	3.07371e-08	3.07371e-08	3.07371e-08	3.07371e-08	3.07371e-08	3.07371e-08	3.07371e-08	3.07371e-08	3.07371e-08	3.07371e-08	3.07371e-08	3.07371e-08	3.07371e-08	3.07371e-08	3.07371e-08	3.07371e-08	3.07371e-08	3.07371e-08	3.07371e-08	3.07371e-08	3.07371e-08	3.07371e-08
neg_1028	3.07371e-08	0.000952252	3.07371e-08	3.07371e-08	3.07371e-08	3.07371e-08	3.07371e-08	3.07371e-08	0.0911958	3.07371e-08	3.07371e-08	3.07371e-08	3.07371e-08	3.07371e-08	0.0911958	3.07371e-08	3.07371e-08	3.07371e-08	3.07371e-08	0.000952252	1503.86	1527.21	3.07371e-08	2079.07	3.07371e-08	2059.78	3.07371e-08	3.07371e-08	1667.45	1584.66	1503.86	2079.07	2059.78	1667.45	1584.66	1527.21	3.07371e-08	3.07371e-08	3.07371e-08	3.07371e-08
neg_1029	3.07371e-08	3.07371e-08	25.7254	3.07371e-08	3.07371e-08	23.6891	3.07371e-08	3.07371e-08	3.07371e-08	3.07371e-08	3.07371e-08	25.7254	3.07371e-08	3.07371e-08	3.07371e-08	23.6891	3.07371e-08	3.07371e-08	3.07371e-08	3.07371e-08	82.6717	91.4921	3.07371e-08	49.9602	3.07371e-08	98.4654	24.4739	30.92	116.447	63.8409	82.6717	49.9602	98.4654	116.447	63.8409	91.4921	3.07371e-08	24.4739	30.92	3.07371e-08
neg_1031	3.07371e-08	3.07371e-08	3.07371e-08	3.07371e-08	3.07371e-08	3.07371e-08	3.07371e-08	3.07371e-08	3.07371e-08	3.07371e-08	3.07371e-08	3.07371e-08	3.07371e-08	3.07371e-08	3.07371e-08	3.07371e-08	3.07371e-08	3.07371e-08	3.07371e-08	3.07371e-08	138.673	211.552	3.07371e-08	133.578	3.07371e-08	81.4367	3.07371e-08	3.07371e-08	222.083	255.365	138.673	133.578	81.4367	222.083	255.365	211.552	3.07371e-08	3.07371e-08	3.07371e-08	3.07371e-08
neg_1034	3.07371e-08	1.31462	3.07371e-08	3.07371e-08	3.07371e-08	22.0836	3.07371e-08	2.30332	467.204	95.7566	3.07371e-08	3.07371e-08	2.30332	3.07371e-08	467.204	22.0836	95.7566	3.07371e-08	3.07371e-08	1.31462	2.58509	3.07371e-08	3.07371e-08	3.07371e-08	3.07371e-08	3.07371e-08	3.07371e-08	3.07371e-08	3.07371e-08	3.07371e-08	2.58509	3.07371e-08	3.07371e-08	3.07371e-08	3.07371e-08	3.07371e-08	3.07371e-08	3.07371e-08	3.07371e-08	3.07371e-08
neg_1035	3.07371e-08	3.07371e-08	3.07371e-08	3.07371e-08	3.07371e-08	3.07371e-08	3.07371e-08	3.07371e-08	22.7099	3.07371e-08	3.07371e-08	3.07371e-08	3.07371e-08	3.07371e-08	22.7099	3.07371e-08	3.07371e-08	3.07371e-08	3.07371e-08	3.07371e-08	3.07371e-08	3.07371e-08	3.07371e-08	3.07371e-08	3.07371e-08	3.07371e-08	3.07371e-08	3.07371e-08	3.07371e-08	3.07371e-08	3.07371e-08	3.07371e-08	3.07371e-08	3.07371e-08	3.07371e-08	3.07371e-08	3.07371e-08	3.07371e-08	3.07371e-08	3.07371e-08
neg_1036	3.07371e-08	3.07371e-08	3.07371e-08	3.07371e-08	3.07371e-08	3.07371e-08	3.07371e-08	3.07371e-08	1.64628	3.07371e-08	3.07371e-08	3.07371e-08	3.07371e-08	3.07371e-08	1.64628	3.07371e-08	3.07371e-08	3.07371e-08	3.07371e-08	3.07371e-08	3.07371e-08	3.07371e-08	3.07371e-08	3.07371e-08	3.07371e-08	3.07371e-08	3.07371e-08	3.07371e-08	3.07371e-08	3.07371e-08	3.07371e-08	3.07371e-08	3.07371e-08	3.07371e-08	3.07371e-08	3.07371e-08	3.07371e-08	3.07371e-08	3.07371e-08	3.07371e-08
neg_104	935.899	772.266	97.8461	854.695	995.592	207.283	664.806	796.314	841.785	803.83	664.806	97.8461	796.314	995.592	841.785	207.283	803.83	854.695	935.899	772.266	3.07371e-08	3.07371e-08	804.673	3.07371e-08	867.611	3.07371e-08	123.922	36.257	3.07371e-08	3.07371e-08	3.07371e-08	3.07371e-08	3.07371e-08	3.07371e-08	3.07371e-08	3.07371e-08	804.673	123.922	36.257	867.611
neg_1040	3.07371e-08	3.07371e-08	3.07371e-08	3.07371e-08	3.07371e-08	3.07371e-08	3.07371e-08	3.07371e-08	3.07371e-08	3.07371e-08	3.07371e-08	3.07371e-08	3.07371e-08	3.07371e-08	3.07371e-08	3.07371e-08	3.07371e-08	3.07371e-08	3.07371e-08	3.07371e-08	3.07371e-08	3.07371e-08	3.07371e-08	3.07371e-08	3.07371e-08	3.07371e-08	3.07371e-08	3.07371e-08	3.07371e-08	3.07371e-08	3.07371e-08	3.07371e-08	3.07371e-08	3.07371e-08	3.07371e-08	3.07371e-08	3.07371e-08	3.07371e-08	3.07371e-08	3.07371e-08
neg_1041	3.07371e-08	3.07371e-08	3.07371e-08	3.07371e-08	3.07371e-08	3.07371e-08	3.07371e-08	3.07371e-08	3.07371e-08	3.07371e-08	3.07371e-08	3.07371e-08	3.07371e-08	3.07371e-08	3.07371e-08	3.07371e-08	3.07371e-08	3.07371e-08	3.07371e-08	3.07371e-08	3.07371e-08	3.07371e-08	3.07371e-08	3.07371e-08	3.07371e-08	3.07371e-08	3.07371e-08	3.07371e-08	3.07371e-08	3.07371e-08	3.07371e-08	3.07371e-08	3.07371e-08	3.07371e-08	3.07371e-08	3.07371e-08	3.07371e-08	3.07371e-08	3.07371e-08	3.07371e-08
neg_1043	3.07371e-08	3.07371e-08	3.07371e-08	3.07371e-08	3.07371e-08	3.07371e-08	3.07371e-08	3.07371e-08	3.07371e-08	3.07371e-08	3.07371e-08	3.07371e-08	3.07371e-08	3.07371e-08	3.07371e-08	3.07371e-08	3.07371e-08	3.07371e-08	3.07371e-08	3.07371e-08	984.558	1180.17	3.07371e-08	1176.59	3.07371e-08	2070.79	3.07371e-08	3.07371e-08	1448.97	1275.8	984.558	1176.59	2070.79	1448.97	1275.8	1180.17	3.07371e-08	3.07371e-08	3.07371e-08	3.07371e-08
neg_1044	54.6486	31.0888	1963.92	41.2371	141.566	3116.9	4.7667	188.895	22.2528	11.822	4.7667	1963.92	188.895	141.566	22.2528	3116.9	11.822	41.2371	54.6486	31.0888	2.59807	18.3657	9.21089	3.07371e-08	100.719	70.5409	3.07371e-08	403.402	6.6497	3.07371e-08	2.59807	3.07371e-08	70.5409	6.6497	3.07371e-08	18.3657	9.21089	3.07371e-08	403.402	100.719
neg_1046	3.07371e-08	12.8917	22.7694	16.6324	12.6429	3.07371e-08	0.996741	8.28311	1.41623	1.68273	0.996741	22.7694	8.28311	12.6429	1.41623	3.07371e-08	1.68273	16.6324	3.07371e-08	12.8917	3.07371e-08	5.53666	2.98323	3.07371e-08	4.02151	3.07371e-08	37.1624	53.7442	3.07371e-08	3.07371e-08	3.07371e-08	3.07371e-08	3.07371e-08	3.07371e-08	3.07371e-08	5.53666	2.98323	37.1624	53.7442	4.02151
neg_1048	3.07371e-08	3.07371e-08	3.07371e-08	3.07371e-08	3.07371e-08	3.07371e-08	3.07371e-08	3.07371e-08	3.07371e-08	3.07371e-08	3.07371e-08	3.07371e-08	3.07371e-08	3.07371e-08	3.07371e-08	3.07371e-08	3.07371e-08	3.07371e-08	3.07371e-08	3.07371e-08	2235.83	2354.36	3.07371e-08	3062.47	3.07371e-08	3626.41	3.07371e-08	3.07371e-08	2697.94	2379.14	2235.83	3062.47	3626.41	2697.94	2379.14	2354.36	3.07371e-08	3.07371e-08	3.07371e-08	3.07371e-08
neg_1049	3.07371e-08	5.87338	0.928857	0.580236	1.69147	0.394551	4.31379	1.56586	1.10934	3.07371e-08	4.31379	0.928857	1.56586	1.69147	1.10934	0.394551	3.07371e-08	0.580236	3.07371e-08	5.87338	3.07371e-08	3.07371e-08	2.90245	3.07371e-08	2.7479	0.190385	0.41809	3.07371e-08	3.07371e-08	3.07371e-08	3.07371e-08	3.07371e-08	0.190385	3.07371e-08	3.07371e-08	3.07371e-08	2.90245	0.41809	3.07371e-08	2.7479
neg_105	3.07371e-08	36.5059	32.6797	3.07371e-08	3.07371e-08	16.2922	2.18433	3.07371e-08	3.07371e-08	18.5478	2.18433	32.6797	3.07371e-08	3.07371e-08	3.07371e-08	16.2922	18.5478	3.07371e-08	3.07371e-08	36.5059	50.3643	199.633	3.07371e-08	37.5997	3.07371e-08	11.1062	275.145	3.07371e-08	322.438	3.14449	50.3643	37.5997	11.1062	322.438	3.14449	199.633	3.07371e-08	275.145	3.07371e-08	3.07371e-08
neg_1050	3.07371e-08	3.07371e-08	3.07371e-08	3.07371e-08	3.07371e-08	3.07371e-08	3.07371e-08	3.07371e-08	3.07371e-08	3.07371e-08	3.07371e-08	3.07371e-08	3.07371e-08	3.07371e-08	3.07371e-08	3.07371e-08	3.07371e-08	3.07371e-08	3.07371e-08	3.07371e-08	3.07371e-08	3.07371e-08	3.07371e-08	3.07371e-08	3.07371e-08	3.07371e-08	3.07371e-08	3.07371e-08	3.07371e-08	3.07371e-08	3.07371e-08	3.07371e-08	3.07371e-08	3.07371e-08	3.07371e-08	3.07371e-08	3.07371e-08	3.07371e-08	3.07371e-08	3.07371e-08
neg_1051	3.07371e-08	0.115676	3.07371e-08	3.07371e-08	0.0838116	3.07371e-08	3.07371e-08	3.07371e-08	3.07371e-08	3.07371e-08	3.07371e-08	3.07371e-08	3.07371e-08	0.0838116	3.07371e-08	3.07371e-08	3.07371e-08	3.07371e-08	3.07371e-08	0.115676	3.07371e-08	3.07371e-08	3.07371e-08	3.07371e-08	3.07371e-08	3.07371e-08	3.07371e-08	3.07371e-08	3.07371e-08	3.07371e-08	3.07371e-08	3.07371e-08	3.07371e-08	3.07371e-08	3.07371e-08	3.07371e-08	3.07371e-08	3.07371e-08	3.07371e-08	3.07371e-08
neg_1052	209.317	184.776	337.044	127.673	105.288	261.514	139.902	144.171	169.023	178.551	139.902	337.044	144.171	105.288	169.023	261.514	178.551	127.673	209.317	184.776	100.628	93.6786	220.796	77.4651	141.959	107.464	161.18	238.717	80.6601	37.4799	100.628	77.4651	107.464	80.6601	37.4799	93.6786	220.796	161.18	238.717	141.959
neg_1054	3.07371e-08	23.8453	7494.64	3.07371e-08	3.07371e-08	6148.14	348.248	820.325	3.07371e-08	44.4835	348.248	7494.64	820.325	3.07371e-08	3.07371e-08	6148.14	44.4835	3.07371e-08	3.07371e-08	23.8453	61.1847	585.514	843.355	3.07371e-08	350.505	120.102	5160.43	7518.78	311.716	28.9905	61.1847	3.07371e-08	120.102	311.716	28.9905	585.514	843.355	5160.43	7518.78	350.505
neg_1058	37.7206	83.3768	155.706	3.07371e-08	2.25029	99.5387	14.1277	4.05126	1.40304	7.34803	14.1277	155.706	4.05126	2.25029	1.40304	99.5387	7.34803	3.07371e-08	37.7206	83.3768	946.155	973.582	3.84785	1258.48	2.99599	1430.56	102.503	130.033	1042.95	865.893	946.155	1258.48	1430.56	1042.95	865.893	973.582	3.84785	102.503	130.033	2.99599
neg_1059	3.07371e-08	3.07371e-08	3.07371e-08	3.07371e-08	3.07371e-08	3.07371e-08	3.07371e-08	3.07371e-08	3.07371e-08	3.07371e-08	3.07371e-08	3.07371e-08	3.07371e-08	3.07371e-08	3.07371e-08	3.07371e-08	3.07371e-08	3.07371e-08	3.07371e-08	3.07371e-08	747.819	916.633	3.07371e-08	998.417	3.07371e-08	1320.57	3.07371e-08	3.07371e-08	919.335	984.363	747.819	998.417	1320.57	919.335	984.363	916.633	3.07371e-08	3.07371e-08	3.07371e-08	3.07371e-08
neg_106	3.07371e-08	49.2872	3.07371e-08	3.07371e-08	3.07371e-08	3.07371e-08	3.07371e-08	3.07371e-08	3.07371e-08	15.369	3.07371e-08	3.07371e-08	3.07371e-08	3.07371e-08	3.07371e-08	3.07371e-08	15.369	3.07371e-08	3.07371e-08	49.2872	362.057	3.07371e-08	3.07371e-08	3.07371e-08	3.07371e-08	3.07371e-08	3595.16	493.809	45.6421	3.07371e-08	362.057	3.07371e-08	3.07371e-08	45.6421	3.07371e-08	3.07371e-08	3.07371e-08	3595.16	493.809	3.07371e-08
neg_1061	3.07371e-08	3.07371e-08	3.07371e-08	3.07371e-08	3.07371e-08	3.07371e-08	3.07371e-08	3.07371e-08	3.07371e-08	3.07371e-08	3.07371e-08	3.07371e-08	3.07371e-08	3.07371e-08	3.07371e-08	3.07371e-08	3.07371e-08	3.07371e-08	3.07371e-08	3.07371e-08	67.8032	66.7656	3.07371e-08	12.9493	3.07371e-08	71.9331	3.07371e-08	3.07371e-08	110.252	27.1937	67.8032	12.9493	71.9331	110.252	27.1937	66.7656	3.07371e-08	3.07371e-08	3.07371e-08	3.07371e-08
neg_1062	3.07371e-08	3.07371e-08	3.07371e-08	3.07371e-08	3.07371e-08	3.07371e-08	3.07371e-08	3.07371e-08	3.07371e-08	3.07371e-08	3.07371e-08	3.07371e-08	3.07371e-08	3.07371e-08	3.07371e-08	3.07371e-08	3.07371e-08	3.07371e-08	3.07371e-08	3.07371e-08	640.95	728.467	3.07371e-08	818.129	3.07371e-08	1070.35	3.07371e-08	3.07371e-08	772.292	800.075	640.95	818.129	1070.35	772.292	800.075	728.467	3.07371e-08	3.07371e-08	3.07371e-08	3.07371e-08
neg_1067	742.937	772.368	1423	723.986	460.716	1294.21	787.937	473.086	1142.91	1142.42	787.937	1423	473.086	460.716	1142.91	1294.21	1142.42	723.986	742.937	772.368	631.24	592.212	1371.98	967.74	573.021	643.003	1114.12	1184.78	450.296	346.926	631.24	967.74	643.003	450.296	346.926	592.212	1371.98	1114.12	1184.78	573.021
neg_1068	19.3785	5.23906	30.6896	3.07371e-08	2.27834	3.07371e-08	3.07371e-08	3.07371e-08	24.9474	3.07371e-08	3.07371e-08	30.6896	3.07371e-08	2.27834	24.9474	3.07371e-08	3.07371e-08	3.07371e-08	19.3785	5.23906	3.07371e-08	3.07371e-08	3.07371e-08	3.81583	3.07371e-08	3.07371e-08	3.07371e-08	61.4659	3.07371e-08	3.07371e-08	3.07371e-08	3.81583	3.07371e-08	3.07371e-08	3.07371e-08	3.07371e-08	3.07371e-08	3.07371e-08	61.4659	3.07371e-08
neg_107	79.4742	8.65997	3.07371e-08	52.2742	72.6035	5.33053	47.7186	63.9102	105.329	33.9654	47.7186	3.07371e-08	63.9102	72.6035	105.329	5.33053	33.9654	52.2742	79.4742	8.65997	3.07371e-08	3.07371e-08	21.9758	3.07371e-08	76.2801	3.07371e-08	3.07371e-08	3.07371e-08	3.07371e-08	3.07371e-08	3.07371e-08	3.07371e-08	3.07371e-08	3.07371e-08	3.07371e-08	3.07371e-08	21.9758	3.07371e-08	3.07371e-08	76.2801
neg_1070	3.07371e-08	2.33373	18.6557	2.53673	1.71861	23.8641	3.61321	0.753757	3.07371e-08	10.9932	3.61321	18.6557	0.753757	1.71861	3.07371e-08	23.8641	10.9932	2.53673	3.07371e-08	2.33373	42.622	16.6597	3.07371e-08	3.07371e-08	2.07108	13.6158	72.4144	15.396	19.8708	3.07371e-08	42.622	3.07371e-08	13.6158	19.8708	3.07371e-08	16.6597	3.07371e-08	72.4144	15.396	2.07108
neg_1071	88.6688	3.18716	9.10843	29.9372	49.8099	3.07371e-08	3.07371e-08	43.4273	2.17006	22.1039	3.07371e-08	9.10843	43.4273	49.8099	2.17006	3.07371e-08	22.1039	29.9372	88.6688	3.18716	15.2817	3.07371e-08	3.07371e-08	4.7677	40.1456	3.07371e-08	55.8641	3.07371e-08	3.93202	8.97775	15.2817	4.7677	3.07371e-08	3.93202	8.97775	3.07371e-08	3.07371e-08	55.8641	3.07371e-08	40.1456
neg_1073	9.18903	10.926	17.7921	10.5627	15.8727	18.2411	9.63067	17.6371	3.18513	10.9335	9.63067	17.7921	17.6371	15.8727	3.18513	18.2411	10.9335	10.5627	9.18903	10.926	3.07371e-08	3.07371e-08	9.65207	3.07371e-08	4.09518	3.07371e-08	26.2202	4.3029	3.07371e-08	3.07371e-08	3.07371e-08	3.07371e-08	3.07371e-08	3.07371e-08	3.07371e-08	3.07371e-08	9.65207	26.2202	4.3029	4.09518
neg_1074	3.07371e-08	44.5648	3.07371e-08	3.07371e-08	3.07371e-08	3.07371e-08	3.07371e-08	3.07371e-08	3.07371e-08	3.07371e-08	3.07371e-08	3.07371e-08	3.07371e-08	3.07371e-08	3.07371e-08	3.07371e-08	3.07371e-08	3.07371e-08	3.07371e-08	44.5648	31.6691	3.07371e-08	3.07371e-08	3.07371e-08	3.07371e-08	3.07371e-08	17.5561	3.07371e-08	17.5664	3.07371e-08	31.6691	3.07371e-08	3.07371e-08	17.5664	3.07371e-08	3.07371e-08	3.07371e-08	17.5561	3.07371e-08	3.07371e-08
neg_1076	269.07	40.5336	92.6618	14.8862	24.4891	85.6661	110.45	51.4642	38.7445	64.4507	110.45	92.6618	51.4642	24.4891	38.7445	85.6661	64.4507	14.8862	269.07	40.5336	26.4933	86.7733	69.9999	3.07371e-08	26.3197	41.569	257.066	226.786	32.8412	3.07371e-08	26.4933	3.07371e-08	41.569	32.8412	3.07371e-08	86.7733	69.9999	257.066	226.786	26.3197
neg_1077	14.391	1.08349	2.44039	3.07371e-08	3.07371e-08	2.40291	3.95768	1.35462	3.07371e-08	3.07371e-08	3.95768	2.44039	1.35462	3.07371e-08	3.07371e-08	2.40291	3.07371e-08	3.07371e-08	14.391	1.08349	3.07371e-08	3.07371e-08	3.07371e-08	3.07371e-08	3.07371e-08	3.07371e-08	8.82102	4.57624	3.07371e-08	3.07371e-08	3.07371e-08	3.07371e-08	3.07371e-08	3.07371e-08	3.07371e-08	3.07371e-08	3.07371e-08	8.82102	4.57624	3.07371e-08
neg_1078	652.927	122.334	294.914	57.2728	70.8848	252.865	282.66	133.666	114.317	161.279	282.66	294.914	133.666	70.8848	114.317	252.865	161.279	57.2728	652.927	122.334	80.8297	220.536	190.185	3.07371e-08	77.2576	106.389	636.506	587.277	88.2952	3.07371e-08	80.8297	3.07371e-08	106.389	88.2952	3.07371e-08	220.536	190.185	636.506	587.277	77.2576
neg_1080	116.558	3.52571	3.07371e-08	3.07371e-08	3.07371e-08	3.07371e-08	18.708	3.07371e-08	3.07371e-08	3.07371e-08	18.708	3.07371e-08	3.07371e-08	3.07371e-08	3.07371e-08	3.07371e-08	3.07371e-08	3.07371e-08	116.558	3.52571	3.07371e-08	3.07371e-08	3.07371e-08	3.07371e-08	3.07371e-08	3.07371e-08	108.961	63.3617	3.07371e-08	3.07371e-08	3.07371e-08	3.07371e-08	3.07371e-08	3.07371e-08	3.07371e-08	3.07371e-08	3.07371e-08	108.961	63.3617	3.07371e-08
neg_1081	3.07371e-08	1225.8	64649.4	361.309	31.5122	59863.3	39.6166	3.07371e-08	130.101	2133.54	39.6166	64649.4	3.07371e-08	31.5122	130.101	59863.3	2133.54	361.309	3.07371e-08	1225.8	94.0068	3.07371e-08	9.80683	104.052	49.2991	48.577	48752.7	49552	21.0051	8.99838	94.0068	104.052	48.577	21.0051	8.99838	3.07371e-08	9.80683	48752.7	49552	49.2991
neg_1082	14.9007	18.1164	124.377	3.07371e-08	6.25304	82.7401	3.07371e-08	3.07371e-08	21.1236	2.50058	3.07371e-08	124.377	3.07371e-08	6.25304	21.1236	82.7401	2.50058	3.07371e-08	14.9007	18.1164	4.29997	3.07371e-08	3.07371e-08	3.06339	3.07371e-08	9.83639	147.058	64.0049	3.07371e-08	3.07371e-08	4.29997	3.06339	9.83639	3.07371e-08	3.07371e-08	3.07371e-08	3.07371e-08	147.058	64.0049	3.07371e-08
neg_1084	3.07371e-08	148.155	11477.6	3.07371e-08	3.07371e-08	12466.8	3.07371e-08	3.07371e-08	3.07371e-08	153.539	3.07371e-08	11477.6	3.07371e-08	3.07371e-08	3.07371e-08	12466.8	153.539	3.07371e-08	3.07371e-08	148.155	3.07371e-08	3.07371e-08	3.07371e-08	3.07371e-08	3.07371e-08	3.07371e-08	16773.2	17364.9	3.07371e-08	3.07371e-08	3.07371e-08	3.07371e-08	3.07371e-08	3.07371e-08	3.07371e-08	3.07371e-08	3.07371e-08	16773.2	17364.9	3.07371e-08
neg_1085	14.668	15.6465	38.4996	3.29516	12.062	13.468	14.1424	20.4141	1.59856	5.80583	14.1424	38.4996	20.4141	12.062	1.59856	13.468	5.80583	3.29516	14.668	15.6465	3.07371e-08	3.07371e-08	17.5053	3.07371e-08	11.6242	3.07371e-08	14.3867	16.9797	3.07371e-08	3.07371e-08	3.07371e-08	3.07371e-08	3.07371e-08	3.07371e-08	3.07371e-08	3.07371e-08	17.5053	14.3867	16.9797	11.6242
neg_1086	3.07371e-08	3.07371e-08	3.07371e-08	3.07371e-08	3.07371e-08	3.07371e-08	3.07371e-08	3.07371e-08	3.07371e-08	3.07371e-08	3.07371e-08	3.07371e-08	3.07371e-08	3.07371e-08	3.07371e-08	3.07371e-08	3.07371e-08	3.07371e-08	3.07371e-08	3.07371e-08	3.07371e-08	3.07371e-08	3.07371e-08	3.07371e-08	3.07371e-08	3.07371e-08	3.07371e-08	3.07371e-08	3.07371e-08	3.07371e-08	3.07371e-08	3.07371e-08	3.07371e-08	3.07371e-08	3.07371e-08	3.07371e-08	3.07371e-08	3.07371e-08	3.07371e-08	3.07371e-08
neg_1087	41.7516	68.7769	69.6613	46.018	53.7358	43.1718	35.9687	26.9582	36.3413	41.6294	35.9687	69.6613	26.9582	53.7358	36.3413	43.1718	41.6294	46.018	41.7516	68.7769	3.07371e-08	3.07371e-08	28.5117	3.07371e-08	51.9115	3.07371e-08	33.1004	29.7615	3.07371e-08	3.07371e-08	3.07371e-08	3.07371e-08	3.07371e-08	3.07371e-08	3.07371e-08	3.07371e-08	28.5117	33.1004	29.7615	51.9115
neg_1088	44.6887	44.354	856.314	54.5114	43.8527	561.51	31.311	38.1956	31.9322	51.3578	31.311	856.314	38.1956	43.8527	31.9322	561.51	51.3578	54.5114	44.6887	44.354	3.77852	17.788	61.0213	3.07371e-08	50.949	3.50277	526.586	799.251	9.4351	1.32677	3.77852	3.07371e-08	3.50277	9.4351	1.32677	17.788	61.0213	526.586	799.251	50.949
neg_1089	3.07371e-08	3.07371e-08	3.07371e-08	3.07371e-08	3.07371e-08	16.0445	3.07371e-08	3.07371e-08	3.07371e-08	3.07371e-08	3.07371e-08	3.07371e-08	3.07371e-08	3.07371e-08	3.07371e-08	16.0445	3.07371e-08	3.07371e-08	3.07371e-08	3.07371e-08	114.306	160.585	3.07371e-08	104.213	3.07371e-08	77.1727	4.8547	14.2464	147.715	136.347	114.306	104.213	77.1727	147.715	136.347	160.585	3.07371e-08	4.8547	14.2464	3.07371e-08
neg_1090	42.1776	20.5712	28.2966	28.4956	15.0794	37.7388	15.5924	20.8232	18.39	40.0113	15.5924	28.2966	20.8232	15.0794	18.39	37.7388	40.0113	28.4956	42.1776	20.5712	3.07371e-08	3.07371e-08	33.3895	3.07371e-08	15.4392	3.07371e-08	15.9853	20.5579	3.07371e-08	3.07371e-08	3.07371e-08	3.07371e-08	3.07371e-08	3.07371e-08	3.07371e-08	3.07371e-08	33.3895	15.9853	20.5579	15.4392
neg_1092	3.07371e-08	3.07371e-08	3.07371e-08	3.07371e-08	3.07371e-08	3.07371e-08	3.07371e-08	3.07371e-08	3.07371e-08	3.07371e-08	3.07371e-08	3.07371e-08	3.07371e-08	3.07371e-08	3.07371e-08	3.07371e-08	3.07371e-08	3.07371e-08	3.07371e-08	3.07371e-08	4.5931	3.07371e-08	3.07371e-08	3.07371e-08	3.07371e-08	3.07371e-08	3.07371e-08	3.07371e-08	3.07371e-08	3.07371e-08	4.5931	3.07371e-08	3.07371e-08	3.07371e-08	3.07371e-08	3.07371e-08	3.07371e-08	3.07371e-08	3.07371e-08	3.07371e-08
neg_1095	3.07371e-08	3.07371e-08	3.07371e-08	3.07371e-08	3.07371e-08	3.07371e-08	3.07371e-08	3.07371e-08	3.07371e-08	3.07371e-08	3.07371e-08	3.07371e-08	3.07371e-08	3.07371e-08	3.07371e-08	3.07371e-08	3.07371e-08	3.07371e-08	3.07371e-08	3.07371e-08	3.07371e-08	3.07371e-08	3.07371e-08	3.07371e-08	3.07371e-08	3.07371e-08	3.07371e-08	3.07371e-08	3.07371e-08	3.07371e-08	3.07371e-08	3.07371e-08	3.07371e-08	3.07371e-08	3.07371e-08	3.07371e-08	3.07371e-08	3.07371e-08	3.07371e-08	3.07371e-08
neg_1099	3.07371e-08	3.07371e-08	5.7889	3.07371e-08	3.07371e-08	3.07371e-08	3.07371e-08	3.07371e-08	3.07371e-08	3.07371e-08	3.07371e-08	5.7889	3.07371e-08	3.07371e-08	3.07371e-08	3.07371e-08	3.07371e-08	3.07371e-08	3.07371e-08	3.07371e-08	46.7301	48.4141	3.07371e-08	75.1484	3.07371e-08	36.954	2.65153	3.07371e-08	25.1186	70.5677	46.7301	75.1484	36.954	25.1186	70.5677	48.4141	3.07371e-08	2.65153	3.07371e-08	3.07371e-08
neg_11	1625.47	38.8618	95.5176	236.3	53.2081	185.19	143.293	277.565	508.989	134.251	143.293	95.5176	277.565	53.2081	508.989	185.19	134.251	236.3	1625.47	38.8618	8.68611	14.335	107.724	3.07371e-08	315.872	8.90263	14.6719	70.7221	28.1847	3.07371e-08	8.68611	3.07371e-08	8.90263	28.1847	3.07371e-08	14.335	107.724	14.6719	70.7221	315.872
neg_1101	48.0305	18.2807	50.167	16.7419	15.5541	26.8188	30.7463	30.4194	12.2687	20.3131	30.7463	50.167	30.4194	15.5541	12.2687	26.8188	20.3131	16.7419	48.0305	18.2807	3.07371e-08	3.07371e-08	19.8375	3.07371e-08	18.2282	1.88625	4.54798	37.4061	3.07371e-08	3.07371e-08	3.07371e-08	3.07371e-08	1.88625	3.07371e-08	3.07371e-08	3.07371e-08	19.8375	4.54798	37.4061	18.2282
neg_1104	361.992	281.665	745.261	272.603	238.189	559.124	253.75	282.117	305.617	307.15	253.75	745.261	282.117	238.189	305.617	559.124	307.15	272.603	361.992	281.665	187.283	201.516	431.276	198.566	238.522	166.943	417.228	515.149	141.852	52.6573	187.283	198.566	166.943	141.852	52.6573	201.516	431.276	417.228	515.149	238.522
neg_1105	98.1507	201.079	343.747	32.8158	87.6183	199.387	116.772	130.052	24.1867	87.5509	116.772	343.747	130.052	87.6183	24.1867	199.387	87.5509	32.8158	98.1507	201.079	3.07371e-08	3.07371e-08	125.152	3.07371e-08	98.5811	3.07371e-08	209.311	270.641	3.07371e-08	3.07371e-08	3.07371e-08	3.07371e-08	3.07371e-08	3.07371e-08	3.07371e-08	3.07371e-08	125.152	209.311	270.641	98.5811
neg_1106	3.07371e-08	3.07371e-08	3.07371e-08	3.07371e-08	3.07371e-08	3.07371e-08	3.07371e-08	3.07371e-08	3.07371e-08	3.07371e-08	3.07371e-08	3.07371e-08	3.07371e-08	3.07371e-08	3.07371e-08	3.07371e-08	3.07371e-08	3.07371e-08	3.07371e-08	3.07371e-08	1211.82	1207.92	3.07371e-08	1644.88	3.07371e-08	1848.93	3.07371e-08	3.07371e-08	1422.84	1357.42	1211.82	1644.88	1848.93	1422.84	1357.42	1207.92	3.07371e-08	3.07371e-08	3.07371e-08	3.07371e-08
neg_1107	3.07371e-08	3.07371e-08	0.217918	3.07371e-08	3.07371e-08	3.07371e-08	3.07371e-08	3.07371e-08	3.07371e-08	3.07371e-08	3.07371e-08	0.217918	3.07371e-08	3.07371e-08	3.07371e-08	3.07371e-08	3.07371e-08	3.07371e-08	3.07371e-08	3.07371e-08	2194.98	1977.81	3.07371e-08	3110.58	3.07371e-08	3033.33	3.07371e-08	3.07371e-08	2407.66	2185.59	2194.98	3110.58	3033.33	2407.66	2185.59	1977.81	3.07371e-08	3.07371e-08	3.07371e-08	3.07371e-08
neg_1109	98.1751	99.3382	285.636	131.606	146.63	235.503	59.8597	78.3601	78.0318	116.706	59.8597	285.636	78.3601	146.63	78.0318	235.503	116.706	131.606	98.1751	99.3382	3.07371e-08	3.07371e-08	51.1673	3.07371e-08	109.237	3.07371e-08	100.912	488.704	3.07371e-08	3.07371e-08	3.07371e-08	3.07371e-08	3.07371e-08	3.07371e-08	3.07371e-08	3.07371e-08	51.1673	100.912	488.704	109.237
neg_1110	49.6956	64.3195	441.507	3.07371e-08	38.5371	302.112	1.20933	3.07371e-08	73.6822	39.9593	1.20933	441.507	3.07371e-08	38.5371	73.6822	302.112	39.9593	3.07371e-08	49.6956	64.3195	41.2338	3.81908	8.09591	45.1025	3.07371e-08	61.2746	410.997	307.649	9.29839	8.0032	41.2338	45.1025	61.2746	9.29839	8.0032	3.81908	8.09591	410.997	307.649	3.07371e-08
neg_1113	3.07371e-08	0.253586	3.07371e-08	3.07371e-08	0.292308	3.07371e-08	3.07371e-08	3.07371e-08	3.07371e-08	3.07371e-08	3.07371e-08	3.07371e-08	3.07371e-08	0.292308	3.07371e-08	3.07371e-08	3.07371e-08	3.07371e-08	3.07371e-08	0.253586	3.07371e-08	3.07371e-08	3.07371e-08	3.07371e-08	0.112024	3.07371e-08	3.07371e-08	3.07371e-08	3.07371e-08	3.07371e-08	3.07371e-08	3.07371e-08	3.07371e-08	3.07371e-08	3.07371e-08	3.07371e-08	3.07371e-08	3.07371e-08	3.07371e-08	0.112024
neg_1115	3.07371e-08	3.07371e-08	3.07371e-08	3.07371e-08	3.07371e-08	3.07371e-08	3.07371e-08	3.07371e-08	3.07371e-08	3.07371e-08	3.07371e-08	3.07371e-08	3.07371e-08	3.07371e-08	3.07371e-08	3.07371e-08	3.07371e-08	3.07371e-08	3.07371e-08	3.07371e-08	35.297	13.2063	3.07371e-08	3.07371e-08	3.07371e-08	1129.13	3.07371e-08	3.07371e-08	3.07371e-08	3.07371e-08	35.297	3.07371e-08	1129.13	3.07371e-08	3.07371e-08	13.2063	3.07371e-08	3.07371e-08	3.07371e-08	3.07371e-08
neg_1116	3.07371e-08	3.07371e-08	3.07371e-08	3.07371e-08	3.07371e-08	3.07371e-08	3.07371e-08	3.07371e-08	3.07371e-08	3.07371e-08	3.07371e-08	3.07371e-08	3.07371e-08	3.07371e-08	3.07371e-08	3.07371e-08	3.07371e-08	3.07371e-08	3.07371e-08	3.07371e-08	803.658	1043.61	3.07371e-08	1094.67	1.49016	1525.78	3.07371e-08	3.07371e-08	1160.76	1159.42	803.658	1094.67	1525.78	1160.76	1159.42	1043.61	3.07371e-08	3.07371e-08	3.07371e-08	1.49016
neg_1117	3.07371e-08	3.07371e-08	3.07371e-08	3.07371e-08	3.07371e-08	3.07371e-08	3.07371e-08	3.07371e-08	3.07371e-08	3.07371e-08	3.07371e-08	3.07371e-08	3.07371e-08	3.07371e-08	3.07371e-08	3.07371e-08	3.07371e-08	3.07371e-08	3.07371e-08	3.07371e-08	749.838	1053.73	3.07371e-08	969.256	3.07371e-08	1751.31	3.07371e-08	3.07371e-08	1348.13	1390.48	749.838	969.256	1751.31	1348.13	1390.48	1053.73	3.07371e-08	3.07371e-08	3.07371e-08	3.07371e-08
neg_1118	5.39886	113.393	726.607	12.0747	6.29795	482.659	6.49818	3.36213	13.4907	29.2084	6.49818	726.607	3.36213	6.29795	13.4907	482.659	29.2084	12.0747	5.39886	113.393	231.796	221.371	3.07371e-08	3.07371e-08	8.91153	388.319	341.004	548.161	2.21158	3.07371e-08	231.796	3.07371e-08	388.319	2.21158	3.07371e-08	221.371	3.07371e-08	341.004	548.161	8.91153
neg_112	10.4495	2663.73	457.214	144.099	185.192	1291.46	37.2485	162.756	177.292	549.772	37.2485	457.214	162.756	185.192	177.292	1291.46	549.772	144.099	10.4495	2663.73	245.611	21.8779	306.556	1174.21	146.252	1126.33	241.565	531.987	244.167	599.074	245.611	1174.21	1126.33	244.167	599.074	21.8779	306.556	241.565	531.987	146.252
neg_1123	3.07371e-08	10.0686	34.7565	3.07371e-08	0.90071	3.07371e-08	3.07371e-08	0.623972	3.07371e-08	6.90512	3.07371e-08	34.7565	0.623972	0.90071	3.07371e-08	3.07371e-08	6.90512	3.07371e-08	3.07371e-08	10.0686	52.3581	69.65	5.35086	3.07371e-08	1.7666	117.644	3.07371e-08	26.7222	0.821681	3.07371e-08	52.3581	3.07371e-08	117.644	0.821681	3.07371e-08	69.65	5.35086	3.07371e-08	26.7222	1.7666
neg_1126	3.07371e-08	5.00203	259.995	9.26524	1.98011	230.016	10.4671	2.31488	3.07371e-08	52.5367	10.4671	259.995	2.31488	1.98011	3.07371e-08	230.016	52.5367	9.26524	3.07371e-08	5.00203	112.236	69.2114	3.07371e-08	10.0085	3.07371e-08	84.8973	352.671	282.843	4.13756	26.0447	112.236	10.0085	84.8973	4.13756	26.0447	69.2114	3.07371e-08	352.671	282.843	3.07371e-08
neg_1128	54.279	33.3877	44.3668	23.9553	19.9823	45.5394	30.0054	31.0745	34.0288	41.4594	30.0054	44.3668	31.0745	19.9823	34.0288	45.5394	41.4594	23.9553	54.279	33.3877	18.1263	13.7916	58.3748	3.07371e-08	19.8952	17.582	24.7752	44.031	3.07371e-08	3.07371e-08	18.1263	3.07371e-08	17.582	3.07371e-08	3.07371e-08	13.7916	58.3748	24.7752	44.031	19.8952
neg_113	3.07371e-08	11.4673	14.4998	5.50214	4.5139	49.0921	3.07371e-08	5.78427	8.55982	10.7177	3.07371e-08	14.4998	5.78427	4.5139	8.55982	49.0921	10.7177	5.50214	3.07371e-08	11.4673	3.07371e-08	3.07371e-08	4.22041	3.07371e-08	6.33425	4.34626	1.74251	11.0508	2.6952	2.01888	3.07371e-08	3.07371e-08	4.34626	2.6952	2.01888	3.07371e-08	4.22041	1.74251	11.0508	6.33425
neg_1133	77.2852	73.6428	117.893	41.8358	47.82	74.9689	73.5415	72.215	35.7289	52.6172	73.5415	117.893	72.215	47.82	35.7289	74.9689	52.6172	41.8358	77.2852	73.6428	1.72867	3.07371e-08	51.7629	3.07371e-08	56.0657	16.018	44.4857	63.9452	3.07371e-08	3.07371e-08	1.72867	3.07371e-08	16.018	3.07371e-08	3.07371e-08	3.07371e-08	51.7629	44.4857	63.9452	56.0657
neg_114	3.07371e-08	1216.33	12.1326	7.42783	13.0203	283.066	3.07371e-08	8.28114	12.4377	83.8699	3.07371e-08	12.1326	8.28114	13.0203	12.4377	283.066	83.8699	7.42783	3.07371e-08	1216.33	17.8307	3.07371e-08	17.0071	226.012	8.80984	296.696	12.609	44.0438	30.2518	133.473	17.8307	226.012	296.696	30.2518	133.473	3.07371e-08	17.0071	12.609	44.0438	8.80984
neg_1148	3.07371e-08	3.07371e-08	3.07371e-08	3.07371e-08	3.07371e-08	3.07371e-08	3.07371e-08	3.07371e-08	3.07371e-08	61.3652	3.07371e-08	3.07371e-08	3.07371e-08	3.07371e-08	3.07371e-08	3.07371e-08	61.3652	3.07371e-08	3.07371e-08	3.07371e-08	3.07371e-08	3.07371e-08	3.07371e-08	3.07371e-08	3.07371e-08	3.07371e-08	3.07371e-08	3.07371e-08	3.07371e-08	3.07371e-08	3.07371e-08	3.07371e-08	3.07371e-08	3.07371e-08	3.07371e-08	3.07371e-08	3.07371e-08	3.07371e-08	3.07371e-08	3.07371e-08
neg_115	3.07371e-08	35.0168	4.77236	3.07371e-08	1.88576	14.7913	3.07371e-08	1.8456	3.07371e-08	4.24766	3.07371e-08	4.77236	1.8456	1.88576	3.07371e-08	14.7913	4.24766	3.07371e-08	3.07371e-08	35.0168	2.62749	3.07371e-08	3.07371e-08	16.3044	1.30646	17.485	1.39992	4.89829	3.53181	7.83285	2.62749	16.3044	17.485	3.53181	7.83285	3.07371e-08	3.07371e-08	1.39992	4.89829	1.30646
neg_1150	171.978	235.264	3.07371e-08	122.872	190.291	3.07371e-08	159.637	158.523	137.367	137.425	159.637	3.07371e-08	158.523	190.291	137.367	3.07371e-08	137.425	122.872	171.978	235.264	3.07371e-08	3.07371e-08	170.685	3.07371e-08	262.926	3.07371e-08	1.53488	2.78422	3.07371e-08	3.07371e-08	3.07371e-08	3.07371e-08	3.07371e-08	3.07371e-08	3.07371e-08	3.07371e-08	170.685	1.53488	2.78422	262.926
neg_1152	3.07371e-08	3.07371e-08	3.07371e-08	3.07371e-08	3.07371e-08	3.07371e-08	3.07371e-08	3.07371e-08	3.07371e-08	3.07371e-08	3.07371e-08	3.07371e-08	3.07371e-08	3.07371e-08	3.07371e-08	3.07371e-08	3.07371e-08	3.07371e-08	3.07371e-08	3.07371e-08	3.07371e-08	3.07371e-08	3.07371e-08	3.07371e-08	3.07371e-08	3.07371e-08	3.07371e-08	3.07371e-08	3.07371e-08	3.07371e-08	3.07371e-08	3.07371e-08	3.07371e-08	3.07371e-08	3.07371e-08	3.07371e-08	3.07371e-08	3.07371e-08	3.07371e-08	3.07371e-08
neg_1155	3.07371e-08	3.07371e-08	3.07371e-08	3.07371e-08	3.07371e-08	3.07371e-08	3.07371e-08	3.07371e-08	3.07371e-08	3.07371e-08	3.07371e-08	3.07371e-08	3.07371e-08	3.07371e-08	3.07371e-08	3.07371e-08	3.07371e-08	3.07371e-08	3.07371e-08	3.07371e-08	3.07371e-08	3.07371e-08	3.07371e-08	3.07371e-08	3.07371e-08	3.07371e-08	3.07371e-08	3.07371e-08	3.07371e-08	3.07371e-08	3.07371e-08	3.07371e-08	3.07371e-08	3.07371e-08	3.07371e-08	3.07371e-08	3.07371e-08	3.07371e-08	3.07371e-08	3.07371e-08
neg_1158	364.778	520.481	3.07371e-08	405.762	503.817	43.3173	313.497	292.399	399.672	400.372	313.497	3.07371e-08	292.399	503.817	399.672	43.3173	400.372	405.762	364.778	520.481	4.91303	3.07371e-08	377.259	2.61035	481.333	3.96052	14.6769	3.07371e-08	1.97135	24.849	4.91303	2.61035	3.96052	1.97135	24.849	3.07371e-08	377.259	14.6769	3.07371e-08	481.333
neg_1159	6.03015	18.864	3.07371e-08	35.1151	26.4638	3.07371e-08	11.5007	10.4573	14.722	11.2613	11.5007	3.07371e-08	10.4573	26.4638	14.722	3.07371e-08	11.2613	35.1151	6.03015	18.864	3.07371e-08	3.07371e-08	11.41	3.07371e-08	16.9293	3.07371e-08	3.07371e-08	3.07371e-08	3.07371e-08	3.07371e-08	3.07371e-08	3.07371e-08	3.07371e-08	3.07371e-08	3.07371e-08	3.07371e-08	11.41	3.07371e-08	3.07371e-08	16.9293
neg_1161	3.07371e-08	3.07371e-08	3.07371e-08	3.07371e-08	3.07371e-08	42.7363	3.07371e-08	3.07371e-08	441.122	66.6806	3.07371e-08	3.07371e-08	3.07371e-08	3.07371e-08	441.122	42.7363	66.6806	3.07371e-08	3.07371e-08	3.07371e-08	3.07371e-08	3.07371e-08	3.07371e-08	3.07371e-08	3.07371e-08	3.07371e-08	3.07371e-08	3.07371e-08	3.07371e-08	3.07371e-08	3.07371e-08	3.07371e-08	3.07371e-08	3.07371e-08	3.07371e-08	3.07371e-08	3.07371e-08	3.07371e-08	3.07371e-08	3.07371e-08
neg_1164	9.45383	16.9387	33.0352	20.8787	15.1235	27.7293	33.5631	24.6065	7.12563	23.475	33.5631	33.0352	24.6065	15.1235	7.12563	27.7293	23.475	20.8787	9.45383	16.9387	1.35362	1.22323	17.7941	3.07371e-08	21.1376	3.07371e-08	35.2338	25.0922	3.07371e-08	3.07371e-08	1.35362	3.07371e-08	3.07371e-08	3.07371e-08	3.07371e-08	1.22323	17.7941	35.2338	25.0922	21.1376
neg_1167	156.946	87.2037	264.575	118.955	66.2916	84.7113	110.63	78.835	112.382	161.847	110.63	264.575	78.835	66.2916	112.382	84.7113	161.847	118.955	156.946	87.2037	854.866	1253.79	147.515	7569.91	79.9418	470.631	43.7219	79.2163	5622.56	6398.64	854.866	7569.91	470.631	5622.56	6398.64	1253.79	147.515	43.7219	79.2163	79.9418
neg_1168	3.07371e-08	1.88049	30.0327	3.07371e-08	2.06058	10.0647	3.07371e-08	3.07371e-08	3.07371e-08	3.07371e-08	3.07371e-08	30.0327	3.07371e-08	2.06058	3.07371e-08	10.0647	3.07371e-08	3.07371e-08	3.07371e-08	1.88049	36.9591	11.5366	3.07371e-08	132.607	3.07371e-08	41.1654	27.6173	34.8939	277.481	254.524	36.9591	132.607	41.1654	277.481	254.524	11.5366	3.07371e-08	27.6173	34.8939	3.07371e-08
neg_1169	3754.22	4683.68	14460.8	2337.81	1268.78	7614.16	1658.54	1843.71	1976.75	2342.82	1658.54	14460.8	1843.71	1268.78	1976.75	7614.16	2342.82	2337.81	3754.22	4683.68	2172.05	1519.02	2790.28	1131.6	1476.46	3617.9	4816.81	9079.58	518.194	342.129	2172.05	1131.6	3617.9	518.194	342.129	1519.02	2790.28	4816.81	9079.58	1476.46
neg_1170	94.8673	103.52	3.07371e-08	114.338	125.592	3.07371e-08	80.3994	83.3527	98.7623	98.7187	80.3994	3.07371e-08	83.3527	125.592	98.7623	3.07371e-08	98.7187	114.338	94.8673	103.52	19.877	17.1384	86.0066	20.569	130.297	16.5469	3.07371e-08	3.07371e-08	26.5132	28.4025	19.877	20.569	16.5469	26.5132	28.4025	17.1384	86.0066	3.07371e-08	3.07371e-08	130.297
neg_1172	534.115	244.831	832.53	180.551	146.395	547.023	295.126	269.236	206.097	230.002	295.126	832.53	269.236	146.395	206.097	547.023	230.002	180.551	534.115	244.831	91.2512	87.3744	230.186	62.4978	259.379	112.19	327.123	481.789	15.4279	28.2902	91.2512	62.4978	112.19	15.4279	28.2902	87.3744	230.186	327.123	481.789	259.379
neg_1173	3.07371e-08	3.07371e-08	0.342605	3.07371e-08	3.07371e-08	3.07371e-08	3.07371e-08	3.07371e-08	3.07371e-08	3.07371e-08	3.07371e-08	0.342605	3.07371e-08	3.07371e-08	3.07371e-08	3.07371e-08	3.07371e-08	3.07371e-08	3.07371e-08	3.07371e-08	54.3732	54.7808	3.07371e-08	1.46868	3.07371e-08	51.0715	3.07371e-08	12.6104	1.8379	3.07371e-08	54.3732	1.46868	51.0715	1.8379	3.07371e-08	54.7808	3.07371e-08	3.07371e-08	12.6104	3.07371e-08
neg_1176	3.07371e-08	3.07371e-08	148.844	0.778009	3.07371e-08	135.602	1.68394	3.07371e-08	3.07371e-08	26.3051	1.68394	148.844	3.07371e-08	3.07371e-08	3.07371e-08	135.602	26.3051	0.778009	3.07371e-08	3.07371e-08	134.516	68.5377	3.07371e-08	68.334	3.07371e-08	74.4531	175.256	178.684	99.0957	89.0535	134.516	68.334	74.4531	99.0957	89.0535	68.5377	3.07371e-08	175.256	178.684	3.07371e-08
neg_1178	3.07371e-08	3.07371e-08	3.07371e-08	3.07371e-08	3.07371e-08	3.07371e-08	3.07371e-08	0.0139914	3.07371e-08	3.07371e-08	3.07371e-08	3.07371e-08	0.0139914	3.07371e-08	3.07371e-08	3.07371e-08	3.07371e-08	3.07371e-08	3.07371e-08	3.07371e-08	3.07371e-08	3.07371e-08	3.07371e-08	3.07371e-08	3.07371e-08	3.07371e-08	3.07371e-08	3.07371e-08	3.07371e-08	3.07371e-08	3.07371e-08	3.07371e-08	3.07371e-08	3.07371e-08	3.07371e-08	3.07371e-08	3.07371e-08	3.07371e-08	3.07371e-08	3.07371e-08
neg_1184	3.07371e-08	143.864	3.07371e-08	93.5784	32.3871	51.5572	163.411	118.432	140.384	643.974	163.411	3.07371e-08	118.432	32.3871	140.384	51.5572	643.974	93.5784	3.07371e-08	143.864	108.586	23.195	106.871	3.07371e-08	1.75922	58.3504	3.07371e-08	3.07371e-08	3.07371e-08	3.07371e-08	108.586	3.07371e-08	58.3504	3.07371e-08	3.07371e-08	23.195	106.871	3.07371e-08	3.07371e-08	1.75922
neg_1185	13.0807	8.95512	3.07371e-08	17.4575	9.44173	3.07371e-08	8.49132	11.2658	2.94049	8.80689	8.49132	3.07371e-08	11.2658	9.44173	2.94049	3.07371e-08	8.80689	17.4575	13.0807	8.95512	20.2863	3.07371e-08	12.7424	3.07371e-08	9.2456	3.07371e-08	4.14105	3.07371e-08	3.07371e-08	3.07371e-08	20.2863	3.07371e-08	3.07371e-08	3.07371e-08	3.07371e-08	3.07371e-08	12.7424	4.14105	3.07371e-08	9.2456
neg_1186	107.995	54.7968	3.07371e-08	107.575	85.1699	30.5794	65.1788	78.9921	76.7851	96.1252	65.1788	3.07371e-08	78.9921	85.1699	76.7851	30.5794	96.1252	107.575	107.995	54.7968	3.07371e-08	3.07371e-08	81.853	3.07371e-08	93.0761	3.07371e-08	21.2001	3.07371e-08	3.07371e-08	3.07371e-08	3.07371e-08	3.07371e-08	3.07371e-08	3.07371e-08	3.07371e-08	3.07371e-08	81.853	21.2001	3.07371e-08	93.0761
neg_119	3.07371e-08	4.27699	0.795259	3.07371e-08	2.07233	2.31485	5.06786	2.78672	3.07371e-08	0.971009	5.06786	0.795259	2.78672	2.07233	3.07371e-08	2.31485	0.971009	3.07371e-08	3.07371e-08	4.27699	3.07371e-08	3.07371e-08	5.60452	1.52237	5.40715	2.39735	5.66737	3.07371e-08	3.07371e-08	3.07371e-08	3.07371e-08	1.52237	2.39735	3.07371e-08	3.07371e-08	3.07371e-08	5.60452	5.66737	3.07371e-08	5.40715
neg_1191	317.316	28.8531	3.07371e-08	1279.75	417.452	3.07371e-08	258.888	650.493	300.01	756.408	258.888	3.07371e-08	650.493	417.452	300.01	3.07371e-08	756.408	1279.75	317.316	28.8531	10.8494	9.03608	207.832	27.1987	118.219	3.07371e-08	3.07371e-08	3.07371e-08	3.82288	14.9769	10.8494	27.1987	3.07371e-08	3.82288	14.9769	9.03608	207.832	3.07371e-08	3.07371e-08	118.219
neg_1192	3.07371e-08	3.07371e-08	3.07371e-08	3.07371e-08	3.07371e-08	3.07371e-08	3.07371e-08	3.07371e-08	3.07371e-08	3.07371e-08	3.07371e-08	3.07371e-08	3.07371e-08	3.07371e-08	3.07371e-08	3.07371e-08	3.07371e-08	3.07371e-08	3.07371e-08	3.07371e-08	555.564	609.2	3.07371e-08	790.816	3.07371e-08	796.632	3.07371e-08	3.07371e-08	696.248	658.209	555.564	790.816	796.632	696.248	658.209	609.2	3.07371e-08	3.07371e-08	3.07371e-08	3.07371e-08
neg_1193	3.07371e-08	3.07371e-08	3.07371e-08	3.07371e-08	3.07371e-08	3.07371e-08	3.07371e-08	3.07371e-08	3.07371e-08	3.07371e-08	3.07371e-08	3.07371e-08	3.07371e-08	3.07371e-08	3.07371e-08	3.07371e-08	3.07371e-08	3.07371e-08	3.07371e-08	3.07371e-08	317.015	442.581	3.07371e-08	464.141	3.07371e-08	433.992	3.07371e-08	3.07371e-08	358.059	427.279	317.015	464.141	433.992	358.059	427.279	442.581	3.07371e-08	3.07371e-08	3.07371e-08	3.07371e-08
neg_1196	3.07371e-08	3.07371e-08	3.07371e-08	3.07371e-08	3.07371e-08	3.07371e-08	3.07371e-08	3.07371e-08	3.07371e-08	3.07371e-08	3.07371e-08	3.07371e-08	3.07371e-08	3.07371e-08	3.07371e-08	3.07371e-08	3.07371e-08	3.07371e-08	3.07371e-08	3.07371e-08	54.3369	40.3371	3.07371e-08	3.07371e-08	3.07371e-08	3.07371e-08	3.07371e-08	3.07371e-08	3.07371e-08	3.07371e-08	54.3369	3.07371e-08	3.07371e-08	3.07371e-08	3.07371e-08	40.3371	3.07371e-08	3.07371e-08	3.07371e-08	3.07371e-08
neg_120	3.07371e-08	29.4668	0.821922	3.07371e-08	3.57709	1.37108	7.22124	3.07371e-08	3.07371e-08	3.07371e-08	7.22124	0.821922	3.07371e-08	3.57709	3.07371e-08	1.37108	3.07371e-08	3.07371e-08	3.07371e-08	29.4668	3.07371e-08	3.07371e-08	17.0674	17.8808	6.08316	21.2374	65.6197	2.54742	0.826438	3.07371e-08	3.07371e-08	17.8808	21.2374	0.826438	3.07371e-08	3.07371e-08	17.0674	65.6197	2.54742	6.08316
neg_1201	3.07371e-08	4897.73	14601.6	3.07371e-08	3.07371e-08	12538.6	3.07371e-08	3.07371e-08	16.0794	220.965	3.07371e-08	14601.6	3.07371e-08	3.07371e-08	16.0794	12538.6	220.965	3.07371e-08	3.07371e-08	4897.73	2408.32	2564.92	3.07371e-08	175.996	3.07371e-08	4481.52	24360.5	40882.9	51.0611	225.831	2408.32	175.996	4481.52	51.0611	225.831	2564.92	3.07371e-08	24360.5	40882.9	3.07371e-08
neg_1204	310.149	119.507	3.07371e-08	189.983	215.453	3.07371e-08	178.251	249.668	191.024	188.401	178.251	3.07371e-08	249.668	215.453	191.024	3.07371e-08	188.401	189.983	310.149	119.507	0.880036	3.07371e-08	313.107	1.83251	275.816	3.07371e-08	3.07371e-08	3.07371e-08	1.30877	1.94677	0.880036	1.83251	3.07371e-08	1.30877	1.94677	3.07371e-08	313.107	3.07371e-08	3.07371e-08	275.816
neg_1207	3.07371e-08	3686.91	11309.1	3.07371e-08	3.07371e-08	13146	3.07371e-08	3.07371e-08	3.07371e-08	3.07371e-08	3.07371e-08	11309.1	3.07371e-08	3.07371e-08	3.07371e-08	13146	3.07371e-08	3.07371e-08	3.07371e-08	3686.91	2263.49	2227.61	3.07371e-08	3223.93	3.07371e-08	3522.47	5479.75	12768.7	2276.77	3120.77	2263.49	3223.93	3522.47	2276.77	3120.77	2227.61	3.07371e-08	5479.75	12768.7	3.07371e-08
neg_1210	3.07371e-08	3.07371e-08	3.07371e-08	3.07371e-08	3.07371e-08	3.07371e-08	3.07371e-08	3.07371e-08	3.07371e-08	3.07371e-08	3.07371e-08	3.07371e-08	3.07371e-08	3.07371e-08	3.07371e-08	3.07371e-08	3.07371e-08	3.07371e-08	3.07371e-08	3.07371e-08	1535.64	1538.89	3.07371e-08	2154.81	3.07371e-08	2086.81	3.07371e-08	3.07371e-08	1740.55	1544.98	1535.64	2154.81	2086.81	1740.55	1544.98	1538.89	3.07371e-08	3.07371e-08	3.07371e-08	3.07371e-08
neg_1211	3.07371e-08	3.07371e-08	3.07371e-08	3.07371e-08	26.7166	3.07371e-08	3.07371e-08	37.5336	3.07371e-08	3.07371e-08	3.07371e-08	3.07371e-08	37.5336	26.7166	3.07371e-08	3.07371e-08	3.07371e-08	3.07371e-08	3.07371e-08	3.07371e-08	3.07371e-08	56.9636	103.925	318.287	5.60963	3.07371e-08	3.07371e-08	3.07371e-08	557.428	349.116	3.07371e-08	318.287	3.07371e-08	557.428	349.116	56.9636	103.925	3.07371e-08	3.07371e-08	5.60963
neg_1222	1066.93	463.375	3.07371e-08	950.54	3183.76	3.07371e-08	2806.66	2920.03	2600.9	1569.76	2806.66	3.07371e-08	2920.03	3183.76	2600.9	3.07371e-08	1569.76	950.54	1066.93	463.375	3.07371e-08	3.07371e-08	1888.54	3.07371e-08	3574.72	3.07371e-08	3.07371e-08	3.07371e-08	3.07371e-08	3.07371e-08	3.07371e-08	3.07371e-08	3.07371e-08	3.07371e-08	3.07371e-08	3.07371e-08	1888.54	3.07371e-08	3.07371e-08	3574.72
neg_1230	3.07371e-08	284.38	228.167	3.07371e-08	3.07371e-08	443.04	3.07371e-08	3.07371e-08	6.27354	41.3798	3.07371e-08	228.167	3.07371e-08	3.07371e-08	6.27354	443.04	41.3798	3.07371e-08	3.07371e-08	284.38	175.684	221.056	3.07371e-08	3.07371e-08	3.07371e-08	231.795	657.558	797.155	3.07371e-08	3.07371e-08	175.684	3.07371e-08	231.795	3.07371e-08	3.07371e-08	221.056	3.07371e-08	657.558	797.155	3.07371e-08
neg_1235	5224.25	304.741	459.276	4370.28	5187.14	711.285	5794.34	6831.29	1976.82	1326	5794.34	459.276	6831.29	5187.14	1976.82	711.285	1326	4370.28	5224.25	304.741	3.07371e-08	3.07371e-08	5498.28	3.07371e-08	4226.81	3.07371e-08	995.203	657.01	3.07371e-08	3.07371e-08	3.07371e-08	3.07371e-08	3.07371e-08	3.07371e-08	3.07371e-08	3.07371e-08	5498.28	995.203	657.01	4226.81
neg_124	3.07371e-08	91.0924	3.07371e-08	3.07371e-08	16.8342	3.07371e-08	15.0462	3.07371e-08	19.8382	5.08108	15.0462	3.07371e-08	3.07371e-08	16.8342	19.8382	3.07371e-08	5.08108	3.07371e-08	3.07371e-08	91.0924	61.3795	2.17317	13.0382	10.3078	6.803	31.1633	12.497	3.07371e-08	13.3089	6.01757	61.3795	10.3078	31.1633	13.3089	6.01757	2.17317	13.0382	12.497	3.07371e-08	6.803
neg_1241	3.07371e-08	54658.6	165673	21.5055	3.07371e-08	119245	3.07371e-08	3.07371e-08	2411.45	6657.36	3.07371e-08	165673	3.07371e-08	3.07371e-08	2411.45	119245	6657.36	21.5055	3.07371e-08	54658.6	35655.8	36164.7	3.07371e-08	51360.3	25.6886	49607.7	80419	125998	35888.8	30636.9	35655.8	51360.3	49607.7	35888.8	30636.9	36164.7	3.07371e-08	80419	125998	25.6886
neg_1242	3.07371e-08	11297.5	34588.5	3.07371e-08	3.07371e-08	25385.5	3.07371e-08	3.07371e-08	119.628	1031.28	3.07371e-08	34588.5	3.07371e-08	3.07371e-08	119.628	25385.5	1031.28	3.07371e-08	3.07371e-08	11297.5	6976.39	6737.39	3.07371e-08	9240.52	3.07371e-08	10340.6	18809.8	30576.3	6448.49	5063.4	6976.39	9240.52	10340.6	6448.49	5063.4	6737.39	3.07371e-08	18809.8	30576.3	3.07371e-08
neg_1243	3.07371e-08	5697.43	17409.1	3.07371e-08	3.07371e-08	12754.3	3.07371e-08	3.07371e-08	8.97825	306.415	3.07371e-08	17409.1	3.07371e-08	3.07371e-08	8.97825	12754.3	306.415	3.07371e-08	3.07371e-08	5697.43	3452.91	3525.93	3.07371e-08	4531.77	3.07371e-08	5265.25	9017.74	13221.4	3247.31	2496.24	3452.91	4531.77	5265.25	3247.31	2496.24	3525.93	3.07371e-08	9017.74	13221.4	3.07371e-08
neg_1245	35.5577	3319.68	10207.9	58.0511	0.501853	7881.72	0.491746	2.74438	522.257	1037.98	0.491746	10207.9	2.74438	0.501853	522.257	7881.72	1037.98	58.0511	35.5577	3319.68	2616.04	2716.89	3.07371e-08	4030.49	32.0501	3527.36	4936.62	8042.85	2277.1	1976.27	2616.04	4030.49	3527.36	2277.1	1976.27	2716.89	3.07371e-08	4936.62	8042.85	32.0501
neg_1246	3.07371e-08	1418.47	4440.77	3.07371e-08	3.07371e-08	3220.16	3.07371e-08	3.07371e-08	3.07371e-08	100.837	3.07371e-08	4440.77	3.07371e-08	3.07371e-08	3.07371e-08	3220.16	100.837	3.07371e-08	3.07371e-08	1418.47	853.901	951.398	3.07371e-08	1185.66	3.07371e-08	1384.59	2242.17	3486.08	1026.5	822.461	853.901	1185.66	1384.59	1026.5	822.461	951.398	3.07371e-08	2242.17	3486.08	3.07371e-08
neg_1247	3.07371e-08	16243.7	49227.9	3.07371e-08	3.07371e-08	35383.5	3.07371e-08	3.07371e-08	377.002	1588.23	3.07371e-08	49227.9	3.07371e-08	3.07371e-08	377.002	35383.5	1588.23	3.07371e-08	3.07371e-08	16243.7	10554.4	10534.9	3.07371e-08	15083.9	3.07371e-08	14767.1	23148.2	36759	10611.3	8929.02	10554.4	15083.9	14767.1	10611.3	8929.02	10534.9	3.07371e-08	23148.2	36759	3.07371e-08
neg_1248	3.07371e-08	1973.48	3890.49	3.07371e-08	3.07371e-08	2554.43	3.07371e-08	3.07371e-08	194.489	622.911	3.07371e-08	3890.49	3.07371e-08	3.07371e-08	194.489	2554.43	622.911	3.07371e-08	3.07371e-08	1973.48	1655.83	1531.42	3.07371e-08	5781.32	3.07371e-08	1472.91	1126.22	1138.25	3401.35	839.224	1655.83	5781.32	1472.91	3401.35	839.224	1531.42	3.07371e-08	1126.22	1138.25	3.07371e-08
neg_1249	3.07371e-08	9281.56	28725.4	3.07371e-08	3.07371e-08	19932.9	3.07371e-08	3.07371e-08	13.4903	392.246	3.07371e-08	28725.4	3.07371e-08	3.07371e-08	13.4903	19932.9	392.246	3.07371e-08	3.07371e-08	9281.56	5671.26	5089.43	3.07371e-08	7810.64	3.07371e-08	8331.23	14031.3	21819.3	5250.11	4100.11	5671.26	7810.64	8331.23	5250.11	4100.11	5089.43	3.07371e-08	14031.3	21819.3	3.07371e-08
neg_125	41.1335	5.42478	3.07371e-08	24.1694	26.0847	3.07371e-08	7.71362	18.0931	19.5315	23.4043	7.71362	3.07371e-08	18.0931	26.0847	19.5315	3.07371e-08	23.4043	24.1694	41.1335	5.42478	3.07371e-08	3.07371e-08	24.3452	3.07371e-08	16.8064	3.07371e-08	3.07371e-08	3.07371e-08	3.07371e-08	3.07371e-08	3.07371e-08	3.07371e-08	3.07371e-08	3.07371e-08	3.07371e-08	3.07371e-08	24.3452	3.07371e-08	3.07371e-08	16.8064
neg_1250	3.07371e-08	675.426	1537.15	3.07371e-08	3.07371e-08	1004.08	3.07371e-08	3.07371e-08	3.07371e-08	182.58	3.07371e-08	1537.15	3.07371e-08	3.07371e-08	3.07371e-08	1004.08	182.58	3.07371e-08	3.07371e-08	675.426	862.623	547.374	3.07371e-08	3240.55	3.07371e-08	515.985	436.982	440.161	1857.92	908.544	862.623	3240.55	515.985	1857.92	908.544	547.374	3.07371e-08	436.982	440.161	3.07371e-08
neg_1251	16596.4	697108	1.9952e+06	19772.7	5378.75	1.59581e+06	5436.38	11064.8	105388	203313	5436.38	1.9952e+06	11064.8	5378.75	105388	1.59581e+06	203313	19772.7	16596.4	697108	482684	550274	4691.58	691761	15702.8	641567	1.13806e+06	1.64455e+06	492553	408248	482684	691761	641567	492553	408248	550274	4691.58	1.13806e+06	1.64455e+06	15702.8
neg_1252	3.07371e-08	1281.21	3737.1	5.46719	3.07371e-08	2570.43	3.07371e-08	1.63937	85.3453	204.784	3.07371e-08	3737.1	1.63937	3.07371e-08	85.3453	2570.43	204.784	5.46719	3.07371e-08	1281.21	954.031	1057.93	3.07371e-08	1258.48	4.37537	1315.88	1911.54	2888.21	1002.66	786.221	954.031	1258.48	1315.88	1002.66	786.221	1057.93	3.07371e-08	1911.54	2888.21	4.37537
neg_1256	254.629	138.64	151.288	86.1737	261.684	65.2997	596.595	521.252	20.535	182.722	596.595	151.288	521.252	261.684	20.535	65.2997	182.722	86.1737	254.629	138.64	3.07371e-08	3.07371e-08	810.905	3.07371e-08	450.317	3.07371e-08	109.992	129.346	3.07371e-08	3.07371e-08	3.07371e-08	3.07371e-08	3.07371e-08	3.07371e-08	3.07371e-08	3.07371e-08	810.905	109.992	129.346	450.317
neg_1258	3.07371e-08	79.2304	149.628	3.07371e-08	3.07371e-08	16.7746	3.07371e-08	3.07371e-08	3.07371e-08	6.14135	3.07371e-08	149.628	3.07371e-08	3.07371e-08	3.07371e-08	16.7746	6.14135	3.07371e-08	3.07371e-08	79.2304	55.8857	79.6958	3.07371e-08	53.1605	3.07371e-08	79.9897	20.5	18.5603	629.63	188.359	55.8857	53.1605	79.9897	629.63	188.359	79.6958	3.07371e-08	20.5	18.5603	3.07371e-08
neg_1259	1.01426	3.07371e-08	17287	3.07371e-08	3.07371e-08	592.939	3.07371e-08	3.07371e-08	3.07371e-08	3.07371e-08	3.07371e-08	17287	3.07371e-08	3.07371e-08	3.07371e-08	592.939	3.07371e-08	3.07371e-08	1.01426	3.07371e-08	3.07371e-08	0.96201	3.07371e-08	3.07371e-08	3.07371e-08	0.631221	3460.57	4036.19	0.129331	2.33623	3.07371e-08	3.07371e-08	0.631221	0.129331	2.33623	0.96201	3.07371e-08	3460.57	4036.19	3.07371e-08
neg_126	3.07371e-08	148.064	7.29575	3.07371e-08	33.9767	3.07371e-08	3.07371e-08	4.1574	3.07371e-08	10.9388	3.07371e-08	7.29575	4.1574	33.9767	3.07371e-08	3.07371e-08	10.9388	3.07371e-08	3.07371e-08	148.064	2.37229	1.97024	3.07371e-08	3.07371e-08	5.78801	38.0855	55.2587	3.07371e-08	37.6169	3.07371e-08	2.37229	3.07371e-08	38.0855	37.6169	3.07371e-08	1.97024	3.07371e-08	55.2587	3.07371e-08	5.78801
neg_1263	3.07371e-08	235.624	544.256	3.07371e-08	3.07371e-08	274.335	3.07371e-08	3.07371e-08	3.07371e-08	48.3508	3.07371e-08	544.256	3.07371e-08	3.07371e-08	3.07371e-08	274.335	48.3508	3.07371e-08	3.07371e-08	235.624	3.07371e-08	3.07371e-08	3.07371e-08	3.07371e-08	3.07371e-08	3.07371e-08	345.491	465.446	3.07371e-08	3.07371e-08	3.07371e-08	3.07371e-08	3.07371e-08	3.07371e-08	3.07371e-08	3.07371e-08	3.07371e-08	345.491	465.446	3.07371e-08
neg_1264	1154.43	21.6444	3.07371e-08	551.11	342.52	3.07371e-08	546.428	532.591	297.559	176.881	546.428	3.07371e-08	532.591	342.52	297.559	3.07371e-08	176.881	551.11	1154.43	21.6444	3.07371e-08	3.07371e-08	876.583	20.8361	445.66	3.07371e-08	3.07371e-08	3.07371e-08	3.07371e-08	3.07371e-08	3.07371e-08	20.8361	3.07371e-08	3.07371e-08	3.07371e-08	3.07371e-08	876.583	3.07371e-08	3.07371e-08	445.66
neg_1265	3.07371e-08	379.653	1025.22	3.07371e-08	3.07371e-08	531.871	3.07371e-08	3.07371e-08	3.07371e-08	3.07371e-08	3.07371e-08	1025.22	3.07371e-08	3.07371e-08	3.07371e-08	531.871	3.07371e-08	3.07371e-08	3.07371e-08	379.653	433.178	390.982	3.07371e-08	1536.37	3.07371e-08	285.267	159.975	148.423	1062.47	951.704	433.178	1536.37	285.267	1062.47	951.704	390.982	3.07371e-08	159.975	148.423	3.07371e-08
neg_1267	27317	2378.17	7045.75	13309.4	12191.8	5580.24	20665.8	20125.6	14629.1	11076.5	20665.8	7045.75	20125.6	12191.8	14629.1	5580.24	11076.5	13309.4	27317	2378.17	2348	2921.8	31611	3659.54	15873.3	2629.15	3944.86	5650.26	1608.45	933.264	2348	3659.54	2629.15	1608.45	933.264	2921.8	31611	3944.86	5650.26	15873.3
neg_127	532.474	169.144	18.3211	455.137	370.356	33.1358	342.661	401.133	412.749	423.028	342.661	18.3211	401.133	370.356	412.749	33.1358	423.028	455.137	532.474	169.144	3.07371e-08	3.07371e-08	364.567	3.07371e-08	325.546	3.07371e-08	32.4141	3.07371e-08	3.07371e-08	3.07371e-08	3.07371e-08	3.07371e-08	3.07371e-08	3.07371e-08	3.07371e-08	3.07371e-08	364.567	32.4141	3.07371e-08	325.546
neg_1270	56.9531	56.2324	3.07371e-08	64.7954	84.1125	3.07371e-08	58.4679	63.5295	53.6298	55.7587	58.4679	3.07371e-08	63.5295	84.1125	53.6298	3.07371e-08	55.7587	64.7954	56.9531	56.2324	3.07371e-08	3.07371e-08	52.494	3.07371e-08	84.7968	3.07371e-08	3.07371e-08	3.07371e-08	3.07371e-08	3.07371e-08	3.07371e-08	3.07371e-08	3.07371e-08	3.07371e-08	3.07371e-08	3.07371e-08	52.494	3.07371e-08	3.07371e-08	84.7968
neg_1271	266.682	99.1321	4.64671	156.479	153.602	3.07371e-08	123.232	131.131	144.222	106.173	123.232	4.64671	131.131	153.602	144.222	3.07371e-08	106.173	156.479	266.682	99.1321	3.07371e-08	3.07371e-08	143.016	2.37132	148.47	3.07371e-08	3.07371e-08	3.07371e-08	3.07371e-08	3.07371e-08	3.07371e-08	2.37132	3.07371e-08	3.07371e-08	3.07371e-08	3.07371e-08	143.016	3.07371e-08	3.07371e-08	148.47
neg_1272	3.07371e-08	3.07371e-08	3.07371e-08	3.07371e-08	3.07371e-08	3.07371e-08	3.07371e-08	3.07371e-08	3.07371e-08	3.07371e-08	3.07371e-08	3.07371e-08	3.07371e-08	3.07371e-08	3.07371e-08	3.07371e-08	3.07371e-08	3.07371e-08	3.07371e-08	3.07371e-08	1103.6	1725.66	3.07371e-08	2336.97	3.07371e-08	2020.42	3.07371e-08	3.07371e-08	714.662	715.192	1103.6	2336.97	2020.42	714.662	715.192	1725.66	3.07371e-08	3.07371e-08	3.07371e-08	3.07371e-08
neg_1274	5586.53	5929.78	16931.4	3288.87	5009.38	5055.95	5413.88	6719.13	2707.62	7369.06	5413.88	16931.4	6719.13	5009.38	2707.62	5055.95	7369.06	3288.87	5586.53	5929.78	3768.32	3754.98	11872.6	4817.88	4831.07	5472.45	4251.48	10870.1	3523.91	2549.53	3768.32	4817.88	5472.45	3523.91	2549.53	3754.98	11872.6	4251.48	10870.1	4831.07
neg_1275	48.1689	221.852	126.526	78.678	25.6612	306.712	294.419	306.441	204.557	923.816	294.419	126.526	306.441	25.6612	204.557	306.712	923.816	78.678	48.1689	221.852	113.427	9.88868	380.692	3.07371e-08	17.4354	162.593	11.9679	3.07371e-08	45.6924	46.9527	113.427	3.07371e-08	162.593	45.6924	46.9527	9.88868	380.692	11.9679	3.07371e-08	17.4354
neg_1277	3.07371e-08	3.07371e-08	3.07371e-08	3.07371e-08	3.07371e-08	3.07371e-08	3.07371e-08	3.07371e-08	3.07371e-08	3.07371e-08	3.07371e-08	3.07371e-08	3.07371e-08	3.07371e-08	3.07371e-08	3.07371e-08	3.07371e-08	3.07371e-08	3.07371e-08	3.07371e-08	422.33	461.347	3.07371e-08	584.152	3.07371e-08	668.772	3.07371e-08	3.07371e-08	482.355	479.085	422.33	584.152	668.772	482.355	479.085	461.347	3.07371e-08	3.07371e-08	3.07371e-08	3.07371e-08
neg_1279	3.07371e-08	7617.38	20436.8	3.07371e-08	3.07371e-08	25474.5	3.07371e-08	3.07371e-08	3.07371e-08	3.07371e-08	3.07371e-08	20436.8	3.07371e-08	3.07371e-08	3.07371e-08	25474.5	3.07371e-08	3.07371e-08	3.07371e-08	7617.38	7329.13	24300.7	3.07371e-08	1731.98	3.07371e-08	3509.6	10143.7	7408.16	1550.74	3301.66	7329.13	1731.98	3509.6	1550.74	3301.66	24300.7	3.07371e-08	10143.7	7408.16	3.07371e-08
neg_1280	3.07371e-08	38.0464	323.584	3.07371e-08	3.07371e-08	442.234	3.07371e-08	3.07371e-08	3.07371e-08	3.07371e-08	3.07371e-08	323.584	3.07371e-08	3.07371e-08	3.07371e-08	442.234	3.07371e-08	3.07371e-08	3.07371e-08	38.0464	73.8747	287.517	3.07371e-08	54.4402	3.07371e-08	129.029	272.172	205.159	120.969	201.864	73.8747	54.4402	129.029	120.969	201.864	287.517	3.07371e-08	272.172	205.159	3.07371e-08
neg_1281	210.559	65.8054	251.359	70.8355	106.821	212.756	347.384	328.29	78.5527	138.115	347.384	251.359	328.29	106.821	78.5527	212.756	138.115	70.8355	210.559	65.8054	3.07371e-08	3.07371e-08	289.157	3.07371e-08	133.764	3.07371e-08	235.643	198.767	0.939288	3.07371e-08	3.07371e-08	3.07371e-08	3.07371e-08	0.939288	3.07371e-08	3.07371e-08	289.157	235.643	198.767	133.764
neg_1282	113.27	148.651	3.07371e-08	773.33	175.791	3.07371e-08	358.014	113.6	435.057	565.633	358.014	3.07371e-08	113.6	175.791	435.057	3.07371e-08	565.633	773.33	113.27	148.651	3.07371e-08	3.07371e-08	89.4897	3.07371e-08	161.572	3.07371e-08	5.76254	3.07371e-08	3.07371e-08	3.07371e-08	3.07371e-08	3.07371e-08	3.07371e-08	3.07371e-08	3.07371e-08	3.07371e-08	89.4897	5.76254	3.07371e-08	161.572
neg_1284	161.701	740.958	853.994	248.855	200.656	576.851	777.224	2327.52	521.469	1048.18	777.224	853.994	2327.52	200.656	521.469	576.851	1048.18	248.855	161.701	740.958	41.8385	3.07371e-08	221.589	3.07371e-08	457.948	156.195	402.529	220.528	29.777	21.8504	41.8385	3.07371e-08	156.195	29.777	21.8504	3.07371e-08	221.589	402.529	220.528	457.948
neg_1285	3.07371e-08	243.516	390.05	3.07371e-08	3.07371e-08	311.68	3.07371e-08	3.81897	13.7055	73.9627	3.07371e-08	390.05	3.81897	3.07371e-08	13.7055	311.68	73.9627	3.07371e-08	3.07371e-08	243.516	11.4509	3.07371e-08	3.07371e-08	3.07371e-08	0.905981	59.9709	283.474	153.92	10.6801	3.39484	11.4509	3.07371e-08	59.9709	10.6801	3.39484	3.07371e-08	3.07371e-08	283.474	153.92	0.905981
neg_1286	3.07371e-08	3.07371e-08	3.07371e-08	3.07371e-08	3.07371e-08	3.07371e-08	3.07371e-08	3.07371e-08	3.07371e-08	3.07371e-08	3.07371e-08	3.07371e-08	3.07371e-08	3.07371e-08	3.07371e-08	3.07371e-08	3.07371e-08	3.07371e-08	3.07371e-08	3.07371e-08	3.07371e-08	3.07371e-08	3.07371e-08	3.07371e-08	3.07371e-08	3.07371e-08	3.07371e-08	3.07371e-08	3.07371e-08	3.07371e-08	3.07371e-08	3.07371e-08	3.07371e-08	3.07371e-08	3.07371e-08	3.07371e-08	3.07371e-08	3.07371e-08	3.07371e-08	3.07371e-08
neg_1287	15.4886	14.3302	61.8678	7.14558	16.9438	25.2921	16.9461	23.9991	4.39106	14.3234	16.9461	61.8678	23.9991	16.9438	4.39106	25.2921	14.3234	7.14558	15.4886	14.3302	178.137	186.105	16.5246	240.074	18.0427	268.57	37.1629	49.8565	197.422	189.93	178.137	240.074	268.57	197.422	189.93	186.105	16.5246	37.1629	49.8565	18.0427
neg_1288	3.07371e-08	3.07371e-08	3.07371e-08	3.07371e-08	3.07371e-08	3.07371e-08	3.07371e-08	3.07371e-08	3.07371e-08	3.07371e-08	3.07371e-08	3.07371e-08	3.07371e-08	3.07371e-08	3.07371e-08	3.07371e-08	3.07371e-08	3.07371e-08	3.07371e-08	3.07371e-08	3.07371e-08	3.07371e-08	3.07371e-08	3.07371e-08	3.07371e-08	3.07371e-08	3.07371e-08	3.07371e-08	3.07371e-08	3.07371e-08	3.07371e-08	3.07371e-08	3.07371e-08	3.07371e-08	3.07371e-08	3.07371e-08	3.07371e-08	3.07371e-08	3.07371e-08	3.07371e-08
neg_1290	1.7025	3.07371e-08	3.07371e-08	3.07371e-08	3.07371e-08	3.07371e-08	0.510433	3.07371e-08	0.208391	3.07371e-08	0.510433	3.07371e-08	3.07371e-08	3.07371e-08	0.208391	3.07371e-08	3.07371e-08	3.07371e-08	1.7025	3.07371e-08	3.07371e-08	3.07371e-08	3.07371e-08	3.07371e-08	0.61495	3.07371e-08	3.07371e-08	3.07371e-08	3.07371e-08	3.07371e-08	3.07371e-08	3.07371e-08	3.07371e-08	3.07371e-08	3.07371e-08	3.07371e-08	3.07371e-08	3.07371e-08	3.07371e-08	0.61495
neg_1291	103.745	41.2384	3.07371e-08	73.6203	62.0265	3.07371e-08	45.3465	45.4019	33.3697	69.9285	45.3465	3.07371e-08	45.4019	62.0265	33.3697	3.07371e-08	69.9285	73.6203	103.745	41.2384	3.07371e-08	3.07371e-08	81.8526	3.07371e-08	66.1143	3.07371e-08	3.07371e-08	3.07371e-08	3.07371e-08	3.07371e-08	3.07371e-08	3.07371e-08	3.07371e-08	3.07371e-08	3.07371e-08	3.07371e-08	81.8526	3.07371e-08	3.07371e-08	66.1143
neg_1292	27.0987	365.267	177.938	82.2496	59.307	396.27	179.92	463.568	60.7848	222.051	179.92	177.938	463.568	59.307	60.7848	396.27	222.051	82.2496	27.0987	365.267	24.04	3.07371e-08	91.715	5.8843	54.9224	77.329	536.618	67.9244	120.187	113.047	24.04	5.8843	77.329	120.187	113.047	3.07371e-08	91.715	536.618	67.9244	54.9224
neg_1293	3.07371e-08	21.9374	3.07371e-08	3.07371e-08	3.07371e-08	3.07371e-08	3.07371e-08	3.07371e-08	1.232	3.64111	3.07371e-08	3.07371e-08	3.07371e-08	3.07371e-08	1.232	3.07371e-08	3.64111	3.07371e-08	3.07371e-08	21.9374	25.3075	11.042	3.07371e-08	67.3042	3.07371e-08	57.0212	3.61711	3.18538	60.0354	55.2245	25.3075	67.3042	57.0212	60.0354	55.2245	11.042	3.07371e-08	3.61711	3.18538	3.07371e-08
neg_1295	373.905	136.611	3.07371e-08	250.658	204.006	3.07371e-08	326.992	234.124	374.293	330.883	326.992	3.07371e-08	234.124	204.006	374.293	3.07371e-08	330.883	250.658	373.905	136.611	3.07371e-08	3.07371e-08	458.865	3.07371e-08	269.882	3.07371e-08	3.07371e-08	3.07371e-08	3.07371e-08	3.07371e-08	3.07371e-08	3.07371e-08	3.07371e-08	3.07371e-08	3.07371e-08	3.07371e-08	458.865	3.07371e-08	3.07371e-08	269.882
neg_1296	3.07371e-08	3.07371e-08	3.07371e-08	3.07371e-08	3.07371e-08	3.07371e-08	3.07371e-08	3.07371e-08	3.07371e-08	3.07371e-08	3.07371e-08	3.07371e-08	3.07371e-08	3.07371e-08	3.07371e-08	3.07371e-08	3.07371e-08	3.07371e-08	3.07371e-08	3.07371e-08	3.07371e-08	3.07371e-08	3.07371e-08	0.0663706	3.07371e-08	3.07371e-08	3.07371e-08	3.07371e-08	3.07371e-08	3.07371e-08	3.07371e-08	0.0663706	3.07371e-08	3.07371e-08	3.07371e-08	3.07371e-08	3.07371e-08	3.07371e-08	3.07371e-08	3.07371e-08
neg_1298	25163.7	22267.6	696.399	25621.7	29191.9	3094.44	22431.8	23046.5	27533.8	24637.6	22431.8	696.399	23046.5	29191.9	27533.8	3094.44	24637.6	25621.7	25163.7	22267.6	397.054	349.961	27863.6	405.98	29320.2	518.088	2047.09	488.1	574.26	402.436	397.054	405.98	518.088	574.26	402.436	349.961	27863.6	2047.09	488.1	29320.2
neg_1300	1057.58	592.104	3.07371e-08	786.07	449.383	3.07371e-08	808.836	620.25	621.979	711.696	808.836	3.07371e-08	620.25	449.383	621.979	3.07371e-08	711.696	786.07	1057.58	592.104	3.07371e-08	3.07371e-08	842.411	3.07371e-08	712.054	3.07371e-08	3.07371e-08	3.07371e-08	3.07371e-08	3.07371e-08	3.07371e-08	3.07371e-08	3.07371e-08	3.07371e-08	3.07371e-08	3.07371e-08	842.411	3.07371e-08	3.07371e-08	712.054
neg_1301	2034.63	920.764	3.07371e-08	2641.39	1181.83	3.07371e-08	906.211	980.968	1422.6	1250.95	906.211	3.07371e-08	980.968	1181.83	1422.6	3.07371e-08	1250.95	2641.39	2034.63	920.764	3.07371e-08	3.07371e-08	1126.86	3.07371e-08	1246.72	3.07371e-08	3.07371e-08	3.07371e-08	3.07371e-08	3.07371e-08	3.07371e-08	3.07371e-08	3.07371e-08	3.07371e-08	3.07371e-08	3.07371e-08	1126.86	3.07371e-08	3.07371e-08	1246.72
neg_1302	13184.2	11065.8	3.07371e-08	14973.8	16549.6	19.7708	11549.9	11468.1	14721.3	12628.7	11549.9	3.07371e-08	11468.1	16549.6	14721.3	19.7708	12628.7	14973.8	13184.2	11065.8	3.07371e-08	3.07371e-08	13300.5	3.07371e-08	15667.5	3.07371e-08	3.07371e-08	3.07371e-08	3.07371e-08	3.07371e-08	3.07371e-08	3.07371e-08	3.07371e-08	3.07371e-08	3.07371e-08	3.07371e-08	13300.5	3.07371e-08	3.07371e-08	15667.5
neg_1303	2378.27	493.165	3.07371e-08	2888.46	541.753	3.07371e-08	556.266	562.491	658.969	1626.25	556.266	3.07371e-08	562.491	541.753	658.969	3.07371e-08	1626.25	2888.46	2378.27	493.165	3.07371e-08	3.07371e-08	1290.66	3.07371e-08	568.147	3.07371e-08	3.07371e-08	3.07371e-08	3.07371e-08	3.07371e-08	3.07371e-08	3.07371e-08	3.07371e-08	3.07371e-08	3.07371e-08	3.07371e-08	1290.66	3.07371e-08	3.07371e-08	568.147
neg_1305	11812.3	5904.4	3.07371e-08	25762.4	14611.7	3.07371e-08	6363.31	5295.12	8668.53	11601.9	6363.31	3.07371e-08	5295.12	14611.7	8668.53	3.07371e-08	11601.9	25762.4	11812.3	5904.4	3.07371e-08	3.07371e-08	8039.08	3.07371e-08	11449.6	3.07371e-08	3.07371e-08	3.07371e-08	3.07371e-08	3.07371e-08	3.07371e-08	3.07371e-08	3.07371e-08	3.07371e-08	3.07371e-08	3.07371e-08	8039.08	3.07371e-08	3.07371e-08	11449.6
neg_131	3.07371e-08	1.41094	3.07371e-08	3.07371e-08	8.85286	3.07371e-08	3.07371e-08	3.07371e-08	32.097	55.5074	3.07371e-08	3.07371e-08	3.07371e-08	8.85286	32.097	3.07371e-08	55.5074	3.07371e-08	3.07371e-08	1.41094	210.758	29.83	51.7982	3.07371e-08	98.1325	51.2727	101.759	71.5416	3.07371e-08	359.944	210.758	3.07371e-08	51.2727	3.07371e-08	359.944	29.83	51.7982	101.759	71.5416	98.1325
neg_1312	364.67	245.793	3.07371e-08	453.198	391.933	3.07371e-08	293.939	285.697	314.642	293.96	293.939	3.07371e-08	285.697	391.933	314.642	3.07371e-08	293.96	453.198	364.67	245.793	3.07371e-08	3.07371e-08	308.795	3.07371e-08	354.466	3.07371e-08	3.07371e-08	3.07371e-08	3.07371e-08	3.07371e-08	3.07371e-08	3.07371e-08	3.07371e-08	3.07371e-08	3.07371e-08	3.07371e-08	308.795	3.07371e-08	3.07371e-08	354.466
neg_1313	384518	304448	16953.7	358325	368203	61684.4	314567	330218	391035	355465	314567	16953.7	330218	368203	391035	61684.4	355465	358325	384518	304448	739.55	509.15	413934	1341.39	378238	1162.56	41216.7	11567.6	604.905	622.255	739.55	1341.39	1162.56	604.905	622.255	509.15	413934	41216.7	11567.6	378238
neg_1314	1270.27	396.415	3.07371e-08	919.72	409.574	3.07371e-08	506.558	424.023	445.604	517.822	506.558	3.07371e-08	424.023	409.574	445.604	3.07371e-08	517.822	919.72	1270.27	396.415	3.07371e-08	3.07371e-08	575.461	3.07371e-08	505.685	3.07371e-08	3.07371e-08	3.07371e-08	3.07371e-08	3.07371e-08	3.07371e-08	3.07371e-08	3.07371e-08	3.07371e-08	3.07371e-08	3.07371e-08	575.461	3.07371e-08	3.07371e-08	505.685
neg_1315	7697.82	4392.3	3.07371e-08	6866.45	7019.35	221.012	6583.47	5698.71	7880.59	6663.01	6583.47	3.07371e-08	5698.71	7019.35	7880.59	221.012	6663.01	6866.45	7697.82	4392.3	13.9122	4.74753	7876.59	20.0585	7645.14	159.443	75.0952	3.07371e-08	140.582	145.538	13.9122	20.0585	159.443	140.582	145.538	4.74753	7876.59	75.0952	3.07371e-08	7645.14
neg_1316	858.814	615.071	3.07371e-08	1189.34	1878.29	9.66269	928.873	843.049	879.161	922.271	928.873	3.07371e-08	843.049	1878.29	879.161	9.66269	922.271	1189.34	858.814	615.071	3.07371e-08	3.07371e-08	1152.45	3.07371e-08	1001.91	3.07371e-08	67.862	3.07371e-08	3.07371e-08	3.07371e-08	3.07371e-08	3.07371e-08	3.07371e-08	3.07371e-08	3.07371e-08	3.07371e-08	1152.45	67.862	3.07371e-08	1001.91
neg_1317	882.705	902.325	3.07371e-08	1513.07	2005.26	3.07371e-08	978.712	831.184	1030.33	1028.22	978.712	3.07371e-08	831.184	2005.26	1030.33	3.07371e-08	1028.22	1513.07	882.705	902.325	3.07371e-08	0.000292612	981.787	3.07371e-08	1545.73	3.07371e-08	3.07371e-08	3.07371e-08	3.07371e-08	3.07371e-08	3.07371e-08	3.07371e-08	3.07371e-08	3.07371e-08	3.07371e-08	0.000292612	981.787	3.07371e-08	3.07371e-08	1545.73
neg_1323	6269.49	931.173	3.07371e-08	2584.96	1996.54	541.068	4081.25	4656.86	1470.31	2769.95	4081.25	3.07371e-08	4656.86	1996.54	1470.31	541.068	2769.95	2584.96	6269.49	931.173	3.07371e-08	3.07371e-08	3435.11	3.07371e-08	3675.48	3.07371e-08	49.9745	3.07371e-08	3.07371e-08	3.07371e-08	3.07371e-08	3.07371e-08	3.07371e-08	3.07371e-08	3.07371e-08	3.07371e-08	3435.11	49.9745	3.07371e-08	3675.48
neg_1325	24.156	1735.26	317.834	139.099	789.352	306.008	79.7114	323.223	40.5863	262.127	79.7114	317.834	323.223	789.352	40.5863	306.008	262.127	139.099	24.156	1735.26	107.008	7.40469	133.208	9.72333	228.104	484.357	1039.33	322.584	120.246	3.07371e-08	107.008	9.72333	484.357	120.246	3.07371e-08	7.40469	133.208	1039.33	322.584	228.104
neg_1326	13.8551	1706.34	3.07371e-08	180.131	881.085	48.7007	87.6693	259.672	45.8952	279.512	87.6693	3.07371e-08	259.672	881.085	45.8952	48.7007	279.512	180.131	13.8551	1706.34	3.07371e-08	3.07371e-08	181.55	3.07371e-08	254.315	3.07371e-08	243.414	3.07371e-08	0.307138	3.07371e-08	3.07371e-08	3.07371e-08	3.07371e-08	0.307138	3.07371e-08	3.07371e-08	181.55	243.414	3.07371e-08	254.315
neg_1329	1248.78	178.704	3.07371e-08	680.971	389.166	33.2858	709.216	725.847	299.101	573.64	709.216	3.07371e-08	725.847	389.166	299.101	33.2858	573.64	680.971	1248.78	178.704	3.07371e-08	3.07371e-08	538.251	3.07371e-08	608.41	3.07371e-08	3.07371e-08	3.07371e-08	3.07371e-08	3.07371e-08	3.07371e-08	3.07371e-08	3.07371e-08	3.07371e-08	3.07371e-08	3.07371e-08	538.251	3.07371e-08	3.07371e-08	608.41
neg_133	3.07371e-08	3.65834	3.07371e-08	3.07371e-08	0.0577808	4.09015	3.07371e-08	3.07371e-08	3.07371e-08	3.07371e-08	3.07371e-08	3.07371e-08	3.07371e-08	0.0577808	3.07371e-08	4.09015	3.07371e-08	3.07371e-08	3.07371e-08	3.65834	6.01227	4.60313	3.07371e-08	3.07371e-08	3.07371e-08	6.9083	2.70833	3.89384	0.0684213	1.02853	6.01227	3.07371e-08	6.9083	0.0684213	1.02853	4.60313	3.07371e-08	2.70833	3.89384	3.07371e-08
neg_1330	374.401	361.458	3.07371e-08	302.832	390.427	121.051	346.611	471.927	467.22	487.757	346.611	3.07371e-08	471.927	390.427	467.22	121.051	487.757	302.832	374.401	361.458	3.07371e-08	3.07371e-08	587.322	3.07371e-08	577.029	3.07371e-08	30.1275	3.07371e-08	3.07371e-08	3.07371e-08	3.07371e-08	3.07371e-08	3.07371e-08	3.07371e-08	3.07371e-08	3.07371e-08	587.322	30.1275	3.07371e-08	577.029
neg_1333	3.07371e-08	268.425	183.266	104.303	92.6699	64.0426	26.3977	380.446	29.0157	147.303	26.3977	183.266	380.446	92.6699	29.0157	64.0426	147.303	104.303	3.07371e-08	268.425	51.9531	33.9352	34.4292	3.07371e-08	39.7973	247.058	224.046	19.9879	3.07371e-08	3.07371e-08	51.9531	3.07371e-08	247.058	3.07371e-08	3.07371e-08	33.9352	34.4292	224.046	19.9879	39.7973
neg_1338	3.07371e-08	858.162	12.8089	15.6311	77.1247	59.2728	35.8407	234.47	3.07371e-08	89.392	35.8407	12.8089	234.47	77.1247	3.07371e-08	59.2728	89.392	15.6311	3.07371e-08	858.162	25.7969	211.608	10.2811	3.07371e-08	29.5743	130.735	467.386	3.07371e-08	268.279	6.99782	25.7969	3.07371e-08	130.735	268.279	6.99782	211.608	10.2811	467.386	3.07371e-08	29.5743
neg_1343	3.07371e-08	854.397	3338.07	3.07371e-08	3.07371e-08	2968.59	3.07371e-08	3.07371e-08	3.07371e-08	1.9616	3.07371e-08	3338.07	3.07371e-08	3.07371e-08	3.07371e-08	2968.59	1.9616	3.07371e-08	3.07371e-08	854.397	747.794	1419.1	3.07371e-08	939.846	3.07371e-08	1128.38	1636.71	2254.22	525.151	160.013	747.794	939.846	1128.38	525.151	160.013	1419.1	3.07371e-08	1636.71	2254.22	3.07371e-08
neg_1345	3.07371e-08	178.117	68.0932	3.07371e-08	7.12221	130.859	130.791	235.451	120.155	1115.65	130.791	68.0932	235.451	7.12221	120.155	130.859	1115.65	3.07371e-08	3.07371e-08	178.117	353.761	384.385	402.97	3.07371e-08	3.07371e-08	1067.63	110.222	3.07371e-08	69.6641	3.07371e-08	353.761	3.07371e-08	1067.63	69.6641	3.07371e-08	384.385	402.97	110.222	3.07371e-08	3.07371e-08
neg_1352	114.746	58.4512	133.495	79.188	70.0416	171.842	74.0481	68.3178	66.1084	60.5319	74.0481	133.495	68.3178	70.0416	66.1084	171.842	60.5319	79.188	114.746	58.4512	3.07371e-08	3.07371e-08	48.9614	3.07371e-08	99.6339	3.07371e-08	172.851	192.961	3.07371e-08	3.07371e-08	3.07371e-08	3.07371e-08	3.07371e-08	3.07371e-08	3.07371e-08	3.07371e-08	48.9614	172.851	192.961	99.6339
neg_1354	3.07371e-08	0.786257	14.7453	3.07371e-08	1.55845	1.45053	3.07371e-08	0.85862	3.07371e-08	3.07371e-08	3.07371e-08	14.7453	0.85862	1.55845	3.07371e-08	1.45053	3.07371e-08	3.07371e-08	3.07371e-08	0.786257	46.4335	2.31993	3.07371e-08	56.6401	3.07371e-08	61.2324	3.07371e-08	2.43574	32.0103	3.07371e-08	46.4335	56.6401	61.2324	32.0103	3.07371e-08	2.31993	3.07371e-08	3.07371e-08	2.43574	3.07371e-08
neg_1355	199.944	7.48099	81.7487	79.9245	19.0153	141.9	75.638	67.2102	91.8135	89.7303	75.638	81.7487	67.2102	19.0153	91.8135	141.9	89.7303	79.9245	199.944	7.48099	8.37626	3.07371e-08	182.699	19.1029	41.0516	18.9668	44.5456	96.4601	1.36881	3.07371e-08	8.37626	19.1029	18.9668	1.36881	3.07371e-08	3.07371e-08	182.699	44.5456	96.4601	41.0516
neg_1356	3.07371e-08	20.0197	3.07371e-08	3.07371e-08	3.07371e-08	3.07371e-08	3.07371e-08	1.69012	3.07371e-08	3.07371e-08	3.07371e-08	3.07371e-08	1.69012	3.07371e-08	3.07371e-08	3.07371e-08	3.07371e-08	3.07371e-08	3.07371e-08	20.0197	15.1405	183.228	3.07371e-08	42.6109	3.07371e-08	31.8662	3.07371e-08	3.07371e-08	3.07371e-08	3.07371e-08	15.1405	42.6109	31.8662	3.07371e-08	3.07371e-08	183.228	3.07371e-08	3.07371e-08	3.07371e-08	3.07371e-08
neg_1358	3.07371e-08	0.569166	6.80284	3.07371e-08	0.778898	0.838549	3.07371e-08	3.07371e-08	3.07371e-08	3.07371e-08	3.07371e-08	6.80284	3.07371e-08	0.778898	3.07371e-08	0.838549	3.07371e-08	3.07371e-08	3.07371e-08	0.569166	32.2263	0.805063	1.27332	43.5731	3.07371e-08	52.9119	3.07371e-08	3.07371e-08	23.9588	3.07371e-08	32.2263	43.5731	52.9119	23.9588	3.07371e-08	0.805063	1.27332	3.07371e-08	3.07371e-08	3.07371e-08
neg_1360	3.07371e-08	1248.28	58.0528	325.157	379.945	84.5175	51.3279	551.272	23.5867	119.778	51.3279	58.0528	551.272	379.945	23.5867	84.5175	119.778	325.157	3.07371e-08	1248.28	80.4359	349.312	142.267	49.648	219.194	413.194	1511.46	109.764	35.2932	3.07371e-08	80.4359	49.648	413.194	35.2932	3.07371e-08	349.312	142.267	1511.46	109.764	219.194
neg_1362	133.732	144.927	3.07371e-08	448.882	180.453	3.07371e-08	292.443	122.214	300.069	309.485	292.443	3.07371e-08	122.214	180.453	300.069	3.07371e-08	309.485	448.882	133.732	144.927	3.07371e-08	3.07371e-08	109.157	3.07371e-08	197.758	3.07371e-08	3.07371e-08	3.07371e-08	3.07371e-08	3.07371e-08	3.07371e-08	3.07371e-08	3.07371e-08	3.07371e-08	3.07371e-08	3.07371e-08	109.157	3.07371e-08	3.07371e-08	197.758
neg_1363	3.07371e-08	466.581	35.5499	3.07371e-08	3.07371e-08	101.626	3.07371e-08	3.07371e-08	3.07371e-08	3.07371e-08	3.07371e-08	35.5499	3.07371e-08	3.07371e-08	3.07371e-08	101.626	3.07371e-08	3.07371e-08	3.07371e-08	466.581	13.641	271.487	3.07371e-08	14.7027	3.07371e-08	308.352	2511.64	179.478	20.9781	3.07371e-08	13.641	14.7027	308.352	20.9781	3.07371e-08	271.487	3.07371e-08	2511.64	179.478	3.07371e-08
neg_1365	3.07371e-08	3.07371e-08	3.07371e-08	3.07371e-08	3.07371e-08	3.07371e-08	11.9746	47.5526	3.07371e-08	24.8927	11.9746	3.07371e-08	47.5526	3.07371e-08	3.07371e-08	3.07371e-08	24.8927	3.07371e-08	3.07371e-08	3.07371e-08	11.8335	3.07371e-08	3.07371e-08	3.07371e-08	3.07371e-08	3.07371e-08	3.07371e-08	3.07371e-08	3.07371e-08	3.07371e-08	11.8335	3.07371e-08	3.07371e-08	3.07371e-08	3.07371e-08	3.07371e-08	3.07371e-08	3.07371e-08	3.07371e-08	3.07371e-08
neg_1366	404.623	228.352	3.07371e-08	250.309	247.216	3.07371e-08	215.783	279.745	240.067	233.029	215.783	3.07371e-08	279.745	247.216	240.067	3.07371e-08	233.029	250.309	404.623	228.352	3.07371e-08	3.07371e-08	418.417	3.07371e-08	309.145	3.07371e-08	3.07371e-08	3.07371e-08	3.07371e-08	3.07371e-08	3.07371e-08	3.07371e-08	3.07371e-08	3.07371e-08	3.07371e-08	3.07371e-08	418.417	3.07371e-08	3.07371e-08	309.145
neg_137	3.07371e-08	3.07371e-08	3.07371e-08	3.07371e-08	3.07371e-08	3.07371e-08	3.07371e-08	3.07371e-08	3.07371e-08	3.07371e-08	3.07371e-08	3.07371e-08	3.07371e-08	3.07371e-08	3.07371e-08	3.07371e-08	3.07371e-08	3.07371e-08	3.07371e-08	3.07371e-08	28.8879	29.736	3.07371e-08	38.6497	3.07371e-08	46.8645	3.07371e-08	3.07371e-08	42.7918	30.1541	28.8879	38.6497	46.8645	42.7918	30.1541	29.736	3.07371e-08	3.07371e-08	3.07371e-08	3.07371e-08
neg_1370	3.07371e-08	407.39	1265.72	3.07371e-08	3.07371e-08	1073.48	3.07371e-08	3.07371e-08	9.89627	27.0131	3.07371e-08	1265.72	3.07371e-08	3.07371e-08	9.89627	1073.48	27.0131	3.07371e-08	3.07371e-08	407.39	75.5647	54.8986	3.07371e-08	210.378	3.07371e-08	1276.49	823.867	1289.4	1016.09	205.053	75.5647	210.378	1276.49	1016.09	205.053	54.8986	3.07371e-08	823.867	1289.4	3.07371e-08
neg_1371	367.295	117.059	3.07371e-08	255.317	298.626	3.07371e-08	126.684	190.558	265.914	221.27	126.684	3.07371e-08	190.558	298.626	265.914	3.07371e-08	221.27	255.317	367.295	117.059	3.07371e-08	3.07371e-08	232.158	3.07371e-08	236.891	3.07371e-08	3.07371e-08	3.07371e-08	3.07371e-08	3.07371e-08	3.07371e-08	3.07371e-08	3.07371e-08	3.07371e-08	3.07371e-08	3.07371e-08	232.158	3.07371e-08	3.07371e-08	236.891
neg_1372	390.665	34.4886	3.07371e-08	93.7704	152.178	3.07371e-08	48.5938	193.085	25.1166	61.8616	48.5938	3.07371e-08	193.085	152.178	25.1166	3.07371e-08	61.8616	93.7704	390.665	34.4886	3.07371e-08	3.07371e-08	25.5058	3.07371e-08	350.968	3.07371e-08	3.07371e-08	3.07371e-08	3.07371e-08	3.07371e-08	3.07371e-08	3.07371e-08	3.07371e-08	3.07371e-08	3.07371e-08	3.07371e-08	25.5058	3.07371e-08	3.07371e-08	350.968
neg_1377	7815.68	4236.37	3.07371e-08	4481.49	5229.87	3.07371e-08	4046.93	5796.61	4958.82	4423.97	4046.93	3.07371e-08	5796.61	5229.87	4958.82	3.07371e-08	4423.97	4481.49	7815.68	4236.37	3.07371e-08	3.07371e-08	7212.94	3.07371e-08	5455.41	3.07371e-08	3.07371e-08	3.07371e-08	3.07371e-08	3.07371e-08	3.07371e-08	3.07371e-08	3.07371e-08	3.07371e-08	3.07371e-08	3.07371e-08	7212.94	3.07371e-08	3.07371e-08	5455.41
neg_138	90.2984	62.9777	3.07371e-08	181.224	142.207	3.07371e-08	119.046	89.8372	159.978	146.77	119.046	3.07371e-08	89.8372	142.207	159.978	3.07371e-08	146.77	181.224	90.2984	62.9777	3.07371e-08	3.07371e-08	77.3588	3.07371e-08	97.5631	12.522	2.30607	3.07371e-08	3.07371e-08	3.07371e-08	3.07371e-08	3.07371e-08	12.522	3.07371e-08	3.07371e-08	3.07371e-08	77.3588	2.30607	3.07371e-08	97.5631
neg_1381	2931.57	1173.49	3.07371e-08	1359.31	1585.87	3.07371e-08	1181.88	1700.59	1527.25	1326	1181.88	3.07371e-08	1700.59	1585.87	1527.25	3.07371e-08	1326	1359.31	2931.57	1173.49	3.07371e-08	3.07371e-08	2214.86	3.07371e-08	1634.06	3.07371e-08	3.07371e-08	3.07371e-08	3.07371e-08	3.07371e-08	3.07371e-08	3.07371e-08	3.07371e-08	3.07371e-08	3.07371e-08	3.07371e-08	2214.86	3.07371e-08	3.07371e-08	1634.06
neg_1383	172.137	64.6559	3.07371e-08	62.2627	65.2666	3.07371e-08	74.0467	84.1628	94.4794	69.3116	74.0467	3.07371e-08	84.1628	65.2666	94.4794	3.07371e-08	69.3116	62.2627	172.137	64.6559	3.07371e-08	3.07371e-08	136.065	3.07371e-08	107.813	3.07371e-08	3.07371e-08	3.07371e-08	3.07371e-08	3.07371e-08	3.07371e-08	3.07371e-08	3.07371e-08	3.07371e-08	3.07371e-08	3.07371e-08	136.065	3.07371e-08	3.07371e-08	107.813
neg_1386	2308.98	1368.24	3.07371e-08	1639.44	1894.81	38.9296	1293.47	2205.9	1979.78	1849.6	1293.47	3.07371e-08	2205.9	1894.81	1979.78	38.9296	1849.6	1639.44	2308.98	1368.24	6.3471	4.02533	2836.88	15.0225	1686.52	29.0077	9.22588	3.07371e-08	5.22658	2.08996	6.3471	15.0225	29.0077	5.22658	2.08996	4.02533	2836.88	9.22588	3.07371e-08	1686.52
neg_1387	221119	132203	5547.06	133126	140894	25455.7	137420	176698	161715	154894	137420	5547.06	176698	140894	161715	25455.7	154894	133126	221119	132203	35.8722	31.6713	231126	74.4269	168044	14.9871	15104.7	3238.99	45.1631	47.7432	35.8722	74.4269	14.9871	45.1631	47.7432	31.6713	231126	15104.7	3238.99	168044
neg_139	3.07371e-08	3.07371e-08	3.07371e-08	3.07371e-08	2.95234	15.0723	3.07371e-08	3.07371e-08	8.27521	13.6523	3.07371e-08	3.07371e-08	3.07371e-08	2.95234	8.27521	15.0723	13.6523	3.07371e-08	3.07371e-08	3.07371e-08	70.9751	15.6621	3.07371e-08	3.07371e-08	24.4003	17.2249	24.4006	24.3677	3.07371e-08	126.465	70.9751	3.07371e-08	17.2249	3.07371e-08	126.465	15.6621	3.07371e-08	24.4006	24.3677	24.4003
neg_1390	3903.63	1533.2	3.07371e-08	3355.1	2740.05	3.07371e-08	2376.12	2315.81	1893.46	3111.99	2376.12	3.07371e-08	2315.81	2740.05	1893.46	3.07371e-08	3111.99	3355.1	3903.63	1533.2	3.07371e-08	3.07371e-08	3819.69	3.07371e-08	3711.8	3.07371e-08	3.07371e-08	3.07371e-08	3.07371e-08	3.07371e-08	3.07371e-08	3.07371e-08	3.07371e-08	3.07371e-08	3.07371e-08	3.07371e-08	3819.69	3.07371e-08	3.07371e-08	3711.8
neg_1397	3.07371e-08	3.07371e-08	3.07371e-08	3.07371e-08	3.07371e-08	3.07371e-08	3.07371e-08	3.07371e-08	3.07371e-08	3.07371e-08	3.07371e-08	3.07371e-08	3.07371e-08	3.07371e-08	3.07371e-08	3.07371e-08	3.07371e-08	3.07371e-08	3.07371e-08	3.07371e-08	3.07371e-08	3.07371e-08	3.07371e-08	3.07371e-08	3.07371e-08	3.07371e-08	3.07371e-08	3.07371e-08	3.07371e-08	3.07371e-08	3.07371e-08	3.07371e-08	3.07371e-08	3.07371e-08	3.07371e-08	3.07371e-08	3.07371e-08	3.07371e-08	3.07371e-08	3.07371e-08
neg_1398	15464.6	2780.98	259.958	7396.55	4057.19	2551.93	4767.87	5567.06	2676.43	6288.45	4767.87	259.958	5567.06	4057.19	2676.43	2551.93	6288.45	7396.55	15464.6	2780.98	17.3373	22.3023	9042.89	5.95356	5085.14	3.07371e-08	2329.83	634.424	3.07371e-08	3.07371e-08	17.3373	5.95356	3.07371e-08	3.07371e-08	3.07371e-08	22.3023	9042.89	2329.83	634.424	5085.14
neg_1399	3.07371e-08	273.045	59.6485	3.07371e-08	3.07371e-08	371.777	3.07371e-08	3.07371e-08	1.92756	39.1886	3.07371e-08	59.6485	3.07371e-08	3.07371e-08	1.92756	371.777	39.1886	3.07371e-08	3.07371e-08	273.045	2.0332	41.9417	3.07371e-08	3.07371e-08	3.07371e-08	3.07371e-08	233.038	42.1086	3.07371e-08	3.07371e-08	2.0332	3.07371e-08	3.07371e-08	3.07371e-08	3.07371e-08	41.9417	3.07371e-08	233.038	42.1086	3.07371e-08
neg_140	3.07371e-08	22.8774	84.7344	3.07371e-08	38.9733	7.45204	3.07371e-08	16.1474	17.1363	120.177	3.07371e-08	84.7344	16.1474	38.9733	17.1363	7.45204	120.177	3.07371e-08	3.07371e-08	22.8774	73.3456	18.7634	79.8132	224.404	20.924	42.9722	165.157	67.3788	0.758435	39.4522	73.3456	224.404	42.9722	0.758435	39.4522	18.7634	79.8132	165.157	67.3788	20.924
neg_1401	134.83	76.5306	596.033	105.084	98.7594	327.43	82.6432	97.22	32.3836	111.828	82.6432	596.033	97.22	98.7594	32.3836	327.43	111.828	105.084	134.83	76.5306	3.07371e-08	3.07371e-08	153.397	3.07371e-08	81.4287	3.07371e-08	343.607	472.385	3.07371e-08	3.07371e-08	3.07371e-08	3.07371e-08	3.07371e-08	3.07371e-08	3.07371e-08	3.07371e-08	153.397	343.607	472.385	81.4287
neg_1402	3.07371e-08	3.07371e-08	3.07371e-08	3.07371e-08	3.07371e-08	3.07371e-08	3.72467	3.07371e-08	156.302	3.07371e-08	3.72467	3.07371e-08	3.07371e-08	3.07371e-08	156.302	3.07371e-08	3.07371e-08	3.07371e-08	3.07371e-08	3.07371e-08	3.07371e-08	3.07371e-08	3.07371e-08	3.07371e-08	3.07371e-08	3.07371e-08	3.07371e-08	3.07371e-08	3.07371e-08	3.07371e-08	3.07371e-08	3.07371e-08	3.07371e-08	3.07371e-08	3.07371e-08	3.07371e-08	3.07371e-08	3.07371e-08	3.07371e-08	3.07371e-08
neg_1403	13990.3	4343.52	30995.1	8405.99	5921.8	22835.9	6838.36	7454.73	4078.92	8117.58	6838.36	30995.1	7454.73	5921.8	4078.92	22835.9	8117.58	8405.99	13990.3	4343.52	21.0763	14.1046	10168.2	8.86238	6047.61	12.8266	18668.8	37002.9	7.7151	2.47757	21.0763	8.86238	12.8266	7.7151	2.47757	14.1046	10168.2	18668.8	37002.9	6047.61
neg_1404	3.07371e-08	937.36	21483.9	3.07371e-08	3.07371e-08	13126.9	3.07371e-08	3.07371e-08	5.31056	135.131	3.07371e-08	21483.9	3.07371e-08	3.07371e-08	5.31056	13126.9	135.131	3.07371e-08	3.07371e-08	937.36	3.07371e-08	3.07371e-08	3.07371e-08	3.07371e-08	3.07371e-08	3.07371e-08	11349.9	26577.4	3.07371e-08	3.07371e-08	3.07371e-08	3.07371e-08	3.07371e-08	3.07371e-08	3.07371e-08	3.07371e-08	3.07371e-08	11349.9	26577.4	3.07371e-08
neg_1405	3.07371e-08	3.07371e-08	3.07371e-08	3.07371e-08	3.07371e-08	3.07371e-08	3.07371e-08	3.07371e-08	321.638	3.07371e-08	3.07371e-08	3.07371e-08	3.07371e-08	3.07371e-08	321.638	3.07371e-08	3.07371e-08	3.07371e-08	3.07371e-08	3.07371e-08	3.07371e-08	3.07371e-08	3.07371e-08	3.07371e-08	3.07371e-08	3.07371e-08	3.07371e-08	3.07371e-08	3.07371e-08	3.07371e-08	3.07371e-08	3.07371e-08	3.07371e-08	3.07371e-08	3.07371e-08	3.07371e-08	3.07371e-08	3.07371e-08	3.07371e-08	3.07371e-08
neg_1409	11.8761	118.519	27.989	490.144	146.514	134.814	25.8125	120.57	196.077	95.9134	25.8125	27.989	120.57	146.514	196.077	134.814	95.9134	490.144	11.8761	118.519	4.9529	3.47052	107.153	3.07371e-08	45.6761	3.07371e-08	1115	122.069	46.3567	3.07371e-08	4.9529	3.07371e-08	3.07371e-08	46.3567	3.07371e-08	3.47052	107.153	1115	122.069	45.6761
neg_1412	3.07371e-08	3.07371e-08	3.07371e-08	3.07371e-08	3.07371e-08	3.07371e-08	3.07371e-08	3.07371e-08	3.07371e-08	3.07371e-08	3.07371e-08	3.07371e-08	3.07371e-08	3.07371e-08	3.07371e-08	3.07371e-08	3.07371e-08	3.07371e-08	3.07371e-08	3.07371e-08	243.281	230.8	3.07371e-08	313.466	3.07371e-08	232.423	3.07371e-08	3.07371e-08	48.7567	5.28478	243.281	313.466	232.423	48.7567	5.28478	230.8	3.07371e-08	3.07371e-08	3.07371e-08	3.07371e-08
neg_1413	32.4975	45.5809	3.07371e-08	19.6684	37.2231	3.07371e-08	42.1411	54.4054	63.2967	45.3755	42.1411	3.07371e-08	54.4054	37.2231	63.2967	3.07371e-08	45.3755	19.6684	32.4975	45.5809	3.07371e-08	3.07371e-08	49.0074	3.07371e-08	67.5366	3.07371e-08	3.07371e-08	3.07371e-08	3.07371e-08	3.07371e-08	3.07371e-08	3.07371e-08	3.07371e-08	3.07371e-08	3.07371e-08	3.07371e-08	49.0074	3.07371e-08	3.07371e-08	67.5366
neg_1418	3.07371e-08	3.07371e-08	3.07371e-08	3.07371e-08	3.07371e-08	3.07371e-08	3.07371e-08	3.07371e-08	3.07371e-08	3.07371e-08	3.07371e-08	3.07371e-08	3.07371e-08	3.07371e-08	3.07371e-08	3.07371e-08	3.07371e-08	3.07371e-08	3.07371e-08	3.07371e-08	3.07371e-08	3.07371e-08	3.07371e-08	3.07371e-08	3.07371e-08	3.07371e-08	3.07371e-08	3.07371e-08	3.07371e-08	3.07371e-08	3.07371e-08	3.07371e-08	3.07371e-08	3.07371e-08	3.07371e-08	3.07371e-08	3.07371e-08	3.07371e-08	3.07371e-08	3.07371e-08
neg_142	58.1006	62.79	3.07371e-08	54.6963	65.8081	3.07371e-08	22.3894	84.9953	37.3755	35.3601	22.3894	3.07371e-08	84.9953	65.8081	37.3755	3.07371e-08	35.3601	54.6963	58.1006	62.79	3.07371e-08	3.07371e-08	55.5997	3.07371e-08	64.5302	3.07371e-08	3.07371e-08	3.07371e-08	3.07371e-08	3.07371e-08	3.07371e-08	3.07371e-08	3.07371e-08	3.07371e-08	3.07371e-08	3.07371e-08	55.5997	3.07371e-08	3.07371e-08	64.5302
neg_1420	3.07371e-08	3.07371e-08	3.07371e-08	3.07371e-08	3.07371e-08	3.07371e-08	0.621178	2.89328	3.07371e-08	3.07371e-08	0.621178	3.07371e-08	2.89328	3.07371e-08	3.07371e-08	3.07371e-08	3.07371e-08	3.07371e-08	3.07371e-08	3.07371e-08	21.2019	48.8794	3.07371e-08	25.6138	3.07371e-08	3.07371e-08	3.07371e-08	3.07371e-08	3.07371e-08	3.07371e-08	21.2019	25.6138	3.07371e-08	3.07371e-08	3.07371e-08	48.8794	3.07371e-08	3.07371e-08	3.07371e-08	3.07371e-08
neg_1421	91.9591	143.18	2.73337	230.493	135.178	3.07371e-08	239.617	137.683	228.416	227.691	239.617	2.73337	137.683	135.178	228.416	3.07371e-08	227.691	230.493	91.9591	143.18	3.07371e-08	3.07371e-08	93.6973	3.07371e-08	171.397	3.07371e-08	3.07371e-08	3.07371e-08	3.07371e-08	3.07371e-08	3.07371e-08	3.07371e-08	3.07371e-08	3.07371e-08	3.07371e-08	3.07371e-08	93.6973	3.07371e-08	3.07371e-08	171.397
neg_1422	3.07371e-08	3.07371e-08	59.3065	3.07371e-08	3.07371e-08	20.3271	3.07371e-08	3.07371e-08	3.07371e-08	3.07371e-08	3.07371e-08	59.3065	3.07371e-08	3.07371e-08	3.07371e-08	20.3271	3.07371e-08	3.07371e-08	3.07371e-08	3.07371e-08	3.07371e-08	3.07371e-08	3.07371e-08	3.07371e-08	3.07371e-08	3.07371e-08	4.86521	11.7741	1.75315	3.07371e-08	3.07371e-08	3.07371e-08	3.07371e-08	1.75315	3.07371e-08	3.07371e-08	3.07371e-08	4.86521	11.7741	3.07371e-08
neg_1425	3.07371e-08	3.07371e-08	3.07371e-08	3.07371e-08	3.07371e-08	3.07371e-08	3.07371e-08	3.07371e-08	3.07371e-08	3.07371e-08	3.07371e-08	3.07371e-08	3.07371e-08	3.07371e-08	3.07371e-08	3.07371e-08	3.07371e-08	3.07371e-08	3.07371e-08	3.07371e-08	3.07371e-08	3.07371e-08	3.07371e-08	3.07371e-08	3.07371e-08	3.38602	3.07371e-08	3.07371e-08	118.774	3.07371e-08	3.07371e-08	3.07371e-08	3.38602	118.774	3.07371e-08	3.07371e-08	3.07371e-08	3.07371e-08	3.07371e-08	3.07371e-08
neg_1426	652.145	466.416	3.07371e-08	372.049	460.776	29.0303	395.372	390.301	456.568	483.619	395.372	3.07371e-08	390.301	460.776	456.568	29.0303	483.619	372.049	652.145	466.416	3.07371e-08	3.07371e-08	567.055	3.07371e-08	579.441	3.07371e-08	7.33956	3.07371e-08	3.07371e-08	3.07371e-08	3.07371e-08	3.07371e-08	3.07371e-08	3.07371e-08	3.07371e-08	3.07371e-08	567.055	7.33956	3.07371e-08	579.441
neg_143	3.07371e-08	3.07371e-08	3.07371e-08	3.07371e-08	3.07371e-08	3.07371e-08	3.07371e-08	3.07371e-08	3.07371e-08	3.07371e-08	3.07371e-08	3.07371e-08	3.07371e-08	3.07371e-08	3.07371e-08	3.07371e-08	3.07371e-08	3.07371e-08	3.07371e-08	3.07371e-08	9.92333	8.31695	3.07371e-08	17.6915	3.07371e-08	19.9005	3.07371e-08	3.07371e-08	10.7633	12.0302	9.92333	17.6915	19.9005	10.7633	12.0302	8.31695	3.07371e-08	3.07371e-08	3.07371e-08	3.07371e-08
neg_1431	3.07371e-08	1796.37	2947.92	5.30901	3.07371e-08	2304.52	3.07371e-08	3.07371e-08	66.549	100.206	3.07371e-08	2947.92	3.07371e-08	3.07371e-08	66.549	2304.52	100.206	5.30901	3.07371e-08	1796.37	857.124	909.205	3.07371e-08	1108.69	2.99774	286.239	1578.19	2569.27	143.067	81.9385	857.124	1108.69	286.239	143.067	81.9385	909.205	3.07371e-08	1578.19	2569.27	2.99774
neg_1432	3.07371e-08	450.162	3.07371e-08	8.17976	30.6735	3.07371e-08	11.7048	4.58042	5.64637	31.186	11.7048	3.07371e-08	4.58042	30.6735	5.64637	3.07371e-08	31.186	8.17976	3.07371e-08	450.162	3501.51	3811.68	3.07371e-08	5291.85	8.36282	3907.74	180.631	3.07371e-08	2374.9	1942.62	3501.51	5291.85	3907.74	2374.9	1942.62	3811.68	3.07371e-08	180.631	3.07371e-08	8.36282
neg_1433	14.6511	50.5435	132.638	9.77565	32.446	8.30624	22.7532	37.8087	2.61309	76.7006	22.7532	132.638	37.8087	32.446	2.61309	8.30624	76.7006	9.77565	14.6511	50.5435	3.07371e-08	3.07371e-08	95.4612	3.07371e-08	17.6769	8.18354	8.83723	86.4117	6.06608	2.70075	3.07371e-08	3.07371e-08	8.18354	6.06608	2.70075	3.07371e-08	95.4612	8.83723	86.4117	17.6769
neg_1434	3.07371e-08	3.07371e-08	3.07371e-08	3.07371e-08	3.07371e-08	3.07371e-08	3.07371e-08	3.07371e-08	3.07371e-08	3.07371e-08	3.07371e-08	3.07371e-08	3.07371e-08	3.07371e-08	3.07371e-08	3.07371e-08	3.07371e-08	3.07371e-08	3.07371e-08	3.07371e-08	652.903	703.282	3.07371e-08	837.998	3.07371e-08	957.048	3.07371e-08	3.07371e-08	721.32	573.509	652.903	837.998	957.048	721.32	573.509	703.282	3.07371e-08	3.07371e-08	3.07371e-08	3.07371e-08
neg_1435	9489.98	12484.2	36608	5860.74	9246.29	11806.7	9486.47	11592.6	5985.29	11922.3	9486.47	36608	11592.6	9246.29	5985.29	11806.7	11922.3	5860.74	9489.98	12484.2	312329	359329	17270.5	451645	9198.05	397486	8844.5	21286.5	297930	233613	312329	451645	397486	297930	233613	359329	17270.5	8844.5	21286.5	9198.05
neg_1436	3.07371e-08	3.07371e-08	3.07371e-08	3.07371e-08	3.07371e-08	3.07371e-08	3.07371e-08	3.07371e-08	3.07371e-08	3.07371e-08	3.07371e-08	3.07371e-08	3.07371e-08	3.07371e-08	3.07371e-08	3.07371e-08	3.07371e-08	3.07371e-08	3.07371e-08	3.07371e-08	3819.83	3994.29	3.07371e-08	5234.39	3.07371e-08	5195.32	3.07371e-08	3.07371e-08	3324.53	2293.93	3819.83	5234.39	5195.32	3324.53	2293.93	3994.29	3.07371e-08	3.07371e-08	3.07371e-08	3.07371e-08
neg_1437	3.07371e-08	3.07371e-08	3.07371e-08	3.07371e-08	3.07371e-08	3.07371e-08	3.07371e-08	3.07371e-08	3.07371e-08	3.07371e-08	3.07371e-08	3.07371e-08	3.07371e-08	3.07371e-08	3.07371e-08	3.07371e-08	3.07371e-08	3.07371e-08	3.07371e-08	3.07371e-08	22500.7	23751.5	3.07371e-08	31859.9	3.07371e-08	30676.4	3.07371e-08	3.07371e-08	22324.3	18689	22500.7	31859.9	30676.4	22324.3	18689	23751.5	3.07371e-08	3.07371e-08	3.07371e-08	3.07371e-08
neg_1438	3.07371e-08	3.07371e-08	3.07371e-08	3.07371e-08	3.07371e-08	3.07371e-08	3.07371e-08	3.07371e-08	3.07371e-08	3.07371e-08	3.07371e-08	3.07371e-08	3.07371e-08	3.07371e-08	3.07371e-08	3.07371e-08	3.07371e-08	3.07371e-08	3.07371e-08	3.07371e-08	1787.26	1512.5	3.07371e-08	2272.97	3.07371e-08	975.919	3.07371e-08	3.07371e-08	474.173	327.013	1787.26	2272.97	975.919	474.173	327.013	1512.5	3.07371e-08	3.07371e-08	3.07371e-08	3.07371e-08
neg_1439	3.07371e-08	3.07371e-08	3.07371e-08	3.07371e-08	3.07371e-08	3.07371e-08	3.07371e-08	3.07371e-08	3.07371e-08	3.07371e-08	3.07371e-08	3.07371e-08	3.07371e-08	3.07371e-08	3.07371e-08	3.07371e-08	3.07371e-08	3.07371e-08	3.07371e-08	3.07371e-08	3365.72	2982.86	3.07371e-08	4341.11	3.07371e-08	1921.4	3.07371e-08	3.07371e-08	906.838	605.625	3365.72	4341.11	1921.4	906.838	605.625	2982.86	3.07371e-08	3.07371e-08	3.07371e-08	3.07371e-08
neg_144	3.07371e-08	3.07371e-08	3.07371e-08	3.07371e-08	3.07371e-08	3.07371e-08	3.07371e-08	3.07371e-08	3.07371e-08	3.07371e-08	3.07371e-08	3.07371e-08	3.07371e-08	3.07371e-08	3.07371e-08	3.07371e-08	3.07371e-08	3.07371e-08	3.07371e-08	3.07371e-08	23.2419	18.8194	3.07371e-08	22.6274	3.07371e-08	35.0185	3.07371e-08	3.07371e-08	28.2754	25.9505	23.2419	22.6274	35.0185	28.2754	25.9505	18.8194	3.07371e-08	3.07371e-08	3.07371e-08	3.07371e-08
neg_1440	3.07371e-08	3.07371e-08	3.07371e-08	3.07371e-08	3.07371e-08	3.07371e-08	3.07371e-08	3.07371e-08	3.07371e-08	3.07371e-08	3.07371e-08	3.07371e-08	3.07371e-08	3.07371e-08	3.07371e-08	3.07371e-08	3.07371e-08	3.07371e-08	3.07371e-08	3.07371e-08	2857.65	2859.43	3.07371e-08	3922.74	3.07371e-08	6606.39	3.07371e-08	3.07371e-08	4774.23	4283.52	2857.65	3922.74	6606.39	4774.23	4283.52	2859.43	3.07371e-08	3.07371e-08	3.07371e-08	3.07371e-08
neg_1441	3.07371e-08	3.07371e-08	3.07371e-08	3.07371e-08	3.07371e-08	3.07371e-08	3.07371e-08	3.07371e-08	3.07371e-08	3.07371e-08	3.07371e-08	3.07371e-08	3.07371e-08	3.07371e-08	3.07371e-08	3.07371e-08	3.07371e-08	3.07371e-08	3.07371e-08	3.07371e-08	1523.94	1653.26	3.07371e-08	1950.18	3.07371e-08	921.085	3.07371e-08	3.07371e-08	478.382	284.308	1523.94	1950.18	921.085	478.382	284.308	1653.26	3.07371e-08	3.07371e-08	3.07371e-08	3.07371e-08
neg_1443	189.852	4454.6	6276.95	1091	1330.96	4176.82	2031.81	3677.79	997.252	2965.49	2031.81	6276.95	3677.79	1330.96	997.252	4176.82	2965.49	1091	189.852	4454.6	26.1	3.07371e-08	381.116	3.07371e-08	754.208	213.19	4014.47	1353.8	72.0268	24.4041	26.1	3.07371e-08	213.19	72.0268	24.4041	3.07371e-08	381.116	4014.47	1353.8	754.208
neg_1445	4673.93	470.662	3.07371e-08	2304.18	818.253	3.07371e-08	923.956	885.628	1618.6	2133.38	923.956	3.07371e-08	885.628	818.253	1618.6	3.07371e-08	2133.38	2304.18	4673.93	470.662	3.07371e-08	3.07371e-08	2074.91	3.07371e-08	999.067	3.07371e-08	3.07371e-08	3.07371e-08	3.07371e-08	3.07371e-08	3.07371e-08	3.07371e-08	3.07371e-08	3.07371e-08	3.07371e-08	3.07371e-08	2074.91	3.07371e-08	3.07371e-08	999.067
neg_1448	3.07371e-08	3.07371e-08	3.07371e-08	3.07371e-08	3.07371e-08	3.07371e-08	3.07371e-08	3.07371e-08	3.07371e-08	3.07371e-08	3.07371e-08	3.07371e-08	3.07371e-08	3.07371e-08	3.07371e-08	3.07371e-08	3.07371e-08	3.07371e-08	3.07371e-08	3.07371e-08	3.07371e-08	3.07371e-08	3.07371e-08	3.07371e-08	3.07371e-08	3.07371e-08	3.07371e-08	3.07371e-08	3.07371e-08	3.07371e-08	3.07371e-08	3.07371e-08	3.07371e-08	3.07371e-08	3.07371e-08	3.07371e-08	3.07371e-08	3.07371e-08	3.07371e-08	3.07371e-08
neg_1452	5842.85	2615.32	3.07371e-08	4245.76	4505.53	3.07371e-08	4013.63	3358.27	5667.86	3730.1	4013.63	3.07371e-08	3358.27	4505.53	5667.86	3.07371e-08	3730.1	4245.76	5842.85	2615.32	3.07371e-08	3.07371e-08	4528.32	3.07371e-08	4989.16	3.07371e-08	3.07371e-08	3.07371e-08	3.07371e-08	3.07371e-08	3.07371e-08	3.07371e-08	3.07371e-08	3.07371e-08	3.07371e-08	3.07371e-08	4528.32	3.07371e-08	3.07371e-08	4989.16
neg_1453	3.07371e-08	3.07371e-08	3.07371e-08	3.07371e-08	3.07371e-08	3.07371e-08	3.07371e-08	3.07371e-08	3.07371e-08	3.07371e-08	3.07371e-08	3.07371e-08	3.07371e-08	3.07371e-08	3.07371e-08	3.07371e-08	3.07371e-08	3.07371e-08	3.07371e-08	3.07371e-08	3.07371e-08	3.07371e-08	3.07371e-08	3.07371e-08	3.07371e-08	3.07371e-08	3.07371e-08	3.07371e-08	16.4494	3.07371e-08	3.07371e-08	3.07371e-08	3.07371e-08	16.4494	3.07371e-08	3.07371e-08	3.07371e-08	3.07371e-08	3.07371e-08	3.07371e-08
neg_1455	7.02736	15.0668	3.07371e-08	3.07371e-08	2.25786	1.31488	13.2166	13.8733	3.07371e-08	5.13914	13.2166	3.07371e-08	13.8733	2.25786	3.07371e-08	1.31488	5.13914	3.07371e-08	7.02736	15.0668	3.07371e-08	3.07371e-08	29.6986	3.07371e-08	5.47387	3.07371e-08	0.852073	3.07371e-08	3.07371e-08	3.07371e-08	3.07371e-08	3.07371e-08	3.07371e-08	3.07371e-08	3.07371e-08	3.07371e-08	29.6986	0.852073	3.07371e-08	5.47387
neg_1456	428642	306115	16611.2	349120	358754	63922.6	325067	362294	391041	358552	325067	16611.2	362294	358754	391041	63922.6	358552	349120	428642	306115	327.686	162.853	445983	627.518	386169	515.321	41596.8	9895.12	207.266	254.734	327.686	627.518	515.321	207.266	254.734	162.853	445983	41596.8	9895.12	386169
neg_1457	18474	11788.4	3.07371e-08	17824.5	16921.2	3.07371e-08	11853.4	12384	14489.8	13585.3	11853.4	3.07371e-08	12384	16921.2	14489.8	3.07371e-08	13585.3	17824.5	18474	11788.4	3.07371e-08	3.07371e-08	15068.6	3.07371e-08	16234.5	3.07371e-08	3.07371e-08	3.07371e-08	3.07371e-08	3.07371e-08	3.07371e-08	3.07371e-08	3.07371e-08	3.07371e-08	3.07371e-08	3.07371e-08	15068.6	3.07371e-08	3.07371e-08	16234.5
neg_146	3.07371e-08	3.07371e-08	3.07371e-08	3.07371e-08	3.01981	2.0949	3.07371e-08	3.07371e-08	2.944	3.07371e-08	3.07371e-08	3.07371e-08	3.07371e-08	3.01981	2.944	2.0949	3.07371e-08	3.07371e-08	3.07371e-08	3.07371e-08	20.0972	21.3109	5.92521	3.07371e-08	11.4641	43.6779	3.07371e-08	37.19	3.07371e-08	85.4247	20.0972	3.07371e-08	43.6779	3.07371e-08	85.4247	21.3109	5.92521	3.07371e-08	37.19	11.4641
neg_1461	3.07371e-08	3.07371e-08	3.07371e-08	3.07371e-08	3.07371e-08	1.95668	3.07371e-08	3.07371e-08	3.07371e-08	3.07371e-08	3.07371e-08	3.07371e-08	3.07371e-08	3.07371e-08	3.07371e-08	1.95668	3.07371e-08	3.07371e-08	3.07371e-08	3.07371e-08	3.07371e-08	3.07371e-08	3.07371e-08	3.07371e-08	3.07371e-08	19.064	3.07371e-08	3.07371e-08	7.25298	1.97666	3.07371e-08	3.07371e-08	19.064	7.25298	1.97666	3.07371e-08	3.07371e-08	3.07371e-08	3.07371e-08	3.07371e-08
neg_1462	3.07371e-08	333.35	18.9407	3.07371e-08	3.07371e-08	304.504	3.07371e-08	3.07371e-08	3.07371e-08	1.19687	3.07371e-08	18.9407	3.07371e-08	3.07371e-08	3.07371e-08	304.504	1.19687	3.07371e-08	3.07371e-08	333.35	3.07371e-08	3.07371e-08	3.07371e-08	3.07371e-08	3.07371e-08	3.07371e-08	239.115	30.8832	3.07371e-08	3.07371e-08	3.07371e-08	3.07371e-08	3.07371e-08	3.07371e-08	3.07371e-08	3.07371e-08	3.07371e-08	239.115	30.8832	3.07371e-08
neg_1465	2745.34	4114.74	31807.7	926.158	2022.65	13094.8	4345.94	3997.15	857.457	3163.65	4345.94	31807.7	3997.15	2022.65	857.457	13094.8	3163.65	926.158	2745.34	4114.74	3.07371e-08	3.07371e-08	7481.25	3.07371e-08	2709.71	3.07371e-08	9270.23	15139.5	17.3653	3.07371e-08	3.07371e-08	3.07371e-08	3.07371e-08	17.3653	3.07371e-08	3.07371e-08	7481.25	9270.23	15139.5	2709.71
neg_1466	3.07371e-08	3.07371e-08	3.74247	3.07371e-08	3.07371e-08	3.07371e-08	3.07371e-08	3.07371e-08	3.07371e-08	3.07371e-08	3.07371e-08	3.74247	3.07371e-08	3.07371e-08	3.07371e-08	3.07371e-08	3.07371e-08	3.07371e-08	3.07371e-08	3.07371e-08	3.07371e-08	3.07371e-08	3.07371e-08	3.07371e-08	3.07371e-08	3.07371e-08	0.447082	3.07371e-08	2.00308	3.07371e-08	3.07371e-08	3.07371e-08	3.07371e-08	2.00308	3.07371e-08	3.07371e-08	3.07371e-08	0.447082	3.07371e-08	3.07371e-08
neg_1467	1452.95	2940.42	3.07371e-08	326.104	961.375	518.722	4049.64	1787.48	378.259	1228.1	4049.64	3.07371e-08	1787.48	961.375	378.259	518.722	1228.1	326.104	1452.95	2940.42	3.07371e-08	3.07371e-08	2850.49	3.07371e-08	2767.1	3.07371e-08	381.113	30.3552	3.07371e-08	3.07371e-08	3.07371e-08	3.07371e-08	3.07371e-08	3.07371e-08	3.07371e-08	3.07371e-08	2850.49	381.113	30.3552	2767.1
neg_147	7.38332	8.99886	14.9594	2.36772	4.45504	25.2285	5.88078	3.07371e-08	10.2018	10.6386	5.88078	14.9594	3.07371e-08	4.45504	10.2018	25.2285	10.6386	2.36772	7.38332	8.99886	2.2884	5.09445	5.64889	0.996291	5.47826	1.62493	1.98859	7.16641	3.34747	0.603631	2.2884	0.996291	1.62493	3.34747	0.603631	5.09445	5.64889	1.98859	7.16641	5.47826
neg_1471	3.07371e-08	65.0045	2511.61	3.07371e-08	3.07371e-08	402.703	55.2027	28.2872	3.07371e-08	5.62979	55.2027	2511.61	28.2872	3.07371e-08	3.07371e-08	402.703	5.62979	3.07371e-08	3.07371e-08	65.0045	3.07371e-08	3.07371e-08	104.645	3.07371e-08	3.07371e-08	3.07371e-08	502.889	1627.55	3.07371e-08	3.07371e-08	3.07371e-08	3.07371e-08	3.07371e-08	3.07371e-08	3.07371e-08	3.07371e-08	104.645	502.889	1627.55	3.07371e-08
neg_1478	478.935	91.4863	3.07371e-08	380.579	237.452	3.07371e-08	254.464	153.067	333.723	314.495	254.464	3.07371e-08	153.067	237.452	333.723	3.07371e-08	314.495	380.579	478.935	91.4863	3.07371e-08	3.07371e-08	332.981	3.07371e-08	281.82	3.07371e-08	3.07371e-08	3.07371e-08	3.07371e-08	3.07371e-08	3.07371e-08	3.07371e-08	3.07371e-08	3.07371e-08	3.07371e-08	3.07371e-08	332.981	3.07371e-08	3.07371e-08	281.82
neg_1479	3.07371e-08	3.07371e-08	3.07371e-08	3.07371e-08	3.07371e-08	3.07371e-08	3.07371e-08	3.07371e-08	3.07371e-08	3.07371e-08	3.07371e-08	3.07371e-08	3.07371e-08	3.07371e-08	3.07371e-08	3.07371e-08	3.07371e-08	3.07371e-08	3.07371e-08	3.07371e-08	1072.8	51.519	3.07371e-08	3.07371e-08	3.07371e-08	1643.61	34.0546	3.07371e-08	635.135	177.126	1072.8	3.07371e-08	1643.61	635.135	177.126	51.519	3.07371e-08	34.0546	3.07371e-08	3.07371e-08
neg_148	4.05103	3.99247	8.53923	1.36186	3.73935	14.9769	4.64898	0.925294	5.73807	4.73868	4.64898	8.53923	0.925294	3.73935	5.73807	14.9769	4.73868	1.36186	4.05103	3.99247	1.38945	3.54613	3.67961	3.07371e-08	4.94626	1.01041	3.07371e-08	6.11254	3.49991	0.639631	1.38945	3.07371e-08	1.01041	3.49991	0.639631	3.54613	3.67961	3.07371e-08	6.11254	4.94626
neg_1485	0.967752	1594.04	91.3151	556.633	68.0149	26.5469	30.8967	1387.58	69.1291	75.4493	30.8967	91.3151	1387.58	68.0149	69.1291	26.5469	75.4493	556.633	0.967752	1594.04	54.4663	2.09359	44.1409	12.6846	917.725	119.802	1735.12	216.193	348.325	0.12827	54.4663	12.6846	119.802	348.325	0.12827	2.09359	44.1409	1735.12	216.193	917.725
neg_1486	239.53	1597.87	1117.77	617.925	360.899	1811.05	1497.12	1158.01	991.829	3213.99	1497.12	1117.77	1158.01	360.899	991.829	1811.05	3213.99	617.925	239.53	1597.87	617.847	133.732	1674.95	3.07371e-08	206.919	861.706	1724.43	375.098	385.611	77.9127	617.847	3.07371e-08	861.706	385.611	77.9127	133.732	1674.95	1724.43	375.098	206.919
neg_1487	3.07371e-08	1477	3.07371e-08	1120.98	78.0322	3.07371e-08	30.7834	1145.13	65.9576	87.3771	30.7834	3.07371e-08	1145.13	78.0322	65.9576	3.07371e-08	87.3771	1120.98	3.07371e-08	1477	3.07371e-08	3.07371e-08	31.2202	3.07371e-08	995.725	3.07371e-08	386.425	3.07371e-08	3.07371e-08	3.07371e-08	3.07371e-08	3.07371e-08	3.07371e-08	3.07371e-08	3.07371e-08	3.07371e-08	31.2202	386.425	3.07371e-08	995.725
neg_1489	2439.54	2318.51	28.3375	2251.4	2587.84	291.558	1897.88	1655.95	2467.42	2241.87	1897.88	28.3375	1655.95	2587.84	2467.42	291.558	2241.87	2251.4	2439.54	2318.51	3.07371e-08	3.07371e-08	2231.76	3.07371e-08	2425.06	3.07371e-08	498.193	2057.4	3.07371e-08	3.07371e-08	3.07371e-08	3.07371e-08	3.07371e-08	3.07371e-08	3.07371e-08	3.07371e-08	2231.76	498.193	2057.4	2425.06
neg_149	18.5449	21.0723	36.3175	10.8926	11.9717	52.7154	18.9808	6.12038	22.5715	22.5902	18.9808	36.3175	6.12038	11.9717	22.5715	52.7154	22.5902	10.8926	18.5449	21.0723	8.49832	13.1231	16.9615	8.30347	12.6479	8.9243	9.92709	20.8517	11.1846	6.7394	8.49832	8.30347	8.9243	11.1846	6.7394	13.1231	16.9615	9.92709	20.8517	12.6479
neg_1491	0.683457	3.7154	3.07371e-08	3.07371e-08	3.07371e-08	3.07371e-08	3.07371e-08	3.07371e-08	3.07371e-08	3.07371e-08	3.07371e-08	3.07371e-08	3.07371e-08	3.07371e-08	3.07371e-08	3.07371e-08	3.07371e-08	3.07371e-08	0.683457	3.7154	53.7841	3.07371e-08	3.07371e-08	3.08614	3.07371e-08	70.0367	8.99354	3.07371e-08	197.051	3.07371e-08	53.7841	3.08614	70.0367	197.051	3.07371e-08	3.07371e-08	3.07371e-08	8.99354	3.07371e-08	3.07371e-08
neg_1495	3.07371e-08	3.07371e-08	3.07371e-08	3.07371e-08	3.07371e-08	3.07371e-08	3.07371e-08	3.07371e-08	3.07371e-08	3.07371e-08	3.07371e-08	3.07371e-08	3.07371e-08	3.07371e-08	3.07371e-08	3.07371e-08	3.07371e-08	3.07371e-08	3.07371e-08	3.07371e-08	3.07371e-08	3.07371e-08	3.07371e-08	3.07371e-08	3.07371e-08	3.07371e-08	3.07371e-08	3.07371e-08	3.07371e-08	3.07371e-08	3.07371e-08	3.07371e-08	3.07371e-08	3.07371e-08	3.07371e-08	3.07371e-08	3.07371e-08	3.07371e-08	3.07371e-08	3.07371e-08
neg_1497	105.406	52.0753	286.991	27.1557	39.1257	189.494	121.129	115.389	24.94	60.9708	121.129	286.991	115.389	39.1257	24.94	189.494	60.9708	27.1557	105.406	52.0753	3.07371e-08	3.07371e-08	141.386	3.07371e-08	55.3043	3.07371e-08	240.37	275.581	3.07371e-08	3.07371e-08	3.07371e-08	3.07371e-08	3.07371e-08	3.07371e-08	3.07371e-08	3.07371e-08	141.386	240.37	275.581	55.3043
neg_1498	3.07371e-08	3.07371e-08	3.07371e-08	3.07371e-08	3.07371e-08	3.07371e-08	3.07371e-08	3.07371e-08	3.07371e-08	3.07371e-08	3.07371e-08	3.07371e-08	3.07371e-08	3.07371e-08	3.07371e-08	3.07371e-08	3.07371e-08	3.07371e-08	3.07371e-08	3.07371e-08	1711.27	2300.88	3.07371e-08	2785.74	3.07371e-08	754.074	3.07371e-08	3.07371e-08	249.193	263.386	1711.27	2785.74	754.074	249.193	263.386	2300.88	3.07371e-08	3.07371e-08	3.07371e-08	3.07371e-08
neg_1503	3.07371e-08	206.837	3.07371e-08	18.4232	19.3369	167.362	28.6638	10.973	66.9392	37.2543	28.6638	3.07371e-08	10.973	19.3369	66.9392	167.362	37.2543	18.4232	3.07371e-08	206.837	53.7727	3.07371e-08	182.638	3.07371e-08	10.4677	3.07371e-08	1048.34	3.07371e-08	7.33464	3.07371e-08	53.7727	3.07371e-08	3.07371e-08	7.33464	3.07371e-08	3.07371e-08	182.638	1048.34	3.07371e-08	10.4677
neg_1504	20.122	621.313	297.454	112.395	130.674	170.642	137.492	230.559	127.63	280.137	137.492	297.454	230.559	130.674	127.63	170.642	280.137	112.395	20.122	621.313	117.655	101.623	107.024	3.8421e-06	57.9471	111.214	1063.39	87.9228	7.78234	3.07371e-08	117.655	3.8421e-06	111.214	7.78234	3.07371e-08	101.623	107.024	1063.39	87.9228	57.9471
neg_1513	21.7123	2526.93	363.49	193.697	534.286	723.05	200.139	194.771	87.7964	471.755	200.139	363.49	194.771	534.286	87.7964	723.05	471.755	193.697	21.7123	2526.93	99.4859	3.07371e-08	218.998	2.19946	276.76	85.3713	4412.98	890.46	5.94219	3.07371e-08	99.4859	2.19946	85.3713	5.94219	3.07371e-08	3.07371e-08	218.998	4412.98	890.46	276.76
neg_1518	132.666	34.0871	3.07371e-08	160.606	14.438	3.07371e-08	122.024	49.6498	150.452	110.835	122.024	3.07371e-08	49.6498	14.438	150.452	3.07371e-08	110.835	160.606	132.666	34.0871	3.07371e-08	3.07371e-08	106.904	3.07371e-08	48.1148	3.07371e-08	3.07371e-08	3.07371e-08	3.07371e-08	3.07371e-08	3.07371e-08	3.07371e-08	3.07371e-08	3.07371e-08	3.07371e-08	3.07371e-08	106.904	3.07371e-08	3.07371e-08	48.1148
neg_1519	357.182	579.083	1378.61	210.48	254.165	1012.47	275.705	337.13	232.479	315.352	275.705	1378.61	337.13	254.165	232.479	1012.47	315.352	210.48	357.182	579.083	123.992	20.4772	447.576	6.71456	327.665	48.2956	1630.44	1565.4	9.69879	6.30209	123.992	6.71456	48.2956	9.69879	6.30209	20.4772	447.576	1630.44	1565.4	327.665
neg_1524	5411.22	2241.78	83.7351	2436.03	1866.67	865.483	3647.67	3425.14	4193.57	3646.08	3647.67	83.7351	3425.14	1866.67	4193.57	865.483	3646.08	2436.03	5411.22	2241.78	3.07371e-08	3.07371e-08	5672.94	3.07371e-08	3029.33	3.07371e-08	565.118	96.52	3.07371e-08	3.07371e-08	3.07371e-08	3.07371e-08	3.07371e-08	3.07371e-08	3.07371e-08	3.07371e-08	5672.94	565.118	96.52	3029.33
neg_1525	8266.56	3505.42	150.07	3873.59	2966.75	1397.69	5308.5	5417.49	6463.78	5813.12	5308.5	150.07	5417.49	2966.75	6463.78	1397.69	5813.12	3873.59	8266.56	3505.42	3.07371e-08	3.07371e-08	8953.55	3.07371e-08	4665.42	3.07371e-08	881.634	198.702	3.07371e-08	3.07371e-08	3.07371e-08	3.07371e-08	3.07371e-08	3.07371e-08	3.07371e-08	3.07371e-08	8953.55	881.634	198.702	4665.42
neg_1527	163.764	146.149	3.07371e-08	186.499	188.341	3.07371e-08	146.801	130.139	177.588	164.906	146.801	3.07371e-08	130.139	188.341	177.588	3.07371e-08	164.906	186.499	163.764	146.149	3.07371e-08	3.07371e-08	163.124	3.07371e-08	165.916	3.07371e-08	3.07371e-08	3.07371e-08	3.07371e-08	3.07371e-08	3.07371e-08	3.07371e-08	3.07371e-08	3.07371e-08	3.07371e-08	3.07371e-08	163.124	3.07371e-08	3.07371e-08	165.916
neg_1530	207.118	43.5062	3.07371e-08	209.659	28.8904	3.07371e-08	201.259	83.8408	226.73	160.962	201.259	3.07371e-08	83.8408	28.8904	226.73	3.07371e-08	160.962	209.659	207.118	43.5062	3.07371e-08	3.07371e-08	180.973	3.07371e-08	76.0921	3.07371e-08	3.07371e-08	3.07371e-08	3.07371e-08	3.07371e-08	3.07371e-08	3.07371e-08	3.07371e-08	3.07371e-08	3.07371e-08	3.07371e-08	180.973	3.07371e-08	3.07371e-08	76.0921
neg_1532	149.408	61.6693	3.07371e-08	203.899	72.1409	3.07371e-08	234.248	144.541	212.656	153.943	234.248	3.07371e-08	144.541	72.1409	212.656	3.07371e-08	153.943	203.899	149.408	61.6693	3.07371e-08	3.07371e-08	184.824	1.32812	91.8897	3.07371e-08	3.07371e-08	3.07371e-08	3.07371e-08	3.07371e-08	3.07371e-08	1.32812	3.07371e-08	3.07371e-08	3.07371e-08	3.07371e-08	184.824	3.07371e-08	3.07371e-08	91.8897
neg_1534	3245.56	1184.23	25.7794	1397.37	1014.86	499.703	2123.19	1879.52	2461.17	2055.86	2123.19	25.7794	1879.52	1014.86	2461.17	499.703	2055.86	1397.37	3245.56	1184.23	3.07371e-08	3.07371e-08	3140.68	3.07371e-08	1601.47	3.07371e-08	366.483	28.1583	3.07371e-08	3.07371e-08	3.07371e-08	3.07371e-08	3.07371e-08	3.07371e-08	3.07371e-08	3.07371e-08	3140.68	366.483	28.1583	1601.47
neg_1538	412.111	64.816	3.07371e-08	439.177	31.8778	3.07371e-08	297.644	118.163	275.634	251.218	297.644	3.07371e-08	118.163	31.8778	275.634	3.07371e-08	251.218	439.177	412.111	64.816	3.07371e-08	3.07371e-08	249.937	3.07371e-08	107.779	3.07371e-08	3.07371e-08	3.07371e-08	3.07371e-08	3.07371e-08	3.07371e-08	3.07371e-08	3.07371e-08	3.07371e-08	3.07371e-08	3.07371e-08	249.937	3.07371e-08	3.07371e-08	107.779
neg_1539	651.874	97.6531	3.07371e-08	617.349	64.7298	3.07371e-08	355.952	166.117	365.903	361.535	355.952	3.07371e-08	166.117	64.7298	365.903	3.07371e-08	361.535	617.349	651.874	97.6531	3.07371e-08	3.07371e-08	346.97	3.07371e-08	125.962	3.07371e-08	24.9418	3.07371e-08	3.07371e-08	3.07371e-08	3.07371e-08	3.07371e-08	3.07371e-08	3.07371e-08	3.07371e-08	3.07371e-08	346.97	24.9418	3.07371e-08	125.962
neg_1541	1673.87	571.928	9.97757	727.29	484.256	208.28	1110.07	898.259	1237.42	1034.26	1110.07	9.97757	898.259	484.256	1237.42	208.28	1034.26	727.29	1673.87	571.928	3.07371e-08	3.07371e-08	1565.59	3.07371e-08	794.958	3.07371e-08	160.746	3.07371e-08	3.07371e-08	3.07371e-08	3.07371e-08	3.07371e-08	3.07371e-08	3.07371e-08	3.07371e-08	3.07371e-08	1565.59	160.746	3.07371e-08	794.958
neg_1542	286.465	90.9947	3.07371e-08	294.879	78.9555	3.07371e-08	362.949	192.515	393.554	318.001	362.949	3.07371e-08	192.515	78.9555	393.554	3.07371e-08	318.001	294.879	286.465	90.9947	3.07371e-08	3.07371e-08	308.683	3.07371e-08	136.122	3.07371e-08	3.07371e-08	3.07371e-08	3.07371e-08	3.07371e-08	3.07371e-08	3.07371e-08	3.07371e-08	3.07371e-08	3.07371e-08	3.07371e-08	308.683	3.07371e-08	3.07371e-08	136.122
neg_1543	582.27	105.931	18.8366	532.583	100.812	44.8531	429.872	221.37	391.722	392.32	429.872	18.8366	221.37	100.812	391.722	44.8531	392.32	532.583	582.27	105.931	3.07371e-08	3.07371e-08	345.412	3.07371e-08	188.734	3.07371e-08	23.6337	67.642	3.07371e-08	3.07371e-08	3.07371e-08	3.07371e-08	3.07371e-08	3.07371e-08	3.07371e-08	3.07371e-08	345.412	23.6337	67.642	188.734
neg_1546	357.577	109.156	56.8224	391.725	92.1749	3.07371e-08	415.488	187.958	321.528	270.455	415.488	56.8224	187.958	92.1749	321.528	3.07371e-08	270.455	391.725	357.577	109.156	3.07371e-08	3.07371e-08	242.535	3.65804	153.445	3.07371e-08	3.07371e-08	3.07371e-08	3.07371e-08	3.07371e-08	3.07371e-08	3.65804	3.07371e-08	3.07371e-08	3.07371e-08	3.07371e-08	242.535	3.07371e-08	3.07371e-08	153.445
neg_1547	425.375	76.2674	3.07371e-08	529.319	68.1859	3.07371e-08	307.462	138.835	230.913	200.159	307.462	3.07371e-08	138.835	68.1859	230.913	3.07371e-08	200.159	529.319	425.375	76.2674	3.07371e-08	3.07371e-08	211.744	3.07371e-08	113.578	3.07371e-08	3.07371e-08	3.07371e-08	3.07371e-08	3.07371e-08	3.07371e-08	3.07371e-08	3.07371e-08	3.07371e-08	3.07371e-08	3.07371e-08	211.744	3.07371e-08	3.07371e-08	113.578
neg_1549	794.345	229.651	3.07371e-08	328.333	197.353	83.6513	511.109	370.454	565.474	441.003	511.109	3.07371e-08	370.454	197.353	565.474	83.6513	441.003	328.333	794.345	229.651	3.07371e-08	3.07371e-08	619.31	3.07371e-08	329.242	3.07371e-08	57.5477	3.07371e-08	3.07371e-08	3.07371e-08	3.07371e-08	3.07371e-08	3.07371e-08	3.07371e-08	3.07371e-08	3.07371e-08	619.31	57.5477	3.07371e-08	329.242
neg_155	950.539	843.779	3.07371e-08	484.617	796.699	50.8876	467.707	686.158	647.061	572.693	467.707	3.07371e-08	686.158	796.699	647.061	50.8876	572.693	484.617	950.539	843.779	3.07371e-08	3.07371e-08	756.676	3.07371e-08	790.036	3.07371e-08	76.492	3.07371e-08	3.07371e-08	3.07371e-08	3.07371e-08	3.07371e-08	3.07371e-08	3.07371e-08	3.07371e-08	3.07371e-08	756.676	76.492	3.07371e-08	790.036
neg_1550	577.321	238.982	1549.86	166.705	171.494	841.966	571.965	554.06	125.461	324.375	571.965	1549.86	554.06	171.494	125.461	841.966	324.375	166.705	577.321	238.982	3.07371e-08	3.07371e-08	785.236	3.07371e-08	228.979	3.07371e-08	947.586	1045.15	3.07371e-08	3.07371e-08	3.07371e-08	3.07371e-08	3.07371e-08	3.07371e-08	3.07371e-08	3.07371e-08	785.236	947.586	1045.15	228.979
neg_1552	471.016	73.31	3.07371e-08	172.559	74.5206	3.07371e-08	197.221	146.446	252.831	213.684	197.221	3.07371e-08	146.446	74.5206	252.831	3.07371e-08	213.684	172.559	471.016	73.31	3.07371e-08	3.07371e-08	301.299	3.07371e-08	107.047	3.07371e-08	5.69664	3.07371e-08	3.07371e-08	3.07371e-08	3.07371e-08	3.07371e-08	3.07371e-08	3.07371e-08	3.07371e-08	3.07371e-08	301.299	5.69664	3.07371e-08	107.047
neg_1557	3.07371e-08	3.07371e-08	3.07371e-08	3.07371e-08	3.07371e-08	3.07371e-08	3.07371e-08	3.07371e-08	3.07371e-08	3.07371e-08	3.07371e-08	3.07371e-08	3.07371e-08	3.07371e-08	3.07371e-08	3.07371e-08	3.07371e-08	3.07371e-08	3.07371e-08	3.07371e-08	237.075	1294.27	3.07371e-08	903.744	3.07371e-08	235.35	3.07371e-08	3.07371e-08	315.814	283.943	237.075	903.744	235.35	315.814	283.943	1294.27	3.07371e-08	3.07371e-08	3.07371e-08	3.07371e-08
neg_1565	1927.23	1617.74	3.07371e-08	1803.6	1884.39	23.5401	1607.92	1786.12	1736.3	1231.8	1607.92	3.07371e-08	1786.12	1884.39	1736.3	23.5401	1231.8	1803.6	1927.23	1617.74	38.8279	0.650312	1929.7	11.7661	2090.19	65.3125	73.7129	3.07371e-08	6.19146	3.13546	38.8279	11.7661	65.3125	6.19146	3.13546	0.650312	1929.7	73.7129	3.07371e-08	2090.19
neg_1566	2501.27	1783.12	3.07371e-08	2226.64	2524.33	3.07371e-08	1760.29	2148.47	2126.46	1742.4	1760.29	3.07371e-08	2148.47	2524.33	2126.46	3.07371e-08	1742.4	2226.64	2501.27	1783.12	3.07371e-08	3.07371e-08	1958.44	3.07371e-08	2448.37	3.07371e-08	3.07371e-08	3.07371e-08	3.07371e-08	3.07371e-08	3.07371e-08	3.07371e-08	3.07371e-08	3.07371e-08	3.07371e-08	3.07371e-08	1958.44	3.07371e-08	3.07371e-08	2448.37
neg_1568	16830.4	11549.8	3.07371e-08	13466.1	15408.6	8.50755	12511.3	14933.4	15374.2	12875.3	12511.3	3.07371e-08	14933.4	15408.6	15374.2	8.50755	12875.3	13466.1	16830.4	11549.8	3.07371e-08	3.07371e-08	16053.7	3.07371e-08	16154.5	3.07371e-08	3.07371e-08	3.07371e-08	3.07371e-08	3.07371e-08	3.07371e-08	3.07371e-08	3.07371e-08	3.07371e-08	3.07371e-08	3.07371e-08	16053.7	3.07371e-08	3.07371e-08	16154.5
neg_1571	7035.91	5088.8	3.07371e-08	11126.1	10575.5	3.07371e-08	4948.2	6525.86	6921.62	5239.63	4948.2	3.07371e-08	6525.86	10575.5	6921.62	3.07371e-08	5239.63	11126.1	7035.91	5088.8	3.07371e-08	3.07371e-08	4252.83	3.07371e-08	7909.44	3.07371e-08	3.07371e-08	3.07371e-08	3.07371e-08	3.07371e-08	3.07371e-08	3.07371e-08	3.07371e-08	3.07371e-08	3.07371e-08	3.07371e-08	4252.83	3.07371e-08	3.07371e-08	7909.44
neg_1573	561370	359030	16047.4	423491	431716	69772.9	425671	487956	495136	439469	425671	16047.4	487956	431716	495136	69772.9	439469	423491	561370	359030	168.305	79.9114	581202	444.795	491229	263.964	43168.5	10867.4	61.3352	134.669	168.305	444.795	263.964	61.3352	134.669	79.9114	581202	43168.5	10867.4	491229
neg_158	3.07371e-08	3.07371e-08	3.07371e-08	3.07371e-08	3.07371e-08	3.07371e-08	3.07371e-08	3.07371e-08	3.07371e-08	3.07371e-08	3.07371e-08	3.07371e-08	3.07371e-08	3.07371e-08	3.07371e-08	3.07371e-08	3.07371e-08	3.07371e-08	3.07371e-08	3.07371e-08	12.5662	14.7939	3.07371e-08	13.294	3.07371e-08	14.0727	3.07371e-08	3.07371e-08	12.0379	12.7445	12.5662	13.294	14.0727	12.0379	12.7445	14.7939	3.07371e-08	3.07371e-08	3.07371e-08	3.07371e-08
neg_1581	3953.2	895.561	3.07371e-08	2063.4	1000.29	51.1813	1929.9	1873.9	2644.85	2370.54	1929.9	3.07371e-08	1873.9	1000.29	2644.85	51.1813	2370.54	2063.4	3953.2	895.561	3.07371e-08	3.07371e-08	3319.31	3.07371e-08	1593.93	3.07371e-08	3.07371e-08	3.07371e-08	3.07371e-08	3.07371e-08	3.07371e-08	3.07371e-08	3.07371e-08	3.07371e-08	3.07371e-08	3.07371e-08	3319.31	3.07371e-08	3.07371e-08	1593.93
neg_1583	23.3663	506.626	362.625	132.392	114.466	543.747	568.732	530.529	384.883	1792.27	568.732	362.625	530.529	114.466	384.883	543.747	1792.27	132.392	23.3663	506.626	239.12	305.549	1180.3	3.07371e-08	53.3984	547.43	1199.37	84.1954	137.06	3.07371e-08	239.12	3.07371e-08	547.43	137.06	3.07371e-08	305.549	1180.3	1199.37	84.1954	53.3984
neg_1584	3541.69	785.293	3.07371e-08	2186.49	1460.22	79.4914	2052.2	2031.46	2701.44	2195.73	2052.2	3.07371e-08	2031.46	1460.22	2701.44	79.4914	2195.73	2186.49	3541.69	785.293	3.07371e-08	3.07371e-08	2724.16	3.07371e-08	2280	3.07371e-08	6.61859	3.07371e-08	3.07371e-08	3.07371e-08	3.07371e-08	3.07371e-08	3.07371e-08	3.07371e-08	3.07371e-08	3.07371e-08	2724.16	6.61859	3.07371e-08	2280
neg_1585	2197.75	577.315	3.07371e-08	1454.92	608.606	3.07371e-08	843.992	779.923	929.644	1421.16	843.992	3.07371e-08	779.923	608.606	929.644	3.07371e-08	1421.16	1454.92	2197.75	577.315	3.07371e-08	3.07371e-08	1809	3.07371e-08	882.849	3.07371e-08	3.07371e-08	3.07371e-08	3.07371e-08	3.07371e-08	3.07371e-08	3.07371e-08	3.07371e-08	3.07371e-08	3.07371e-08	3.07371e-08	1809	3.07371e-08	3.07371e-08	882.849
neg_1590	3.07371e-08	3.07371e-08	5.85757	3.07371e-08	3.07371e-08	3.07371e-08	3.07371e-08	3.07371e-08	3.07371e-08	3.07371e-08	3.07371e-08	5.85757	3.07371e-08	3.07371e-08	3.07371e-08	3.07371e-08	3.07371e-08	3.07371e-08	3.07371e-08	3.07371e-08	3.74889	160.76	3.07371e-08	2.25204	3.07371e-08	143.326	1196.75	14.356	41.4242	1.13497	3.74889	2.25204	143.326	41.4242	1.13497	160.76	3.07371e-08	1196.75	14.356	3.07371e-08
neg_1592	3.07371e-08	1251.21	75.3656	128.868	331.229	57.807	56.828	126.608	17.1212	132.549	56.828	75.3656	126.608	331.229	17.1212	57.807	132.549	128.868	3.07371e-08	1251.21	3.07371e-08	143.595	138.33	2.4997	187.891	62.4689	1192.63	3.07371e-08	2.61401	3.07371e-08	3.07371e-08	2.4997	62.4689	2.61401	3.07371e-08	143.595	138.33	1192.63	3.07371e-08	187.891
neg_1593	3.07371e-08	3.07371e-08	3.07371e-08	3.07371e-08	3.07371e-08	3.07371e-08	3.07371e-08	3.07371e-08	3.07371e-08	3.07371e-08	3.07371e-08	3.07371e-08	3.07371e-08	3.07371e-08	3.07371e-08	3.07371e-08	3.07371e-08	3.07371e-08	3.07371e-08	3.07371e-08	3.07371e-08	3.07371e-08	3.07371e-08	3.07371e-08	3.07371e-08	3.07371e-08	3.07371e-08	3.07371e-08	3.07371e-08	3.07371e-08	3.07371e-08	3.07371e-08	3.07371e-08	3.07371e-08	3.07371e-08	3.07371e-08	3.07371e-08	3.07371e-08	3.07371e-08	3.07371e-08
neg_1594	0.860816	20194.8	3.07371e-08	647.58	6308.62	3.07371e-08	1756.35	2128.04	382.352	2988.85	1756.35	3.07371e-08	2128.04	6308.62	382.352	3.07371e-08	2988.85	647.58	0.860816	20194.8	3.07371e-08	3.07371e-08	1831.28	3.07371e-08	3288.34	3.07371e-08	772.224	3.07371e-08	3.07371e-08	3.07371e-08	3.07371e-08	3.07371e-08	3.07371e-08	3.07371e-08	3.07371e-08	3.07371e-08	1831.28	772.224	3.07371e-08	3288.34
neg_160	21.4798	13.6699	3.07371e-08	27.1386	23.9868	3.07371e-08	6.96879	23.066	12.2069	7.05566	6.96879	3.07371e-08	23.066	23.9868	12.2069	3.07371e-08	7.05566	27.1386	21.4798	13.6699	3.07371e-08	3.07371e-08	11.3308	3.07371e-08	18.3797	3.07371e-08	3.07371e-08	3.07371e-08	3.07371e-08	3.07371e-08	3.07371e-08	3.07371e-08	3.07371e-08	3.07371e-08	3.07371e-08	3.07371e-08	11.3308	3.07371e-08	3.07371e-08	18.3797
neg_1602	46.8412	1.00252e+06	6.27884e+06	3.07371e-08	251.258	2.56614e+06	310.806	305.336	3.07371e-08	205.679	310.806	6.27884e+06	305.336	251.258	3.07371e-08	2.56614e+06	205.679	3.07371e-08	46.8412	1.00252e+06	199.435	57.4823	277.048	30856.9	252.795	688271	3.30422e+06	5.08476e+06	108.85	31.0664	199.435	30856.9	688271	108.85	31.0664	57.4823	277.048	3.30422e+06	5.08476e+06	252.795
neg_1605	399.751	434.533	1009.95	303.373	400.347	595.555	346.234	479.43	393.611	379.838	346.234	1009.95	479.43	400.347	393.611	595.555	379.838	303.373	399.751	434.533	215428	251047	571.08	316724	432.505	263788	381.441	545.242	196827	153089	215428	316724	263788	196827	153089	251047	571.08	381.441	545.242	432.505
neg_1606	3.07371e-08	3.07371e-08	3.07371e-08	3.07371e-08	3.07371e-08	3.07371e-08	3.07371e-08	3.07371e-08	3.07371e-08	3.07371e-08	3.07371e-08	3.07371e-08	3.07371e-08	3.07371e-08	3.07371e-08	3.07371e-08	3.07371e-08	3.07371e-08	3.07371e-08	3.07371e-08	7527.78	11462.3	3.07371e-08	10798.7	3.07371e-08	10188.5	3.07371e-08	3.07371e-08	7111.55	8614.26	7527.78	10798.7	10188.5	7111.55	8614.26	11462.3	3.07371e-08	3.07371e-08	3.07371e-08	3.07371e-08
neg_1609	1556.84	1071.5	62.3632	929.608	1159.25	79.2351	901.745	1205.26	1213.34	998.432	901.745	62.3632	1205.26	1159.25	1213.34	79.2351	998.432	929.608	1556.84	1071.5	3.07371e-08	3.07371e-08	1447.73	3.07371e-08	1280.85	3.07371e-08	29.0177	3.07371e-08	3.07371e-08	3.07371e-08	3.07371e-08	3.07371e-08	3.07371e-08	3.07371e-08	3.07371e-08	3.07371e-08	1447.73	29.0177	3.07371e-08	1280.85
neg_161	801.347	566.628	3.07371e-08	467.74	659.416	57.9347	442.186	522.716	534.58	537.06	442.186	3.07371e-08	522.716	659.416	534.58	57.9347	537.06	467.74	801.347	566.628	3.07371e-08	3.07371e-08	726.3	3.07371e-08	683.307	3.07371e-08	58.902	2.57515	3.07371e-08	3.07371e-08	3.07371e-08	3.07371e-08	3.07371e-08	3.07371e-08	3.07371e-08	3.07371e-08	726.3	58.902	2.57515	683.307
neg_1611	3.07371e-08	632.624	1022.73	3.07371e-08	3.07371e-08	818.485	3.07371e-08	3.07371e-08	3.07371e-08	3.07371e-08	3.07371e-08	1022.73	3.07371e-08	3.07371e-08	3.07371e-08	818.485	3.07371e-08	3.07371e-08	3.07371e-08	632.624	103.721	128.865	3.07371e-08	98.9742	3.07371e-08	249.679	640.079	857.31	148.31	76.3153	103.721	98.9742	249.679	148.31	76.3153	128.865	3.07371e-08	640.079	857.31	3.07371e-08
neg_1616	3.07371e-08	3.07371e-08	3.07371e-08	3.07371e-08	3.07371e-08	3.07371e-08	3.07371e-08	3.07371e-08	3.07371e-08	3.07371e-08	3.07371e-08	3.07371e-08	3.07371e-08	3.07371e-08	3.07371e-08	3.07371e-08	3.07371e-08	3.07371e-08	3.07371e-08	3.07371e-08	375.817	407.774	3.07371e-08	502.197	3.07371e-08	513.969	3.07371e-08	3.07371e-08	383.242	285.499	375.817	502.197	513.969	383.242	285.499	407.774	3.07371e-08	3.07371e-08	3.07371e-08	3.07371e-08
neg_1617	3.07371e-08	3.07371e-08	3.07371e-08	3.07371e-08	3.07371e-08	3.07371e-08	3.07371e-08	3.07371e-08	3.07371e-08	3.07371e-08	3.07371e-08	3.07371e-08	3.07371e-08	3.07371e-08	3.07371e-08	3.07371e-08	3.07371e-08	3.07371e-08	3.07371e-08	3.07371e-08	12517.9	13371.9	3.07371e-08	18070.4	3.07371e-08	15531.8	3.07371e-08	3.07371e-08	11140	8999.5	12517.9	18070.4	15531.8	11140	8999.5	13371.9	3.07371e-08	3.07371e-08	3.07371e-08	3.07371e-08
neg_1625	235.821	171.776	136.932	238.669	268.702	90.626	136.258	165.824	173.847	164.625	136.258	136.932	165.824	268.702	173.847	90.626	164.625	238.669	235.821	171.776	3.07371e-08	3.07371e-08	143.912	3.07371e-08	209.127	3.07371e-08	86.6353	99.9656	3.07371e-08	3.07371e-08	3.07371e-08	3.07371e-08	3.07371e-08	3.07371e-08	3.07371e-08	3.07371e-08	143.912	86.6353	99.9656	209.127
neg_1632	3.07371e-08	3.07371e-08	3.07371e-08	3.07371e-08	3.07371e-08	3.07371e-08	0.864063	3.07371e-08	3.07371e-08	3.07371e-08	0.864063	3.07371e-08	3.07371e-08	3.07371e-08	3.07371e-08	3.07371e-08	3.07371e-08	3.07371e-08	3.07371e-08	3.07371e-08	1345.51	1361.7	3.07371e-08	2162.22	3.07371e-08	1231.36	3.07371e-08	3.07371e-08	742.831	597.627	1345.51	2162.22	1231.36	742.831	597.627	1361.7	3.07371e-08	3.07371e-08	3.07371e-08	3.07371e-08
neg_1635	3.07371e-08	3.07371e-08	3.07371e-08	3.07371e-08	3.07371e-08	3.07371e-08	3.07371e-08	3.07371e-08	3.07371e-08	3.07371e-08	3.07371e-08	3.07371e-08	3.07371e-08	3.07371e-08	3.07371e-08	3.07371e-08	3.07371e-08	3.07371e-08	3.07371e-08	3.07371e-08	183.879	155.793	3.07371e-08	306.454	3.07371e-08	3.82516	3.07371e-08	3.07371e-08	97.1982	82.1647	183.879	306.454	3.82516	97.1982	82.1647	155.793	3.07371e-08	3.07371e-08	3.07371e-08	3.07371e-08
neg_164	3.07371e-08	3.07371e-08	3.07371e-08	3.07371e-08	3.07371e-08	3.07371e-08	3.07371e-08	3.07371e-08	3.07371e-08	3.07371e-08	3.07371e-08	3.07371e-08	3.07371e-08	3.07371e-08	3.07371e-08	3.07371e-08	3.07371e-08	3.07371e-08	3.07371e-08	3.07371e-08	81.8497	67.1936	3.07371e-08	75.4329	3.07371e-08	65.053	3.07371e-08	3.07371e-08	72.871	89.9517	81.8497	75.4329	65.053	72.871	89.9517	67.1936	3.07371e-08	3.07371e-08	3.07371e-08	3.07371e-08
neg_1641	3.07371e-08	3.07371e-08	3.07371e-08	3.07371e-08	3.07371e-08	3.07371e-08	3.07371e-08	3.07371e-08	3.07371e-08	3.07371e-08	3.07371e-08	3.07371e-08	3.07371e-08	3.07371e-08	3.07371e-08	3.07371e-08	3.07371e-08	3.07371e-08	3.07371e-08	3.07371e-08	122.2	119.754	3.07371e-08	183.275	3.07371e-08	3.07371e-08	3.07371e-08	3.07371e-08	76.8709	36.6956	122.2	183.275	3.07371e-08	76.8709	36.6956	119.754	3.07371e-08	3.07371e-08	3.07371e-08	3.07371e-08
neg_1649	4419.06	274.385	860.42	2298.31	1246.37	701.55	4948.97	3234.89	1210.79	2506.68	4948.97	860.42	3234.89	1246.37	1210.79	701.55	2506.68	2298.31	4419.06	274.385	3.07371e-08	3.07371e-08	5337.44	3.07371e-08	2897.2	3.07371e-08	82.2136	387.279	3.07371e-08	3.07371e-08	3.07371e-08	3.07371e-08	3.07371e-08	3.07371e-08	3.07371e-08	3.07371e-08	5337.44	82.2136	387.279	2897.2
neg_1651	740.388	1168.57	3.07371e-08	599.033	1109.75	3.07371e-08	1813.82	972.997	1513.74	518.685	1813.82	3.07371e-08	972.997	1109.75	1513.74	3.07371e-08	518.685	599.033	740.388	1168.57	3.07371e-08	3.07371e-08	502.275	3.07371e-08	1712.39	3.07371e-08	3.07371e-08	3.07371e-08	3.07371e-08	3.07371e-08	3.07371e-08	3.07371e-08	3.07371e-08	3.07371e-08	3.07371e-08	3.07371e-08	502.275	3.07371e-08	3.07371e-08	1712.39
neg_1653	3.07371e-08	3.07371e-08	3.07371e-08	3.07371e-08	3.07371e-08	3.07371e-08	3.07371e-08	3.07371e-08	3.07371e-08	3.07371e-08	3.07371e-08	3.07371e-08	3.07371e-08	3.07371e-08	3.07371e-08	3.07371e-08	3.07371e-08	3.07371e-08	3.07371e-08	3.07371e-08	115.334	186.375	3.07371e-08	130.851	3.07371e-08	3.07371e-08	3.07371e-08	3.07371e-08	146.417	103.21	115.334	130.851	3.07371e-08	146.417	103.21	186.375	3.07371e-08	3.07371e-08	3.07371e-08	3.07371e-08
neg_1654	3.07371e-08	3.07371e-08	3.07371e-08	3.07371e-08	3.07371e-08	3.07371e-08	3.07371e-08	3.07371e-08	3.07371e-08	3.07371e-08	3.07371e-08	3.07371e-08	3.07371e-08	3.07371e-08	3.07371e-08	3.07371e-08	3.07371e-08	3.07371e-08	3.07371e-08	3.07371e-08	100.143	178.213	3.07371e-08	125.648	3.07371e-08	3.07371e-08	3.07371e-08	3.07371e-08	139.666	107.896	100.143	125.648	3.07371e-08	139.666	107.896	178.213	3.07371e-08	3.07371e-08	3.07371e-08	3.07371e-08
neg_1656	21.803	3.93187	3.07371e-08	24.3702	15.1429	0.00220361	5.6692	9.41004	11.3115	12.6617	5.6692	3.07371e-08	9.41004	15.1429	11.3115	0.00220361	12.6617	24.3702	21.803	3.93187	190.447	257.881	18.4144	383.581	10.0475	69.6142	3.07371e-08	3.07371e-08	44.879	38.4582	190.447	383.581	69.6142	44.879	38.4582	257.881	18.4144	3.07371e-08	3.07371e-08	10.0475
neg_1657	3.07371e-08	3.07371e-08	3.07371e-08	3.07371e-08	3.07371e-08	3.07371e-08	3.07371e-08	3.07371e-08	3.07371e-08	3.07371e-08	3.07371e-08	3.07371e-08	3.07371e-08	3.07371e-08	3.07371e-08	3.07371e-08	3.07371e-08	3.07371e-08	3.07371e-08	3.07371e-08	1905.31	1315.12	3.07371e-08	14.7311	3.07371e-08	75.912	3.07371e-08	3.07371e-08	770.961	9.24891	1905.31	14.7311	75.912	770.961	9.24891	1315.12	3.07371e-08	3.07371e-08	3.07371e-08	3.07371e-08
neg_166	3.07371e-08	3.07371e-08	3.07371e-08	3.07371e-08	3.07371e-08	3.07371e-08	3.07371e-08	3.07371e-08	3.07371e-08	3.07371e-08	3.07371e-08	3.07371e-08	3.07371e-08	3.07371e-08	3.07371e-08	3.07371e-08	3.07371e-08	3.07371e-08	3.07371e-08	3.07371e-08	64.9374	40.4867	3.07371e-08	81.7487	3.07371e-08	83.6461	3.07371e-08	3.07371e-08	42.5654	94.4561	64.9374	81.7487	83.6461	42.5654	94.4561	40.4867	3.07371e-08	3.07371e-08	3.07371e-08	3.07371e-08
neg_1674	1716.56	1641.45	3.07371e-08	1414.32	1886.9	3.07371e-08	791.308	1431	1279.11	1211.83	791.308	3.07371e-08	1431	1886.9	1279.11	3.07371e-08	1211.83	1414.32	1716.56	1641.45	3.07371e-08	3.07371e-08	1283.22	1.07948	2053.32	13.6719	3.07371e-08	3.07371e-08	3.07371e-08	3.07371e-08	3.07371e-08	1.07948	13.6719	3.07371e-08	3.07371e-08	3.07371e-08	1283.22	3.07371e-08	3.07371e-08	2053.32
neg_1676	2084.1	826.361	3.07371e-08	1235.42	1591.19	3.07371e-08	2646.3	2081.94	2142.51	1550.86	2646.3	3.07371e-08	2081.94	1591.19	2142.51	3.07371e-08	1550.86	1235.42	2084.1	826.361	3.07371e-08	3.07371e-08	2347.42	3.07371e-08	2373.55	3.07371e-08	3.07371e-08	3.07371e-08	3.07371e-08	3.07371e-08	3.07371e-08	3.07371e-08	3.07371e-08	3.07371e-08	3.07371e-08	3.07371e-08	2347.42	3.07371e-08	3.07371e-08	2373.55
neg_1679	579713	333344	13151.9	449022	483805	54634.4	463747	543031	507905	426191	463747	13151.9	543031	483805	507905	54634.4	426191	449022	579713	333344	115.729	46.355	606731	320.524	545509	205.968	34858.7	8777.97	49.9235	91.232	115.729	320.524	205.968	49.9235	91.232	46.355	606731	34858.7	8777.97	545509
neg_168	3.07371e-08	3.07371e-08	3.07371e-08	3.07371e-08	3.07371e-08	3.07371e-08	3.07371e-08	3.07371e-08	3.07371e-08	3.07371e-08	3.07371e-08	3.07371e-08	3.07371e-08	3.07371e-08	3.07371e-08	3.07371e-08	3.07371e-08	3.07371e-08	3.07371e-08	3.07371e-08	3.07371e-08	3.07371e-08	3.07371e-08	3.07371e-08	3.07371e-08	3.07371e-08	3.07371e-08	3.07371e-08	3.07371e-08	3.07371e-08	3.07371e-08	3.07371e-08	3.07371e-08	3.07371e-08	3.07371e-08	3.07371e-08	3.07371e-08	3.07371e-08	3.07371e-08	3.07371e-08
neg_1680	1612.06	986.08	3.07371e-08	1494.6	1815.41	3.07371e-08	1249.85	1376.71	1227.92	838.292	1249.85	3.07371e-08	1376.71	1815.41	1227.92	3.07371e-08	838.292	1494.6	1612.06	986.08	3.07371e-08	3.07371e-08	1054.09	3.07371e-08	1895.94	3.07371e-08	3.07371e-08	3.07371e-08	3.07371e-08	3.07371e-08	3.07371e-08	3.07371e-08	3.07371e-08	3.07371e-08	3.07371e-08	3.07371e-08	1054.09	3.07371e-08	3.07371e-08	1895.94
neg_1681	16875.8	9490.87	3.07371e-08	14137.8	15961.2	3.07371e-08	13559.5	15301.3	14024.3	11141.9	13559.5	3.07371e-08	15301.3	15961.2	14024.3	3.07371e-08	11141.9	14137.8	16875.8	9490.87	3.07371e-08	3.07371e-08	15374.7	3.07371e-08	17893.7	3.07371e-08	3.07371e-08	3.07371e-08	3.07371e-08	3.07371e-08	3.07371e-08	3.07371e-08	3.07371e-08	3.07371e-08	3.07371e-08	3.07371e-08	15374.7	3.07371e-08	3.07371e-08	17893.7
neg_1683	3425.2	4078.37	3.07371e-08	6672.04	7443.33	3.07371e-08	3471.7	3464.06	3131.98	2021.68	3471.7	3.07371e-08	3464.06	7443.33	3131.98	3.07371e-08	2021.68	6672.04	3425.2	4078.37	3.07371e-08	3.07371e-08	1737.38	3.07371e-08	7090.26	3.07371e-08	3.07371e-08	3.07371e-08	3.07371e-08	3.07371e-08	3.07371e-08	3.07371e-08	3.07371e-08	3.07371e-08	3.07371e-08	3.07371e-08	1737.38	3.07371e-08	3.07371e-08	7090.26
neg_1685	6043.69	1425.73	3.07371e-08	4286.39	3828.89	3.07371e-08	4511.05	4583.29	4955.7	3567.97	4511.05	3.07371e-08	4583.29	3828.89	4955.7	3.07371e-08	3567.97	4286.39	6043.69	1425.73	3.07371e-08	3.07371e-08	5015.12	3.07371e-08	6018.53	3.07371e-08	3.07371e-08	3.07371e-08	3.07371e-08	3.07371e-08	3.07371e-08	3.07371e-08	3.07371e-08	3.07371e-08	3.07371e-08	3.07371e-08	5015.12	3.07371e-08	3.07371e-08	6018.53
neg_1686	277.807	118.985	3.07371e-08	178.508	262.769	3.07371e-08	556.871	357.624	423.948	330.35	556.871	3.07371e-08	357.624	262.769	423.948	3.07371e-08	330.35	178.508	277.807	118.985	3.07371e-08	3.07371e-08	397.45	3.07371e-08	464.693	3.07371e-08	3.07371e-08	3.07371e-08	3.07371e-08	3.07371e-08	3.07371e-08	3.07371e-08	3.07371e-08	3.07371e-08	3.07371e-08	3.07371e-08	397.45	3.07371e-08	3.07371e-08	464.693
neg_1688	3.07371e-08	3.07371e-08	3.07371e-08	3.07371e-08	3.07371e-08	3.07371e-08	3.07371e-08	3.07371e-08	3.07371e-08	3.07371e-08	3.07371e-08	3.07371e-08	3.07371e-08	3.07371e-08	3.07371e-08	3.07371e-08	3.07371e-08	3.07371e-08	3.07371e-08	3.07371e-08	1090.05	1819.99	3.07371e-08	669.513	3.07371e-08	121.122	3.07371e-08	3.07371e-08	1852.46	1764.84	1090.05	669.513	121.122	1852.46	1764.84	1819.99	3.07371e-08	3.07371e-08	3.07371e-08	3.07371e-08
neg_169	3.07371e-08	3.07371e-08	3.07371e-08	3.07371e-08	3.07371e-08	20.0903	3.07371e-08	3.07371e-08	31.8706	92.6414	3.07371e-08	3.07371e-08	3.07371e-08	3.07371e-08	31.8706	20.0903	92.6414	3.07371e-08	3.07371e-08	3.07371e-08	1467.72	142.777	71.4385	1.83773	360.683	282.469	1185.97	489.015	3.07371e-08	3341.33	1467.72	1.83773	282.469	3.07371e-08	3341.33	142.777	71.4385	1185.97	489.015	360.683
neg_1695	3.07371e-08	3.07371e-08	3.07371e-08	3.07371e-08	3.07371e-08	3.07371e-08	3.07371e-08	3.07371e-08	3.07371e-08	3.07371e-08	3.07371e-08	3.07371e-08	3.07371e-08	3.07371e-08	3.07371e-08	3.07371e-08	3.07371e-08	3.07371e-08	3.07371e-08	3.07371e-08	3.07371e-08	3.07371e-08	3.07371e-08	3.07371e-08	3.07371e-08	3.07371e-08	3.07371e-08	3.07371e-08	3.07371e-08	3.07371e-08	3.07371e-08	3.07371e-08	3.07371e-08	3.07371e-08	3.07371e-08	3.07371e-08	3.07371e-08	3.07371e-08	3.07371e-08	3.07371e-08
neg_17	954.092	63.5879	110.914	199.727	66.0655	205.495	166.821	221.638	457.899	146.694	166.821	110.914	221.638	66.0655	457.899	205.495	146.694	199.727	954.092	63.5879	25.6545	31.6804	138.705	10.4104	277.719	16.6153	19.1797	58.7694	38.3081	2.79023	25.6545	10.4104	16.6153	38.3081	2.79023	31.6804	138.705	19.1797	58.7694	277.719
neg_170	3.07371e-08	74.2968	3.07371e-08	3.07371e-08	4.83142	20.7384	3.07371e-08	3.07371e-08	6.35969	3.95783	3.07371e-08	3.07371e-08	3.07371e-08	4.83142	6.35969	20.7384	3.95783	3.07371e-08	3.07371e-08	74.2968	22.8449	3.07371e-08	38.5279	13.8654	3.07371e-08	5.48717	53.5478	3.07371e-08	40.0041	5.59282	22.8449	13.8654	5.48717	40.0041	5.59282	3.07371e-08	38.5279	53.5478	3.07371e-08	3.07371e-08
neg_1700	111.534	2.50926	3.07371e-08	1051.7	269.478	197.598	233.501	236.085	231.996	312.434	233.501	3.07371e-08	236.085	269.478	231.996	197.598	312.434	1051.7	111.534	2.50926	3.07371e-08	3.07371e-08	8200.55	3.07371e-08	237.423	3.07371e-08	101.693	8.62388	3.07371e-08	3.07371e-08	3.07371e-08	3.07371e-08	3.07371e-08	3.07371e-08	3.07371e-08	3.07371e-08	8200.55	101.693	8.62388	237.423
neg_1705	444.206	168.587	896.468	337.227	463.586	592.48	414.603	520.327	390.25	400.306	414.603	896.468	520.327	463.586	390.25	592.48	400.306	337.227	444.206	168.587	184553	216737	647.517	268068	524.24	232271	402.54	591.959	170888	140892	184553	268068	232271	170888	140892	216737	647.517	402.54	591.959	524.24
neg_1706	3.07371e-08	3.07371e-08	3.07371e-08	3.07371e-08	3.07371e-08	3.07371e-08	3.07371e-08	3.07371e-08	3.07371e-08	3.07371e-08	3.07371e-08	3.07371e-08	3.07371e-08	3.07371e-08	3.07371e-08	3.07371e-08	3.07371e-08	3.07371e-08	3.07371e-08	3.07371e-08	457.786	461.932	3.07371e-08	643.781	3.07371e-08	584.965	3.07371e-08	3.07371e-08	283.732	282.424	457.786	643.781	584.965	283.732	282.424	461.932	3.07371e-08	3.07371e-08	3.07371e-08	3.07371e-08
neg_1709	3.07371e-08	77.1059	268213	3.07371e-08	3.07371e-08	631323	3.07371e-08	3.07371e-08	3.07371e-08	2335.03	3.07371e-08	268213	3.07371e-08	3.07371e-08	3.07371e-08	631323	2335.03	3.07371e-08	3.07371e-08	77.1059	5792.21	5134.32	3.07371e-08	7909.93	3.07371e-08	464.401	518434	822408	4913.77	7274.16	5792.21	7909.93	464.401	4913.77	7274.16	5134.32	3.07371e-08	518434	822408	3.07371e-08
neg_1710	3.07371e-08	3.07371e-08	3.07371e-08	3.07371e-08	3.07371e-08	3.07371e-08	3.07371e-08	3.07371e-08	3.07371e-08	3.07371e-08	3.07371e-08	3.07371e-08	3.07371e-08	3.07371e-08	3.07371e-08	3.07371e-08	3.07371e-08	3.07371e-08	3.07371e-08	3.07371e-08	5568.59	6200.5	3.07371e-08	7993.23	3.07371e-08	7337.22	3.07371e-08	3.07371e-08	5138.76	4540.85	5568.59	7993.23	7337.22	5138.76	4540.85	6200.5	3.07371e-08	3.07371e-08	3.07371e-08	3.07371e-08
neg_1715	4860.65	309973	292787	7660.81	1647.4	234574	1554.5	4684.42	53637	79251.2	1554.5	292787	4684.42	1647.4	53637	234574	79251.2	7660.81	4860.65	309973	195023	225236	1303.28	283248	5416.89	181046	153726	194014	175034	141192	195023	283248	181046	175034	141192	225236	1303.28	153726	194014	5416.89
neg_1716	3.07371e-08	185.089	3.07371e-08	3.07371e-08	3.07371e-08	3.07371e-08	3.07371e-08	3.07371e-08	3.07371e-08	4.50315	3.07371e-08	3.07371e-08	3.07371e-08	3.07371e-08	3.07371e-08	3.07371e-08	4.50315	3.07371e-08	3.07371e-08	185.089	18.7889	101.306	3.07371e-08	70.0372	3.07371e-08	89.8429	3.07371e-08	3.07371e-08	48.7466	86.0087	18.7889	70.0372	89.8429	48.7466	86.0087	101.306	3.07371e-08	3.07371e-08	3.07371e-08	3.07371e-08
neg_1718	8.58093	81.5218	3.07371e-08	7.63519	0.122066	3.07371e-08	0.481516	0.941719	8.61105	23.091	0.481516	3.07371e-08	0.941719	0.122066	8.61105	3.07371e-08	23.091	7.63519	8.58093	81.5218	1067.03	1264.89	7.69097	1842.05	0.0179191	665.065	7.71319	3.07371e-08	523.12	405.178	1067.03	1842.05	665.065	523.12	405.178	1264.89	7.69097	7.71319	3.07371e-08	0.0179191
neg_1719	3.07371e-08	2105.04	275.705	3.07371e-08	3.07371e-08	139.948	3.07371e-08	3.07371e-08	14.2566	53.8353	3.07371e-08	275.705	3.07371e-08	3.07371e-08	14.2566	139.948	53.8353	3.07371e-08	3.07371e-08	2105.04	816.279	523.751	3.07371e-08	1143.83	3.07371e-08	655.887	37.2406	23.8187	502.612	378.745	816.279	1143.83	655.887	502.612	378.745	523.751	3.07371e-08	37.2406	23.8187	3.07371e-08
neg_172	3.07371e-08	51.4024	54.6316	3.07371e-08	291.657	158.94	3.07371e-08	8.3594	129.719	177.196	3.07371e-08	54.6316	8.3594	291.657	129.719	158.94	177.196	3.07371e-08	3.07371e-08	51.4024	1956.11	653.88	185.174	10.0856	593.607	854.888	838.486	426.042	14.885	2312.79	1956.11	10.0856	854.888	14.885	2312.79	653.88	185.174	838.486	426.042	593.607
neg_1720	3.07371e-08	13407.5	5304.35	3.07371e-08	3.07371e-08	3820.83	3.07371e-08	3.07371e-08	659.861	1295.82	3.07371e-08	5304.35	3.07371e-08	3.07371e-08	659.861	3820.83	1295.82	3.07371e-08	3.07371e-08	13407.5	6237.31	6574.35	3.07371e-08	8852.94	3.07371e-08	5729.82	2117.46	2430.37	5732.29	4648.37	6237.31	8852.94	5729.82	5732.29	4648.37	6574.35	3.07371e-08	2117.46	2430.37	3.07371e-08
neg_1721	4.93358	836.511	44.5522	13.5589	2.75883	43.3744	0.353038	0.842021	132.817	188.504	0.353038	44.5522	0.842021	2.75883	132.817	43.3744	188.504	13.5589	4.93358	836.511	318.909	365.977	1.97171	544.035	1.75413	305.61	13.764	61.1188	144.623	120.689	318.909	544.035	305.61	144.623	120.689	365.977	1.97171	13.764	61.1188	1.75413
neg_1724	3.07371e-08	2151.54	99.8033	3.07371e-08	3.07371e-08	16.6427	3.07371e-08	3.07371e-08	3.07371e-08	2.09958	3.07371e-08	99.8033	3.07371e-08	3.07371e-08	3.07371e-08	16.6427	2.09958	3.07371e-08	3.07371e-08	2151.54	933.69	696.242	3.07371e-08	1313.02	3.07371e-08	797.947	3.07371e-08	3.07371e-08	753.925	638.977	933.69	1313.02	797.947	753.925	638.977	696.242	3.07371e-08	3.07371e-08	3.07371e-08	3.07371e-08
neg_1731	537528	301169	7619.18	415993	458261	38078	429617	525486	465208	371601	429617	7619.18	525486	458261	465208	38078	371601	415993	537528	301169	77.0472	38.3335	578536	271.675	514312	144.15	23951.4	4955.58	17.9654	77.9471	77.0472	271.675	144.15	17.9654	77.9471	38.3335	578536	23951.4	4955.58	514312
neg_1737	32698.5	28130.5	61604	20336.5	29392.6	21972.8	33680.2	42720.1	18189.4	37826.5	33680.2	61604	42720.1	29392.6	18189.4	21972.8	37826.5	20336.5	32698.5	28130.5	18260.2	19073.6	63290.7	23040.7	30240.7	23033.3	17695.8	40284.2	13969.2	9416.08	18260.2	23040.7	23033.3	13969.2	9416.08	19073.6	63290.7	17695.8	40284.2	30240.7
neg_1738	3.07371e-08	3.8708	9850.75	3.07371e-08	3.07371e-08	13285.2	3.07371e-08	3.07371e-08	3.07371e-08	153.997	3.07371e-08	9850.75	3.07371e-08	3.07371e-08	3.07371e-08	13285.2	153.997	3.07371e-08	3.07371e-08	3.8708	3.07371e-08	3.07371e-08	3.07371e-08	3.07371e-08	3.07371e-08	3.07371e-08	8672.36	11023.9	3.07371e-08	3.07371e-08	3.07371e-08	3.07371e-08	3.07371e-08	3.07371e-08	3.07371e-08	3.07371e-08	3.07371e-08	8672.36	11023.9	3.07371e-08
neg_1739	3.07371e-08	3.07371e-08	23998.7	3.07371e-08	3.07371e-08	85085.3	3.07371e-08	3.07371e-08	3.07371e-08	167.41	3.07371e-08	23998.7	3.07371e-08	3.07371e-08	3.07371e-08	85085.3	167.41	3.07371e-08	3.07371e-08	3.07371e-08	3.07371e-08	3.07371e-08	3.07371e-08	3.07371e-08	3.07371e-08	3.07371e-08	53325.7	69447	3.07371e-08	3.07371e-08	3.07371e-08	3.07371e-08	3.07371e-08	3.07371e-08	3.07371e-08	3.07371e-08	3.07371e-08	53325.7	69447	3.07371e-08
neg_174	3.07371e-08	3.07371e-08	3.07371e-08	3.07371e-08	3.07371e-08	3.07371e-08	3.07371e-08	3.07371e-08	3.07371e-08	3.07371e-08	3.07371e-08	3.07371e-08	3.07371e-08	3.07371e-08	3.07371e-08	3.07371e-08	3.07371e-08	3.07371e-08	3.07371e-08	3.07371e-08	3.07371e-08	3.07371e-08	3.07371e-08	3.07371e-08	3.07371e-08	9205.91	3.07371e-08	3.07371e-08	3.07371e-08	3.07371e-08	3.07371e-08	3.07371e-08	9205.91	3.07371e-08	3.07371e-08	3.07371e-08	3.07371e-08	3.07371e-08	3.07371e-08	3.07371e-08
neg_1740	51714.6	9579.48	3.07371e-08	45559.4	23674.2	3.07371e-08	17450.3	23510	19624.9	20026.3	17450.3	3.07371e-08	23510	23674.2	19624.9	3.07371e-08	20026.3	45559.4	51714.6	9579.48	3.07371e-08	3.07371e-08	38379.1	3.07371e-08	22978.4	3.07371e-08	3.07371e-08	3.07371e-08	3.07371e-08	3.07371e-08	3.07371e-08	3.07371e-08	3.07371e-08	3.07371e-08	3.07371e-08	3.07371e-08	38379.1	3.07371e-08	3.07371e-08	22978.4
neg_1744	5170.32	2117.43	3.07371e-08	4579.79	7664.07	3.07371e-08	5265.33	6828.41	6259.42	3187.26	5265.33	3.07371e-08	6828.41	7664.07	6259.42	3.07371e-08	3187.26	4579.79	5170.32	2117.43	12.2605	42.0993	5091.27	11.8708	6785.82	9.96853	3.07371e-08	3.07371e-08	21.6442	12.0679	12.2605	11.8708	9.96853	21.6442	12.0679	42.0993	5091.27	3.07371e-08	3.07371e-08	6785.82
neg_1746	8563.28	2959.26	3.07371e-08	6497.27	6277.29	3.07371e-08	6423.01	7735.93	6807.07	4822.02	6423.01	3.07371e-08	7735.93	6277.29	6807.07	3.07371e-08	4822.02	6497.27	8563.28	2959.26	3.07371e-08	3.07371e-08	8031.13	3.07371e-08	8894.79	3.07371e-08	3.07371e-08	3.07371e-08	3.07371e-08	3.07371e-08	3.07371e-08	3.07371e-08	3.07371e-08	3.07371e-08	3.07371e-08	3.07371e-08	8031.13	3.07371e-08	3.07371e-08	8894.79
neg_1747	3.07371e-08	1318.18	826.441	1.94817	7.8798	755.856	3.07371e-08	3.07371e-08	113.291	166.723	3.07371e-08	826.441	3.07371e-08	7.8798	113.291	755.856	166.723	1.94817	3.07371e-08	1318.18	902.239	1261	3.07371e-08	1696.3	3.07371e-08	781.469	511.427	710.723	733.424	1465.98	902.239	1696.3	781.469	733.424	1465.98	1261	3.07371e-08	511.427	710.723	3.07371e-08
neg_175	42.9081	124.83	3.07371e-08	135.207	123.225	3.07371e-08	75.3395	52.5409	73.665	90.9496	75.3395	3.07371e-08	52.5409	123.225	73.665	3.07371e-08	90.9496	135.207	42.9081	124.83	3.07371e-08	0.273464	65.8326	3.07371e-08	81.4085	3.07371e-08	3.07371e-08	3.07371e-08	3.07371e-08	3.07371e-08	3.07371e-08	3.07371e-08	3.07371e-08	3.07371e-08	3.07371e-08	0.273464	65.8326	3.07371e-08	3.07371e-08	81.4085
neg_1751	0.706434	22.3368	3.07371e-08	1.97433	0.304493	3.07371e-08	13.4745	5.28812	0.832971	49.2275	13.4745	3.07371e-08	5.28812	0.304493	0.832971	3.07371e-08	49.2275	1.97433	0.706434	22.3368	3.07371e-08	3.07371e-08	10.1833	3.07371e-08	5.91151	3.07371e-08	3.07371e-08	3.07371e-08	3.07371e-08	3.07371e-08	3.07371e-08	3.07371e-08	3.07371e-08	3.07371e-08	3.07371e-08	3.07371e-08	10.1833	3.07371e-08	3.07371e-08	5.91151
neg_1752	3.07371e-08	3.07371e-08	3.07371e-08	3.07371e-08	3.07371e-08	3.07371e-08	3.07371e-08	3.07371e-08	3.07371e-08	3.07371e-08	3.07371e-08	3.07371e-08	3.07371e-08	3.07371e-08	3.07371e-08	3.07371e-08	3.07371e-08	3.07371e-08	3.07371e-08	3.07371e-08	180.498	205.981	3.07371e-08	249.541	3.07371e-08	219.947	3.07371e-08	3.07371e-08	176.786	129.597	180.498	249.541	219.947	176.786	129.597	205.981	3.07371e-08	3.07371e-08	3.07371e-08	3.07371e-08
neg_1753	174.186	541.071	12088.3	178.46	190.944	7383.58	182.415	304.13	112.805	1187.24	182.415	12088.3	304.13	190.944	112.805	7383.58	1187.24	178.46	174.186	541.071	112.749	174.417	341.902	128.633	229.957	234.484	5564.92	7735.7	108.052	2.9093	112.749	128.633	234.484	108.052	2.9093	174.417	341.902	5564.92	7735.7	229.957
neg_1754	3.07371e-08	49.2202	2566.26	3.07371e-08	3.07371e-08	2379.87	3.07371e-08	3.07371e-08	3.07371e-08	271.924	3.07371e-08	2566.26	3.07371e-08	3.07371e-08	3.07371e-08	2379.87	271.924	3.07371e-08	3.07371e-08	49.2202	3.07371e-08	3.07371e-08	3.07371e-08	3.07371e-08	1.37538	3.07371e-08	1537.34	2123.9	3.07371e-08	3.07371e-08	3.07371e-08	3.07371e-08	3.07371e-08	3.07371e-08	3.07371e-08	3.07371e-08	3.07371e-08	1537.34	2123.9	1.37538
neg_1755	51.1469	4186.27	220985	89.0329	549.317	177613	564.271	795.379	35.2145	11647.7	564.271	220985	795.379	549.317	35.2145	177613	11647.7	89.0329	51.1469	4186.27	113.322	7.92795	339.309	93.2808	905.017	86.5265	127537	193960	12.2148	3.07371e-08	113.322	93.2808	86.5265	12.2148	3.07371e-08	7.92795	339.309	127537	193960	905.017
neg_1757	3.07371e-08	520.724	137115	3.07371e-08	3.07371e-08	106714	3.07371e-08	3.07371e-08	3.07371e-08	1988.3	3.07371e-08	137115	3.07371e-08	3.07371e-08	3.07371e-08	106714	1988.3	3.07371e-08	3.07371e-08	520.724	18.5961	5.73663	3.07371e-08	18.6312	8.61772	10.2953	72506.1	121741	3.07371e-08	3.07371e-08	18.5961	18.6312	10.2953	3.07371e-08	3.07371e-08	5.73663	3.07371e-08	72506.1	121741	8.61772
neg_1758	91277.7	178662	3.80225e+06	66550	67031.4	3.02506e+06	77815.2	105225	56964.9	397424	77815.2	3.80225e+06	105225	67031.4	56964.9	3.02506e+06	397424	66550	91277.7	178662	42871.1	48876.4	135704	57069.1	83963.2	51850.4	2.20754e+06	3.22462e+06	34280.2	21937.6	42871.1	57069.1	51850.4	34280.2	21937.6	48876.4	135704	2.20754e+06	3.22462e+06	83963.2
neg_176	3.07371e-08	3.07371e-08	3.07371e-08	3.07371e-08	3.07371e-08	3.07371e-08	3.07371e-08	3.07371e-08	3.07371e-08	3.07371e-08	3.07371e-08	3.07371e-08	3.07371e-08	3.07371e-08	3.07371e-08	3.07371e-08	3.07371e-08	3.07371e-08	3.07371e-08	3.07371e-08	3.07371e-08	3.07371e-08	3.07371e-08	3.07371e-08	3.07371e-08	3.07371e-08	3.07371e-08	3.07371e-08	3.07371e-08	3.07371e-08	3.07371e-08	3.07371e-08	3.07371e-08	3.07371e-08	3.07371e-08	3.07371e-08	3.07371e-08	3.07371e-08	3.07371e-08	3.07371e-08
neg_1761	1074.97	1940.51	29263.7	569.428	260.602	24291.3	812.243	1079.62	591.234	5263.47	812.243	29263.7	1079.62	260.602	591.234	24291.3	5263.47	569.428	1074.97	1940.51	327.445	396.709	1368.52	471.341	792.602	343.342	16306.6	22517.2	146.792	92.0595	327.445	471.341	343.342	146.792	92.0595	396.709	1368.52	16306.6	22517.2	792.602
neg_1763	368.185	216.87	3.07371e-08	270.989	328.471	3.07371e-08	238.968	223.404	315.676	230.353	238.968	3.07371e-08	223.404	328.471	315.676	3.07371e-08	230.353	270.989	368.185	216.87	55.7689	65.117	284.483	60.783	330.282	67.7671	3.07371e-08	3.07371e-08	35.811	16.4054	55.7689	60.783	67.7671	35.811	16.4054	65.117	284.483	3.07371e-08	3.07371e-08	330.282
neg_1766	3.07371e-08	3.07371e-08	44766.3	3.07371e-08	3.07371e-08	44302.5	3.07371e-08	3.07371e-08	3.07371e-08	3.07371e-08	3.07371e-08	44766.3	3.07371e-08	3.07371e-08	3.07371e-08	44302.5	3.07371e-08	3.07371e-08	3.07371e-08	3.07371e-08	3.07371e-08	3.07371e-08	3.07371e-08	3.07371e-08	3.07371e-08	3.07371e-08	31396.1	49012.9	3.07371e-08	3.07371e-08	3.07371e-08	3.07371e-08	3.07371e-08	3.07371e-08	3.07371e-08	3.07371e-08	3.07371e-08	31396.1	49012.9	3.07371e-08
neg_1767	3.07371e-08	4.25564	1111.41	3.07371e-08	3.07371e-08	1093.13	3.07371e-08	3.07371e-08	3.07371e-08	41.4236	3.07371e-08	1111.41	3.07371e-08	3.07371e-08	3.07371e-08	1093.13	41.4236	3.07371e-08	3.07371e-08	4.25564	3.07371e-08	3.07371e-08	3.07371e-08	3.07371e-08	3.07371e-08	3.07371e-08	523.009	640.361	3.07371e-08	3.07371e-08	3.07371e-08	3.07371e-08	3.07371e-08	3.07371e-08	3.07371e-08	3.07371e-08	3.07371e-08	523.009	640.361	3.07371e-08
neg_1768	3.07371e-08	9.92272	3.07371e-08	3.07371e-08	3.07371e-08	3.07371e-08	0.40432	3.07371e-08	3.07371e-08	22.0973	0.40432	3.07371e-08	3.07371e-08	3.07371e-08	3.07371e-08	3.07371e-08	22.0973	3.07371e-08	3.07371e-08	9.92272	3.07371e-08	3.07371e-08	1.08009	3.07371e-08	0.216097	3.07371e-08	3.07371e-08	3.07371e-08	3.07371e-08	3.07371e-08	3.07371e-08	3.07371e-08	3.07371e-08	3.07371e-08	3.07371e-08	3.07371e-08	1.08009	3.07371e-08	3.07371e-08	0.216097
neg_1769	48.2347	286.27	13799.1	40.8875	44.8232	10307.1	4.65513	104.825	33.4467	850.749	4.65513	13799.1	104.825	44.8232	33.4467	10307.1	850.749	40.8875	48.2347	286.27	26.7055	75.3142	91.0047	26.7116	33.6217	21.8355	6667.03	7905.93	30.4016	84.5982	26.7055	26.7116	21.8355	30.4016	84.5982	75.3142	91.0047	6667.03	7905.93	33.6217
neg_1771	377938	225667	4932.15	283286	312877	26372.1	295698	363801	325573	266630	295698	4932.15	363801	312877	325573	26372.1	266630	283286	377938	225667	59.9114	15.2468	401104	198.107	352015	103.816	15626.5	2765.2	3.85444	48.8507	59.9114	198.107	103.816	3.85444	48.8507	15.2468	401104	15626.5	2765.2	352015
neg_1775	3883.08	2024.87	3.07371e-08	2911.4	2809.78	3.07371e-08	2882.95	3539.1	3100.78	2134.82	2882.95	3.07371e-08	3539.1	2809.78	3100.78	3.07371e-08	2134.82	2911.4	3883.08	2024.87	3.07371e-08	3.07371e-08	3478.41	3.07371e-08	3902.67	3.07371e-08	3.07371e-08	3.07371e-08	3.07371e-08	3.07371e-08	3.07371e-08	3.07371e-08	3.07371e-08	3.07371e-08	3.07371e-08	3.07371e-08	3478.41	3.07371e-08	3.07371e-08	3902.67
neg_1776	277.139	201.573	415.535	188.989	254.432	313.127	271.091	301.013	272.299	256.73	271.091	415.535	301.013	254.432	272.299	313.127	256.73	188.989	277.139	201.573	136781	150458	366.79	198151	325.397	169806	175.06	190.761	126322	101886	136781	198151	169806	126322	101886	150458	366.79	175.06	190.761	325.397
neg_1777	3.07371e-08	3.07371e-08	3.07371e-08	3.07371e-08	3.07371e-08	3.07371e-08	3.07371e-08	3.07371e-08	3.07371e-08	3.07371e-08	3.07371e-08	3.07371e-08	3.07371e-08	3.07371e-08	3.07371e-08	3.07371e-08	3.07371e-08	3.07371e-08	3.07371e-08	3.07371e-08	5303.99	11021.4	3.07371e-08	7552.88	3.07371e-08	7915.76	3.07371e-08	3.07371e-08	5575.59	8671.25	5303.99	7552.88	7915.76	5575.59	8671.25	11021.4	3.07371e-08	3.07371e-08	3.07371e-08	3.07371e-08
neg_1778	2430.85	1389.65	3.07371e-08	2117.68	2573.73	3.07371e-08	1645.38	2826.18	2299.1	1410.16	1645.38	3.07371e-08	2826.18	2573.73	2299.1	3.07371e-08	1410.16	2117.68	2430.85	1389.65	3.07371e-08	0.756438	1929.06	0.0948882	2601.52	3.07371e-08	3.07371e-08	3.07371e-08	3.07371e-08	0.0231351	3.07371e-08	0.0948882	3.07371e-08	3.07371e-08	0.0231351	0.756438	1929.06	3.07371e-08	3.07371e-08	2601.52
neg_178	3.07371e-08	3.07371e-08	3.07371e-08	3.07371e-08	3.07371e-08	3.07371e-08	3.07371e-08	3.07371e-08	3.07371e-08	3.07371e-08	3.07371e-08	3.07371e-08	3.07371e-08	3.07371e-08	3.07371e-08	3.07371e-08	3.07371e-08	3.07371e-08	3.07371e-08	3.07371e-08	172.72	141.214	3.07371e-08	193.094	3.07371e-08	163.309	3.07371e-08	2.90349	142.403	132.636	172.72	193.094	163.309	142.403	132.636	141.214	3.07371e-08	3.07371e-08	2.90349	3.07371e-08
neg_1781	3.07371e-08	3.07371e-08	3.07371e-08	18.8292	4.24026	3.07371e-08	0.188567	3.07371e-08	0.764526	3.07371e-08	0.188567	3.07371e-08	3.07371e-08	4.24026	0.764526	3.07371e-08	3.07371e-08	18.8292	3.07371e-08	3.07371e-08	2791.48	3576.77	3.07371e-08	4354.75	0.26463	3449.72	0.0237781	3.07371e-08	1996.25	1870.28	2791.48	4354.75	3449.72	1996.25	1870.28	3576.77	3.07371e-08	0.0237781	3.07371e-08	0.26463
neg_1787	3.07371e-08	3.07371e-08	3.07371e-08	3.07371e-08	3.07371e-08	3.07371e-08	3.07371e-08	3.07371e-08	3.07371e-08	3.07371e-08	3.07371e-08	3.07371e-08	3.07371e-08	3.07371e-08	3.07371e-08	3.07371e-08	3.07371e-08	3.07371e-08	3.07371e-08	3.07371e-08	2147.9	3135.33	3.07371e-08	2894.86	3.07371e-08	4014.16	3.07371e-08	3.07371e-08	3025.39	2534.72	2147.9	2894.86	4014.16	3025.39	2534.72	3135.33	3.07371e-08	3.07371e-08	3.07371e-08	3.07371e-08
neg_1788	10184	8307.22	54.9147	10989.7	12011.8	688.868	9882.26	9537.71	11973.5	9510.86	9882.26	54.9147	9537.71	12011.8	11973.5	688.868	9510.86	10989.7	10184	8307.22	67.5391	61.8398	11017	61.4782	12172.6	173.464	472.05	3.94942	86.9946	67.1559	67.5391	61.4782	173.464	86.9946	67.1559	61.8398	11017	472.05	3.94942	12172.6
neg_1789	204885	153406	11465.5	202754	207265	26732.3	183390	179532	219349	189391	183390	11465.5	179532	207265	219349	26732.3	189391	202754	204885	153406	266.376	160.502	225523	565.038	221564	411.207	18464.4	7092.9	196.301	288.418	266.376	565.038	411.207	196.301	288.418	160.502	225523	18464.4	7092.9	221564
neg_1791	4245.27	3064.82	3.07371e-08	4431.09	4306.82	3.07371e-08	3965.68	3489.54	4798.12	3104.77	3965.68	3.07371e-08	3489.54	4306.82	4798.12	3.07371e-08	3104.77	4431.09	4245.27	3064.82	3.07371e-08	3.07371e-08	3827.28	3.07371e-08	5341.5	3.07371e-08	3.07371e-08	3.07371e-08	3.07371e-08	3.07371e-08	3.07371e-08	3.07371e-08	3.07371e-08	3.07371e-08	3.07371e-08	3.07371e-08	3827.28	3.07371e-08	3.07371e-08	5341.5
neg_1797	113.769	54.6037	2.37693	87.0666	31.4909	3.41537	81.9565	77.3043	84.7038	58.2774	81.9565	2.37693	77.3043	31.4909	84.7038	3.41537	58.2774	87.0666	113.769	54.6037	18.6306	9.54699	38.0579	53.1761	89.3395	2.33588	3.07371e-08	3.07371e-08	3.07371e-08	3.07371e-08	18.6306	53.1761	2.33588	3.07371e-08	3.07371e-08	9.54699	38.0579	3.07371e-08	3.07371e-08	89.3395
neg_1799	2929.53	933.539	674.006	4604.1	4137.75	347.042	2063.44	2811.24	2952.38	2067.16	2063.44	674.006	2811.24	4137.75	2952.38	347.042	2067.16	4604.1	2929.53	933.539	112.754	56.7256	2446.94	243.413	3110.81	60.6885	219.264	394.792	31.5492	9.68514	112.754	243.413	60.6885	31.5492	9.68514	56.7256	2446.94	219.264	394.792	3110.81
neg_18	1808.95	21.9495	89.4134	228.315	32.8258	157.988	112.002	212.536	457.258	63.4336	112.002	89.4134	212.536	32.8258	457.258	157.988	63.4336	228.315	1808.95	21.9495	3.07371e-08	3.07371e-08	18.4578	3.07371e-08	224.987	3.07371e-08	3.07371e-08	42.135	10.0363	3.07371e-08	3.07371e-08	3.07371e-08	3.07371e-08	10.0363	3.07371e-08	3.07371e-08	18.4578	3.07371e-08	42.135	224.987
neg_1802	3.07371e-08	3.07371e-08	3210.78	3.07371e-08	3.07371e-08	2392.05	3.07371e-08	3.07371e-08	3.07371e-08	3.07371e-08	3.07371e-08	3210.78	3.07371e-08	3.07371e-08	3.07371e-08	2392.05	3.07371e-08	3.07371e-08	3.07371e-08	3.07371e-08	18.9569	8.92475	3.07371e-08	7.11513	3.07371e-08	3.45807	1161.21	1957.74	3.07371e-08	3.07371e-08	18.9569	7.11513	3.45807	3.07371e-08	3.07371e-08	8.92475	3.07371e-08	1161.21	1957.74	3.07371e-08
neg_1804	3.07371e-08	3.07371e-08	3630.61	3.07371e-08	3.07371e-08	2491.97	3.07371e-08	3.07371e-08	3.07371e-08	6.98383	3.07371e-08	3630.61	3.07371e-08	3.07371e-08	3.07371e-08	2491.97	6.98383	3.07371e-08	3.07371e-08	3.07371e-08	34.3519	9.36048	3.07371e-08	32.171	3.07371e-08	17.1215	1303.2	2090.97	3.07371e-08	3.07371e-08	34.3519	32.171	17.1215	3.07371e-08	3.07371e-08	9.36048	3.07371e-08	1303.2	2090.97	3.07371e-08
neg_1806	3.07371e-08	3.07371e-08	2801.45	3.07371e-08	3.07371e-08	2084.72	3.07371e-08	3.07371e-08	3.07371e-08	3.07371e-08	3.07371e-08	2801.45	3.07371e-08	3.07371e-08	3.07371e-08	2084.72	3.07371e-08	3.07371e-08	3.07371e-08	3.07371e-08	24.7942	18.9808	3.07371e-08	21.9663	3.07371e-08	12.6817	1442.82	2296.1	3.07371e-08	3.07371e-08	24.7942	21.9663	12.6817	3.07371e-08	3.07371e-08	18.9808	3.07371e-08	1442.82	2296.1	3.07371e-08
neg_1809	250525	159224	5135.66	187994	203834	24218.3	196790	239207	210771	184149	196790	5135.66	239207	203834	210771	24218.3	184149	187994	250525	159224	54.2203	9.43843	266485	163.702	231197	89.4167	14605	2918.93	8.31349	29.7157	54.2203	163.702	89.4167	8.31349	29.7157	9.43843	266485	14605	2918.93	231197
neg_181	23.0537	85.2793	3.07371e-08	102.484	118.602	3.07371e-08	33.2809	42.0468	60.4723	83.9482	33.2809	3.07371e-08	42.0468	118.602	60.4723	3.07371e-08	83.9482	102.484	23.0537	85.2793	3.07371e-08	3.07371e-08	53.5061	3.07371e-08	68.4954	3.07371e-08	3.07371e-08	3.07371e-08	3.07371e-08	3.07371e-08	3.07371e-08	3.07371e-08	3.07371e-08	3.07371e-08	3.07371e-08	3.07371e-08	53.5061	3.07371e-08	3.07371e-08	68.4954
neg_1812	573.609	285.337	3.07371e-08	629.072	515.023	3.07371e-08	290.308	614.533	421.933	267.404	290.308	3.07371e-08	614.533	515.023	421.933	3.07371e-08	267.404	629.072	573.609	285.337	3.07371e-08	3.07371e-08	465.568	3.07371e-08	470.861	3.07371e-08	3.07371e-08	3.07371e-08	3.07371e-08	3.07371e-08	3.07371e-08	3.07371e-08	3.07371e-08	3.07371e-08	3.07371e-08	3.07371e-08	465.568	3.07371e-08	3.07371e-08	470.861
neg_1813	3.07371e-08	0.027081	3259.53	3.07371e-08	3.07371e-08	2439.07	0.00584487	3.07371e-08	0.130877	3.07371e-08	0.00584487	3259.53	3.07371e-08	3.07371e-08	0.130877	2439.07	3.07371e-08	3.07371e-08	3.07371e-08	0.027081	11.202	10.0209	3.07371e-08	21.1082	3.07371e-08	3.07371e-08	1734.65	2771.68	3.07371e-08	3.07371e-08	11.202	21.1082	3.07371e-08	3.07371e-08	3.07371e-08	10.0209	3.07371e-08	1734.65	2771.68	3.07371e-08
neg_1814	2562.8	1349.35	3.07371e-08	1572.98	1588.73	3.07371e-08	1809.68	2042.68	1791.75	1348.98	1809.68	3.07371e-08	2042.68	1588.73	1791.75	3.07371e-08	1348.98	1572.98	2562.8	1349.35	3.07371e-08	3.07371e-08	2302.75	3.07371e-08	2070.44	3.07371e-08	3.07371e-08	3.07371e-08	3.07371e-08	3.07371e-08	3.07371e-08	3.07371e-08	3.07371e-08	3.07371e-08	3.07371e-08	3.07371e-08	2302.75	3.07371e-08	3.07371e-08	2070.44
neg_1816	3.07371e-08	3.07371e-08	3612.64	3.07371e-08	3.07371e-08	2227.87	3.07371e-08	3.07371e-08	3.07371e-08	3.07371e-08	3.07371e-08	3612.64	3.07371e-08	3.07371e-08	3.07371e-08	2227.87	3.07371e-08	3.07371e-08	3.07371e-08	3.07371e-08	3.07371e-08	13.5165	3.07371e-08	3.07371e-08	3.07371e-08	3.07371e-08	1756.85	2929.59	3.07371e-08	3.07371e-08	3.07371e-08	3.07371e-08	3.07371e-08	3.07371e-08	3.07371e-08	13.5165	3.07371e-08	1756.85	2929.59	3.07371e-08
neg_1819	229.883	78.9182	255.522	129.456	66.4346	291.011	116.198	106.642	152.28	215.4	116.198	255.522	106.642	66.4346	152.28	291.011	215.4	129.456	229.883	78.9182	2.13916	3.07371e-08	190.003	5.42777	79.7173	1.84564	680.214	656.896	3.07371e-08	3.07371e-08	2.13916	5.42777	1.84564	3.07371e-08	3.07371e-08	3.07371e-08	190.003	680.214	656.896	79.7173
neg_182	3.07371e-08	99.7048	39.3052	3.07371e-08	245.093	120.344	1.1449	3.41798	215.061	295.18	1.1449	39.3052	3.41798	245.093	215.061	120.344	295.18	3.07371e-08	3.07371e-08	99.7048	2527.46	671.844	215.812	12.0334	776.995	869.009	880.374	856.133	19.3353	2847.85	2527.46	12.0334	869.009	19.3353	2847.85	671.844	215.812	880.374	856.133	776.995
neg_1825	313.019	263.344	1995.5	223.379	254.196	1311.73	275.118	275.475	288.391	337.081	275.118	1995.5	275.475	254.196	288.391	1311.73	337.081	223.379	313.019	263.344	96599.5	103293	386.242	137102	293.994	119937	855.319	1127.73	88920.1	69553	96599.5	137102	119937	88920.1	69553	103293	386.242	855.319	1127.73	293.994
neg_1826	3.07371e-08	3.07371e-08	3.07371e-08	3.07371e-08	3.07371e-08	3.07371e-08	3.07371e-08	3.07371e-08	3.07371e-08	3.07371e-08	3.07371e-08	3.07371e-08	3.07371e-08	3.07371e-08	3.07371e-08	3.07371e-08	3.07371e-08	3.07371e-08	3.07371e-08	3.07371e-08	8269.44	24665.2	3.07371e-08	11102.1	3.07371e-08	12875	3.07371e-08	3.07371e-08	9184.98	22277.2	8269.44	11102.1	12875	9184.98	22277.2	24665.2	3.07371e-08	3.07371e-08	3.07371e-08	3.07371e-08
neg_1827	3.07371e-08	3.07371e-08	5961.7	3.07371e-08	3.07371e-08	2976.69	3.07371e-08	3.07371e-08	3.07371e-08	3.07371e-08	3.07371e-08	5961.7	3.07371e-08	3.07371e-08	3.07371e-08	2976.69	3.07371e-08	3.07371e-08	3.07371e-08	3.07371e-08	3.07371e-08	3.07371e-08	3.07371e-08	3.07371e-08	3.07371e-08	3.07371e-08	1702.88	2915.37	3.07371e-08	3.07371e-08	3.07371e-08	3.07371e-08	3.07371e-08	3.07371e-08	3.07371e-08	3.07371e-08	3.07371e-08	1702.88	2915.37	3.07371e-08
neg_183	3.07371e-08	12.0549	709.944	1.65135	1.67075	411.696	3.07371e-08	3.07371e-08	3.07371e-08	32.0463	3.07371e-08	709.944	3.07371e-08	1.67075	3.07371e-08	411.696	32.0463	1.65135	3.07371e-08	12.0549	3.07371e-08	3.07371e-08	3.07371e-08	3.07371e-08	2.07322	3.07371e-08	371.211	445.065	3.07371e-08	3.07371e-08	3.07371e-08	3.07371e-08	3.07371e-08	3.07371e-08	3.07371e-08	3.07371e-08	3.07371e-08	371.211	445.065	2.07322
neg_1831	3.07371e-08	3.07371e-08	3.07371e-08	3.07371e-08	3.07371e-08	3.07371e-08	3.07371e-08	3.07371e-08	3.07371e-08	3.07371e-08	3.07371e-08	3.07371e-08	3.07371e-08	3.07371e-08	3.07371e-08	3.07371e-08	3.07371e-08	3.07371e-08	3.07371e-08	3.07371e-08	458.852	364.35	3.07371e-08	193.893	3.07371e-08	629.007	3.07371e-08	3.07371e-08	330.613	369.036	458.852	193.893	629.007	330.613	369.036	364.35	3.07371e-08	3.07371e-08	3.07371e-08	3.07371e-08
neg_1834	8.62383	4.64203	0.748419	31.2636	3.07371e-08	2.5431	3.07371e-08	3.07371e-08	3.07371e-08	3.47246	3.07371e-08	0.748419	3.07371e-08	3.07371e-08	3.07371e-08	2.5431	3.47246	31.2636	8.62383	4.64203	2901.08	3489.15	13.4177	4104.68	3.07371e-08	3380.45	1.60331	0.0017418	1970.07	1820	2901.08	4104.68	3380.45	1970.07	1820	3489.15	13.4177	1.60331	0.0017418	3.07371e-08
neg_1839	338.348	273.763	3.07371e-08	374.28	443.506	0.3574	233.79	448.626	310.394	210.137	233.79	3.07371e-08	448.626	443.506	310.394	0.3574	210.137	374.28	338.348	273.763	3.07371e-08	3.07371e-08	275.888	3.07371e-08	378.345	3.07371e-08	3.07371e-08	3.07371e-08	3.07371e-08	3.07371e-08	3.07371e-08	3.07371e-08	3.07371e-08	3.07371e-08	3.07371e-08	3.07371e-08	275.888	3.07371e-08	3.07371e-08	378.345
neg_1840	185.955	218.894	3.07371e-08	245.295	366.171	5.89796	166.342	274.55	223.24	121.231	166.342	3.07371e-08	274.55	366.171	223.24	5.89796	121.231	245.295	185.955	218.894	3.07371e-08	3.07371e-08	269.046	3.07371e-08	395.614	3.07371e-08	3.07371e-08	3.07371e-08	3.07371e-08	3.07371e-08	3.07371e-08	3.07371e-08	3.07371e-08	3.07371e-08	3.07371e-08	3.07371e-08	269.046	3.07371e-08	3.07371e-08	395.614
neg_1841	184546	125769	5490.23	143524	159035	23495.6	148210	180220	157959	142379	148210	5490.23	180220	159035	157959	23495.6	142379	143524	184546	125769	63.3399	32.9556	197319	137.213	176862	96.5696	14720.3	3099.98	18.8115	30.7904	63.3399	137.213	96.5696	18.8115	30.7904	32.9556	197319	14720.3	3099.98	176862
neg_1843	62.0451	26.1856	3.07371e-08	13.1557	10.4308	3.07371e-08	47.4867	20.4127	44.603	113.44	47.4867	3.07371e-08	20.4127	10.4308	44.603	3.07371e-08	113.44	13.1557	62.0451	26.1856	3.07371e-08	3.07371e-08	71.4916	3.07371e-08	37.6918	3.07371e-08	3.07371e-08	3.07371e-08	3.07371e-08	3.07371e-08	3.07371e-08	3.07371e-08	3.07371e-08	3.07371e-08	3.07371e-08	3.07371e-08	71.4916	3.07371e-08	3.07371e-08	37.6918
neg_1844	123.021	73.0098	3.07371e-08	104.752	98.2868	3.07371e-08	81.9415	78.5727	89.7183	44.443	81.9415	3.07371e-08	78.5727	98.2868	89.7183	3.07371e-08	44.443	104.752	123.021	73.0098	3.07371e-08	3.07371e-08	71.8478	3.07371e-08	143.909	3.07371e-08	3.07371e-08	3.07371e-08	3.07371e-08	3.07371e-08	3.07371e-08	3.07371e-08	3.07371e-08	3.07371e-08	3.07371e-08	3.07371e-08	71.8478	3.07371e-08	3.07371e-08	143.909
neg_1845	1640.12	407.577	3.07371e-08	891.958	674.433	3.07371e-08	681.252	723.369	773.04	502.097	681.252	3.07371e-08	723.369	674.433	773.04	3.07371e-08	502.097	891.958	1640.12	407.577	3.07371e-08	3.07371e-08	875.822	3.07371e-08	986.169	3.07371e-08	3.07371e-08	3.07371e-08	3.07371e-08	3.07371e-08	3.07371e-08	3.07371e-08	3.07371e-08	3.07371e-08	3.07371e-08	3.07371e-08	875.822	3.07371e-08	3.07371e-08	986.169
neg_1846	2301.53	1204.92	3.07371e-08	1509.27	1486.65	3.07371e-08	1547.88	1729.27	1566.82	1465.81	1547.88	3.07371e-08	1729.27	1486.65	1566.82	3.07371e-08	1465.81	1509.27	2301.53	1204.92	3.07371e-08	3.07371e-08	2137.39	3.07371e-08	1884.68	3.07371e-08	3.07371e-08	3.07371e-08	3.07371e-08	3.07371e-08	3.07371e-08	3.07371e-08	3.07371e-08	3.07371e-08	3.07371e-08	3.07371e-08	2137.39	3.07371e-08	3.07371e-08	1884.68
neg_1848	3.07371e-08	610.395	4771.16	3.07371e-08	3.07371e-08	3107.46	3.07371e-08	3.07371e-08	2.01505	36.8562	3.07371e-08	4771.16	3.07371e-08	3.07371e-08	2.01505	3107.46	36.8562	3.07371e-08	3.07371e-08	610.395	340.303	340.772	3.10125	430.186	3.07371e-08	394.698	1929.05	3436.7	240.899	168.803	340.303	430.186	394.698	240.899	168.803	340.772	3.10125	1929.05	3436.7	3.07371e-08
neg_1849	128.729	27.3721	140.196	44.6777	21.6159	118.16	75.9857	42.7739	57.1186	77.4033	75.9857	140.196	42.7739	21.6159	57.1186	118.16	77.4033	44.6777	128.729	27.3721	11.7438	10.0207	84.2335	2.40618	54.7223	3.07371e-08	82.861	102.897	3.07371e-08	3.07371e-08	11.7438	2.40618	3.07371e-08	3.07371e-08	3.07371e-08	10.0207	84.2335	82.861	102.897	54.7223
neg_1850	116.108	979.802	4636.27	145.682	90.6947	3217.67	35.0619	35.0191	67.0331	59.6589	35.0619	4636.27	35.0191	90.6947	67.0331	3217.67	59.6589	145.682	116.108	979.802	424.299	523.813	48.4531	612.682	55.9263	532.283	2666.03	4695.79	372.668	258.387	424.299	612.682	532.283	372.668	258.387	523.813	48.4531	2666.03	4695.79	55.9263
neg_1852	278.613	670.042	83984.4	76.7159	48.0141	51961.2	103.668	138.329	57.5131	2363.67	103.668	83984.4	138.329	48.0141	57.5131	51961.2	2363.67	76.7159	278.613	670.042	63.5198	55.1058	266.699	26.6772	114.596	84.5328	35345.1	57869.5	25.9595	4.89996	63.5198	26.6772	84.5328	25.9595	4.89996	55.1058	266.699	35345.1	57869.5	114.596
neg_1857	3.07371e-08	3.07371e-08	6185.18	19.2513	3.07371e-08	5234.16	3.07371e-08	11.1416	37.2048	3.07371e-08	3.07371e-08	6185.18	11.1416	3.07371e-08	37.2048	5234.16	3.07371e-08	19.2513	3.07371e-08	3.07371e-08	3.07371e-08	3.07371e-08	31.6486	3.07371e-08	3.07371e-08	3.07371e-08	3624.23	5410.21	3.07371e-08	6.58611	3.07371e-08	3.07371e-08	3.07371e-08	3.07371e-08	6.58611	3.07371e-08	31.6486	3624.23	5410.21	3.07371e-08
neg_1859	1432.84	633.979	3.07371e-08	1006.82	999.834	3.07371e-08	839.538	1001.86	862.925	821.681	839.538	3.07371e-08	1001.86	999.834	862.925	3.07371e-08	821.681	1006.82	1432.84	633.979	3.07371e-08	3.07371e-08	1107.46	3.07371e-08	1042.66	3.07371e-08	3.07371e-08	3.07371e-08	3.07371e-08	3.07371e-08	3.07371e-08	3.07371e-08	3.07371e-08	3.07371e-08	3.07371e-08	3.07371e-08	1107.46	3.07371e-08	3.07371e-08	1042.66
neg_186	3.07371e-08	3.07371e-08	3.07371e-08	3.07371e-08	3.07371e-08	3.07371e-08	3.07371e-08	3.07371e-08	3.07371e-08	3.07371e-08	3.07371e-08	3.07371e-08	3.07371e-08	3.07371e-08	3.07371e-08	3.07371e-08	3.07371e-08	3.07371e-08	3.07371e-08	3.07371e-08	170.077	233.374	3.07371e-08	211.107	3.07371e-08	131.025	3.07371e-08	3.07371e-08	129.758	96.5083	170.077	211.107	131.025	129.758	96.5083	233.374	3.07371e-08	3.07371e-08	3.07371e-08	3.07371e-08
neg_1860	3.07371e-08	28.0832	24.1075	2.19164	2.92601	12.5519	3.12505	6.64488	9.78614	11.0452	3.12505	24.1075	6.64488	2.92601	9.78614	12.5519	11.0452	2.19164	3.07371e-08	28.0832	2.39412	3.07371e-08	9.5588	3.07371e-08	4.94838	3.07371e-08	44.14	31.0516	0.992837	3.07371e-08	2.39412	3.07371e-08	3.07371e-08	0.992837	3.07371e-08	3.07371e-08	9.5588	44.14	31.0516	4.94838
neg_1861	3.15222	3.07371e-08	3.07371e-08	3.07371e-08	3.07371e-08	3.07371e-08	3.07371e-08	3.07371e-08	3.07371e-08	3.07371e-08	3.07371e-08	3.07371e-08	3.07371e-08	3.07371e-08	3.07371e-08	3.07371e-08	3.07371e-08	3.07371e-08	3.15222	3.07371e-08	547.901	739.745	3.07371e-08	538.826	3.07371e-08	979.175	3.07371e-08	3.07371e-08	793.057	859.142	547.901	538.826	979.175	793.057	859.142	739.745	3.07371e-08	3.07371e-08	3.07371e-08	3.07371e-08
neg_1862	93.3	120.879	4289.8	63.253	89.3587	2496.62	90.7799	96.3065	90.7535	190.394	90.7799	4289.8	96.3065	89.3587	90.7535	2496.62	190.394	63.253	93.3	120.879	70404.8	77659.5	130.846	99177.9	103.928	90517	1643.47	2635.26	66578.5	53376.1	70404.8	99177.9	90517	66578.5	53376.1	77659.5	130.846	1643.47	2635.26	103.928
neg_1864	134486	96009.3	3560.28	107317	123536	17102	113750	136981	118666	106867	113750	3560.28	136981	123536	118666	17102	106867	107317	134486	96009.3	70.2384	66.2138	145966	141.796	135696	131.147	10564.3	2321.44	45.3907	33.5628	70.2384	141.796	131.147	45.3907	33.5628	66.2138	145966	10564.3	2321.44	135696
neg_1867	3.07371e-08	3.07371e-08	3.07371e-08	3.07371e-08	3.07371e-08	3.07371e-08	3.07371e-08	3.07371e-08	3.07371e-08	3.07371e-08	3.07371e-08	3.07371e-08	3.07371e-08	3.07371e-08	3.07371e-08	3.07371e-08	3.07371e-08	3.07371e-08	3.07371e-08	3.07371e-08	168.165	194.296	3.07371e-08	185.575	3.07371e-08	202.94	3.07371e-08	3.07371e-08	137.063	113.71	168.165	185.575	202.94	137.063	113.71	194.296	3.07371e-08	3.07371e-08	3.07371e-08	3.07371e-08
neg_1868	3.07371e-08	3.07371e-08	3.07371e-08	3.07371e-08	3.07371e-08	3.07371e-08	3.07371e-08	3.07371e-08	3.07371e-08	3.07371e-08	3.07371e-08	3.07371e-08	3.07371e-08	3.07371e-08	3.07371e-08	3.07371e-08	3.07371e-08	3.07371e-08	3.07371e-08	3.07371e-08	260.711	210.607	3.07371e-08	164.96	3.07371e-08	296.978	3.07371e-08	3.07371e-08	237.23	167.736	260.711	164.96	296.978	237.23	167.736	210.607	3.07371e-08	3.07371e-08	3.07371e-08	3.07371e-08
neg_187	71.0196	51.3277	3.07371e-08	58.4002	28.7558	3.07371e-08	54.2548	59.2035	59.18	43.8291	54.2548	3.07371e-08	59.2035	28.7558	59.18	3.07371e-08	43.8291	58.4002	71.0196	51.3277	16.5144	3.07371e-08	48.69	19.7689	62.3938	3.07371e-08	3.07371e-08	3.07371e-08	3.07371e-08	3.07371e-08	16.5144	19.7689	3.07371e-08	3.07371e-08	3.07371e-08	3.07371e-08	48.69	3.07371e-08	3.07371e-08	62.3938
neg_1870	72.248	38.8817	36.3757	30.8698	48.244	50.3211	22.017	39.2843	19.7243	36.7252	22.017	36.3757	39.2843	48.244	19.7243	50.3211	36.7252	30.8698	72.248	38.8817	2279.13	2488.54	64.9307	3255.7	9.18449	3382.54	40.4407	14.6306	2281.25	1697.69	2279.13	3255.7	3382.54	2281.25	1697.69	2488.54	64.9307	40.4407	14.6306	9.18449
neg_1874	94088.8	71020.1	2482.48	77200.5	90626.8	11317.7	84474.8	99796.1	85629.8	75907	84474.8	2482.48	99796.1	90626.8	85629.8	11317.7	75907	77200.5	94088.8	71020.1	26.8722	11.2977	103872	61.6265	99124.6	32.2074	6808.98	1563.13	17.0989	16.3346	26.8722	61.6265	32.2074	17.0989	16.3346	11.2977	103872	6808.98	1563.13	99124.6
neg_1875	671.509	277.526	3.07371e-08	517.535	467.699	3.07371e-08	392.027	415.662	342.658	360.395	392.027	3.07371e-08	415.662	467.699	342.658	3.07371e-08	360.395	517.535	671.509	277.526	3.07371e-08	3.07371e-08	414.202	3.07371e-08	476.713	3.07371e-08	3.07371e-08	3.07371e-08	3.07371e-08	3.07371e-08	3.07371e-08	3.07371e-08	3.07371e-08	3.07371e-08	3.07371e-08	3.07371e-08	414.202	3.07371e-08	3.07371e-08	476.713
neg_1878	3.07371e-08	490.835	1142.97	3.07371e-08	3.07371e-08	828.906	3.07371e-08	3.07371e-08	8.52709	18.0757	3.07371e-08	1142.97	3.07371e-08	3.07371e-08	8.52709	828.906	18.0757	3.07371e-08	3.07371e-08	490.835	491.366	508.069	3.07371e-08	658.638	3.07371e-08	670.319	704.361	1024.68	473.329	424.944	491.366	658.638	670.319	473.329	424.944	508.069	3.07371e-08	704.361	1024.68	3.07371e-08
neg_1879	537.508	102.789	642.806	201.19	74.483	487.876	275.712	194.113	425.861	317.401	275.712	642.806	194.113	74.483	425.861	487.876	317.401	201.19	537.508	102.789	3.07371e-08	4.96989	443.867	21.1565	195.555	3.07371e-08	442.186	553.34	3.07371e-08	3.07371e-08	3.07371e-08	21.1565	3.07371e-08	3.07371e-08	3.07371e-08	4.96989	443.867	442.186	553.34	195.555
neg_188	3.07371e-08	3.07371e-08	0.0617163	0.00112028	3.07371e-08	3.07371e-08	0.218441	1.4037	3.07371e-08	3.07371e-08	0.218441	0.0617163	1.4037	3.07371e-08	3.07371e-08	3.07371e-08	3.07371e-08	0.00112028	3.07371e-08	3.07371e-08	951.397	2957.55	3.07371e-08	1394.8	3.07371e-08	4502.03	3.07371e-08	3.07371e-08	7387.28	5154.98	951.397	1394.8	4502.03	7387.28	5154.98	2957.55	3.07371e-08	3.07371e-08	3.07371e-08	3.07371e-08
neg_1880	0.50606	2.94955	3.07371e-08	3.98229	7.69599	3.07371e-08	1.2174	0.342403	4.45379	0.530396	1.2174	3.07371e-08	0.342403	7.69599	4.45379	3.07371e-08	0.530396	3.98229	0.50606	2.94955	304.837	347.484	0.399177	409.944	3.10196	421.868	3.07371e-08	3.07371e-08	334.323	284.361	304.837	409.944	421.868	334.323	284.361	347.484	0.399177	3.07371e-08	3.07371e-08	3.10196
neg_1881	35.9352	80.1672	4979.43	20.0554	45.5591	2914.67	50.2958	46.9083	46.2296	155.241	50.2958	4979.43	46.9083	45.5591	46.2296	2914.67	155.241	20.0554	35.9352	80.1672	43503.3	45783.5	56.8318	60560.5	71.5911	52743	1765.5	3075.28	38443	30757.5	43503.3	60560.5	52743	38443	30757.5	45783.5	56.8318	1765.5	3075.28	71.5911
neg_1883	464.758	166.118	157.119	277.122	220.713	380.619	227.269	281.609	245.076	359.241	227.269	157.119	281.609	220.713	245.076	380.619	359.241	277.122	464.758	166.118	1580.07	1651.79	628.255	2064.59	165.322	2336.43	304.653	125.468	1705.72	1455.16	1580.07	2064.59	2336.43	1705.72	1455.16	1651.79	628.255	304.653	125.468	165.322
neg_1884	62667.7	47675.2	1471.89	52244.4	60917.5	7135.48	57508.5	67536.6	57863.1	50331.5	57508.5	1471.89	67536.6	60917.5	57863.1	7135.48	50331.5	52244.4	62667.7	47675.2	17.4265	6.63428	68723.6	23.3384	66883.4	14.0331	4155.43	793.694	6.35895	4.52701	17.4265	23.3384	14.0331	6.35895	4.52701	6.63428	68723.6	4155.43	793.694	66883.4
neg_1885	574.957	187.869	3.07371e-08	424.948	311.31	3.07371e-08	261.364	292.013	257.353	347.868	261.364	3.07371e-08	292.013	311.31	257.353	3.07371e-08	347.868	424.948	574.957	187.869	3.07371e-08	3.07371e-08	408.442	3.07371e-08	346.74	3.07371e-08	3.07371e-08	3.07371e-08	3.07371e-08	3.07371e-08	3.07371e-08	3.07371e-08	3.07371e-08	3.07371e-08	3.07371e-08	3.07371e-08	408.442	3.07371e-08	3.07371e-08	346.74
neg_1888	117770	59170	1854.09	72001.4	71683.9	10134.7	73020	96715.4	80742.1	84801.7	73020	1854.09	96715.4	71683.9	80742.1	10134.7	84801.7	72001.4	117770	59170	14.3514	4.24798	123822	16.0668	92457.4	11.9455	6382.42	1340.65	7.46782	7.44273	14.3514	16.0668	11.9455	7.46782	7.44273	4.24798	123822	6382.42	1340.65	92457.4
neg_189	224.65	18621.4	12935.1	377.957	136.597	14416.3	356.31	725.23	43220.8	12552.2	356.31	12935.1	725.23	136.597	43220.8	14416.3	12552.2	377.957	224.65	18621.4	18336.9	21944.2	589.937	27083.4	449.613	22866.1	7112.14	8616.13	17765.2	14928.6	18336.9	27083.4	22866.1	17765.2	14928.6	21944.2	589.937	7112.14	8616.13	449.613
neg_1891	8.44371	56.79	5181.99	1.70267	17.4293	3231.98	20.2098	8.2592	24.3875	104.227	20.2098	5181.99	8.2592	17.4293	24.3875	3231.98	104.227	1.70267	8.44371	56.79	25960.5	26749.8	35.4256	35787.6	27.4998	30958.2	2012.74	3414.52	22476.4	17554.6	25960.5	35787.6	30958.2	22476.4	17554.6	26749.8	35.4256	2012.74	3414.52	27.4998
neg_1893	547.919	287.516	180.791	378.829	391.932	543.154	423.134	586.426	432.261	541.873	423.134	180.791	586.426	391.932	432.261	543.154	541.873	378.829	547.919	287.516	917.714	683.083	1056.06	1220.64	384.153	1216.41	251.899	52.9083	849.427	552.484	917.714	1220.64	1216.41	849.427	552.484	683.083	1056.06	251.899	52.9083	384.153
neg_1894	37353	28573.7	666.995	31504.1	36691.9	4117.32	34481.8	40137.7	34177.4	30505.8	34481.8	666.995	40137.7	36691.9	34177.4	4117.32	30505.8	31504.1	37353	28573.7	3.07488	0.674221	41612.2	10.6431	40714.6	1.53743	2355.41	275.507	0.776985	0.515594	3.07488	10.6431	1.53743	0.776985	0.515594	0.674221	41612.2	2355.41	275.507	40714.6
neg_1898	1.09397	35.649	4485.37	3.07371e-08	6.40964	2818.09	3.40404	1.18967	1.42556	62.6143	3.40404	4485.37	1.18967	6.40964	1.42556	2818.09	62.6143	3.07371e-08	1.09397	35.649	15347	16324.3	1.59469	20928.4	8.36325	18778	1687.59	2956.78	13985	10675.1	15347	20928.4	18778	13985	10675.1	16324.3	1.59469	1687.59	2956.78	8.36325
neg_1899	128.558	23.2124	202.353	50.9192	47.5372	143.669	56.5519	50.9133	91.5707	118.606	56.5519	202.353	50.9133	47.5372	91.5707	143.669	118.606	50.9192	128.558	23.2124	912.311	615.158	169.953	1184.06	30.2545	1131.02	103.364	18.9002	760.182	483.364	912.311	1184.06	1131.02	760.182	483.364	615.158	169.953	103.364	18.9002	30.2545
neg_1900	20001	16323.2	249.3	17465.4	21527.6	2189.39	19628.7	23049.8	19147.7	16386	19628.7	249.3	23049.8	21527.6	19147.7	2189.39	16386	17465.4	20001	16323.2	0.286986	3.07371e-08	22510.5	0.2344	23402.7	3.07371e-08	1254.84	74.5268	3.07371e-08	3.07371e-08	0.286986	0.2344	3.07371e-08	3.07371e-08	3.07371e-08	3.07371e-08	22510.5	1254.84	74.5268	23402.7
neg_1901	283.675	117.326	3.07371e-08	241.199	140.067	3.07371e-08	141.844	143.794	122.537	137.037	141.844	3.07371e-08	143.794	140.067	122.537	3.07371e-08	137.037	241.199	283.675	117.326	3.07371e-08	3.07371e-08	165.97	3.07371e-08	157.877	3.07371e-08	3.07371e-08	3.07371e-08	3.07371e-08	3.07371e-08	3.07371e-08	3.07371e-08	3.07371e-08	3.07371e-08	3.07371e-08	3.07371e-08	165.97	3.07371e-08	3.07371e-08	157.877
neg_1902	10521.1	9049.87	104.128	9416.05	11964.1	1111.85	10714.8	12498.1	10185.4	8763.05	10714.8	104.128	12498.1	11964.1	10185.4	1111.85	8763.05	9416.05	10521.1	9049.87	0.0734245	3.07371e-08	11998.5	3.07371e-08	13036.7	3.07371e-08	605.076	4.07936	3.07371e-08	3.07371e-08	0.0734245	3.07371e-08	3.07371e-08	3.07371e-08	3.07371e-08	3.07371e-08	11998.5	605.076	4.07936	13036.7
neg_1905	3.07371e-08	20.6997	3839.98	3.07371e-08	3.07371e-08	2536.93	0.858103	3.07371e-08	3.07371e-08	36.0992	0.858103	3839.98	3.07371e-08	3.07371e-08	3.07371e-08	2536.93	36.0992	3.07371e-08	3.07371e-08	20.6997	8972.34	9786.77	3.07371e-08	12080.6	4.84011	10839.4	1604.24	2659.79	8090.82	6681.63	8972.34	12080.6	10839.4	8090.82	6681.63	9786.77	3.07371e-08	1604.24	2659.79	4.84011
neg_191	350.14	286.289	3.07371e-08	289.361	674.646	3.07371e-08	279.875	674.87	600.687	283.816	279.875	3.07371e-08	674.87	674.646	600.687	3.07371e-08	283.816	289.361	350.14	286.289	3.07371e-08	3.07371e-08	402.108	3.07371e-08	561.699	3.07371e-08	3.07371e-08	3.07371e-08	3.07371e-08	3.07371e-08	3.07371e-08	3.07371e-08	3.07371e-08	3.07371e-08	3.07371e-08	3.07371e-08	402.108	3.07371e-08	3.07371e-08	561.699
neg_1910	5070.32	4531.53	20.1479	4727.58	6034.8	466.394	5280.66	6171.15	5044.55	4233.65	5280.66	20.1479	6171.15	6034.8	5044.55	466.394	4233.65	4727.58	5070.32	4531.53	64.2149	46.1927	5863.22	99.8399	6452.65	81.5263	173.61	3.07371e-08	37.269	14.2072	64.2149	99.8399	81.5263	37.269	14.2072	46.1927	5863.22	173.61	3.07371e-08	6452.65
neg_1911	2706.24	2355.04	2.75093	2496.77	3177.06	159.035	2764.98	3164.24	2754.26	2262.37	2764.98	2.75093	3164.24	3177.06	2754.26	159.035	2262.37	2496.77	2706.24	2355.04	3.07371e-08	3.07371e-08	2982.69	3.07371e-08	3310.99	3.07371e-08	58.9349	3.07371e-08	3.07371e-08	3.07371e-08	3.07371e-08	3.07371e-08	3.07371e-08	3.07371e-08	3.07371e-08	3.07371e-08	2982.69	58.9349	3.07371e-08	3310.99
neg_1915	24.8713	3.07371e-08	65.8175	6.22305	0.000499789	97.4587	2.02807	0.941047	0.0486371	11.636	2.02807	65.8175	0.941047	0.000499789	0.0486371	97.4587	11.636	6.22305	24.8713	3.07371e-08	612.651	292.333	62.6284	542.093	0.351306	649.006	29.1032	0.95093	333.028	229.997	612.651	542.093	649.006	333.028	229.997	292.333	62.6284	29.1032	0.95093	0.351306
neg_1917	1257.1	1049.24	3.07371e-08	1276.4	1437.2	5.96684	1246.23	1481.66	1161.48	1099.47	1246.23	3.07371e-08	1481.66	1437.2	1161.48	5.96684	1099.47	1276.4	1257.1	1049.24	3.07371e-08	3.07371e-08	1375.24	3.07371e-08	1502.92	3.07371e-08	3.07371e-08	3.07371e-08	3.07371e-08	3.07371e-08	3.07371e-08	3.07371e-08	3.07371e-08	3.07371e-08	3.07371e-08	3.07371e-08	1375.24	3.07371e-08	3.07371e-08	1502.92
neg_1919	163.299	38.4624	155.137	45.3701	17.3399	263.948	137.725	50.0179	67.1316	110.1	137.725	155.137	50.0179	17.3399	67.1316	263.948	110.1	45.3701	163.299	38.4624	1.32158	3.07371e-08	194.547	5.21668	52.8614	3.07371e-08	125.112	246.684	3.07371e-08	3.07371e-08	1.32158	5.21668	3.07371e-08	3.07371e-08	3.07371e-08	3.07371e-08	194.547	125.112	246.684	52.8614
neg_192	989.357	858.942	3.07371e-08	1002.05	1459.42	19.7023	889.355	1219.27	946.14	850.646	889.355	3.07371e-08	1219.27	1459.42	946.14	19.7023	850.646	1002.05	989.357	858.942	3.07371e-08	3.07371e-08	1000.42	3.07371e-08	1336.81	3.07371e-08	3.07371e-08	3.07371e-08	3.07371e-08	3.07371e-08	3.07371e-08	3.07371e-08	3.07371e-08	3.07371e-08	3.07371e-08	3.07371e-08	1000.42	3.07371e-08	3.07371e-08	1336.81
neg_1921	3.07371e-08	3.07371e-08	3.07371e-08	3.07371e-08	3.07371e-08	3.07371e-08	3.07371e-08	3.07371e-08	3.07371e-08	3.07371e-08	3.07371e-08	3.07371e-08	3.07371e-08	3.07371e-08	3.07371e-08	3.07371e-08	3.07371e-08	3.07371e-08	3.07371e-08	3.07371e-08	3.07371e-08	27.1812	3.07371e-08	3.07371e-08	3.07371e-08	286.2	3.07371e-08	3.07371e-08	43.7274	785.334	3.07371e-08	3.07371e-08	286.2	43.7274	785.334	27.1812	3.07371e-08	3.07371e-08	3.07371e-08	3.07371e-08
neg_1922	3.07371e-08	8.08834	3120.23	3.07371e-08	3.07371e-08	2074.98	3.07371e-08	3.07371e-08	3.07371e-08	13.2457	3.07371e-08	3120.23	3.07371e-08	3.07371e-08	3.07371e-08	2074.98	13.2457	3.07371e-08	3.07371e-08	8.08834	4807.62	5060.23	3.07371e-08	6406.68	2.20182	5656.04	1316.28	2205.02	4216.6	3357.03	4807.62	6406.68	5656.04	4216.6	3357.03	5060.23	3.07371e-08	1316.28	2205.02	2.20182
neg_1923	701.099	483.106	3.07371e-08	779.042	811.5	3.07371e-08	600.527	791.983	630.183	620.146	600.527	3.07371e-08	791.983	811.5	630.183	3.07371e-08	620.146	779.042	701.099	483.106	3.07371e-08	3.07371e-08	934.03	3.07371e-08	727.748	3.07371e-08	3.07371e-08	3.07371e-08	3.07371e-08	3.07371e-08	3.07371e-08	3.07371e-08	3.07371e-08	3.07371e-08	3.07371e-08	3.07371e-08	934.03	3.07371e-08	3.07371e-08	727.748
neg_1924	1.20063	1.46098	3.07371e-08	1.37634	5.17175	3.07371e-08	2.02222	0.805149	1.68183	0.493822	2.02222	3.07371e-08	0.805149	5.17175	1.68183	3.07371e-08	0.493822	1.37634	1.20063	1.46098	110.715	132.384	0.738673	149.876	3.77961	152.226	3.07371e-08	3.07371e-08	108.391	89.0453	110.715	149.876	152.226	108.391	89.0453	132.384	0.738673	3.07371e-08	3.07371e-08	3.77961
neg_1928	3.07371e-08	3.07371e-08	3.07371e-08	3.07371e-08	3.07371e-08	3.07371e-08	3.07371e-08	3.07371e-08	3.07371e-08	3.07371e-08	3.07371e-08	3.07371e-08	3.07371e-08	3.07371e-08	3.07371e-08	3.07371e-08	3.07371e-08	3.07371e-08	3.07371e-08	3.07371e-08	149.698	145.854	3.07371e-08	28.6363	3.07371e-08	313.135	3.07371e-08	3.07371e-08	106.482	130.077	149.698	28.6363	313.135	106.482	130.077	145.854	3.07371e-08	3.07371e-08	3.07371e-08	3.07371e-08
neg_193	3.07371e-08	48.121	14.6046	3.07371e-08	3.07371e-08	32.1546	3.07371e-08	3.07371e-08	225.152	12.7448	3.07371e-08	14.6046	3.07371e-08	3.07371e-08	225.152	32.1546	12.7448	3.07371e-08	3.07371e-08	48.121	71.7933	81.114	3.07371e-08	80.5364	3.07371e-08	107.482	2.0592	3.66465	69.7351	97.9309	71.7933	80.5364	107.482	69.7351	97.9309	81.114	3.07371e-08	2.0592	3.66465	3.07371e-08
neg_1933	14.3474	16.797	28.3877	7.56028	19.3246	8.18854	9.26099	12.1892	3.31713	22.4177	9.26099	28.3877	12.1892	19.3246	3.31713	8.18854	22.4177	7.56028	14.3474	16.797	17.2219	26.6372	32.5261	8.91211	9.29261	24.2661	20.2091	52.5918	15.8548	16.0949	17.2219	8.91211	24.2661	15.8548	16.0949	26.6372	32.5261	20.2091	52.5918	9.29261
neg_1934	3.07371e-08	2.9846	2841.51	3.07371e-08	3.07371e-08	1960.41	3.07371e-08	3.07371e-08	3.07371e-08	1.62921	3.07371e-08	2841.51	3.07371e-08	3.07371e-08	3.07371e-08	1960.41	1.62921	3.07371e-08	3.07371e-08	2.9846	2382.09	2402.76	3.07371e-08	3161.87	3.07371e-08	2687.49	1200.84	2015.5	1991.7	1609.37	2382.09	3161.87	2687.49	1991.7	1609.37	2402.76	3.07371e-08	1200.84	2015.5	3.07371e-08
neg_1935	45643.3	49796.5	111890	26117.6	35220.4	41044	44825.5	55030.7	26299.3	50145.7	44825.5	111890	55030.7	35220.4	26299.3	41044	50145.7	26117.6	45643.3	49796.5	50161	55595.8	83431.5	66738	38882.5	61570.9	33619.1	69093.3	43102.8	32737.4	50161	66738	61570.9	43102.8	32737.4	55595.8	83431.5	33619.1	69093.3	38882.5
neg_1936	25.6396	23.8929	8.11066	15.4848	15.3182	8.59464	3.07371e-08	20.9166	19.5222	18.4347	3.07371e-08	8.11066	20.9166	15.3182	19.5222	8.59464	18.4347	15.4848	25.6396	23.8929	27.0953	34.0924	30.7203	32.1011	18.5806	25.9764	6.77649	6.56951	0.461275	3.07371e-08	27.0953	32.1011	25.9764	0.461275	3.07371e-08	34.0924	30.7203	6.77649	6.56951	18.5806
neg_1937	113.168	53.5703	184.435	42.4067	26.4699	119.198	37.075	60.6448	66.7219	71.161	37.075	184.435	60.6448	26.4699	66.7219	119.198	71.161	42.4067	113.168	53.5703	11.1964	13.2162	96.756	12.3933	48.9894	8.26916	111.086	155.331	3.07371e-08	3.07371e-08	11.1964	12.3933	8.26916	3.07371e-08	3.07371e-08	13.2162	96.756	111.086	155.331	48.9894
neg_194	1248.12	993.737	3.07371e-08	1568.01	2192.89	3.07371e-08	1038.85	1904.28	1568.41	1118.09	1038.85	3.07371e-08	1904.28	2192.89	1568.41	3.07371e-08	1118.09	1568.01	1248.12	993.737	3.07371e-08	3.07371e-08	1406.26	3.07371e-08	1725.01	3.07371e-08	3.07371e-08	3.07371e-08	3.07371e-08	3.07371e-08	3.07371e-08	3.07371e-08	3.07371e-08	3.07371e-08	3.07371e-08	3.07371e-08	1406.26	3.07371e-08	3.07371e-08	1725.01
neg_1940	110.54	55.5193	3.07371e-08	78.2381	95.4649	3.07371e-08	58.8979	91.1703	86.8052	111.086	58.8979	3.07371e-08	91.1703	95.4649	86.8052	3.07371e-08	111.086	78.2381	110.54	55.5193	3.07371e-08	5.54616	154.015	3.07371e-08	91.7367	3.07371e-08	3.07371e-08	3.07371e-08	0.578726	3.07371e-08	3.07371e-08	3.07371e-08	3.07371e-08	0.578726	3.07371e-08	5.54616	154.015	3.07371e-08	3.07371e-08	91.7367
neg_1942	315839	244919	11596	258934	275167	41563.6	277934	289292	306969	271642	277934	11596	289292	275167	306969	41563.6	271642	258934	315839	244919	43.809	2.45589	349515	251.694	319003	65.3286	27744	5592.49	14.2682	34.6441	43.809	251.694	65.3286	14.2682	34.6441	2.45589	349515	27744	5592.49	319003
neg_1944	10692.5	7506.72	3.07371e-08	7753.71	7649.37	349.593	8587.94	8413.97	9122.57	9200.73	8587.94	3.07371e-08	8413.97	7649.37	9122.57	349.593	9200.73	7753.71	10692.5	7506.72	3.07371e-08	3.07371e-08	10284.2	3.07371e-08	9993.77	3.07371e-08	173.182	3.07371e-08	3.07371e-08	3.07371e-08	3.07371e-08	3.07371e-08	3.07371e-08	3.07371e-08	3.07371e-08	3.07371e-08	10284.2	173.182	3.07371e-08	9993.77
neg_1945	384.452	99.6301	3.07371e-08	268.699	95.4918	3.07371e-08	62.671	134.082	117.357	214.509	62.671	3.07371e-08	134.082	95.4918	117.357	3.07371e-08	214.509	268.699	384.452	99.6301	3.07371e-08	3.07371e-08	257.088	3.07371e-08	128.025	3.07371e-08	3.07371e-08	3.07371e-08	3.07371e-08	3.07371e-08	3.07371e-08	3.07371e-08	3.07371e-08	3.07371e-08	3.07371e-08	3.07371e-08	257.088	3.07371e-08	3.07371e-08	128.025
neg_1946	1034.52	263.824	860.896	393.36	232.311	596.858	674.933	582.519	417.442	486.204	674.933	860.896	582.519	232.311	417.442	596.858	486.204	393.36	1034.52	263.824	21.3717	40.3216	607.821	37.3312	378.537	24.5753	500.279	603.852	3.07371e-08	3.07371e-08	21.3717	37.3312	24.5753	3.07371e-08	3.07371e-08	40.3216	607.821	500.279	603.852	378.537
neg_1949	6803.49	2381.38	3.07371e-08	7189.32	3941.68	14.6989	1910.92	3471.7	3382.08	4497.05	1910.92	3.07371e-08	3471.7	3941.68	3382.08	14.6989	4497.05	7189.32	6803.49	2381.38	707.96	1375.06	5102.4	1032.46	3125.38	1126.89	14.7161	3.07371e-08	887.14	809.819	707.96	1032.46	1126.89	887.14	809.819	1375.06	5102.4	14.7161	3.07371e-08	3125.38
neg_195	196771	146207	6781.8	163878	186835	25225.3	169419	206541	176122	163117	169419	6781.8	206541	186835	176122	25225.3	163117	163878	196771	146207	29.4617	4.20527	223949	137.151	210755	53.5421	15870.7	3531.16	1.23958	21.1411	29.4617	137.151	53.5421	1.23958	21.1411	4.20527	223949	15870.7	3531.16	210755
neg_1950	534.248	474.208	784.051	322.541	375.056	435.31	642.486	886.102	504.874	448.639	642.486	784.051	886.102	375.056	504.874	435.31	448.639	322.541	534.248	474.208	266246	318380	954.824	381233	602.918	334826	263.464	370.67	257145	214226	266246	381233	334826	257145	214226	318380	954.824	263.464	370.67	602.918
neg_1951	3.07371e-08	3.07371e-08	3.07371e-08	3.07371e-08	3.07371e-08	3.07371e-08	3.07371e-08	3.07371e-08	3.07371e-08	3.07371e-08	3.07371e-08	3.07371e-08	3.07371e-08	3.07371e-08	3.07371e-08	3.07371e-08	3.07371e-08	3.07371e-08	3.07371e-08	3.07371e-08	11490.8	13278.6	3.07371e-08	15741.1	3.07371e-08	14716.3	3.07371e-08	3.07371e-08	10687.6	10201.1	11490.8	15741.1	14716.3	10687.6	10201.1	13278.6	3.07371e-08	3.07371e-08	3.07371e-08	3.07371e-08
neg_1952	51.3899	27.5192	1181.48	69.4585	39.2498	179.33	14.4738	24.7434	29.6975	43.566	14.4738	1181.48	24.7434	39.2498	29.6975	179.33	43.566	69.4585	51.3899	27.5192	4396.02	5149.51	56.1486	6084.63	20.4218	5520.12	173.974	756.931	3917.35	3359.51	4396.02	6084.63	5520.12	3917.35	3359.51	5149.51	56.1486	173.974	756.931	20.4218
neg_1955	3.07371e-08	3.07371e-08	2134.26	3.07371e-08	3.07371e-08	1444.83	3.07371e-08	3.07371e-08	3.07371e-08	3.07371e-08	3.07371e-08	2134.26	3.07371e-08	3.07371e-08	3.07371e-08	1444.83	3.07371e-08	3.07371e-08	3.07371e-08	3.07371e-08	1244.71	1235.99	3.07371e-08	1633.55	3.07371e-08	1405.83	884.736	1431.77	1056.06	824.936	1244.71	1633.55	1405.83	1056.06	824.936	1235.99	3.07371e-08	884.736	1431.77	3.07371e-08
neg_1956	3.07371e-08	3.07371e-08	7.65046	3.07371e-08	0.410888	4.36628	0.722376	3.07371e-08	3.07371e-08	3.07371e-08	0.722376	7.65046	3.07371e-08	0.410888	3.07371e-08	4.36628	3.07371e-08	3.07371e-08	3.07371e-08	3.07371e-08	208.606	378.473	3.07371e-08	305.386	0.993671	221.622	4.05735	33.9007	137.661	188.293	208.606	305.386	221.622	137.661	188.293	378.473	3.07371e-08	4.05735	33.9007	0.993671
neg_1957	3.07371e-08	3.07371e-08	1066.78	3.07371e-08	3.07371e-08	789.111	3.07371e-08	3.07371e-08	3.07371e-08	3.07371e-08	3.07371e-08	1066.78	3.07371e-08	3.07371e-08	3.07371e-08	789.111	3.07371e-08	3.07371e-08	3.07371e-08	3.07371e-08	670.927	662.228	3.07371e-08	844.567	3.07371e-08	773.157	411.478	767.49	572.712	499.084	670.927	844.567	773.157	572.712	499.084	662.228	3.07371e-08	411.478	767.49	3.07371e-08
neg_1959	3.07371e-08	3.07371e-08	568.115	3.07371e-08	3.07371e-08	434.088	3.07371e-08	3.07371e-08	3.07371e-08	3.07371e-08	3.07371e-08	568.115	3.07371e-08	3.07371e-08	3.07371e-08	434.088	3.07371e-08	3.07371e-08	3.07371e-08	3.07371e-08	338.709	370.317	3.07371e-08	441.765	3.07371e-08	398.737	271.178	437.78	323.434	287.865	338.709	441.765	398.737	323.434	287.865	370.317	3.07371e-08	271.178	437.78	3.07371e-08
neg_1960	3.07371e-08	3.07371e-08	321.893	3.07371e-08	3.07371e-08	231.147	3.07371e-08	3.07371e-08	3.07371e-08	3.07371e-08	3.07371e-08	321.893	3.07371e-08	3.07371e-08	3.07371e-08	231.147	3.07371e-08	3.07371e-08	3.07371e-08	3.07371e-08	213.014	176.614	3.07371e-08	262.848	3.07371e-08	241.54	175.82	308.203	185.887	162.154	213.014	262.848	241.54	185.887	162.154	176.614	3.07371e-08	175.82	308.203	3.07371e-08
neg_1962	553.431	252.776	320.948	318.273	229.754	348.868	304.209	362.885	414.532	406.469	304.209	320.948	362.885	229.754	414.532	348.868	406.469	318.273	553.431	252.776	58.5389	106.145	570.181	53.8011	265.389	92.2182	287.211	284.72	25.9809	8.83365	58.5389	53.8011	92.2182	25.9809	8.83365	106.145	570.181	287.211	284.72	265.389
neg_1963	9.33256	62.7786	120.737	1.89467	47.4484	2.71962	28.5402	58.5	2.01468	18.0941	28.5402	120.737	58.5	47.4484	2.01468	2.71962	18.0941	1.89467	9.33256	62.7786	129.472	138.988	113.008	212.223	15.706	141.07	3.07371e-08	48.2073	226.514	177.009	129.472	212.223	141.07	226.514	177.009	138.988	113.008	3.07371e-08	48.2073	15.706
neg_1969	982.865	541.539	736.231	556.299	431.658	533.025	651.055	726.689	780.404	651.694	651.055	736.231	726.689	431.658	780.404	533.025	651.694	556.299	982.865	541.539	132.493	190.229	1032.46	213.815	436.708	239.856	350.674	388.554	55.0448	37.6309	132.493	213.815	239.856	55.0448	37.6309	190.229	1032.46	350.674	388.554	436.708
neg_197	925.668	697.118	5811.4	623.758	648.302	3282.7	3245.86	4988.67	786.262	860.396	3245.86	5811.4	4988.67	648.302	786.262	3282.7	860.396	623.758	925.668	697.118	120485	142231	4891.97	170345	2987.11	148353	2438.63	2732.98	117310	94039	120485	170345	148353	117310	94039	142231	4891.97	2438.63	2732.98	2987.11
neg_1971	662.277	246.215	1621.03	230.097	141.874	1049.73	457.337	344.405	441.42	462.275	457.337	1621.03	344.405	141.874	441.42	1049.73	462.275	230.097	662.277	246.215	20.9939	22.5647	675.095	36.9703	178.988	10.6356	919.194	1387.71	3.07371e-08	3.07371e-08	20.9939	36.9703	10.6356	3.07371e-08	3.07371e-08	22.5647	675.095	919.194	1387.71	178.988
neg_1976	3.07371e-08	681.851	4023.01	0.25925	3.07371e-08	2500.19	3.07371e-08	3.07371e-08	3.07371e-08	3.07371e-08	3.07371e-08	4023.01	3.07371e-08	3.07371e-08	3.07371e-08	2500.19	3.07371e-08	0.25925	3.07371e-08	681.851	191.162	196.381	3.07371e-08	225.514	3.07371e-08	234.626	2321.29	4143.91	203.508	154.608	191.162	225.514	234.626	203.508	154.608	196.381	3.07371e-08	2321.29	4143.91	3.07371e-08
neg_1977	93.232	12.9768	576.848	3.07371e-08	2.11111	293.591	13.5505	3.07371e-08	43.3414	89.2981	13.5505	576.848	3.07371e-08	2.11111	43.3414	293.591	89.2981	3.07371e-08	93.232	12.9768	19.219	10.9861	9.74896	18.9471	1.75999	39.7416	265.374	421.261	25.824	11.9972	19.219	18.9471	39.7416	25.824	11.9972	10.9861	9.74896	265.374	421.261	1.75999
neg_1978	194.743	140.65	733.493	39.9244	47.1279	406.363	163.26	100.064	124.973	211.215	163.26	733.493	100.064	47.1279	124.973	406.363	211.215	39.9244	194.743	140.65	4.41183	4.00778	109.227	80.1223	22.7937	35.67	271.025	215.867	3.07371e-08	3.07371e-08	4.41183	80.1223	35.67	3.07371e-08	3.07371e-08	4.00778	109.227	271.025	215.867	22.7937
neg_1982	1.82285	0.0212741	3.07371e-08	3.07371e-08	3.07371e-08	3.07371e-08	3.07371e-08	3.07371e-08	3.07371e-08	0.171738	3.07371e-08	3.07371e-08	3.07371e-08	3.07371e-08	3.07371e-08	3.07371e-08	0.171738	3.07371e-08	1.82285	0.0212741	27.4612	466.587	3.07371e-08	0.100861	3.07371e-08	511.083	3.07371e-08	3.07371e-08	349.891	368.028	27.4612	0.100861	511.083	349.891	368.028	466.587	3.07371e-08	3.07371e-08	3.07371e-08	3.07371e-08
neg_1983	25493	16735.4	33798.6	15241.3	13682.5	26134.3	21924.7	22266.5	21845.3	22003.6	21924.7	33798.6	22266.5	13682.5	21845.3	26134.3	22003.6	15241.3	25493	16735.4	7397.89	8927.54	31289.7	10780.3	18776.6	7780.24	17924.5	23230.4	5632.39	3746.53	7397.89	10780.3	7780.24	5632.39	3746.53	8927.54	31289.7	17924.5	23230.4	18776.6
neg_1984	2033.23	1171.08	2763.8	1128.36	912.709	2312.24	1756.16	1638.02	1664.72	1758.31	1756.16	2763.8	1638.02	912.709	1664.72	2312.24	1758.31	1128.36	2033.23	1171.08	334.075	394.269	2584.16	508.799	1273.93	328.1	1561.58	2026.28	201.774	121.593	334.075	508.799	328.1	201.774	121.593	394.269	2584.16	1561.58	2026.28	1273.93
neg_1985	109986	63323.8	150575	63275.7	51346.6	127855	88818.5	88759.1	90507.1	95094.8	88818.5	150575	88759.1	51346.6	90507.1	127855	95094.8	63275.7	109986	63323.8	24508.3	30098.1	139314	36727.8	72271.5	24553.6	87752.4	113870	17170.6	11676.8	24508.3	36727.8	24553.6	17170.6	11676.8	30098.1	139314	87752.4	113870	72271.5
neg_1986	139.892	94.8983	304.833	49.5073	60.1241	212.292	127.365	107.161	120.225	134.033	127.365	304.833	107.161	60.1241	120.225	212.292	134.033	49.5073	139.892	94.8983	27.2263	16.4518	143.573	59.636	87.7006	24.7611	116.563	176.879	13.9885	3.07371e-08	27.2263	59.636	24.7611	13.9885	3.07371e-08	16.4518	143.573	116.563	176.879	87.7006
neg_1987	49.4604	27.5892	141.361	27.2025	23.1719	54.2609	28.1833	26.0903	12.3728	22.7135	28.1833	141.361	26.0903	23.1719	12.3728	54.2609	22.7135	27.2025	49.4604	27.5892	4.45082	6.44956	42.9306	5.23433	15.7219	10.8113	181.895	139.992	5.59689	4.40922	4.45082	5.23433	10.8113	5.59689	4.40922	6.44956	42.9306	181.895	139.992	15.7219
neg_199	3.07371e-08	3.07371e-08	3.07371e-08	3.07371e-08	3.07371e-08	3.07371e-08	3.07371e-08	3.07371e-08	3.07371e-08	3.07371e-08	3.07371e-08	3.07371e-08	3.07371e-08	3.07371e-08	3.07371e-08	3.07371e-08	3.07371e-08	3.07371e-08	3.07371e-08	3.07371e-08	2993.11	4489.51	3.07371e-08	3885.04	3.07371e-08	3766.64	3.07371e-08	3.07371e-08	2885.5	3389.64	2993.11	3885.04	3766.64	2885.5	3389.64	4489.51	3.07371e-08	3.07371e-08	3.07371e-08	3.07371e-08
neg_1991	8303.12	5432.86	6654.25	5089.38	4618.95	4958.61	6473.3	6703.91	7082.9	6509.65	6473.3	6654.25	6703.91	4618.95	7082.9	4958.61	6509.65	5089.38	8303.12	5432.86	1493.06	1940.33	9249.88	2262.69	4384.11	1971.14	3224.23	3613.67	1280.54	999.126	1493.06	2262.69	1971.14	1280.54	999.126	1940.33	9249.88	3224.23	3613.67	4384.11
neg_1993	1593.63	638.87	3.07371e-08	1368.57	2132.71	12.4652	677.045	1495.89	1502.1	1059.27	677.045	3.07371e-08	1495.89	2132.71	1502.1	12.4652	1059.27	1368.57	1593.63	638.87	3.07371e-08	3.07371e-08	1441.26	3.07371e-08	1499.52	127.131	3.07371e-08	3.07371e-08	3.07371e-08	3.07371e-08	3.07371e-08	3.07371e-08	127.131	3.07371e-08	3.07371e-08	3.07371e-08	1441.26	3.07371e-08	3.07371e-08	1499.52
neg_1994	3.07371e-08	3.07371e-08	3.07371e-08	3.07371e-08	3.07371e-08	3.07371e-08	3.07371e-08	3.07371e-08	3.07371e-08	3.07371e-08	3.07371e-08	3.07371e-08	3.07371e-08	3.07371e-08	3.07371e-08	3.07371e-08	3.07371e-08	3.07371e-08	3.07371e-08	3.07371e-08	756.447	1390.33	3.07371e-08	935.005	3.07371e-08	1660.35	3.07371e-08	3.07371e-08	1496.41	1215.9	756.447	935.005	1660.35	1496.41	1215.9	1390.33	3.07371e-08	3.07371e-08	3.07371e-08	3.07371e-08
neg_1997	8429.53	6081.6	12.0153	6257.57	8385.86	551.785	6288.46	7772.04	7049.96	6970.77	6288.46	12.0153	7772.04	8385.86	7049.96	551.785	6970.77	6257.57	8429.53	6081.6	3.07371e-08	3.07371e-08	8133.12	3.07371e-08	8489.37	3.07371e-08	315.554	3.07371e-08	3.07371e-08	3.07371e-08	3.07371e-08	3.07371e-08	3.07371e-08	3.07371e-08	3.07371e-08	3.07371e-08	8133.12	315.554	3.07371e-08	8489.37
neg_1999	385626	273389	14796	308794	339808	55345.9	316910	368953	348517	319232	316910	14796	368953	339808	348517	55345.9	319232	308794	385626	273389	91.9645	27.4932	432461	328.802	387105	170.444	37798.1	8445.42	25.4836	96.8938	91.9645	328.802	170.444	25.4836	96.8938	27.4932	432461	37798.1	8445.42	387105
neg_2	36.1077	53.5626	149.615	44.5023	55.8196	167.052	55.3212	53.4074	57.531	46.9635	55.3212	149.615	53.4074	55.8196	57.531	167.052	46.9635	44.5023	36.1077	53.5626	25.2538	19.0615	74.8072	23.2931	59.3043	25.12	16.4068	83.27	28.1908	28.5459	25.2538	23.2931	25.12	28.1908	28.5459	19.0615	74.8072	16.4068	83.27	59.3043
neg_200	23.9381	28.5374	3.07371e-08	92.9551	47.8453	3.07371e-08	0.354471	25.2619	11.1593	21.8991	0.354471	3.07371e-08	25.2619	47.8453	11.1593	3.07371e-08	21.8991	92.9551	23.9381	28.5374	2302.85	2335.82	42.1559	3265.13	6.01683	2469.42	0.000877172	3.07371e-08	1789.86	1187.2	2302.85	3265.13	2469.42	1789.86	1187.2	2335.82	42.1559	0.000877172	3.07371e-08	6.01683
neg_2001	31444.2	10422.7	3.07371e-08	39137	19018.8	3.07371e-08	12793.8	15820.7	13973	19399.8	12793.8	3.07371e-08	15820.7	19018.8	13973	3.07371e-08	19399.8	39137	31444.2	10422.7	3.07371e-08	3.07371e-08	24826	3.07371e-08	18386.9	3.07371e-08	3.07371e-08	3.07371e-08	3.07371e-08	3.07371e-08	3.07371e-08	3.07371e-08	3.07371e-08	3.07371e-08	3.07371e-08	3.07371e-08	24826	3.07371e-08	3.07371e-08	18386.9
neg_2002	209.878	376.697	14309	348.049	501.772	11944.8	282.476	347.365	248.116	536.833	282.476	14309	347.365	501.772	248.116	11944.8	536.833	348.049	209.878	376.697	3.07371e-08	3.07371e-08	188.936	3.10232	452.928	3.07371e-08	8428.21	13828.7	17.1053	3.07371e-08	3.07371e-08	3.10232	3.07371e-08	17.1053	3.07371e-08	3.07371e-08	188.936	8428.21	13828.7	452.928
neg_2003	464.722	424.538	1109.66	488.91	607.007	1021.8	499	514.097	500.159	451.594	499	1109.66	514.097	607.007	500.159	1021.8	451.594	488.91	464.722	424.538	3.07371e-08	3.07371e-08	491.769	3.07371e-08	646.077	3.07371e-08	761.115	1098.65	3.07371e-08	3.07371e-08	3.07371e-08	3.07371e-08	3.07371e-08	3.07371e-08	3.07371e-08	3.07371e-08	491.769	761.115	1098.65	646.077
neg_2004	3.07371e-08	38.6887	20596.2	0.000463629	3.07371e-08	9438.91	0.0306251	3.07371e-08	3.07371e-08	3.07371e-08	0.0306251	20596.2	3.07371e-08	3.07371e-08	3.07371e-08	9438.91	3.07371e-08	0.000463629	3.07371e-08	38.6887	68.8372	367.804	3.07371e-08	3.07371e-08	3.07371e-08	1133.75	3103.73	5485.07	747.398	3.07371e-08	68.8372	3.07371e-08	1133.75	747.398	3.07371e-08	367.804	3.07371e-08	3103.73	5485.07	3.07371e-08
neg_2006	10.3593	0.188011	3.07371e-08	4.61075	0.756843	3.07371e-08	0.212418	0.130881	0.411371	0.639832	0.212418	3.07371e-08	0.130881	0.756843	0.411371	3.07371e-08	0.639832	4.61075	10.3593	0.188011	66.9088	370.212	0.185617	90.174	0.488406	19.0158	3.07371e-08	3.07371e-08	91.1141	3.07371e-08	66.9088	90.174	19.0158	91.1141	3.07371e-08	370.212	0.185617	3.07371e-08	3.07371e-08	0.488406
neg_2007	83106.4	65556.1	81040.7	61409.5	60181.5	63549	87228.9	94359.8	79657.4	82742.5	87228.9	81040.7	94359.8	60181.5	79657.4	63549	82742.5	61409.5	83106.4	65556.1	13753.6	13250.7	100395	41996.3	43404	17184	29852.7	26940.9	9661.23	9489.44	13753.6	41996.3	17184	9661.23	9489.44	13250.7	100395	29852.7	26940.9	43404
neg_2009	3.07371e-08	3.07371e-08	3.07371e-08	3.07371e-08	3.07371e-08	3.07371e-08	3.07371e-08	3.07371e-08	3.07371e-08	3.07371e-08	3.07371e-08	3.07371e-08	3.07371e-08	3.07371e-08	3.07371e-08	3.07371e-08	3.07371e-08	3.07371e-08	3.07371e-08	3.07371e-08	207.213	212.231	3.07371e-08	248.784	3.07371e-08	282.291	3.07371e-08	3.07371e-08	214.809	100.942	207.213	248.784	282.291	214.809	100.942	212.231	3.07371e-08	3.07371e-08	3.07371e-08	3.07371e-08
neg_201	3.07371e-08	3.07371e-08	3.07371e-08	3.07371e-08	1.74769	3.07371e-08	1.99217	0.517577	1.9939	3.07371e-08	1.99217	3.07371e-08	0.517577	1.74769	1.9939	3.07371e-08	3.07371e-08	3.07371e-08	3.07371e-08	3.07371e-08	255.821	293.04	3.07371e-08	322.463	3.07371e-08	306.838	3.07371e-08	3.07371e-08	271.277	216.72	255.821	322.463	306.838	271.277	216.72	293.04	3.07371e-08	3.07371e-08	3.07371e-08	3.07371e-08
neg_2010	40.9562	33.2366	9.36416	27.1477	19.1214	28.2881	41.5323	29.199	31.8884	7.38182	41.5323	9.36416	29.199	19.1214	31.8884	28.2881	7.38182	27.1477	40.9562	33.2366	1.23535	3.07371e-08	41.9502	3.33383	24.5823	3.07371e-08	13.9197	20.2975	3.07371e-08	3.07371e-08	1.23535	3.33383	3.07371e-08	3.07371e-08	3.07371e-08	3.07371e-08	41.9502	13.9197	20.2975	24.5823
neg_2014	58.1923	30.8338	3.07371e-08	157.036	56.0938	3.07371e-08	14.7606	39.4513	30.9751	55.4957	14.7606	3.07371e-08	39.4513	56.0938	30.9751	3.07371e-08	55.4957	157.036	58.1923	30.8338	4538.72	5352.58	64.7505	6075.31	22.2565	4888.47	3.07371e-08	3.07371e-08	4065.2	2774.6	4538.72	6075.31	4888.47	4065.2	2774.6	5352.58	64.7505	3.07371e-08	3.07371e-08	22.2565
neg_2015	3.07371e-08	294.82	381.091	3.07371e-08	3.07371e-08	442.236	19.8981	3.07371e-08	3.07371e-08	3.07371e-08	19.8981	381.091	3.07371e-08	3.07371e-08	3.07371e-08	442.236	3.07371e-08	3.07371e-08	3.07371e-08	294.82	27.4455	20.5288	3.07371e-08	60.0846	3.07371e-08	64.0921	293.097	360.073	63.0892	214.227	27.4455	60.0846	64.0921	63.0892	214.227	20.5288	3.07371e-08	293.097	360.073	3.07371e-08
neg_2018	3.07371e-08	3.07371e-08	3.07371e-08	3.07371e-08	3.07371e-08	3.07371e-08	3.07371e-08	3.07371e-08	3.07371e-08	3.07371e-08	3.07371e-08	3.07371e-08	3.07371e-08	3.07371e-08	3.07371e-08	3.07371e-08	3.07371e-08	3.07371e-08	3.07371e-08	3.07371e-08	4176.86	7856.21	3.07371e-08	4406.75	3.07371e-08	4334.69	3.07371e-08	3.07371e-08	5788.9	7154.37	4176.86	4406.75	4334.69	5788.9	7154.37	7856.21	3.07371e-08	3.07371e-08	3.07371e-08	3.07371e-08
neg_2019	525.7	444.996	995.727	363.192	446.87	662.461	772.806	1166.27	494.836	484.725	772.806	995.727	1166.27	446.87	494.836	662.461	484.725	363.192	525.7	444.996	209259	253366	1274.44	304363	827.722	259212	489.516	624.752	205254	166932	209259	304363	259212	205254	166932	253366	1274.44	489.516	624.752	827.722
neg_202	3.07371e-08	356.853	29667.8	3.07371e-08	3.07371e-08	20727.2	3.07371e-08	3.07371e-08	3.07371e-08	1248.38	3.07371e-08	29667.8	3.07371e-08	3.07371e-08	3.07371e-08	20727.2	1248.38	3.07371e-08	3.07371e-08	356.853	3.07371e-08	3.07371e-08	3.07371e-08	3.07371e-08	1.45341	3.07371e-08	14893.9	21150	3.07371e-08	3.07371e-08	3.07371e-08	3.07371e-08	3.07371e-08	3.07371e-08	3.07371e-08	3.07371e-08	3.07371e-08	14893.9	21150	1.45341
neg_2021	3.07371e-08	3.07371e-08	3.07371e-08	3.07371e-08	3.07371e-08	3.07371e-08	3.07371e-08	3.07371e-08	3.07371e-08	3.07371e-08	3.07371e-08	3.07371e-08	3.07371e-08	3.07371e-08	3.07371e-08	3.07371e-08	3.07371e-08	3.07371e-08	3.07371e-08	3.07371e-08	8676.68	9638.81	3.07371e-08	11937.6	3.07371e-08	10977.2	3.07371e-08	3.07371e-08	8354.72	7198.5	8676.68	11937.6	10977.2	8354.72	7198.5	9638.81	3.07371e-08	3.07371e-08	3.07371e-08	3.07371e-08
neg_2022	3.07371e-08	3.07371e-08	3.07371e-08	3.07371e-08	3.07371e-08	3.07371e-08	3.07371e-08	3.07371e-08	3.07371e-08	3.07371e-08	3.07371e-08	3.07371e-08	3.07371e-08	3.07371e-08	3.07371e-08	3.07371e-08	3.07371e-08	3.07371e-08	3.07371e-08	3.07371e-08	4133.71	7902.44	3.07371e-08	5005.65	3.07371e-08	6469.27	3.07371e-08	3.07371e-08	4130.68	8282.88	4133.71	5005.65	6469.27	4130.68	8282.88	7902.44	3.07371e-08	3.07371e-08	3.07371e-08	3.07371e-08
neg_2024	5.51123	513.267	40064.4	3.63896	0.876182	29995	5.59122	1.84185	6.20141	1286.58	5.59122	40064.4	1.84185	0.876182	6.20141	29995	1286.58	3.63896	5.51123	513.267	136.155	103.445	4.57349	226.482	1.62928	205.255	20869.2	29643.4	193.887	162.282	136.155	226.482	205.255	193.887	162.282	103.445	4.57349	20869.2	29643.4	1.62928
neg_2026	293653	214881	10622.1	242662	279154	39323.3	245895	300914	266218	243627	245895	10622.1	300914	279154	266218	39323.3	243627	242662	293653	214881	102.018	25.5034	336194	293.02	310441	188.685	24785.4	5467.78	25.9717	68.1094	102.018	293.02	188.685	25.9717	68.1094	25.5034	336194	24785.4	5467.78	310441
neg_2027	2821.24	2380.7	3.07371e-08	2626.17	3814.48	140.366	2328.99	3285.23	2687.43	2343.47	2328.99	3.07371e-08	3285.23	3814.48	2687.43	140.366	2343.47	2626.17	2821.24	2380.7	3.07371e-08	3.07371e-08	2848.84	3.07371e-08	3619.57	3.07371e-08	61.6545	3.07371e-08	3.07371e-08	3.07371e-08	3.07371e-08	3.07371e-08	3.07371e-08	3.07371e-08	3.07371e-08	3.07371e-08	2848.84	61.6545	3.07371e-08	3619.57
neg_2028	4398.55	2803.68	3.07371e-08	4738.54	4859.26	30.6939	2358.95	4142.94	3146.31	3338.58	2358.95	3.07371e-08	4142.94	4859.26	3146.31	30.6939	3338.58	4738.54	4398.55	2803.68	26.7966	92.5222	4301.31	70.2835	3906.37	92.5151	30.8458	3.07371e-08	138.918	118.108	26.7966	70.2835	92.5151	138.918	118.108	92.5222	4301.31	30.8458	3.07371e-08	3906.37
neg_203	29854.4	11109.5	24703.1	22714.1	17678.4	23173.8	9828.35	33871.2	29384.3	24368.3	9828.35	24703.1	33871.2	17678.4	29384.3	23173.8	24368.3	22714.1	29854.4	11109.5	9538.11	13114.7	53136.4	5633.77	17631.1	10636.8	20874.7	22287.4	7484.97	5729.13	9538.11	5633.77	10636.8	7484.97	5729.13	13114.7	53136.4	20874.7	22287.4	17631.1
neg_204	0.0116752	0.0363552	3.07371e-08	0.00111182	3.07371e-08	0.109432	0.0170352	0.0165715	3.07371e-08	3.07371e-08	0.0170352	3.07371e-08	0.0165715	3.07371e-08	3.07371e-08	0.109432	3.07371e-08	0.00111182	0.0116752	0.0363552	2394.27	8781.95	0.00375924	3015.77	3.07371e-08	8122.27	3.07371e-08	3.07371e-08	13222.7	11393.1	2394.27	3015.77	8122.27	13222.7	11393.1	8781.95	0.00375924	3.07371e-08	3.07371e-08	3.07371e-08
neg_206	10236.6	7632.88	8947.11	5850.67	4800.7	8081.02	9551.9	8081.63	7067.8	5345.73	9551.9	8947.11	8081.63	4800.7	7067.8	8081.02	5345.73	5850.67	10236.6	7632.88	2362.34	2856.86	10720	4734.29	7177.53	2135.97	3749.29	7019.51	2156.15	1063.74	2362.34	4734.29	2135.97	2156.15	1063.74	2856.86	10720	3749.29	7019.51	7177.53
neg_207	3.07371e-08	3.07371e-08	3.07371e-08	3.07371e-08	2.57696	3.07371e-08	0.565142	1.64485	3.07371e-08	3.07371e-08	0.565142	3.07371e-08	1.64485	2.57696	3.07371e-08	3.07371e-08	3.07371e-08	3.07371e-08	3.07371e-08	3.07371e-08	229.755	239.632	3.07371e-08	294.386	3.07371e-08	255.14	3.07371e-08	3.07371e-08	220.849	206.677	229.755	294.386	255.14	220.849	206.677	239.632	3.07371e-08	3.07371e-08	3.07371e-08	3.07371e-08
neg_208	100.79	60.8617	184.02	33.7593	75.3197	44.7156	66.4439	158.881	6.35679	45.3853	66.4439	184.02	158.881	75.3197	6.35679	44.7156	45.3853	33.7593	100.79	60.8617	3.07371e-08	3.07371e-08	95.1016	3.07371e-08	85.6052	3.07371e-08	31.9249	65.7713	3.07371e-08	3.07371e-08	3.07371e-08	3.07371e-08	3.07371e-08	3.07371e-08	3.07371e-08	3.07371e-08	95.1016	31.9249	65.7713	85.6052
neg_209	121644	86192.7	3533.88	98933.2	110841	14311.3	100620	124235	106386	99269	100620	3533.88	124235	110841	106386	14311.3	99269	98933.2	121644	86192.7	117.748	159.062	133987	273.503	123088	199.46	8800.63	1891.79	202.292	128.674	117.748	273.503	199.46	202.292	128.674	159.062	133987	8800.63	1891.79	123088
neg_211	421.593	352.37	3.07371e-08	437.79	609.498	3.07371e-08	389.703	505.796	383.643	364.66	389.703	3.07371e-08	505.796	609.498	383.643	3.07371e-08	364.66	437.79	421.593	352.37	3.07371e-08	3.07371e-08	419.516	3.07371e-08	522.224	3.07371e-08	3.07371e-08	3.07371e-08	3.07371e-08	3.07371e-08	3.07371e-08	3.07371e-08	3.07371e-08	3.07371e-08	3.07371e-08	3.07371e-08	419.516	3.07371e-08	3.07371e-08	522.224
neg_212	433.588	226.054	104.288	272.385	234.074	106.152	261.518	304.725	345.768	305.497	261.518	104.288	304.725	234.074	345.768	106.152	305.497	272.385	433.588	226.054	35.4276	114.058	407.338	36.2987	231.457	61.7399	71.3527	65.3946	37.4257	20.3599	35.4276	36.2987	61.7399	37.4257	20.3599	114.058	407.338	71.3527	65.3946	231.457
neg_214	858.621	798.547	2595.43	801.147	382.457	1660.45	1722.41	2497.18	521.628	812.793	1722.41	2595.43	2497.18	382.457	521.628	1660.45	812.793	801.147	858.621	798.547	63883.1	71210.8	2435.85	88148.8	1413.26	78619.5	1195.15	1610.54	62747	50509	63883.1	88148.8	78619.5	62747	50509	71210.8	2435.85	1195.15	1610.54	1413.26
neg_215	3.07371e-08	3.07371e-08	3.07371e-08	3.07371e-08	3.07371e-08	3.07371e-08	3.07371e-08	3.07371e-08	3.07371e-08	3.07371e-08	3.07371e-08	3.07371e-08	3.07371e-08	3.07371e-08	3.07371e-08	3.07371e-08	3.07371e-08	3.07371e-08	3.07371e-08	3.07371e-08	1801.07	3442.39	3.07371e-08	2209.13	3.07371e-08	2463.96	3.07371e-08	3.07371e-08	1869.39	4765.7	1801.07	2209.13	2463.96	1869.39	4765.7	3442.39	3.07371e-08	3.07371e-08	3.07371e-08	3.07371e-08
neg_216	3.07371e-08	62.8473	0.134469	111.01	88.4805	0.0498108	13.7845	53.6132	18.4164	33.343	13.7845	0.134469	53.6132	88.4805	18.4164	0.0498108	33.343	111.01	3.07371e-08	62.8473	2145.08	2543.75	26.5217	2809.51	8.86473	2646.59	1.55516	0.810072	2027.8	1620.76	2145.08	2809.51	2646.59	2027.8	1620.76	2543.75	26.5217	1.55516	0.810072	8.86473
neg_217	3.07371e-08	3.07371e-08	3.07371e-08	3.07371e-08	3.07371e-08	3.07371e-08	3.07371e-08	3.07371e-08	3.07371e-08	3.07371e-08	3.07371e-08	3.07371e-08	3.07371e-08	3.07371e-08	3.07371e-08	3.07371e-08	3.07371e-08	3.07371e-08	3.07371e-08	3.07371e-08	93.3973	423.044	3.07371e-08	196.036	3.07371e-08	325.648	3.07371e-08	3.07371e-08	98.5123	144.246	93.3973	196.036	325.648	98.5123	144.246	423.044	3.07371e-08	3.07371e-08	3.07371e-08	3.07371e-08
neg_219	3.07371e-08	3.07371e-08	3.07371e-08	3.07371e-08	3.07371e-08	0.0331581	0.0235245	3.07371e-08	3.07371e-08	0.0143412	0.0235245	3.07371e-08	3.07371e-08	3.07371e-08	3.07371e-08	0.0331581	0.0143412	3.07371e-08	3.07371e-08	3.07371e-08	499.367	3126.42	0.000226275	1863.97	3.07371e-08	3360.58	3.07371e-08	3.07371e-08	4123.65	4111.31	499.367	1863.97	3360.58	4123.65	4111.31	3126.42	0.000226275	3.07371e-08	3.07371e-08	3.07371e-08
neg_22	43.2341	41.326	70.3797	46.8531	37.9894	163.498	35.0078	40.6617	42.2774	31.5111	35.0078	70.3797	40.6617	37.9894	42.2774	163.498	31.5111	46.8531	43.2341	41.326	13.0224	19.2788	28.5271	6.89084	58.8806	10.6861	38.4604	68.7347	18.6068	6.98743	13.0224	6.89084	10.6861	18.6068	6.98743	19.2788	28.5271	38.4604	68.7347	58.8806
neg_220	3.07371e-08	3.07371e-08	3.07371e-08	3.07371e-08	3.07371e-08	3.07371e-08	3.07371e-08	3.07371e-08	3.07371e-08	3.07371e-08	3.07371e-08	3.07371e-08	3.07371e-08	3.07371e-08	3.07371e-08	3.07371e-08	3.07371e-08	3.07371e-08	3.07371e-08	3.07371e-08	3.07371e-08	3.07371e-08	3.07371e-08	3.07371e-08	3.07371e-08	3.07371e-08	3.07371e-08	3.07371e-08	3.07371e-08	3.07371e-08	3.07371e-08	3.07371e-08	3.07371e-08	3.07371e-08	3.07371e-08	3.07371e-08	3.07371e-08	3.07371e-08	3.07371e-08	3.07371e-08
neg_221	66010.9	46708.3	1660.73	54720.4	60502.3	7032.61	53706.5	67167	56553.6	52777.1	53706.5	1660.73	67167	60502.3	56553.6	7032.61	52777.1	54720.4	66010.9	46708.3	53.5468	41.4408	70603.7	75.1054	65639.9	52.7975	4551.25	848.478	40.9292	38.0173	53.5468	75.1054	52.7975	40.9292	38.0173	41.4408	70603.7	4551.25	848.478	65639.9
neg_222	161.664	103.379	3.07371e-08	175.084	216.196	3.07371e-08	126.81	169.774	108.814	151.667	126.81	3.07371e-08	169.774	216.196	108.814	3.07371e-08	151.667	175.084	161.664	103.379	3.07371e-08	3.07371e-08	142.065	3.07371e-08	185.862	3.07371e-08	3.07371e-08	3.07371e-08	3.07371e-08	3.07371e-08	3.07371e-08	3.07371e-08	3.07371e-08	3.07371e-08	3.07371e-08	3.07371e-08	142.065	3.07371e-08	3.07371e-08	185.862
neg_224	53897.5	36230.2	54741	31740.9	31083.4	31058.1	29913.9	43252.4	59142.1	51116	29913.9	54741	43252.4	31083.4	59142.1	31058.1	51116	31740.9	53897.5	36230.2	9435.89	19768.4	62768.6	9924.69	19501.1	16017.2	26976	32134.2	12651.9	9135.17	9435.89	9924.69	16017.2	12651.9	9135.17	19768.4	62768.6	26976	32134.2	19501.1
neg_225	6829.53	4349.8	6152.98	3698.74	3151.99	5977.5	9167.42	13392	4929.81	4481.28	9167.42	6152.98	13392	3151.99	4929.81	5977.5	4481.28	3698.74	6829.53	4349.8	1073.31	1475.52	15486.1	2322.87	4018.54	1251.77	2032.84	4738.27	1338.29	624.486	1073.31	2322.87	1251.77	1338.29	624.486	1475.52	15486.1	2032.84	4738.27	4018.54
neg_226	36972.5	27081.4	885.486	31472.6	35468	4001.95	30827.9	38921.6	32322.2	29943.1	30827.9	885.486	38921.6	35468	32322.2	4001.95	29943.1	31472.6	36972.5	27081.4	1.70575	0.916246	39604.2	3.84139	37450.9	3.93632	2598.52	396.631	1.51403	0.285268	1.70575	3.84139	3.93632	1.51403	0.285268	0.916246	39604.2	2598.52	396.631	37450.9
neg_227	3.07371e-08	3.07371e-08	3.07371e-08	3.07371e-08	3.07371e-08	3.07371e-08	3.07371e-08	3.07371e-08	3.07371e-08	3.07371e-08	3.07371e-08	3.07371e-08	3.07371e-08	3.07371e-08	3.07371e-08	3.07371e-08	3.07371e-08	3.07371e-08	3.07371e-08	3.07371e-08	0.481173	130.456	3.07371e-08	73.2477	3.07371e-08	158.702	3.07371e-08	3.07371e-08	83.0866	124.455	0.481173	73.2477	158.702	83.0866	124.455	130.456	3.07371e-08	3.07371e-08	3.07371e-08	3.07371e-08
neg_228	24.736	42.0065	1034.71	25.1651	35.7675	656.183	146.449	248.675	34.7	67.4916	146.449	1034.71	248.675	35.7675	34.7	656.183	67.4916	25.1651	24.736	42.0065	33708.7	37847.4	217.069	46053.4	154.317	42924.9	496.04	725.602	35032.5	28599	33708.7	46053.4	42924.9	35032.5	28599	37847.4	217.069	496.04	725.602	154.317
neg_23	77.8285	43.5078	37.3183	57.5654	38.0393	145.372	49.2081	54.8228	84.8655	31.9403	49.2081	37.3183	54.8228	38.0393	84.8655	145.372	31.9403	57.5654	77.8285	43.5078	10.0814	17.9019	29.2986	3.07371e-08	100.193	4.8438	26.3319	44.6152	19.4208	5.3567	10.0814	3.07371e-08	4.8438	19.4208	5.3567	17.9019	29.2986	26.3319	44.6152	100.193
neg_230	1.72444	3.07371e-08	6.16318	0.699799	227.434	29.3045	7.09663	11.0085	0.504655	3.07371e-08	7.09663	6.16318	11.0085	227.434	0.504655	29.3045	3.07371e-08	0.699799	1.72444	3.07371e-08	3535.18	4272.2	18.6199	4703.31	27.5017	4796.61	38.5777	25.2696	4003.27	3186.56	3535.18	4703.31	4796.61	4003.27	3186.56	4272.2	18.6199	38.5777	25.2696	27.5017
neg_232	20032.3	15141	475.817	17340	20289.3	2365.02	17343.5	21814.2	17879.9	16512.1	17343.5	475.817	21814.2	20289.3	17879.9	2365.02	16512.1	17340	20032.3	15141	0.14111	3.07371e-08	21513.7	0.214354	20958.5	0.58197	1496.06	219.677	0.69145	0.192004	0.14111	0.214354	0.58197	0.69145	0.192004	3.07371e-08	21513.7	1496.06	219.677	20958.5
neg_233	3.07371e-08	3.07371e-08	3.07371e-08	3.07371e-08	3.07371e-08	3.07371e-08	3.07371e-08	3.07371e-08	3.07371e-08	3.07371e-08	3.07371e-08	3.07371e-08	3.07371e-08	3.07371e-08	3.07371e-08	3.07371e-08	3.07371e-08	3.07371e-08	3.07371e-08	3.07371e-08	1667.06	2330.25	3.07371e-08	2108.06	3.07371e-08	2392.15	3.07371e-08	3.07371e-08	2218.55	1533.95	1667.06	2108.06	2392.15	2218.55	1533.95	2330.25	3.07371e-08	3.07371e-08	3.07371e-08	3.07371e-08
neg_235	7.33386	2.55506	2.27673	5.7041	7.21752	3.07371e-08	5.69023	16.7601	8.03744	5.13143	5.69023	2.27673	16.7601	7.21752	8.03744	3.07371e-08	5.13143	5.7041	7.33386	2.55506	197.85	246.049	12.9608	298.929	5.22386	281.699	3.07371e-08	1.55337	227.25	198.536	197.85	298.929	281.699	227.25	198.536	246.049	12.9608	3.07371e-08	1.55337	5.22386
neg_236	1.74452	14.9489	901.626	3.07371e-08	7.32375	632.11	45.8062	93.2174	6.61962	24.3481	45.8062	901.626	93.2174	7.32375	6.61962	632.11	24.3481	3.07371e-08	1.74452	14.9489	17158.9	19832.4	60.0752	23366.4	47.2801	22840.4	426.862	669.768	18587.6	15308.1	17158.9	23366.4	22840.4	18587.6	15308.1	19832.4	60.0752	426.862	669.768	47.2801
neg_237	75.5268	2.76816	109.893	6.30998	0.135988	143.917	5.11458	3.07371e-08	8.03603	7.73685	5.11458	109.893	3.07371e-08	0.135988	8.03603	143.917	7.73685	6.30998	75.5268	2.76816	7728.32	3705.71	44.0498	9742.96	3.07371e-08	8098.35	48.9181	2.99641	7136.63	3287.11	7728.32	9742.96	8098.35	7136.63	3287.11	3705.71	44.0498	48.9181	2.99641	3.07371e-08
neg_239	9997.68	8018.8	135.767	8812.23	10584.8	1001.31	9218.5	11263.7	9013.4	8235.41	9218.5	135.767	11263.7	10584.8	9013.4	1001.31	8235.41	8812.23	9997.68	8018.8	3.07371e-08	3.07371e-08	10859	3.07371e-08	11175	3.07371e-08	630.006	45.0362	3.07371e-08	3.07371e-08	3.07371e-08	3.07371e-08	3.07371e-08	3.07371e-08	3.07371e-08	3.07371e-08	10859	630.006	45.0362	11175
neg_24	87.4372	49.4759	239.027	81.1187	85.2976	517.176	37.8799	57.6656	65.068	28.8076	37.8799	239.027	57.6656	85.2976	65.068	517.176	28.8076	81.1187	87.4372	49.4759	14.92	23.9376	14.2762	3.44054	95.8026	3.96003	91.175	245.175	23.2856	4.61432	14.92	3.44054	3.96003	23.2856	4.61432	23.9376	14.2762	91.175	245.175	95.8026
neg_242	3.07371e-08	1.9731	706.345	3.07371e-08	1.36582	486.676	2.98797	12.3344	3.07371e-08	7.58653	2.98797	706.345	12.3344	1.36582	3.07371e-08	486.676	7.58653	3.07371e-08	3.07371e-08	1.9731	8433.85	9455.96	3.85372	11483.1	6.89093	11082.6	322.163	533.996	8982.59	7517.22	8433.85	11483.1	11082.6	8982.59	7517.22	9455.96	3.85372	322.163	533.996	6.89093
neg_243	6.80499	0.560011	0.358052	0.873869	0.0925018	15.2984	2.41121	0.639435	8.27594	12.0378	2.41121	0.358052	0.639435	0.0925018	8.27594	15.2984	12.0378	0.873869	6.80499	0.560011	1222.25	351.898	18.4133	1927.84	0.469884	1587.15	4.41839	3.07371e-08	1325.66	366.035	1222.25	1927.84	1587.15	1325.66	366.035	351.898	18.4133	4.41839	3.07371e-08	0.469884
neg_244	4710.19	3825.06	10.4211	4100.68	5020.69	373.825	4571.95	5369.6	4313.12	3907.33	4571.95	10.4211	5369.6	5020.69	4313.12	373.825	3907.33	4100.68	4710.19	3825.06	3.07371e-08	3.07371e-08	5196.39	3.07371e-08	5397.86	3.07371e-08	187.825	3.07371e-08	3.07371e-08	3.07371e-08	3.07371e-08	3.07371e-08	3.07371e-08	3.07371e-08	3.07371e-08	3.07371e-08	5196.39	187.825	3.07371e-08	5397.86
neg_245	2201.94	1580.69	3.07371e-08	1959.56	2173.79	57.5424	1908.43	2303.14	1870.15	1779.2	1908.43	3.07371e-08	2303.14	2173.79	1870.15	57.5424	1779.2	1959.56	2201.94	1580.69	3.07371e-08	3.07371e-08	2322.25	3.07371e-08	2190.88	3.07371e-08	15.7186	3.07371e-08	3.07371e-08	3.07371e-08	3.07371e-08	3.07371e-08	3.07371e-08	3.07371e-08	3.07371e-08	3.07371e-08	2322.25	15.7186	3.07371e-08	2190.88
neg_247	1100.62	729.783	3.07371e-08	991.882	1008.16	12.1704	839.607	1028.22	822.148	870.461	839.607	3.07371e-08	1028.22	1008.16	822.148	12.1704	870.461	991.882	1100.62	729.783	3.07371e-08	3.07371e-08	1127.87	3.07371e-08	976.731	3.07371e-08	3.07371e-08	3.07371e-08	3.07371e-08	3.07371e-08	3.07371e-08	3.07371e-08	3.07371e-08	3.07371e-08	3.07371e-08	3.07371e-08	1127.87	3.07371e-08	3.07371e-08	976.731
neg_248	320.759	290.417	3.07371e-08	397.924	485.418	3.07371e-08	333.146	441.566	316.889	254.729	333.146	3.07371e-08	441.566	485.418	316.889	3.07371e-08	254.729	397.924	320.759	290.417	3.07371e-08	3.07371e-08	417.888	3.07371e-08	395.708	3.07371e-08	3.07371e-08	3.07371e-08	3.07371e-08	3.07371e-08	3.07371e-08	3.07371e-08	3.07371e-08	3.07371e-08	3.07371e-08	3.07371e-08	417.888	3.07371e-08	3.07371e-08	395.708
neg_249	120655	80271	124928	51035	61937.4	74763.5	91961.8	66997.2	98672.6	94335.9	91961.8	124928	66997.2	61937.4	98672.6	74763.5	94335.9	51035	120655	80271	18123.3	29913.6	86911.1	29010.1	43759.8	31009.1	62443.4	64076.6	22275.2	16069	18123.3	29010.1	31009.1	22275.2	16069	29913.6	86911.1	62443.4	64076.6	43759.8
neg_25	3.07371e-08	2.45683	3.07371e-08	0.637963	0.544958	3.07371e-08	7.91261	3.79547	5.9948	9.21587	7.91261	3.07371e-08	3.79547	0.544958	5.9948	3.07371e-08	9.21587	0.637963	3.07371e-08	2.45683	3.69112	2.38194	16.4481	4.69509	2.73988	6.57882	3.07371e-08	3.07371e-08	2.72485	1.59922	3.69112	4.69509	6.57882	2.72485	1.59922	2.38194	16.4481	3.07371e-08	3.07371e-08	2.73988
neg_251	3.07371e-08	3.07371e-08	2408.49	3.07371e-08	3.07371e-08	2252.11	3.07371e-08	3.07371e-08	3.07371e-08	16.756	3.07371e-08	2408.49	3.07371e-08	3.07371e-08	3.07371e-08	2252.11	16.756	3.07371e-08	3.07371e-08	3.07371e-08	4603.64	4997.81	3.07371e-08	6223.29	3.07371e-08	6054.01	1743.92	2919.86	5026.66	4057.54	4603.64	6223.29	6054.01	5026.66	4057.54	4997.81	3.07371e-08	1743.92	2919.86	3.07371e-08
neg_253	43.3339	139.306	306.352	58.6779	28.9905	90.208	106	114.618	55.7621	67.6375	106	306.352	114.618	28.9905	55.7621	90.208	67.6375	58.6779	43.3339	139.306	94.7655	44.726	51.8095	7.77037	54.8219	48.0873	45.3491	63.1802	24.8188	5.12107	94.7655	7.77037	48.0873	24.8188	5.12107	44.726	51.8095	45.3491	63.1802	54.8219
neg_254	3.07371e-08	3.07371e-08	346.26	3.07371e-08	3.07371e-08	255.704	3.07371e-08	3.07371e-08	3.07371e-08	3.07371e-08	3.07371e-08	346.26	3.07371e-08	3.07371e-08	3.07371e-08	255.704	3.07371e-08	3.07371e-08	3.07371e-08	3.07371e-08	2117.47	2270.04	3.07371e-08	2822.3	3.07371e-08	2649.77	156.754	271.544	2210.37	1831.8	2117.47	2822.3	2649.77	2210.37	1831.8	2270.04	3.07371e-08	156.754	271.544	3.07371e-08
neg_255	3.07371e-08	439.321	638.546	3.07371e-08	3.07371e-08	368.21	3.07371e-08	3.07371e-08	3.07371e-08	3.07371e-08	3.07371e-08	638.546	3.07371e-08	3.07371e-08	3.07371e-08	368.21	3.07371e-08	3.07371e-08	3.07371e-08	439.321	181.281	180.051	3.07371e-08	92.1871	3.07371e-08	325.903	243.674	405.387	326.227	158.436	181.281	92.1871	325.903	326.227	158.436	180.051	3.07371e-08	243.674	405.387	3.07371e-08
neg_256	3.07371e-08	3.07371e-08	189.09	3.07371e-08	3.07371e-08	139.478	3.07371e-08	3.07371e-08	3.07371e-08	3.07371e-08	3.07371e-08	189.09	3.07371e-08	3.07371e-08	3.07371e-08	139.478	3.07371e-08	3.07371e-08	3.07371e-08	3.07371e-08	986.473	1047.99	3.07371e-08	1296.91	3.07371e-08	1221.71	87.1964	156.215	991.613	822.746	986.473	1296.91	1221.71	991.613	822.746	1047.99	3.07371e-08	87.1964	156.215	3.07371e-08
neg_257	3.07371e-08	3.07371e-08	83.3136	3.07371e-08	3.07371e-08	66.2271	3.07371e-08	3.07371e-08	3.07371e-08	3.07371e-08	3.07371e-08	83.3136	3.07371e-08	3.07371e-08	3.07371e-08	66.2271	3.07371e-08	3.07371e-08	3.07371e-08	3.07371e-08	428.286	501.288	3.07371e-08	543.119	3.07371e-08	545.439	43.6393	100.064	449.376	396.117	428.286	543.119	545.439	449.376	396.117	501.288	3.07371e-08	43.6393	100.064	3.07371e-08
neg_258	3.07371e-08	3.07371e-08	26.1283	3.07371e-08	3.07371e-08	28.9787	3.07371e-08	3.07371e-08	3.07371e-08	3.07371e-08	3.07371e-08	26.1283	3.07371e-08	3.07371e-08	3.07371e-08	28.9787	3.07371e-08	3.07371e-08	3.07371e-08	3.07371e-08	229.748	256.51	3.07371e-08	301.2	3.07371e-08	283.256	7.63159	36.6016	225.719	220.967	229.748	301.2	283.256	225.719	220.967	256.51	3.07371e-08	7.63159	36.6016	3.07371e-08
neg_259	2370.97	1002.07	3379.1	1142.89	722.971	2860.83	2045.48	1670.37	1820.69	2077.9	2045.48	3379.1	1670.37	722.971	1820.69	2860.83	2077.9	1142.89	2370.97	1002.07	190.549	222.317	3078.04	296.787	1199.16	180.546	1879.17	2471.34	77.335	58.0668	190.549	296.787	180.546	77.335	58.0668	222.317	3078.04	1879.17	2471.34	1199.16
neg_26	3.07371e-08	14.8892	10.0512	3.07371e-08	7.24164	5.16454	6.11338	1.24497	3.07371e-08	12.9433	6.11338	10.0512	1.24497	7.24164	3.07371e-08	5.16454	12.9433	3.07371e-08	3.07371e-08	14.8892	16.2365	11.2661	13.598	37.0365	3.07371e-08	22.9382	10.4604	6.73882	7.00641	13.5418	16.2365	37.0365	22.9382	7.00641	13.5418	11.2661	13.598	10.4604	6.73882	3.07371e-08
neg_260	160.972	35.8399	12.7654	94.1227	36.4626	7.8118	51.5945	66.4158	56.0035	127.535	51.5945	12.7654	66.4158	36.4626	56.0035	7.8118	127.535	94.1227	160.972	35.8399	10.1269	20.0618	226.969	14.9315	58.2782	22.71	3.07371e-08	3.07371e-08	25.0802	15.9261	10.1269	14.9315	22.71	25.0802	15.9261	20.0618	226.969	3.07371e-08	3.07371e-08	58.2782
neg_261	0.0356437	0.591527	3.07371e-08	0.697328	1.66416	3.07371e-08	3.25408	23.532	1.10961	0.122647	3.25408	3.07371e-08	23.532	1.66416	1.10961	3.07371e-08	0.122647	0.697328	0.0356437	0.591527	4478.89	5451.41	6.29381	6375.37	1.00312	6952.53	3.07371e-08	3.07371e-08	6099.66	5271.33	4478.89	6375.37	6952.53	6099.66	5271.33	5451.41	6.29381	3.07371e-08	3.07371e-08	1.00312
neg_262	3.07371e-08	64.4528	199.603	3.07371e-08	3.07371e-08	298.034	3.07371e-08	3.07371e-08	3.07371e-08	3.07371e-08	3.07371e-08	199.603	3.07371e-08	3.07371e-08	3.07371e-08	298.034	3.07371e-08	3.07371e-08	3.07371e-08	64.4528	6.54137	17.6873	3.07371e-08	3.59461	3.07371e-08	18.6366	272.236	475.698	17.2505	32.4792	6.54137	3.59461	18.6366	17.2505	32.4792	17.6873	3.07371e-08	272.236	475.698	3.07371e-08
neg_269	824.036	437.257	913.664	379.797	296.386	611.77	566.598	594.231	706.58	640.947	566.598	913.664	594.231	296.386	706.58	611.77	640.947	379.797	824.036	437.257	196.177	259.372	905.607	173.617	318.351	299.605	393.561	372.407	184.562	170.037	196.177	173.617	299.605	184.562	170.037	259.372	905.607	393.561	372.407	318.351
neg_27	3.07371e-08	18.9394	21.3657	6.55082	13.1209	24.461	10.9115	8.04335	7.5865	14.9617	10.9115	21.3657	8.04335	13.1209	7.5865	24.461	14.9617	6.55082	3.07371e-08	18.9394	11.6435	9.20299	15.2106	10.1236	7.97442	6.4981	10.5784	16.7838	8.49601	4.85894	11.6435	10.1236	6.4981	8.49601	4.85894	9.20299	15.2106	10.5784	16.7838	7.97442
neg_270	3.07371e-08	12.3906	16558.6	3.07371e-08	3.07371e-08	10092.6	3.07371e-08	3.07371e-08	3.07371e-08	139.784	3.07371e-08	16558.6	3.07371e-08	3.07371e-08	3.07371e-08	10092.6	139.784	3.07371e-08	3.07371e-08	12.3906	76.2336	38.3823	3.07371e-08	13.4867	3.07371e-08	112.185	9027.54	14867	104.51	85.8421	76.2336	13.4867	112.185	104.51	85.8421	38.3823	3.07371e-08	9027.54	14867	3.07371e-08
neg_271	743.082	352.915	3.07371e-08	554.347	482.664	3.07371e-08	512.219	447.14	573.916	723.882	512.219	3.07371e-08	447.14	482.664	573.916	3.07371e-08	723.882	554.347	743.082	352.915	3.07371e-08	3.07371e-08	857.852	3.07371e-08	510.315	3.07371e-08	3.07371e-08	3.07371e-08	3.07371e-08	3.07371e-08	3.07371e-08	3.07371e-08	3.07371e-08	3.07371e-08	3.07371e-08	3.07371e-08	857.852	3.07371e-08	3.07371e-08	510.315
neg_273	272.049	84.922	272.703	128.676	76.1007	152.007	185.903	252.415	219.136	177.814	185.903	272.703	252.415	76.1007	219.136	152.007	177.814	128.676	272.049	84.922	1890.39	2328.3	360.195	2714.29	147.335	2765.58	115.875	200.484	2538.09	2052.87	1890.39	2714.29	2765.58	2538.09	2052.87	2328.3	360.195	115.875	200.484	147.335
neg_276	132.47	67.4313	122.484	50.0825	51.4287	137.519	89.7807	90.4904	77.2735	107.738	89.7807	122.484	90.4904	51.4287	77.2735	137.519	107.738	50.0825	132.47	67.4313	20.1046	10.6235	199.564	14.5523	55.45	32.184	83.7571	57.9399	14.2188	6.64534	20.1046	14.5523	32.184	14.2188	6.64534	10.6235	199.564	83.7571	57.9399	55.45
neg_28	2.01406	32.5492	148.043	12.3704	27.2103	106.662	16.6972	11.159	7.37545	10.8575	16.6972	148.043	11.159	27.2103	7.37545	106.662	10.8575	12.3704	2.01406	32.5492	19.2984	9.74051	11.4295	11.8287	17.5398	10.0073	89.0029	89.1451	9.57577	9.47572	19.2984	11.8287	10.0073	9.57577	9.47572	9.74051	11.4295	89.0029	89.1451	17.5398
neg_281	448650	126110	1.04306e+06	90033	93388.6	691731	148214	355753	202298	131721	148214	1.04306e+06	355753	93388.6	202298	691731	131721	90033	448650	126110	17530.1	142565	678456	101442	438841	30338.2	85259.9	573788	166945	21730.2	17530.1	101442	30338.2	166945	21730.2	142565	678456	85259.9	573788	438841
neg_289	198.155	87.537	298.288	102.574	88.4485	263.516	128.733	144.877	173.881	190.684	128.733	298.288	144.877	88.4485	173.881	263.516	190.684	102.574	198.155	87.537	47.0153	67.8594	264.973	56.7647	111.35	69.2489	154.41	227.826	23.7308	34.8441	47.0153	56.7647	69.2489	23.7308	34.8441	67.8594	264.973	154.41	227.826	111.35
neg_29	3.07371e-08	20.5203	138.224	3.07371e-08	16.6288	27.3414	1.502	3.07371e-08	3.07371e-08	2.63653	1.502	138.224	3.07371e-08	16.6288	3.07371e-08	27.3414	2.63653	3.07371e-08	3.07371e-08	20.5203	11.4293	12.0152	2.83834	11.6185	3.07371e-08	17.6542	71.0886	44.9541	7.34272	17.1436	11.4293	11.6185	17.6542	7.34272	17.1436	12.0152	2.83834	71.0886	44.9541	3.07371e-08
neg_290	47.3752	35.1454	105.635	15.759	21.7478	59.037	46.5036	36.1107	33.4952	51.8269	46.5036	105.635	36.1107	21.7478	33.4952	59.037	51.8269	15.759	47.3752	35.1454	23.3145	18.9608	62.8165	26.2183	31.691	20.9038	42.6552	66.9603	13.7717	9.88233	23.3145	26.2183	20.9038	13.7717	9.88233	18.9608	62.8165	42.6552	66.9603	31.691
neg_291	85.2077	28.0446	92.3589	42.7781	23.9206	100.513	43.2355	48.8703	52.6345	61.5545	43.2355	92.3589	48.8703	23.9206	52.6345	100.513	61.5545	42.7781	85.2077	28.0446	15.8418	24.5178	90.8694	22.7069	31.5627	22.2487	73.9655	90.9405	3.07371e-08	12.178	15.8418	22.7069	22.2487	3.07371e-08	12.178	24.5178	90.8694	73.9655	90.9405	31.5627
neg_292	56.3406	45.1504	3.07371e-08	67.8147	50.8179	3.07371e-08	42.412	38.3473	50.9233	57.2703	42.412	3.07371e-08	38.3473	50.8179	50.9233	3.07371e-08	57.2703	67.8147	56.3406	45.1504	3.07371e-08	3.07371e-08	52.604	3.07371e-08	60.5289	3.07371e-08	3.07371e-08	3.07371e-08	3.07371e-08	3.07371e-08	3.07371e-08	3.07371e-08	3.07371e-08	3.07371e-08	3.07371e-08	3.07371e-08	52.604	3.07371e-08	3.07371e-08	60.5289
neg_293	83.3429	61.0947	3.07371e-08	114.639	84.4032	3.07371e-08	64.4824	57.0591	70.7174	63.2383	64.4824	3.07371e-08	57.0591	84.4032	70.7174	3.07371e-08	63.2383	114.639	83.3429	61.0947	3.07371e-08	3.07371e-08	60.9223	3.07371e-08	78.1915	3.07371e-08	3.07371e-08	3.07371e-08	3.07371e-08	3.07371e-08	3.07371e-08	3.07371e-08	3.07371e-08	3.07371e-08	3.07371e-08	3.07371e-08	60.9223	3.07371e-08	3.07371e-08	78.1915
neg_298	3.07371e-08	0.0446374	3.07371e-08	3.07371e-08	3.07371e-08	3.07371e-08	3.07371e-08	3.07371e-08	3.07371e-08	3.07371e-08	3.07371e-08	3.07371e-08	3.07371e-08	3.07371e-08	3.07371e-08	3.07371e-08	3.07371e-08	3.07371e-08	3.07371e-08	0.0446374	38.4222	55.237	3.07371e-08	52.305	3.07371e-08	67.1402	3.07371e-08	3.07371e-08	59.2887	59.51	38.4222	52.305	67.1402	59.2887	59.51	55.237	3.07371e-08	3.07371e-08	3.07371e-08	3.07371e-08
neg_299	3.07371e-08	1678.78	4.40305	3.07371e-08	506.746	28.0762	3.07371e-08	11.7518	259.97	880.893	3.07371e-08	4.40305	11.7518	506.746	259.97	28.0762	880.893	3.07371e-08	3.07371e-08	1678.78	812.483	360.771	383.036	736.311	434.09	1180.5	1646.21	635.846	134.204	205.705	812.483	736.311	1180.5	134.204	205.705	360.771	383.036	1646.21	635.846	434.09
neg_3	3.07371e-08	11.3172	1.06208	3.07371e-08	0.224018	3.07371e-08	3.07371e-08	3.07371e-08	3.07371e-08	3.07371e-08	3.07371e-08	1.06208	3.07371e-08	0.224018	3.07371e-08	3.07371e-08	3.07371e-08	3.07371e-08	3.07371e-08	11.3172	3.07371e-08	3.07371e-08	3.07371e-08	3.07371e-08	3.07371e-08	0.875817	3.07371e-08	3.07371e-08	1.3239	3.07371e-08	3.07371e-08	3.07371e-08	0.875817	1.3239	3.07371e-08	3.07371e-08	3.07371e-08	3.07371e-08	3.07371e-08	3.07371e-08
neg_30	46.0834	17.8101	11.963	30.8784	17.7913	62.9724	24.3188	36.5471	48.5048	15.6936	24.3188	11.963	36.5471	17.7913	48.5048	62.9724	15.6936	30.8784	46.0834	17.8101	1.11156	3.07371e-08	3.83522	3.07371e-08	50.8444	3.07371e-08	4.06377	5.0344	6.74172	3.07371e-08	1.11156	3.07371e-08	3.07371e-08	6.74172	3.07371e-08	3.07371e-08	3.83522	4.06377	5.0344	50.8444
neg_301	3.07371e-08	1610.3	3.07371e-08	3.07371e-08	72.4617	3.07371e-08	3.07371e-08	3.07371e-08	117.832	708.125	3.07371e-08	3.07371e-08	3.07371e-08	72.4617	117.832	3.07371e-08	708.125	3.07371e-08	3.07371e-08	1610.3	441.738	15.706	56.2441	3.07371e-08	319.516	926.909	2807.18	31.8925	130.053	3.07371e-08	441.738	3.07371e-08	926.909	130.053	3.07371e-08	15.706	56.2441	2807.18	31.8925	319.516
neg_302	91.1633	315.508	3.07371e-08	393.006	345.752	3.07371e-08	175.467	137.234	185.491	203.939	175.467	3.07371e-08	137.234	345.752	185.491	3.07371e-08	203.939	393.006	91.1633	315.508	3.07371e-08	3.07371e-08	147.178	3.07371e-08	218.125	3.07371e-08	41.9273	3.07371e-08	3.07371e-08	3.07371e-08	3.07371e-08	3.07371e-08	3.07371e-08	3.07371e-08	3.07371e-08	3.07371e-08	147.178	41.9273	3.07371e-08	218.125
neg_305	216.194	201.059	2743.43	133.727	197.723	1764.05	215.852	256.97	105.469	236.135	215.852	2743.43	256.97	197.723	105.469	1764.05	236.135	133.727	216.194	201.059	3.07371e-08	1.17523	176.687	3.07371e-08	177.458	3.07371e-08	1085.46	1804.25	0.694832	3.07371e-08	3.07371e-08	3.07371e-08	3.07371e-08	0.694832	3.07371e-08	1.17523	176.687	1085.46	1804.25	177.458
neg_306	416.004	473.501	3337.9	381.299	440.354	2317.25	345.686	352.595	427.31	542.49	345.686	3337.9	352.595	440.354	427.31	2317.25	542.49	381.299	416.004	473.501	3.07371e-08	3.07371e-08	463.317	3.07371e-08	417.861	3.07371e-08	1433.39	2394.88	3.07371e-08	3.07371e-08	3.07371e-08	3.07371e-08	3.07371e-08	3.07371e-08	3.07371e-08	3.07371e-08	463.317	1433.39	2394.88	417.861
neg_308	3.07371e-08	10.2528	3.07371e-08	3.07371e-08	2.23496	5.4927	3.07371e-08	3.07371e-08	3.07371e-08	5.03827	3.07371e-08	3.07371e-08	3.07371e-08	2.23496	3.07371e-08	5.4927	5.03827	3.07371e-08	3.07371e-08	10.2528	358.329	224.384	3.07371e-08	479.626	3.07371e-08	409.887	3.07371e-08	8.52081	386.231	241.071	358.329	479.626	409.887	386.231	241.071	224.384	3.07371e-08	3.07371e-08	8.52081	3.07371e-08
neg_313	409.364	172.327	497.033	150.15	147.232	264.068	211.61	222.844	264.321	181.044	211.61	497.033	222.844	147.232	264.321	264.068	181.044	150.15	409.364	172.327	106.632	86.2654	235.508	158.118	169.748	128.669	164.137	262.563	93.1125	65.4742	106.632	158.118	128.669	93.1125	65.4742	86.2654	235.508	164.137	262.563	169.748
neg_316	3.07371e-08	3.07371e-08	3.07371e-08	3.07371e-08	3.07371e-08	3.07371e-08	3.07371e-08	3.07371e-08	3.07371e-08	3.07371e-08	3.07371e-08	3.07371e-08	3.07371e-08	3.07371e-08	3.07371e-08	3.07371e-08	3.07371e-08	3.07371e-08	3.07371e-08	3.07371e-08	3.07371e-08	3.07371e-08	3.07371e-08	3.07371e-08	28.7485	2720.11	3.07371e-08	3.07371e-08	3.07371e-08	3.07371e-08	3.07371e-08	3.07371e-08	2720.11	3.07371e-08	3.07371e-08	3.07371e-08	3.07371e-08	3.07371e-08	3.07371e-08	28.7485
neg_317	11.2789	69.1914	3.07371e-08	50.4049	97.226	3.07371e-08	39.095	31.7338	46.1319	41.8996	39.095	3.07371e-08	31.7338	97.226	46.1319	3.07371e-08	41.8996	50.4049	11.2789	69.1914	3.07371e-08	3.07371e-08	30.3243	3.07371e-08	41.2715	3.07371e-08	3.07371e-08	3.07371e-08	3.07371e-08	3.07371e-08	3.07371e-08	3.07371e-08	3.07371e-08	3.07371e-08	3.07371e-08	3.07371e-08	30.3243	3.07371e-08	3.07371e-08	41.2715
neg_319	66.0653	149.387	45.3119	403.907	122.743	84.8424	522.421	52.2566	371.584	533.561	522.421	45.3119	52.2566	122.743	371.584	84.8424	533.561	403.907	66.0653	149.387	249.131	480.62	112.588	62.4137	48.217	38.6928	262.227	89.0364	515.05	301.35	249.131	62.4137	38.6928	515.05	301.35	480.62	112.588	262.227	89.0364	48.217
neg_322	145.772	387.503	3.07371e-08	377.663	503.114	4.90239	234.478	182.065	213.346	201.583	234.478	3.07371e-08	182.065	503.114	213.346	4.90239	201.583	377.663	145.772	387.503	3.07371e-08	3.07371e-08	126.599	3.07371e-08	264.202	3.07371e-08	62.7456	3.07371e-08	3.07371e-08	3.07371e-08	3.07371e-08	3.07371e-08	3.07371e-08	3.07371e-08	3.07371e-08	3.07371e-08	126.599	62.7456	3.07371e-08	264.202
neg_325	3.07371e-08	3.07371e-08	17.1654	3.07371e-08	3.07371e-08	125.702	3.07371e-08	3.07371e-08	3.07371e-08	1.48962	3.07371e-08	17.1654	3.07371e-08	3.07371e-08	3.07371e-08	125.702	1.48962	3.07371e-08	3.07371e-08	3.07371e-08	19.2217	51.6762	3.07371e-08	12.9163	27.125	0.7359	238.811	491.534	3.07371e-08	264.094	19.2217	12.9163	0.7359	3.07371e-08	264.094	51.6762	3.07371e-08	238.811	491.534	27.125
neg_327	3.07371e-08	3.07371e-08	3.07371e-08	3.07371e-08	3.07371e-08	3.07371e-08	3.07371e-08	3.07371e-08	3.07371e-08	3.07371e-08	3.07371e-08	3.07371e-08	3.07371e-08	3.07371e-08	3.07371e-08	3.07371e-08	3.07371e-08	3.07371e-08	3.07371e-08	3.07371e-08	212.743	101.938	3.07371e-08	294.924	3.07371e-08	186.385	3.07371e-08	3.07371e-08	189.407	135.266	212.743	294.924	186.385	189.407	135.266	101.938	3.07371e-08	3.07371e-08	3.07371e-08	3.07371e-08
neg_328	3.07371e-08	3.07371e-08	13.9842	3.07371e-08	3.07371e-08	10.4524	3.07371e-08	3.07371e-08	3.07371e-08	3.07371e-08	3.07371e-08	13.9842	3.07371e-08	3.07371e-08	3.07371e-08	10.4524	3.07371e-08	3.07371e-08	3.07371e-08	3.07371e-08	185.493	169.648	3.07371e-08	206.094	3.07371e-08	178.467	13.9783	26.0376	224.113	192.177	185.493	206.094	178.467	224.113	192.177	169.648	3.07371e-08	13.9783	26.0376	3.07371e-08
neg_336	3.07371e-08	3.07371e-08	176.213	3.07371e-08	1.49088	745.729	3.07371e-08	3.07371e-08	17.0593	7.69713	3.07371e-08	176.213	3.07371e-08	1.49088	17.0593	745.729	7.69713	3.07371e-08	3.07371e-08	3.07371e-08	188.926	182.085	3.07371e-08	2353.59	113.139	2.02785	1175.29	2070.81	3.07371e-08	958.28	188.926	2353.59	2.02785	3.07371e-08	958.28	182.085	3.07371e-08	1175.29	2070.81	113.139
neg_337	215.695	160.478	825.935	741.631	203.576	613.988	470.508	258.21	439.874	399.276	470.508	825.935	258.21	203.576	439.874	613.988	399.276	741.631	215.695	160.478	3.07371e-08	3.21568	225.077	3.07371e-08	140.447	3.07371e-08	1210.45	1113.2	2.83155	3.07371e-08	3.07371e-08	3.07371e-08	3.07371e-08	2.83155	3.07371e-08	3.21568	225.077	1210.45	1113.2	140.447
neg_338	3.07371e-08	3.07371e-08	390.195	3.07371e-08	11.5059	1006.38	1.62169	3.07371e-08	71.7347	91.9192	1.62169	390.195	3.07371e-08	11.5059	71.7347	1006.38	91.9192	3.07371e-08	3.07371e-08	3.07371e-08	304.317	194.499	22.3276	6041.19	77.0199	2.30968	910.456	1054.02	3.07371e-08	732.709	304.317	6041.19	2.30968	3.07371e-08	732.709	194.499	22.3276	910.456	1054.02	77.0199
neg_339	3.07371e-08	3.07371e-08	3.07371e-08	3.07371e-08	3.07371e-08	3.07371e-08	3.07371e-08	3.07371e-08	3.07371e-08	3.07371e-08	3.07371e-08	3.07371e-08	3.07371e-08	3.07371e-08	3.07371e-08	3.07371e-08	3.07371e-08	3.07371e-08	3.07371e-08	3.07371e-08	254.557	157.795	3.07371e-08	215.075	3.07371e-08	108.79	3.07371e-08	3.07371e-08	116.539	70.7249	254.557	215.075	108.79	116.539	70.7249	157.795	3.07371e-08	3.07371e-08	3.07371e-08	3.07371e-08
neg_342	3.07371e-08	3.07371e-08	3.07371e-08	3.07371e-08	3.07371e-08	3.07371e-08	3.07371e-08	3.07371e-08	3.07371e-08	3.07371e-08	3.07371e-08	3.07371e-08	3.07371e-08	3.07371e-08	3.07371e-08	3.07371e-08	3.07371e-08	3.07371e-08	3.07371e-08	3.07371e-08	77.4618	3.07371e-08	3.07371e-08	3.07371e-08	3.07371e-08	3.07371e-08	3.07371e-08	3.07371e-08	3.07371e-08	3.07371e-08	77.4618	3.07371e-08	3.07371e-08	3.07371e-08	3.07371e-08	3.07371e-08	3.07371e-08	3.07371e-08	3.07371e-08	3.07371e-08
neg_352	3.07371e-08	3.07371e-08	3.07371e-08	3.07371e-08	3.07371e-08	3.07371e-08	3.07371e-08	3.07371e-08	3.07371e-08	3.07371e-08	3.07371e-08	3.07371e-08	3.07371e-08	3.07371e-08	3.07371e-08	3.07371e-08	3.07371e-08	3.07371e-08	3.07371e-08	3.07371e-08	3.07371e-08	3.07371e-08	3.07371e-08	3.07371e-08	3.07371e-08	3.56009	3.07371e-08	3.07371e-08	3.07371e-08	3.07371e-08	3.07371e-08	3.07371e-08	3.56009	3.07371e-08	3.07371e-08	3.07371e-08	3.07371e-08	3.07371e-08	3.07371e-08	3.07371e-08
neg_355	78.2348	267.798	3.07371e-08	190.308	339.152	5.32074	144.546	118.544	155.855	175.134	144.546	3.07371e-08	118.544	339.152	155.855	5.32074	175.134	190.308	78.2348	267.798	3.07371e-08	3.07371e-08	144.443	3.07371e-08	178.289	3.07371e-08	25.8065	3.07371e-08	3.07371e-08	3.07371e-08	3.07371e-08	3.07371e-08	3.07371e-08	3.07371e-08	3.07371e-08	3.07371e-08	144.443	25.8065	3.07371e-08	178.289
neg_356	3.07371e-08	3.07371e-08	3.07371e-08	3.07371e-08	3.07371e-08	3.07371e-08	3.07371e-08	3.07371e-08	3.07371e-08	3.07371e-08	3.07371e-08	3.07371e-08	3.07371e-08	3.07371e-08	3.07371e-08	3.07371e-08	3.07371e-08	3.07371e-08	3.07371e-08	3.07371e-08	31.7065	20.2147	3.07371e-08	38.4709	3.07371e-08	30.8215	3.07371e-08	3.07371e-08	30.1069	43.2067	31.7065	38.4709	30.8215	30.1069	43.2067	20.2147	3.07371e-08	3.07371e-08	3.07371e-08	3.07371e-08
neg_357	3.07371e-08	3.07371e-08	3.07371e-08	3.07371e-08	0.0302284	3.07371e-08	0.0191782	3.07371e-08	3.07371e-08	3.07371e-08	0.0191782	3.07371e-08	3.07371e-08	0.0302284	3.07371e-08	3.07371e-08	3.07371e-08	3.07371e-08	3.07371e-08	3.07371e-08	135.662	111.189	3.07371e-08	194.137	0.0350195	168.23	3.07371e-08	3.07371e-08	156.419	139.373	135.662	194.137	168.23	156.419	139.373	111.189	3.07371e-08	3.07371e-08	3.07371e-08	0.0350195
neg_358	71.9009	89.6714	264.553	84.1002	82.0289	247.545	69.2207	56.5482	73.7966	111.466	69.2207	264.553	56.5482	82.0289	73.7966	247.545	111.466	84.1002	71.9009	89.6714	3.07371e-08	3.07371e-08	74.1526	3.07371e-08	70.681	3.07371e-08	187.512	286.075	3.07371e-08	3.07371e-08	3.07371e-08	3.07371e-08	3.07371e-08	3.07371e-08	3.07371e-08	3.07371e-08	74.1526	187.512	286.075	70.681
neg_362	3.07371e-08	3.07371e-08	84.6471	3.07371e-08	3.07371e-08	19.1788	3.07371e-08	3.07371e-08	3.07371e-08	3.07371e-08	3.07371e-08	84.6471	3.07371e-08	3.07371e-08	3.07371e-08	19.1788	3.07371e-08	3.07371e-08	3.07371e-08	3.07371e-08	459.834	243.998	3.07371e-08	583.175	3.07371e-08	452.226	74.1199	42.3649	490.055	296.606	459.834	583.175	452.226	490.055	296.606	243.998	3.07371e-08	74.1199	42.3649	3.07371e-08
neg_364	3.07371e-08	75.1085	4.43434	140.187	48.1564	11.2745	234.826	3.07371e-08	111.412	138	234.826	4.43434	3.07371e-08	48.1564	111.412	11.2745	138	140.187	3.07371e-08	75.1085	169.915	163.868	15.1777	46.1619	8.46452	21.7538	111.942	3.07371e-08	328.089	160.992	169.915	46.1619	21.7538	328.089	160.992	163.868	15.1777	111.942	3.07371e-08	8.46452
neg_365	88.0395	89.1325	3.07371e-08	71.6161	83.1629	3.07371e-08	77.0646	68.298	90.531	82.5537	77.0646	3.07371e-08	68.298	83.1629	90.531	3.07371e-08	82.5537	71.6161	88.0395	89.1325	3.07371e-08	3.07371e-08	101.833	3.07371e-08	83.4463	3.07371e-08	3.07371e-08	3.07371e-08	3.07371e-08	3.07371e-08	3.07371e-08	3.07371e-08	3.07371e-08	3.07371e-08	3.07371e-08	3.07371e-08	101.833	3.07371e-08	3.07371e-08	83.4463
neg_368	3.07371e-08	20.1286	87.2792	3.07371e-08	101.829	543.25	3.07371e-08	2.17402	43.4407	77.0462	3.07371e-08	87.2792	2.17402	101.829	43.4407	543.25	77.0462	3.07371e-08	3.07371e-08	20.1286	492.529	323.089	92.0941	106.047	245.226	339.841	695.875	519.922	3.07371e-08	922.619	492.529	106.047	339.841	3.07371e-08	922.619	323.089	92.0941	695.875	519.922	245.226
neg_370	3.07371e-08	3.07371e-08	3.07371e-08	3.07371e-08	3.07371e-08	3.07371e-08	3.07371e-08	3.07371e-08	3.07371e-08	3.07371e-08	3.07371e-08	3.07371e-08	3.07371e-08	3.07371e-08	3.07371e-08	3.07371e-08	3.07371e-08	3.07371e-08	3.07371e-08	3.07371e-08	212.321	58.4476	3.07371e-08	276.632	3.07371e-08	71.7335	3.07371e-08	3.07371e-08	96.1222	100.037	212.321	276.632	71.7335	96.1222	100.037	58.4476	3.07371e-08	3.07371e-08	3.07371e-08	3.07371e-08
neg_371	3.07371e-08	9.84793	1276.18	111.888	1777.72	60.3422	8.72355	319.75	158.621	673.564	8.72355	1276.18	319.75	1777.72	158.621	60.3422	673.564	111.888	3.07371e-08	9.84793	2972.68	378.04	222.679	36.0865	151.733	263.912	1595.61	114.867	34.0922	571.844	2972.68	36.0865	263.912	34.0922	571.844	378.04	222.679	1595.61	114.867	151.733
neg_372	3.07371e-08	1.49254	621.964	51.4112	906.962	28.095	3.69552	156.168	79.4326	325.092	3.69552	621.964	156.168	906.962	79.4326	28.095	325.092	51.4112	3.07371e-08	1.49254	1637.32	193.4	104.066	13.198	80.3221	121.633	824.093	47.0029	8.1622	287.825	1637.32	13.198	121.633	8.1622	287.825	193.4	104.066	824.093	47.0029	80.3221
neg_376	3.07371e-08	3.07371e-08	3.07371e-08	3.07371e-08	3.07371e-08	3.07371e-08	3.07371e-08	3.07371e-08	3.07371e-08	3.07371e-08	3.07371e-08	3.07371e-08	3.07371e-08	3.07371e-08	3.07371e-08	3.07371e-08	3.07371e-08	3.07371e-08	3.07371e-08	3.07371e-08	171.24	150.999	3.07371e-08	229.56	3.07371e-08	211.551	3.07371e-08	3.07371e-08	172.937	193.811	171.24	229.56	211.551	172.937	193.811	150.999	3.07371e-08	3.07371e-08	3.07371e-08	3.07371e-08
neg_377	3.07371e-08	3.07371e-08	3.07371e-08	3.07371e-08	3.07371e-08	3.07371e-08	3.07371e-08	3.07371e-08	3.07371e-08	3.07371e-08	3.07371e-08	3.07371e-08	3.07371e-08	3.07371e-08	3.07371e-08	3.07371e-08	3.07371e-08	3.07371e-08	3.07371e-08	3.07371e-08	60.1523	54.9815	3.07371e-08	77.649	3.07371e-08	125.672	3.07371e-08	3.07371e-08	87.1603	111.222	60.1523	77.649	125.672	87.1603	111.222	54.9815	3.07371e-08	3.07371e-08	3.07371e-08	3.07371e-08
neg_378	3.07371e-08	81.5017	263.149	1.67865	229.777	485.902	34.9216	24.7677	128.927	211.252	34.9216	263.149	24.7677	229.777	128.927	485.902	211.252	1.67865	3.07371e-08	81.5017	605.823	232.63	321.376	591.905	121.915	396.307	281.298	199.597	3.07371e-08	317.022	605.823	591.905	396.307	3.07371e-08	317.022	232.63	321.376	281.298	199.597	121.915
neg_38	67.5266	24.146	36.367	29.1473	22.4961	54.261	36.615	39.6411	57.2004	40.5911	36.615	36.367	39.6411	22.4961	57.2004	54.261	40.5911	29.1473	67.5266	24.146	15.3084	15.234	49.8655	18.5758	36.6397	17.6536	10.984	20.4891	16.4291	8.3869	15.3084	18.5758	17.6536	16.4291	8.3869	15.234	49.8655	10.984	20.4891	36.6397
neg_380	81.8166	103.816	281.788	199.033	89.2803	328.839	162.639	95.5033	158.579	198.298	162.639	281.788	95.5033	89.2803	158.579	328.839	198.298	199.033	81.8166	103.816	3.07371e-08	0.698074	98.5638	3.07371e-08	98.9419	3.07371e-08	307.789	282.6	0.816567	3.07371e-08	3.07371e-08	3.07371e-08	3.07371e-08	0.816567	3.07371e-08	0.698074	98.5638	307.789	282.6	98.9419
neg_382	51.1017	291.296	3.07371e-08	164.737	376.617	4.50608	114.928	101.631	135.986	140.432	114.928	3.07371e-08	101.631	376.617	135.986	4.50608	140.432	164.737	51.1017	291.296	3.07371e-08	3.07371e-08	126.172	3.07371e-08	204.294	3.07371e-08	38.2259	3.07371e-08	3.07371e-08	3.07371e-08	3.07371e-08	3.07371e-08	3.07371e-08	3.07371e-08	3.07371e-08	3.07371e-08	126.172	38.2259	3.07371e-08	204.294
neg_384	3.07371e-08	12.5421	14.0503	3.07371e-08	154.878	3.37566	1.16685	29.2111	3.07371e-08	85.5997	1.16685	14.0503	29.2111	154.878	3.07371e-08	3.37566	85.5997	3.07371e-08	3.07371e-08	12.5421	12.0257	224.797	16.7273	29.2586	10.077	40.2703	107.266	3.07371e-08	3.07371e-08	81.9638	12.0257	29.2586	40.2703	3.07371e-08	81.9638	224.797	16.7273	107.266	3.07371e-08	10.077
neg_385	3.07371e-08	10.1666	3.00859	3.07371e-08	76.0377	3.715	3.07371e-08	11.6577	3.07371e-08	43.5816	3.07371e-08	3.00859	11.6577	76.0377	3.07371e-08	3.715	43.5816	3.07371e-08	3.07371e-08	10.1666	5.51973	114.269	3.07371e-08	12.6144	5.04079	15.5871	42.1334	3.07371e-08	3.07371e-08	33.2134	5.51973	12.6144	15.5871	3.07371e-08	33.2134	114.269	3.07371e-08	42.1334	3.07371e-08	5.04079
neg_388	3.07371e-08	3.07371e-08	3.07371e-08	3.07371e-08	3.07371e-08	3.07371e-08	3.07371e-08	3.07371e-08	3.07371e-08	3.07371e-08	3.07371e-08	3.07371e-08	3.07371e-08	3.07371e-08	3.07371e-08	3.07371e-08	3.07371e-08	3.07371e-08	3.07371e-08	3.07371e-08	3.07371e-08	3.07371e-08	3.07371e-08	3.07371e-08	188.747	14302.5	3.07371e-08	3.07371e-08	3.07371e-08	3.07371e-08	3.07371e-08	3.07371e-08	14302.5	3.07371e-08	3.07371e-08	3.07371e-08	3.07371e-08	3.07371e-08	3.07371e-08	188.747
neg_389	3.07371e-08	3.07371e-08	20.6742	3.07371e-08	3.07371e-08	23.4159	3.07371e-08	3.07371e-08	3.07371e-08	3.07371e-08	3.07371e-08	20.6742	3.07371e-08	3.07371e-08	3.07371e-08	23.4159	3.07371e-08	3.07371e-08	3.07371e-08	3.07371e-08	126.116	118.51	3.07371e-08	124.493	3.07371e-08	48.3867	28.4952	17.6831	118.419	117.407	126.116	124.493	48.3867	118.419	117.407	118.51	3.07371e-08	28.4952	17.6831	3.07371e-08
neg_390	3.07371e-08	3.07371e-08	3.07371e-08	3.07371e-08	3.07371e-08	3.07371e-08	3.07371e-08	3.07371e-08	3.07371e-08	3.07371e-08	3.07371e-08	3.07371e-08	3.07371e-08	3.07371e-08	3.07371e-08	3.07371e-08	3.07371e-08	3.07371e-08	3.07371e-08	3.07371e-08	196.886	159.397	3.07371e-08	204.503	3.07371e-08	275.688	3.07371e-08	3.07371e-08	120.018	18.6985	196.886	204.503	275.688	120.018	18.6985	159.397	3.07371e-08	3.07371e-08	3.07371e-08	3.07371e-08
neg_394	3.07371e-08	403.24	3.07371e-08	110.203	73.2292	3.07371e-08	3.07371e-08	24.7213	3.07371e-08	74.6391	3.07371e-08	3.07371e-08	24.7213	73.2292	3.07371e-08	3.07371e-08	74.6391	110.203	3.07371e-08	403.24	17.271	5.17229	3.07371e-08	6.77712	4.0163	3.07371e-08	4444.15	3.07371e-08	508.485	3.07371e-08	17.271	6.77712	3.07371e-08	508.485	3.07371e-08	5.17229	3.07371e-08	4444.15	3.07371e-08	4.0163
neg_395	3.07371e-08	83.2899	367.277	7.23786	278.256	587.45	34.2571	22.4845	195.463	234.456	34.2571	367.277	22.4845	278.256	195.463	587.45	234.456	7.23786	3.07371e-08	83.2899	1003.53	380.366	647.841	915.083	81.3306	158.052	160.386	390.743	3.07371e-08	221.069	1003.53	915.083	158.052	3.07371e-08	221.069	380.366	647.841	160.386	390.743	81.3306
neg_396	3.07371e-08	340.533	1599.37	37.0871	1455.3	2737.64	133.318	101.022	830.903	1144.47	133.318	1599.37	101.022	1455.3	830.903	2737.64	1144.47	37.0871	3.07371e-08	340.533	5668.2	1792.96	2845.16	4757.08	344.327	1111.53	791.868	757.426	3.07371e-08	1265.97	5668.2	4757.08	1111.53	3.07371e-08	1265.97	1792.96	2845.16	791.868	757.426	344.327
neg_4	3.07371e-08	22.9218	3.07371e-08	3.07371e-08	3.07371e-08	3.07371e-08	3.07371e-08	3.07371e-08	3.07371e-08	3.07371e-08	3.07371e-08	3.07371e-08	3.07371e-08	3.07371e-08	3.07371e-08	3.07371e-08	3.07371e-08	3.07371e-08	3.07371e-08	22.9218	3.07371e-08	3.07371e-08	3.07371e-08	3.07371e-08	3.07371e-08	0.540138	3.07371e-08	3.07371e-08	1.20761	3.07371e-08	3.07371e-08	3.07371e-08	0.540138	1.20761	3.07371e-08	3.07371e-08	3.07371e-08	3.07371e-08	3.07371e-08	3.07371e-08
neg_401	3.07371e-08	3.07371e-08	3.07371e-08	3.07371e-08	3.07371e-08	3.07371e-08	3.07371e-08	3.07371e-08	3.07371e-08	3.07371e-08	3.07371e-08	3.07371e-08	3.07371e-08	3.07371e-08	3.07371e-08	3.07371e-08	3.07371e-08	3.07371e-08	3.07371e-08	3.07371e-08	35.0561	30.0734	3.07371e-08	46.92	3.07371e-08	18.9011	3.07371e-08	3.07371e-08	37.72	38.1178	35.0561	46.92	18.9011	37.72	38.1178	30.0734	3.07371e-08	3.07371e-08	3.07371e-08	3.07371e-08
neg_402	3.07371e-08	3.07371e-08	5.44422	12.3024	3.07371e-08	3.07371e-08	3.07371e-08	3.07371e-08	3.07371e-08	56.3543	3.07371e-08	5.44422	3.07371e-08	3.07371e-08	3.07371e-08	3.07371e-08	56.3543	12.3024	3.07371e-08	3.07371e-08	3.07371e-08	34.1445	3.07371e-08	127.97	3.07371e-08	3.70841	2137.66	3.07371e-08	2.13006	3.07371e-08	3.07371e-08	127.97	3.70841	2.13006	3.07371e-08	34.1445	3.07371e-08	2137.66	3.07371e-08	3.07371e-08
neg_403	10.6473	24.3589	11.3794	51.4529	16.7659	23.2302	63.1047	10.4192	40.1566	60.6609	63.1047	11.3794	10.4192	16.7659	40.1566	23.2302	60.6609	51.4529	10.6473	24.3589	32.6722	51.2482	17.3537	10.8673	8.83009	2.50057	43.8104	20.9661	50.3361	27.6147	32.6722	10.8673	2.50057	50.3361	27.6147	51.2482	17.3537	43.8104	20.9661	8.83009
neg_404	3.07371e-08	1.50173	3.07371e-08	3.07371e-08	1.0818	3.07371e-08	3.07371e-08	3.07371e-08	0.585174	3.07371e-08	3.07371e-08	3.07371e-08	3.07371e-08	1.0818	0.585174	3.07371e-08	3.07371e-08	3.07371e-08	3.07371e-08	1.50173	165.436	134.548	3.07371e-08	214.024	3.07371e-08	105.434	3.07371e-08	3.07371e-08	176.887	148.461	165.436	214.024	105.434	176.887	148.461	134.548	3.07371e-08	3.07371e-08	3.07371e-08	3.07371e-08
neg_405	46.0124	214.743	81.5304	471.374	154.438	134.935	518.546	57.1395	397.545	504.455	518.546	81.5304	57.1395	154.438	397.545	134.935	504.455	471.374	46.0124	214.743	344.383	562.667	127.024	76.5749	61.9124	17.0324	319.939	124.373	855.674	531.184	344.383	76.5749	17.0324	855.674	531.184	562.667	127.024	319.939	124.373	61.9124
neg_407	1.91853	33.7114	2.21776	37.4882	7.81361	5.19064	69.7745	4.07879	46.4084	52.9598	69.7745	2.21776	4.07879	7.81361	46.4084	5.19064	52.9598	37.4882	1.91853	33.7114	40.3515	21.0499	3.65181	3.07371e-08	6.08121	3.07371e-08	27.5011	14.0853	82.3205	44.2736	40.3515	3.07371e-08	3.07371e-08	82.3205	44.2736	21.0499	3.65181	27.5011	14.0853	6.08121
neg_408	47.4761	47.0232	3.07371e-08	45.5511	49.3005	3.07371e-08	35.0697	33.7541	43.0634	37.3275	35.0697	3.07371e-08	33.7541	49.3005	43.0634	3.07371e-08	37.3275	45.5511	47.4761	47.0232	3.07371e-08	3.07371e-08	43.8113	3.07371e-08	51.1484	3.07371e-08	3.07371e-08	3.07371e-08	3.07371e-08	3.07371e-08	3.07371e-08	3.07371e-08	3.07371e-08	3.07371e-08	3.07371e-08	3.07371e-08	43.8113	3.07371e-08	3.07371e-08	51.1484
neg_410	3.07371e-08	3.07371e-08	3.07371e-08	3.07371e-08	3.07371e-08	3.07371e-08	3.07371e-08	3.07371e-08	3.07371e-08	3.07371e-08	3.07371e-08	3.07371e-08	3.07371e-08	3.07371e-08	3.07371e-08	3.07371e-08	3.07371e-08	3.07371e-08	3.07371e-08	3.07371e-08	3.07371e-08	3.07371e-08	3.07371e-08	3.07371e-08	3.07371e-08	3.07371e-08	3.07371e-08	3.07371e-08	3.07371e-08	3.07371e-08	3.07371e-08	3.07371e-08	3.07371e-08	3.07371e-08	3.07371e-08	3.07371e-08	3.07371e-08	3.07371e-08	3.07371e-08	3.07371e-08
neg_411	3.07371e-08	3.07371e-08	15.6839	3.07371e-08	3.07371e-08	3.07371e-08	3.07371e-08	3.07371e-08	3.07371e-08	3.07371e-08	3.07371e-08	15.6839	3.07371e-08	3.07371e-08	3.07371e-08	3.07371e-08	3.07371e-08	3.07371e-08	3.07371e-08	3.07371e-08	3.07371e-08	3.07371e-08	3.07371e-08	3.07371e-08	98.588	34577.6	3.07371e-08	3.07371e-08	3.07371e-08	3.07371e-08	3.07371e-08	3.07371e-08	34577.6	3.07371e-08	3.07371e-08	3.07371e-08	3.07371e-08	3.07371e-08	3.07371e-08	98.588
neg_412	44.4958	177.798	3.07371e-08	116.548	200.763	3.07371e-08	79.5461	71.2808	83.6262	76.0438	79.5461	3.07371e-08	71.2808	200.763	83.6262	3.07371e-08	76.0438	116.548	44.4958	177.798	3.07371e-08	3.07371e-08	67.8629	3.07371e-08	134.598	3.07371e-08	11.1808	3.07371e-08	3.07371e-08	3.07371e-08	3.07371e-08	3.07371e-08	3.07371e-08	3.07371e-08	3.07371e-08	3.07371e-08	67.8629	11.1808	3.07371e-08	134.598
neg_413	0.976068	11.9404	3.07371e-08	7.12686	19.3078	18.3169	4.20634	0.804715	3.07371e-08	2.01049	4.20634	3.07371e-08	0.804715	19.3078	3.07371e-08	18.3169	2.01049	7.12686	0.976068	11.9404	13.1536	20.4528	3.07371e-08	0.692373	1.2931	0.964241	3.07371e-08	3.07371e-08	41.4583	57.7349	13.1536	0.692373	0.964241	41.4583	57.7349	20.4528	3.07371e-08	3.07371e-08	3.07371e-08	1.2931
neg_415	21.5084	33.9892	3.07371e-08	32.6366	36.3482	3.07371e-08	11.5364	18.9559	25.6468	25.0518	11.5364	3.07371e-08	18.9559	36.3482	25.6468	3.07371e-08	25.0518	32.6366	21.5084	33.9892	3.07371e-08	3.07371e-08	25.9831	3.07371e-08	38.2435	3.07371e-08	3.07371e-08	3.07371e-08	3.07371e-08	3.07371e-08	3.07371e-08	3.07371e-08	3.07371e-08	3.07371e-08	3.07371e-08	3.07371e-08	25.9831	3.07371e-08	3.07371e-08	38.2435
neg_416	80.3436	128.865	400.634	230.727	122.507	410.602	200.535	114.496	188.798	222.601	200.535	400.634	114.496	122.507	188.798	410.602	222.601	230.727	80.3436	128.865	2.92269	3.43178	119.899	3.07371e-08	118.342	0.143426	404.674	388.925	8.69384	4.95936	2.92269	3.07371e-08	0.143426	8.69384	4.95936	3.43178	119.899	404.674	388.925	118.342
neg_417	3.07371e-08	3.07371e-08	3.07371e-08	3.07371e-08	3.07371e-08	3.07371e-08	3.07371e-08	3.07371e-08	3.07371e-08	3.07371e-08	3.07371e-08	3.07371e-08	3.07371e-08	3.07371e-08	3.07371e-08	3.07371e-08	3.07371e-08	3.07371e-08	3.07371e-08	3.07371e-08	150.867	153.881	3.07371e-08	221.979	3.07371e-08	185.856	3.07371e-08	3.07371e-08	179.848	177.981	150.867	221.979	185.856	179.848	177.981	153.881	3.07371e-08	3.07371e-08	3.07371e-08	3.07371e-08
neg_418	3.07371e-08	3.07371e-08	20.6092	3.07371e-08	3.07371e-08	17.4079	3.07371e-08	3.07371e-08	3.07371e-08	3.07371e-08	3.07371e-08	20.6092	3.07371e-08	3.07371e-08	3.07371e-08	17.4079	3.07371e-08	3.07371e-08	3.07371e-08	3.07371e-08	109.341	116.407	3.07371e-08	110.913	3.07371e-08	57.6969	25.6947	6.92161	141.62	120.423	109.341	110.913	57.6969	141.62	120.423	116.407	3.07371e-08	25.6947	6.92161	3.07371e-08
neg_419	435.024	411.275	3.07371e-08	350.804	338.126	28.7417	302.381	312.005	351.396	363.721	302.381	3.07371e-08	312.005	338.126	351.396	28.7417	363.721	350.804	435.024	411.275	3.07371e-08	3.07371e-08	430.385	3.07371e-08	412.76	3.07371e-08	42.0366	3.07371e-08	3.07371e-08	3.07371e-08	3.07371e-08	3.07371e-08	3.07371e-08	3.07371e-08	3.07371e-08	3.07371e-08	430.385	42.0366	3.07371e-08	412.76
neg_423	2.64092	45.5495	37.6637	10.0729	66.9588	104.049	11.1808	19.4155	3.07371e-08	4.58117	11.1808	37.6637	19.4155	66.9588	3.07371e-08	104.049	4.58117	10.0729	2.64092	45.5495	30.0965	26.9751	7.77209	1.72828	12.2957	9.69183	13.8253	7.20404	35.9695	69.2613	30.0965	1.72828	9.69183	35.9695	69.2613	26.9751	7.77209	13.8253	7.20404	12.2957
neg_424	3.07371e-08	3.07371e-08	3.07371e-08	3.07371e-08	3.07371e-08	3.07371e-08	3.07371e-08	3.07371e-08	3.07371e-08	3.07371e-08	3.07371e-08	3.07371e-08	3.07371e-08	3.07371e-08	3.07371e-08	3.07371e-08	3.07371e-08	3.07371e-08	3.07371e-08	3.07371e-08	191.833	173.611	3.07371e-08	261.982	3.07371e-08	176.779	3.07371e-08	3.07371e-08	223.013	202.217	191.833	261.982	176.779	223.013	202.217	173.611	3.07371e-08	3.07371e-08	3.07371e-08	3.07371e-08
neg_426	3.07371e-08	3.07371e-08	3.07371e-08	4.97032	1.17874	7.43511	3.07371e-08	3.07371e-08	3.07371e-08	3.07371e-08	3.07371e-08	3.07371e-08	3.07371e-08	1.17874	3.07371e-08	7.43511	3.07371e-08	4.97032	3.07371e-08	3.07371e-08	12.4596	27.8314	3.07371e-08	3.07371e-08	3.07371e-08	3.07371e-08	3.07371e-08	3.07371e-08	65.1266	74.134	12.4596	3.07371e-08	3.07371e-08	65.1266	74.134	27.8314	3.07371e-08	3.07371e-08	3.07371e-08	3.07371e-08
neg_427	260.501	391.769	3.07371e-08	202.743	326.007	32.1535	233.933	228.96	166.474	249.182	233.933	3.07371e-08	228.96	326.007	166.474	32.1535	249.182	202.743	260.501	391.769	3.07371e-08	3.07371e-08	309.555	3.07371e-08	333.338	3.07371e-08	67.6182	3.07371e-08	3.07371e-08	3.07371e-08	3.07371e-08	3.07371e-08	3.07371e-08	3.07371e-08	3.07371e-08	3.07371e-08	309.555	67.6182	3.07371e-08	333.338
neg_428	1451.62	1398.12	4400.59	708.435	1178.31	3216.63	1161.84	1494.89	709.111	1186.37	1161.84	4400.59	1494.89	1178.31	709.111	3216.63	1186.37	708.435	1451.62	1398.12	419.098	330.424	1404.88	553.528	1032.03	365.51	2033.65	2575.64	441.732	304.658	419.098	553.528	365.51	441.732	304.658	330.424	1404.88	2033.65	2575.64	1032.03
neg_429	120.021	150.191	441.187	55.4948	94.6862	316.681	106.11	127.06	69.5609	113.601	106.11	441.187	127.06	94.6862	69.5609	316.681	113.601	55.4948	120.021	150.191	53.8898	36.8835	138.016	77.457	88.2027	19.8384	187.317	253.081	34.2424	30.1515	53.8898	77.457	19.8384	34.2424	30.1515	36.8835	138.016	187.317	253.081	88.2027
neg_430	65.1781	60.7136	1174.05	47.3655	75.2934	128.729	44.5359	89.835	51.0161	194.565	44.5359	1174.05	89.835	75.2934	51.0161	128.729	194.565	47.3655	65.1781	60.7136	127.32	46.477	45.3256	36.2868	65.1111	56.1106	953.359	225.366	42.7654	113.995	127.32	36.2868	56.1106	42.7654	113.995	46.477	45.3256	953.359	225.366	65.1111
neg_432	0.962779	12.8295	1.63194	45.1396	12.7973	2.81851	36.9539	1.11465	26.784	31.9984	36.9539	1.63194	1.11465	12.7973	26.784	2.81851	31.9984	45.1396	0.962779	12.8295	24.0905	25.1535	5.31003	3.07371e-08	3.07371e-08	3.07371e-08	9.76366	3.07371e-08	71.8953	54.2705	24.0905	3.07371e-08	3.07371e-08	71.8953	54.2705	25.1535	5.31003	9.76366	3.07371e-08	3.07371e-08
neg_435	83.3887	136.769	3.07371e-08	97.4888	127.754	3.07371e-08	84.9446	106.068	115.948	115.979	84.9446	3.07371e-08	106.068	127.754	115.948	3.07371e-08	115.979	97.4888	83.3887	136.769	3.07371e-08	3.07371e-08	119.397	3.07371e-08	136.417	3.07371e-08	3.70337	3.07371e-08	3.07371e-08	3.07371e-08	3.07371e-08	3.07371e-08	3.07371e-08	3.07371e-08	3.07371e-08	3.07371e-08	119.397	3.70337	3.07371e-08	136.417
neg_436	31.0808	25.6618	3.07371e-08	32.7786	31.8734	3.07371e-08	21.0462	20.9037	23.0257	16.0465	21.0462	3.07371e-08	20.9037	31.8734	23.0257	3.07371e-08	16.0465	32.7786	31.0808	25.6618	3.07371e-08	3.07371e-08	19.4924	3.07371e-08	29.3181	3.07371e-08	3.07371e-08	3.07371e-08	3.07371e-08	3.07371e-08	3.07371e-08	3.07371e-08	3.07371e-08	3.07371e-08	3.07371e-08	3.07371e-08	19.4924	3.07371e-08	3.07371e-08	29.3181
neg_437	3.07371e-08	4.84095	3.07371e-08	28.4707	6.86108	3.07371e-08	21.0436	0.580367	13.2996	19.1125	21.0436	3.07371e-08	0.580367	6.86108	13.2996	3.07371e-08	19.1125	28.4707	3.07371e-08	4.84095	21.6226	37.8286	3.07371e-08	1.70693	3.07371e-08	3.07371e-08	8.77227	3.07371e-08	70.3548	70.2021	21.6226	1.70693	3.07371e-08	70.3548	70.2021	37.8286	3.07371e-08	8.77227	3.07371e-08	3.07371e-08
neg_438	26.9404	135.667	3.07371e-08	97.8584	137.746	3.07371e-08	61.6172	63.504	67.3046	57.4595	61.6172	3.07371e-08	63.504	137.746	67.3046	3.07371e-08	57.4595	97.8584	26.9404	135.667	3.07371e-08	3.07371e-08	50.5909	3.07371e-08	96.4424	3.07371e-08	4.94623	3.07371e-08	3.07371e-08	3.07371e-08	3.07371e-08	3.07371e-08	3.07371e-08	3.07371e-08	3.07371e-08	3.07371e-08	50.5909	4.94623	3.07371e-08	96.4424
neg_440	3.07371e-08	3.07371e-08	3.07371e-08	3.07371e-08	3.07371e-08	3.07371e-08	3.07371e-08	3.07371e-08	3.07371e-08	3.07371e-08	3.07371e-08	3.07371e-08	3.07371e-08	3.07371e-08	3.07371e-08	3.07371e-08	3.07371e-08	3.07371e-08	3.07371e-08	3.07371e-08	3.07371e-08	3.07371e-08	3.07371e-08	3.07371e-08	3.07371e-08	3.07371e-08	3.07371e-08	3.07371e-08	3.07371e-08	3.07371e-08	3.07371e-08	3.07371e-08	3.07371e-08	3.07371e-08	3.07371e-08	3.07371e-08	3.07371e-08	3.07371e-08	3.07371e-08	3.07371e-08
neg_441	3.07371e-08	3.07371e-08	3.07371e-08	3.07371e-08	3.07371e-08	3.07371e-08	3.07371e-08	3.07371e-08	3.07371e-08	3.07371e-08	3.07371e-08	3.07371e-08	3.07371e-08	3.07371e-08	3.07371e-08	3.07371e-08	3.07371e-08	3.07371e-08	3.07371e-08	3.07371e-08	29.4434	4.7894	3.07371e-08	42.2746	3.07371e-08	37.8464	3.07371e-08	3.07371e-08	16.8639	21.9593	29.4434	42.2746	37.8464	16.8639	21.9593	4.7894	3.07371e-08	3.07371e-08	3.07371e-08	3.07371e-08
neg_443	3.07371e-08	11.5815	1.31742	9.28226	8.37795	5.12379	16.884	1.31829	12.2316	25.2239	16.884	1.31742	1.31829	8.37795	12.2316	5.12379	25.2239	9.28226	3.07371e-08	11.5815	21.0609	19.3124	2.16211	3.98335	2.42385	3.35859	7.61828	3.07371e-08	21.3213	16.8124	21.0609	3.98335	3.35859	21.3213	16.8124	19.3124	2.16211	7.61828	3.07371e-08	2.42385
neg_444	1.07301	29.443	2.09589	48.2734	20.5479	8.91228	53.5352	4.46165	45.0603	60.3485	53.5352	2.09589	4.46165	20.5479	45.0603	8.91228	60.3485	48.2734	1.07301	29.443	50.9368	37.9467	3.07371e-08	2.79136	4.952	0.980024	25.0025	2.14935	85.3377	64.7021	50.9368	2.79136	0.980024	85.3377	64.7021	37.9467	3.07371e-08	25.0025	2.14935	4.952
neg_445	3.07371e-08	3.07371e-08	3.07371e-08	3.07371e-08	3.07371e-08	3.07371e-08	3.07371e-08	3.07371e-08	3.07371e-08	3.07371e-08	3.07371e-08	3.07371e-08	3.07371e-08	3.07371e-08	3.07371e-08	3.07371e-08	3.07371e-08	3.07371e-08	3.07371e-08	3.07371e-08	269.914	245.908	3.07371e-08	366.578	3.07371e-08	386.053	3.07371e-08	3.07371e-08	313.315	300.401	269.914	366.578	386.053	313.315	300.401	245.908	3.07371e-08	3.07371e-08	3.07371e-08	3.07371e-08
neg_447	3.07371e-08	3.07371e-08	18.0646	3.07371e-08	3.07371e-08	3.07371e-08	3.07371e-08	3.07371e-08	3.07371e-08	3.07371e-08	3.07371e-08	18.0646	3.07371e-08	3.07371e-08	3.07371e-08	3.07371e-08	3.07371e-08	3.07371e-08	3.07371e-08	3.07371e-08	95.0586	86.1708	3.07371e-08	106.951	3.07371e-08	92.3666	30.2353	13.2635	116.418	96.494	95.0586	106.951	92.3666	116.418	96.494	86.1708	3.07371e-08	30.2353	13.2635	3.07371e-08
neg_450	64.2376	12.5563	55.6111	54.586	76.4775	37.153	25.7455	57.5852	59.7659	49.2537	25.7455	55.6111	57.5852	76.4775	59.7659	37.153	49.2537	54.586	64.2376	12.5563	3.07371e-08	3.07371e-08	6.76699	3.07371e-08	47.1856	3.07371e-08	21.5385	34.3251	3.07371e-08	3.07371e-08	3.07371e-08	3.07371e-08	3.07371e-08	3.07371e-08	3.07371e-08	3.07371e-08	6.76699	21.5385	34.3251	47.1856
neg_451	3.07371e-08	195.257	27.1768	2.52658	82.6317	34.7967	6.35108	4.97486	3.37885	12.458	6.35108	27.1768	4.97486	82.6317	3.37885	34.7967	12.458	2.52658	3.07371e-08	195.257	91.4884	96.9303	3.07371e-08	70.5933	20.7752	40.5594	354.207	59.8329	89.5711	15.1788	91.4884	70.5933	40.5594	89.5711	15.1788	96.9303	3.07371e-08	354.207	59.8329	20.7752
neg_453	263.88	42.2351	524.116	482.362	76.4981	164.208	364.875	258.034	347.722	264.54	364.875	524.116	258.034	76.4981	347.722	164.208	264.54	482.362	263.88	42.2351	8.67025	84.9369	161.915	6.08305	178.705	2.6892	232.542	258.622	34.8814	5.73769	8.67025	6.08305	2.6892	34.8814	5.73769	84.9369	161.915	232.542	258.622	178.705
neg_454	114.054	182.825	503.903	312.936	166.575	581.704	267.912	187.302	262.821	325.419	267.912	503.903	187.302	166.575	262.821	581.704	325.419	312.936	114.054	182.825	0.917842	3.07371e-08	169.651	3.07371e-08	167.6	3.07371e-08	530.968	499.395	3.07371e-08	3.07371e-08	0.917842	3.07371e-08	3.07371e-08	3.07371e-08	3.07371e-08	3.07371e-08	169.651	530.968	499.395	167.6
neg_460	3.07371e-08	398.346	3.07371e-08	3.07371e-08	16.4085	3.07371e-08	3.07371e-08	3.07371e-08	36.4983	260.001	3.07371e-08	3.07371e-08	3.07371e-08	16.4085	36.4983	3.07371e-08	260.001	3.07371e-08	3.07371e-08	398.346	5.72946	8.92462	22.3757	3.07371e-08	72.7778	1081.24	57.3947	3.07371e-08	3.07371e-08	3.07371e-08	5.72946	3.07371e-08	1081.24	3.07371e-08	3.07371e-08	8.92462	22.3757	57.3947	3.07371e-08	72.7778
neg_461	3.07371e-08	8.31334	3.07371e-08	2.07259	14.4064	10.2402	0.906164	2.92252	3.07371e-08	3.07371e-08	0.906164	3.07371e-08	2.92252	14.4064	3.07371e-08	10.2402	3.07371e-08	2.07259	3.07371e-08	8.31334	2.9147	4.61693	3.07371e-08	3.07371e-08	3.07371e-08	3.07371e-08	3.07371e-08	3.07371e-08	28.702	50.8109	2.9147	3.07371e-08	3.07371e-08	28.702	50.8109	4.61693	3.07371e-08	3.07371e-08	3.07371e-08	3.07371e-08
neg_462	3.07371e-08	3.07371e-08	3.07371e-08	3.07371e-08	3.07371e-08	3.07371e-08	3.07371e-08	3.07371e-08	3.07371e-08	3.07371e-08	3.07371e-08	3.07371e-08	3.07371e-08	3.07371e-08	3.07371e-08	3.07371e-08	3.07371e-08	3.07371e-08	3.07371e-08	3.07371e-08	89.7874	83.342	3.07371e-08	119.348	3.07371e-08	140.729	3.07371e-08	3.07371e-08	113.261	115.7	89.7874	119.348	140.729	113.261	115.7	83.342	3.07371e-08	3.07371e-08	3.07371e-08	3.07371e-08
neg_463	3.07371e-08	3.07371e-08	2.56027	3.07371e-08	3.07371e-08	1.96303	3.07371e-08	3.07371e-08	3.07371e-08	3.07371e-08	3.07371e-08	2.56027	3.07371e-08	3.07371e-08	3.07371e-08	1.96303	3.07371e-08	3.07371e-08	3.07371e-08	3.07371e-08	143.155	134.4	3.07371e-08	195.852	3.07371e-08	241.634	3.07371e-08	1.74258	159.35	142.471	143.155	195.852	241.634	159.35	142.471	134.4	3.07371e-08	3.07371e-08	1.74258	3.07371e-08
neg_464	61.4675	105.341	94.0616	50.9205	67.9594	76.2308	69.7619	66.3891	75.3753	79.4729	69.7619	94.0616	66.3891	67.9594	75.3753	76.2308	79.4729	50.9205	61.4675	105.341	3.07371e-08	3.07371e-08	89.2373	3.07371e-08	97.0993	3.07371e-08	55.0252	73.3072	3.07371e-08	3.07371e-08	3.07371e-08	3.07371e-08	3.07371e-08	3.07371e-08	3.07371e-08	3.07371e-08	89.2373	55.0252	73.3072	97.0993
neg_465	3.07371e-08	3.07371e-08	3.07371e-08	3.07371e-08	1.09722	3.07371e-08	3.07371e-08	3.07371e-08	3.07371e-08	3.07371e-08	3.07371e-08	3.07371e-08	3.07371e-08	1.09722	3.07371e-08	3.07371e-08	3.07371e-08	3.07371e-08	3.07371e-08	3.07371e-08	23.4757	3.07371e-08	3.07371e-08	3.07371e-08	3.07371e-08	3.07371e-08	28.2514	3.07371e-08	0.955735	2.82318	23.4757	3.07371e-08	3.07371e-08	0.955735	2.82318	3.07371e-08	3.07371e-08	28.2514	3.07371e-08	3.07371e-08
neg_466	3.07371e-08	3.07371e-08	3.07371e-08	3.07371e-08	3.07371e-08	3.07371e-08	3.07371e-08	3.07371e-08	3.07371e-08	3.07371e-08	3.07371e-08	3.07371e-08	3.07371e-08	3.07371e-08	3.07371e-08	3.07371e-08	3.07371e-08	3.07371e-08	3.07371e-08	3.07371e-08	77.0346	80.1834	3.07371e-08	108.776	3.07371e-08	133.629	3.07371e-08	3.07371e-08	88.5036	91.4516	77.0346	108.776	133.629	88.5036	91.4516	80.1834	3.07371e-08	3.07371e-08	3.07371e-08	3.07371e-08
neg_467	3.07371e-08	3.07371e-08	3.07371e-08	9.10323	3.07371e-08	3.07371e-08	4.04905	3.07371e-08	3.07371e-08	2.97292	4.04905	3.07371e-08	3.07371e-08	3.07371e-08	3.07371e-08	3.07371e-08	2.97292	9.10323	3.07371e-08	3.07371e-08	4.98581	13.5251	3.07371e-08	3.07371e-08	3.07371e-08	3.07371e-08	3.07371e-08	3.07371e-08	64.0884	46.9935	4.98581	3.07371e-08	3.07371e-08	64.0884	46.9935	13.5251	3.07371e-08	3.07371e-08	3.07371e-08	3.07371e-08
neg_47	60.8991	15.5881	742.51	35.4181	64.2594	403.611	82.4843	57.7814	72.7186	73.0601	82.4843	742.51	57.7814	64.2594	72.7186	403.611	73.0601	35.4181	60.8991	15.5881	9.03099	21.9539	21.122	1.7386	82.3324	1.79128	58.1411	291.28	6.05741	15.5014	9.03099	1.7386	1.79128	6.05741	15.5014	21.9539	21.122	58.1411	291.28	82.3324
neg_470	28.1927	141.529	3.07371e-08	82.6719	131.619	3.07371e-08	52.1279	57.5009	59.7059	46.0352	52.1279	3.07371e-08	57.5009	131.619	59.7059	3.07371e-08	46.0352	82.6719	28.1927	141.529	3.07371e-08	3.07371e-08	57.0934	3.07371e-08	88.4204	3.07371e-08	8.98438	3.07371e-08	3.07371e-08	3.07371e-08	3.07371e-08	3.07371e-08	3.07371e-08	3.07371e-08	3.07371e-08	3.07371e-08	57.0934	8.98438	3.07371e-08	88.4204
neg_471	3.07371e-08	3.07371e-08	3.07371e-08	3.07371e-08	3.07371e-08	3.07371e-08	3.07371e-08	3.07371e-08	3.07371e-08	3.07371e-08	3.07371e-08	3.07371e-08	3.07371e-08	3.07371e-08	3.07371e-08	3.07371e-08	3.07371e-08	3.07371e-08	3.07371e-08	3.07371e-08	113.589	101.352	3.07371e-08	162.738	3.07371e-08	160.359	3.07371e-08	3.07371e-08	126.542	107.893	113.589	162.738	160.359	126.542	107.893	101.352	3.07371e-08	3.07371e-08	3.07371e-08	3.07371e-08
neg_472	3.07371e-08	3.07371e-08	3.07371e-08	3.07371e-08	3.07371e-08	3.07371e-08	3.07371e-08	3.07371e-08	3.07371e-08	3.07371e-08	3.07371e-08	3.07371e-08	3.07371e-08	3.07371e-08	3.07371e-08	3.07371e-08	3.07371e-08	3.07371e-08	3.07371e-08	3.07371e-08	31.6833	31.3064	3.07371e-08	46.154	3.07371e-08	51.7284	3.07371e-08	3.07371e-08	37.1731	37.499	31.6833	46.154	51.7284	37.1731	37.499	31.3064	3.07371e-08	3.07371e-08	3.07371e-08	3.07371e-08
neg_473	13.9101	154.261	53.6645	286.488	92.765	77.35	232.956	24.7197	209.099	268.808	232.956	53.6645	24.7197	92.765	209.099	77.35	268.808	286.488	13.9101	154.261	140.41	206.918	59.0912	30.2961	26.6116	16.0764	168.918	54.4349	513.212	427.98	140.41	30.2961	16.0764	513.212	427.98	206.918	59.0912	168.918	54.4349	26.6116
neg_474	10.1096	262.342	104.511	34.3471	349.775	369.055	17.5301	68.6525	7.68838	17.1508	17.5301	104.511	68.6525	349.775	7.68838	369.055	17.1508	34.3471	10.1096	262.342	79.7716	48.2675	36.0736	18.959	53.0711	71.3889	23.8543	24.4966	112.217	251.909	79.7716	18.959	71.3889	112.217	251.909	48.2675	36.0736	23.8543	24.4966	53.0711
neg_476	3.07371e-08	3.07371e-08	3.07371e-08	3.07371e-08	3.07371e-08	3.07371e-08	3.07371e-08	3.07371e-08	3.07371e-08	3.07371e-08	3.07371e-08	3.07371e-08	3.07371e-08	3.07371e-08	3.07371e-08	3.07371e-08	3.07371e-08	3.07371e-08	3.07371e-08	3.07371e-08	97.3567	83.9433	3.07371e-08	9.78023	3.07371e-08	1.96908	3.07371e-08	3.07371e-08	331.187	242.171	97.3567	9.78023	1.96908	331.187	242.171	83.9433	3.07371e-08	3.07371e-08	3.07371e-08	3.07371e-08
neg_479	3.07371e-08	3.07371e-08	3.00117	3.07371e-08	3.07371e-08	5.00358	3.07371e-08	3.07371e-08	3.07371e-08	3.07371e-08	3.07371e-08	3.00117	3.07371e-08	3.07371e-08	3.07371e-08	5.00358	3.07371e-08	3.07371e-08	3.07371e-08	3.07371e-08	23.5722	19.6064	3.07371e-08	31.0867	3.07371e-08	26.7138	10.4975	3.81225	21.7114	18.6478	23.5722	31.0867	26.7138	21.7114	18.6478	19.6064	3.07371e-08	10.4975	3.81225	3.07371e-08
neg_48	3.07371e-08	5.43729	103.364	3.07371e-08	3.85779	5.66611	4.76328	1.44661	3.07371e-08	8.4573	4.76328	103.364	1.44661	3.85779	3.07371e-08	5.66611	8.4573	3.07371e-08	3.07371e-08	5.43729	3.07371e-08	2.36278	9.27515	3.07371e-08	3.07371e-08	8.15548	8.29553	12.6934	3.07371e-08	7.18023	3.07371e-08	3.07371e-08	8.15548	3.07371e-08	7.18023	2.36278	9.27515	8.29553	12.6934	3.07371e-08
neg_480	3.07371e-08	3.07371e-08	709.838	3.07371e-08	3.07371e-08	245.676	3.07371e-08	30.99	3.07371e-08	15.3649	3.07371e-08	709.838	30.99	3.07371e-08	3.07371e-08	245.676	15.3649	3.07371e-08	3.07371e-08	3.07371e-08	66.4042	134.722	3.07371e-08	24.171	278.537	119.523	1149.84	1062.94	3.07371e-08	727.803	66.4042	24.171	119.523	3.07371e-08	727.803	134.722	3.07371e-08	1149.84	1062.94	278.537
neg_482	3.07371e-08	3.07371e-08	9.68626	3.07371e-08	3.07371e-08	3.07371e-08	3.07371e-08	3.07371e-08	3.07371e-08	3.07371e-08	3.07371e-08	9.68626	3.07371e-08	3.07371e-08	3.07371e-08	3.07371e-08	3.07371e-08	3.07371e-08	3.07371e-08	3.07371e-08	4313.31	4127.26	3.07371e-08	6139.52	3.07371e-08	4640.97	1.25003	5.44035	3790.59	3374.06	4313.31	6139.52	4640.97	3790.59	3374.06	4127.26	3.07371e-08	1.25003	5.44035	3.07371e-08
neg_484	118.56	200.209	553.898	356.913	191.916	615.487	277.213	213.976	289.25	334.032	277.213	553.898	213.976	191.916	289.25	615.487	334.032	356.913	118.56	200.209	3.07371e-08	3.07371e-08	199.755	3.07371e-08	175.348	3.07371e-08	561.272	558.757	3.07371e-08	3.07371e-08	3.07371e-08	3.07371e-08	3.07371e-08	3.07371e-08	3.07371e-08	3.07371e-08	199.755	561.272	558.757	175.348
neg_485	3.07371e-08	3.07371e-08	3.07371e-08	3.07371e-08	3.07371e-08	3.07371e-08	3.07371e-08	3.07371e-08	3.07371e-08	3.07371e-08	3.07371e-08	3.07371e-08	3.07371e-08	3.07371e-08	3.07371e-08	3.07371e-08	3.07371e-08	3.07371e-08	3.07371e-08	3.07371e-08	44.934	22.6155	3.07371e-08	3.07371e-08	3.07371e-08	3.07371e-08	3.07371e-08	3.07371e-08	82.7264	98.9233	44.934	3.07371e-08	3.07371e-08	82.7264	98.9233	22.6155	3.07371e-08	3.07371e-08	3.07371e-08	3.07371e-08
neg_486	1.14848	30.8136	10.0648	55.4249	22.1165	10.8791	51.327	7.78498	28.182	51.5894	51.327	10.0648	7.78498	22.1165	28.182	10.8791	51.5894	55.4249	1.14848	30.8136	29.5517	48.79	13.9181	3.86342	4.40449	1.30009	51.3357	16.2268	66.6202	45.9056	29.5517	3.86342	1.30009	66.6202	45.9056	48.79	13.9181	51.3357	16.2268	4.40449
neg_487	3.07371e-08	3.07371e-08	3.07371e-08	3.07371e-08	3.07371e-08	3.07371e-08	3.07371e-08	3.07371e-08	3.07371e-08	3.07371e-08	3.07371e-08	3.07371e-08	3.07371e-08	3.07371e-08	3.07371e-08	3.07371e-08	3.07371e-08	3.07371e-08	3.07371e-08	3.07371e-08	87.7822	75.5204	3.07371e-08	113.104	3.07371e-08	68.3907	3.07371e-08	3.07371e-08	101.985	85.4343	87.7822	113.104	68.3907	101.985	85.4343	75.5204	3.07371e-08	3.07371e-08	3.07371e-08	3.07371e-08
neg_488	3.07371e-08	6.2492	2.84332	37.4052	4.43518	3.07371e-08	8.71621	3.07371e-08	9.26734	14.9459	8.71621	2.84332	3.07371e-08	4.43518	9.26734	3.07371e-08	14.9459	37.4052	3.07371e-08	6.2492	5.3882	10.877	3.07371e-08	3.07371e-08	3.07371e-08	3.07371e-08	11.34	3.07371e-08	32.3043	34.0102	5.3882	3.07371e-08	3.07371e-08	32.3043	34.0102	10.877	3.07371e-08	11.34	3.07371e-08	3.07371e-08
neg_489	36.4984	12.8204	25.3806	37.731	24.9314	31.1528	36.2946	40.2338	32.924	35.7481	36.2946	25.3806	40.2338	24.9314	32.924	31.1528	35.7481	37.731	36.4984	12.8204	3.07371e-08	1.08873	25.1293	3.07371e-08	21.0867	3.07371e-08	25.3905	19.4885	3.07371e-08	3.07371e-08	3.07371e-08	3.07371e-08	3.07371e-08	3.07371e-08	3.07371e-08	1.08873	25.1293	25.3905	19.4885	21.0867
neg_490	3.07371e-08	3.07371e-08	3.07371e-08	3.07371e-08	3.07371e-08	3.07371e-08	3.07371e-08	3.07371e-08	3.07371e-08	3.07371e-08	3.07371e-08	3.07371e-08	3.07371e-08	3.07371e-08	3.07371e-08	3.07371e-08	3.07371e-08	3.07371e-08	3.07371e-08	3.07371e-08	22.6259	25.5155	3.07371e-08	29.3747	3.07371e-08	26.6056	3.07371e-08	3.07371e-08	40.268	34.359	22.6259	29.3747	26.6056	40.268	34.359	25.5155	3.07371e-08	3.07371e-08	3.07371e-08	3.07371e-08
neg_491	3.07371e-08	3.07371e-08	3.07371e-08	3.07371e-08	3.07371e-08	3.07371e-08	3.07371e-08	3.07371e-08	3.07371e-08	3.07371e-08	3.07371e-08	3.07371e-08	3.07371e-08	3.07371e-08	3.07371e-08	3.07371e-08	3.07371e-08	3.07371e-08	3.07371e-08	3.07371e-08	139.275	71.7816	3.07371e-08	6.74793	3.07371e-08	3.07371e-08	3.07371e-08	3.07371e-08	281.41	242.567	139.275	6.74793	3.07371e-08	281.41	242.567	71.7816	3.07371e-08	3.07371e-08	3.07371e-08	3.07371e-08
neg_492	16.5102	124.495	3.07371e-08	80.9601	138.387	3.07371e-08	44.1879	67.0493	54.6123	33.3107	44.1879	3.07371e-08	67.0493	138.387	54.6123	3.07371e-08	33.3107	80.9601	16.5102	124.495	3.07371e-08	3.07371e-08	54.3913	3.07371e-08	89.4468	3.07371e-08	3.07371e-08	3.07371e-08	3.07371e-08	3.07371e-08	3.07371e-08	3.07371e-08	3.07371e-08	3.07371e-08	3.07371e-08	3.07371e-08	54.3913	3.07371e-08	3.07371e-08	89.4468
neg_494	15.3662	36.0492	180.427	24.3625	28.0265	95.1185	18.5229	16.0783	13.7718	17.7879	18.5229	180.427	16.0783	28.0265	13.7718	95.1185	17.7879	24.3625	15.3662	36.0492	3.07371e-08	3.07371e-08	17.7111	3.07371e-08	32.7842	3.07371e-08	88.2064	172.505	3.07371e-08	3.07371e-08	3.07371e-08	3.07371e-08	3.07371e-08	3.07371e-08	3.07371e-08	3.07371e-08	17.7111	88.2064	172.505	32.7842
neg_495	1.21597	49.3718	2.05444	67.6548	18.1203	4.63198	70.6322	4.00133	49.9698	62.6415	70.6322	2.05444	4.00133	18.1203	49.9698	4.63198	62.6415	67.6548	1.21597	49.3718	62.4637	49.1719	6.87149	3.07371e-08	3.8335	3.07371e-08	36.3429	3.83406	167.507	133.13	62.4637	3.07371e-08	3.07371e-08	167.507	133.13	49.1719	6.87149	36.3429	3.83406	3.8335
neg_496	3.07371e-08	3.07371e-08	3.07371e-08	3.07371e-08	3.07371e-08	3.07371e-08	3.07371e-08	3.07371e-08	3.07371e-08	3.07371e-08	3.07371e-08	3.07371e-08	3.07371e-08	3.07371e-08	3.07371e-08	3.07371e-08	3.07371e-08	3.07371e-08	3.07371e-08	3.07371e-08	66.4967	53.4011	3.07371e-08	92.7462	3.07371e-08	92.9255	3.07371e-08	3.07371e-08	78.5502	61.9956	66.4967	92.7462	92.9255	78.5502	61.9956	53.4011	3.07371e-08	3.07371e-08	3.07371e-08	3.07371e-08
neg_498	3.07371e-08	3.07371e-08	3.07371e-08	13.2719	3.07371e-08	3.39902	3.07371e-08	3.07371e-08	3.07371e-08	0.80345	3.07371e-08	3.07371e-08	3.07371e-08	3.07371e-08	3.07371e-08	3.39902	0.80345	13.2719	3.07371e-08	3.07371e-08	12.2368	26.3622	3.07371e-08	3.07371e-08	3.07371e-08	3.07371e-08	3.07371e-08	3.07371e-08	118.557	134.81	12.2368	3.07371e-08	3.07371e-08	118.557	134.81	26.3622	3.07371e-08	3.07371e-08	3.07371e-08	3.07371e-08
neg_5	0.450827	20.9611	9.91763	1.42869	4.04173	2.96882	5.11569	0.801643	2.21117	1.88803	5.11569	9.91763	0.801643	4.04173	2.21117	2.96882	1.88803	1.42869	0.450827	20.9611	0.807172	1.92675	5.70255	3.07371e-08	2.85664	3.73388	3.07371e-08	3.19492	5.02611	1.24324	0.807172	3.07371e-08	3.73388	5.02611	1.24324	1.92675	5.70255	3.07371e-08	3.19492	2.85664
neg_50	76.5969	2.46004	92.641	36.7727	14.3109	119.663	23.3274	37.3596	44.0512	17.9434	23.3274	92.641	37.3596	14.3109	44.0512	119.663	17.9434	36.7727	76.5969	2.46004	3.07371e-08	3.07371e-08	6.86458	3.07371e-08	37.0415	3.07371e-08	3.07371e-08	61.5496	3.07371e-08	3.07371e-08	3.07371e-08	3.07371e-08	3.07371e-08	3.07371e-08	3.07371e-08	3.07371e-08	6.86458	3.07371e-08	61.5496	37.0415
neg_500	23.1626	49.2272	3.07371e-08	39.8834	46.6581	3.07371e-08	28.1742	27.0263	30.9377	28.9597	28.1742	3.07371e-08	27.0263	46.6581	30.9377	3.07371e-08	28.9597	39.8834	23.1626	49.2272	3.07371e-08	3.07371e-08	32.0759	3.07371e-08	34.2977	3.07371e-08	3.07371e-08	3.07371e-08	3.07371e-08	3.07371e-08	3.07371e-08	3.07371e-08	3.07371e-08	3.07371e-08	3.07371e-08	3.07371e-08	32.0759	3.07371e-08	3.07371e-08	34.2977
neg_503	3.07371e-08	3.07371e-08	3.07371e-08	3.07371e-08	3.07371e-08	3.07371e-08	3.07371e-08	3.07371e-08	3.07371e-08	3.07371e-08	3.07371e-08	3.07371e-08	3.07371e-08	3.07371e-08	3.07371e-08	3.07371e-08	3.07371e-08	3.07371e-08	3.07371e-08	3.07371e-08	76.1743	62.9093	3.07371e-08	112.263	208.554	23339.4	3.07371e-08	3.07371e-08	104.691	90.1351	76.1743	112.263	23339.4	104.691	90.1351	62.9093	3.07371e-08	3.07371e-08	3.07371e-08	208.554
neg_505	3.07371e-08	3.07371e-08	3.07371e-08	3.07371e-08	3.07371e-08	3.07371e-08	3.07371e-08	3.07371e-08	3.07371e-08	3.07371e-08	3.07371e-08	3.07371e-08	3.07371e-08	3.07371e-08	3.07371e-08	3.07371e-08	3.07371e-08	3.07371e-08	3.07371e-08	3.07371e-08	25.1021	53.225	3.07371e-08	29.9641	3.07371e-08	13.1825	10.5864	3.07371e-08	41.9456	55.1181	25.1021	29.9641	13.1825	41.9456	55.1181	53.225	3.07371e-08	10.5864	3.07371e-08	3.07371e-08
neg_507	3.07371e-08	3.07371e-08	3.07371e-08	3.07371e-08	3.07371e-08	3.07371e-08	3.07371e-08	3.07371e-08	3.07371e-08	3.07371e-08	3.07371e-08	3.07371e-08	3.07371e-08	3.07371e-08	3.07371e-08	3.07371e-08	3.07371e-08	3.07371e-08	3.07371e-08	3.07371e-08	36.1348	42.8425	3.07371e-08	44.7265	3.07371e-08	17.2157	3.07371e-08	3.07371e-08	27.688	53.2112	36.1348	44.7265	17.2157	27.688	53.2112	42.8425	3.07371e-08	3.07371e-08	3.07371e-08	3.07371e-08
neg_509	3.07371e-08	3.07371e-08	3.07371e-08	3.07371e-08	3.07371e-08	3.07371e-08	3.07371e-08	3.07371e-08	3.07371e-08	3.07371e-08	3.07371e-08	3.07371e-08	3.07371e-08	3.07371e-08	3.07371e-08	3.07371e-08	3.07371e-08	3.07371e-08	3.07371e-08	3.07371e-08	72.363	69.9495	3.07371e-08	80.2349	3.07371e-08	95.4524	3.07371e-08	3.07371e-08	76.8203	60.01	72.363	80.2349	95.4524	76.8203	60.01	69.9495	3.07371e-08	3.07371e-08	3.07371e-08	3.07371e-08
neg_510	3.07371e-08	3.07371e-08	3.07371e-08	3.07371e-08	3.07371e-08	3.07371e-08	3.07371e-08	3.07371e-08	3.07371e-08	3.07371e-08	3.07371e-08	3.07371e-08	3.07371e-08	3.07371e-08	3.07371e-08	3.07371e-08	3.07371e-08	3.07371e-08	3.07371e-08	3.07371e-08	24.0522	32.2921	3.07371e-08	45.3535	3.07371e-08	30.7591	3.07371e-08	3.07371e-08	31.332	32.894	24.0522	45.3535	30.7591	31.332	32.894	32.2921	3.07371e-08	3.07371e-08	3.07371e-08	3.07371e-08
neg_513	3.07371e-08	3.07371e-08	3.07371e-08	3.07371e-08	3.07371e-08	3.07371e-08	3.07371e-08	3.07371e-08	0.957217	3.07371e-08	3.07371e-08	3.07371e-08	3.07371e-08	3.07371e-08	0.957217	3.07371e-08	3.07371e-08	3.07371e-08	3.07371e-08	3.07371e-08	75.1396	71.139	3.07371e-08	99.3885	3.07371e-08	86.6713	3.07371e-08	3.07371e-08	82.7565	80.8713	75.1396	99.3885	86.6713	82.7565	80.8713	71.139	3.07371e-08	3.07371e-08	3.07371e-08	3.07371e-08
neg_515	3.07371e-08	6.21043	3.07371e-08	5.4508	8.19494	3.07371e-08	1.50049	3.07371e-08	3.07371e-08	3.81427	1.50049	3.07371e-08	3.07371e-08	8.19494	3.07371e-08	3.07371e-08	3.81427	5.4508	3.07371e-08	6.21043	47.1645	32.8543	3.07371e-08	2.58488	3.07371e-08	3.30375	2.65763	3.07371e-08	130.989	112.669	47.1645	2.58488	3.30375	130.989	112.669	32.8543	3.07371e-08	2.65763	3.07371e-08	3.07371e-08
neg_516	3.07371e-08	84.469	3.07371e-08	3.07371e-08	21.4054	3.07371e-08	4.72694	3.07371e-08	7.04693	3.07371e-08	4.72694	3.07371e-08	3.07371e-08	21.4054	7.04693	3.07371e-08	3.07371e-08	3.07371e-08	3.07371e-08	84.469	24.1647	11.5771	26.8237	6.44124	3.07371e-08	8.87883	49.2721	24.8416	14.525	27.9643	24.1647	6.44124	8.87883	14.525	27.9643	11.5771	26.8237	49.2721	24.8416	3.07371e-08
neg_517	26.6673	38.912	3.07371e-08	31.5121	40.7291	3.07371e-08	21.2259	26.2666	28.2564	24.3696	21.2259	3.07371e-08	26.2666	40.7291	28.2564	3.07371e-08	24.3696	31.5121	26.6673	38.912	3.07371e-08	3.07371e-08	24.0263	3.07371e-08	31.1191	3.07371e-08	3.07371e-08	3.07371e-08	3.07371e-08	3.07371e-08	3.07371e-08	3.07371e-08	3.07371e-08	3.07371e-08	3.07371e-08	3.07371e-08	24.0263	3.07371e-08	3.07371e-08	31.1191
neg_519	3736.38	6568.02	12373.9	2662.85	6871.91	11469.5	3458.47	5267.6	2137.03	3560.91	3458.47	12373.9	5267.6	6871.91	2137.03	11469.5	3560.91	2662.85	3736.38	6568.02	2553.25	1856.09	4349.35	2240.74	3874.59	2783.88	5598.34	6553.26	3153.08	2486.72	2553.25	2240.74	2783.88	3153.08	2486.72	1856.09	4349.35	5598.34	6553.26	3874.59
neg_520	2938.82	4718.5	6716.63	1821.07	3408.62	6191.05	2421.6	3206.08	1972	2916.03	2421.6	6716.63	3206.08	3408.62	1972	6191.05	2916.03	1821.07	2938.82	4718.5	2116.86	1350.27	3597.3	1984.61	2615.31	955.995	3888.92	3966.15	1402.76	1056.95	2116.86	1984.61	955.995	1402.76	1056.95	1350.27	3597.3	3888.92	3966.15	2615.31
neg_521	646.907	901.256	1276.29	392.008	614.585	1117.16	505.583	674.577	481.807	652.85	505.583	1276.29	674.577	614.585	481.807	1117.16	652.85	392.008	646.907	901.256	298.994	227.058	829.326	381.582	550.407	180.5	890.839	917.778	233.571	170.796	298.994	381.582	180.5	233.571	170.796	227.058	829.326	890.839	917.778	550.407
neg_522	12.644	20.5717	39.0092	3.41697	19.0133	33.7905	9.79017	21.8157	5.10039	8.23292	9.79017	39.0092	21.8157	19.0133	5.10039	33.7905	8.23292	3.41697	12.644	20.5717	6.48493	3.07371e-08	6.84332	2.75697	11.939	2.01968	2.5333	7.52061	7.7982	4.84232	6.48493	2.75697	2.01968	7.7982	4.84232	3.07371e-08	6.84332	2.5333	7.52061	11.939
neg_523	3.07371e-08	3.07371e-08	3.07371e-08	3.07371e-08	3.07371e-08	3.07371e-08	3.07371e-08	3.07371e-08	3.07371e-08	3.07371e-08	3.07371e-08	3.07371e-08	3.07371e-08	3.07371e-08	3.07371e-08	3.07371e-08	3.07371e-08	3.07371e-08	3.07371e-08	3.07371e-08	83.9689	62.0919	3.07371e-08	113.2	3.07371e-08	69.6425	3.07371e-08	3.07371e-08	71.7548	91.4243	83.9689	113.2	69.6425	71.7548	91.4243	62.0919	3.07371e-08	3.07371e-08	3.07371e-08	3.07371e-08
neg_524	3.07371e-08	3.07371e-08	3.07371e-08	3.07371e-08	3.07371e-08	3.07371e-08	3.07371e-08	3.07371e-08	3.07371e-08	3.07371e-08	3.07371e-08	3.07371e-08	3.07371e-08	3.07371e-08	3.07371e-08	3.07371e-08	3.07371e-08	3.07371e-08	3.07371e-08	3.07371e-08	230.773	162.062	3.07371e-08	285.606	3.07371e-08	163.657	3.07371e-08	3.07371e-08	204.367	185.248	230.773	285.606	163.657	204.367	185.248	162.062	3.07371e-08	3.07371e-08	3.07371e-08	3.07371e-08
neg_525	12.6799	39.8367	3.07371e-08	53.1908	61.5899	3.07371e-08	24.4513	26.8577	26.5769	18.3128	24.4513	3.07371e-08	26.8577	61.5899	26.5769	3.07371e-08	18.3128	53.1908	12.6799	39.8367	3.07371e-08	3.07371e-08	6.7345	3.07371e-08	48.6546	3.07371e-08	3.07371e-08	3.07371e-08	3.07371e-08	3.07371e-08	3.07371e-08	3.07371e-08	3.07371e-08	3.07371e-08	3.07371e-08	3.07371e-08	6.7345	3.07371e-08	3.07371e-08	48.6546
neg_528	185.265	221.285	3.07371e-08	101.549	210.609	3.47695	97.9223	164.65	107.263	124.354	97.9223	3.07371e-08	164.65	210.609	107.263	3.47695	124.354	101.549	185.265	221.285	3.07371e-08	3.07371e-08	188.957	3.07371e-08	213.927	3.07371e-08	5.07878	3.07371e-08	3.07371e-08	3.07371e-08	3.07371e-08	3.07371e-08	3.07371e-08	3.07371e-08	3.07371e-08	3.07371e-08	188.957	5.07878	3.07371e-08	213.927
neg_529	182.994	282.861	576.312	339.392	237.561	587.163	308.578	266.028	311.882	366.226	308.578	576.312	266.028	237.561	311.882	587.163	366.226	339.392	182.994	282.861	57.191	30.4356	287.909	69.1071	225.341	28.6078	548.344	466.199	28.8731	24.546	57.191	69.1071	28.6078	28.8731	24.546	30.4356	287.909	548.344	466.199	225.341
neg_530	34.9443	28.3009	3.07371e-08	12.3501	20.5521	3.07371e-08	15.8964	24.9817	22.6692	20.6813	15.8964	3.07371e-08	24.9817	20.5521	22.6692	3.07371e-08	20.6813	12.3501	34.9443	28.3009	3.07371e-08	3.07371e-08	25.917	3.07371e-08	36.0965	3.07371e-08	3.07371e-08	3.07371e-08	3.07371e-08	3.07371e-08	3.07371e-08	3.07371e-08	3.07371e-08	3.07371e-08	3.07371e-08	3.07371e-08	25.917	3.07371e-08	3.07371e-08	36.0965
neg_531	3.07371e-08	3.07371e-08	3.07371e-08	3.07371e-08	3.07371e-08	3.07371e-08	3.07371e-08	3.07371e-08	3.07371e-08	3.07371e-08	3.07371e-08	3.07371e-08	3.07371e-08	3.07371e-08	3.07371e-08	3.07371e-08	3.07371e-08	3.07371e-08	3.07371e-08	3.07371e-08	137.672	180.076	3.07371e-08	201.5	3.07371e-08	288.23	3.07371e-08	3.07371e-08	192.374	194.971	137.672	201.5	288.23	192.374	194.971	180.076	3.07371e-08	3.07371e-08	3.07371e-08	3.07371e-08
neg_532	3.07371e-08	3.07371e-08	2.3871	3.07371e-08	3.07371e-08	3.07371e-08	3.07371e-08	3.07371e-08	3.07371e-08	3.07371e-08	3.07371e-08	2.3871	3.07371e-08	3.07371e-08	3.07371e-08	3.07371e-08	3.07371e-08	3.07371e-08	3.07371e-08	3.07371e-08	312.228	278.66	3.07371e-08	436.428	3.07371e-08	369.778	3.07371e-08	3.07371e-08	302.75	261.008	312.228	436.428	369.778	302.75	261.008	278.66	3.07371e-08	3.07371e-08	3.07371e-08	3.07371e-08
neg_533	13.1688	208.15	87.8482	30.8513	344.44	349.34	15.5152	53.4541	9.65118	17.7952	15.5152	87.8482	53.4541	344.44	9.65118	349.34	17.7952	30.8513	13.1688	208.15	109.25	71.2258	28.1977	29.676	45.0438	83.2221	33.4587	18.2364	155.058	376.331	109.25	29.676	83.2221	155.058	376.331	71.2258	28.1977	33.4587	18.2364	45.0438
neg_534	3.07371e-08	3.07371e-08	3.07371e-08	3.07371e-08	3.07371e-08	3.07371e-08	3.07371e-08	3.07371e-08	3.07371e-08	3.07371e-08	3.07371e-08	3.07371e-08	3.07371e-08	3.07371e-08	3.07371e-08	3.07371e-08	3.07371e-08	3.07371e-08	3.07371e-08	3.07371e-08	198.979	151.747	3.07371e-08	255.482	3.07371e-08	178.635	3.07371e-08	3.07371e-08	199.722	167.822	198.979	255.482	178.635	199.722	167.822	151.747	3.07371e-08	3.07371e-08	3.07371e-08	3.07371e-08
neg_535	3.07371e-08	0.796942	3.07371e-08	12.1846	2.69872	53.9079	3.07371e-08	5.52705	3.07371e-08	3.07371e-08	3.07371e-08	3.07371e-08	5.52705	2.69872	3.07371e-08	53.9079	3.07371e-08	12.1846	3.07371e-08	0.796942	14.0233	18.8464	3.07371e-08	2.51094	3.07371e-08	8.18614	3.07371e-08	3.07371e-08	53.72	73.1424	14.0233	2.51094	8.18614	53.72	73.1424	18.8464	3.07371e-08	3.07371e-08	3.07371e-08	3.07371e-08
neg_536	3.07371e-08	3.07371e-08	3.07371e-08	3.07371e-08	3.07371e-08	3.07371e-08	3.07371e-08	3.07371e-08	3.07371e-08	3.07371e-08	3.07371e-08	3.07371e-08	3.07371e-08	3.07371e-08	3.07371e-08	3.07371e-08	3.07371e-08	3.07371e-08	3.07371e-08	3.07371e-08	44.8947	48.4532	3.07371e-08	38.8108	3.07371e-08	58.2922	3.07371e-08	3.07371e-08	43.6277	49.2403	44.8947	38.8108	58.2922	43.6277	49.2403	48.4532	3.07371e-08	3.07371e-08	3.07371e-08	3.07371e-08
neg_538	1.98496	36.9785	4.39215	122.988	23.5745	16.8515	74.9517	5.85316	61.3908	80.2597	74.9517	4.39215	5.85316	23.5745	61.3908	16.8515	80.2597	122.988	1.98496	36.9785	62.1832	94.5288	11.7833	6.8415	3.50209	4.10732	50.3898	7.91796	230.12	294.801	62.1832	6.8415	4.10732	230.12	294.801	94.5288	11.7833	50.3898	7.91796	3.50209
neg_539	6.61694	51.0068	544.084	12.9984	48.7472	457.877	5.94089	21.5646	2.64375	21.2315	5.94089	544.084	21.5646	48.7472	2.64375	457.877	21.2315	12.9984	6.61694	51.0068	3.07371e-08	3.07371e-08	3.07371e-08	3.07371e-08	27.6128	3.07371e-08	441.207	573.58	3.07371e-08	3.07371e-08	3.07371e-08	3.07371e-08	3.07371e-08	3.07371e-08	3.07371e-08	3.07371e-08	3.07371e-08	441.207	573.58	27.6128
neg_54	44.7206	6.95998	3.07371e-08	49.7002	30.2186	3.07371e-08	21.4951	27.2177	27.9346	24.9184	21.4951	3.07371e-08	27.2177	30.2186	27.9346	3.07371e-08	24.9184	49.7002	44.7206	6.95998	3.07371e-08	3.07371e-08	23.3471	3.07371e-08	32.2909	3.07371e-08	3.07371e-08	3.07371e-08	3.07371e-08	3.07371e-08	3.07371e-08	3.07371e-08	3.07371e-08	3.07371e-08	3.07371e-08	3.07371e-08	23.3471	3.07371e-08	3.07371e-08	32.2909
neg_540	3.07371e-08	3.07371e-08	3.07371e-08	3.07371e-08	3.07371e-08	3.07371e-08	3.07371e-08	3.07371e-08	3.07371e-08	3.07371e-08	3.07371e-08	3.07371e-08	3.07371e-08	3.07371e-08	3.07371e-08	3.07371e-08	3.07371e-08	3.07371e-08	3.07371e-08	3.07371e-08	3.07371e-08	3.07371e-08	3.07371e-08	3.07371e-08	3.07371e-08	3.07371e-08	3.07371e-08	3.07371e-08	3.07371e-08	3.07371e-08	3.07371e-08	3.07371e-08	3.07371e-08	3.07371e-08	3.07371e-08	3.07371e-08	3.07371e-08	3.07371e-08	3.07371e-08	3.07371e-08
neg_541	3.07371e-08	3.07371e-08	2.88825	3.07371e-08	3.07371e-08	3.07371e-08	3.07371e-08	3.07371e-08	3.07371e-08	3.07371e-08	3.07371e-08	2.88825	3.07371e-08	3.07371e-08	3.07371e-08	3.07371e-08	3.07371e-08	3.07371e-08	3.07371e-08	3.07371e-08	77.7968	69.8833	3.07371e-08	110.037	3.07371e-08	117.218	3.07371e-08	0.0628806	100.217	87.609	77.7968	110.037	117.218	100.217	87.609	69.8833	3.07371e-08	3.07371e-08	0.0628806	3.07371e-08
neg_543	3.07371e-08	3.07371e-08	3.07371e-08	3.07371e-08	3.07371e-08	3.07371e-08	3.07371e-08	3.07371e-08	3.07371e-08	3.07371e-08	3.07371e-08	3.07371e-08	3.07371e-08	3.07371e-08	3.07371e-08	3.07371e-08	3.07371e-08	3.07371e-08	3.07371e-08	3.07371e-08	46.6722	22.0388	3.07371e-08	47.9981	3.07371e-08	21.3685	4.155	3.07371e-08	56.3447	42.9799	46.6722	47.9981	21.3685	56.3447	42.9799	22.0388	3.07371e-08	4.155	3.07371e-08	3.07371e-08
neg_546	3.07371e-08	3.07371e-08	1.83825	3.07371e-08	3.07371e-08	4.20574	3.07371e-08	3.07371e-08	3.07371e-08	3.07371e-08	3.07371e-08	1.83825	3.07371e-08	3.07371e-08	3.07371e-08	4.20574	3.07371e-08	3.07371e-08	3.07371e-08	3.07371e-08	58.9437	56.5184	3.07371e-08	73.2573	3.07371e-08	63.5211	2.46532	2.3821	71.0462	64.2303	58.9437	73.2573	63.5211	71.0462	64.2303	56.5184	3.07371e-08	2.46532	2.3821	3.07371e-08
neg_547	3.07371e-08	7.142	520.088	7.26001	6.36338	368.739	3.07371e-08	3.51945	2.48364	10.0787	3.07371e-08	520.088	3.51945	6.36338	2.48364	368.739	10.0787	7.26001	3.07371e-08	7.142	3.07371e-08	3.07371e-08	3.07371e-08	3.07371e-08	6.13674	3.07371e-08	306.334	409.912	3.07371e-08	3.07371e-08	3.07371e-08	3.07371e-08	3.07371e-08	3.07371e-08	3.07371e-08	3.07371e-08	3.07371e-08	306.334	409.912	6.13674
neg_548	3.07371e-08	1.23001	3.07371e-08	1.00458	3.07371e-08	3.07371e-08	1.82627	3.07371e-08	3.07371e-08	3.07371e-08	1.82627	3.07371e-08	3.07371e-08	3.07371e-08	3.07371e-08	3.07371e-08	3.07371e-08	1.00458	3.07371e-08	1.23001	16.4755	13.5764	3.07371e-08	5.68373	3.07371e-08	3.6395	3.07371e-08	3.07371e-08	35.6135	20.2371	16.4755	5.68373	3.6395	35.6135	20.2371	13.5764	3.07371e-08	3.07371e-08	3.07371e-08	3.07371e-08
neg_55	17.8113	3.07371e-08	8.68087	3.07371e-08	0.974048	62.6586	10.0504	3.07371e-08	12.3657	1.7847	10.0504	8.68087	3.07371e-08	0.974048	12.3657	62.6586	1.7847	3.07371e-08	17.8113	3.07371e-08	3.74327	13.1901	2.2518	3.28773	9.64553	1.04058	3.07371e-08	3.90478	4.15299	3.07371e-08	3.74327	3.28773	1.04058	4.15299	3.07371e-08	13.1901	2.2518	3.07371e-08	3.90478	9.64553
neg_550	30.0747	7.88181	15.7573	13.8199	18.0483	17.1694	18.2943	26.7599	7.79283	17.7128	18.2943	15.7573	26.7599	18.0483	7.79283	17.1694	17.7128	13.8199	30.0747	7.88181	3.07371e-08	3.07371e-08	12.6354	3.07371e-08	14.4136	3.07371e-08	16.256	9.12953	3.07371e-08	3.07371e-08	3.07371e-08	3.07371e-08	3.07371e-08	3.07371e-08	3.07371e-08	3.07371e-08	12.6354	16.256	9.12953	14.4136
neg_553	16.179	44.2918	3.07371e-08	36.0237	61.2824	3.07371e-08	17.0621	23.7126	21.8951	18.1676	17.0621	3.07371e-08	23.7126	61.2824	21.8951	3.07371e-08	18.1676	36.0237	16.179	44.2918	3.07371e-08	3.07371e-08	23.2515	3.07371e-08	35.8149	3.07371e-08	3.07371e-08	3.07371e-08	3.07371e-08	3.07371e-08	3.07371e-08	3.07371e-08	3.07371e-08	3.07371e-08	3.07371e-08	3.07371e-08	23.2515	3.07371e-08	3.07371e-08	35.8149
neg_554	3.07371e-08	3.3	3.07371e-08	12.3916	3.07371e-08	3.07371e-08	13.6932	3.07371e-08	7.41675	16.084	13.6932	3.07371e-08	3.07371e-08	3.07371e-08	7.41675	3.07371e-08	16.084	12.3916	3.07371e-08	3.3	14.5606	28.0222	3.07371e-08	2.31157	3.07371e-08	0.498649	5.92289	3.07371e-08	21.6631	11.9373	14.5606	2.31157	0.498649	21.6631	11.9373	28.0222	3.07371e-08	5.92289	3.07371e-08	3.07371e-08
neg_556	3.07371e-08	3.07371e-08	3.07371e-08	3.07371e-08	3.07371e-08	3.07371e-08	3.07371e-08	3.07371e-08	3.07371e-08	3.07371e-08	3.07371e-08	3.07371e-08	3.07371e-08	3.07371e-08	3.07371e-08	3.07371e-08	3.07371e-08	3.07371e-08	3.07371e-08	3.07371e-08	177.482	155.551	3.07371e-08	188.47	3.07371e-08	150.913	3.07371e-08	3.07371e-08	104.018	97.4819	177.482	188.47	150.913	104.018	97.4819	155.551	3.07371e-08	3.07371e-08	3.07371e-08	3.07371e-08
neg_557	130.541	219.409	521.214	389.59	228.035	597.567	315.458	225.931	318.516	345.894	315.458	521.214	225.931	228.035	318.516	597.567	345.894	389.59	130.541	219.409	3.07371e-08	3.07371e-08	207.19	3.07371e-08	221.478	3.07371e-08	535.861	538.521	0.768994	0.862141	3.07371e-08	3.07371e-08	3.07371e-08	0.768994	0.862141	3.07371e-08	207.19	535.861	538.521	221.478
neg_558	3.07371e-08	3.07371e-08	3.07371e-08	3.07371e-08	3.07371e-08	3.07371e-08	3.07371e-08	3.07371e-08	3.07371e-08	3.07371e-08	3.07371e-08	3.07371e-08	3.07371e-08	3.07371e-08	3.07371e-08	3.07371e-08	3.07371e-08	3.07371e-08	3.07371e-08	3.07371e-08	57.5918	56.2898	3.07371e-08	89.228	3.07371e-08	92.8339	3.07371e-08	3.07371e-08	74.4114	67.4351	57.5918	89.228	92.8339	74.4114	67.4351	56.2898	3.07371e-08	3.07371e-08	3.07371e-08	3.07371e-08
neg_566	3.07371e-08	3.07371e-08	3.07371e-08	3.07371e-08	3.07371e-08	3.07371e-08	3.07371e-08	3.07371e-08	3.07371e-08	3.07371e-08	3.07371e-08	3.07371e-08	3.07371e-08	3.07371e-08	3.07371e-08	3.07371e-08	3.07371e-08	3.07371e-08	3.07371e-08	3.07371e-08	5.01352	3.07371e-08	3.07371e-08	3.07371e-08	3.07371e-08	3.07371e-08	3.07371e-08	3.07371e-08	3.07371e-08	3.07371e-08	5.01352	3.07371e-08	3.07371e-08	3.07371e-08	3.07371e-08	3.07371e-08	3.07371e-08	3.07371e-08	3.07371e-08	3.07371e-08
neg_567	3.07371e-08	23.8857	3.07371e-08	37.7158	15.752	9.30994	21.9095	3.07371e-08	21.4316	30.1066	21.9095	3.07371e-08	3.07371e-08	15.752	21.4316	9.30994	30.1066	37.7158	3.07371e-08	23.8857	24.5232	32.4115	8.94939	2.8729	2.87607	0.674927	30.1172	7.19493	70.8398	68.7181	24.5232	2.8729	0.674927	70.8398	68.7181	32.4115	8.94939	30.1172	7.19493	2.87607
neg_569	3.07371e-08	1.03351	3.07371e-08	3.77584	0.826529	2.58952	3.07371e-08	3.07371e-08	3.07371e-08	3.07371e-08	3.07371e-08	3.07371e-08	3.07371e-08	0.826529	3.07371e-08	2.58952	3.07371e-08	3.77584	3.07371e-08	1.03351	12.9203	14.1874	3.07371e-08	3.07371e-08	3.07371e-08	2.54725	3.07371e-08	3.07371e-08	88.6785	110.919	12.9203	3.07371e-08	2.54725	88.6785	110.919	14.1874	3.07371e-08	3.07371e-08	3.07371e-08	3.07371e-08
neg_570	3.07371e-08	3.07371e-08	220.529	12.2534	3.07371e-08	3.07371e-08	3.07371e-08	8.4728	3.07371e-08	3.07371e-08	3.07371e-08	220.529	8.4728	3.07371e-08	3.07371e-08	3.07371e-08	3.07371e-08	12.2534	3.07371e-08	3.07371e-08	3.07371e-08	13.4783	3.07371e-08	3.07371e-08	74.9096	3.07371e-08	4053.98	4277.59	3.07371e-08	24.104	3.07371e-08	3.07371e-08	3.07371e-08	3.07371e-08	24.104	13.4783	3.07371e-08	4053.98	4277.59	74.9096
neg_572	9.93695	192.92	63.407	23.9329	318.709	299.659	12.4114	49.7909	2.47563	13.864	12.4114	63.407	49.7909	318.709	2.47563	299.659	13.864	23.9329	9.93695	192.92	67.9586	37.3584	25.3534	9.97438	40.7585	42.9381	19.1918	15.8518	109.001	299.358	67.9586	9.97438	42.9381	109.001	299.358	37.3584	25.3534	19.1918	15.8518	40.7585
neg_574	3.07371e-08	26.3549	3.07371e-08	58.1147	10.3938	3.07371e-08	32.4836	3.07371e-08	28.4237	43.6232	32.4836	3.07371e-08	3.07371e-08	10.3938	28.4237	3.07371e-08	43.6232	58.1147	3.07371e-08	26.3549	39.5382	31.7509	1.23933	3.07371e-08	0.962057	3.07371e-08	24.3081	1.5882	151.89	156.173	39.5382	3.07371e-08	3.07371e-08	151.89	156.173	31.7509	1.23933	24.3081	1.5882	0.962057
neg_575	3.66562	61.309	3.07371e-08	20.989	54.5663	3.07371e-08	11.4947	17.4989	15.0009	8.8184	11.4947	3.07371e-08	17.4989	54.5663	15.0009	3.07371e-08	8.8184	20.989	3.66562	61.309	3.07371e-08	3.07371e-08	11.5134	3.07371e-08	36.1302	3.07371e-08	3.07371e-08	3.07371e-08	3.07371e-08	3.07371e-08	3.07371e-08	3.07371e-08	3.07371e-08	3.07371e-08	3.07371e-08	3.07371e-08	11.5134	3.07371e-08	3.07371e-08	36.1302
neg_577	3.07371e-08	3.07371e-08	3.29568	3.07371e-08	3.07371e-08	3.07371e-08	3.07371e-08	3.07371e-08	3.07371e-08	3.07371e-08	3.07371e-08	3.29568	3.07371e-08	3.07371e-08	3.07371e-08	3.07371e-08	3.07371e-08	3.07371e-08	3.07371e-08	3.07371e-08	52.5278	70.2347	3.07371e-08	87.7488	3.07371e-08	82.2438	3.07371e-08	4.56211	49.5777	60.4349	52.5278	87.7488	82.2438	49.5777	60.4349	70.2347	3.07371e-08	3.07371e-08	4.56211	3.07371e-08
neg_578	3.07371e-08	3.07371e-08	3.07371e-08	3.07371e-08	3.07371e-08	5.59895	3.07371e-08	3.07371e-08	3.07371e-08	3.07371e-08	3.07371e-08	3.07371e-08	3.07371e-08	3.07371e-08	3.07371e-08	5.59895	3.07371e-08	3.07371e-08	3.07371e-08	3.07371e-08	62.6966	112.681	3.07371e-08	127.29	3.07371e-08	130.132	3.07371e-08	14.9251	95.9182	128.802	62.6966	127.29	130.132	95.9182	128.802	112.681	3.07371e-08	3.07371e-08	14.9251	3.07371e-08
neg_58	30.4091	3.07371e-08	204.418	6.77832	9.80828	17.2936	19.4152	23.362	3.07371e-08	23.355	19.4152	204.418	23.362	9.80828	3.07371e-08	17.2936	23.355	6.77832	30.4091	3.07371e-08	3.07371e-08	3.07371e-08	6.64139	3.07371e-08	11.0708	3.07371e-08	9.84067	83.6312	3.07371e-08	3.07371e-08	3.07371e-08	3.07371e-08	3.07371e-08	3.07371e-08	3.07371e-08	3.07371e-08	6.64139	9.84067	83.6312	11.0708
neg_580	30.1526	68.1023	252.874	93.5795	57.1639	249.707	80.6436	62.4413	67.0345	96.0552	80.6436	252.874	62.4413	57.1639	67.0345	249.707	96.0552	93.5795	30.1526	68.1023	3.07371e-08	3.07371e-08	57.4186	3.07371e-08	42.365	3.07371e-08	248.063	251.024	0.973944	3.07371e-08	3.07371e-08	3.07371e-08	3.07371e-08	0.973944	3.07371e-08	3.07371e-08	57.4186	248.063	251.024	42.365
neg_581	3.07371e-08	3.07371e-08	22.0496	20.8782	3.73705	3.07371e-08	3.07371e-08	3.07371e-08	3.07371e-08	69.5861	3.07371e-08	22.0496	3.07371e-08	3.73705	3.07371e-08	3.07371e-08	69.5861	20.8782	3.07371e-08	3.07371e-08	122.283	63.5849	3.07371e-08	2167.24	3.07371e-08	3.07371e-08	2832.67	3.07371e-08	3.07371e-08	2.13371	122.283	2167.24	3.07371e-08	3.07371e-08	2.13371	63.5849	3.07371e-08	2832.67	3.07371e-08	3.07371e-08
neg_582	3.07371e-08	62.5564	5.47359	5.83469	3.07371e-08	3.07371e-08	3.07371e-08	3.07371e-08	3.07371e-08	393.109	3.07371e-08	5.47359	3.07371e-08	3.07371e-08	3.07371e-08	3.07371e-08	393.109	5.83469	3.07371e-08	62.5564	140.392	103.976	39.3628	4609.95	3.07371e-08	265.619	4764.63	16.9425	3.07371e-08	5.95966	140.392	4609.95	265.619	3.07371e-08	5.95966	103.976	39.3628	4764.63	16.9425	3.07371e-08
neg_587	2.52197	136.258	26.9473	36.5078	94.186	66.3489	19.39	16.495	30.6708	35.4564	19.39	26.9473	16.495	94.186	30.6708	66.3489	35.4564	36.5078	2.52197	136.258	193.373	145.034	3.16792	27.9281	20.4074	39.096	52.9676	32.3247	580.69	557.708	193.373	27.9281	39.096	580.69	557.708	145.034	3.16792	52.9676	32.3247	20.4074
neg_588	3.07371e-08	3.07371e-08	3.07371e-08	3.07371e-08	3.07371e-08	3.07371e-08	3.07371e-08	3.07371e-08	3.07371e-08	3.07371e-08	3.07371e-08	3.07371e-08	3.07371e-08	3.07371e-08	3.07371e-08	3.07371e-08	3.07371e-08	3.07371e-08	3.07371e-08	3.07371e-08	3.07371e-08	3.07371e-08	3.07371e-08	3.07371e-08	3.07371e-08	3.07371e-08	3.07371e-08	33106.7	3.07371e-08	3.07371e-08	3.07371e-08	3.07371e-08	3.07371e-08	3.07371e-08	3.07371e-08	3.07371e-08	3.07371e-08	3.07371e-08	33106.7	3.07371e-08
neg_590	3.07371e-08	3.07371e-08	3.07371e-08	3.07371e-08	3.07371e-08	3.07371e-08	3.07371e-08	3.07371e-08	3.07371e-08	3.07371e-08	3.07371e-08	3.07371e-08	3.07371e-08	3.07371e-08	3.07371e-08	3.07371e-08	3.07371e-08	3.07371e-08	3.07371e-08	3.07371e-08	27.3902	32.8397	3.07371e-08	41.7694	3.07371e-08	38.7867	3.07371e-08	3.07371e-08	30.1859	34.1702	27.3902	41.7694	38.7867	30.1859	34.1702	32.8397	3.07371e-08	3.07371e-08	3.07371e-08	3.07371e-08
neg_593	3.07371e-08	12.4386	3.07371e-08	40.2799	10.7025	7.47405	19.5978	3.07371e-08	15.2954	21.4079	19.5978	3.07371e-08	3.07371e-08	10.7025	15.2954	7.47405	21.4079	40.2799	3.07371e-08	12.4386	14.0117	25.6612	3.07371e-08	3.07371e-08	3.07371e-08	3.07371e-08	10.063	3.07371e-08	83.9233	141.601	14.0117	3.07371e-08	3.07371e-08	83.9233	141.601	25.6612	3.07371e-08	10.063	3.07371e-08	3.07371e-08
neg_596	173.714	260.878	497.249	349.612	233.45	547.784	289.072	243.164	321.169	345.019	289.072	497.249	243.164	233.45	321.169	547.784	345.019	349.612	173.714	260.878	46.2705	49.5321	247.246	52.5704	208.112	48.1088	429.608	399.167	49.2455	37.6352	46.2705	52.5704	48.1088	49.2455	37.6352	49.5321	247.246	429.608	399.167	208.112
neg_597	3.07371e-08	10.7654	11.938	16.312	30.1655	26.7824	5.84322	3.07371e-08	1.65531	5.97718	5.84322	11.938	3.07371e-08	30.1655	1.65531	26.7824	5.97718	16.312	3.07371e-08	10.7654	3.07371e-08	3.07371e-08	3.07371e-08	3.07371e-08	3.15178	3.07371e-08	32.5749	14.5937	3.07371e-08	3.07371e-08	3.07371e-08	3.07371e-08	3.07371e-08	3.07371e-08	3.07371e-08	3.07371e-08	3.07371e-08	32.5749	14.5937	3.15178
neg_6	3.07371e-08	7.36122	3.07371e-08	3.07371e-08	3.07371e-08	3.07371e-08	3.07371e-08	3.07371e-08	3.07371e-08	3.07371e-08	3.07371e-08	3.07371e-08	3.07371e-08	3.07371e-08	3.07371e-08	3.07371e-08	3.07371e-08	3.07371e-08	3.07371e-08	7.36122	3.07371e-08	3.07371e-08	3.07371e-08	3.07371e-08	3.07371e-08	0.186659	3.07371e-08	3.07371e-08	0.185198	3.07371e-08	3.07371e-08	3.07371e-08	0.186659	0.185198	3.07371e-08	3.07371e-08	3.07371e-08	3.07371e-08	3.07371e-08	3.07371e-08
neg_60	3.07371e-08	136.374	3.07371e-08	51.6343	3.16705	3.07371e-08	3.07371e-08	3.1039	3.07371e-08	3.43597	3.07371e-08	3.07371e-08	3.1039	3.16705	3.07371e-08	3.07371e-08	3.43597	51.6343	3.07371e-08	136.374	2.71083	3.07371e-08	3.07371e-08	3.07371e-08	8.44676	3.07371e-08	62.6329	19.8693	16.9646	3.07371e-08	2.71083	3.07371e-08	3.07371e-08	16.9646	3.07371e-08	3.07371e-08	3.07371e-08	62.6329	19.8693	8.44676
neg_600	17236.6	41192.7	54945	15929.6	41922.3	67098.5	15192.5	24771.7	12331.4	19483.9	15192.5	54945	24771.7	41922.3	12331.4	67098.5	19483.9	15929.6	17236.6	41192.7	21997.6	17165.9	25435.8	19356.5	21031.9	23187.1	25583	29327.6	26001.5	22278.6	21997.6	19356.5	23187.1	26001.5	22278.6	17165.9	25435.8	25583	29327.6	21031.9
neg_601	15.7578	61.4879	28.526	21.6612	92.9472	142.757	8.69653	48.9912	11.2024	22.0917	8.69653	28.526	48.9912	92.9472	11.2024	142.757	22.0917	21.6612	15.7578	61.4879	44.9076	43.2689	37.3383	38.8699	36.4655	70.3936	30.6131	35.9668	93.8448	86.5119	44.9076	38.8699	70.3936	93.8448	86.5119	43.2689	37.3383	30.6131	35.9668	36.4655
neg_603	3.07371e-08	202.312	46.6348	3.07371e-08	302.404	195.518	3.07371e-08	9.84476	3.07371e-08	3.07371e-08	3.07371e-08	46.6348	9.84476	302.404	3.07371e-08	195.518	3.07371e-08	3.07371e-08	3.07371e-08	202.312	65.864	3.47685	3.07371e-08	5.37403	7.73392	52.8731	3.07371e-08	3.07371e-08	156.382	208.99	65.864	5.37403	52.8731	156.382	208.99	3.47685	3.07371e-08	3.07371e-08	3.07371e-08	7.73392
neg_604	838.155	1404.57	1756.03	496.204	958.847	1804.32	577.135	932.356	641.106	916.574	577.135	1756.03	932.356	958.847	641.106	1804.32	916.574	496.204	838.155	1404.57	574.961	424.505	1411.66	918.731	904.118	706.057	1029.42	1016.81	404.654	329.925	574.961	918.731	706.057	404.654	329.925	424.505	1411.66	1029.42	1016.81	904.118
neg_605	47.9139	103.704	103.208	37.5753	87.07	156.83	36.4864	58.4158	24.3419	44.9569	36.4864	103.208	58.4158	87.07	24.3419	156.83	44.9569	37.5753	47.9139	103.704	49.3121	36.3761	59.3923	36.4738	53.891	49.035	29.7281	53.5025	48.7958	50.0949	49.3121	36.4738	49.035	48.7958	50.0949	36.3761	59.3923	29.7281	53.5025	53.891
neg_606	12.337	74.5489	128.51	26.0868	65.6696	167.945	21.0313	28.3241	14.3902	31.8353	21.0313	128.51	28.3241	65.6696	14.3902	167.945	31.8353	26.0868	12.337	74.5489	31.8139	27.5974	30.1626	34.0714	29.0692	41.4889	83.5792	83.3024	38.6151	39.5144	31.8139	34.0714	41.4889	38.6151	39.5144	27.5974	30.1626	83.5792	83.3024	29.0692
neg_607	16.3463	36.5591	34.9576	11.071	30.6998	63.6914	14.6565	20.6503	4.69527	16.0472	14.6565	34.9576	20.6503	30.6998	4.69527	63.6914	16.0472	11.071	16.3463	36.5591	16.3178	10.7205	14.8443	14.4583	16.8351	17.1664	8.97986	15.7626	15.8799	17.9118	16.3178	14.4583	17.1664	15.8799	17.9118	10.7205	14.8443	8.97986	15.7626	16.8351
neg_608	3.07371e-08	3.07371e-08	3.07371e-08	3.07371e-08	3.07371e-08	3.07371e-08	3.07371e-08	3.07371e-08	3.07371e-08	3.07371e-08	3.07371e-08	3.07371e-08	3.07371e-08	3.07371e-08	3.07371e-08	3.07371e-08	3.07371e-08	3.07371e-08	3.07371e-08	3.07371e-08	7.94762	3.07371e-08	3.07371e-08	3.07371e-08	3.07371e-08	3.07371e-08	3.07371e-08	3.07371e-08	6.65042	4.8056	7.94762	3.07371e-08	3.07371e-08	6.65042	4.8056	3.07371e-08	3.07371e-08	3.07371e-08	3.07371e-08	3.07371e-08
neg_609	87.6978	107.257	3.07371e-08	64.1901	109.533	3.07371e-08	54.1132	84.7279	53.317	81.1596	54.1132	3.07371e-08	84.7279	109.533	53.317	3.07371e-08	81.1596	64.1901	87.6978	107.257	3.07371e-08	3.07371e-08	117.133	3.07371e-08	120.844	3.07371e-08	3.07371e-08	3.07371e-08	3.07371e-08	3.07371e-08	3.07371e-08	3.07371e-08	3.07371e-08	3.07371e-08	3.07371e-08	3.07371e-08	117.133	3.07371e-08	3.07371e-08	120.844
neg_61	3.07371e-08	17.2236	3.07371e-08	3.07371e-08	5.14448	3.07371e-08	1.82976	3.07371e-08	3.76042	4.04091	1.82976	3.07371e-08	3.07371e-08	5.14448	3.76042	3.07371e-08	4.04091	3.07371e-08	3.07371e-08	17.2236	11.3522	4.96683	3.07371e-08	3.07371e-08	1.71057	12.9958	21.1449	2.15977	21.5488	0.434836	11.3522	3.07371e-08	12.9958	21.5488	0.434836	4.96683	3.07371e-08	21.1449	2.15977	1.71057
neg_615	3.07371e-08	42.0746	3.07371e-08	11.9268	1.45577	3.07371e-08	3.07371e-08	4.37134	2.19259	8.08592	3.07371e-08	3.07371e-08	4.37134	1.45577	2.19259	3.07371e-08	8.08592	11.9268	3.07371e-08	42.0746	72.5362	57.8594	3.07371e-08	9.65313	4.28886	87.9719	3.07508	3.07371e-08	27.1867	42.5924	72.5362	9.65313	87.9719	27.1867	42.5924	57.8594	3.07371e-08	3.07508	3.07371e-08	4.28886
neg_616	3.07371e-08	3.07371e-08	3.07371e-08	3.07371e-08	3.07371e-08	3.07371e-08	3.07371e-08	3.07371e-08	3.07371e-08	3.07371e-08	3.07371e-08	3.07371e-08	3.07371e-08	3.07371e-08	3.07371e-08	3.07371e-08	3.07371e-08	3.07371e-08	3.07371e-08	3.07371e-08	201.695	355.832	3.07371e-08	327.167	3.07371e-08	379.623	3.07371e-08	3.07371e-08	300.145	614.416	201.695	327.167	379.623	300.145	614.416	355.832	3.07371e-08	3.07371e-08	3.07371e-08	3.07371e-08
neg_618	33.4709	86.3964	29.8356	315.041	64.4628	78.3112	385.989	39.9845	242.511	325.718	385.989	29.8356	39.9845	64.4628	242.511	78.3112	325.718	315.041	33.4709	86.3964	192.628	409.384	57.9797	38.6445	35.1889	25.0908	132.241	50.807	482.144	298.869	192.628	38.6445	25.0908	482.144	298.869	409.384	57.9797	132.241	50.807	35.1889
neg_619	2.21414	4.77471	3.07371e-08	44.5286	2.43175	2.61224	52.2118	2.13999	44.4253	58.9535	52.2118	3.07371e-08	2.13999	2.43175	44.4253	2.61224	58.9535	44.5286	2.21414	4.77471	13.5836	39.6652	7.43863	2.70239	2.912	0.762884	15.1575	3.07371e-08	27.0487	17.1766	13.5836	2.70239	0.762884	27.0487	17.1766	39.6652	7.43863	15.1575	3.07371e-08	2.912
neg_620	3.07371e-08	3.07371e-08	3.07371e-08	7.15082	1.17719	33.9952	3.07371e-08	3.07371e-08	3.07371e-08	3.07371e-08	3.07371e-08	3.07371e-08	3.07371e-08	1.17719	3.07371e-08	33.9952	3.07371e-08	7.15082	3.07371e-08	3.07371e-08	5.65079	13.4	3.07371e-08	3.07371e-08	3.07371e-08	3.34139	3.07371e-08	3.07371e-08	70.4947	128.121	5.65079	3.07371e-08	3.34139	70.4947	128.121	13.4	3.07371e-08	3.07371e-08	3.07371e-08	3.07371e-08
neg_621	3.07371e-08	88.5622	28.1518	7.94389	151.553	135.313	2.96354	20.9788	0.659153	3.07371e-08	2.96354	28.1518	20.9788	151.553	0.659153	135.313	3.07371e-08	7.94389	3.07371e-08	88.5622	27.6889	12.5577	7.66796	3.07371e-08	16.3377	13.9168	4.2638	3.05627	48.8608	141.051	27.6889	3.07371e-08	13.9168	48.8608	141.051	12.5577	7.66796	4.2638	3.05627	16.3377
neg_623	51.1579	143.424	508.055	148.947	116.792	484.927	129.853	141.289	153.345	183.767	129.853	508.055	141.289	116.792	153.345	484.927	183.767	148.947	51.1579	143.424	1.44664	3.07371e-08	139.963	3.07371e-08	119.531	3.07371e-08	380.58	404.334	0.961371	3.96004	1.44664	3.07371e-08	3.07371e-08	0.961371	3.96004	3.07371e-08	139.963	380.58	404.334	119.531
neg_624	3.07371e-08	549.989	55.1904	3.89404	589.029	3.07371e-08	3.07371e-08	4.14126	3.07371e-08	817.484	3.07371e-08	55.1904	4.14126	589.029	3.07371e-08	3.07371e-08	817.484	3.89404	3.07371e-08	549.989	822.483	3.07371e-08	3.07371e-08	3812	44.5624	75.6104	526.051	184.865	3.07371e-08	3.07371e-08	822.483	3812	75.6104	3.07371e-08	3.07371e-08	3.07371e-08	3.07371e-08	526.051	184.865	44.5624
neg_627	3.07371e-08	3.07371e-08	3.07371e-08	2.46481	3.07371e-08	3.07371e-08	3.07371e-08	3.07371e-08	3.07371e-08	3.07371e-08	3.07371e-08	3.07371e-08	3.07371e-08	3.07371e-08	3.07371e-08	3.07371e-08	3.07371e-08	2.46481	3.07371e-08	3.07371e-08	6.38368	15.6966	3.07371e-08	3.07371e-08	3.07371e-08	3.07371e-08	3.07371e-08	3.07371e-08	64.5713	153.447	6.38368	3.07371e-08	3.07371e-08	64.5713	153.447	15.6966	3.07371e-08	3.07371e-08	3.07371e-08	3.07371e-08
neg_630	3.07371e-08	3.07371e-08	3.07371e-08	3.07371e-08	3.07371e-08	3.07371e-08	3.07371e-08	3.07371e-08	3.07371e-08	3.07371e-08	3.07371e-08	3.07371e-08	3.07371e-08	3.07371e-08	3.07371e-08	3.07371e-08	3.07371e-08	3.07371e-08	3.07371e-08	3.07371e-08	3.07371e-08	69.4766	14.5588	3.07371e-08	3.07371e-08	3.07371e-08	3.07371e-08	3.07371e-08	3.07371e-08	3.07371e-08	3.07371e-08	3.07371e-08	3.07371e-08	3.07371e-08	3.07371e-08	69.4766	14.5588	3.07371e-08	3.07371e-08	3.07371e-08
neg_631	3.07371e-08	1064.59	29.6112	3.07371e-08	3.07371e-08	721.753	96.729	3.07371e-08	270.011	467.643	96.729	29.6112	3.07371e-08	3.07371e-08	270.011	721.753	467.643	3.07371e-08	3.07371e-08	1064.59	166.595	98.3906	2034.38	3974.16	39.8464	516.813	64.3006	137.028	3.07371e-08	206.036	166.595	3974.16	516.813	3.07371e-08	206.036	98.3906	2034.38	64.3006	137.028	39.8464
neg_632	4.35833	283.879	15.4227	3.07371e-08	4.64269	911.796	9.69656	28.1954	11.9084	542.092	9.69656	15.4227	28.1954	4.64269	11.9084	911.796	542.092	3.07371e-08	4.35833	283.879	468.802	117.961	1999.36	4928.63	454.043	2042.08	97.0614	327.468	12.429	178.967	468.802	4928.63	2042.08	12.429	178.967	117.961	1999.36	97.0614	327.468	454.043
neg_634	91.453	174.67	368.798	329.787	207.957	388.165	290.065	196.359	302.749	251.222	290.065	368.798	196.359	207.957	302.749	388.165	251.222	329.787	91.453	174.67	3.07371e-08	3.07371e-08	189.304	3.07371e-08	205.619	3.07371e-08	367.3	368.363	3.07371e-08	3.07371e-08	3.07371e-08	3.07371e-08	3.07371e-08	3.07371e-08	3.07371e-08	3.07371e-08	189.304	367.3	368.363	205.619
neg_635	46.7386	1093.92	8846.74	113.222	1620.31	1604.72	59.9964	491.825	620.38	1748.51	59.9964	8846.74	491.825	1620.31	620.38	1604.72	1748.51	113.222	46.7386	1093.92	335.786	837.998	26.5197	42.2216	690.907	3355.66	1266.3	843.061	14.015	675.968	335.786	42.2216	3355.66	14.015	675.968	837.998	26.5197	1266.3	843.061	690.907
neg_637	3.07371e-08	3.07371e-08	26.3697	90.3961	211.2	3.07371e-08	0.680197	65.1741	9.65279	119.651	0.680197	26.3697	65.1741	211.2	9.65279	3.07371e-08	119.651	90.3961	3.07371e-08	3.07371e-08	386.679	79.9325	18.8272	217.865	9.69385	3.07371e-08	2209.11	3.07371e-08	6.13401	7.4605	386.679	217.865	3.07371e-08	6.13401	7.4605	79.9325	18.8272	2209.11	3.07371e-08	9.69385
neg_638	3.07371e-08	3.07371e-08	3.07371e-08	3.07371e-08	3.07371e-08	3.07371e-08	3.07371e-08	3.07371e-08	3.07371e-08	3.07371e-08	3.07371e-08	3.07371e-08	3.07371e-08	3.07371e-08	3.07371e-08	3.07371e-08	3.07371e-08	3.07371e-08	3.07371e-08	3.07371e-08	114.311	71.7871	3.07371e-08	140.528	3.07371e-08	142.411	3.07371e-08	3.07371e-08	86.143	88.303	114.311	140.528	142.411	86.143	88.303	71.7871	3.07371e-08	3.07371e-08	3.07371e-08	3.07371e-08
neg_639	3.07371e-08	6.10771	3.07371e-08	17.2624	6.1138	1.82093	2.70747	3.07371e-08	2.63113	3.07335	2.70747	3.07371e-08	3.07371e-08	6.1138	2.63113	1.82093	3.07335	17.2624	3.07371e-08	6.10771	3.07371e-08	8.87772	3.07371e-08	3.07371e-08	3.07371e-08	3.07371e-08	3.07371e-08	3.07371e-08	31.6814	70.7586	3.07371e-08	3.07371e-08	3.07371e-08	31.6814	70.7586	8.87772	3.07371e-08	3.07371e-08	3.07371e-08	3.07371e-08
neg_64	3.07371e-08	56.2218	3.07371e-08	2346.36	84.2458	3.07371e-08	3.07371e-08	84.5076	3.07371e-08	140.158	3.07371e-08	3.07371e-08	84.5076	84.2458	3.07371e-08	3.07371e-08	140.158	2346.36	3.07371e-08	56.2218	74.8102	3.07371e-08	3.07371e-08	35.925	103.648	27.7721	17.3159	687.959	3.07371e-08	3.07371e-08	74.8102	35.925	27.7721	3.07371e-08	3.07371e-08	3.07371e-08	3.07371e-08	17.3159	687.959	103.648
neg_641	3.07371e-08	3.07371e-08	127.787	3.07371e-08	3.07371e-08	354.99	3.07371e-08	3.07371e-08	3.07371e-08	3.07371e-08	3.07371e-08	127.787	3.07371e-08	3.07371e-08	3.07371e-08	354.99	3.07371e-08	3.07371e-08	3.07371e-08	3.07371e-08	14.6945	61.4559	3.07371e-08	13.1613	3.07371e-08	55.2984	208.354	178.859	43.3648	96.1955	14.6945	13.1613	55.2984	43.3648	96.1955	61.4559	3.07371e-08	208.354	178.859	3.07371e-08
neg_642	0.830453	33.5745	3.5929	1.89078	51.4628	48.9148	3.07371e-08	1.01559	3.07371e-08	3.07371e-08	3.07371e-08	3.5929	1.01559	51.4628	3.07371e-08	48.9148	3.07371e-08	1.89078	0.830453	33.5745	3.07371e-08	4.00758	3.07371e-08	3.07371e-08	4.62007	14.8187	0.756796	3.07371e-08	29.9506	39.7389	3.07371e-08	3.07371e-08	14.8187	29.9506	39.7389	4.00758	3.07371e-08	0.756796	3.07371e-08	4.62007
neg_643	3.07371e-08	3.61222	3.07371e-08	30.7379	4.40693	3.07371e-08	9.62438	3.07371e-08	8.43423	10.3797	9.62438	3.07371e-08	3.07371e-08	4.40693	8.43423	3.07371e-08	10.3797	30.7379	3.07371e-08	3.61222	3.07371e-08	5.53056	3.07371e-08	3.07371e-08	3.07371e-08	3.07371e-08	3.07371e-08	3.07371e-08	50.8099	113.379	3.07371e-08	3.07371e-08	3.07371e-08	50.8099	113.379	5.53056	3.07371e-08	3.07371e-08	3.07371e-08	3.07371e-08
neg_646	29.3238	57.1114	234.034	19.566	28.2437	155.194	25.1534	30.6399	18.9668	19.1834	25.1534	234.034	30.6399	28.2437	18.9668	155.194	19.1834	19.566	29.3238	57.1114	12.2446	52.9813	19.2238	12.7988	36.7452	75.2022	32.0483	113.993	47.6222	44.0722	12.2446	12.7988	75.2022	47.6222	44.0722	52.9813	19.2238	32.0483	113.993	36.7452
neg_647	3.07371e-08	23.2168	3.07371e-08	4.05747	26.5668	10.9553	0.65835	3.07371e-08	3.07371e-08	1.33555	0.65835	3.07371e-08	3.07371e-08	26.5668	3.07371e-08	10.9553	1.33555	4.05747	3.07371e-08	23.2168	38.0126	28.1883	3.07371e-08	2.5567	0.505443	4.34086	3.07371e-08	3.07371e-08	185.401	228.056	38.0126	2.5567	4.34086	185.401	228.056	28.1883	3.07371e-08	3.07371e-08	3.07371e-08	0.505443
neg_648	102.65	332.17	901.851	278.323	279.108	823.999	274.88	296.586	269.592	332.536	274.88	901.851	296.586	279.108	269.592	823.999	332.536	278.323	102.65	332.17	3.07371e-08	0.786864	272.762	3.07371e-08	257.977	2.08434	604.004	729.454	9.83021	6.20439	3.07371e-08	3.07371e-08	2.08434	9.83021	6.20439	0.786864	272.762	604.004	729.454	257.977
neg_649	3.07371e-08	3.07371e-08	3.07371e-08	3.07371e-08	3.07371e-08	3.07371e-08	3.07371e-08	3.07371e-08	3.07371e-08	302.323	3.07371e-08	3.07371e-08	3.07371e-08	3.07371e-08	3.07371e-08	3.07371e-08	302.323	3.07371e-08	3.07371e-08	3.07371e-08	3.07371e-08	3.07371e-08	3.07371e-08	3.07371e-08	67.4337	3.07371e-08	6858.74	3.07371e-08	3.07371e-08	3.07371e-08	3.07371e-08	3.07371e-08	3.07371e-08	3.07371e-08	3.07371e-08	3.07371e-08	3.07371e-08	6858.74	3.07371e-08	67.4337
neg_65	27.6463	3.07371e-08	3.07371e-08	23.5615	23.4543	3.07371e-08	6.91321	19.4213	24.5734	7.24187	6.91321	3.07371e-08	19.4213	23.4543	24.5734	3.07371e-08	7.24187	23.5615	27.6463	3.07371e-08	3.07371e-08	3.07371e-08	8.56328	3.07371e-08	21.6065	3.07371e-08	3.07371e-08	3.07371e-08	3.07371e-08	3.07371e-08	3.07371e-08	3.07371e-08	3.07371e-08	3.07371e-08	3.07371e-08	3.07371e-08	8.56328	3.07371e-08	3.07371e-08	21.6065
neg_650	0.724154	64.7736	31.2877	7.05463	116.496	114.004	6.25497	21.708	3.07371e-08	0.846539	6.25497	31.2877	21.708	116.496	3.07371e-08	114.004	0.846539	7.05463	0.724154	64.7736	16.6226	3.9831	1.35756	3.07371e-08	16.5588	8.04915	3.4571	3.07371e-08	30.2904	87.8255	16.6226	3.07371e-08	8.04915	30.2904	87.8255	3.9831	1.35756	3.4571	3.07371e-08	16.5588
neg_651	3.07371e-08	28.0635	148.196	477.482	661.181	50.3063	6.42792	169.774	32.4337	279.801	6.42792	148.196	169.774	661.181	32.4337	50.3063	279.801	477.482	3.07371e-08	28.0635	1989.69	424.021	83.835	1029.59	57.206	3.07371e-08	4941.02	16.3997	139.14	39.9576	1989.69	1029.59	3.07371e-08	139.14	39.9576	424.021	83.835	4941.02	16.3997	57.206
neg_652	3.07371e-08	14.9296	103.549	325.978	361.327	50.2473	2.85243	91.5005	25.9686	161.301	2.85243	103.549	91.5005	361.327	25.9686	50.2473	161.301	325.978	3.07371e-08	14.9296	1321.75	284.878	68.328	661.998	43.8224	3.07371e-08	2408.74	52.0053	102.997	19.6395	1321.75	661.998	3.07371e-08	102.997	19.6395	284.878	68.328	2408.74	52.0053	43.8224
neg_653	3.07371e-08	3.07371e-08	5.85896	3.07371e-08	3.07371e-08	3.07371e-08	3.07371e-08	3.07371e-08	3.07371e-08	138	3.07371e-08	5.85896	3.07371e-08	3.07371e-08	3.07371e-08	3.07371e-08	138	3.07371e-08	3.07371e-08	3.07371e-08	3.07371e-08	3.07371e-08	3.07371e-08	7.10515	10.539	3.07371e-08	3664.68	3.07371e-08	3.07371e-08	3.07371e-08	3.07371e-08	7.10515	3.07371e-08	3.07371e-08	3.07371e-08	3.07371e-08	3.07371e-08	3664.68	3.07371e-08	10.539
neg_654	3.07371e-08	3.07371e-08	3.07371e-08	3.07371e-08	3.07371e-08	3.07371e-08	3.07371e-08	3.07371e-08	3.07371e-08	3.07371e-08	3.07371e-08	3.07371e-08	3.07371e-08	3.07371e-08	3.07371e-08	3.07371e-08	3.07371e-08	3.07371e-08	3.07371e-08	3.07371e-08	206.236	209.827	3.07371e-08	297.484	3.07371e-08	336.434	3.07371e-08	3.07371e-08	203.438	200.611	206.236	297.484	336.434	203.438	200.611	209.827	3.07371e-08	3.07371e-08	3.07371e-08	3.07371e-08
neg_655	3.07371e-08	3.07371e-08	3.07371e-08	3.07371e-08	3.07371e-08	3.07371e-08	3.07371e-08	3.07371e-08	3.07371e-08	3.07371e-08	3.07371e-08	3.07371e-08	3.07371e-08	3.07371e-08	3.07371e-08	3.07371e-08	3.07371e-08	3.07371e-08	3.07371e-08	3.07371e-08	99.0037	86.5717	3.07371e-08	74.7859	3.07371e-08	184.666	3.07371e-08	3.07371e-08	104.78	113.708	99.0037	74.7859	184.666	104.78	113.708	86.5717	3.07371e-08	3.07371e-08	3.07371e-08	3.07371e-08
neg_656	104.384	740.036	4337.8	114.747	858.712	1119.05	113.283	357.132	336.736	1410.29	113.283	4337.8	357.132	858.712	336.736	1119.05	1410.29	114.747	104.384	740.036	18938.2	564.928	228.772	70151.9	511.402	2482.27	671.954	512.876	68.2449	432.355	18938.2	70151.9	2482.27	68.2449	432.355	564.928	228.772	671.954	512.876	511.402
neg_658	114.463	171.074	345.846	332.643	195.031	360.791	289.077	209.364	272.809	244.094	289.077	345.846	209.364	195.031	272.809	360.791	244.094	332.643	114.463	171.074	3.07371e-08	3.07371e-08	189.221	3.07371e-08	206.013	3.07371e-08	339.956	359.164	3.07371e-08	3.07371e-08	3.07371e-08	3.07371e-08	3.07371e-08	3.07371e-08	3.07371e-08	3.07371e-08	189.221	339.956	359.164	206.013
neg_66	3.07371e-08	110.947	3.07371e-08	3.07371e-08	9.27448	3.07371e-08	3.07371e-08	3.07371e-08	3.07371e-08	8.30474	3.07371e-08	3.07371e-08	3.07371e-08	9.27448	3.07371e-08	3.07371e-08	8.30474	3.07371e-08	3.07371e-08	110.947	36.1063	3.07371e-08	3.07371e-08	6.59075	3.07371e-08	4.96996	88.3822	17.0483	115.921	3.07371e-08	36.1063	6.59075	4.96996	115.921	3.07371e-08	3.07371e-08	3.07371e-08	88.3822	17.0483	3.07371e-08
neg_660	3.07371e-08	8.50686	3.07371e-08	47.961	1.53685	1.89266	65.7767	2.58158	34.0454	44.8042	65.7767	3.07371e-08	2.58158	1.53685	34.0454	1.89266	44.8042	47.961	3.07371e-08	8.50686	33.1959	69.2715	4.52922	1.04876	1.29564	3.07371e-08	19.5647	3.07371e-08	57.4856	36.8449	33.1959	1.04876	3.07371e-08	57.4856	36.8449	69.2715	4.52922	19.5647	3.07371e-08	1.29564
neg_661	3.07371e-08	1.46337	3.07371e-08	3.07371e-08	3.07371e-08	3.07371e-08	3.07371e-08	3.07371e-08	3.07371e-08	3.07371e-08	3.07371e-08	3.07371e-08	3.07371e-08	3.07371e-08	3.07371e-08	3.07371e-08	3.07371e-08	3.07371e-08	3.07371e-08	1.46337	21.5825	35.1286	3.07371e-08	3.07371e-08	3.07371e-08	3.07371e-08	3.07371e-08	3.07371e-08	86.3319	64.6588	21.5825	3.07371e-08	3.07371e-08	86.3319	64.6588	35.1286	3.07371e-08	3.07371e-08	3.07371e-08	3.07371e-08
neg_662	720.096	136.241	467.732	578.196	259.818	264.488	401.546	566.501	793.855	471.431	401.546	467.732	566.501	259.818	793.855	264.488	471.431	578.196	720.096	136.241	3.07371e-08	44.2564	282.791	4.74518	455.393	1.53698	424.604	567.741	3.07371e-08	3.07371e-08	3.07371e-08	4.74518	1.53698	3.07371e-08	3.07371e-08	44.2564	282.791	424.604	567.741	455.393
neg_663	18234.2	80505.1	73156.6	21794.1	81921.1	122348	15531.1	32242.2	14682.9	24223.2	15531.1	73156.6	32242.2	81921.1	14682.9	122348	24223.2	21794.1	18234.2	80505.1	45508.9	32418.1	32680.7	33906.2	30340.7	41874.5	32987	35708	55123.6	54525.6	45508.9	33906.2	41874.5	55123.6	54525.6	32418.1	32680.7	32987	35708	30340.7
neg_664	3.07371e-08	6.18005	3.07371e-08	3.07371e-08	7.35249	5.81629	3.07371e-08	3.07371e-08	3.07371e-08	3.07371e-08	3.07371e-08	3.07371e-08	3.07371e-08	7.35249	3.07371e-08	5.81629	3.07371e-08	3.07371e-08	3.07371e-08	6.18005	2.61278	0.926908	3.07371e-08	3.07371e-08	3.07371e-08	1.41679	3.07371e-08	3.07371e-08	5.70435	8.85945	2.61278	3.07371e-08	1.41679	5.70435	8.85945	0.926908	3.07371e-08	3.07371e-08	3.07371e-08	3.07371e-08
neg_665	6.69352	201.407	137.844	18.9826	283.989	250.045	7.8487	60.7496	4.17639	6.69402	7.8487	137.844	60.7496	283.989	4.17639	250.045	6.69402	18.9826	6.69352	201.407	99.8123	80.1276	20.5648	66.8891	39.5789	99.118	25.1598	63.1649	240.095	199.647	99.8123	66.8891	99.118	240.095	199.647	80.1276	20.5648	25.1598	63.1649	39.5789
neg_667	3.07371e-08	791.503	167.549	6.81553	889.365	850.754	0.673081	25.13	3.07371e-08	0.92479	0.673081	167.549	25.13	889.365	3.07371e-08	850.754	0.92479	6.81553	3.07371e-08	791.503	389.758	82.1338	3.07371e-08	74.298	50.3835	310.229	6.46456	2.02119	607.327	685.543	389.758	74.298	310.229	607.327	685.543	82.1338	3.07371e-08	6.46456	2.02119	50.3835
neg_669	3.07371e-08	31.672	2.06317	3.07371e-08	61.2505	1.05877	3.07371e-08	3.07371e-08	3.07371e-08	3.07371e-08	3.07371e-08	2.06317	3.07371e-08	61.2505	3.07371e-08	1.05877	3.07371e-08	3.07371e-08	3.07371e-08	31.672	6.92407	0.240018	3.07371e-08	0.22947	3.07371e-08	0.223542	3.07371e-08	3.07371e-08	44.2535	71.8368	6.92407	0.22947	0.223542	44.2535	71.8368	0.240018	3.07371e-08	3.07371e-08	3.07371e-08	3.07371e-08
neg_67	3.07371e-08	113.494	3.07371e-08	1472.58	72.7153	3.07371e-08	3.07371e-08	79.7575	4.07475	100.989	3.07371e-08	3.07371e-08	79.7575	72.7153	4.07475	3.07371e-08	100.989	1472.58	3.07371e-08	113.494	110.014	3.07371e-08	3.07371e-08	45.688	107.511	37.8907	33.5389	415.138	4.67354	3.07371e-08	110.014	45.688	37.8907	4.67354	3.07371e-08	3.07371e-08	3.07371e-08	33.5389	415.138	107.511
neg_670	624.63	1418.07	1767.57	499.534	1085.33	1988.78	460.309	911.912	554.276	765.227	460.309	1767.57	911.912	1085.33	554.276	1988.78	765.227	499.534	624.63	1418.07	935.443	523.049	1194.32	1821.99	911.751	789.964	921.011	903.872	446.143	395.715	935.443	1821.99	789.964	446.143	395.715	523.049	1194.32	921.011	903.872	911.751
neg_671	41.3585	290.486	238.16	58.7801	233.447	351.178	53.2251	96.9916	40.3913	74.6497	53.2251	238.16	96.9916	233.447	40.3913	351.178	74.6497	58.7801	41.3585	290.486	145.641	77.2945	102.048	111.454	101.638	136.798	94.1016	128.379	128.302	130.989	145.641	111.454	136.798	128.302	130.989	77.2945	102.048	94.1016	128.379	101.638
neg_672	7.95286	103.727	168.18	27.906	98.0682	250.149	25.257	40.8783	16.0178	26.8269	25.257	168.18	40.8783	98.0682	16.0178	250.149	26.8269	27.906	7.95286	103.727	58.5293	47.7083	25.9973	40.1826	40.6935	58.7241	84.8886	93.2974	53.5716	54.5078	58.5293	40.1826	58.7241	53.5716	54.5078	47.7083	25.9973	84.8886	93.2974	40.6935
neg_673	104.609	193.839	290.629	270.337	752.804	411.582	94.6752	364.742	159.325	144.138	94.6752	290.629	364.742	752.804	159.325	411.582	144.138	270.337	104.609	193.839	3.39498	48.7089	97.7328	3.07371e-08	299.969	6.01186	174.96	208.421	10.2619	3.07371e-08	3.39498	3.07371e-08	6.01186	10.2619	3.07371e-08	48.7089	97.7328	174.96	208.421	299.969
neg_679	3.07371e-08	3.07371e-08	3.07371e-08	3.07371e-08	3.07371e-08	3.07371e-08	3.07371e-08	3.07371e-08	3.07371e-08	3.07371e-08	3.07371e-08	3.07371e-08	3.07371e-08	3.07371e-08	3.07371e-08	3.07371e-08	3.07371e-08	3.07371e-08	3.07371e-08	3.07371e-08	3.07371e-08	3.07371e-08	3.07371e-08	3.07371e-08	3.07371e-08	3.07371e-08	3.07371e-08	3.07371e-08	3.07371e-08	3.07371e-08	3.07371e-08	3.07371e-08	3.07371e-08	3.07371e-08	3.07371e-08	3.07371e-08	3.07371e-08	3.07371e-08	3.07371e-08	3.07371e-08
neg_680	3.07371e-08	3.07371e-08	3.07371e-08	3.07371e-08	3.07371e-08	3.07371e-08	3.07371e-08	3.07371e-08	3.07371e-08	3.07371e-08	3.07371e-08	3.07371e-08	3.07371e-08	3.07371e-08	3.07371e-08	3.07371e-08	3.07371e-08	3.07371e-08	3.07371e-08	3.07371e-08	3.07371e-08	3.07371e-08	3.07371e-08	3.07371e-08	3.07371e-08	3.07371e-08	3.07371e-08	3.07371e-08	3.07371e-08	3.07371e-08	3.07371e-08	3.07371e-08	3.07371e-08	3.07371e-08	3.07371e-08	3.07371e-08	3.07371e-08	3.07371e-08	3.07371e-08	3.07371e-08
neg_682	196.967	398.613	1413.12	400.075	255.691	990.856	508.591	545.141	496.759	532.685	508.591	1413.12	545.141	255.691	496.759	990.856	532.685	400.075	196.967	398.613	31.8931	12.6325	531.192	23.2231	396.882	28.6177	1012.22	1086.68	22.6485	19.9187	31.8931	23.2231	28.6177	22.6485	19.9187	12.6325	531.192	1012.22	1086.68	396.882
neg_683	3.07371e-08	3.07371e-08	3.07371e-08	3.07371e-08	3.07371e-08	3.07371e-08	3.07371e-08	3.07371e-08	3.07371e-08	3.07371e-08	3.07371e-08	3.07371e-08	3.07371e-08	3.07371e-08	3.07371e-08	3.07371e-08	3.07371e-08	3.07371e-08	3.07371e-08	3.07371e-08	1075.42	629.839	3.07371e-08	1026.07	3.07371e-08	1765.02	3.07371e-08	3.07371e-08	1376.07	1713.83	1075.42	1026.07	1765.02	1376.07	1713.83	629.839	3.07371e-08	3.07371e-08	3.07371e-08	3.07371e-08
neg_684	3.07371e-08	16.2473	5.99729	3.07371e-08	32.71	26.5865	2.91551	11.5583	3.07371e-08	3.07371e-08	2.91551	5.99729	11.5583	32.71	3.07371e-08	26.5865	3.07371e-08	3.07371e-08	3.07371e-08	16.2473	2.28053	3.07371e-08	3.07371e-08	3.07371e-08	3.2831	3.07371e-08	3.07371e-08	3.07371e-08	3.26124	23.5761	2.28053	3.07371e-08	3.07371e-08	3.26124	23.5761	3.07371e-08	3.07371e-08	3.07371e-08	3.07371e-08	3.2831
neg_685	45.0547	42.3732	186.344	19.0272	14.5167	90.6699	31.3855	35.9011	22.6698	17.3557	31.3855	186.344	35.9011	14.5167	22.6698	90.6699	17.3557	19.0272	45.0547	42.3732	31.3732	24.1564	20.4287	70.2468	32.1057	44.4365	23.9221	90.5553	16.426	10.547	31.3732	70.2468	44.4365	16.426	10.547	24.1564	20.4287	23.9221	90.5553	32.1057
neg_686	3.07371e-08	3.07371e-08	3.07371e-08	3.07371e-08	3.07371e-08	3.07371e-08	3.07371e-08	3.07371e-08	3.07371e-08	3.07371e-08	3.07371e-08	3.07371e-08	3.07371e-08	3.07371e-08	3.07371e-08	3.07371e-08	3.07371e-08	3.07371e-08	3.07371e-08	3.07371e-08	112.308	117.439	3.07371e-08	218.4	3.07371e-08	153.748	3.07371e-08	797.422	77.9321	71.9723	112.308	218.4	153.748	77.9321	71.9723	117.439	3.07371e-08	3.07371e-08	797.422	3.07371e-08
neg_687	3.07371e-08	3.07371e-08	3.07371e-08	3.07371e-08	2.64453	3.07371e-08	3.07371e-08	3.07371e-08	3.07371e-08	3.07371e-08	3.07371e-08	3.07371e-08	3.07371e-08	2.64453	3.07371e-08	3.07371e-08	3.07371e-08	3.07371e-08	3.07371e-08	3.07371e-08	16.3512	13.8672	3.07371e-08	1.90111	3.07371e-08	10.454	3.07371e-08	3.07371e-08	41.3953	38.0432	16.3512	1.90111	10.454	41.3953	38.0432	13.8672	3.07371e-08	3.07371e-08	3.07371e-08	3.07371e-08
neg_689	46.1408	70.1561	53.4963	173.11	53.3922	88.719	263.128	62.9237	182.682	237.83	263.128	53.4963	62.9237	53.3922	182.682	88.719	237.83	173.11	46.1408	70.1561	137.06	219.491	105.01	39.533	38.5979	39.2094	129.118	89.4493	145.897	82.7805	137.06	39.533	39.2094	145.897	82.7805	219.491	105.01	129.118	89.4493	38.5979
neg_69	3.07371e-08	34.7569	3.07371e-08	92.5835	5.81484	3.07371e-08	3.07371e-08	13.7032	3.07371e-08	5.82503	3.07371e-08	3.07371e-08	13.7032	5.81484	3.07371e-08	3.07371e-08	5.82503	92.5835	3.07371e-08	34.7569	3.07371e-08	3.07371e-08	3.07371e-08	3.07371e-08	13.3566	3.07371e-08	32.9991	57.4103	4.54929	3.07371e-08	3.07371e-08	3.07371e-08	3.07371e-08	4.54929	3.07371e-08	3.07371e-08	3.07371e-08	32.9991	57.4103	13.3566
neg_690	62.5048	99.6676	47.8301	159.59	37.7029	48.9908	341.865	57.0253	205.314	241.397	341.865	47.8301	57.0253	37.7029	205.314	48.9908	241.397	159.59	62.5048	99.6676	103.249	116.564	31.1408	23.9188	25.2795	29.2825	89.2668	49.2407	181.768	101.726	103.249	23.9188	29.2825	181.768	101.726	116.564	31.1408	89.2668	49.2407	25.2795
neg_691	110.547	153.362	311.389	334.799	185.9	311.155	285.701	218.439	299.336	256.553	285.701	311.389	218.439	185.9	299.336	311.155	256.553	334.799	110.547	153.362	3.07371e-08	3.07371e-08	191.962	3.07371e-08	193.154	3.07371e-08	346.611	323.86	0.18795	0.848743	3.07371e-08	3.07371e-08	3.07371e-08	0.18795	0.848743	3.07371e-08	191.962	346.611	323.86	193.154
neg_694	9.90693	17.4991	3.19391	33.7032	10.1025	11.4595	54.2325	10.5816	31.5054	41.4793	54.2325	3.19391	10.5816	10.1025	31.5054	11.4595	41.4793	33.7032	9.90693	17.4991	26.6613	28.5283	6.92376	1.19836	9.29004	4.42341	22.5617	7.87977	46.0709	26.5243	26.6613	1.19836	4.42341	46.0709	26.5243	28.5283	6.92376	22.5617	7.87977	9.29004
neg_695	36.4842	150.46	52.073	474.129	131.912	109.924	448.087	38.6113	323.68	429.85	448.087	52.073	38.6113	131.912	323.68	109.924	429.85	474.129	36.4842	150.46	299.307	550.021	80.3896	47.9037	45.3633	37.8589	216.407	68.3623	1053.96	741.566	299.307	47.9037	37.8589	1053.96	741.566	550.021	80.3896	216.407	68.3623	45.3633
neg_696	3.07371e-08	3.07371e-08	3.07371e-08	3.07371e-08	3.07371e-08	3.07371e-08	3.07371e-08	3.07371e-08	3.07371e-08	3.07371e-08	3.07371e-08	3.07371e-08	3.07371e-08	3.07371e-08	3.07371e-08	3.07371e-08	3.07371e-08	3.07371e-08	3.07371e-08	3.07371e-08	3.07371e-08	3.07371e-08	3.07371e-08	3.07371e-08	3.07371e-08	3.07371e-08	3.07371e-08	3.07371e-08	3.07371e-08	3.07371e-08	3.07371e-08	3.07371e-08	3.07371e-08	3.07371e-08	3.07371e-08	3.07371e-08	3.07371e-08	3.07371e-08	3.07371e-08	3.07371e-08
neg_697	3.07371e-08	3.07371e-08	3.07371e-08	3.07371e-08	3.07371e-08	3.07371e-08	3.07371e-08	3.07371e-08	3.07371e-08	3.07371e-08	3.07371e-08	3.07371e-08	3.07371e-08	3.07371e-08	3.07371e-08	3.07371e-08	3.07371e-08	3.07371e-08	3.07371e-08	3.07371e-08	3.07371e-08	3.07371e-08	3.07371e-08	3.07371e-08	3.07371e-08	3.07371e-08	3.07371e-08	3.07371e-08	3.07371e-08	3.07371e-08	3.07371e-08	3.07371e-08	3.07371e-08	3.07371e-08	3.07371e-08	3.07371e-08	3.07371e-08	3.07371e-08	3.07371e-08	3.07371e-08
neg_7	10.2137	3.07371e-08	22.3111	6.4327	2.27539	29.5109	18.6858	7.39004	2.48156	1.99321	18.6858	22.3111	7.39004	2.27539	2.48156	29.5109	1.99321	6.4327	10.2137	3.07371e-08	3.07371e-08	3.07371e-08	3.0067	3.07371e-08	9.16432	3.07371e-08	3.07371e-08	3.07371e-08	3.07371e-08	3.20203	3.07371e-08	3.07371e-08	3.07371e-08	3.07371e-08	3.20203	3.07371e-08	3.0067	3.07371e-08	3.07371e-08	9.16432
neg_70	169.855	171.967	21.5754	329.938	366.84	87.2524	219.345	208.528	308.185	219.803	219.345	21.5754	208.528	366.84	308.185	87.2524	219.803	329.938	169.855	171.967	3.07371e-08	3.07371e-08	213.999	3.07371e-08	310.142	2.94854	35.5515	18.2752	4.17637	3.09313	3.07371e-08	3.07371e-08	2.94854	4.17637	3.09313	3.07371e-08	213.999	35.5515	18.2752	310.142
neg_701	3.07371e-08	3.07371e-08	3.07371e-08	3.07371e-08	3.07371e-08	3.07371e-08	3.07371e-08	3.07371e-08	3.07371e-08	3.07371e-08	3.07371e-08	3.07371e-08	3.07371e-08	3.07371e-08	3.07371e-08	3.07371e-08	3.07371e-08	3.07371e-08	3.07371e-08	3.07371e-08	536.898	533.043	3.07371e-08	810.729	3.07371e-08	892.329	3.07371e-08	3.07371e-08	505.6	422.799	536.898	810.729	892.329	505.6	422.799	533.043	3.07371e-08	3.07371e-08	3.07371e-08	3.07371e-08
neg_702	282.531	751.267	1941.3	657.994	571.909	1544.76	611.85	731.465	584.452	608.802	611.85	1941.3	731.465	571.909	584.452	1544.76	608.802	657.994	282.531	751.267	4.43014	3.07371e-08	669.594	3.07371e-08	543.247	2.09995	1456.59	1592.83	1.60845	0.955821	4.43014	3.07371e-08	2.09995	1.60845	0.955821	3.07371e-08	669.594	1456.59	1592.83	543.247
neg_703	3.07371e-08	3.07371e-08	3.07371e-08	3.07371e-08	3.07371e-08	3.07371e-08	3.07371e-08	3.07371e-08	3.07371e-08	3.07371e-08	3.07371e-08	3.07371e-08	3.07371e-08	3.07371e-08	3.07371e-08	3.07371e-08	3.07371e-08	3.07371e-08	3.07371e-08	3.07371e-08	3.07371e-08	3.07371e-08	3.07371e-08	3.07371e-08	3.07371e-08	3.07371e-08	3.07371e-08	3.07371e-08	3.07371e-08	3.07371e-08	3.07371e-08	3.07371e-08	3.07371e-08	3.07371e-08	3.07371e-08	3.07371e-08	3.07371e-08	3.07371e-08	3.07371e-08	3.07371e-08
neg_705	89.4142	135.683	261.715	278.06	141.826	229.253	249.423	189.454	261.735	199.794	249.423	261.715	189.454	141.826	261.735	229.253	199.794	278.06	89.4142	135.683	3.07371e-08	3.07371e-08	153.759	3.07371e-08	167.982	3.07371e-08	254.907	271.585	3.07371e-08	3.07371e-08	3.07371e-08	3.07371e-08	3.07371e-08	3.07371e-08	3.07371e-08	3.07371e-08	153.759	254.907	271.585	167.982
neg_707	8335.45	46360.2	35783.3	10931.9	47598.5	61877.8	6389.48	15460.4	6238.66	10299.3	6389.48	35783.3	15460.4	47598.5	6238.66	61877.8	10299.3	10931.9	8335.45	46360.2	21927.8	13608.2	13904.7	15549.7	15039	19071.8	15085.9	15842.5	28289	26572.2	21927.8	15549.7	19071.8	28289	26572.2	13608.2	13904.7	15085.9	15842.5	15039
neg_708	3.07371e-08	754.775	3.07371e-08	3.07371e-08	28.5696	3.07371e-08	3.07371e-08	3.07371e-08	3.07371e-08	366.278	3.07371e-08	3.07371e-08	3.07371e-08	28.5696	3.07371e-08	3.07371e-08	366.278	3.07371e-08	3.07371e-08	754.775	13.5298	3.07371e-08	3.07371e-08	3.07371e-08	107.576	3.07371e-08	6242.76	3.07371e-08	91.2265	3.07371e-08	13.5298	3.07371e-08	3.07371e-08	91.2265	3.07371e-08	3.07371e-08	3.07371e-08	6242.76	3.07371e-08	107.576
neg_709	3.07371e-08	183.678	1.44858	3.07371e-08	253.402	87.0216	3.07371e-08	3.07371e-08	3.07371e-08	3.07371e-08	3.07371e-08	1.44858	3.07371e-08	253.402	3.07371e-08	87.0216	3.07371e-08	3.07371e-08	3.07371e-08	183.678	43.985	0.88005	3.07371e-08	1.25896	0.652213	15.766	2.29696	3.07371e-08	116.883	170.38	43.985	1.25896	15.766	116.883	170.38	0.88005	3.07371e-08	2.29696	3.07371e-08	0.652213
neg_710	245.221	744.044	533.537	175.92	455.346	780.88	113.97	316.101	133.344	249.42	113.97	533.537	316.101	455.346	133.344	780.88	249.42	175.92	245.221	744.044	266.331	158.631	373.37	382.519	319.89	246.632	308.371	268.79	199.237	142.494	266.331	382.519	246.632	199.237	142.494	158.631	373.37	308.371	268.79	319.89
neg_711	6.4354	145.706	68.9635	17.6727	110.153	159.373	7.96567	30.6313	1.71142	12.6746	7.96567	68.9635	30.6313	110.153	1.71142	159.373	12.6746	17.6727	6.4354	145.706	59.661	25.0934	18.1053	30.2304	36.0074	51.1767	15.6068	19.5063	64.1005	58.4728	59.661	30.2304	51.1767	64.1005	58.4728	25.0934	18.1053	15.6068	19.5063	36.0074
neg_712	3.07371e-08	71.9868	55.3278	7.95617	38.152	100.975	2.85792	6.81597	0.719623	4.93733	2.85792	55.3278	6.81597	38.152	0.719623	100.975	4.93733	7.95617	3.07371e-08	71.9868	19.9804	14.8991	2.59611	13.1379	10.8604	21.7897	31.3912	26.6904	24.6775	22.3976	19.9804	13.1379	21.7897	24.6775	22.3976	14.8991	2.59611	31.3912	26.6904	10.8604
neg_713	3.07371e-08	3.07371e-08	3.07371e-08	3.07371e-08	3.07371e-08	3.07371e-08	3.07371e-08	3.07371e-08	3.07371e-08	3.07371e-08	3.07371e-08	3.07371e-08	3.07371e-08	3.07371e-08	3.07371e-08	3.07371e-08	3.07371e-08	3.07371e-08	3.07371e-08	3.07371e-08	3.07371e-08	3.07371e-08	3.07371e-08	3.07371e-08	3.07371e-08	3.07371e-08	3.07371e-08	3.07371e-08	3.07371e-08	3.07371e-08	3.07371e-08	3.07371e-08	3.07371e-08	3.07371e-08	3.07371e-08	3.07371e-08	3.07371e-08	3.07371e-08	3.07371e-08	3.07371e-08
neg_714	2.29125	10.4559	8.85804	7.06499	83.2687	49.4902	3.07371e-08	22.0773	3.07371e-08	1.1008	3.07371e-08	8.85804	22.0773	83.2687	3.07371e-08	49.4902	1.1008	7.06499	2.29125	10.4559	3.07371e-08	3.07371e-08	3.07371e-08	3.07371e-08	16.8963	3.07371e-08	1.29637	1.79439	3.07371e-08	3.07371e-08	3.07371e-08	3.07371e-08	3.07371e-08	3.07371e-08	3.07371e-08	3.07371e-08	3.07371e-08	1.29637	1.79439	16.8963
neg_716	3.07371e-08	67.7811	9.0591	4.56775	124.023	113.48	3.07371e-08	5.98841	3.07371e-08	1.57157	3.07371e-08	9.0591	5.98841	124.023	3.07371e-08	113.48	1.57157	4.56775	3.07371e-08	67.7811	36.122	10.1776	2.16562	6.22139	8.99613	33.7002	10.274	5.0106	92.854	95.0018	36.122	6.22139	33.7002	92.854	95.0018	10.1776	2.16562	10.274	5.0106	8.99613
neg_72	949.714	785.949	129.636	1525.99	1783.48	437.698	1209.15	1053.11	1742.37	1168.41	1209.15	129.636	1053.11	1783.48	1742.37	437.698	1168.41	1525.99	949.714	785.949	3.07371e-08	0.681715	1146.04	3.07371e-08	1503.9	3.07371e-08	144.247	101.652	5.28678	0.317022	3.07371e-08	3.07371e-08	3.07371e-08	5.28678	0.317022	0.681715	1146.04	144.247	101.652	1503.9
neg_721	490.11	30.0962	287.069	132.96	127.625	236.038	119.356	276.444	98.7256	171.408	119.356	287.069	276.444	127.625	98.7256	236.038	171.408	132.96	490.11	30.0962	3.07371e-08	3.07371e-08	148.754	3.07371e-08	231.883	3.07371e-08	178.029	196.851	3.07371e-08	3.07371e-08	3.07371e-08	3.07371e-08	3.07371e-08	3.07371e-08	3.07371e-08	3.07371e-08	148.754	178.029	196.851	231.883
neg_723	44.3418	28.2504	121.586	19.5526	25.1389	52.5989	55.3344	54.5067	18.6729	41.762	55.3344	121.586	54.5067	25.1389	18.6729	52.5989	41.762	19.5526	44.3418	28.2504	3.07371e-08	3.07371e-08	42.7782	3.07371e-08	44.5196	3.07371e-08	39.3458	37.5425	3.07371e-08	3.07371e-08	3.07371e-08	3.07371e-08	3.07371e-08	3.07371e-08	3.07371e-08	3.07371e-08	42.7782	39.3458	37.5425	44.5196
neg_725	410.491	892.976	2428.17	762.073	518.662	1623.21	828.377	962.906	792.992	858.03	828.377	2428.17	962.906	518.662	792.992	1623.21	858.03	762.073	410.491	892.976	0.033768	3.07371e-08	900.847	3.07371e-08	676.556	0.00316431	1722.22	1835.13	3.07371e-08	3.07371e-08	0.033768	3.07371e-08	0.00316431	3.07371e-08	3.07371e-08	3.07371e-08	900.847	1722.22	1835.13	676.556
neg_726	3.07371e-08	15.6474	3.07371e-08	3.07371e-08	21.6651	3.07371e-08	3.07371e-08	3.07371e-08	3.07371e-08	3.07371e-08	3.07371e-08	3.07371e-08	3.07371e-08	21.6651	3.07371e-08	3.07371e-08	3.07371e-08	3.07371e-08	3.07371e-08	15.6474	0.654412	3.07371e-08	3.9301	3.07371e-08	3.07371e-08	3.07371e-08	3.07371e-08	3.07371e-08	2.65703	3.37659	0.654412	3.07371e-08	3.07371e-08	2.65703	3.37659	3.07371e-08	3.9301	3.07371e-08	3.07371e-08	3.07371e-08
neg_727	28.5863	40.7433	147.641	11.8607	16.849	88.5941	24.5433	26.0227	12.6061	8.45212	24.5433	147.641	26.0227	16.849	12.6061	88.5941	8.45212	11.8607	28.5863	40.7433	28.2753	32.8809	18.3757	37.5763	24.7528	41.2981	23.2675	76.2896	20.8989	18.9638	28.2753	37.5763	41.2981	20.8989	18.9638	32.8809	18.3757	23.2675	76.2896	24.7528
neg_728	3.07371e-08	3.07371e-08	3.07371e-08	3.07371e-08	3.07371e-08	3.07371e-08	3.07371e-08	3.07371e-08	3.07371e-08	3.07371e-08	3.07371e-08	3.07371e-08	3.07371e-08	3.07371e-08	3.07371e-08	3.07371e-08	3.07371e-08	3.07371e-08	3.07371e-08	3.07371e-08	3.07371e-08	3.07371e-08	3.07371e-08	3.07371e-08	3.07371e-08	0.000110207	3.07371e-08	3.07371e-08	3.07371e-08	3.07371e-08	3.07371e-08	3.07371e-08	0.000110207	3.07371e-08	3.07371e-08	3.07371e-08	3.07371e-08	3.07371e-08	3.07371e-08	3.07371e-08
neg_73	2.62758	2207.63	22.2284	1.17321	53.5405	382.471	4.52428	9.75905	33.6358	217.845	4.52428	22.2284	9.75905	53.5405	33.6358	382.471	217.845	1.17321	2.62758	2207.63	232.841	59.4919	2.398	497.344	103.041	157.969	251.846	70.0569	209.752	25.4517	232.841	497.344	157.969	209.752	25.4517	59.4919	2.398	251.846	70.0569	103.041
neg_730	3.07371e-08	3.07371e-08	3.07371e-08	3.07371e-08	3.07371e-08	3.07371e-08	3.07371e-08	3.07371e-08	3.07371e-08	3.07371e-08	3.07371e-08	3.07371e-08	3.07371e-08	3.07371e-08	3.07371e-08	3.07371e-08	3.07371e-08	3.07371e-08	3.07371e-08	3.07371e-08	159.639	307.029	3.07371e-08	249.898	3.07371e-08	515.956	3.07371e-08	3.07371e-08	269.205	288.567	159.639	249.898	515.956	269.205	288.567	307.029	3.07371e-08	3.07371e-08	3.07371e-08	3.07371e-08
neg_732	3.07371e-08	1208.61	48.5195	58.3269	353.179	3.07371e-08	18.0568	58.02	42.3161	846.824	18.0568	48.5195	58.02	353.179	42.3161	3.07371e-08	846.824	58.3269	3.07371e-08	1208.61	261.843	179.69	8.64686	3.07371e-08	456.242	3.30217	7352.18	3.07371e-08	115.933	3.07371e-08	261.843	3.07371e-08	3.30217	115.933	3.07371e-08	179.69	8.64686	7352.18	3.07371e-08	456.242
neg_733	3.07371e-08	627.344	31.2123	36.4778	192.516	3.07371e-08	9.43089	29.1585	16.6436	458.533	9.43089	31.2123	29.1585	192.516	16.6436	3.07371e-08	458.533	36.4778	3.07371e-08	627.344	160.476	94.2694	3.07371e-08	3.07371e-08	252.372	3.07371e-08	4243.03	3.07371e-08	54.0347	3.07371e-08	160.476	3.07371e-08	3.07371e-08	54.0347	3.07371e-08	94.2694	3.07371e-08	4243.03	3.07371e-08	252.372
neg_734	96.1395	164.764	270.327	281.45	171.075	256.773	238.089	193.079	230.482	202.669	238.089	270.327	193.079	171.075	230.482	256.773	202.669	281.45	96.1395	164.764	3.07371e-08	3.07371e-08	150.558	3.07371e-08	180.107	3.07371e-08	225.446	257.125	3.07371e-08	3.07371e-08	3.07371e-08	3.07371e-08	3.07371e-08	3.07371e-08	3.07371e-08	3.07371e-08	150.558	225.446	257.125	180.107
neg_735	3.07371e-08	18.5045	3.07371e-08	49.0272	10.9689	8.79444	40.8831	3.07371e-08	23.0427	45.8896	40.8831	3.07371e-08	3.07371e-08	10.9689	23.0427	8.79444	45.8896	49.0272	3.07371e-08	18.5045	52.9284	71.1072	5.1711	6.18452	2.18525	3.07371e-08	33.1026	3.07371e-08	121.675	95.3331	52.9284	6.18452	3.07371e-08	121.675	95.3331	71.1072	5.1711	33.1026	3.07371e-08	2.18525
neg_737	1.03085	3.07371e-08	3.07371e-08	0.00982212	3.07371e-08	0.0468192	3.07371e-08	0.655904	0.33991	3.07371e-08	3.07371e-08	3.07371e-08	0.655904	3.07371e-08	0.33991	0.0468192	3.07371e-08	0.00982212	1.03085	3.07371e-08	0.0975314	0.4975	0.0910063	3.07371e-08	0.327539	3.07371e-08	3.07371e-08	0.960591	23.8778	16.1997	0.0975314	3.07371e-08	3.07371e-08	23.8778	16.1997	0.4975	0.0910063	3.07371e-08	0.960591	0.327539
neg_739	2.48699	89.0671	16.7826	244.309	74.6056	43.8648	153.765	14.3676	121.513	173.419	153.765	16.7826	14.3676	74.6056	121.513	43.8648	173.419	244.309	2.48699	89.0671	121.968	199.158	17.592	12.0091	12.5089	16.3319	84.3474	19.3403	605.837	398.647	121.968	12.0091	16.3319	605.837	398.647	199.158	17.592	84.3474	19.3403	12.5089
neg_740	488.244	1144.17	2663.21	864.362	803.375	2237.62	838.584	1142.03	813.958	975.222	838.584	2663.21	1142.03	803.375	813.958	2237.62	975.222	864.362	488.244	1144.17	5.45164	3.07371e-08	990.518	3.07371e-08	770.195	1.37991	1964.25	2100.54	0.993651	0.997576	5.45164	3.07371e-08	1.37991	0.993651	0.997576	3.07371e-08	990.518	1964.25	2100.54	770.195
neg_742	3.07371e-08	3.07371e-08	3.07371e-08	3.07371e-08	3.07371e-08	3.07371e-08	3.07371e-08	3.07371e-08	3.07371e-08	3.07371e-08	3.07371e-08	3.07371e-08	3.07371e-08	3.07371e-08	3.07371e-08	3.07371e-08	3.07371e-08	3.07371e-08	3.07371e-08	3.07371e-08	149.153	47.873	3.07371e-08	171.972	3.07371e-08	163.949	3.07371e-08	3.07371e-08	189.817	148.131	149.153	171.972	163.949	189.817	148.131	47.873	3.07371e-08	3.07371e-08	3.07371e-08	3.07371e-08
neg_743	82.3354	134.852	241.727	263.048	161.742	249.169	221.793	201.973	229.475	214.678	221.793	241.727	201.973	161.742	229.475	249.169	214.678	263.048	82.3354	134.852	1.71304	0.242503	177.874	3.07371e-08	170.141	3.07371e-08	212.946	255.3	6.22732	1.98278	1.71304	3.07371e-08	3.07371e-08	6.22732	1.98278	0.242503	177.874	212.946	255.3	170.141
neg_744	653.652	7935.7	4102.05	1376.58	8812.06	10227.7	628.59	2145.12	516.468	1021.58	628.59	4102.05	2145.12	8812.06	516.468	10227.7	1021.58	1376.58	653.652	7935.7	2638.63	1324.09	1528.65	998.831	1994.54	1572.5	1702.74	1475.85	3462.38	3852.22	2638.63	998.831	1572.5	3462.38	3852.22	1324.09	1528.65	1702.74	1475.85	1994.54
neg_745	3.22736	121.692	34.592	10.0011	79.0726	99.364	1.42748	30.9878	3.54256	13.005	1.42748	34.592	30.9878	79.0726	3.54256	99.364	13.005	10.0011	3.22736	121.692	14.5691	3.96619	30.8205	6.42844	27.1136	6.51151	23.5732	11.8262	10.0874	8.98934	14.5691	6.42844	6.51151	10.0874	8.98934	3.96619	30.8205	23.5732	11.8262	27.1136
neg_746	3.07371e-08	6.24399	0.578617	3.07371e-08	4.99506	1.31852	3.07371e-08	3.07371e-08	3.07371e-08	3.07371e-08	3.07371e-08	0.578617	3.07371e-08	4.99506	3.07371e-08	1.31852	3.07371e-08	3.07371e-08	3.07371e-08	6.24399	0.687376	3.07371e-08	3.07371e-08	3.07371e-08	3.07371e-08	3.07371e-08	3.07371e-08	3.07371e-08	0.844479	1.46244	0.687376	3.07371e-08	3.07371e-08	0.844479	1.46244	3.07371e-08	3.07371e-08	3.07371e-08	3.07371e-08	3.07371e-08
neg_748	99.1606	234.181	133.588	354.017	174.83	245.718	432.531	116.412	294.743	461.424	432.531	133.588	116.412	174.83	294.743	245.718	461.424	354.017	99.1606	234.181	294.701	432.451	166.097	84.3676	95.9855	62.653	373.569	193.089	401.805	267.651	294.701	84.3676	62.653	401.805	267.651	432.451	166.097	373.569	193.089	95.9855
neg_749	3.07371e-08	3.07371e-08	3.07371e-08	3.07371e-08	3.07371e-08	3.07371e-08	3.07371e-08	3.07371e-08	3.07371e-08	3.07371e-08	3.07371e-08	3.07371e-08	3.07371e-08	3.07371e-08	3.07371e-08	3.07371e-08	3.07371e-08	3.07371e-08	3.07371e-08	3.07371e-08	113.815	138.41	3.07371e-08	203.245	3.07371e-08	300.518	3.07371e-08	3.07371e-08	183.884	127.786	113.815	203.245	300.518	183.884	127.786	138.41	3.07371e-08	3.07371e-08	3.07371e-08	3.07371e-08
neg_751	3.07371e-08	3.07371e-08	3.07371e-08	3.07371e-08	3.07371e-08	3.07371e-08	3.07371e-08	3.07371e-08	3.07371e-08	3.07371e-08	3.07371e-08	3.07371e-08	3.07371e-08	3.07371e-08	3.07371e-08	3.07371e-08	3.07371e-08	3.07371e-08	3.07371e-08	3.07371e-08	1157.81	1141.94	3.07371e-08	1805.67	3.07371e-08	1708.4	3.07371e-08	3.07371e-08	1104.44	884.361	1157.81	1805.67	1708.4	1104.44	884.361	1141.94	3.07371e-08	3.07371e-08	3.07371e-08	3.07371e-08
neg_753	3.07371e-08	3.07371e-08	3.07371e-08	3.07371e-08	3.07371e-08	3.07371e-08	3.07371e-08	3.07371e-08	3.07371e-08	3.07371e-08	3.07371e-08	3.07371e-08	3.07371e-08	3.07371e-08	3.07371e-08	3.07371e-08	3.07371e-08	3.07371e-08	3.07371e-08	3.07371e-08	3.07371e-08	3.07371e-08	3.07371e-08	3.07371e-08	3.07371e-08	3.07371e-08	3.07371e-08	17.4793	3.07371e-08	3.07371e-08	3.07371e-08	3.07371e-08	3.07371e-08	3.07371e-08	3.07371e-08	3.07371e-08	3.07371e-08	3.07371e-08	17.4793	3.07371e-08
neg_754	3.07371e-08	3.07371e-08	3.07371e-08	3.07371e-08	3.07371e-08	3.07371e-08	3.07371e-08	3.07371e-08	3.07371e-08	3.07371e-08	3.07371e-08	3.07371e-08	3.07371e-08	3.07371e-08	3.07371e-08	3.07371e-08	3.07371e-08	3.07371e-08	3.07371e-08	3.07371e-08	57.5425	13.8018	3.07371e-08	9.03427	3.07371e-08	6.90463	3.07371e-08	3.07371e-08	97.3374	35.9742	57.5425	9.03427	6.90463	97.3374	35.9742	13.8018	3.07371e-08	3.07371e-08	3.07371e-08	3.07371e-08
neg_755	3.07371e-08	3.07371e-08	3.07371e-08	3.07371e-08	3.07371e-08	3.07371e-08	3.07371e-08	3.07371e-08	3.07371e-08	3.07371e-08	3.07371e-08	3.07371e-08	3.07371e-08	3.07371e-08	3.07371e-08	3.07371e-08	3.07371e-08	3.07371e-08	3.07371e-08	3.07371e-08	3.07371e-08	3.07371e-08	3.07371e-08	3.07371e-08	3.07371e-08	3.07371e-08	3.07371e-08	3.07371e-08	3.07371e-08	3.07371e-08	3.07371e-08	3.07371e-08	3.07371e-08	3.07371e-08	3.07371e-08	3.07371e-08	3.07371e-08	3.07371e-08	3.07371e-08	3.07371e-08
neg_756	3.07371e-08	3.07371e-08	3.07371e-08	3.07371e-08	3.07371e-08	3.07371e-08	3.07371e-08	3.07371e-08	3.07371e-08	3.07371e-08	3.07371e-08	3.07371e-08	3.07371e-08	3.07371e-08	3.07371e-08	3.07371e-08	3.07371e-08	3.07371e-08	3.07371e-08	3.07371e-08	3.07371e-08	3.07371e-08	3.07371e-08	3.07371e-08	3.07371e-08	3.07371e-08	3.07371e-08	3.07371e-08	3.07371e-08	3.07371e-08	3.07371e-08	3.07371e-08	3.07371e-08	3.07371e-08	3.07371e-08	3.07371e-08	3.07371e-08	3.07371e-08	3.07371e-08	3.07371e-08
neg_757	106.505	288.699	87.3507	588.223	191.418	186.351	637.304	110.78	428.618	654.591	637.304	87.3507	110.78	191.418	428.618	186.351	654.591	588.223	106.505	288.699	327.927	352.993	161.384	33.9082	104.723	41.6205	342.501	159.319	688.199	440.815	327.927	33.9082	41.6205	688.199	440.815	352.993	161.384	342.501	159.319	104.723
neg_758	3.07371e-08	6.58917	3.07371e-08	23.1785	4.22336	3.07371e-08	17.1458	0.972319	9.34921	18.1581	17.1458	3.07371e-08	0.972319	4.22336	9.34921	3.07371e-08	18.1581	23.1785	3.07371e-08	6.58917	3.07371e-08	3.07371e-08	3.01206	3.07371e-08	3.07371e-08	3.07371e-08	10.6452	3.07371e-08	2.69027	0.652969	3.07371e-08	3.07371e-08	3.07371e-08	2.69027	0.652969	3.07371e-08	3.01206	10.6452	3.07371e-08	3.07371e-08
neg_759	3.07371e-08	3.07371e-08	3.07371e-08	3.07371e-08	3.07371e-08	3.07371e-08	3.07371e-08	3.07371e-08	3.07371e-08	3.07371e-08	3.07371e-08	3.07371e-08	3.07371e-08	3.07371e-08	3.07371e-08	3.07371e-08	3.07371e-08	3.07371e-08	3.07371e-08	3.07371e-08	103.128	94.1974	3.07371e-08	156.121	3.07371e-08	170.102	3.07371e-08	3.07371e-08	104.894	91.1169	103.128	156.121	170.102	104.894	91.1169	94.1974	3.07371e-08	3.07371e-08	3.07371e-08	3.07371e-08
neg_760	3.07371e-08	3.07371e-08	3.07371e-08	3.07371e-08	3.07371e-08	3.07371e-08	3.07371e-08	3.07371e-08	3.07371e-08	3.07371e-08	3.07371e-08	3.07371e-08	3.07371e-08	3.07371e-08	3.07371e-08	3.07371e-08	3.07371e-08	3.07371e-08	3.07371e-08	3.07371e-08	708.324	677.385	3.07371e-08	156.204	3.07371e-08	187.215	3.07371e-08	3.07371e-08	1166.12	833.237	708.324	156.204	187.215	1166.12	833.237	677.385	3.07371e-08	3.07371e-08	3.07371e-08	3.07371e-08
neg_761	518.21	1155.22	2816.27	842.009	914.807	2306.46	854.418	1161.5	773.952	947.656	854.418	2816.27	1161.5	914.807	773.952	2306.46	947.656	842.009	518.21	1155.22	3.07371e-08	3.07371e-08	971.119	3.07371e-08	791.385	1.96304	2010.39	2200.6	3.07371e-08	3.07371e-08	3.07371e-08	3.07371e-08	1.96304	3.07371e-08	3.07371e-08	3.07371e-08	971.119	2010.39	2200.6	791.385
neg_762	3.07371e-08	3.07371e-08	3.07371e-08	3.07371e-08	3.07371e-08	3.07371e-08	3.07371e-08	3.07371e-08	3.07371e-08	3.07371e-08	3.07371e-08	3.07371e-08	3.07371e-08	3.07371e-08	3.07371e-08	3.07371e-08	3.07371e-08	3.07371e-08	3.07371e-08	3.07371e-08	5993.56	6006.58	3.07371e-08	8931.11	3.07371e-08	7859.54	3.07371e-08	3.07371e-08	5665.98	4689.87	5993.56	8931.11	7859.54	5665.98	4689.87	6006.58	3.07371e-08	3.07371e-08	3.07371e-08	3.07371e-08
neg_764	3.07371e-08	3.07371e-08	3.07371e-08	3.07371e-08	3.07371e-08	3.07371e-08	3.07371e-08	3.07371e-08	3.07371e-08	3.07371e-08	3.07371e-08	3.07371e-08	3.07371e-08	3.07371e-08	3.07371e-08	3.07371e-08	3.07371e-08	3.07371e-08	3.07371e-08	3.07371e-08	179.813	198.951	3.07371e-08	278.923	3.07371e-08	300.337	3.07371e-08	3.07371e-08	175.72	186.219	179.813	278.923	300.337	175.72	186.219	198.951	3.07371e-08	3.07371e-08	3.07371e-08	3.07371e-08
neg_767	82.5287	139.246	203.685	215.651	179.366	188.409	223.332	159.37	176.123	147.453	223.332	203.685	159.37	179.366	176.123	188.409	147.453	215.651	82.5287	139.246	3.07371e-08	3.07371e-08	124.057	3.07371e-08	165.984	3.07371e-08	186.213	198.347	3.07371e-08	3.07371e-08	3.07371e-08	3.07371e-08	3.07371e-08	3.07371e-08	3.07371e-08	3.07371e-08	124.057	186.213	198.347	165.984
neg_768	170.531	612.82	673.491	153.102	589.366	817.769	195.031	299.938	111.541	261.254	195.031	673.491	299.938	589.366	111.541	817.769	261.254	153.102	170.531	612.82	3.07371e-08	3.07371e-08	360.853	3.07371e-08	243.87	3.07371e-08	364.275	373.636	1.00306	3.07371e-08	3.07371e-08	3.07371e-08	3.07371e-08	1.00306	3.07371e-08	3.07371e-08	360.853	364.275	373.636	243.87
neg_769	3.07371e-08	3.07371e-08	3.07371e-08	3.07371e-08	3.07371e-08	3.07371e-08	3.07371e-08	3.07371e-08	3.07371e-08	3.07371e-08	3.07371e-08	3.07371e-08	3.07371e-08	3.07371e-08	3.07371e-08	3.07371e-08	3.07371e-08	3.07371e-08	3.07371e-08	3.07371e-08	235.943	278.87	3.07371e-08	368.958	3.07371e-08	455.829	3.07371e-08	3.07371e-08	280.98	287.568	235.943	368.958	455.829	280.98	287.568	278.87	3.07371e-08	3.07371e-08	3.07371e-08	3.07371e-08
neg_77	2932.78	1023.9	6848.12	888.364	864.978	2645.75	885.572	1746.64	669.901	1019.3	885.572	6848.12	1746.64	864.978	669.901	2645.75	1019.3	888.364	2932.78	1023.9	50.9864	44.7276	1450.2	40.7477	884.986	39.2695	2250.84	4273.66	56.6385	41.3823	50.9864	40.7477	39.2695	56.6385	41.3823	44.7276	1450.2	2250.84	4273.66	884.986
neg_770	3.07371e-08	25.0276	2.0386	72.9688	27.5987	9.99361	35.5297	4.87904	27.001	27.8559	35.5297	2.0386	4.87904	27.5987	27.001	9.99361	27.8559	72.9688	3.07371e-08	25.0276	35.5214	54.8201	3.07371e-08	1.18265	3.35377	0.653784	11.5024	3.07371e-08	199.974	169.141	35.5214	1.18265	0.653784	199.974	169.141	54.8201	3.07371e-08	11.5024	3.07371e-08	3.35377
neg_771	96.7366	1057.3	538.167	210.349	1182.98	1456.09	135.448	353.342	73.4955	152.308	135.448	538.167	353.342	1182.98	73.4955	1456.09	152.308	210.349	96.7366	1057.3	351.636	145.108	246.337	98.8605	287.487	144.285	241.354	204.43	359.369	378.103	351.636	98.8605	144.285	359.369	378.103	145.108	246.337	241.354	204.43	287.487
neg_772	3.07371e-08	5.24483	3.07371e-08	15.3744	3.07371e-08	3.07371e-08	8.32648	3.07371e-08	1.78093	5.78785	8.32648	3.07371e-08	3.07371e-08	3.07371e-08	1.78093	3.07371e-08	5.78785	15.3744	3.07371e-08	5.24483	12.0196	21.0744	3.07371e-08	3.07371e-08	3.07371e-08	3.07371e-08	3.07371e-08	3.07371e-08	64.8331	72.2904	12.0196	3.07371e-08	3.07371e-08	64.8331	72.2904	21.0744	3.07371e-08	3.07371e-08	3.07371e-08	3.07371e-08
neg_773	506.546	1066.88	2732.97	813.856	823.298	2282.38	805.61	994.476	735.927	866.026	805.61	2732.97	994.476	823.298	735.927	2282.38	866.026	813.856	506.546	1066.88	3.07371e-08	3.07371e-08	859.251	1.46879	733.056	2.06573	1982.96	2221.3	1.97385	3.07371e-08	3.07371e-08	1.46879	2.06573	1.97385	3.07371e-08	3.07371e-08	859.251	1982.96	2221.3	733.056
neg_774	3.07371e-08	3.07371e-08	3.07371e-08	3.07371e-08	3.07371e-08	3.07371e-08	3.07371e-08	3.07371e-08	3.07371e-08	3.07371e-08	3.07371e-08	3.07371e-08	3.07371e-08	3.07371e-08	3.07371e-08	3.07371e-08	3.07371e-08	3.07371e-08	3.07371e-08	3.07371e-08	3.07371e-08	3.07371e-08	3.07371e-08	3.07371e-08	3.07371e-08	3.07371e-08	3.07371e-08	35.1797	3.07371e-08	3.07371e-08	3.07371e-08	3.07371e-08	3.07371e-08	3.07371e-08	3.07371e-08	3.07371e-08	3.07371e-08	3.07371e-08	35.1797	3.07371e-08
neg_776	3.07371e-08	3.07371e-08	3.07371e-08	3.07371e-08	3.07371e-08	3.07371e-08	3.07371e-08	3.07371e-08	3.07371e-08	3.07371e-08	3.07371e-08	3.07371e-08	3.07371e-08	3.07371e-08	3.07371e-08	3.07371e-08	3.07371e-08	3.07371e-08	3.07371e-08	3.07371e-08	218.938	213.874	3.07371e-08	303.733	3.07371e-08	308.182	3.07371e-08	3.07371e-08	240.318	192.258	218.938	303.733	308.182	240.318	192.258	213.874	3.07371e-08	3.07371e-08	3.07371e-08	3.07371e-08
neg_777	3.07371e-08	3.07371e-08	3.07371e-08	3.07371e-08	3.07371e-08	3.07371e-08	3.07371e-08	3.07371e-08	3.07371e-08	3.07371e-08	3.07371e-08	3.07371e-08	3.07371e-08	3.07371e-08	3.07371e-08	3.07371e-08	3.07371e-08	3.07371e-08	3.07371e-08	3.07371e-08	164.481	208.793	3.07371e-08	258.844	3.07371e-08	273.019	3.07371e-08	3.07371e-08	183.4	180.776	164.481	258.844	273.019	183.4	180.776	208.793	3.07371e-08	3.07371e-08	3.07371e-08	3.07371e-08
neg_780	58.5111	106.017	166.397	185.512	137.376	185.309	134.717	117.157	157.279	137.603	134.717	166.397	117.157	137.376	157.279	185.309	137.603	185.512	58.5111	106.017	3.07371e-08	3.07371e-08	113.18	3.07371e-08	120.575	3.07371e-08	186.451	190.752	3.07371e-08	3.07371e-08	3.07371e-08	3.07371e-08	3.07371e-08	3.07371e-08	3.07371e-08	3.07371e-08	113.18	186.451	190.752	120.575
neg_781	3.07371e-08	3.07371e-08	3.07371e-08	3.07371e-08	3.07371e-08	3.07371e-08	3.07371e-08	3.07371e-08	3.07371e-08	3.07371e-08	3.07371e-08	3.07371e-08	3.07371e-08	3.07371e-08	3.07371e-08	3.07371e-08	3.07371e-08	3.07371e-08	3.07371e-08	3.07371e-08	385.057	400.704	3.07371e-08	571.65	3.07371e-08	598.037	3.07371e-08	3.07371e-08	395.744	374.358	385.057	571.65	598.037	395.744	374.358	400.704	3.07371e-08	3.07371e-08	3.07371e-08	3.07371e-08
neg_782	3.07371e-08	3.07371e-08	3.07371e-08	3.07371e-08	3.07371e-08	3.07371e-08	3.07371e-08	3.07371e-08	3.07371e-08	3.07371e-08	3.07371e-08	3.07371e-08	3.07371e-08	3.07371e-08	3.07371e-08	3.07371e-08	3.07371e-08	3.07371e-08	3.07371e-08	3.07371e-08	246.919	203.169	3.07371e-08	346.864	3.07371e-08	431.689	3.07371e-08	3.07371e-08	255.138	311.516	246.919	346.864	431.689	255.138	311.516	203.169	3.07371e-08	3.07371e-08	3.07371e-08	3.07371e-08
neg_783	385.621	761.917	2222.02	660.87	636.538	1981.2	586.809	728.685	526.106	631.064	586.809	2222.02	728.685	636.538	526.106	1981.2	631.064	660.87	385.621	761.917	1.0702	3.07371e-08	650.493	3.07371e-08	555.999	3.07371e-08	1663.51	1908.47	1.20246	1.39148	1.0702	3.07371e-08	3.07371e-08	1.20246	1.39148	3.07371e-08	650.493	1663.51	1908.47	555.999
neg_785	3.07371e-08	3.07371e-08	3.07371e-08	3.07371e-08	3.07371e-08	3.07371e-08	3.07371e-08	3.07371e-08	3.07371e-08	3.07371e-08	3.07371e-08	3.07371e-08	3.07371e-08	3.07371e-08	3.07371e-08	3.07371e-08	3.07371e-08	3.07371e-08	3.07371e-08	3.07371e-08	135.358	114.365	3.07371e-08	200.264	3.07371e-08	184.487	3.07371e-08	3.07371e-08	117.198	108.165	135.358	200.264	184.487	117.198	108.165	114.365	3.07371e-08	3.07371e-08	3.07371e-08	3.07371e-08
neg_786	25.7865	189.643	68.4625	191.609	155.542	185.709	167.934	48.3474	128.553	186.778	167.934	68.4625	48.3474	155.542	128.553	185.709	186.778	191.609	25.7865	189.643	278.28	318.218	73.2747	62.9869	53.3058	53.8594	209.846	82.3027	525.516	468.189	278.28	62.9869	53.8594	525.516	468.189	318.218	73.2747	209.846	82.3027	53.3058
neg_787	3.07371e-08	3.07371e-08	3.07371e-08	3.07371e-08	3.07371e-08	3.07371e-08	3.07371e-08	3.07371e-08	3.07371e-08	3.07371e-08	3.07371e-08	3.07371e-08	3.07371e-08	3.07371e-08	3.07371e-08	3.07371e-08	3.07371e-08	3.07371e-08	3.07371e-08	3.07371e-08	3.07371e-08	3.07371e-08	3.07371e-08	3.07371e-08	3.07371e-08	3.07371e-08	3.07371e-08	38.8762	3.07371e-08	3.07371e-08	3.07371e-08	3.07371e-08	3.07371e-08	3.07371e-08	3.07371e-08	3.07371e-08	3.07371e-08	3.07371e-08	38.8762	3.07371e-08
neg_789	19.96	128.047	97.2135	65.6929	124.048	317.462	32.9137	85.1806	11.7321	40.8043	32.9137	97.2135	85.1806	124.048	11.7321	317.462	40.8043	65.6929	19.96	128.047	74.0346	20.38	75.5588	11.97	60.0115	19.0914	51.195	23.1318	45.841	33.7374	74.0346	11.97	19.0914	45.841	33.7374	20.38	75.5588	51.195	23.1318	60.0115
neg_79	3.07371e-08	73.1351	4.90295	3.07371e-08	10.2804	80.8328	3.07371e-08	0.825592	3.4209	37.7943	3.07371e-08	4.90295	0.825592	10.2804	3.4209	80.8328	37.7943	3.07371e-08	3.07371e-08	73.1351	9.49605	2.21639	3.07371e-08	11.1789	27.5474	3.95104	20.0455	27.7503	13.5562	0.655005	9.49605	11.1789	3.95104	13.5562	0.655005	2.21639	3.07371e-08	20.0455	27.7503	27.5474
neg_790	3.07371e-08	13.7248	3.07371e-08	17.8222	7.40093	3.07371e-08	12.7465	3.07371e-08	13.0174	17.9385	12.7465	3.07371e-08	3.07371e-08	7.40093	13.0174	3.07371e-08	17.9385	17.8222	3.07371e-08	13.7248	11.8153	11.0444	3.07371e-08	3.07371e-08	0.8206	3.07371e-08	7.64209	3.07371e-08	26.733	17.3747	11.8153	3.07371e-08	3.07371e-08	26.733	17.3747	11.0444	3.07371e-08	7.64209	3.07371e-08	0.8206
neg_791	3.07371e-08	13.3978	3.07371e-08	28.7269	20.8854	6.36176	9.98283	3.07371e-08	1.66588	6.2316	9.98283	3.07371e-08	3.07371e-08	20.8854	1.66588	6.36176	6.2316	28.7269	3.07371e-08	13.3978	12.4233	17.7796	3.07371e-08	3.07371e-08	3.07371e-08	3.07371e-08	1.79875	3.07371e-08	105.97	100.649	12.4233	3.07371e-08	3.07371e-08	105.97	100.649	17.7796	3.07371e-08	1.79875	3.07371e-08	3.07371e-08
neg_792	43.152	92.5866	179.544	148.758	113.877	178.595	146.04	91.393	115.288	89.3603	146.04	179.544	91.393	113.877	115.288	178.595	89.3603	148.758	43.152	92.5866	3.07371e-08	3.07371e-08	87.3379	3.07371e-08	124.644	3.07371e-08	144.153	141.669	3.07371e-08	3.07371e-08	3.07371e-08	3.07371e-08	3.07371e-08	3.07371e-08	3.07371e-08	3.07371e-08	87.3379	144.153	141.669	124.644
neg_793	9.14553	115.765	18.0681	281.006	89.2053	67.9774	198.849	28.0753	141.376	193.564	198.849	18.0681	28.0753	89.2053	141.376	67.9774	193.564	281.006	9.14553	115.765	208.266	215.903	25.1142	18.6295	28.3708	24.3422	119.526	43.0463	645.519	420.274	208.266	18.6295	24.3422	645.519	420.274	215.903	25.1142	119.526	43.0463	28.3708
neg_794	3.07371e-08	4.61404	3.07371e-08	12.7443	4.56611	3.07371e-08	9.34002	3.07371e-08	8.63382	12.3807	9.34002	3.07371e-08	3.07371e-08	4.56611	8.63382	3.07371e-08	12.3807	12.7443	3.07371e-08	4.61404	10.206	6.64723	3.07371e-08	3.07371e-08	3.07371e-08	3.07371e-08	1.50257	3.07371e-08	28.91	16.7109	10.206	3.07371e-08	3.07371e-08	28.91	16.7109	6.64723	3.07371e-08	1.50257	3.07371e-08	3.07371e-08
neg_795	426.312	767	2486.85	652.429	629.312	2365.75	605.045	715.32	517.048	619.438	605.045	2486.85	715.32	629.312	517.048	2365.75	619.438	652.429	426.312	767	3.16263	3.07371e-08	651.575	3.07371e-08	588.832	1.97918	1798.07	2073.4	3.18095	0.812427	3.16263	3.07371e-08	1.97918	3.18095	0.812427	3.07371e-08	651.575	1798.07	2073.4	588.832
neg_796	125.563	57.7714	3.07371e-08	20.4019	44.8224	3.07371e-08	22.8747	55.4849	26.3503	28.6576	22.8747	3.07371e-08	55.4849	44.8224	26.3503	3.07371e-08	28.6576	20.4019	125.563	57.7714	3.07371e-08	3.07371e-08	87.1637	3.07371e-08	61.5302	3.07371e-08	3.07371e-08	3.07371e-08	3.07371e-08	3.07371e-08	3.07371e-08	3.07371e-08	3.07371e-08	3.07371e-08	3.07371e-08	3.07371e-08	87.1637	3.07371e-08	3.07371e-08	61.5302
neg_80	3.07371e-08	122.601	16.1472	3.07371e-08	8.59071	99.9365	3.07371e-08	2.16243	1.45086	35.3182	3.07371e-08	16.1472	2.16243	8.59071	1.45086	99.9365	35.3182	3.07371e-08	3.07371e-08	122.601	3.07371e-08	3.07371e-08	3.07371e-08	3.07371e-08	22.3954	3.07371e-08	53.1719	55.1346	3.07371e-08	0.299849	3.07371e-08	3.07371e-08	3.07371e-08	3.07371e-08	0.299849	3.07371e-08	3.07371e-08	53.1719	55.1346	22.3954
neg_800	118.45	968.776	613.614	193.001	1101.17	1395.36	151.542	306.095	75.0492	204.956	151.542	613.614	306.095	1101.17	75.0492	1395.36	204.956	193.001	118.45	968.776	7.90658	3.07371e-08	355.482	3.07371e-08	290.101	4.96872	389.77	301.998	9.93381	12.7402	7.90658	3.07371e-08	4.96872	9.93381	12.7402	3.07371e-08	355.482	389.77	301.998	290.101
neg_801	3.07371e-08	3.07371e-08	3.07371e-08	3.07371e-08	3.07371e-08	3.07371e-08	3.07371e-08	3.07371e-08	3.07371e-08	3.07371e-08	3.07371e-08	3.07371e-08	3.07371e-08	3.07371e-08	3.07371e-08	3.07371e-08	3.07371e-08	3.07371e-08	3.07371e-08	3.07371e-08	106.169	128.624	3.07371e-08	151.729	3.07371e-08	204.305	3.07371e-08	3.07371e-08	119.663	128.85	106.169	151.729	204.305	119.663	128.85	128.624	3.07371e-08	3.07371e-08	3.07371e-08	3.07371e-08
neg_803	20.687	70.9323	150.412	134.727	102.335	163.086	110.971	90.1932	102.044	70.6879	110.971	150.412	90.1932	102.335	102.044	163.086	70.6879	134.727	20.687	70.9323	3.07371e-08	3.07371e-08	70.4142	3.07371e-08	82.3477	3.07371e-08	152.767	162.291	3.07371e-08	3.07371e-08	3.07371e-08	3.07371e-08	3.07371e-08	3.07371e-08	3.07371e-08	3.07371e-08	70.4142	152.767	162.291	82.3477
neg_805	324.667	606.643	2520.22	507.687	535.09	2196.19	523.293	601.756	448.696	536.282	523.293	2520.22	601.756	535.09	448.696	2196.19	536.282	507.687	324.667	606.643	1.22512	3.07371e-08	493.784	3.07371e-08	500.591	3.90789	1620.84	2031.69	0.757978	3.07371e-08	1.22512	3.07371e-08	3.90789	0.757978	3.07371e-08	3.07371e-08	493.784	1620.84	2031.69	500.591
neg_806	10.4696	15.8892	3.07371e-08	11.4662	17.9108	3.07371e-08	12.0735	10.8548	11.8971	12.3111	12.0735	3.07371e-08	10.8548	17.9108	11.8971	3.07371e-08	12.3111	11.4662	10.4696	15.8892	3.07371e-08	3.07371e-08	8.82781	3.07371e-08	19.2733	3.07371e-08	3.07371e-08	3.07371e-08	3.07371e-08	3.07371e-08	3.07371e-08	3.07371e-08	3.07371e-08	3.07371e-08	3.07371e-08	3.07371e-08	8.82781	3.07371e-08	3.07371e-08	19.2733
neg_807	36.6897	11.4205	31.7085	35.4153	32.4835	30.3748	25.9739	35.5945	39.5086	22.7329	25.9739	31.7085	35.5945	32.4835	39.5086	30.3748	22.7329	35.4153	36.6897	11.4205	3.07371e-08	1.57245	17.7385	3.07371e-08	37.6715	3.07371e-08	23.0951	19.9816	3.07371e-08	3.07371e-08	3.07371e-08	3.07371e-08	3.07371e-08	3.07371e-08	3.07371e-08	1.57245	17.7385	23.0951	19.9816	37.6715
neg_809	3.07371e-08	80.3828	18.3801	69.0562	77.5403	55.6854	40.3155	12.8894	25.7817	38.1466	40.3155	18.3801	12.8894	77.5403	25.7817	55.6854	38.1466	69.0562	3.07371e-08	80.3828	123.465	114.023	9.81963	19.881	13.0414	15.3956	59.198	11.2545	302.918	370.929	123.465	19.881	15.3956	302.918	370.929	114.023	9.81963	59.198	11.2545	13.0414
neg_810	13.6194	52.0021	146.92	104.519	78.6329	137.922	79.3862	78.1781	74.2215	57.2808	79.3862	146.92	78.1781	78.6329	74.2215	137.922	57.2808	104.519	13.6194	52.0021	3.07371e-08	3.07371e-08	42.7408	3.07371e-08	63.1365	3.07371e-08	141.802	139.481	3.07371e-08	3.07371e-08	3.07371e-08	3.07371e-08	3.07371e-08	3.07371e-08	3.07371e-08	3.07371e-08	42.7408	141.802	139.481	63.1365
neg_811	292.038	497.275	2264.94	465.964	424.766	2126.63	436.67	449.769	348.164	438.291	436.67	2264.94	449.769	424.766	348.164	2126.63	438.291	465.964	292.038	497.275	3.07371e-08	3.07371e-08	413.633	3.07371e-08	405.413	1.5375	1540.99	1993.24	0.994606	3.07371e-08	3.07371e-08	3.07371e-08	1.5375	0.994606	3.07371e-08	3.07371e-08	413.633	1540.99	1993.24	405.413
neg_812	3.07371e-08	22.1634	3.07371e-08	64.5713	17.8319	6.66994	35.1101	0.507384	16.7332	28.7272	35.1101	3.07371e-08	0.507384	17.8319	16.7332	6.66994	28.7272	64.5713	3.07371e-08	22.1634	59.4371	54.511	3.07371e-08	1.4039	3.07371e-08	1.30581	26.7088	3.07371e-08	221.706	155.247	59.4371	1.4039	1.30581	221.706	155.247	54.511	3.07371e-08	26.7088	3.07371e-08	3.07371e-08
neg_813	9.45962	51.2003	143.965	84.0264	74.61	160.388	93.2699	63.5788	66.9042	53.9559	93.2699	143.965	63.5788	74.61	66.9042	160.388	53.9559	84.0264	9.45962	51.2003	3.07371e-08	3.07371e-08	23.3979	3.07371e-08	69.6978	3.07371e-08	128.369	142.211	3.07371e-08	3.07371e-08	3.07371e-08	3.07371e-08	3.07371e-08	3.07371e-08	3.07371e-08	3.07371e-08	23.3979	128.369	142.211	69.6978
neg_814	13.5025	426.192	169.911	88.5723	532.071	594.264	41.2034	109.071	22.556	60.1998	41.2034	169.911	109.071	532.071	22.556	594.264	60.1998	88.5723	13.5025	426.192	2.43233	3.07371e-08	81.9912	3.07371e-08	114.215	3.07371e-08	119.637	55.4594	5.09442	9.53133	2.43233	3.07371e-08	3.07371e-08	5.09442	9.53133	3.07371e-08	81.9912	119.637	55.4594	114.215
neg_815	3.07371e-08	3.07371e-08	3.07371e-08	3.07371e-08	3.07371e-08	3.07371e-08	3.07371e-08	3.07371e-08	3.07371e-08	3.07371e-08	3.07371e-08	3.07371e-08	3.07371e-08	3.07371e-08	3.07371e-08	3.07371e-08	3.07371e-08	3.07371e-08	3.07371e-08	3.07371e-08	738.497	820.082	3.07371e-08	989.751	3.07371e-08	1245.63	3.07371e-08	3.07371e-08	875.056	847.865	738.497	989.751	1245.63	875.056	847.865	820.082	3.07371e-08	3.07371e-08	3.07371e-08	3.07371e-08
neg_816	3.07371e-08	3.07371e-08	3.07371e-08	3.07371e-08	3.07371e-08	3.07371e-08	3.07371e-08	3.07371e-08	3.07371e-08	3.07371e-08	3.07371e-08	3.07371e-08	3.07371e-08	3.07371e-08	3.07371e-08	3.07371e-08	3.07371e-08	3.07371e-08	3.07371e-08	3.07371e-08	1238.22	1139.25	3.07371e-08	1606.62	3.07371e-08	2512.57	3.07371e-08	3.07371e-08	1521.26	1453.75	1238.22	1606.62	2512.57	1521.26	1453.75	1139.25	3.07371e-08	3.07371e-08	3.07371e-08	3.07371e-08
neg_818	5.14346	25.4636	18.2016	73.6782	48.8133	55.2499	45.2859	30.2766	33.8521	26.9247	45.2859	18.2016	30.2766	48.8133	33.8521	55.2499	26.9247	73.6782	5.14346	25.4636	3.07371e-08	3.07371e-08	14.231	3.07371e-08	33.2987	3.07371e-08	66.8246	48.3056	3.07371e-08	3.07371e-08	3.07371e-08	3.07371e-08	3.07371e-08	3.07371e-08	3.07371e-08	3.07371e-08	14.231	66.8246	48.3056	33.2987
neg_819	3.07371e-08	11.107	1337.53	3.07371e-08	3.07371e-08	827.554	3.07371e-08	3.07371e-08	3.07371e-08	3.33933	3.07371e-08	1337.53	3.07371e-08	3.07371e-08	3.07371e-08	827.554	3.33933	3.07371e-08	3.07371e-08	11.107	3.07371e-08	3.07371e-08	3.07371e-08	3.07371e-08	3.07371e-08	3.07371e-08	718.854	987.733	3.07371e-08	3.07371e-08	3.07371e-08	3.07371e-08	3.07371e-08	3.07371e-08	3.07371e-08	3.07371e-08	3.07371e-08	718.854	987.733	3.07371e-08
neg_821	167.413	1371.87	61359.9	248.971	224.878	47003.9	228.396	213.403	152.026	2037.52	228.396	61359.9	213.403	224.878	152.026	47003.9	2037.52	248.971	167.413	1371.87	278.109	239.717	233.281	243.451	255.878	295.163	33819.9	50299.5	228.645	144.007	278.109	243.451	295.163	228.645	144.007	239.717	233.281	33819.9	50299.5	255.878
neg_824	3.07371e-08	3.07371e-08	3.07371e-08	3.07371e-08	3.07371e-08	3.07371e-08	3.07371e-08	3.07371e-08	3.07371e-08	3.07371e-08	3.07371e-08	3.07371e-08	3.07371e-08	3.07371e-08	3.07371e-08	3.07371e-08	3.07371e-08	3.07371e-08	3.07371e-08	3.07371e-08	1166.96	1134.69	3.07371e-08	1540.91	3.07371e-08	1822.94	3.07371e-08	3.07371e-08	1268.36	1161.39	1166.96	1540.91	1822.94	1268.36	1161.39	1134.69	3.07371e-08	3.07371e-08	3.07371e-08	3.07371e-08
neg_825	3.07371e-08	25.2809	3.07371e-08	19.769	35.8093	3.07371e-08	8.96001	3.07371e-08	1.47086	3.07371e-08	8.96001	3.07371e-08	3.07371e-08	35.8093	1.47086	3.07371e-08	3.07371e-08	19.769	3.07371e-08	25.2809	44.5731	36.5587	3.07371e-08	2.33758	3.07371e-08	1.21836	3.07371e-08	3.07371e-08	143.114	243.463	44.5731	2.33758	1.21836	143.114	243.463	36.5587	3.07371e-08	3.07371e-08	3.07371e-08	3.07371e-08
neg_828	3.07371e-08	1.14975	3.07371e-08	7.50079	3.84482	3.07371e-08	4.42601	3.07371e-08	3.07371e-08	3.07371e-08	4.42601	3.07371e-08	3.07371e-08	3.84482	3.07371e-08	3.07371e-08	3.07371e-08	7.50079	3.07371e-08	1.14975	18.7117	13.2764	3.07371e-08	3.07371e-08	3.07371e-08	3.07371e-08	3.07371e-08	3.07371e-08	92.005	73.7458	18.7117	3.07371e-08	3.07371e-08	92.005	73.7458	13.2764	3.07371e-08	3.07371e-08	3.07371e-08	3.07371e-08
neg_83	74.7544	21.4946	179.546	18.0472	18.4254	58.6784	13.609	35.2821	10.2262	22.2599	13.609	179.546	35.2821	18.4254	10.2262	58.6784	22.2599	18.0472	74.7544	21.4946	3.07371e-08	3.07371e-08	28.4028	3.07371e-08	17.2361	3.07371e-08	55.1192	119.257	3.07371e-08	3.07371e-08	3.07371e-08	3.07371e-08	3.07371e-08	3.07371e-08	3.07371e-08	3.07371e-08	28.4028	55.1192	119.257	17.2361
neg_830	3.07371e-08	154.319	21.9632	21.5	230.766	159.423	5.83841	38.0896	2.4571	10.6832	5.83841	21.9632	38.0896	230.766	2.4571	159.423	10.6832	21.5	3.07371e-08	154.319	3.07371e-08	3.07371e-08	7.26887	3.07371e-08	32.4974	3.07371e-08	3.07371e-08	3.07371e-08	3.07371e-08	1.04776	3.07371e-08	3.07371e-08	3.07371e-08	3.07371e-08	1.04776	3.07371e-08	7.26887	3.07371e-08	3.07371e-08	32.4974
neg_831	3.07371e-08	3.07371e-08	3.07371e-08	3.07371e-08	3.07371e-08	3.07371e-08	3.07371e-08	3.07371e-08	3.07371e-08	3.07371e-08	3.07371e-08	3.07371e-08	3.07371e-08	3.07371e-08	3.07371e-08	3.07371e-08	3.07371e-08	3.07371e-08	3.07371e-08	3.07371e-08	55.3701	70.7693	3.07371e-08	89.1093	3.07371e-08	94.6654	3.07371e-08	3.07371e-08	41.3217	69.5823	55.3701	89.1093	94.6654	41.3217	69.5823	70.7693	3.07371e-08	3.07371e-08	3.07371e-08	3.07371e-08
neg_833	3.07371e-08	3.07371e-08	3.07371e-08	3.07371e-08	3.07371e-08	3.07371e-08	3.07371e-08	3.07371e-08	3.07371e-08	3.07371e-08	3.07371e-08	3.07371e-08	3.07371e-08	3.07371e-08	3.07371e-08	3.07371e-08	3.07371e-08	3.07371e-08	3.07371e-08	3.07371e-08	3.40491	3.07371e-08	3.07371e-08	3.07371e-08	3.07371e-08	3.07371e-08	3.07371e-08	3.07371e-08	3.07371e-08	3.07371e-08	3.40491	3.07371e-08	3.07371e-08	3.07371e-08	3.07371e-08	3.07371e-08	3.07371e-08	3.07371e-08	3.07371e-08	3.07371e-08
neg_835	3.07371e-08	3.07371e-08	3.07371e-08	3.07371e-08	3.07371e-08	3.07371e-08	3.07371e-08	3.07371e-08	3.07371e-08	3.07371e-08	3.07371e-08	3.07371e-08	3.07371e-08	3.07371e-08	3.07371e-08	3.07371e-08	3.07371e-08	3.07371e-08	3.07371e-08	3.07371e-08	379.377	413.639	3.07371e-08	514.337	3.07371e-08	612.932	3.07371e-08	3.07371e-08	481.679	401.262	379.377	514.337	612.932	481.679	401.262	413.639	3.07371e-08	3.07371e-08	3.07371e-08	3.07371e-08
neg_836	3.07371e-08	6.05177	3.07371e-08	2.598	11.7726	2.03346	3.07371e-08	3.07371e-08	3.07371e-08	3.07371e-08	3.07371e-08	3.07371e-08	3.07371e-08	11.7726	3.07371e-08	2.03346	3.07371e-08	2.598	3.07371e-08	6.05177	8.74315	7.51002	3.07371e-08	3.07371e-08	3.07371e-08	3.07371e-08	3.07371e-08	3.07371e-08	44.525	97.5456	8.74315	3.07371e-08	3.07371e-08	44.525	97.5456	7.51002	3.07371e-08	3.07371e-08	3.07371e-08	3.07371e-08
neg_839	3.07371e-08	3.07371e-08	3.07371e-08	3.07371e-08	3.07371e-08	3.07371e-08	3.07371e-08	3.07371e-08	3.07371e-08	3.07371e-08	3.07371e-08	3.07371e-08	3.07371e-08	3.07371e-08	3.07371e-08	3.07371e-08	3.07371e-08	3.07371e-08	3.07371e-08	3.07371e-08	136.17	172.186	3.07371e-08	215.994	3.07371e-08	250.745	3.07371e-08	3.07371e-08	163.331	166.884	136.17	215.994	250.745	163.331	166.884	172.186	3.07371e-08	3.07371e-08	3.07371e-08	3.07371e-08
neg_840	3.07371e-08	1.81792	3.07371e-08	3.07371e-08	4.29951	3.07371e-08	3.07371e-08	3.07371e-08	3.07371e-08	3.07371e-08	3.07371e-08	3.07371e-08	3.07371e-08	4.29951	3.07371e-08	3.07371e-08	3.07371e-08	3.07371e-08	3.07371e-08	1.81792	3.07371e-08	3.07371e-08	3.07371e-08	3.07371e-08	3.07371e-08	3.07371e-08	3.07371e-08	3.07371e-08	1.78502	2.57017	3.07371e-08	3.07371e-08	3.07371e-08	1.78502	2.57017	3.07371e-08	3.07371e-08	3.07371e-08	3.07371e-08	3.07371e-08
neg_844	3.07371e-08	3.07371e-08	3.07371e-08	3.07371e-08	3.07371e-08	3.07371e-08	3.07371e-08	3.07371e-08	3.07371e-08	3.07371e-08	3.07371e-08	3.07371e-08	3.07371e-08	3.07371e-08	3.07371e-08	3.07371e-08	3.07371e-08	3.07371e-08	3.07371e-08	3.07371e-08	3.07371e-08	3.07371e-08	3.07371e-08	3.07371e-08	3.07371e-08	3.07371e-08	3.07371e-08	3.07371e-08	3.07371e-08	3.07371e-08	3.07371e-08	3.07371e-08	3.07371e-08	3.07371e-08	3.07371e-08	3.07371e-08	3.07371e-08	3.07371e-08	3.07371e-08	3.07371e-08
neg_845	3.07371e-08	3.07371e-08	16.7853	3.07371e-08	3.07371e-08	3.07371e-08	3.07371e-08	3.07371e-08	3.07371e-08	3.07371e-08	3.07371e-08	16.7853	3.07371e-08	3.07371e-08	3.07371e-08	3.07371e-08	3.07371e-08	3.07371e-08	3.07371e-08	3.07371e-08	468.132	510.723	3.07371e-08	632.883	3.07371e-08	758.24	3.07371e-08	15.3016	548.156	493.019	468.132	632.883	758.24	548.156	493.019	510.723	3.07371e-08	3.07371e-08	15.3016	3.07371e-08
neg_846	3.07371e-08	3.07371e-08	1176.49	3.07371e-08	3.07371e-08	605.496	3.07371e-08	3.07371e-08	3.07371e-08	4.17126	3.07371e-08	1176.49	3.07371e-08	3.07371e-08	3.07371e-08	605.496	4.17126	3.07371e-08	3.07371e-08	3.07371e-08	3.07371e-08	3.07371e-08	3.07371e-08	3.07371e-08	3.07371e-08	3.07371e-08	462.718	734.085	3.07371e-08	3.07371e-08	3.07371e-08	3.07371e-08	3.07371e-08	3.07371e-08	3.07371e-08	3.07371e-08	3.07371e-08	462.718	734.085	3.07371e-08
neg_847	3.07371e-08	3.07371e-08	3.07371e-08	3.07371e-08	3.07371e-08	3.07371e-08	3.07371e-08	3.07371e-08	3.07371e-08	3.07371e-08	3.07371e-08	3.07371e-08	3.07371e-08	3.07371e-08	3.07371e-08	3.07371e-08	3.07371e-08	3.07371e-08	3.07371e-08	3.07371e-08	3.07371e-08	3.07371e-08	3.07371e-08	3.07371e-08	3.07371e-08	3.07371e-08	3.07371e-08	3.07371e-08	3.07371e-08	3.07371e-08	3.07371e-08	3.07371e-08	3.07371e-08	3.07371e-08	3.07371e-08	3.07371e-08	3.07371e-08	3.07371e-08	3.07371e-08	3.07371e-08
neg_848	3.07371e-08	3.07371e-08	43.52	3.07371e-08	3.07371e-08	7.88867	3.07371e-08	3.07371e-08	3.07371e-08	3.07371e-08	3.07371e-08	43.52	3.07371e-08	3.07371e-08	3.07371e-08	7.88867	3.07371e-08	3.07371e-08	3.07371e-08	3.07371e-08	335.656	346.343	3.07371e-08	501.97	3.07371e-08	560.325	16.2578	45.4534	395.558	365.725	335.656	501.97	560.325	395.558	365.725	346.343	3.07371e-08	16.2578	45.4534	3.07371e-08
neg_849	3.07371e-08	3.07371e-08	3.07371e-08	3.07371e-08	3.07371e-08	3.07371e-08	3.07371e-08	3.07371e-08	3.07371e-08	3.07371e-08	3.07371e-08	3.07371e-08	3.07371e-08	3.07371e-08	3.07371e-08	3.07371e-08	3.07371e-08	3.07371e-08	3.07371e-08	3.07371e-08	333.997	343.117	3.07371e-08	399.009	3.07371e-08	497.72	3.07371e-08	3.07371e-08	416.585	325.309	333.997	399.009	497.72	416.585	325.309	343.117	3.07371e-08	3.07371e-08	3.07371e-08	3.07371e-08
neg_85	3.07371e-08	3.07371e-08	3.07371e-08	3.07371e-08	3.07371e-08	3.07371e-08	418.968	3.07371e-08	3.07371e-08	3.07371e-08	418.968	3.07371e-08	3.07371e-08	3.07371e-08	3.07371e-08	3.07371e-08	3.07371e-08	3.07371e-08	3.07371e-08	3.07371e-08	20.5231	114.289	3.07371e-08	3.07371e-08	3.07371e-08	1461.54	3.07371e-08	22.5694	22.835	14.2871	20.5231	3.07371e-08	1461.54	22.835	14.2871	114.289	3.07371e-08	3.07371e-08	22.5694	3.07371e-08
neg_850	3.07371e-08	4.06044	123.644	3.07371e-08	1.59365	74.8239	2.26309	1.45233	3.07371e-08	3.07371e-08	2.26309	123.644	1.45233	1.59365	3.07371e-08	74.8239	3.07371e-08	3.07371e-08	3.07371e-08	4.06044	1915.62	1822.45	3.07371e-08	2675.04	2.83898	2713.83	55.3712	77.512	1995.3	1802.09	1915.62	2675.04	2713.83	1995.3	1802.09	1822.45	3.07371e-08	55.3712	77.512	2.83898
neg_853	3.07371e-08	3.07371e-08	3.07371e-08	3.07371e-08	3.07371e-08	3.07371e-08	3.07371e-08	3.07371e-08	3.07371e-08	3.07371e-08	3.07371e-08	3.07371e-08	3.07371e-08	3.07371e-08	3.07371e-08	3.07371e-08	3.07371e-08	3.07371e-08	3.07371e-08	3.07371e-08	86.5585	47.2536	3.07371e-08	101.16	3.07371e-08	32.3954	3.07371e-08	3.07371e-08	57.7612	27.9997	86.5585	101.16	32.3954	57.7612	27.9997	47.2536	3.07371e-08	3.07371e-08	3.07371e-08	3.07371e-08
neg_856	3.07371e-08	0.961798	1277.52	3.07371e-08	3.07371e-08	946.329	3.07371e-08	3.07371e-08	3.07371e-08	5.76394	3.07371e-08	1277.52	3.07371e-08	3.07371e-08	3.07371e-08	946.329	5.76394	3.07371e-08	3.07371e-08	0.961798	1247.12	1144.95	3.07371e-08	2069.68	3.07371e-08	1844.74	987.185	1172.46	1751.3	1149	1247.12	2069.68	1844.74	1751.3	1149	1144.95	3.07371e-08	987.185	1172.46	3.07371e-08
neg_858	3.07371e-08	3.07371e-08	3.07371e-08	3.07371e-08	3.07371e-08	3.07371e-08	3.07371e-08	3.07371e-08	3.07371e-08	3.07371e-08	3.07371e-08	3.07371e-08	3.07371e-08	3.07371e-08	3.07371e-08	3.07371e-08	3.07371e-08	3.07371e-08	3.07371e-08	3.07371e-08	20.3352	5.96936	3.07371e-08	125.316	3.07371e-08	193.657	3.07371e-08	3.07371e-08	89.0978	15.3847	20.3352	125.316	193.657	89.0978	15.3847	5.96936	3.07371e-08	3.07371e-08	3.07371e-08	3.07371e-08
neg_859	129.547	300.009	24574.9	58.884	57.2766	15417.6	57.4105	117.739	27.891	523.559	57.4105	24574.9	117.739	57.2766	27.891	15417.6	523.559	58.884	129.547	300.009	3.07371e-08	3.07371e-08	103.801	3.07371e-08	84.6583	3.07371e-08	10957.9	17509.6	3.07371e-08	3.07371e-08	3.07371e-08	3.07371e-08	3.07371e-08	3.07371e-08	3.07371e-08	3.07371e-08	103.801	10957.9	17509.6	84.6583
neg_861	3.07371e-08	3.07371e-08	3.07371e-08	3.07371e-08	3.07371e-08	3.07371e-08	3.07371e-08	3.07371e-08	3.07371e-08	3.07371e-08	3.07371e-08	3.07371e-08	3.07371e-08	3.07371e-08	3.07371e-08	3.07371e-08	3.07371e-08	3.07371e-08	3.07371e-08	3.07371e-08	3.07371e-08	3.07371e-08	3.07371e-08	3.07371e-08	3.07371e-08	3.07371e-08	3.07371e-08	3.07371e-08	3.07371e-08	3.07371e-08	3.07371e-08	3.07371e-08	3.07371e-08	3.07371e-08	3.07371e-08	3.07371e-08	3.07371e-08	3.07371e-08	3.07371e-08	3.07371e-08
neg_862	3.07371e-08	3.07371e-08	3.07371e-08	3.07371e-08	3.07371e-08	3.07371e-08	3.07371e-08	3.07371e-08	3.07371e-08	3.07371e-08	3.07371e-08	3.07371e-08	3.07371e-08	3.07371e-08	3.07371e-08	3.07371e-08	3.07371e-08	3.07371e-08	3.07371e-08	3.07371e-08	3.07371e-08	3.07371e-08	3.07371e-08	3.07371e-08	3.07371e-08	3.07371e-08	3.07371e-08	3.07371e-08	3.07371e-08	3.07371e-08	3.07371e-08	3.07371e-08	3.07371e-08	3.07371e-08	3.07371e-08	3.07371e-08	3.07371e-08	3.07371e-08	3.07371e-08	3.07371e-08
neg_866	3.07371e-08	3.07371e-08	3.07371e-08	3.07371e-08	3.07371e-08	1.83372	3.07371e-08	3.07371e-08	3.07371e-08	3.07371e-08	3.07371e-08	3.07371e-08	3.07371e-08	3.07371e-08	3.07371e-08	1.83372	3.07371e-08	3.07371e-08	3.07371e-08	3.07371e-08	4557.74	4304.6	3.07371e-08	6460.09	3.07371e-08	6090.4	3.07371e-08	3.37187	4660.82	4097.32	4557.74	6460.09	6090.4	4660.82	4097.32	4304.6	3.07371e-08	3.07371e-08	3.37187	3.07371e-08
neg_869	3.07371e-08	3.07371e-08	3.07371e-08	3.07371e-08	3.07371e-08	3.07371e-08	3.07371e-08	3.07371e-08	3.07371e-08	3.07371e-08	3.07371e-08	3.07371e-08	3.07371e-08	3.07371e-08	3.07371e-08	3.07371e-08	3.07371e-08	3.07371e-08	3.07371e-08	3.07371e-08	251.392	285.868	3.07371e-08	286.521	3.07371e-08	370.013	3.07371e-08	3.07371e-08	290.372	263.165	251.392	286.521	370.013	290.372	263.165	285.868	3.07371e-08	3.07371e-08	3.07371e-08	3.07371e-08
neg_871	3.07371e-08	3.07371e-08	3.07371e-08	3.07371e-08	3.07371e-08	3.07371e-08	3.07371e-08	3.07371e-08	3.07371e-08	3.07371e-08	3.07371e-08	3.07371e-08	3.07371e-08	3.07371e-08	3.07371e-08	3.07371e-08	3.07371e-08	3.07371e-08	3.07371e-08	3.07371e-08	144.294	173.631	3.07371e-08	89.3937	3.07371e-08	143.097	3.07371e-08	3.07371e-08	105.438	181.835	144.294	89.3937	143.097	105.438	181.835	173.631	3.07371e-08	3.07371e-08	3.07371e-08	3.07371e-08
neg_873	100.404	44.9919	95.6244	125.549	110.363	86.6214	54.0464	129.089	156.104	92.8367	54.0464	95.6244	129.089	110.363	156.104	86.6214	92.8367	125.549	100.404	44.9919	3.07371e-08	1.23113	41.6974	3.07371e-08	87.7062	3.07371e-08	81.0805	92.7367	3.07371e-08	3.07371e-08	3.07371e-08	3.07371e-08	3.07371e-08	3.07371e-08	3.07371e-08	1.23113	41.6974	81.0805	92.7367	87.7062
neg_874	3.07371e-08	3.07371e-08	3.07371e-08	3.07371e-08	3.07371e-08	3.07371e-08	3.07371e-08	3.07371e-08	3.07371e-08	3.07371e-08	3.07371e-08	3.07371e-08	3.07371e-08	3.07371e-08	3.07371e-08	3.07371e-08	3.07371e-08	3.07371e-08	3.07371e-08	3.07371e-08	889.339	991.797	3.07371e-08	1172.33	3.07371e-08	1591.62	3.07371e-08	3.07371e-08	1109.94	1085.64	889.339	1172.33	1591.62	1109.94	1085.64	991.797	3.07371e-08	3.07371e-08	3.07371e-08	3.07371e-08
neg_875	53.4278	62.9926	3.07371e-08	21.5762	42.4023	3.07371e-08	22.6885	56.5214	33.1002	25.3276	22.6885	3.07371e-08	56.5214	42.4023	33.1002	3.07371e-08	25.3276	21.5762	53.4278	62.9926	0.736351	1.25451	68.8872	3.07371e-08	72.5937	20.2482	3.07371e-08	3.07371e-08	3.18721	3.07371e-08	0.736351	3.07371e-08	20.2482	3.18721	3.07371e-08	1.25451	68.8872	3.07371e-08	3.07371e-08	72.5937
neg_877	3.07371e-08	3.07371e-08	3.07371e-08	3.07371e-08	3.07371e-08	3.07371e-08	3.07371e-08	3.07371e-08	3.07371e-08	3.07371e-08	3.07371e-08	3.07371e-08	3.07371e-08	3.07371e-08	3.07371e-08	3.07371e-08	3.07371e-08	3.07371e-08	3.07371e-08	3.07371e-08	3.07371e-08	3.07371e-08	3.07371e-08	3.07371e-08	3.07371e-08	3.07371e-08	3.07371e-08	3.07371e-08	3.07371e-08	3.07371e-08	3.07371e-08	3.07371e-08	3.07371e-08	3.07371e-08	3.07371e-08	3.07371e-08	3.07371e-08	3.07371e-08	3.07371e-08	3.07371e-08
neg_879	3.07371e-08	3.07371e-08	323.263	3.07371e-08	3.07371e-08	229.271	3.07371e-08	3.07371e-08	3.07371e-08	3.07371e-08	3.07371e-08	323.263	3.07371e-08	3.07371e-08	3.07371e-08	229.271	3.07371e-08	3.07371e-08	3.07371e-08	3.07371e-08	503.153	443.34	3.07371e-08	865.562	3.07371e-08	859.417	211.595	280.115	860.802	533.01	503.153	865.562	859.417	860.802	533.01	443.34	3.07371e-08	211.595	280.115	3.07371e-08
neg_89	28.1873	1.39958	120.092	9.91306	14.0153	94.1484	16.6778	26.9557	19.5544	20.4278	16.6778	120.092	26.9557	14.0153	19.5544	94.1484	20.4278	9.91306	28.1873	1.39958	3.07371e-08	3.07371e-08	27.6057	3.07371e-08	18.4048	3.07371e-08	13.848	52.8709	3.07371e-08	3.07371e-08	3.07371e-08	3.07371e-08	3.07371e-08	3.07371e-08	3.07371e-08	3.07371e-08	27.6057	13.848	52.8709	18.4048
neg_890	3.07371e-08	241.159	2.67694	3.07371e-08	3.07371e-08	3.07371e-08	3.07371e-08	3.07371e-08	3.07371e-08	3.07371e-08	3.07371e-08	2.67694	3.07371e-08	3.07371e-08	3.07371e-08	3.07371e-08	3.07371e-08	3.07371e-08	3.07371e-08	241.159	96.4378	3.07371e-08	2.9367	1.97381	3.07371e-08	3.07371e-08	3.07371e-08	3.07371e-08	25.117	3.07371e-08	96.4378	1.97381	3.07371e-08	25.117	3.07371e-08	3.07371e-08	2.9367	3.07371e-08	3.07371e-08	3.07371e-08
neg_892	3.07371e-08	14.387	3037.45	3.07371e-08	3.07371e-08	2517.4	3.07371e-08	3.07371e-08	3.07371e-08	41.4742	3.07371e-08	3037.45	3.07371e-08	3.07371e-08	3.07371e-08	2517.4	41.4742	3.07371e-08	3.07371e-08	14.387	4.07141	0.911835	3.07371e-08	10.4186	3.07371e-08	17.6485	1939.41	3077.9	10.0746	4.34262	4.07141	10.4186	17.6485	10.0746	4.34262	0.911835	3.07371e-08	1939.41	3077.9	3.07371e-08
neg_893	60.3655	683.373	45223.8	109.557	33.9646	36053.1	69.0168	60.3061	61.3816	1298.78	69.0168	45223.8	60.3061	33.9646	61.3816	36053.1	1298.78	109.557	60.3655	683.373	155.313	100.329	53.7386	60.6497	85.149	118.395	26878.8	41771.7	100.842	76.8948	155.313	60.6497	118.395	100.842	76.8948	100.329	53.7386	26878.8	41771.7	85.149
neg_895	65.9005	3.07371e-08	7.69432	6.73122	25.573	6.02825	10.149	23.236	3.07371e-08	19.7558	10.149	7.69432	23.236	25.573	3.07371e-08	6.02825	19.7558	6.73122	65.9005	3.07371e-08	3.07371e-08	3.07371e-08	5.02381	3.07371e-08	24.2381	3.07371e-08	3.07371e-08	3.07371e-08	3.07371e-08	3.07371e-08	3.07371e-08	3.07371e-08	3.07371e-08	3.07371e-08	3.07371e-08	3.07371e-08	5.02381	3.07371e-08	3.07371e-08	24.2381
neg_896	3.07371e-08	3.07371e-08	142.018	3.07371e-08	3.07371e-08	102.801	3.07371e-08	3.07371e-08	3.07371e-08	3.07371e-08	3.07371e-08	142.018	3.07371e-08	3.07371e-08	3.07371e-08	102.801	3.07371e-08	3.07371e-08	3.07371e-08	3.07371e-08	522.133	407.297	3.07371e-08	554.331	3.07371e-08	515.283	95.6475	132.52	493.306	508.495	522.133	554.331	515.283	493.306	508.495	407.297	3.07371e-08	95.6475	132.52	3.07371e-08
neg_897	78.732	75.6894	3.07371e-08	76.7948	84.7555	3.07371e-08	64.4938	75.486	67.1578	62.4327	64.4938	3.07371e-08	75.486	84.7555	67.1578	3.07371e-08	62.4327	76.7948	78.732	75.6894	3.07371e-08	3.07371e-08	73.7448	3.07371e-08	81.4572	3.07371e-08	3.07371e-08	3.07371e-08	3.07371e-08	3.07371e-08	3.07371e-08	3.07371e-08	3.07371e-08	3.07371e-08	3.07371e-08	3.07371e-08	73.7448	3.07371e-08	3.07371e-08	81.4572
neg_90	81.9826	3.07371e-08	93.8731	1.60536	4.06919	33.1512	8.33774	38.9382	7.17306	7.90949	8.33774	93.8731	38.9382	4.06919	7.17306	33.1512	7.90949	1.60536	81.9826	3.07371e-08	3.07371e-08	3.07371e-08	23.9126	3.07371e-08	14.6363	3.07371e-08	3.07371e-08	40.5568	3.07371e-08	3.07371e-08	3.07371e-08	3.07371e-08	3.07371e-08	3.07371e-08	3.07371e-08	3.07371e-08	23.9126	3.07371e-08	40.5568	14.6363
neg_900	3.07371e-08	3.07371e-08	3.07371e-08	3.07371e-08	3.07371e-08	3.07371e-08	3.07371e-08	3.07371e-08	3.07371e-08	3.07371e-08	3.07371e-08	3.07371e-08	3.07371e-08	3.07371e-08	3.07371e-08	3.07371e-08	3.07371e-08	3.07371e-08	3.07371e-08	3.07371e-08	3.07371e-08	3.07371e-08	3.07371e-08	3.07371e-08	3.07371e-08	3.07371e-08	3.07371e-08	3.07371e-08	3.07371e-08	3.07371e-08	3.07371e-08	3.07371e-08	3.07371e-08	3.07371e-08	3.07371e-08	3.07371e-08	3.07371e-08	3.07371e-08	3.07371e-08	3.07371e-08
neg_904	3.07371e-08	3.07371e-08	3.07371e-08	3.07371e-08	3.07371e-08	3.07371e-08	3.07371e-08	3.07371e-08	3.07371e-08	3.07371e-08	3.07371e-08	3.07371e-08	3.07371e-08	3.07371e-08	3.07371e-08	3.07371e-08	3.07371e-08	3.07371e-08	3.07371e-08	3.07371e-08	685.237	864.352	3.07371e-08	846.128	3.07371e-08	1200.63	3.07371e-08	3.07371e-08	794.696	995.3	685.237	846.128	1200.63	794.696	995.3	864.352	3.07371e-08	3.07371e-08	3.07371e-08	3.07371e-08
neg_907	3.07371e-08	3.07371e-08	3.07371e-08	3.07371e-08	3.07371e-08	3.07371e-08	3.07371e-08	3.07371e-08	3.07371e-08	3.07371e-08	3.07371e-08	3.07371e-08	3.07371e-08	3.07371e-08	3.07371e-08	3.07371e-08	3.07371e-08	3.07371e-08	3.07371e-08	3.07371e-08	1827.85	883.321	3.07371e-08	2046.61	3.07371e-08	2193.4	3.07371e-08	3.07371e-08	1579.76	1094.97	1827.85	2046.61	2193.4	1579.76	1094.97	883.321	3.07371e-08	3.07371e-08	3.07371e-08	3.07371e-08
neg_908	3.07371e-08	3.07371e-08	3.07371e-08	3.07371e-08	3.07371e-08	3.07371e-08	3.07371e-08	3.07371e-08	3.07371e-08	3.07371e-08	3.07371e-08	3.07371e-08	3.07371e-08	3.07371e-08	3.07371e-08	3.07371e-08	3.07371e-08	3.07371e-08	3.07371e-08	3.07371e-08	923.301	886.996	3.07371e-08	1144.21	3.07371e-08	1420.95	3.07371e-08	3.07371e-08	993.339	908.172	923.301	1144.21	1420.95	993.339	908.172	886.996	3.07371e-08	3.07371e-08	3.07371e-08	3.07371e-08
neg_911	75.119	144.023	295.777	103.447	76.7001	99.1977	123.225	161.267	123.27	60.0515	123.225	295.777	161.267	76.7001	123.27	99.1977	60.0515	103.447	75.119	144.023	14.3214	40.104	191.673	83.7657	78.8728	40.4123	276.779	332.854	51.9231	44.1767	14.3214	83.7657	40.4123	51.9231	44.1767	40.104	191.673	276.779	332.854	78.8728
neg_912	3.07371e-08	3.07371e-08	3.07371e-08	3.07371e-08	3.07371e-08	3.07371e-08	3.07371e-08	3.07371e-08	3.07371e-08	3.07371e-08	3.07371e-08	3.07371e-08	3.07371e-08	3.07371e-08	3.07371e-08	3.07371e-08	3.07371e-08	3.07371e-08	3.07371e-08	3.07371e-08	3.07371e-08	3.07371e-08	3.07371e-08	3.07371e-08	3.07371e-08	3.07371e-08	3.07371e-08	3.07371e-08	3.07371e-08	3.07371e-08	3.07371e-08	3.07371e-08	3.07371e-08	3.07371e-08	3.07371e-08	3.07371e-08	3.07371e-08	3.07371e-08	3.07371e-08	3.07371e-08
neg_913	43.0265	105.819	1711.94	39.1837	57.1601	1121.84	41.665	53.7114	45.2038	83.3874	41.665	1711.94	53.7114	57.1601	45.2038	1121.84	83.3874	39.1837	43.0265	105.819	3.07371e-08	3.07371e-08	52.8765	3.07371e-08	69.4506	3.07371e-08	750.391	1373.99	3.07371e-08	3.07371e-08	3.07371e-08	3.07371e-08	3.07371e-08	3.07371e-08	3.07371e-08	3.07371e-08	52.8765	750.391	1373.99	69.4506
neg_916	3.07371e-08	3.07371e-08	3.07371e-08	3.07371e-08	3.07371e-08	3.07371e-08	3.07371e-08	3.07371e-08	3.07371e-08	3.07371e-08	3.07371e-08	3.07371e-08	3.07371e-08	3.07371e-08	3.07371e-08	3.07371e-08	3.07371e-08	3.07371e-08	3.07371e-08	3.07371e-08	270.1	356.05	3.07371e-08	334.544	3.07371e-08	445.821	3.07371e-08	3.07371e-08	306.641	428.373	270.1	334.544	445.821	306.641	428.373	356.05	3.07371e-08	3.07371e-08	3.07371e-08	3.07371e-08
neg_917	3.07371e-08	3.07371e-08	3.07371e-08	3.07371e-08	3.07371e-08	3.07371e-08	3.07371e-08	3.07371e-08	3.07371e-08	3.07371e-08	3.07371e-08	3.07371e-08	3.07371e-08	3.07371e-08	3.07371e-08	3.07371e-08	3.07371e-08	3.07371e-08	3.07371e-08	3.07371e-08	3.07371e-08	3.07371e-08	3.07371e-08	3.07371e-08	3.07371e-08	3.07371e-08	3.07371e-08	3.07371e-08	3.07371e-08	3.07371e-08	3.07371e-08	3.07371e-08	3.07371e-08	3.07371e-08	3.07371e-08	3.07371e-08	3.07371e-08	3.07371e-08	3.07371e-08	3.07371e-08
neg_918	3.07371e-08	3.07371e-08	3.07371e-08	3.07371e-08	3.07371e-08	3.07371e-08	3.07371e-08	3.07371e-08	3.07371e-08	3.07371e-08	3.07371e-08	3.07371e-08	3.07371e-08	3.07371e-08	3.07371e-08	3.07371e-08	3.07371e-08	3.07371e-08	3.07371e-08	3.07371e-08	3.07371e-08	3.07371e-08	3.07371e-08	3.07371e-08	3.07371e-08	3.07371e-08	3.07371e-08	3.07371e-08	3.07371e-08	3.07371e-08	3.07371e-08	3.07371e-08	3.07371e-08	3.07371e-08	3.07371e-08	3.07371e-08	3.07371e-08	3.07371e-08	3.07371e-08	3.07371e-08
neg_919	3.07371e-08	3.20641	3.07371e-08	3.07371e-08	3.07371e-08	3.07371e-08	3.07371e-08	3.07371e-08	3.07371e-08	3.07371e-08	3.07371e-08	3.07371e-08	3.07371e-08	3.07371e-08	3.07371e-08	3.07371e-08	3.07371e-08	3.07371e-08	3.07371e-08	3.20641	3.07371e-08	3.07371e-08	3.07371e-08	3.07371e-08	3.07371e-08	3.07371e-08	3.07371e-08	3.07371e-08	3.07371e-08	3.07371e-08	3.07371e-08	3.07371e-08	3.07371e-08	3.07371e-08	3.07371e-08	3.07371e-08	3.07371e-08	3.07371e-08	3.07371e-08	3.07371e-08
neg_921	3.07371e-08	3.07371e-08	283.458	3.07371e-08	3.07371e-08	234.144	3.07371e-08	3.07371e-08	3.07371e-08	3.07371e-08	3.07371e-08	283.458	3.07371e-08	3.07371e-08	3.07371e-08	234.144	3.07371e-08	3.07371e-08	3.07371e-08	3.07371e-08	242.469	243.585	3.07371e-08	270.258	3.07371e-08	298.9	222.794	256.821	234.894	251.222	242.469	270.258	298.9	234.894	251.222	243.585	3.07371e-08	222.794	256.821	3.07371e-08
neg_922	456.028	390.421	3.07371e-08	351.36	402.054	3.9585	332.68	379.933	390.055	395.994	332.68	3.07371e-08	379.933	402.054	390.055	3.9585	395.994	351.36	456.028	390.421	3.07371e-08	3.07371e-08	463.591	3.07371e-08	430.436	3.07371e-08	3.02196	3.07371e-08	3.07371e-08	3.07371e-08	3.07371e-08	3.07371e-08	3.07371e-08	3.07371e-08	3.07371e-08	3.07371e-08	463.591	3.02196	3.07371e-08	430.436
neg_925	78.6648	72.6633	3.07371e-08	65.7439	69.1374	3.07371e-08	58.8248	67.851	48.587	59.2632	58.8248	3.07371e-08	67.851	69.1374	48.587	3.07371e-08	59.2632	65.7439	78.6648	72.6633	3.07371e-08	3.07371e-08	62.0788	3.07371e-08	65.6425	3.07371e-08	3.07371e-08	3.07371e-08	3.07371e-08	3.07371e-08	3.07371e-08	3.07371e-08	3.07371e-08	3.07371e-08	3.07371e-08	3.07371e-08	62.0788	3.07371e-08	3.07371e-08	65.6425
neg_926	3.07371e-08	3.07371e-08	3.07371e-08	3.07371e-08	3.07371e-08	3.07371e-08	3.07371e-08	3.07371e-08	3.07371e-08	3.07371e-08	3.07371e-08	3.07371e-08	3.07371e-08	3.07371e-08	3.07371e-08	3.07371e-08	3.07371e-08	3.07371e-08	3.07371e-08	3.07371e-08	3.07371e-08	3.07371e-08	3.07371e-08	3.07371e-08	3.07371e-08	3.07371e-08	3.07371e-08	3.07371e-08	3.07371e-08	3.07371e-08	3.07371e-08	3.07371e-08	3.07371e-08	3.07371e-08	3.07371e-08	3.07371e-08	3.07371e-08	3.07371e-08	3.07371e-08	3.07371e-08
neg_927	3.07371e-08	3.07371e-08	3.07371e-08	3.07371e-08	3.07371e-08	3.07371e-08	3.07371e-08	3.07371e-08	3.07371e-08	3.07371e-08	3.07371e-08	3.07371e-08	3.07371e-08	3.07371e-08	3.07371e-08	3.07371e-08	3.07371e-08	3.07371e-08	3.07371e-08	3.07371e-08	1660.76	1836.61	3.07371e-08	2153.08	3.07371e-08	2648.16	3.07371e-08	3.07371e-08	1848.01	1720.18	1660.76	2153.08	2648.16	1848.01	1720.18	1836.61	3.07371e-08	3.07371e-08	3.07371e-08	3.07371e-08
neg_928	3.07371e-08	41.2815	174.538	3.07371e-08	141.997	3.07371e-08	3.07371e-08	3.07371e-08	3.07371e-08	172.735	3.07371e-08	174.538	3.07371e-08	141.997	3.07371e-08	3.07371e-08	172.735	3.07371e-08	3.07371e-08	41.2815	335.143	20.6896	3.07371e-08	6027.99	3.07371e-08	48.2628	16.2396	3.07371e-08	3.07371e-08	3.07371e-08	335.143	6027.99	48.2628	3.07371e-08	3.07371e-08	20.6896	3.07371e-08	16.2396	3.07371e-08	3.07371e-08
neg_929	59.9536	115.22	1867.47	50.7442	82.1166	1276.67	47.2574	51.1017	48.8298	89.4374	47.2574	1867.47	51.1017	82.1166	48.8298	1276.67	89.4374	50.7442	59.9536	115.22	3.07371e-08	3.07371e-08	53.3133	3.07371e-08	83.8235	3.07371e-08	866.511	1373.88	3.07371e-08	3.07371e-08	3.07371e-08	3.07371e-08	3.07371e-08	3.07371e-08	3.07371e-08	3.07371e-08	53.3133	866.511	1373.88	83.8235
neg_93	1426.86	743.399	5829.68	1100.96	1038.09	2943.96	957.716	1143.51	1070.85	1036.9	957.716	5829.68	1143.51	1038.09	1070.85	2943.96	1036.9	1100.96	1426.86	743.399	440.344	472.982	1121.98	552.503	1067.17	467.142	1479.62	3199.48	467.523	363.101	440.344	552.503	467.142	467.523	363.101	472.982	1121.98	1479.62	3199.48	1067.17
neg_934	3.07371e-08	4.34763	3.07371e-08	6.78332	9.6692	3.07371e-08	7.30916	5.9281	3.07371e-08	3.40123	7.30916	3.07371e-08	5.9281	9.6692	3.07371e-08	3.07371e-08	3.40123	6.78332	3.07371e-08	4.34763	556.91	566.901	3.07371e-08	766.374	7.58549	760.077	3.07371e-08	3.07371e-08	565.625	548.718	556.91	766.374	760.077	565.625	548.718	566.901	3.07371e-08	3.07371e-08	3.07371e-08	7.58549
neg_935	3.07371e-08	3.07371e-08	3.07371e-08	3.07371e-08	3.07371e-08	3.07371e-08	3.07371e-08	3.07371e-08	3.07371e-08	3.07371e-08	3.07371e-08	3.07371e-08	3.07371e-08	3.07371e-08	3.07371e-08	3.07371e-08	3.07371e-08	3.07371e-08	3.07371e-08	3.07371e-08	870.549	954.783	3.07371e-08	939.409	3.07371e-08	1357.29	3.07371e-08	3.07371e-08	956.321	859.481	870.549	939.409	1357.29	956.321	859.481	954.783	3.07371e-08	3.07371e-08	3.07371e-08	3.07371e-08
neg_938	68.9436	459.468	42638.8	32.7705	34.2917	28220	32.2716	55.3155	15.4792	850.553	32.2716	42638.8	55.3155	34.2917	15.4792	28220	850.553	32.7705	68.9436	459.468	3.07371e-08	3.07371e-08	41.747	3.07371e-08	55.0244	3.07371e-08	18642.5	31410	3.07371e-08	3.07371e-08	3.07371e-08	3.07371e-08	3.07371e-08	3.07371e-08	3.07371e-08	3.07371e-08	41.747	18642.5	31410	55.0244
neg_94	212.502	70.3497	396.607	75.2924	78.6658	181.731	93.6412	116.982	61.8566	87.392	93.6412	396.607	116.982	78.6658	61.8566	181.731	87.392	75.2924	212.502	70.3497	3.07371e-08	3.07371e-08	88.2578	3.07371e-08	87.2719	3.07371e-08	151.637	262.254	9.63317	3.07371e-08	3.07371e-08	3.07371e-08	3.07371e-08	9.63317	3.07371e-08	3.07371e-08	88.2578	151.637	262.254	87.2719
neg_940	396.522	695.618	1117.17	345.588	388.923	531.06	308.811	620.775	157.306	300.544	308.811	1117.17	620.775	388.923	157.306	531.06	300.544	345.588	396.522	695.618	153.873	309.344	534.741	30.38	435.579	5.37711	807.768	809.587	166.922	3.07371e-08	153.873	30.38	5.37711	166.922	3.07371e-08	309.344	534.741	807.768	809.587	435.579
neg_941	3.07371e-08	16.3922	3.07371e-08	3.07371e-08	3.07371e-08	3.07371e-08	3.07371e-08	4.95596	3.07371e-08	3.07371e-08	3.07371e-08	3.07371e-08	4.95596	3.07371e-08	3.07371e-08	3.07371e-08	3.07371e-08	3.07371e-08	3.07371e-08	16.3922	3.07371e-08	3.07371e-08	3.07371e-08	3.07371e-08	3.07371e-08	3.07371e-08	3.07371e-08	3.07371e-08	3.07371e-08	3.07371e-08	3.07371e-08	3.07371e-08	3.07371e-08	3.07371e-08	3.07371e-08	3.07371e-08	3.07371e-08	3.07371e-08	3.07371e-08	3.07371e-08
neg_942	3.07371e-08	3.07371e-08	127.04	3.07371e-08	3.07371e-08	105.874	3.07371e-08	3.07371e-08	3.07371e-08	3.07371e-08	3.07371e-08	127.04	3.07371e-08	3.07371e-08	3.07371e-08	105.874	3.07371e-08	3.07371e-08	3.07371e-08	3.07371e-08	421.082	415.351	3.07371e-08	434.745	3.07371e-08	462.569	92.5268	132.288	484.298	503.115	421.082	434.745	462.569	484.298	503.115	415.351	3.07371e-08	92.5268	132.288	3.07371e-08
neg_945	3.07371e-08	3.07371e-08	3.07371e-08	3.07371e-08	3.07371e-08	3.07371e-08	3.07371e-08	3.07371e-08	3.07371e-08	3.07371e-08	3.07371e-08	3.07371e-08	3.07371e-08	3.07371e-08	3.07371e-08	3.07371e-08	3.07371e-08	3.07371e-08	3.07371e-08	3.07371e-08	3.07371e-08	3.07371e-08	3.07371e-08	3.07371e-08	3.07371e-08	3.07371e-08	3.07371e-08	3.07371e-08	3.07371e-08	3.07371e-08	3.07371e-08	3.07371e-08	3.07371e-08	3.07371e-08	3.07371e-08	3.07371e-08	3.07371e-08	3.07371e-08	3.07371e-08	3.07371e-08
neg_947	3.07371e-08	85.418	3.07371e-08	3.07371e-08	3.07371e-08	3.07371e-08	3.07371e-08	3.07371e-08	3.07371e-08	3.07371e-08	3.07371e-08	3.07371e-08	3.07371e-08	3.07371e-08	3.07371e-08	3.07371e-08	3.07371e-08	3.07371e-08	3.07371e-08	85.418	258.096	246.299	3.07371e-08	387.579	3.07371e-08	509.075	3.07371e-08	3.07371e-08	435.508	190.247	258.096	387.579	509.075	435.508	190.247	246.299	3.07371e-08	3.07371e-08	3.07371e-08	3.07371e-08
neg_949	3.07371e-08	3.07371e-08	276.569	3.07371e-08	3.07371e-08	223.13	3.07371e-08	3.07371e-08	3.07371e-08	3.07371e-08	3.07371e-08	276.569	3.07371e-08	3.07371e-08	3.07371e-08	223.13	3.07371e-08	3.07371e-08	3.07371e-08	3.07371e-08	221.567	217.382	3.07371e-08	277.829	3.07371e-08	346.791	229.328	274.19	244.466	232.669	221.567	277.829	346.791	244.466	232.669	217.382	3.07371e-08	229.328	274.19	3.07371e-08
neg_950	15.9226	3.07371e-08	10.4461	14.3926	32.4988	16.7086	5.60987	37.4826	6.29239	10.0655	5.60987	10.4461	37.4826	32.4988	6.29239	16.7086	10.0655	14.3926	15.9226	3.07371e-08	3.07371e-08	3.07371e-08	3.07371e-08	3.07371e-08	30.7473	3.07371e-08	9.08055	6.77345	3.07371e-08	3.07371e-08	3.07371e-08	3.07371e-08	3.07371e-08	3.07371e-08	3.07371e-08	3.07371e-08	3.07371e-08	9.08055	6.77345	30.7473
[truncated: 7,675 more rows]
