# Supplementary material for: Changes in oral, skin, and gut microbiota in children with atopic dermatitis: a case-control study
Source: Front Microbiol. 2024 Aug 15;15:1442126. doi: 10.3389/fmicb.2024.1442126 (PMC11358084; doi:10.3389/fmicb.2024.1442126)
Supplement: Supplementary file 1 [file Data_Sheet_1.ZIP › raw data/Metabolomic data /MD_vs_M.all.xlsx]

## Sheet: Sheet1
#ID	name	MD9	MD10	MD2	MD8	MD4	MD6	MD1	MD3	MD5	MD7	MD11	MD12	MD13	MD14	MD15	MD16	MD17	MD18	MD19	MD20	M1	M6	M7	M2	M10	M3	M8	M9	M4	M5	M11	M13	M16	M12	M14	M20	M19	M15	M17	M18	MD_Mean	M_Mean	Fold_change	log2FC	Pvalue	VIP	regulated
neg_1001	2-[(4S)-4-Amino-5-oxopentyl]guanidine	34.5244	5.4696	10.9578	2.82036	7.70449	5.62781	4.34701	5.20036	3.34662	10.8004	34.5244	5.4696	10.9578	2.82036	7.70449	5.62781	4.34701	5.20036	3.34662	10.8004	3.07e-08	3.07e-08	5.29542	3.07e-08	5.09229	3.07e-08	9.72283	21.722	0.72341	3.07e-08	3.07e-08	3.07e-08	5.29542	5.09229	3.07e-08	3.07e-08	0.72341	3.07e-08	9.72283	21.722	9.07988	4.25559	0.468684	-1.09331	0.209657	0.443063	unchanged
neg_1002	Etimicin	3.07e-08	3.07e-08	3.07e-08	3.07e-08	3.07e-08	3.07e-08	3.07e-08	3.07e-08	3.07e-08	3.07e-08	3.07e-08	3.07e-08	3.07e-08	3.07e-08	3.07e-08	3.07e-08	3.07e-08	3.07e-08	3.07e-08	3.07e-08	3.07e-08	3.07e-08	3.07e-08	3.07e-08	3.07e-08	3.07e-08	3.07e-08	3.07e-08	3.07e-08	3.07e-08	3.07e-08	3.07e-08	3.07e-08	3.07e-08	3.07e-08	3.07e-08	3.07e-08	3.07e-08	3.07e-08	3.07e-08	3.07e-08	3.07e-08	1	0	1	0	unchanged
neg_1004	trans,trans-Farnesyl phosphate	3.07e-08	64.8919	8802.29	3.07e-08	3.07e-08	5735.24	3.07e-08	3.07e-08	3.07e-08	151.266	3.07e-08	64.8919	8802.29	3.07e-08	3.07e-08	5735.24	3.07e-08	3.07e-08	3.07e-08	151.266	3.07e-08	3.07e-08	3.07e-08	3.07e-08	3.07e-08	3.07e-08	4122.95	7303.1	3.07e-08	3.07e-08	3.07e-08	3.07e-08	3.07e-08	3.07e-08	3.07e-08	3.07e-08	3.07e-08	3.07e-08	4122.95	7303.1	1475.37	1142.61	0.774454	-0.368748	0.79693	0.0817182	unchanged
neg_1006	beta-Alanine, N-(N-(1-carboxy-2-phenylethyl)-L-phenylalanyl)-, (S)-	3.07e-08	3.07e-08	3.07e-08	3.07e-08	3.07e-08	3.07e-08	3.07e-08	3.07e-08	3.07e-08	3.07e-08	3.07e-08	3.07e-08	3.07e-08	3.07e-08	3.07e-08	3.07e-08	3.07e-08	3.07e-08	3.07e-08	3.07e-08	1041.73	1161.06	3.07e-08	1365.75	3.07e-08	1704.39	3.07e-08	3.07e-08	1293.72	1147.28	1041.73	1161.06	3.07e-08	3.07e-08	1704.39	1365.75	1293.72	1147.28	3.07e-08	3.07e-08	3.07e-08	771.393	25096459097	34.5468	0.00618939	1.3925	up
neg_1010	Macrophorin B	3.07e-08	3.07e-08	3.07e-08	3.07e-08	3.07e-08	3.07e-08	3.07e-08	3.07e-08	3.07e-08	3.07e-08	3.07e-08	3.07e-08	3.07e-08	3.07e-08	3.07e-08	3.07e-08	3.07e-08	3.07e-08	3.07e-08	3.07e-08	3.07e-08	3.07e-08	3.07e-08	3.07e-08	3.07e-08	3.07e-08	3.07e-08	3.07e-08	3.07e-08	3.07e-08	3.07e-08	3.07e-08	3.07e-08	3.07e-08	3.07e-08	3.07e-08	3.07e-08	3.07e-08	3.07e-08	3.07e-08	3.07e-08	3.07e-08	1	0	1	0	unchanged
neg_1011	2-Hexylbenzothiazole	413.56	587.49	2005.46	504.122	335.934	1956.38	592.62	359.399	812.832	784.108	413.56	587.49	2005.46	504.122	335.934	1956.38	592.62	359.399	812.832	784.108	483.078	426.79	967.74	715.337	398.081	495.357	1696.81	1761.29	372.357	230.001	483.078	426.79	967.74	398.081	495.357	715.337	372.357	230.001	1696.81	1761.29	835.191	754.684	0.903606	-0.146234	0.763684	0.0779952	unchanged
neg_1015	xi-7-Hydroxyhexadecanedioic acid	3.07e-08	96.8259	19714.8	3.07e-08	3.07e-08	13905.8	300.883	620.612	3.07e-08	223.442	3.07e-08	96.8259	19714.8	3.07e-08	3.07e-08	13905.8	300.883	620.612	3.07e-08	223.442	55.6	464.511	573.857	2.4202	318.528	104.881	10905.7	16694.4	263.605	34.3625	55.6	464.511	573.857	318.528	104.881	2.4202	263.605	34.3625	10905.7	16694.4	3486.24	2941.79	0.843828	-0.244979	0.854762	0.0399017	unchanged
neg_1022	Traumatic Acid	3.07e-08	3.07e-08	3.07e-08	3.07e-08	3.07e-08	3.07e-08	3.07e-08	3.07e-08	3.07e-08	3.07e-08	3.07e-08	3.07e-08	3.07e-08	3.07e-08	3.07e-08	3.07e-08	3.07e-08	3.07e-08	3.07e-08	3.07e-08	3.07e-08	3.07e-08	3.07e-08	3.07e-08	3.07e-08	3.07e-08	3.07e-08	3.07e-08	3.07e-08	3.07e-08	3.07e-08	3.07e-08	3.07e-08	3.07e-08	3.07e-08	3.07e-08	3.07e-08	3.07e-08	3.07e-08	3.07e-08	3.07e-08	3.07e-08	1	0	1	0	unchanged
neg_1028	3-Carboxy-4-methyl-5-propyl-2-furanpropionic acid	3.07e-08	0.000952252	3.07e-08	3.07e-08	3.07e-08	3.07e-08	3.07e-08	3.07e-08	0.0911958	3.07e-08	3.07e-08	0.000952252	3.07e-08	3.07e-08	3.07e-08	3.07e-08	3.07e-08	3.07e-08	0.0911958	3.07e-08	1503.86	1527.21	3.07e-08	2079.07	3.07e-08	2059.78	3.07e-08	3.07e-08	1667.45	1584.66	1503.86	1527.21	3.07e-08	3.07e-08	2059.78	2079.07	1667.45	1584.66	3.07e-08	3.07e-08	0.00921483	1042.2	113100	16.7872	0.00584731	1.4081	up
neg_1029	Bestatin	3.07e-08	3.07e-08	25.7254	3.07e-08	3.07e-08	23.6891	3.07e-08	3.07e-08	3.07e-08	3.07e-08	3.07e-08	3.07e-08	25.7254	3.07e-08	3.07e-08	23.6891	3.07e-08	3.07e-08	3.07e-08	3.07e-08	82.6717	91.4921	3.07e-08	49.9602	3.07e-08	98.4654	24.4739	30.92	116.447	63.8409	82.6717	91.4921	3.07e-08	3.07e-08	98.4654	49.9602	116.447	63.8409	24.4739	30.92	4.94145	55.8272	11.2977	3.49796	0.00357643	1.4181	up
neg_1031	Chamissonolide	3.07e-08	3.07e-08	3.07e-08	3.07e-08	3.07e-08	3.07e-08	3.07e-08	3.07e-08	3.07e-08	3.07e-08	3.07e-08	3.07e-08	3.07e-08	3.07e-08	3.07e-08	3.07e-08	3.07e-08	3.07e-08	3.07e-08	3.07e-08	138.673	211.552	3.07e-08	133.578	3.07e-08	81.4367	3.07e-08	3.07e-08	222.083	255.365	138.673	211.552	3.07e-08	3.07e-08	81.4367	133.578	222.083	255.365	3.07e-08	3.07e-08	3.07e-08	104.269	3392275333	31.6596	0.0104609	1.24167	up
neg_104	3-(Imidazol-4-yl)-2-oxopropyl phosphate	935.899	772.266	97.8461	854.695	995.592	207.283	664.806	796.314	841.785	803.83	935.899	772.266	97.8461	854.695	995.592	207.283	664.806	796.314	841.785	803.83	3.07e-08	3.07e-08	804.673	3.07e-08	867.611	3.07e-08	123.922	36.257	3.07e-08	3.07e-08	3.07e-08	3.07e-08	804.673	867.611	3.07e-08	3.07e-08	3.07e-08	3.07e-08	123.922	36.257	697.032	183.246	0.262895	-1.92744	0.00241628	1.40694	down
neg_1040	L-Menthyl (R,S)-3-hydroxybutyrate	3.07e-08	3.07e-08	3.07e-08	3.07e-08	3.07e-08	3.07e-08	3.07e-08	3.07e-08	3.07e-08	3.07e-08	3.07e-08	3.07e-08	3.07e-08	3.07e-08	3.07e-08	3.07e-08	3.07e-08	3.07e-08	3.07e-08	3.07e-08	3.07e-08	3.07e-08	3.07e-08	3.07e-08	3.07e-08	3.07e-08	3.07e-08	3.07e-08	3.07e-08	3.07e-08	3.07e-08	3.07e-08	3.07e-08	3.07e-08	3.07e-08	3.07e-08	3.07e-08	3.07e-08	3.07e-08	3.07e-08	3.07e-08	3.07e-08	1	0	1	0	unchanged
neg_1041	Cyclopentanecarboxylic acid	3.07e-08	3.07e-08	3.07e-08	3.07e-08	3.07e-08	3.07e-08	3.07e-08	3.07e-08	3.07e-08	3.07e-08	3.07e-08	3.07e-08	3.07e-08	3.07e-08	3.07e-08	3.07e-08	3.07e-08	3.07e-08	3.07e-08	3.07e-08	3.07e-08	3.07e-08	3.07e-08	3.07e-08	3.07e-08	3.07e-08	3.07e-08	3.07e-08	3.07e-08	3.07e-08	3.07e-08	3.07e-08	3.07e-08	3.07e-08	3.07e-08	3.07e-08	3.07e-08	3.07e-08	3.07e-08	3.07e-08	3.07e-08	3.07e-08	1	0	1	0	unchanged
neg_1043	Taltirelin	3.07e-08	3.07e-08	3.07e-08	3.07e-08	3.07e-08	3.07e-08	3.07e-08	3.07e-08	3.07e-08	3.07e-08	3.07e-08	3.07e-08	3.07e-08	3.07e-08	3.07e-08	3.07e-08	3.07e-08	3.07e-08	3.07e-08	3.07e-08	984.558	1180.17	3.07e-08	1176.59	3.07e-08	2070.79	3.07e-08	3.07e-08	1448.97	1275.8	984.558	1180.17	3.07e-08	3.07e-08	2070.79	1176.59	1448.97	1275.8	3.07e-08	3.07e-08	3.07e-08	813.687	26472458767	34.6238	0.00781718	1.34218	up
neg_1044	IPA imine	54.6486	31.0888	1963.92	41.2371	141.566	3116.9	4.7667	188.895	22.2528	11.822	54.6486	31.0888	1963.92	41.2371	141.566	3116.9	4.7667	188.895	22.2528	11.822	2.59807	18.3657	9.21089	3.07e-08	100.719	70.5409	3.07e-08	403.402	6.6497	3.07e-08	2.59807	18.3657	9.21089	100.719	70.5409	3.07e-08	6.6497	3.07e-08	3.07e-08	403.402	557.71	61.1487	0.109642	-3.18912	0.182179	0.617355	unchanged
neg_1046	9,12,13-TriHOME	3.07e-08	12.8917	22.7694	16.6324	12.6429	3.07e-08	0.996741	8.28311	1.41623	1.68273	3.07e-08	12.8917	22.7694	16.6324	12.6429	3.07e-08	0.996741	8.28311	1.41623	1.68273	3.07e-08	5.53666	2.98323	3.07e-08	4.02151	3.07e-08	37.1624	53.7442	3.07e-08	3.07e-08	3.07e-08	5.53666	2.98323	4.02151	3.07e-08	3.07e-08	3.07e-08	3.07e-08	37.1624	53.7442	7.73152	10.3448	1.338	0.420081	0.696499	0.190772	unchanged
neg_1048	Norfloxacin	3.07e-08	3.07e-08	3.07e-08	3.07e-08	3.07e-08	3.07e-08	3.07e-08	3.07e-08	3.07e-08	3.07e-08	3.07e-08	3.07e-08	3.07e-08	3.07e-08	3.07e-08	3.07e-08	3.07e-08	3.07e-08	3.07e-08	3.07e-08	2235.83	2354.36	3.07e-08	3062.47	3.07e-08	3626.41	3.07e-08	3.07e-08	2697.94	2379.14	2235.83	2354.36	3.07e-08	3.07e-08	3626.41	3062.47	2697.94	2379.14	3.07e-08	3.07e-08	3.07e-08	1635.61	53212984882	35.6311	0.00635543	1.39324	up
neg_1051	Fusarin C	3.07e-08	0.115676	3.07e-08	3.07e-08	0.0838116	3.07e-08	3.07e-08	3.07e-08	3.07e-08	3.07e-08	3.07e-08	0.115676	3.07e-08	3.07e-08	0.0838116	3.07e-08	3.07e-08	3.07e-08	3.07e-08	3.07e-08	3.07e-08	3.07e-08	3.07e-08	3.07e-08	3.07e-08	3.07e-08	3.07e-08	3.07e-08	3.07e-08	3.07e-08	3.07e-08	3.07e-08	3.07e-08	3.07e-08	3.07e-08	3.07e-08	3.07e-08	3.07e-08	3.07e-08	3.07e-08	0.0199488	3.07e-08	1.54e-06	-19.3079	0.173885	0.671756	unchanged
neg_1052	2-Phenylacetamide	209.317	184.776	337.044	127.673	105.288	261.514	139.902	144.171	169.023	178.551	209.317	184.776	337.044	127.673	105.288	261.514	139.902	144.171	169.023	178.551	100.628	93.6786	220.796	77.4651	141.959	107.464	161.18	238.717	80.6601	37.4799	100.628	93.6786	220.796	141.959	107.464	77.4651	80.6601	37.4799	161.18	238.717	185.726	126.003	0.678434	-0.55972	0.0614902	0.826669	unchanged
neg_1054	all-trans-4-Hydroxyretinoic acid	3.07e-08	23.8453	7494.64	3.07e-08	3.07e-08	6148.14	348.248	820.325	3.07e-08	44.4835	3.07e-08	23.8453	7494.64	3.07e-08	3.07e-08	6148.14	348.248	820.325	3.07e-08	44.4835	61.1847	585.514	843.355	3.07e-08	350.505	120.102	5160.43	7518.78	311.716	28.9905	61.1847	585.514	843.355	350.505	120.102	3.07e-08	311.716	28.9905	5160.43	7518.78	1487.97	1498.06	1.00678	0.00975034	0.993509	0.0609769	unchanged
neg_1058	Benzyl b-L-arabinopyranoside	37.7206	83.3768	155.706	3.07e-08	2.25029	99.5387	14.1277	4.05126	1.40304	7.34803	37.7206	83.3768	155.706	3.07e-08	2.25029	99.5387	14.1277	4.05126	1.40304	7.34803	946.155	973.582	3.84785	1258.48	2.99599	1430.56	102.503	130.033	1042.95	865.893	946.155	973.582	3.84785	2.99599	1430.56	1258.48	1042.95	865.893	102.503	130.033	40.5522	675.699	16.6624	4.05853	0.00556013	1.42593	up
neg_1059	Melledonol	3.07e-08	3.07e-08	3.07e-08	3.07e-08	3.07e-08	3.07e-08	3.07e-08	3.07e-08	3.07e-08	3.07e-08	3.07e-08	3.07e-08	3.07e-08	3.07e-08	3.07e-08	3.07e-08	3.07e-08	3.07e-08	3.07e-08	3.07e-08	747.819	916.633	3.07e-08	998.417	3.07e-08	1320.57	3.07e-08	3.07e-08	919.335	984.363	747.819	916.633	3.07e-08	3.07e-08	1320.57	998.417	919.335	984.363	3.07e-08	3.07e-08	3.07e-08	588.713	19153161526	34.1569	0.00630978	1.38674	up
neg_106	Tebupirimfos	3.07e-08	49.2872	3.07e-08	3.07e-08	3.07e-08	3.07e-08	3.07e-08	3.07e-08	3.07e-08	15.369	3.07e-08	49.2872	3.07e-08	3.07e-08	3.07e-08	3.07e-08	3.07e-08	3.07e-08	3.07e-08	15.369	362.057	3.07e-08	3.07e-08	3.07e-08	3.07e-08	3.07e-08	3595.16	493.809	45.6421	3.07e-08	362.057	3.07e-08	3.07e-08	3.07e-08	3.07e-08	3.07e-08	45.6421	3.07e-08	3595.16	493.809	6.46562	449.667	69.5474	6.11993	0.2422	0.676614	unchanged
neg_1061	19-Oxotestosterone	3.07e-08	3.07e-08	3.07e-08	3.07e-08	3.07e-08	3.07e-08	3.07e-08	3.07e-08	3.07e-08	3.07e-08	3.07e-08	3.07e-08	3.07e-08	3.07e-08	3.07e-08	3.07e-08	3.07e-08	3.07e-08	3.07e-08	3.07e-08	67.8032	66.7656	3.07e-08	12.9493	3.07e-08	71.9331	3.07e-08	3.07e-08	110.252	27.1937	67.8032	66.7656	3.07e-08	3.07e-08	71.9331	12.9493	110.252	27.1937	3.07e-08	3.07e-08	3.07e-08	35.6897	1161126145	30.1129	0.0204936	1.13763	up
neg_1068	Armillyl everninate	19.3785	5.23906	30.6896	3.07e-08	2.27834	3.07e-08	3.07e-08	3.07e-08	24.9474	3.07e-08	19.3785	5.23906	30.6896	3.07e-08	2.27834	3.07e-08	3.07e-08	3.07e-08	24.9474	3.07e-08	3.07e-08	3.07e-08	3.07e-08	3.81583	3.07e-08	3.07e-08	3.07e-08	61.4659	3.07e-08	3.07e-08	3.07e-08	3.07e-08	3.07e-08	3.07e-08	3.07e-08	3.81583	3.07e-08	3.07e-08	3.07e-08	61.4659	8.25329	6.52817	0.790978	-0.33829	0.813725	0.0546705	unchanged
neg_1070	3''-Oxoribostamycin	3.07e-08	2.33373	18.6557	2.53673	1.71861	23.8641	3.61321	0.753757	3.07e-08	10.9932	3.07e-08	2.33373	18.6557	2.53673	1.71861	23.8641	3.61321	0.753757	3.07e-08	10.9932	42.622	16.6597	3.07e-08	3.07e-08	2.07108	13.6158	72.4144	15.396	19.8708	3.07e-08	42.622	16.6597	3.07e-08	2.07108	13.6158	3.07e-08	19.8708	3.07e-08	72.4144	15.396	6.4469	18.265	2.83314	1.5024	0.156962	0.801435	unchanged
neg_1071	6-Keto-prostaglandin F1a	88.6688	3.18716	9.10843	29.9372	49.8099	3.07e-08	3.07e-08	43.4273	2.17006	22.1039	88.6688	3.18716	9.10843	29.9372	49.8099	3.07e-08	3.07e-08	43.4273	2.17006	22.1039	15.2817	3.07e-08	3.07e-08	4.7677	40.1456	3.07e-08	55.8641	3.07e-08	3.93202	8.97775	15.2817	3.07e-08	3.07e-08	40.1456	3.07e-08	4.7677	3.93202	8.97775	55.8641	3.07e-08	24.8413	12.8969	0.519172	-0.945716	0.295405	0.371689	unchanged
neg_1076	N'-(1,6-Dihydro-6-oxo-2-pyridinyl)-N,N-dipropylmethanimidamide	269.07	40.5336	92.6618	14.8862	24.4891	85.6661	110.45	51.4642	38.7445	64.4507	269.07	40.5336	92.6618	14.8862	24.4891	85.6661	110.45	51.4642	38.7445	64.4507	26.4933	86.7733	69.9999	3.07e-08	26.3197	41.569	257.066	226.786	32.8412	3.07e-08	26.4933	86.7733	69.9999	26.3197	41.569	3.07e-08	32.8412	3.07e-08	257.066	226.786	79.2416	76.7848	0.968997	-0.0454358	0.947927	0.169047	unchanged
neg_1077	Eremopetasidione	14.391	1.08349	2.44039	3.07e-08	3.07e-08	2.40291	3.95768	1.35462	3.07e-08	3.07e-08	14.391	1.08349	2.44039	3.07e-08	3.07e-08	2.40291	3.95768	1.35462	3.07e-08	3.07e-08	3.07e-08	3.07e-08	3.07e-08	3.07e-08	3.07e-08	3.07e-08	8.82102	4.57624	3.07e-08	3.07e-08	3.07e-08	3.07e-08	3.07e-08	3.07e-08	3.07e-08	3.07e-08	3.07e-08	3.07e-08	8.82102	4.57624	2.56301	1.33973	0.522716	-0.935901	0.475893	0.126909	unchanged
neg_1080	25-Hydroxyvitamin D2-25-glucuronide	116.558	3.52571	3.07e-08	3.07e-08	3.07e-08	3.07e-08	18.708	3.07e-08	3.07e-08	3.07e-08	116.558	3.52571	3.07e-08	3.07e-08	3.07e-08	3.07e-08	18.708	3.07e-08	3.07e-08	3.07e-08	3.07e-08	3.07e-08	3.07e-08	3.07e-08	3.07e-08	3.07e-08	108.961	63.3617	3.07e-08	3.07e-08	3.07e-08	3.07e-08	3.07e-08	3.07e-08	3.07e-08	3.07e-08	3.07e-08	3.07e-08	108.961	63.3617	13.8792	17.2322	1.24159	0.31219	0.842625	0.289712	unchanged
neg_1087	Cyclic Urea	41.7516	68.7769	69.6613	46.018	53.7358	43.1718	35.9687	26.9582	36.3413	41.6294	41.7516	68.7769	69.6613	46.018	53.7358	43.1718	35.9687	26.9582	36.3413	41.6294	3.07e-08	3.07e-08	28.5117	3.07e-08	51.9115	3.07e-08	33.1004	29.7615	3.07e-08	3.07e-08	3.07e-08	3.07e-08	28.5117	51.9115	3.07e-08	3.07e-08	3.07e-08	3.07e-08	33.1004	29.7615	46.4013	14.3285	0.308796	-1.69528	0.000617684	1.59234	down
neg_1090	Naematolone	42.1776	20.5712	28.2966	28.4956	15.0794	37.7388	15.5924	20.8232	18.39	40.0113	42.1776	20.5712	28.2966	28.4956	15.0794	37.7388	15.5924	20.8232	18.39	40.0113	3.07e-08	3.07e-08	33.3895	3.07e-08	15.4392	3.07e-08	15.9853	20.5579	3.07e-08	3.07e-08	3.07e-08	3.07e-08	33.3895	15.4392	3.07e-08	3.07e-08	3.07e-08	3.07e-08	15.9853	20.5579	26.7176	8.53718	0.319534	-1.64596	0.00194261	1.32066	down
neg_1092	Glycochenodeoxycholate	3.07e-08	3.07e-08	3.07e-08	3.07e-08	3.07e-08	3.07e-08	3.07e-08	3.07e-08	3.07e-08	3.07e-08	3.07e-08	3.07e-08	3.07e-08	3.07e-08	3.07e-08	3.07e-08	3.07e-08	3.07e-08	3.07e-08	3.07e-08	4.5931	3.07e-08	3.07e-08	3.07e-08	3.07e-08	3.07e-08	3.07e-08	3.07e-08	3.07e-08	3.07e-08	4.5931	3.07e-08	3.07e-08	3.07e-08	3.07e-08	3.07e-08	3.07e-08	3.07e-08	3.07e-08	3.07e-08	3.07e-08	0.45931	1.49432e+07	23.833	0.343436	0.565455	unchanged
neg_1099	1-O-Acetyl britannilactone	3.07e-08	3.07e-08	5.7889	3.07e-08	3.07e-08	3.07e-08	3.07e-08	3.07e-08	3.07e-08	3.07e-08	3.07e-08	3.07e-08	5.7889	3.07e-08	3.07e-08	3.07e-08	3.07e-08	3.07e-08	3.07e-08	3.07e-08	46.7301	48.4141	3.07e-08	75.1484	3.07e-08	36.954	2.65153	3.07e-08	25.1186	70.5677	46.7301	48.4141	3.07e-08	3.07e-08	36.954	75.1484	25.1186	70.5677	2.65153	3.07e-08	0.57889	30.5584	52.788	5.72214	0.0105547	1.33631	up
neg_1101	(3R,5R)-7-[(1S,2R,3R,8S,8Ar)-3-hydroxy-2-methyl-8-(2-methylbutanoyloxy)-1,2,3,7,8,8a-hexahydronaphthalen-1-yl]-3,5-dihydroxyheptanoic acid	48.0305	18.2807	50.167	16.7419	15.5541	26.8188	30.7463	30.4194	12.2687	20.3131	48.0305	18.2807	50.167	16.7419	15.5541	26.8188	30.7463	30.4194	12.2687	20.3131	3.07e-08	3.07e-08	19.8375	3.07e-08	18.2282	1.88625	4.54798	37.4061	3.07e-08	3.07e-08	3.07e-08	3.07e-08	19.8375	18.2282	1.88625	3.07e-08	3.07e-08	3.07e-08	4.54798	37.4061	26.9341	8.1906	0.304098	-1.71739	0.00479584	1.18716	down
neg_1106	AB-MECA	3.07e-08	3.07e-08	3.07e-08	3.07e-08	3.07e-08	3.07e-08	3.07e-08	3.07e-08	3.07e-08	3.07e-08	3.07e-08	3.07e-08	3.07e-08	3.07e-08	3.07e-08	3.07e-08	3.07e-08	3.07e-08	3.07e-08	3.07e-08	1211.82	1207.92	3.07e-08	1644.88	3.07e-08	1848.93	3.07e-08	3.07e-08	1422.84	1357.42	1211.82	1207.92	3.07e-08	3.07e-08	1848.93	1644.88	1422.84	1357.42	3.07e-08	3.07e-08	3.07e-08	869.381	28284380632	34.7193	0.00609768	1.39598	up
neg_1107	Glycine, N-[1-(phenylacetyl)-L-prolyl]-	3.07e-08	3.07e-08	0.217918	3.07e-08	3.07e-08	3.07e-08	3.07e-08	3.07e-08	3.07e-08	3.07e-08	3.07e-08	3.07e-08	0.217918	3.07e-08	3.07e-08	3.07e-08	3.07e-08	3.07e-08	3.07e-08	3.07e-08	2194.98	1977.81	3.07e-08	3110.58	3.07e-08	3033.33	3.07e-08	3.07e-08	2407.66	2185.59	2194.98	1977.81	3.07e-08	3.07e-08	3033.33	3110.58	2407.66	2185.59	3.07e-08	3.07e-08	0.0217918	1491	68419.9	16.0621	0.00629677	1.40016	up
neg_1109	Fexofenadine	98.1751	99.3382	285.636	131.606	146.63	235.503	59.8597	78.3601	78.0318	116.706	98.1751	99.3382	285.636	131.606	146.63	235.503	59.8597	78.3601	78.0318	116.706	3.07e-08	3.07e-08	51.1673	3.07e-08	109.237	3.07e-08	100.912	488.704	3.07e-08	3.07e-08	3.07e-08	3.07e-08	51.1673	109.237	3.07e-08	3.07e-08	3.07e-08	3.07e-08	100.912	488.704	132.985	75.0021	0.563991	-0.826256	0.296121	0.549949	unchanged
neg_1110	Erythronolide B	49.6956	64.3195	441.507	3.07e-08	38.5371	302.112	1.20933	3.07e-08	73.6822	39.9593	49.6956	64.3195	441.507	3.07e-08	38.5371	302.112	1.20933	3.07e-08	73.6822	39.9593	41.2338	3.81908	8.09591	45.1025	3.07e-08	61.2746	410.997	307.649	9.29839	8.0032	41.2338	3.81908	8.09591	3.07e-08	61.2746	45.1025	9.29839	8.0032	410.997	307.649	101.102	89.5474	0.885712	-0.175091	0.862659	0.0242844	unchanged
neg_1116	3-[1-(3-Aminopropyl)-1H-indol-3-YL]-4-(1-methyl-1H-indol-3-YL)-1H-pyrrole-2,5-dione	3.07e-08	3.07e-08	3.07e-08	3.07e-08	3.07e-08	3.07e-08	3.07e-08	3.07e-08	3.07e-08	3.07e-08	3.07e-08	3.07e-08	3.07e-08	3.07e-08	3.07e-08	3.07e-08	3.07e-08	3.07e-08	3.07e-08	3.07e-08	803.658	1043.61	3.07e-08	1094.67	1.49016	1525.78	3.07e-08	3.07e-08	1160.76	1159.42	803.658	1043.61	3.07e-08	1.49016	1525.78	1094.67	1160.76	1159.42	3.07e-08	3.07e-08	3.07e-08	678.938	22088537020	34.3626	0.00648904	1.37038	up
neg_1117	PIP(18:2(9Z,12Z)/PGJ2)	3.07e-08	3.07e-08	3.07e-08	3.07e-08	3.07e-08	3.07e-08	3.07e-08	3.07e-08	3.07e-08	3.07e-08	3.07e-08	3.07e-08	3.07e-08	3.07e-08	3.07e-08	3.07e-08	3.07e-08	3.07e-08	3.07e-08	3.07e-08	749.838	1053.73	3.07e-08	969.256	3.07e-08	1751.31	3.07e-08	3.07e-08	1348.13	1390.48	749.838	1053.73	3.07e-08	3.07e-08	1751.31	969.256	1348.13	1390.48	3.07e-08	3.07e-08	3.07e-08	726.275	23628599178	34.4598	0.00812653	1.3148	up
neg_1123	Hexylcaine	3.07e-08	10.0686	34.7565	3.07e-08	0.90071	3.07e-08	3.07e-08	0.623972	3.07e-08	6.90512	3.07e-08	10.0686	34.7565	3.07e-08	0.90071	3.07e-08	3.07e-08	0.623972	3.07e-08	6.90512	52.3581	69.65	5.35086	3.07e-08	1.7666	117.644	3.07e-08	26.7222	0.821681	3.07e-08	52.3581	69.65	5.35086	1.7666	117.644	3.07e-08	0.821681	3.07e-08	3.07e-08	26.7222	5.3255	27.4314	5.15095	2.36484	0.124515	0.871745	unchanged
neg_1133	Isopetasoside	77.2852	73.6428	117.893	41.8358	47.82	74.9689	73.5415	72.215	35.7289	52.6172	77.2852	73.6428	117.893	41.8358	47.82	74.9689	73.5415	72.215	35.7289	52.6172	1.72867	3.07e-08	51.7629	3.07e-08	56.0657	16.018	44.4857	63.9452	3.07e-08	3.07e-08	1.72867	3.07e-08	51.7629	56.0657	16.018	3.07e-08	3.07e-08	3.07e-08	44.4857	63.9452	66.7549	23.4006	0.350545	-1.51233	0.00135807	1.37222	down
neg_114	Pachyrrhizin	3.07e-08	1216.33	12.1326	7.42783	13.0203	283.066	3.07e-08	8.28114	12.4377	83.8699	3.07e-08	1216.33	12.1326	7.42783	13.0203	283.066	3.07e-08	8.28114	12.4377	83.8699	17.8307	3.07e-08	17.0071	226.012	8.80984	296.696	12.609	44.0438	30.2518	133.473	17.8307	3.07e-08	17.0071	8.80984	296.696	226.012	30.2518	133.473	12.609	44.0438	163.657	78.6734	0.480721	-1.05673	0.510294	0.371122	unchanged
neg_115	2-Aminoethylphosphonate	3.07e-08	35.0168	4.77236	3.07e-08	1.88576	14.7913	3.07e-08	1.8456	3.07e-08	4.24766	3.07e-08	35.0168	4.77236	3.07e-08	1.88576	14.7913	3.07e-08	1.8456	3.07e-08	4.24766	2.62749	3.07e-08	3.07e-08	16.3044	1.30646	17.485	1.39992	4.89829	3.53181	7.83285	2.62749	3.07e-08	3.07e-08	1.30646	17.485	16.3044	3.53181	7.83285	1.39992	4.89829	6.25595	5.53861	0.885336	-0.175703	0.861793	0.0819474	unchanged
neg_1150	Etimizol	171.978	235.264	3.07e-08	122.872	190.291	3.07e-08	159.637	158.523	137.367	137.425	171.978	235.264	3.07e-08	122.872	190.291	3.07e-08	159.637	158.523	137.367	137.425	3.07e-08	3.07e-08	170.685	3.07e-08	262.926	3.07e-08	1.53488	2.78422	3.07e-08	3.07e-08	3.07e-08	3.07e-08	170.685	262.926	3.07e-08	3.07e-08	3.07e-08	3.07e-08	1.53488	2.78422	131.336	43.7931	0.333444	-1.58449	0.0346714	1.15303	down
neg_1152	Zearalenone	3.07e-08	3.07e-08	3.07e-08	3.07e-08	3.07e-08	3.07e-08	3.07e-08	3.07e-08	3.07e-08	3.07e-08	3.07e-08	3.07e-08	3.07e-08	3.07e-08	3.07e-08	3.07e-08	3.07e-08	3.07e-08	3.07e-08	3.07e-08	3.07e-08	3.07e-08	3.07e-08	3.07e-08	3.07e-08	3.07e-08	3.07e-08	3.07e-08	3.07e-08	3.07e-08	3.07e-08	3.07e-08	3.07e-08	3.07e-08	3.07e-08	3.07e-08	3.07e-08	3.07e-08	3.07e-08	3.07e-08	3.07e-08	3.07e-08	1	0	1	0	unchanged
neg_1155	6-Hydroxy-2-bornanone glucoside	3.07e-08	3.07e-08	3.07e-08	3.07e-08	3.07e-08	3.07e-08	3.07e-08	3.07e-08	3.07e-08	3.07e-08	3.07e-08	3.07e-08	3.07e-08	3.07e-08	3.07e-08	3.07e-08	3.07e-08	3.07e-08	3.07e-08	3.07e-08	3.07e-08	3.07e-08	3.07e-08	3.07e-08	3.07e-08	3.07e-08	3.07e-08	3.07e-08	3.07e-08	3.07e-08	3.07e-08	3.07e-08	3.07e-08	3.07e-08	3.07e-08	3.07e-08	3.07e-08	3.07e-08	3.07e-08	3.07e-08	3.07e-08	3.07e-08	1	0	1	0	unchanged
neg_1158	3,4-Dihydro-4-[(5-methyl-2-furanyl)methylene]-2H-pyrrole	364.778	520.481	3.07e-08	405.762	503.817	43.3173	313.497	292.399	399.672	400.372	364.778	520.481	3.07e-08	405.762	503.817	43.3173	313.497	292.399	399.672	400.372	4.91303	3.07e-08	377.259	2.61035	481.333	3.96052	14.6769	3.07e-08	1.97135	24.849	4.91303	3.07e-08	377.259	481.333	3.96052	2.61035	1.97135	24.849	14.6769	3.07e-08	324.41	91.1574	0.280995	-1.83139	0.0088092	1.3371	down
neg_1164	9E-Heptadecenoic acid	9.45383	16.9387	33.0352	20.8787	15.1235	27.7293	33.5631	24.6065	7.12563	23.475	9.45383	16.9387	33.0352	20.8787	15.1235	27.7293	33.5631	24.6065	7.12563	23.475	1.35362	1.22323	17.7941	3.07e-08	21.1376	3.07e-08	35.2338	25.0922	3.07e-08	3.07e-08	1.35362	1.22323	17.7941	21.1376	3.07e-08	3.07e-08	3.07e-08	3.07e-08	35.2338	25.0922	21.1929	10.1834	0.480511	-1.05736	0.0466725	1.01805	down
neg_1168	Derenofylline	3.07e-08	1.88049	30.0327	3.07e-08	2.06058	10.0647	3.07e-08	3.07e-08	3.07e-08	3.07e-08	3.07e-08	1.88049	30.0327	3.07e-08	2.06058	10.0647	3.07e-08	3.07e-08	3.07e-08	3.07e-08	36.9591	11.5366	3.07e-08	132.607	3.07e-08	41.1654	27.6173	34.8939	277.481	254.524	36.9591	11.5366	3.07e-08	3.07e-08	41.1654	132.607	277.481	254.524	27.6173	34.8939	4.40385	81.6784	18.547	4.21312	0.0439989	0.902553	unchanged
neg_1169	L-Monomenthyl glutarate	3754.22	4683.68	14460.8	2337.81	1268.78	7614.16	1658.54	1843.71	1976.75	2342.82	3754.22	4683.68	14460.8	2337.81	1268.78	7614.16	1658.54	1843.71	1976.75	2342.82	2172.05	1519.02	2790.28	1131.6	1476.46	3617.9	4816.81	9079.58	518.194	342.129	2172.05	1519.02	2790.28	1476.46	3617.9	1131.6	518.194	342.129	4816.81	9079.58	4194.13	2746.4	0.654821	-0.610827	0.359918	0.382765	unchanged
neg_1170	Cumambrin A	94.8673	103.52	3.07e-08	114.338	125.592	3.07e-08	80.3994	83.3527	98.7623	98.7187	94.8673	103.52	3.07e-08	114.338	125.592	3.07e-08	80.3994	83.3527	98.7623	98.7187	19.877	17.1384	86.0066	20.569	130.297	16.5469	3.07e-08	3.07e-08	26.5132	28.4025	19.877	17.1384	86.0066	130.297	16.5469	20.569	26.5132	28.4025	3.07e-08	3.07e-08	79.955	34.535	0.431931	-1.21113	0.0288644	1.19628	down
neg_1176	(4R,5S,7R,11x)-11,12-Dihydroxy-1(10)-spirovetiven-2-one 12-glucoside	3.07e-08	3.07e-08	148.844	0.778009	3.07e-08	135.602	1.68394	3.07e-08	3.07e-08	26.3051	3.07e-08	3.07e-08	148.844	0.778009	3.07e-08	135.602	1.68394	3.07e-08	3.07e-08	26.3051	134.516	68.5377	3.07e-08	68.334	3.07e-08	74.4531	175.256	178.684	99.0957	89.0535	134.516	68.5377	3.07e-08	3.07e-08	74.4531	68.334	99.0957	89.0535	175.256	178.684	31.3214	88.793	2.8349	1.5033	0.0479548	1.01779	up
neg_1178	Docosatrienoic acid	3.07e-08	3.07e-08	3.07e-08	3.07e-08	3.07e-08	3.07e-08	3.07e-08	0.0139914	3.07e-08	3.07e-08	3.07e-08	3.07e-08	3.07e-08	3.07e-08	3.07e-08	3.07e-08	3.07e-08	0.0139914	3.07e-08	3.07e-08	3.07e-08	3.07e-08	3.07e-08	3.07e-08	3.07e-08	3.07e-08	3.07e-08	3.07e-08	3.07e-08	3.07e-08	3.07e-08	3.07e-08	3.07e-08	3.07e-08	3.07e-08	3.07e-08	3.07e-08	3.07e-08	3.07e-08	3.07e-08	0.00139917	3.07e-08	2.2e-05	-15.4742	0.343436	0.273241	unchanged
neg_1185	N(tele)-methylhistaminium	13.0807	8.95512	3.07e-08	17.4575	9.44173	3.07e-08	8.49132	11.2658	2.94049	8.80689	13.0807	8.95512	3.07e-08	17.4575	9.44173	3.07e-08	8.49132	11.2658	2.94049	8.80689	20.2863	3.07e-08	12.7424	3.07e-08	9.2456	3.07e-08	4.14105	3.07e-08	3.07e-08	3.07e-08	20.2863	3.07e-08	12.7424	9.2456	3.07e-08	3.07e-08	3.07e-08	3.07e-08	4.14105	3.07e-08	8.04395	4.64153	0.577021	-0.793304	0.253064	0.580406	unchanged
neg_1191	3-dehydrocholate	317.316	28.8531	3.07e-08	1279.75	417.452	3.07e-08	258.888	650.493	300.01	756.408	317.316	28.8531	3.07e-08	1279.75	417.452	3.07e-08	258.888	650.493	300.01	756.408	10.8494	9.03608	207.832	27.1987	118.219	3.07e-08	3.07e-08	3.07e-08	3.82288	14.9769	10.8494	9.03608	207.832	118.219	3.07e-08	27.1987	3.82288	14.9769	3.07e-08	3.07e-08	400.917	39.1935	0.0977598	-3.35462	0.0196217	1.22108	down
neg_1192	Abscisic acid glucose ester	3.07e-08	3.07e-08	3.07e-08	3.07e-08	3.07e-08	3.07e-08	3.07e-08	3.07e-08	3.07e-08	3.07e-08	3.07e-08	3.07e-08	3.07e-08	3.07e-08	3.07e-08	3.07e-08	3.07e-08	3.07e-08	3.07e-08	3.07e-08	555.564	609.2	3.07e-08	790.816	3.07e-08	796.632	3.07e-08	3.07e-08	696.248	658.209	555.564	609.2	3.07e-08	3.07e-08	796.632	790.816	696.248	658.209	3.07e-08	3.07e-08	3.07e-08	410.667	13360615562	33.6373	0.00575043	1.39974	up
neg_1193	Melleolide C	3.07e-08	3.07e-08	3.07e-08	3.07e-08	3.07e-08	3.07e-08	3.07e-08	3.07e-08	3.07e-08	3.07e-08	3.07e-08	3.07e-08	3.07e-08	3.07e-08	3.07e-08	3.07e-08	3.07e-08	3.07e-08	3.07e-08	3.07e-08	317.015	442.581	3.07e-08	464.141	3.07e-08	433.992	3.07e-08	3.07e-08	358.059	427.279	317.015	442.581	3.07e-08	3.07e-08	433.992	464.141	358.059	427.279	3.07e-08	3.07e-08	3.07e-08	244.307	7948257742	32.888	0.00573211	1.40686	up
neg_1210	15-Deacetylneosolaniol	3.07e-08	3.07e-08	3.07e-08	3.07e-08	3.07e-08	3.07e-08	3.07e-08	3.07e-08	3.07e-08	3.07e-08	3.07e-08	3.07e-08	3.07e-08	3.07e-08	3.07e-08	3.07e-08	3.07e-08	3.07e-08	3.07e-08	3.07e-08	1535.64	1538.89	3.07e-08	2154.81	3.07e-08	2086.81	3.07e-08	3.07e-08	1740.55	1544.98	1535.64	1538.89	3.07e-08	3.07e-08	2086.81	2154.81	1740.55	1544.98	3.07e-08	3.07e-08	3.07e-08	1060.17	34491420868	35.0055	0.00594877	1.40649	up
neg_1222	Deoxypyridinoline	1066.93	463.375	3.07e-08	950.54	3183.76	3.07e-08	2806.66	2920.03	2600.9	1569.76	1066.93	463.375	3.07e-08	950.54	3183.76	3.07e-08	2806.66	2920.03	2600.9	1569.76	3.07e-08	3.07e-08	1888.54	3.07e-08	3574.72	3.07e-08	3.07e-08	3.07e-08	3.07e-08	3.07e-08	3.07e-08	3.07e-08	1888.54	3574.72	3.07e-08	3.07e-08	3.07e-08	3.07e-08	3.07e-08	3.07e-08	1556.2	546.326	0.351065	-1.51019	0.0826254	0.936851	unchanged
neg_124	Xanthine	3.07e-08	91.0924	3.07e-08	3.07e-08	16.8342	3.07e-08	15.0462	3.07e-08	19.8382	5.08108	3.07e-08	91.0924	3.07e-08	3.07e-08	16.8342	3.07e-08	15.0462	3.07e-08	19.8382	5.08108	61.3795	2.17317	13.0382	10.3078	6.803	31.1633	12.497	3.07e-08	13.3089	6.01757	61.3795	2.17317	13.0382	6.803	31.1633	10.3078	13.3089	6.01757	12.497	3.07e-08	14.7892	15.6688	1.05948	0.0833536	0.93463	0.0334112	unchanged
neg_1245	Ganoderic acid G	35.5577	3319.68	10207.9	58.0511	0.501853	7881.72	0.491746	2.74438	522.257	1037.98	35.5577	3319.68	10207.9	58.0511	0.501853	7881.72	0.491746	2.74438	522.257	1037.98	2616.04	2716.89	3.07e-08	4030.49	32.0501	3527.36	4936.62	8042.85	2277.1	1976.27	2616.04	2716.89	3.07e-08	32.0501	3527.36	4030.49	2277.1	1976.27	4936.62	8042.85	2306.69	3015.57	1.30731	0.386603	0.61911	0.326751	unchanged
neg_1251	Practolol	16596.4	697108	1.9952e+06	19772.7	5378.75	1.59581e+06	5436.38	11064.8	105388	203313	16596.4	697108	1.9952e+06	19772.7	5378.75	1.59581e+06	5436.38	11064.8	105388	203313	482684	550274	4691.58	691761	15702.8	641567	1.13806e+06	1.64455e+06	492553	408248	482684	550274	4691.58	15702.8	641567	691761	492553	408248	1.13806e+06	1.64455e+06	465507	607009	1.30397	0.382915	0.620217	0.319032	unchanged
neg_1259	(R)-8-Acetoxycarvotanacetone	1.01426	3.07e-08	17287	3.07e-08	3.07e-08	592.939	3.07e-08	3.07e-08	3.07e-08	3.07e-08	1.01426	3.07e-08	17287	3.07e-08	3.07e-08	592.939	3.07e-08	3.07e-08	3.07e-08	3.07e-08	3.07e-08	0.96201	3.07e-08	3.07e-08	3.07e-08	0.631221	3460.57	4036.19	0.129331	2.33623	3.07e-08	0.96201	3.07e-08	3.07e-08	0.631221	3.07e-08	0.129331	2.33623	3460.57	4036.19	1788.1	750.083	0.419486	-1.25331	0.575171	0.255411	unchanged
neg_126	Monobutylphthalate	3.07e-08	148.064	7.29575	3.07e-08	33.9767	3.07e-08	3.07e-08	4.1574	3.07e-08	10.9388	3.07e-08	148.064	7.29575	3.07e-08	33.9767	3.07e-08	3.07e-08	4.1574	3.07e-08	10.9388	2.37229	1.97024	3.07e-08	3.07e-08	5.78801	38.0855	55.2587	3.07e-08	37.6169	3.07e-08	2.37229	1.97024	3.07e-08	5.78801	38.0855	3.07e-08	37.6169	3.07e-08	55.2587	3.07e-08	20.4432	14.1092	0.690163	-0.53499	0.698942	0.235344	unchanged
neg_1263	PC(TXB2/22:0)	3.07e-08	235.624	544.256	3.07e-08	3.07e-08	274.335	3.07e-08	3.07e-08	3.07e-08	48.3508	3.07e-08	235.624	544.256	3.07e-08	3.07e-08	274.335	3.07e-08	3.07e-08	3.07e-08	48.3508	3.07e-08	3.07e-08	3.07e-08	3.07e-08	3.07e-08	3.07e-08	345.491	465.446	3.07e-08	3.07e-08	3.07e-08	3.07e-08	3.07e-08	3.07e-08	3.07e-08	3.07e-08	3.07e-08	3.07e-08	345.491	465.446	110.257	81.0937	0.7355	-0.443202	0.720188	0.152013	unchanged
neg_1267	Spermine NONOate	27317	2378.17	7045.75	13309.4	12191.8	5580.24	20665.8	20125.6	14629.1	11076.5	27317	2378.17	7045.75	13309.4	12191.8	5580.24	20665.8	20125.6	14629.1	11076.5	2348	2921.8	31611	3659.54	15873.3	2629.15	3944.86	5650.26	1608.45	933.264	2348	2921.8	31611	15873.3	2629.15	3659.54	1608.45	933.264	3944.86	5650.26	13431.9	7117.96	0.529928	-0.91613	0.121684	0.700668	unchanged
neg_127	Difluorodeoxyuridine	532.474	169.144	18.3211	455.137	370.356	33.1358	342.661	401.133	412.749	423.028	532.474	169.144	18.3211	455.137	370.356	33.1358	342.661	401.133	412.749	423.028	3.07e-08	3.07e-08	364.567	3.07e-08	325.546	3.07e-08	32.4141	3.07e-08	3.07e-08	3.07e-08	3.07e-08	3.07e-08	364.567	325.546	3.07e-08	3.07e-08	3.07e-08	3.07e-08	32.4141	3.07e-08	315.814	72.2526	0.228782	-2.12795	0.00374371	1.31716	down
neg_1270	Carmoxirole	56.9531	56.2324	3.07e-08	64.7954	84.1125	3.07e-08	58.4679	63.5295	53.6298	55.7587	56.9531	56.2324	3.07e-08	64.7954	84.1125	3.07e-08	58.4679	63.5295	53.6298	55.7587	3.07e-08	3.07e-08	52.494	3.07e-08	84.7968	3.07e-08	3.07e-08	3.07e-08	3.07e-08	3.07e-08	3.07e-08	3.07e-08	52.494	84.7968	3.07e-08	3.07e-08	3.07e-08	3.07e-08	3.07e-08	3.07e-08	49.3479	13.7291	0.27821	-1.84575	0.0125496	1.28239	down
neg_1271	17-O-deacetylvindoline	266.682	99.1321	4.64671	156.479	153.602	3.07e-08	123.232	131.131	144.222	106.173	266.682	99.1321	4.64671	156.479	153.602	3.07e-08	123.232	131.131	144.222	106.173	3.07e-08	3.07e-08	143.016	2.37132	148.47	3.07e-08	3.07e-08	3.07e-08	3.07e-08	3.07e-08	3.07e-08	3.07e-08	143.016	148.47	3.07e-08	2.37132	3.07e-08	3.07e-08	3.07e-08	3.07e-08	118.53	29.3857	0.247918	-2.01206	0.0105568	1.18336	down
neg_1272	1,25-Dihydroxy-16-ene-vitamin D3	3.07e-08	3.07e-08	3.07e-08	3.07e-08	3.07e-08	3.07e-08	3.07e-08	3.07e-08	3.07e-08	3.07e-08	3.07e-08	3.07e-08	3.07e-08	3.07e-08	3.07e-08	3.07e-08	3.07e-08	3.07e-08	3.07e-08	3.07e-08	1103.6	1725.66	3.07e-08	2336.97	3.07e-08	2020.42	3.07e-08	3.07e-08	714.662	715.192	1103.6	1725.66	3.07e-08	3.07e-08	2020.42	2336.97	714.662	715.192	3.07e-08	3.07e-08	3.07e-08	861.65	28032886212	34.7064	0.0145315	1.34025	up
neg_1274	Iso-Olomoucine	5586.53	5929.78	16931.4	3288.87	5009.38	5055.95	5413.88	6719.13	2707.62	7369.06	5586.53	5929.78	16931.4	3288.87	5009.38	5055.95	5413.88	6719.13	2707.62	7369.06	3768.32	3754.98	11872.6	4817.88	4831.07	5472.45	4251.48	10870.1	3523.91	2549.53	3768.32	3754.98	11872.6	4831.07	5472.45	4817.88	3523.91	2549.53	4251.48	10870.1	6401.16	5571.22	0.870346	-0.20034	0.61133	0.195846	unchanged
neg_1277	Corylifol A	3.07e-08	3.07e-08	3.07e-08	3.07e-08	3.07e-08	3.07e-08	3.07e-08	3.07e-08	3.07e-08	3.07e-08	3.07e-08	3.07e-08	3.07e-08	3.07e-08	3.07e-08	3.07e-08	3.07e-08	3.07e-08	3.07e-08	3.07e-08	422.33	461.347	3.07e-08	584.152	3.07e-08	668.772	3.07e-08	3.07e-08	482.355	479.085	422.33	461.347	3.07e-08	3.07e-08	668.772	584.152	482.355	479.085	3.07e-08	3.07e-08	3.07e-08	309.804	10079151276	33.2307	0.0061322	1.40018	up
neg_1282	S-2,5-Dimethyl-3-furanyl 3-methylbutanethioate	113.27	148.651	3.07e-08	773.33	175.791	3.07e-08	358.014	113.6	435.057	565.633	113.27	148.651	3.07e-08	773.33	175.791	3.07e-08	358.014	113.6	435.057	565.633	3.07e-08	3.07e-08	89.4897	3.07e-08	161.572	3.07e-08	5.76254	3.07e-08	3.07e-08	3.07e-08	3.07e-08	3.07e-08	89.4897	161.572	3.07e-08	3.07e-08	3.07e-08	3.07e-08	5.76254	3.07e-08	268.335	25.6824	0.0957103	-3.38518	0.0155715	1.39409	down
neg_1284	Aglepristone	161.701	740.958	853.994	248.855	200.656	576.851	777.224	2327.52	521.469	1048.18	161.701	740.958	853.994	248.855	200.656	576.851	777.224	2327.52	521.469	1048.18	41.8385	3.07e-08	221.589	3.07e-08	457.948	156.195	402.529	220.528	29.777	21.8504	41.8385	3.07e-08	221.589	457.948	156.195	3.07e-08	29.777	21.8504	402.529	220.528	745.741	155.226	0.208149	-2.26431	0.0164005	1.06846	down
neg_1285	Spirolide D	3.07e-08	243.516	390.05	3.07e-08	3.07e-08	311.68	3.07e-08	3.81897	13.7055	73.9627	3.07e-08	243.516	390.05	3.07e-08	3.07e-08	311.68	3.07e-08	3.81897	13.7055	73.9627	11.4509	3.07e-08	3.07e-08	3.07e-08	0.905981	59.9709	283.474	153.92	10.6801	3.39484	11.4509	3.07e-08	3.07e-08	0.905981	59.9709	3.07e-08	10.6801	3.39484	283.474	153.92	103.673	52.3797	0.505238	-0.984966	0.378184	0.394157	unchanged
neg_1287	Cinnarizine	15.4886	14.3302	61.8678	7.14558	16.9438	25.2921	16.9461	23.9991	4.39106	14.3234	15.4886	14.3302	61.8678	7.14558	16.9438	25.2921	16.9461	23.9991	4.39106	14.3234	178.137	186.105	16.5246	240.074	18.0427	268.57	37.1629	49.8565	197.422	189.93	178.137	186.105	16.5246	18.0427	268.57	240.074	197.422	189.93	37.1629	49.8565	20.0728	138.182	6.88408	2.78326	0.00383894	1.46683	up
neg_1290	Loteprednol	1.7025	3.07e-08	3.07e-08	3.07e-08	3.07e-08	3.07e-08	0.510433	3.07e-08	0.208391	3.07e-08	1.7025	3.07e-08	3.07e-08	3.07e-08	3.07e-08	3.07e-08	0.510433	3.07e-08	0.208391	3.07e-08	3.07e-08	3.07e-08	3.07e-08	3.07e-08	0.61495	3.07e-08	3.07e-08	3.07e-08	3.07e-08	3.07e-08	3.07e-08	3.07e-08	3.07e-08	0.61495	3.07e-08	3.07e-08	3.07e-08	3.07e-08	3.07e-08	3.07e-08	0.242132	0.0614951	0.253973	-1.97725	0.339799	0.429301	unchanged
neg_1291	11-Hydroxy-E4-neuroprostane	103.745	41.2384	3.07e-08	73.6203	62.0265	3.07e-08	45.3465	45.4019	33.3697	69.9285	103.745	41.2384	3.07e-08	73.6203	62.0265	3.07e-08	45.3465	45.4019	33.3697	69.9285	3.07e-08	3.07e-08	81.8526	3.07e-08	66.1143	3.07e-08	3.07e-08	3.07e-08	3.07e-08	3.07e-08	3.07e-08	3.07e-08	81.8526	66.1143	3.07e-08	3.07e-08	3.07e-08	3.07e-08	3.07e-08	3.07e-08	47.4677	14.7967	0.311721	-1.68167	0.0338165	1.06282	down
neg_1293	Desmethyl Fluvoxamine	3.07e-08	21.9374	3.07e-08	3.07e-08	3.07e-08	3.07e-08	3.07e-08	3.07e-08	1.232	3.64111	3.07e-08	21.9374	3.07e-08	3.07e-08	3.07e-08	3.07e-08	3.07e-08	3.07e-08	1.232	3.64111	25.3075	11.042	3.07e-08	67.3042	3.07e-08	57.0212	3.61711	3.18538	60.0354	55.2245	25.3075	11.042	3.07e-08	3.07e-08	57.0212	67.3042	60.0354	55.2245	3.61711	3.18538	2.68105	28.2737	10.5457	3.39859	0.0195026	1.1366	up
neg_1296	Galactocerebroside	3.07e-08	3.07e-08	3.07e-08	3.07e-08	3.07e-08	3.07e-08	3.07e-08	3.07e-08	3.07e-08	3.07e-08	3.07e-08	3.07e-08	3.07e-08	3.07e-08	3.07e-08	3.07e-08	3.07e-08	3.07e-08	3.07e-08	3.07e-08	3.07e-08	3.07e-08	3.07e-08	0.0663706	3.07e-08	3.07e-08	3.07e-08	3.07e-08	3.07e-08	3.07e-08	3.07e-08	3.07e-08	3.07e-08	3.07e-08	3.07e-08	0.0663706	3.07e-08	3.07e-08	3.07e-08	3.07e-08	3.07e-08	0.00663709	215931	17.7202	0.343436	0.597985	unchanged
neg_131	CDP-DG(PGF1alpha/16:0)	3.07e-08	1.41094	3.07e-08	3.07e-08	8.85286	3.07e-08	3.07e-08	3.07e-08	32.097	55.5074	3.07e-08	1.41094	3.07e-08	3.07e-08	8.85286	3.07e-08	3.07e-08	3.07e-08	32.097	55.5074	210.758	29.83	51.7982	3.07e-08	98.1325	51.2727	101.759	71.5416	3.07e-08	359.944	210.758	29.83	51.7982	98.1325	51.2727	3.07e-08	3.07e-08	359.944	101.759	71.5416	9.78682	97.5036	9.96274	3.31654	0.0341638	0.947182	unchanged
neg_1313	Secoeremopetasitolide A	384518	304448	16953.7	358325	368203	61684.4	314567	330218	391035	355465	384518	304448	16953.7	358325	368203	61684.4	314567	330218	391035	355465	739.55	509.15	413934	1341.39	378238	1162.56	41216.7	11567.6	604.905	622.255	739.55	509.15	413934	378238	1162.56	1341.39	604.905	622.255	41216.7	11567.6	288542	84993.6	0.294563	-1.76335	0.00750489	1.30109	down
neg_1326	PS(18:1(11Z)/PGJ2)	13.8551	1706.34	3.07e-08	180.131	881.085	48.7007	87.6693	259.672	45.8952	279.512	13.8551	1706.34	3.07e-08	180.131	881.085	48.7007	87.6693	259.672	45.8952	279.512	3.07e-08	3.07e-08	181.55	3.07e-08	254.315	3.07e-08	243.414	3.07e-08	0.307138	3.07e-08	3.07e-08	3.07e-08	181.55	254.315	3.07e-08	3.07e-08	0.307138	3.07e-08	243.414	3.07e-08	350.286	67.9586	0.194009	-2.3658	0.1389	0.791387	unchanged
neg_133	5-Oxoproline	3.07e-08	3.65834	3.07e-08	3.07e-08	0.0577808	4.09015	3.07e-08	3.07e-08	3.07e-08	3.07e-08	3.07e-08	3.65834	3.07e-08	3.07e-08	0.0577808	4.09015	3.07e-08	3.07e-08	3.07e-08	3.07e-08	6.01227	4.60313	3.07e-08	3.07e-08	3.07e-08	6.9083	2.70833	3.89384	0.0684213	1.02853	6.01227	4.60313	3.07e-08	3.07e-08	6.9083	3.07e-08	0.0684213	1.02853	2.70833	3.89384	0.780627	2.52228	3.23109	1.69202	0.100533	0.913779	unchanged
neg_1333	LysoPE(0:0/18:2(9Z,12Z))	3.07e-08	268.425	183.266	104.303	92.6699	64.0426	26.3977	380.446	29.0157	147.303	3.07e-08	268.425	183.266	104.303	92.6699	64.0426	26.3977	380.446	29.0157	147.303	51.9531	33.9352	34.4292	3.07e-08	39.7973	247.058	224.046	19.9879	3.07e-08	3.07e-08	51.9531	33.9352	34.4292	39.7973	247.058	3.07e-08	3.07e-08	3.07e-08	224.046	19.9879	129.587	65.1207	0.502526	-0.992731	0.194735	0.487568	unchanged
neg_1338	LysoPE(0:0/20:4(5Z,8Z,11Z,14Z))	3.07e-08	858.162	12.8089	15.6311	77.1247	59.2728	35.8407	234.47	3.07e-08	89.392	3.07e-08	858.162	12.8089	15.6311	77.1247	59.2728	35.8407	234.47	3.07e-08	89.392	25.7969	211.608	10.2811	3.07e-08	29.5743	130.735	467.386	3.07e-08	268.279	6.99782	25.7969	211.608	10.2811	29.5743	130.735	3.07e-08	268.279	6.99782	467.386	3.07e-08	138.27	115.066	0.83218	-0.265033	0.813603	0.117173	unchanged
neg_1345	Taurodeoxycholic acid	3.07e-08	178.117	68.0932	3.07e-08	7.12221	130.859	130.791	235.451	120.155	1115.65	3.07e-08	178.117	68.0932	3.07e-08	7.12221	130.859	130.791	235.451	120.155	1115.65	353.761	384.385	402.97	3.07e-08	3.07e-08	1067.63	110.222	3.07e-08	69.6641	3.07e-08	353.761	384.385	402.97	3.07e-08	1067.63	3.07e-08	69.6641	3.07e-08	110.222	3.07e-08	198.623	238.863	1.20259	0.26615	0.790902	0.211703	unchanged
neg_1352	beta-Bixin	114.746	58.4512	133.495	79.188	70.0416	171.842	74.0481	68.3178	66.1084	60.5319	114.746	58.4512	133.495	79.188	70.0416	171.842	74.0481	68.3178	66.1084	60.5319	3.07e-08	3.07e-08	48.9614	3.07e-08	99.6339	3.07e-08	172.851	192.961	3.07e-08	3.07e-08	3.07e-08	3.07e-08	48.9614	99.6339	3.07e-08	3.07e-08	3.07e-08	3.07e-08	172.851	192.961	89.677	51.4407	0.573622	-0.801827	0.180752	0.655883	unchanged
neg_1354	Surfactin	3.07e-08	0.786257	14.7453	3.07e-08	1.55845	1.45053	3.07e-08	0.85862	3.07e-08	3.07e-08	3.07e-08	0.786257	14.7453	3.07e-08	1.55845	1.45053	3.07e-08	0.85862	3.07e-08	3.07e-08	46.4335	2.31993	3.07e-08	56.6401	3.07e-08	61.2324	3.07e-08	2.43574	32.0103	3.07e-08	46.4335	2.31993	3.07e-08	3.07e-08	61.2324	56.6401	32.0103	3.07e-08	3.07e-08	2.43574	1.93992	20.1072	10.365	3.37364	0.0561682	1.06759	unchanged
neg_1362	Cysteinyl-Isoleucine	133.732	144.927	3.07e-08	448.882	180.453	3.07e-08	292.443	122.214	300.069	309.485	133.732	144.927	3.07e-08	448.882	180.453	3.07e-08	292.443	122.214	300.069	309.485	3.07e-08	3.07e-08	109.157	3.07e-08	197.758	3.07e-08	3.07e-08	3.07e-08	3.07e-08	3.07e-08	3.07e-08	3.07e-08	109.157	197.758	3.07e-08	3.07e-08	3.07e-08	3.07e-08	3.07e-08	3.07e-08	193.221	30.6915	0.158842	-2.65434	0.00663808	1.48344	down
neg_1363	PE(15:0/20:4(5Z,8Z,11Z,13E)+=O(15))	3.07e-08	466.581	35.5499	3.07e-08	3.07e-08	101.626	3.07e-08	3.07e-08	3.07e-08	3.07e-08	3.07e-08	466.581	35.5499	3.07e-08	3.07e-08	101.626	3.07e-08	3.07e-08	3.07e-08	3.07e-08	13.641	271.487	3.07e-08	14.7027	3.07e-08	308.352	2511.64	179.478	20.9781	3.07e-08	13.641	271.487	3.07e-08	3.07e-08	308.352	14.7027	20.9781	3.07e-08	2511.64	179.478	60.3757	332.028	5.49937	2.45927	0.302636	0.603927	unchanged
neg_1365	N-Lauroyl Alanine	3.07e-08	3.07e-08	3.07e-08	3.07e-08	3.07e-08	3.07e-08	11.9746	47.5526	3.07e-08	24.8927	3.07e-08	3.07e-08	3.07e-08	3.07e-08	3.07e-08	3.07e-08	11.9746	47.5526	3.07e-08	24.8927	11.8335	3.07e-08	3.07e-08	3.07e-08	3.07e-08	3.07e-08	3.07e-08	3.07e-08	3.07e-08	3.07e-08	11.8335	3.07e-08	3.07e-08	3.07e-08	3.07e-08	3.07e-08	3.07e-08	3.07e-08	3.07e-08	3.07e-08	8.442	1.18335	0.140174	-2.83471	0.193365	0.484758	unchanged
neg_1366	Acidissiminol epoxide	404.623	228.352	3.07e-08	250.309	247.216	3.07e-08	215.783	279.745	240.067	233.029	404.623	228.352	3.07e-08	250.309	247.216	3.07e-08	215.783	279.745	240.067	233.029	3.07e-08	3.07e-08	418.417	3.07e-08	309.145	3.07e-08	3.07e-08	3.07e-08	3.07e-08	3.07e-08	3.07e-08	3.07e-08	418.417	309.145	3.07e-08	3.07e-08	3.07e-08	3.07e-08	3.07e-08	3.07e-08	209.913	72.7563	0.346603	-1.52864	0.0428051	1.0089	down
neg_137	Aminofurantoin	3.07e-08	3.07e-08	3.07e-08	3.07e-08	3.07e-08	3.07e-08	3.07e-08	3.07e-08	3.07e-08	3.07e-08	3.07e-08	3.07e-08	3.07e-08	3.07e-08	3.07e-08	3.07e-08	3.07e-08	3.07e-08	3.07e-08	3.07e-08	28.8879	29.736	3.07e-08	38.6497	3.07e-08	46.8645	3.07e-08	3.07e-08	42.7918	30.1541	28.8879	29.736	3.07e-08	3.07e-08	46.8645	38.6497	42.7918	30.1541	3.07e-08	3.07e-08	3.07e-08	21.7084	7.0626e+08	29.3956	0.0065874	1.37049	up
neg_138	5-Hydroxy Dantrolene	90.2984	62.9777	3.07e-08	181.224	142.207	3.07e-08	119.046	89.8372	159.978	146.77	90.2984	62.9777	3.07e-08	181.224	142.207	3.07e-08	119.046	89.8372	159.978	146.77	3.07e-08	3.07e-08	77.3588	3.07e-08	97.5631	12.522	2.30607	3.07e-08	3.07e-08	3.07e-08	3.07e-08	3.07e-08	77.3588	97.5631	12.522	3.07e-08	3.07e-08	3.07e-08	2.30607	3.07e-08	99.2338	18.975	0.191215	-2.38673	0.00361288	1.44344	down
neg_1383	Azaspiracid 4	172.137	64.6559	3.07e-08	62.2627	65.2666	3.07e-08	74.0467	84.1628	94.4794	69.3116	172.137	64.6559	3.07e-08	62.2627	65.2666	3.07e-08	74.0467	84.1628	94.4794	69.3116	3.07e-08	3.07e-08	136.065	3.07e-08	107.813	3.07e-08	3.07e-08	3.07e-08	3.07e-08	3.07e-08	3.07e-08	3.07e-08	136.065	107.813	3.07e-08	3.07e-08	3.07e-08	3.07e-08	3.07e-08	3.07e-08	68.6323	24.3877	0.355339	-1.49273	0.0643147	0.895354	unchanged
neg_1386	Xanthosine 5'-phosphate	2308.98	1368.24	3.07e-08	1639.44	1894.81	38.9296	1293.47	2205.9	1979.78	1849.6	2308.98	1368.24	3.07e-08	1639.44	1894.81	38.9296	1293.47	2205.9	1979.78	1849.6	6.3471	4.02533	2836.88	15.0225	1686.52	29.0077	9.22588	3.07e-08	5.22658	2.08996	6.3471	4.02533	2836.88	1686.52	29.0077	15.0225	5.22658	2.08996	9.22588	3.07e-08	1457.91	459.434	0.315131	-1.66598	0.024866	1.05305	down
neg_1387	Phorbol	221119	132203	5547.06	133126	140894	25455.7	137420	176698	161715	154894	221119	132203	5547.06	133126	140894	25455.7	137420	176698	161715	154894	35.8722	31.6713	231126	74.4269	168044	14.9871	15104.7	3238.99	45.1631	47.7432	35.8722	31.6713	231126	168044	14.9871	74.4269	45.1631	47.7432	15104.7	3238.99	128907	41776.3	0.32408	-1.62558	0.0197564	1.11462	down
neg_1398	PE(20:0/22:5(7Z,10Z,13Z,16Z,19Z))	15464.6	2780.98	259.958	7396.55	4057.19	2551.93	4767.87	5567.06	2676.43	6288.45	15464.6	2780.98	259.958	7396.55	4057.19	2551.93	4767.87	5567.06	2676.43	6288.45	17.3373	22.3023	9042.89	5.95356	5085.14	3.07e-08	2329.83	634.424	3.07e-08	3.07e-08	17.3373	22.3023	9042.89	5085.14	3.07e-08	5.95356	3.07e-08	3.07e-08	2329.83	634.424	5181.1	1713.79	0.330776	-1.59607	0.0494812	0.879823	unchanged
neg_1401	Hexadecanoic acid	134.83	76.5306	596.033	105.084	98.7594	327.43	82.6432	97.22	32.3836	111.828	134.83	76.5306	596.033	105.084	98.7594	327.43	82.6432	97.22	32.3836	111.828	3.07e-08	3.07e-08	153.397	3.07e-08	81.4287	3.07e-08	343.607	472.385	3.07e-08	3.07e-08	3.07e-08	3.07e-08	153.397	81.4287	3.07e-08	3.07e-08	3.07e-08	3.07e-08	343.607	472.385	166.274	105.082	0.631979	-0.662051	0.432005	0.343556	unchanged
neg_1404	PE(16:0/18:3(6Z,9Z,12Z))	3.07e-08	937.36	21483.9	3.07e-08	3.07e-08	13126.9	3.07e-08	3.07e-08	5.31056	135.131	3.07e-08	937.36	21483.9	3.07e-08	3.07e-08	13126.9	3.07e-08	3.07e-08	5.31056	135.131	3.07e-08	3.07e-08	3.07e-08	3.07e-08	3.07e-08	3.07e-08	11349.9	26577.4	3.07e-08	3.07e-08	3.07e-08	3.07e-08	3.07e-08	3.07e-08	3.07e-08	3.07e-08	3.07e-08	3.07e-08	11349.9	26577.4	3568.87	3792.73	1.06273	0.0877712	0.95178	0.0651586	unchanged
neg_1405	Sphinganine 1-phosphate	3.07e-08	3.07e-08	3.07e-08	3.07e-08	3.07e-08	3.07e-08	3.07e-08	3.07e-08	321.638	3.07e-08	3.07e-08	3.07e-08	3.07e-08	3.07e-08	3.07e-08	3.07e-08	3.07e-08	3.07e-08	321.638	3.07e-08	3.07e-08	3.07e-08	3.07e-08	3.07e-08	3.07e-08	3.07e-08	3.07e-08	3.07e-08	3.07e-08	3.07e-08	3.07e-08	3.07e-08	3.07e-08	3.07e-08	3.07e-08	3.07e-08	3.07e-08	3.07e-08	3.07e-08	3.07e-08	32.1638	3.07e-08	9.56e-10	-29.9628	0.343436	0.446385	unchanged
neg_1409	13(S)-HODE	11.8761	118.519	27.989	490.144	146.514	134.814	25.8125	120.57	196.077	95.9134	11.8761	118.519	27.989	490.144	146.514	134.814	25.8125	120.57	196.077	95.9134	4.9529	3.47052	107.153	3.07e-08	45.6761	3.07e-08	1115	122.069	46.3567	3.07e-08	4.9529	3.47052	107.153	45.6761	3.07e-08	3.07e-08	46.3567	3.07e-08	1115	122.069	136.823	144.468	1.05588	0.0784422	0.949069	0.0365928	unchanged
neg_1412	Ceranapril	3.07e-08	3.07e-08	3.07e-08	3.07e-08	3.07e-08	3.07e-08	3.07e-08	3.07e-08	3.07e-08	3.07e-08	3.07e-08	3.07e-08	3.07e-08	3.07e-08	3.07e-08	3.07e-08	3.07e-08	3.07e-08	3.07e-08	3.07e-08	243.281	230.8	3.07e-08	313.466	3.07e-08	232.423	3.07e-08	3.07e-08	48.7567	5.28478	243.281	230.8	3.07e-08	3.07e-08	232.423	313.466	48.7567	5.28478	3.07e-08	3.07e-08	3.07e-08	107.401	3494180728	31.7023	0.02803	1.26664	up
neg_1413	Neryl rhamnosyl-glucoside	32.4975	45.5809	3.07e-08	19.6684	37.2231	3.07e-08	42.1411	54.4054	63.2967	45.3755	32.4975	45.5809	3.07e-08	19.6684	37.2231	3.07e-08	42.1411	54.4054	63.2967	45.3755	3.07e-08	3.07e-08	49.0074	3.07e-08	67.5366	3.07e-08	3.07e-08	3.07e-08	3.07e-08	3.07e-08	3.07e-08	3.07e-08	49.0074	67.5366	3.07e-08	3.07e-08	3.07e-08	3.07e-08	3.07e-08	3.07e-08	34.0189	11.6544	0.342586	-1.54546	0.0457322	1.07123	down
neg_142	6-Methyl-1,7-dihydro-2H-purine-2-thione	58.1006	62.79	3.07e-08	54.6963	65.8081	3.07e-08	22.3894	84.9953	37.3755	35.3601	58.1006	62.79	3.07e-08	54.6963	65.8081	3.07e-08	22.3894	84.9953	37.3755	35.3601	3.07e-08	3.07e-08	55.5997	3.07e-08	64.5302	3.07e-08	3.07e-08	3.07e-08	3.07e-08	3.07e-08	3.07e-08	3.07e-08	55.5997	64.5302	3.07e-08	3.07e-08	3.07e-08	3.07e-08	3.07e-08	3.07e-08	42.1515	12.013	0.284995	-1.81099	0.0223421	1.10202	down
neg_1420	N-Nitrosobis(2-hydroxypropyl)amine	3.07e-08	3.07e-08	3.07e-08	3.07e-08	3.07e-08	3.07e-08	0.621178	2.89328	3.07e-08	3.07e-08	3.07e-08	3.07e-08	3.07e-08	3.07e-08	3.07e-08	3.07e-08	0.621178	2.89328	3.07e-08	3.07e-08	21.2019	48.8794	3.07e-08	25.6138	3.07e-08	3.07e-08	3.07e-08	3.07e-08	3.07e-08	3.07e-08	21.2019	48.8794	3.07e-08	3.07e-08	3.07e-08	25.6138	3.07e-08	3.07e-08	3.07e-08	3.07e-08	0.351446	9.5695	27.2289	4.76707	0.119445	0.937874	unchanged
neg_1421	D-Name	91.9591	143.18	2.73337	230.493	135.178	3.07e-08	239.617	137.683	228.416	227.691	91.9591	143.18	2.73337	230.493	135.178	3.07e-08	239.617	137.683	228.416	227.691	3.07e-08	3.07e-08	93.6973	3.07e-08	171.397	3.07e-08	3.07e-08	3.07e-08	3.07e-08	3.07e-08	3.07e-08	3.07e-08	93.6973	171.397	3.07e-08	3.07e-08	3.07e-08	3.07e-08	3.07e-08	3.07e-08	143.695	26.5095	0.184484	-2.43843	0.00363901	1.50528	down
neg_1422	3-methoxy-4-hydroxy-5-all-trans-octaprenylbenzoate	3.07e-08	3.07e-08	59.3065	3.07e-08	3.07e-08	20.3271	3.07e-08	3.07e-08	3.07e-08	3.07e-08	3.07e-08	3.07e-08	59.3065	3.07e-08	3.07e-08	20.3271	3.07e-08	3.07e-08	3.07e-08	3.07e-08	3.07e-08	3.07e-08	3.07e-08	3.07e-08	3.07e-08	3.07e-08	4.86521	11.7741	1.75315	3.07e-08	3.07e-08	3.07e-08	3.07e-08	3.07e-08	3.07e-08	3.07e-08	1.75315	3.07e-08	4.86521	11.7741	7.96336	1.83924	0.230963	-2.11427	0.345105	0.447615	unchanged
neg_1426	Dehydroxypaxilline	652.145	466.416	3.07e-08	372.049	460.776	29.0303	395.372	390.301	456.568	483.619	652.145	466.416	3.07e-08	372.049	460.776	29.0303	395.372	390.301	456.568	483.619	3.07e-08	3.07e-08	567.055	3.07e-08	579.441	3.07e-08	7.33956	3.07e-08	3.07e-08	3.07e-08	3.07e-08	3.07e-08	567.055	579.441	3.07e-08	3.07e-08	3.07e-08	3.07e-08	7.33956	3.07e-08	370.628	115.384	0.311319	-1.68353	0.020057	1.16478	down
neg_143	Glycerophosphoglycerol	3.07e-08	3.07e-08	3.07e-08	3.07e-08	3.07e-08	3.07e-08	3.07e-08	3.07e-08	3.07e-08	3.07e-08	3.07e-08	3.07e-08	3.07e-08	3.07e-08	3.07e-08	3.07e-08	3.07e-08	3.07e-08	3.07e-08	3.07e-08	9.92333	8.31695	3.07e-08	17.6915	3.07e-08	19.9005	3.07e-08	3.07e-08	10.7633	12.0302	9.92333	8.31695	3.07e-08	3.07e-08	19.9005	17.6915	10.7633	12.0302	3.07e-08	3.07e-08	3.07e-08	7.86258	2.55801e+08	27.9304	0.00962001	1.34645	up
neg_1431	4-(4-Aminophenyl)-2,2,6,6-tetramethylcyclohex-3-en-1-amine	3.07e-08	1796.37	2947.92	5.30901	3.07e-08	2304.52	3.07e-08	3.07e-08	66.549	100.206	3.07e-08	1796.37	2947.92	5.30901	3.07e-08	2304.52	3.07e-08	3.07e-08	66.549	100.206	857.124	909.205	3.07e-08	1108.69	2.99774	286.239	1578.19	2569.27	143.067	81.9385	857.124	909.205	3.07e-08	2.99774	286.239	1108.69	143.067	81.9385	1578.19	2569.27	722.089	753.672	1.04374	0.0617607	0.945067	0.114196	unchanged
neg_1432	(1alpha,3beta,20S,22R,24S,25S)-Pubescenin	3.07e-08	450.162	3.07e-08	8.17976	30.6735	3.07e-08	11.7048	4.58042	5.64637	31.186	3.07e-08	450.162	3.07e-08	8.17976	30.6735	3.07e-08	11.7048	4.58042	5.64637	31.186	3501.51	3811.68	3.07e-08	5291.85	8.36282	3907.74	180.631	3.07e-08	2374.9	1942.62	3501.51	3811.68	3.07e-08	8.36282	3907.74	5291.85	2374.9	1942.62	180.631	3.07e-08	54.2133	2101.93	38.7715	5.27692	0.00970724	1.38703	up
neg_1435	2-Chlorohexadecanal	9489.98	12484.2	36608	5860.74	9246.29	11806.7	9486.47	11592.6	5985.29	11922.3	9489.98	12484.2	36608	5860.74	9246.29	11806.7	9486.47	11592.6	5985.29	11922.3	312329	359329	17270.5	451645	9198.05	397486	8844.5	21286.5	297930	233613	312329	359329	17270.5	9198.05	397486	451645	297930	233613	8844.5	21286.5	12448.3	210893	16.9416	4.08249	0.00664248	1.42008	up
neg_1443	PE(18_1(9Z)_0_0)	189.852	4454.6	6276.95	1091	1330.96	4176.82	2031.81	3677.79	997.252	2965.49	189.852	4454.6	6276.95	1091	1330.96	4176.82	2031.81	3677.79	997.252	2965.49	26.1	3.07e-08	381.116	3.07e-08	754.208	213.19	4014.47	1353.8	72.0268	24.4041	26.1	3.07e-08	381.116	754.208	213.19	3.07e-08	72.0268	24.4041	4014.47	1353.8	2719.25	683.931	0.251514	-1.99129	0.012905	1.09793	down
neg_1448	Nemonoxacin	3.07e-08	3.07e-08	3.07e-08	3.07e-08	3.07e-08	3.07e-08	3.07e-08	3.07e-08	3.07e-08	3.07e-08	3.07e-08	3.07e-08	3.07e-08	3.07e-08	3.07e-08	3.07e-08	3.07e-08	3.07e-08	3.07e-08	3.07e-08	3.07e-08	3.07e-08	3.07e-08	3.07e-08	3.07e-08	3.07e-08	3.07e-08	3.07e-08	3.07e-08	3.07e-08	3.07e-08	3.07e-08	3.07e-08	3.07e-08	3.07e-08	3.07e-08	3.07e-08	3.07e-08	3.07e-08	3.07e-08	3.07e-08	3.07e-08	1	0	1	0	unchanged
neg_1456	3b,8a-Dihydroxy-6b-angeloyloxy-7(11)-eremophilen-12,8-olide	428642	306115	16611.2	349120	358754	63922.6	325067	362294	391041	358552	428642	306115	16611.2	349120	358754	63922.6	325067	362294	391041	358552	327.686	162.853	445983	627.518	386169	515.321	41596.8	9895.12	207.266	254.734	327.686	162.853	445983	386169	515.321	627.518	207.266	254.734	41596.8	9895.12	296012	88573.9	0.299224	-1.7407	0.00894049	1.26137	down
neg_146	Flumethasone Pivalate	3.07e-08	3.07e-08	3.07e-08	3.07e-08	3.01981	2.0949	3.07e-08	3.07e-08	2.944	3.07e-08	3.07e-08	3.07e-08	3.07e-08	3.07e-08	3.01981	2.0949	3.07e-08	3.07e-08	2.944	3.07e-08	20.0972	21.3109	5.92521	3.07e-08	11.4641	43.6779	3.07e-08	37.19	3.07e-08	85.4247	20.0972	21.3109	5.92521	11.4641	43.6779	3.07e-08	3.07e-08	85.4247	3.07e-08	37.19	0.805871	22.509	27.9313	4.80381	0.0315087	1.00397	up
neg_1461	PE(20:4(6Z,8E,10E,14Z)-2OH(5S,12R)/14:0)	3.07e-08	3.07e-08	3.07e-08	3.07e-08	3.07e-08	1.95668	3.07e-08	3.07e-08	3.07e-08	3.07e-08	3.07e-08	3.07e-08	3.07e-08	3.07e-08	3.07e-08	1.95668	3.07e-08	3.07e-08	3.07e-08	3.07e-08	3.07e-08	3.07e-08	3.07e-08	3.07e-08	3.07e-08	19.064	3.07e-08	3.07e-08	7.25298	1.97666	3.07e-08	3.07e-08	3.07e-08	3.07e-08	19.064	3.07e-08	7.25298	1.97666	3.07e-08	3.07e-08	0.195668	2.82937	14.46	3.854	0.209841	0.634582	unchanged
neg_1467	PE(20:0/PGF1alpha)	1452.95	2940.42	3.07e-08	326.104	961.375	518.722	4049.64	1787.48	378.259	1228.1	1452.95	2940.42	3.07e-08	326.104	961.375	518.722	4049.64	1787.48	378.259	1228.1	3.07e-08	3.07e-08	2850.49	3.07e-08	2767.1	3.07e-08	381.113	30.3552	3.07e-08	3.07e-08	3.07e-08	3.07e-08	2850.49	2767.1	3.07e-08	3.07e-08	3.07e-08	3.07e-08	381.113	30.3552	1364.3	602.906	0.441914	-1.17816	0.181446	0.806139	unchanged
neg_1478	O-(1->4)-alpha-L-Dihydrostreptosyl-streptidine 6-phosphate	478.935	91.4863	3.07e-08	380.579	237.452	3.07e-08	254.464	153.067	333.723	314.495	478.935	91.4863	3.07e-08	380.579	237.452	3.07e-08	254.464	153.067	333.723	314.495	3.07e-08	3.07e-08	332.981	3.07e-08	281.82	3.07e-08	3.07e-08	3.07e-08	3.07e-08	3.07e-08	3.07e-08	3.07e-08	332.981	281.82	3.07e-08	3.07e-08	3.07e-08	3.07e-08	3.07e-08	3.07e-08	224.42	61.4801	0.273951	-1.86801	0.0234008	1.13339	down
neg_1479	PE(18:0/PGJ2)	3.07e-08	3.07e-08	3.07e-08	3.07e-08	3.07e-08	3.07e-08	3.07e-08	3.07e-08	3.07e-08	3.07e-08	3.07e-08	3.07e-08	3.07e-08	3.07e-08	3.07e-08	3.07e-08	3.07e-08	3.07e-08	3.07e-08	3.07e-08	1072.8	51.519	3.07e-08	3.07e-08	3.07e-08	1643.61	34.0546	3.07e-08	635.135	177.126	1072.8	51.519	3.07e-08	3.07e-08	1643.61	3.07e-08	635.135	177.126	34.0546	3.07e-08	3.07e-08	361.424	11758550951	33.453	0.0784656	0.931902	unchanged
neg_1486	PS(18:1(9Z)/0:0)	239.53	1597.87	1117.77	617.925	360.899	1811.05	1497.12	1158.01	991.829	3213.99	239.53	1597.87	1117.77	617.925	360.899	1811.05	1497.12	1158.01	991.829	3213.99	617.847	133.732	1674.95	3.07e-08	206.919	861.706	1724.43	375.098	385.611	77.9127	617.847	133.732	1674.95	206.919	861.706	3.07e-08	385.611	77.9127	1724.43	375.098	1260.6	605.82	0.480581	-1.05715	0.0695688	0.843435	unchanged
neg_1489	3b-Hydroxy-6b-angeloyloxy-7(11)-eremophilen-12,8b-olide	2439.54	2318.51	28.3375	2251.4	2587.84	291.558	1897.88	1655.95	2467.42	2241.87	2439.54	2318.51	28.3375	2251.4	2587.84	291.558	1897.88	1655.95	2467.42	2241.87	3.07e-08	3.07e-08	2231.76	3.07e-08	2425.06	3.07e-08	498.193	2057.4	3.07e-08	3.07e-08	3.07e-08	3.07e-08	2231.76	2425.06	3.07e-08	3.07e-08	3.07e-08	3.07e-08	498.193	2057.4	1818.03	721.241	0.396716	-1.33382	0.0239018	1.16468	down
neg_1491	PE(15:0/20:3(8Z,11Z,14Z)-2OH(5,6))	0.683457	3.7154	3.07e-08	3.07e-08	3.07e-08	3.07e-08	3.07e-08	3.07e-08	3.07e-08	3.07e-08	0.683457	3.7154	3.07e-08	3.07e-08	3.07e-08	3.07e-08	3.07e-08	3.07e-08	3.07e-08	3.07e-08	53.7841	3.07e-08	3.07e-08	3.08614	3.07e-08	70.0367	8.99354	3.07e-08	197.051	3.07e-08	53.7841	3.07e-08	3.07e-08	3.07e-08	70.0367	3.08614	197.051	3.07e-08	8.99354	3.07e-08	0.439885	33.2952	75.6906	6.24204	0.133122	0.668457	unchanged
neg_1495	6beta-Hydroxy-3-oxo-12-oleanen-28-oic acid	3.07e-08	3.07e-08	3.07e-08	3.07e-08	3.07e-08	3.07e-08	3.07e-08	3.07e-08	3.07e-08	3.07e-08	3.07e-08	3.07e-08	3.07e-08	3.07e-08	3.07e-08	3.07e-08	3.07e-08	3.07e-08	3.07e-08	3.07e-08	3.07e-08	3.07e-08	3.07e-08	3.07e-08	3.07e-08	3.07e-08	3.07e-08	3.07e-08	3.07e-08	3.07e-08	3.07e-08	3.07e-08	3.07e-08	3.07e-08	3.07e-08	3.07e-08	3.07e-08	3.07e-08	3.07e-08	3.07e-08	3.07e-08	3.07e-08	1	0	1	0	unchanged
neg_1497	Ricinoleic acid	105.406	52.0753	286.991	27.1557	39.1257	189.494	121.129	115.389	24.94	60.9708	105.406	52.0753	286.991	27.1557	39.1257	189.494	121.129	115.389	24.94	60.9708	3.07e-08	3.07e-08	141.386	3.07e-08	55.3043	3.07e-08	240.37	275.581	3.07e-08	3.07e-08	3.07e-08	3.07e-08	141.386	55.3043	3.07e-08	3.07e-08	3.07e-08	3.07e-08	240.37	275.581	102.268	71.2642	0.696841	-0.5211	0.482953	0.263228	unchanged
neg_1513	PC(18:1(6Z)/0:0)	21.7123	2526.93	363.49	193.697	534.286	723.05	200.139	194.771	87.7964	471.755	21.7123	2526.93	363.49	193.697	534.286	723.05	200.139	194.771	87.7964	471.755	99.4859	3.07e-08	218.998	2.19946	276.76	85.3713	4412.98	890.46	5.94219	3.07e-08	99.4859	3.07e-08	218.998	276.76	85.3713	2.19946	5.94219	3.07e-08	4412.98	890.46	531.762	599.219	1.12686	0.172303	0.892626	0.0981422	unchanged
neg_1518	(+/-)-2-(5-Methyl-5-vinyltetrahydrofuran-2-yl)propionaldehyde	132.666	34.0871	3.07e-08	160.606	14.438	3.07e-08	122.024	49.6498	150.452	110.835	132.666	34.0871	3.07e-08	160.606	14.438	3.07e-08	122.024	49.6498	150.452	110.835	3.07e-08	3.07e-08	106.904	3.07e-08	48.1148	3.07e-08	3.07e-08	3.07e-08	3.07e-08	3.07e-08	3.07e-08	3.07e-08	106.904	48.1148	3.07e-08	3.07e-08	3.07e-08	3.07e-08	3.07e-08	3.07e-08	77.4758	15.5019	0.200086	-2.3213	0.0181326	1.20468	down
neg_1519	LysoPC(P-18:0/0:0)	357.182	579.083	1378.61	210.48	254.165	1012.47	275.705	337.13	232.479	315.352	357.182	579.083	1378.61	210.48	254.165	1012.47	275.705	337.13	232.479	315.352	123.992	20.4772	447.576	6.71456	327.665	48.2956	1630.44	1565.4	9.69879	6.30209	123.992	20.4772	447.576	327.665	48.2956	6.71456	9.69879	6.30209	1630.44	1565.4	495.266	418.656	0.845314	-0.24244	0.751332	0.106967	unchanged
neg_1524	Cyclo(glycylleucylvalylleucylprolylseryl)	5411.22	2241.78	83.7351	2436.03	1866.67	865.483	3647.67	3425.14	4193.57	3646.08	5411.22	2241.78	83.7351	2436.03	1866.67	865.483	3647.67	3425.14	4193.57	3646.08	3.07e-08	3.07e-08	5672.94	3.07e-08	3029.33	3.07e-08	565.118	96.52	3.07e-08	3.07e-08	3.07e-08	3.07e-08	5672.94	3029.33	3.07e-08	3.07e-08	3.07e-08	3.07e-08	565.118	96.52	2781.74	936.39	0.336621	-1.5708	0.0313517	1.00673	down
neg_1525	Colistin	8266.56	3505.42	150.07	3873.59	2966.75	1397.69	5308.5	5417.49	6463.78	5813.12	8266.56	3505.42	150.07	3873.59	2966.75	1397.69	5308.5	5417.49	6463.78	5813.12	3.07e-08	3.07e-08	8953.55	3.07e-08	4665.42	3.07e-08	881.634	198.702	3.07e-08	3.07e-08	3.07e-08	3.07e-08	8953.55	4665.42	3.07e-08	3.07e-08	3.07e-08	3.07e-08	881.634	198.702	4316.3	1469.93	0.340554	-1.55405	0.0322072	1.00186	down
neg_1527	3-Methoxytyramine	163.764	146.149	3.07e-08	186.499	188.341	3.07e-08	146.801	130.139	177.588	164.906	163.764	146.149	3.07e-08	186.499	188.341	3.07e-08	146.801	130.139	177.588	164.906	3.07e-08	3.07e-08	163.124	3.07e-08	165.916	3.07e-08	3.07e-08	3.07e-08	3.07e-08	3.07e-08	3.07e-08	3.07e-08	163.124	165.916	3.07e-08	3.07e-08	3.07e-08	3.07e-08	3.07e-08	3.07e-08	130.419	32.904	0.252295	-1.98682	0.00613957	1.34624	down
neg_1530	Estreptoquinasa	207.118	43.5062	3.07e-08	209.659	28.8904	3.07e-08	201.259	83.8408	226.73	160.962	207.118	43.5062	3.07e-08	209.659	28.8904	3.07e-08	201.259	83.8408	226.73	160.962	3.07e-08	3.07e-08	180.973	3.07e-08	76.0921	3.07e-08	3.07e-08	3.07e-08	3.07e-08	3.07e-08	3.07e-08	3.07e-08	180.973	76.0921	3.07e-08	3.07e-08	3.07e-08	3.07e-08	3.07e-08	3.07e-08	116.197	25.7065	0.221233	-2.17636	0.0210334	1.15115	down
neg_1538	Cucurbic acid	412.111	64.816	3.07e-08	439.177	31.8778	3.07e-08	297.644	118.163	275.634	251.218	412.111	64.816	3.07e-08	439.177	31.8778	3.07e-08	297.644	118.163	275.634	251.218	3.07e-08	3.07e-08	249.937	3.07e-08	107.779	3.07e-08	3.07e-08	3.07e-08	3.07e-08	3.07e-08	3.07e-08	3.07e-08	249.937	107.779	3.07e-08	3.07e-08	3.07e-08	3.07e-08	3.07e-08	3.07e-08	189.064	35.7716	0.189204	-2.40199	0.0219565	1.16289	down
neg_1539	[(2-Hexylcyclopentylidene)amino]thiourea	651.874	97.6531	3.07e-08	617.349	64.7298	3.07e-08	355.952	166.117	365.903	361.535	651.874	97.6531	3.07e-08	617.349	64.7298	3.07e-08	355.952	166.117	365.903	361.535	3.07e-08	3.07e-08	346.97	3.07e-08	125.962	3.07e-08	24.9418	3.07e-08	3.07e-08	3.07e-08	3.07e-08	3.07e-08	346.97	125.962	3.07e-08	3.07e-08	3.07e-08	3.07e-08	24.9418	3.07e-08	268.111	49.7874	0.185697	-2.42898	0.0221098	1.12936	down
neg_1541	1H-Benzimidazole-2-carboxamide, 1-(4-methoxybutyl)-N-(2-methylpropyl)-N-((3S,5R)-5-(4-morpholinylcarbonyl)-3-piperidinyl)-	1673.87	571.928	9.97757	727.29	484.256	208.28	1110.07	898.259	1237.42	1034.26	1673.87	571.928	9.97757	727.29	484.256	208.28	1110.07	898.259	1237.42	1034.26	3.07e-08	3.07e-08	1565.59	3.07e-08	794.958	3.07e-08	160.746	3.07e-08	3.07e-08	3.07e-08	3.07e-08	3.07e-08	1565.59	794.958	3.07e-08	3.07e-08	3.07e-08	3.07e-08	160.746	3.07e-08	795.56	252.129	0.31692	-1.65781	0.0290142	1.00735	down
neg_1542	Cholyllysine	286.465	90.9947	3.07e-08	294.879	78.9555	3.07e-08	362.949	192.515	393.554	318.001	286.465	90.9947	3.07e-08	294.879	78.9555	3.07e-08	362.949	192.515	393.554	318.001	3.07e-08	3.07e-08	308.683	3.07e-08	136.122	3.07e-08	3.07e-08	3.07e-08	3.07e-08	3.07e-08	3.07e-08	3.07e-08	308.683	136.122	3.07e-08	3.07e-08	3.07e-08	3.07e-08	3.07e-08	3.07e-08	201.831	44.4805	0.220384	-2.18191	0.014337	1.19611	down
neg_1543	DG(8:0/6 keto-PGF1alpha/0:0)	582.27	105.931	18.8366	532.583	100.812	44.8531	429.872	221.37	391.722	392.32	582.27	105.931	18.8366	532.583	100.812	44.8531	429.872	221.37	391.722	392.32	3.07e-08	3.07e-08	345.412	3.07e-08	188.734	3.07e-08	23.6337	67.642	3.07e-08	3.07e-08	3.07e-08	3.07e-08	345.412	188.734	3.07e-08	3.07e-08	3.07e-08	3.07e-08	23.6337	67.642	282.057	62.5421	0.221736	-2.17309	0.0114194	1.23272	down
neg_1546	Tsangane L 3-glucoside	357.577	109.156	56.8224	391.725	92.1749	3.07e-08	415.488	187.958	321.528	270.455	357.577	109.156	56.8224	391.725	92.1749	3.07e-08	415.488	187.958	321.528	270.455	3.07e-08	3.07e-08	242.535	3.65804	153.445	3.07e-08	3.07e-08	3.07e-08	3.07e-08	3.07e-08	3.07e-08	3.07e-08	242.535	153.445	3.07e-08	3.65804	3.07e-08	3.07e-08	3.07e-08	3.07e-08	220.288	39.9638	0.181416	-2.46263	0.00525303	1.3637	down
neg_1547	9-(3-Imidazol-1-yl-2,6,6-trimethylcyclohexen-1-yl)-3,7-dimethylnona-2,4,6,8-tetraenoic acid	425.375	76.2674	3.07e-08	529.319	68.1859	3.07e-08	307.462	138.835	230.913	200.159	425.375	76.2674	3.07e-08	529.319	68.1859	3.07e-08	307.462	138.835	230.913	200.159	3.07e-08	3.07e-08	211.744	3.07e-08	113.578	3.07e-08	3.07e-08	3.07e-08	3.07e-08	3.07e-08	3.07e-08	3.07e-08	211.744	113.578	3.07e-08	3.07e-08	3.07e-08	3.07e-08	3.07e-08	3.07e-08	197.652	32.5323	0.164594	-2.60302	0.019281	1.20795	down
neg_1549	Tuftsin	794.345	229.651	3.07e-08	328.333	197.353	83.6513	511.109	370.454	565.474	441.003	794.345	229.651	3.07e-08	328.333	197.353	83.6513	511.109	370.454	565.474	441.003	3.07e-08	3.07e-08	619.31	3.07e-08	329.242	3.07e-08	57.5477	3.07e-08	3.07e-08	3.07e-08	3.07e-08	3.07e-08	619.31	329.242	3.07e-08	3.07e-08	3.07e-08	3.07e-08	57.5477	3.07e-08	352.137	100.61	0.285712	-1.80736	0.022053	1.04137	down
neg_1552	5,8-Epoxy-5,8-dihydro-3-hydroxy-8'-apo-b,y-carotenal	471.016	73.31	3.07e-08	172.559	74.5206	3.07e-08	197.221	146.446	252.831	213.684	471.016	73.31	3.07e-08	172.559	74.5206	3.07e-08	197.221	146.446	252.831	213.684	3.07e-08	3.07e-08	301.299	3.07e-08	107.047	3.07e-08	5.69664	3.07e-08	3.07e-08	3.07e-08	3.07e-08	3.07e-08	301.299	107.047	3.07e-08	3.07e-08	3.07e-08	3.07e-08	5.69664	3.07e-08	160.159	41.4042	0.25852	-1.95165	0.0423977	0.893408	unchanged
neg_1573	Val Ala His Glu	561370	359030	16047.4	423491	431716	69772.9	425671	487956	495136	439469	561370	359030	16047.4	423491	431716	69772.9	425671	487956	495136	439469	168.305	79.9114	581202	444.795	491229	263.964	43168.5	10867.4	61.3352	134.669	168.305	79.9114	581202	491229	263.964	444.795	61.3352	134.669	43168.5	10867.4	370966	112762	0.303969	-1.71801	0.0114863	1.21777	down
neg_158	3-Phenyl-2-thioxoimidazolidin-4-one	3.07e-08	3.07e-08	3.07e-08	3.07e-08	3.07e-08	3.07e-08	3.07e-08	3.07e-08	3.07e-08	3.07e-08	3.07e-08	3.07e-08	3.07e-08	3.07e-08	3.07e-08	3.07e-08	3.07e-08	3.07e-08	3.07e-08	3.07e-08	12.5662	14.7939	3.07e-08	13.294	3.07e-08	14.0727	3.07e-08	3.07e-08	12.0379	12.7445	12.5662	14.7939	3.07e-08	3.07e-08	14.0727	13.294	12.0379	12.7445	3.07e-08	3.07e-08	3.07e-08	7.95093	2.58675e+08	27.9466	0.0053048	1.41988	up
neg_1581	3-(2-Carboxyethylthio)-3-(2-(8-phenyloctyl)phenyl)propanoic acid	3953.2	895.561	3.07e-08	2063.4	1000.29	51.1813	1929.9	1873.9	2644.85	2370.54	3953.2	895.561	3.07e-08	2063.4	1000.29	51.1813	1929.9	1873.9	2644.85	2370.54	3.07e-08	3.07e-08	3319.31	3.07e-08	1593.93	3.07e-08	3.07e-08	3.07e-08	3.07e-08	3.07e-08	3.07e-08	3.07e-08	3319.31	1593.93	3.07e-08	3.07e-08	3.07e-08	3.07e-08	3.07e-08	3.07e-08	1678.28	491.323	0.292754	-1.77224	0.0355462	0.974623	unchanged
neg_1583	VAPIPROST	23.3663	506.626	362.625	132.392	114.466	543.747	568.732	530.529	384.883	1792.27	23.3663	506.626	362.625	132.392	114.466	543.747	568.732	530.529	384.883	1792.27	239.12	305.549	1180.3	3.07e-08	53.3984	547.43	1199.37	84.1954	137.06	3.07e-08	239.12	305.549	1180.3	53.3984	547.43	3.07e-08	137.06	3.07e-08	1199.37	84.1954	495.964	374.641	0.755381	-0.404725	0.578071	0.215693	unchanged
neg_1592	1-Heneicosanoyl-glycero-3-phosphoserine	3.07e-08	1251.21	75.3656	128.868	331.229	57.807	56.828	126.608	17.1212	132.549	3.07e-08	1251.21	75.3656	128.868	331.229	57.807	56.828	126.608	17.1212	132.549	3.07e-08	143.595	138.33	2.4997	187.891	62.4689	1192.63	3.07e-08	2.61401	3.07e-08	3.07e-08	143.595	138.33	187.891	62.4689	2.4997	2.61401	3.07e-08	1192.63	3.07e-08	217.759	173.003	0.794468	-0.331939	0.789937	0.144551	unchanged
neg_1593	seglitide	3.07e-08	3.07e-08	3.07e-08	3.07e-08	3.07e-08	3.07e-08	3.07e-08	3.07e-08	3.07e-08	3.07e-08	3.07e-08	3.07e-08	3.07e-08	3.07e-08	3.07e-08	3.07e-08	3.07e-08	3.07e-08	3.07e-08	3.07e-08	3.07e-08	3.07e-08	3.07e-08	3.07e-08	3.07e-08	3.07e-08	3.07e-08	3.07e-08	3.07e-08	3.07e-08	3.07e-08	3.07e-08	3.07e-08	3.07e-08	3.07e-08	3.07e-08	3.07e-08	3.07e-08	3.07e-08	3.07e-08	3.07e-08	3.07e-08	1	0	1	0	unchanged
neg_1594	(1R,16Z,24Z,29Z)-1,18-dihydroxy-12-[1-(4-hydroxy-3-methoxycyclohexyl)propan-2-yl]-19,31-dimethoxy-15,17,21,23,30,36-hexamethyl-11,27,37-trioxa-4-azatetracyclo[31.3.1.066,61.00568,0560]heptatriaconta-16,24,29-triene-2,3,10,14,20-pentone	0.860816	20194.8	3.07e-08	647.58	6308.62	3.07e-08	1756.35	2128.04	382.352	2988.85	0.860816	20194.8	3.07e-08	647.58	6308.62	3.07e-08	1756.35	2128.04	382.352	2988.85	3.07e-08	3.07e-08	1831.28	3.07e-08	3288.34	3.07e-08	772.224	3.07e-08	3.07e-08	3.07e-08	3.07e-08	3.07e-08	1831.28	3288.34	3.07e-08	3.07e-08	3.07e-08	3.07e-08	772.224	3.07e-08	3440.74	589.185	0.171238	-2.54593	0.18436	0.758193	unchanged
neg_160	4-Hydroxy-2,2'-bipyrrole-5-carbaldehyde	21.4798	13.6699	3.07e-08	27.1386	23.9868	3.07e-08	6.96879	23.066	12.2069	7.05566	21.4798	13.6699	3.07e-08	27.1386	23.9868	3.07e-08	6.96879	23.066	12.2069	7.05566	3.07e-08	3.07e-08	11.3308	3.07e-08	18.3797	3.07e-08	3.07e-08	3.07e-08	3.07e-08	3.07e-08	3.07e-08	3.07e-08	11.3308	18.3797	3.07e-08	3.07e-08	3.07e-08	3.07e-08	3.07e-08	3.07e-08	13.5572	2.97105	0.219149	-2.19002	0.0129852	1.20218	down
neg_1602	N-Isobutyl-2,4,8,10,12-tetradecapentaenamide	46.8412	1.00252e+06	6.27884e+06	3.07e-08	251.258	2.56614e+06	310.806	305.336	3.07e-08	205.679	46.8412	1.00252e+06	6.27884e+06	3.07e-08	251.258	2.56614e+06	310.806	305.336	3.07e-08	205.679	199.435	57.4823	277.048	30856.9	252.795	688271	3.30422e+06	5.08476e+06	108.85	31.0664	199.435	57.4823	277.048	252.795	688271	30856.9	108.85	31.0664	3.30422e+06	5.08476e+06	984862	910903	0.924904	-0.112625	0.932279	0.000365491	unchanged
neg_1609	2-Propenoic acid, 2-methyl-, 7-oxabicyclo[4.1.0]hept-3-ylmethyl ester	1556.84	1071.5	62.3632	929.608	1159.25	79.2351	901.745	1205.26	1213.34	998.432	1556.84	1071.5	62.3632	929.608	1159.25	79.2351	901.745	1205.26	1213.34	998.432	3.07e-08	3.07e-08	1447.73	3.07e-08	1280.85	3.07e-08	29.0177	3.07e-08	3.07e-08	3.07e-08	3.07e-08	3.07e-08	1447.73	1280.85	3.07e-08	3.07e-08	3.07e-08	3.07e-08	29.0177	3.07e-08	917.758	275.759	0.300471	-1.7347	0.0148366	1.16562	down
neg_1632	PA(20:5(5Z,8Z,11Z,14Z,16E)-OH(18R)/16:1(9Z))	3.07e-08	3.07e-08	3.07e-08	3.07e-08	3.07e-08	3.07e-08	0.864063	3.07e-08	3.07e-08	3.07e-08	3.07e-08	3.07e-08	3.07e-08	3.07e-08	3.07e-08	3.07e-08	0.864063	3.07e-08	3.07e-08	3.07e-08	1345.51	1361.7	3.07e-08	2162.22	3.07e-08	1231.36	3.07e-08	3.07e-08	742.831	597.627	1345.51	1361.7	3.07e-08	3.07e-08	1231.36	2162.22	742.831	597.627	3.07e-08	3.07e-08	0.0864063	744.125	8611.93	13.0721	0.0129892	1.35866	up
neg_1651	Ampeloside Bf2	740.388	1168.57	3.07e-08	599.033	1109.75	3.07e-08	1813.82	972.997	1513.74	518.685	740.388	1168.57	3.07e-08	599.033	1109.75	3.07e-08	1813.82	972.997	1513.74	518.685	3.07e-08	3.07e-08	502.275	3.07e-08	1712.39	3.07e-08	3.07e-08	3.07e-08	3.07e-08	3.07e-08	3.07e-08	3.07e-08	502.275	1712.39	3.07e-08	3.07e-08	3.07e-08	3.07e-08	3.07e-08	3.07e-08	843.698	221.466	0.262495	-1.92964	0.0256024	1.21654	down
neg_1657	PC(20:5(5Z,8Z,11Z,14Z,17Z)/20:4(6E,8Z,11Z,14Z)+=O(5))	3.07e-08	3.07e-08	3.07e-08	3.07e-08	3.07e-08	3.07e-08	3.07e-08	3.07e-08	3.07e-08	3.07e-08	3.07e-08	3.07e-08	3.07e-08	3.07e-08	3.07e-08	3.07e-08	3.07e-08	3.07e-08	3.07e-08	3.07e-08	1905.31	1315.12	3.07e-08	14.7311	3.07e-08	75.912	3.07e-08	3.07e-08	770.961	9.24891	1905.31	1315.12	3.07e-08	3.07e-08	75.912	14.7311	770.961	9.24891	3.07e-08	3.07e-08	3.07e-08	409.128	13310533951	33.6318	0.0935905	0.906739	unchanged
neg_1676	PI(22:6(4Z,7Z,10Z,13Z,16Z,19Z)/TXB2)	2084.1	826.361	3.07e-08	1235.42	1591.19	3.07e-08	2646.3	2081.94	2142.51	1550.86	2084.1	826.361	3.07e-08	1235.42	1591.19	3.07e-08	2646.3	2081.94	2142.51	1550.86	3.07e-08	3.07e-08	2347.42	3.07e-08	2373.55	3.07e-08	3.07e-08	3.07e-08	3.07e-08	3.07e-08	3.07e-08	3.07e-08	2347.42	2373.55	3.07e-08	3.07e-08	3.07e-08	3.07e-08	3.07e-08	3.07e-08	1415.87	472.097	0.333433	-1.58453	0.0397326	1.05048	down
neg_1679	(14alpha,17beta,20S,22R)-14,20-Epoxy-17-hydroxy-1-oxowitha-3,5,24-trienolide	579713	333344	13151.9	449022	483805	54634.4	463747	543031	507905	426191	579713	333344	13151.9	449022	483805	54634.4	463747	543031	507905	426191	115.729	46.355	606731	320.524	545509	205.968	34858.7	8777.97	49.9235	91.232	115.729	46.355	606731	545509	205.968	320.524	49.9235	91.232	34858.7	8777.97	385454	119671	0.310466	-1.68749	0.015077	1.18248	down
neg_1686	TYLVALOSIN	277.807	118.985	3.07e-08	178.508	262.769	3.07e-08	556.871	357.624	423.948	330.35	277.807	118.985	3.07e-08	178.508	262.769	3.07e-08	556.871	357.624	423.948	330.35	3.07e-08	3.07e-08	397.45	3.07e-08	464.693	3.07e-08	3.07e-08	3.07e-08	3.07e-08	3.07e-08	3.07e-08	3.07e-08	397.45	464.693	3.07e-08	3.07e-08	3.07e-08	3.07e-08	3.07e-08	3.07e-08	250.686	86.2143	0.343913	-1.53988	0.0573032	1.02439	unchanged
neg_169	CDP-DG(16:0/PGF1alpha)	3.07e-08	3.07e-08	3.07e-08	3.07e-08	3.07e-08	20.0903	3.07e-08	3.07e-08	31.8706	92.6414	3.07e-08	3.07e-08	3.07e-08	3.07e-08	3.07e-08	20.0903	3.07e-08	3.07e-08	31.8706	92.6414	1467.72	142.777	71.4385	1.83773	360.683	282.469	1185.97	489.015	3.07e-08	3341.33	1467.72	142.777	71.4385	360.683	282.469	1.83773	3.07e-08	3341.33	1185.97	489.015	14.4602	734.323	50.7822	5.66625	0.0571444	0.897158	unchanged
neg_1700	Cyclo[(2Z)-2-amino-2-butenoyl-L-valyl-(3S,4E)-3-hydroxy-7-mercapto-4-heptenoyl-D-valyl-D-cysteinyl],cyclic (301¨010365à02√ú5)-disulfide	111.534	2.50926	3.07e-08	1051.7	269.478	197.598	233.501	236.085	231.996	312.434	111.534	2.50926	3.07e-08	1051.7	269.478	197.598	233.501	236.085	231.996	312.434	3.07e-08	3.07e-08	8200.55	3.07e-08	237.423	3.07e-08	101.693	8.62388	3.07e-08	3.07e-08	3.07e-08	3.07e-08	8200.55	237.423	3.07e-08	3.07e-08	3.07e-08	3.07e-08	101.693	8.62388	264.684	854.829	3.22963	1.69137	0.490512	0.323133	unchanged
neg_1705	MG(0:0/20:5(5Z,8Z,11Z,14Z,17Z)/0:0)	444.206	168.587	896.468	337.227	463.586	592.48	414.603	520.327	390.25	400.306	444.206	168.587	896.468	337.227	463.586	592.48	414.603	520.327	390.25	400.306	184553	216737	647.517	268068	524.24	232271	402.54	591.959	170888	140892	184553	216737	647.517	524.24	232271	268068	170888	140892	402.54	591.959	462.804	121558	262.655	8.03702	0.00679278	1.41645	up
neg_1715	Sodium Tetradecyl Sulfate	4860.65	309973	292787	7660.81	1647.4	234574	1554.5	4684.42	53637	79251.2	4860.65	309973	292787	7660.81	1647.4	234574	1554.5	4684.42	53637	79251.2	195023	225236	1303.28	283248	5416.89	181046	153726	194014	175034	141192	195023	225236	1303.28	5416.89	181046	283248	175034	141192	153726	194014	99063	155524	1.56995	0.650717	0.26992	0.617453	unchanged
neg_172	PS(18:3(9Z,12Z,15Z)/5-iso PGF2VI)	3.07e-08	51.4024	54.6316	3.07e-08	291.657	158.94	3.07e-08	8.3594	129.719	177.196	3.07e-08	51.4024	54.6316	3.07e-08	291.657	158.94	3.07e-08	8.3594	129.719	177.196	1956.11	653.88	185.174	10.0856	593.607	854.888	838.486	426.042	14.885	2312.79	1956.11	653.88	185.174	593.607	854.888	10.0856	14.885	2312.79	838.486	426.042	87.1906	784.595	8.99862	3.1697	0.0197234	1.12548	up
neg_1721	(+)-Pinoresinol	4.93358	836.511	44.5522	13.5589	2.75883	43.3744	0.353038	0.842021	132.817	188.504	4.93358	836.511	44.5522	13.5589	2.75883	43.3744	0.353038	0.842021	132.817	188.504	318.909	365.977	1.97171	544.035	1.75413	305.61	13.764	61.1188	144.623	120.689	318.909	365.977	1.97171	1.75413	305.61	544.035	144.623	120.689	13.764	61.1188	126.82	187.845	1.48119	0.566756	0.551755	0.336515	unchanged
neg_1731	APGPR Enterostatin	537528	301169	7619.18	415993	458261	38078	429617	525486	465208	371601	537528	301169	7619.18	415993	458261	38078	429617	525486	465208	371601	77.0472	38.3335	578536	271.675	514312	144.15	23951.4	4955.58	17.9654	77.9471	77.0472	38.3335	578536	514312	144.15	271.675	17.9654	77.9471	23951.4	4955.58	355056	112238	0.316114	-1.66148	0.0189648	1.14606	down
neg_1737	Ajmaline	32698.5	28130.5	61604	20336.5	29392.6	21972.8	33680.2	42720.1	18189.4	37826.5	32698.5	28130.5	61604	20336.5	29392.6	21972.8	33680.2	42720.1	18189.4	37826.5	18260.2	19073.6	63290.7	23040.7	30240.7	23033.3	17695.8	40284.2	13969.2	9416.08	18260.2	19073.6	63290.7	30240.7	23033.3	23040.7	13969.2	9416.08	17695.8	40284.2	32655.1	25830.4	0.791008	-0.338236	0.301788	0.441038	unchanged
neg_174	EPIGALLOCATECHIN	3.07e-08	3.07e-08	3.07e-08	3.07e-08	3.07e-08	3.07e-08	3.07e-08	3.07e-08	3.07e-08	3.07e-08	3.07e-08	3.07e-08	3.07e-08	3.07e-08	3.07e-08	3.07e-08	3.07e-08	3.07e-08	3.07e-08	3.07e-08	3.07e-08	3.07e-08	3.07e-08	3.07e-08	3.07e-08	9205.91	3.07e-08	3.07e-08	3.07e-08	3.07e-08	3.07e-08	3.07e-08	3.07e-08	3.07e-08	9205.91	3.07e-08	3.07e-08	3.07e-08	3.07e-08	3.07e-08	3.07e-08	920.591	29950464434	34.8019	0.343436	0.540407	unchanged
neg_1747	Arbutin	3.07e-08	1318.18	826.441	1.94817	7.8798	755.856	3.07e-08	3.07e-08	113.291	166.723	3.07e-08	1318.18	826.441	1.94817	7.8798	755.856	3.07e-08	3.07e-08	113.291	166.723	902.239	1261	3.07e-08	1696.3	3.07e-08	781.469	511.427	710.723	733.424	1465.98	902.239	1261	3.07e-08	3.07e-08	781.469	1696.3	733.424	1465.98	511.427	710.723	319.032	806.256	2.5272	1.33754	0.0508558	0.98442	unchanged
neg_175	Demethoxycurcumin	42.9081	124.83	3.07e-08	135.207	123.225	3.07e-08	75.3395	52.5409	73.665	90.9496	42.9081	124.83	3.07e-08	135.207	123.225	3.07e-08	75.3395	52.5409	73.665	90.9496	3.07e-08	0.273464	65.8326	3.07e-08	81.4085	3.07e-08	3.07e-08	3.07e-08	3.07e-08	3.07e-08	3.07e-08	0.273464	65.8326	81.4085	3.07e-08	3.07e-08	3.07e-08	3.07e-08	3.07e-08	3.07e-08	71.8666	14.7515	0.205262	-2.28446	0.00687713	1.42682	down
neg_1757	Solithromycin	3.07e-08	520.724	137115	3.07e-08	3.07e-08	106714	3.07e-08	3.07e-08	3.07e-08	1988.3	3.07e-08	520.724	137115	3.07e-08	3.07e-08	106714	3.07e-08	3.07e-08	3.07e-08	1988.3	18.5961	5.73663	3.07e-08	18.6312	8.61772	10.2953	72506.1	121741	3.07e-08	3.07e-08	18.5961	5.73663	3.07e-08	8.61772	10.2953	18.6312	3.07e-08	3.07e-08	72506.1	121741	24633.8	19430.9	0.788789	-0.342289	0.808957	0.0700577	unchanged
neg_1758	9alpha-(Angeloyloxy)-4S-hydroxy-10(14)-oplopen-3-one 4-acetate	91277.7	178662	3.80225e+06	66550	67031.4	3.02506e+06	77815.2	105225	56964.9	397424	91277.7	178662	3.80225e+06	66550	67031.4	3.02506e+06	77815.2	105225	56964.9	397424	42871.1	48876.4	135704	57069.1	83963.2	51850.4	2.20754e+06	3.22462e+06	34280.2	21937.6	42871.1	48876.4	135704	83963.2	51850.4	57069.1	34280.2	21937.6	2.20754e+06	3.22462e+06	786826	590871	0.750955	-0.413201	0.736104	0.115159	unchanged
neg_176	dexpanthenol	3.07e-08	3.07e-08	3.07e-08	3.07e-08	3.07e-08	3.07e-08	3.07e-08	3.07e-08	3.07e-08	3.07e-08	3.07e-08	3.07e-08	3.07e-08	3.07e-08	3.07e-08	3.07e-08	3.07e-08	3.07e-08	3.07e-08	3.07e-08	3.07e-08	3.07e-08	3.07e-08	3.07e-08	3.07e-08	3.07e-08	3.07e-08	3.07e-08	3.07e-08	3.07e-08	3.07e-08	3.07e-08	3.07e-08	3.07e-08	3.07e-08	3.07e-08	3.07e-08	3.07e-08	3.07e-08	3.07e-08	3.07e-08	3.07e-08	1	0	1	0	unchanged
neg_1768	Cyanoginosin	3.07e-08	9.92272	3.07e-08	3.07e-08	3.07e-08	3.07e-08	0.40432	3.07e-08	3.07e-08	22.0973	3.07e-08	9.92272	3.07e-08	3.07e-08	3.07e-08	3.07e-08	0.40432	3.07e-08	3.07e-08	22.0973	3.07e-08	3.07e-08	1.08009	3.07e-08	0.216097	3.07e-08	3.07e-08	3.07e-08	3.07e-08	3.07e-08	3.07e-08	3.07e-08	1.08009	0.216097	3.07e-08	3.07e-08	3.07e-08	3.07e-08	3.07e-08	3.07e-08	3.24243	0.129618	0.0399756	-4.64474	0.211726	0.701844	unchanged
neg_1781	Isolimonic acid	3.07e-08	3.07e-08	3.07e-08	18.8292	4.24026	3.07e-08	0.188567	3.07e-08	0.764526	3.07e-08	3.07e-08	3.07e-08	3.07e-08	18.8292	4.24026	3.07e-08	0.188567	3.07e-08	0.764526	3.07e-08	2791.48	3576.77	3.07e-08	4354.75	0.26463	3449.72	0.0237781	3.07e-08	1996.25	1870.28	2791.48	3576.77	3.07e-08	0.26463	3449.72	4354.75	1996.25	1870.28	0.0237781	3.07e-08	2.40226	1803.96	750.942	9.55256	0.00884216	1.39981	up
neg_1788	(ent-6alpha,7alpha,12alpha)-6,7,12-Trihydroxy-16-kauren-19-oic acid	10184	8307.22	54.9147	10989.7	12011.8	688.868	9882.26	9537.71	11973.5	9510.86	10184	8307.22	54.9147	10989.7	12011.8	688.868	9882.26	9537.71	11973.5	9510.86	67.5391	61.8398	11017	61.4782	12172.6	173.464	472.05	3.94942	86.9946	67.1559	67.5391	61.8398	11017	12172.6	173.464	61.4782	86.9946	67.1559	472.05	3.94942	8314.09	2418.41	0.290881	-1.7815	0.0103563	1.28498	down
neg_1789	Bixin	204885	153406	11465.5	202754	207265	26732.3	183390	179532	219349	189391	204885	153406	11465.5	202754	207265	26732.3	183390	179532	219349	189391	266.376	160.502	225523	565.038	221564	411.207	18464.4	7092.9	196.301	288.418	266.376	160.502	225523	221564	411.207	565.038	196.301	288.418	18464.4	7092.9	157817	47453.2	0.300685	-1.73368	0.00954258	1.28795	down
neg_1809	Acetylbalchanolide	250525	159224	5135.66	187994	203834	24218.3	196790	239207	210771	184149	250525	159224	5135.66	187994	203834	24218.3	196790	239207	210771	184149	54.2203	9.43843	266485	163.702	231197	89.4167	14605	2918.93	8.31349	29.7157	54.2203	9.43843	266485	231197	89.4167	163.702	8.31349	29.7157	14605	2918.93	166185	51556	0.310233	-1.68858	0.0149514	1.17964	down
neg_1813	Deoxycholylproline	3.07e-08	0.027081	3259.53	3.07e-08	3.07e-08	2439.07	0.00584487	3.07e-08	0.130877	3.07e-08	3.07e-08	0.027081	3259.53	3.07e-08	3.07e-08	2439.07	0.00584487	3.07e-08	0.130877	3.07e-08	11.202	10.0209	3.07e-08	21.1082	3.07e-08	3.07e-08	1734.65	2771.68	3.07e-08	3.07e-08	11.202	10.0209	3.07e-08	3.07e-08	3.07e-08	21.1082	3.07e-08	3.07e-08	1734.65	2771.68	569.876	454.866	0.798184	-0.325207	0.818594	0.0617024	unchanged
neg_1816	Polyporusterone E	3.07e-08	3.07e-08	3612.64	3.07e-08	3.07e-08	2227.87	3.07e-08	3.07e-08	3.07e-08	3.07e-08	3.07e-08	3.07e-08	3612.64	3.07e-08	3.07e-08	2227.87	3.07e-08	3.07e-08	3.07e-08	3.07e-08	3.07e-08	13.5165	3.07e-08	3.07e-08	3.07e-08	3.07e-08	1756.85	2929.59	3.07e-08	3.07e-08	3.07e-08	13.5165	3.07e-08	3.07e-08	3.07e-08	3.07e-08	3.07e-08	3.07e-08	1756.85	2929.59	584.051	469.996	0.804718	-0.313446	0.828019	0.0600723	unchanged
neg_1819	3-beta-Hydroxy-4-beta-methyl-5-alpha-cholest-7-ene-4-alpha-carbaldehyde	229.883	78.9182	255.522	129.456	66.4346	291.011	116.198	106.642	152.28	215.4	229.883	78.9182	255.522	129.456	66.4346	291.011	116.198	106.642	152.28	215.4	2.13916	3.07e-08	190.003	5.42777	79.7173	1.84564	680.214	656.896	3.07e-08	3.07e-08	2.13916	3.07e-08	190.003	79.7173	1.84564	5.42777	3.07e-08	3.07e-08	680.214	656.896	164.174	161.624	0.984467	-0.0225848	0.977954	0.0582776	unchanged
neg_1825	Ecdysone	313.019	263.344	1995.5	223.379	254.196	1311.73	275.118	275.475	288.391	337.081	313.019	263.344	1995.5	223.379	254.196	1311.73	275.118	275.475	288.391	337.081	96599.5	103293	386.242	137102	293.994	119937	855.319	1127.73	88920.1	69553	96599.5	103293	386.242	293.994	119937	137102	88920.1	69553	855.319	1127.73	553.723	61806.8	111.62	6.80246	0.00683336	1.41584	up
neg_1827	PG(i-24:0/20:3(6,8,11)-OH(5))	3.07e-08	3.07e-08	5961.7	3.07e-08	3.07e-08	2976.69	3.07e-08	3.07e-08	3.07e-08	3.07e-08	3.07e-08	3.07e-08	5961.7	3.07e-08	3.07e-08	2976.69	3.07e-08	3.07e-08	3.07e-08	3.07e-08	3.07e-08	3.07e-08	3.07e-08	3.07e-08	3.07e-08	3.07e-08	1702.88	2915.37	3.07e-08	3.07e-08	3.07e-08	3.07e-08	3.07e-08	3.07e-08	3.07e-08	3.07e-08	3.07e-08	3.07e-08	1702.88	2915.37	893.839	461.824	0.516675	-0.952671	0.554457	0.251464	unchanged
neg_1834	Baccatin III	8.62383	4.64203	0.748419	31.2636	3.07e-08	2.5431	3.07e-08	3.07e-08	3.07e-08	3.47246	8.62383	4.64203	0.748419	31.2636	3.07e-08	2.5431	3.07e-08	3.07e-08	3.07e-08	3.47246	2901.08	3489.15	13.4177	4104.68	3.07e-08	3380.45	1.60331	0.0017418	1970.07	1820	2901.08	3489.15	13.4177	3.07e-08	3380.45	4104.68	1970.07	1820	1.60331	0.0017418	5.12934	1768.05	344.693	8.42917	0.00841118	1.40681	up
neg_1841	26-Glucosyl-1,3,11,22-tetrahydroxyergosta-5,24-dien-26-oate	184546	125769	5490.23	143524	159035	23495.6	148210	180220	157959	142379	184546	125769	5490.23	143524	159035	23495.6	148210	180220	157959	142379	63.3399	32.9556	197319	137.213	176862	96.5696	14720.3	3099.98	18.8115	30.7904	63.3399	32.9556	197319	176862	96.5696	137.213	18.8115	30.7904	14720.3	3099.98	127063	39238.1	0.308809	-1.69521	0.0126923	1.20783	down
neg_1843	Cimicifugoside	62.0451	26.1856	3.07e-08	13.1557	10.4308	3.07e-08	47.4867	20.4127	44.603	113.44	62.0451	26.1856	3.07e-08	13.1557	10.4308	3.07e-08	47.4867	20.4127	44.603	113.44	3.07e-08	3.07e-08	71.4916	3.07e-08	37.6918	3.07e-08	3.07e-08	3.07e-08	3.07e-08	3.07e-08	3.07e-08	3.07e-08	71.4916	37.6918	3.07e-08	3.07e-08	3.07e-08	3.07e-08	3.07e-08	3.07e-08	33.776	10.9183	0.323258	-1.62924	0.108446	0.828894	unchanged
neg_1844	Pterosin N	123.021	73.0098	3.07e-08	104.752	98.2868	3.07e-08	81.9415	78.5727	89.7183	44.443	123.021	73.0098	3.07e-08	104.752	98.2868	3.07e-08	81.9415	78.5727	89.7183	44.443	3.07e-08	3.07e-08	71.8478	3.07e-08	143.909	3.07e-08	3.07e-08	3.07e-08	3.07e-08	3.07e-08	3.07e-08	3.07e-08	71.8478	143.909	3.07e-08	3.07e-08	3.07e-08	3.07e-08	3.07e-08	3.07e-08	69.3745	21.5757	0.311003	-1.685	0.030372	1.16932	down
neg_1850	1,5-Benzothiazepin-4(5H)-one, 2,3-dihydro-3-hydroxy-2-(4-methoxyphenyl)-5-(2-(methylamino)ethyl)-, (2S,3S)-	116.108	979.802	4636.27	145.682	90.6947	3217.67	35.0619	35.0191	67.0331	59.6589	116.108	979.802	4636.27	145.682	90.6947	3217.67	35.0619	35.0191	67.0331	59.6589	424.299	523.813	48.4531	612.682	55.9263	532.283	2666.03	4695.79	372.668	258.387	424.299	523.813	48.4531	55.9263	532.283	612.682	372.668	258.387	2666.03	4695.79	938.3	1019.03	1.08604	0.11908	0.909525	0.109255	unchanged
neg_1857	Milbemycin beta2	3.07e-08	3.07e-08	6185.18	19.2513	3.07e-08	5234.16	3.07e-08	11.1416	37.2048	3.07e-08	3.07e-08	3.07e-08	6185.18	19.2513	3.07e-08	5234.16	3.07e-08	11.1416	37.2048	3.07e-08	3.07e-08	3.07e-08	31.6486	3.07e-08	3.07e-08	3.07e-08	3624.23	5410.21	3.07e-08	6.58611	3.07e-08	3.07e-08	31.6486	3.07e-08	3.07e-08	3.07e-08	3.07e-08	6.58611	3624.23	5410.21	1148.69	907.267	0.789825	-0.340396	0.808534	0.0658149	unchanged
neg_1862	Kukoamine A	93.3	120.879	4289.8	63.253	89.3587	2496.62	90.7799	96.3065	90.7535	190.394	93.3	120.879	4289.8	63.253	89.3587	2496.62	90.7799	96.3065	90.7535	190.394	70404.8	77659.5	130.846	99177.9	103.928	90517	1643.47	2635.26	66578.5	53376.1	70404.8	77659.5	130.846	103.928	90517	99177.9	66578.5	53376.1	1643.47	2635.26	762.145	46222.7	60.6482	5.92239	0.00643093	1.42256	up
neg_1864	Glucosyl passiflorate	134486	96009.3	3560.28	107317	123536	17102	113750	136981	118666	106867	134486	96009.3	3560.28	107317	123536	17102	113750	136981	118666	106867	70.2384	66.2138	145966	141.796	135696	131.147	10564.3	2321.44	45.3907	33.5628	70.2384	66.2138	145966	135696	131.147	141.796	45.3907	33.5628	10564.3	2321.44	95827.5	29503.6	0.307882	-1.69955	0.0125202	1.21444	down
neg_1870	Bilirubin	72.248	38.8817	36.3757	30.8698	48.244	50.3211	22.017	39.2843	19.7243	36.7252	72.248	38.8817	36.3757	30.8698	48.244	50.3211	22.017	39.2843	19.7243	36.7252	2279.13	2488.54	64.9307	3255.7	9.18449	3382.54	40.4407	14.6306	2281.25	1697.69	2279.13	2488.54	64.9307	9.18449	3382.54	3255.7	2281.25	1697.69	40.4407	14.6306	39.4691	1551.4	39.3068	5.29671	0.00746746	1.40296	up
neg_1874	Torvoside D	94088.8	71020.1	2482.48	77200.5	90626.8	11317.7	84474.8	99796.1	85629.8	75907	94088.8	71020.1	2482.48	77200.5	90626.8	11317.7	84474.8	99796.1	85629.8	75907	26.8722	11.2977	103872	61.6265	99124.6	32.2074	6808.98	1563.13	17.0989	16.3346	26.8722	11.2977	103872	99124.6	32.2074	61.6265	17.0989	16.3346	6808.98	1563.13	69254.4	21153.5	0.305446	-1.71101	0.0122915	1.22184	down
neg_188	Pinusolide	3.07e-08	3.07e-08	0.0617163	0.00112028	3.07e-08	3.07e-08	0.218441	1.4037	3.07e-08	3.07e-08	3.07e-08	3.07e-08	0.0617163	0.00112028	3.07e-08	3.07e-08	0.218441	1.4037	3.07e-08	3.07e-08	951.397	2957.55	3.07e-08	1394.8	3.07e-08	4502.03	3.07e-08	3.07e-08	7387.28	5154.98	951.397	2957.55	3.07e-08	3.07e-08	4502.03	1394.8	7387.28	5154.98	3.07e-08	3.07e-08	0.168497	2234.8	13263.1	13.6951	0.0256453	1.02762	up
neg_1880	Bis(2-ethylhexyl) hydrogen phosphate	0.50606	2.94955	3.07e-08	3.98229	7.69599	3.07e-08	1.2174	0.342403	4.45379	0.530396	0.50606	2.94955	3.07e-08	3.98229	7.69599	3.07e-08	1.2174	0.342403	4.45379	0.530396	304.837	347.484	0.399177	409.944	3.10196	421.868	3.07e-08	3.07e-08	334.323	284.361	304.837	347.484	0.399177	3.10196	421.868	409.944	334.323	284.361	3.07e-08	3.07e-08	2.16779	210.632	97.1644	6.60236	0.00612303	1.40759	up
neg_1883	Cucurbitacin B 2-sulfate	464.758	166.118	157.119	277.122	220.713	380.619	227.269	281.609	245.076	359.241	464.758	166.118	157.119	277.122	220.713	380.619	227.269	281.609	245.076	359.241	1580.07	1651.79	628.255	2064.59	165.322	2336.43	304.653	125.468	1705.72	1455.16	1580.07	1651.79	628.255	165.322	2336.43	2064.59	1705.72	1455.16	304.653	125.468	277.964	1201.75	4.32338	2.11216	0.00609601	1.43476	up
neg_1884	Torvoside E	62667.7	47675.2	1471.89	52244.4	60917.5	7135.48	57508.5	67536.6	57863.1	50331.5	62667.7	47675.2	1471.89	52244.4	60917.5	7135.48	57508.5	67536.6	57863.1	50331.5	17.4265	6.63428	68723.6	23.3384	66883.4	14.0331	4155.43	793.694	6.35895	4.52701	17.4265	6.63428	68723.6	66883.4	14.0331	23.3384	6.35895	4.52701	4155.43	793.694	46535.2	14062.8	0.302198	-1.72643	0.0119296	1.22739	down
neg_1885	3''-Oxogentamicin A2	574.957	187.869	3.07e-08	424.948	311.31	3.07e-08	261.364	292.013	257.353	347.868	574.957	187.869	3.07e-08	424.948	311.31	3.07e-08	261.364	292.013	257.353	347.868	3.07e-08	3.07e-08	408.442	3.07e-08	346.74	3.07e-08	3.07e-08	3.07e-08	3.07e-08	3.07e-08	3.07e-08	3.07e-08	408.442	346.74	3.07e-08	3.07e-08	3.07e-08	3.07e-08	3.07e-08	3.07e-08	265.768	75.5182	0.284151	-1.81527	0.0209379	1.12356	down
neg_1888	manoalide	117770	59170	1854.09	72001.4	71683.9	10134.7	73020	96715.4	80742.1	84801.7	117770	59170	1854.09	72001.4	71683.9	10134.7	73020	96715.4	80742.1	84801.7	14.3514	4.24798	123822	16.0668	92457.4	11.9455	6382.42	1340.65	7.46782	7.44273	14.3514	4.24798	123822	92457.4	11.9455	16.0668	7.46782	7.44273	6382.42	1340.65	66789.3	22406.4	0.335479	-1.57571	0.0274742	1.06829	down
neg_189	Monacolin L acid	224.65	18621.4	12935.1	377.957	136.597	14416.3	356.31	725.23	43220.8	12552.2	224.65	18621.4	12935.1	377.957	136.597	14416.3	356.31	725.23	43220.8	12552.2	18336.9	21944.2	589.937	27083.4	449.613	22866.1	7112.14	8616.13	17765.2	14928.6	18336.9	21944.2	589.937	449.613	22866.1	27083.4	17765.2	14928.6	7112.14	8616.13	10356.6	13969.2	1.34882	0.431695	0.499725	0.423437	unchanged
neg_1891	3'-N-Acetyl-4'-O-(10,12-octadecadienoyl)fusarochromanone	8.44371	56.79	5181.99	1.70267	17.4293	3231.98	20.2098	8.2592	24.3875	104.227	8.44371	56.79	5181.99	1.70267	17.4293	3231.98	20.2098	8.2592	24.3875	104.227	25960.5	26749.8	35.4256	35787.6	27.4998	30958.2	2012.74	3414.52	22476.4	17554.6	25960.5	26749.8	35.4256	27.4998	30958.2	35787.6	22476.4	17554.6	2012.74	3414.52	865.542	16497.7	19.0606	4.25252	0.00609232	1.43594	up
neg_1893	Capecitabine	547.919	287.516	180.791	378.829	391.932	543.154	423.134	586.426	432.261	541.873	547.919	287.516	180.791	378.829	391.932	543.154	423.134	586.426	432.261	541.873	917.714	683.083	1056.06	1220.64	384.153	1216.41	251.899	52.9083	849.427	552.484	917.714	683.083	1056.06	384.153	1216.41	1220.64	849.427	552.484	251.899	52.9083	431.383	718.477	1.66552	0.735972	0.0561777	1.08654	unchanged
neg_1894	Okadaic acid	37353	28573.7	666.995	31504.1	36691.9	4117.32	34481.8	40137.7	34177.4	30505.8	37353	28573.7	666.995	31504.1	36691.9	4117.32	34481.8	40137.7	34177.4	30505.8	3.07488	0.674221	41612.2	10.6431	40714.6	1.53743	2355.41	275.507	0.776985	0.515594	3.07488	0.674221	41612.2	40714.6	1.53743	10.6431	0.776985	0.515594	2355.41	275.507	27821	8497.5	0.305435	-1.71106	0.0131724	1.21932	down
neg_1898	Indecainide	1.09397	35.649	4485.37	3.07e-08	6.40964	2818.09	3.40404	1.18967	1.42556	62.6143	1.09397	35.649	4485.37	3.07e-08	6.40964	2818.09	3.40404	1.18967	1.42556	62.6143	15347	16324.3	1.59469	20928.4	8.36325	18778	1687.59	2956.78	13985	10675.1	15347	16324.3	1.59469	8.36325	18778	20928.4	13985	10675.1	1687.59	2956.78	741.524	10069.2	13.5791	3.76331	0.00557342	1.43912	up
neg_1900	Avermectin	20001	16323.2	249.3	17465.4	21527.6	2189.39	19628.7	23049.8	19147.7	16386	20001	16323.2	249.3	17465.4	21527.6	2189.39	19628.7	23049.8	19147.7	16386	0.286986	3.07e-08	22510.5	0.2344	23402.7	3.07e-08	1254.84	74.5268	3.07e-08	3.07e-08	0.286986	3.07e-08	22510.5	23402.7	3.07e-08	0.2344	3.07e-08	3.07e-08	1254.84	74.5268	15596.8	4724.3	0.302902	-1.72308	0.013081	1.22347	down
neg_1901	Allixin	283.675	117.326	3.07e-08	241.199	140.067	3.07e-08	141.844	143.794	122.537	137.037	283.675	117.326	3.07e-08	241.199	140.067	3.07e-08	141.844	143.794	122.537	137.037	3.07e-08	3.07e-08	165.97	3.07e-08	157.877	3.07e-08	3.07e-08	3.07e-08	3.07e-08	3.07e-08	3.07e-08	3.07e-08	165.97	157.877	3.07e-08	3.07e-08	3.07e-08	3.07e-08	3.07e-08	3.07e-08	132.748	32.3847	0.243956	-2.0353	0.0113468	1.22767	down
neg_1902	Fluocortin butyl	10521.1	9049.87	104.128	9416.05	11964.1	1111.85	10714.8	12498.1	10185.4	8763.05	10521.1	9049.87	104.128	9416.05	11964.1	1111.85	10714.8	12498.1	10185.4	8763.05	0.0734245	3.07e-08	11998.5	3.07e-08	13036.7	3.07e-08	605.076	4.07936	3.07e-08	3.07e-08	0.0734245	3.07e-08	11998.5	13036.7	3.07e-08	3.07e-08	3.07e-08	3.07e-08	605.076	4.07936	8432.84	2564.45	0.304103	-1.71737	0.013961	1.22199	down
neg_1905	AB-Pinaca	3.07e-08	20.6997	3839.98	3.07e-08	3.07e-08	2536.93	0.858103	3.07e-08	3.07e-08	36.0992	3.07e-08	20.6997	3839.98	3.07e-08	3.07e-08	2536.93	0.858103	3.07e-08	3.07e-08	36.0992	8972.34	9786.77	3.07e-08	12080.6	4.84011	10839.4	1604.24	2659.79	8090.82	6681.63	8972.34	9786.77	3.07e-08	4.84011	10839.4	12080.6	8090.82	6681.63	1604.24	2659.79	643.456	6072.05	9.43662	3.23827	0.00463669	1.44838	up
neg_1910	PI(18:0/PGF2alpha)	5070.32	4531.53	20.1479	4727.58	6034.8	466.394	5280.66	6171.15	5044.55	4233.65	5070.32	4531.53	20.1479	4727.58	6034.8	466.394	5280.66	6171.15	5044.55	4233.65	64.2149	46.1927	5863.22	99.8399	6452.65	81.5263	173.61	3.07e-08	37.269	14.2072	64.2149	46.1927	5863.22	6452.65	81.5263	99.8399	37.269	14.2072	173.61	3.07e-08	4158.08	1283.27	0.308622	-1.69609	0.0146164	1.21747	down
neg_1911	12-Hydroxy-13-O-D-glucuronoside-octadec-9Z-enoate	2706.24	2355.04	2.75093	2496.77	3177.06	159.035	2764.98	3164.24	2754.26	2262.37	2706.24	2355.04	2.75093	2496.77	3177.06	159.035	2764.98	3164.24	2754.26	2262.37	3.07e-08	3.07e-08	2982.69	3.07e-08	3310.99	3.07e-08	58.9349	3.07e-08	3.07e-08	3.07e-08	3.07e-08	3.07e-08	2982.69	3310.99	3.07e-08	3.07e-08	3.07e-08	3.07e-08	58.9349	3.07e-08	2184.27	635.261	0.290834	-1.78173	0.0122021	1.23937	down
neg_1917	PGP(PGE2/a-25:0)	1257.1	1049.24	3.07e-08	1276.4	1437.2	5.96684	1246.23	1481.66	1161.48	1099.47	1257.1	1049.24	3.07e-08	1276.4	1437.2	5.96684	1246.23	1481.66	1161.48	1099.47	3.07e-08	3.07e-08	1375.24	3.07e-08	1502.92	3.07e-08	3.07e-08	3.07e-08	3.07e-08	3.07e-08	3.07e-08	3.07e-08	1375.24	1502.92	3.07e-08	3.07e-08	3.07e-08	3.07e-08	3.07e-08	3.07e-08	1001.47	287.816	0.287392	-1.79891	0.0127271	1.23945	down
neg_1921	(1(10)E,4E,6a,9b)-9-(2-Methylpropanoyloxy)-1(10),4,11(13)-germacratrien-12,6-olide	3.07e-08	3.07e-08	3.07e-08	3.07e-08	3.07e-08	3.07e-08	3.07e-08	3.07e-08	3.07e-08	3.07e-08	3.07e-08	3.07e-08	3.07e-08	3.07e-08	3.07e-08	3.07e-08	3.07e-08	3.07e-08	3.07e-08	3.07e-08	3.07e-08	27.1812	3.07e-08	3.07e-08	3.07e-08	286.2	3.07e-08	3.07e-08	43.7274	785.334	3.07e-08	27.1812	3.07e-08	3.07e-08	286.2	3.07e-08	43.7274	785.334	3.07e-08	3.07e-08	3.07e-08	114.244	3716814739	31.7914	0.185235	0.597708	unchanged
neg_1922	Prostaglandin E2	3.07e-08	8.08834	3120.23	3.07e-08	3.07e-08	2074.98	3.07e-08	3.07e-08	3.07e-08	13.2457	3.07e-08	8.08834	3120.23	3.07e-08	3.07e-08	2074.98	3.07e-08	3.07e-08	3.07e-08	13.2457	4807.62	5060.23	3.07e-08	6406.68	2.20182	5656.04	1316.28	2205.02	4216.6	3357.03	4807.62	5060.23	3.07e-08	2.20182	5656.04	6406.68	4216.6	3357.03	1316.28	2205.02	521.655	3302.77	6.33133	2.66251	0.00459529	1.42282	up
neg_1923	LysoPE(0:0/22:5(4Z,7Z,10Z,13Z,16Z))	701.099	483.106	3.07e-08	779.042	811.5	3.07e-08	600.527	791.983	630.183	620.146	701.099	483.106	3.07e-08	779.042	811.5	3.07e-08	600.527	791.983	630.183	620.146	3.07e-08	3.07e-08	934.03	3.07e-08	727.748	3.07e-08	3.07e-08	3.07e-08	3.07e-08	3.07e-08	3.07e-08	3.07e-08	934.03	727.748	3.07e-08	3.07e-08	3.07e-08	3.07e-08	3.07e-08	3.07e-08	541.759	166.178	0.306738	-1.70492	0.0203019	1.1513	down
neg_1924	2,4,6-Trimethyl-4-phenyl-1,3-dioxane	1.20063	1.46098	3.07e-08	1.37634	5.17175	3.07e-08	2.02222	0.805149	1.68183	0.493822	1.20063	1.46098	3.07e-08	1.37634	5.17175	3.07e-08	2.02222	0.805149	1.68183	0.493822	110.715	132.384	0.738673	149.876	3.77961	152.226	3.07e-08	3.07e-08	108.391	89.0453	110.715	132.384	0.738673	3.77961	152.226	149.876	108.391	89.0453	3.07e-08	3.07e-08	1.42127	74.7154	52.5694	5.71615	0.00663783	1.40924	up
neg_1934	PG(i-14:0/20:4(5Z,8Z,11Z,14Z)-OH(20))	3.07e-08	2.9846	2841.51	3.07e-08	3.07e-08	1960.41	3.07e-08	3.07e-08	3.07e-08	1.62921	3.07e-08	2.9846	2841.51	3.07e-08	3.07e-08	1960.41	3.07e-08	3.07e-08	3.07e-08	1.62921	2382.09	2402.76	3.07e-08	3161.87	3.07e-08	2687.49	1200.84	2015.5	1991.7	1609.37	2382.09	2402.76	3.07e-08	3.07e-08	2687.49	3161.87	1991.7	1609.37	1200.84	2015.5	480.654	1745.16	3.63081	1.86029	0.0149599	1.24091	up
neg_1940	Neamine	110.54	55.5193	3.07e-08	78.2381	95.4649	3.07e-08	58.8979	91.1703	86.8052	111.086	110.54	55.5193	3.07e-08	78.2381	95.4649	3.07e-08	58.8979	91.1703	86.8052	111.086	3.07e-08	5.54616	154.015	3.07e-08	91.7367	3.07e-08	3.07e-08	3.07e-08	0.578726	3.07e-08	3.07e-08	5.54616	154.015	91.7367	3.07e-08	3.07e-08	0.578726	3.07e-08	3.07e-08	3.07e-08	68.7722	25.1876	0.366247	-1.44911	0.0564175	0.944809	unchanged
neg_1942	Elarofiban	315839	244919	11596	258934	275167	41563.6	277934	289292	306969	271642	315839	244919	11596	258934	275167	41563.6	277934	289292	306969	271642	43.809	2.45589	349515	251.694	319003	65.3286	27744	5592.49	14.2682	34.6441	43.809	2.45589	349515	319003	65.3286	251.694	14.2682	34.6441	27744	5592.49	229386	70226.7	0.306151	-1.70768	0.0112938	1.24671	down
neg_1945	Heliannuol B	384.452	99.6301	3.07e-08	268.699	95.4918	3.07e-08	62.671	134.082	117.357	214.509	384.452	99.6301	3.07e-08	268.699	95.4918	3.07e-08	62.671	134.082	117.357	214.509	3.07e-08	3.07e-08	257.088	3.07e-08	128.025	3.07e-08	3.07e-08	3.07e-08	3.07e-08	3.07e-08	3.07e-08	3.07e-08	257.088	128.025	3.07e-08	3.07e-08	3.07e-08	3.07e-08	3.07e-08	3.07e-08	137.689	38.5113	0.279697	-1.83806	0.050602	0.935597	unchanged
neg_195	Diethylenetriamine crosslinked with epichlorohydrin	196771	146207	6781.8	163878	186835	25225.3	169419	206541	176122	163117	196771	146207	6781.8	163878	186835	25225.3	169419	206541	176122	163117	29.4617	4.20527	223949	137.151	210755	53.5421	15870.7	3531.16	1.23958	21.1411	29.4617	4.20527	223949	210755	53.5421	137.151	1.23958	21.1411	15870.7	3531.16	144090	45435.2	0.315326	-1.66508	0.0145118	1.2053	down
neg_1955	4-Benzofuranacetamide, N-methyl-N-(7-(1-pyrrolidinyl)-1-oxaspiro(4.5)dec-8-yl)-	3.07e-08	3.07e-08	2134.26	3.07e-08	3.07e-08	1444.83	3.07e-08	3.07e-08	3.07e-08	3.07e-08	3.07e-08	3.07e-08	2134.26	3.07e-08	3.07e-08	1444.83	3.07e-08	3.07e-08	3.07e-08	3.07e-08	1244.71	1235.99	3.07e-08	1633.55	3.07e-08	1405.83	884.736	1431.77	1056.06	824.936	1244.71	1235.99	3.07e-08	3.07e-08	1405.83	1633.55	1056.06	824.936	884.736	1431.77	357.909	971.759	2.7151	1.44101	0.0592978	1.01759	unchanged
neg_1956	(Z)-5-[(2R,3S,4S)-4-Hydroxy-2-[(E)-3-hydroxyoct-1-enyl]oxan-3-yl]pent-3-enoic acid	3.07e-08	3.07e-08	7.65046	3.07e-08	0.410888	4.36628	0.722376	3.07e-08	3.07e-08	3.07e-08	3.07e-08	3.07e-08	7.65046	3.07e-08	0.410888	4.36628	0.722376	3.07e-08	3.07e-08	3.07e-08	208.606	378.473	3.07e-08	305.386	0.993671	221.622	4.05735	33.9007	137.661	188.293	208.606	378.473	3.07e-08	0.993671	221.622	305.386	137.661	188.293	4.05735	33.9007	1.315	147.899	112.471	6.81341	0.00770607	1.41224	up
neg_1959	N-Eicosapentaenoyl Methionine	3.07e-08	3.07e-08	568.115	3.07e-08	3.07e-08	434.088	3.07e-08	3.07e-08	3.07e-08	3.07e-08	3.07e-08	3.07e-08	568.115	3.07e-08	3.07e-08	434.088	3.07e-08	3.07e-08	3.07e-08	3.07e-08	338.709	370.317	3.07e-08	441.765	3.07e-08	398.737	271.178	437.78	323.434	287.865	338.709	370.317	3.07e-08	3.07e-08	398.737	441.765	323.434	287.865	271.178	437.78	100.22	286.978	2.86348	1.51777	0.0417545	1.07079	up
neg_1960	Sarcodon scabrosus Depsipeptide	3.07e-08	3.07e-08	321.893	3.07e-08	3.07e-08	231.147	3.07e-08	3.07e-08	3.07e-08	3.07e-08	3.07e-08	3.07e-08	321.893	3.07e-08	3.07e-08	231.147	3.07e-08	3.07e-08	3.07e-08	3.07e-08	213.014	176.614	3.07e-08	262.848	3.07e-08	241.54	175.82	308.203	185.887	162.154	213.014	176.614	3.07e-08	3.07e-08	241.54	262.848	185.887	162.154	175.82	308.203	55.304	172.608	3.12108	1.64204	0.0290632	1.12662	up
neg_1962	Quinelorane	553.431	252.776	320.948	318.273	229.754	348.868	304.209	362.885	414.532	406.469	553.431	252.776	320.948	318.273	229.754	348.868	304.209	362.885	414.532	406.469	58.5389	106.145	570.181	53.8011	265.389	92.2182	287.211	284.72	25.9809	8.83365	58.5389	106.145	570.181	265.389	92.2182	53.8011	25.9809	8.83365	287.211	284.72	351.215	175.302	0.49913	-1.00251	0.0145115	1.06306	down
neg_1969	3alpha-3-Hydroxytirucalla-7,24-dien-21-oic acid	982.865	541.539	736.231	556.299	431.658	533.025	651.055	726.689	780.404	651.694	982.865	541.539	736.231	556.299	431.658	533.025	651.055	726.689	780.404	651.694	132.493	190.229	1032.46	213.815	436.708	239.856	350.674	388.554	55.0448	37.6309	132.493	190.229	1032.46	436.708	239.856	213.815	55.0448	37.6309	350.674	388.554	659.146	307.746	0.466887	-1.09886	0.00442951	1.19277	down
neg_1977	Cucurbitacin B	93.232	12.9768	576.848	3.07e-08	2.11111	293.591	13.5505	3.07e-08	43.3414	89.2981	93.232	12.9768	576.848	3.07e-08	2.11111	293.591	13.5505	3.07e-08	43.3414	89.2981	19.219	10.9861	9.74896	18.9471	1.75999	39.7416	265.374	421.261	25.824	11.9972	19.219	10.9861	9.74896	1.75999	39.7416	18.9471	25.824	11.9972	265.374	421.261	112.495	82.4859	0.733242	-0.44764	0.690674	0.124872	unchanged
neg_1978	Meproscillarin	194.743	140.65	733.493	39.9244	47.1279	406.363	163.26	100.064	124.973	211.215	194.743	140.65	733.493	39.9244	47.1279	406.363	163.26	100.064	124.973	211.215	4.41183	4.00778	109.227	80.1223	22.7937	35.67	271.025	215.867	3.07e-08	3.07e-08	4.41183	4.00778	109.227	22.7937	35.67	80.1223	3.07e-08	3.07e-08	271.025	215.867	216.182	74.3124	0.34375	-1.54057	0.0743444	0.76214	unchanged
neg_1982	Testololactone	1.82285	0.0212741	3.07e-08	3.07e-08	3.07e-08	3.07e-08	3.07e-08	3.07e-08	3.07e-08	0.171738	1.82285	0.0212741	3.07e-08	3.07e-08	3.07e-08	3.07e-08	3.07e-08	3.07e-08	3.07e-08	0.171738	27.4612	466.587	3.07e-08	0.100861	3.07e-08	511.083	3.07e-08	3.07e-08	349.891	368.028	27.4612	466.587	3.07e-08	3.07e-08	511.083	0.100861	349.891	368.028	3.07e-08	3.07e-08	0.201587	172.315	854.795	9.73943	0.036167	1.02331	up
neg_1984	Metaphosphoric acid	2033.23	1171.08	2763.8	1128.36	912.709	2312.24	1756.16	1638.02	1664.72	1758.31	2033.23	1171.08	2763.8	1128.36	912.709	2312.24	1756.16	1638.02	1664.72	1758.31	334.075	394.269	2584.16	508.799	1273.93	328.1	1561.58	2026.28	201.774	121.593	334.075	394.269	2584.16	1273.93	328.1	508.799	201.774	121.593	1561.58	2026.28	1713.86	933.455	0.54465	-0.876598	0.0306036	0.955944	unchanged
neg_1987	Proglumide	49.4604	27.5892	141.361	27.2025	23.1719	54.2609	28.1833	26.0903	12.3728	22.7135	49.4604	27.5892	141.361	27.2025	23.1719	54.2609	28.1833	26.0903	12.3728	22.7135	4.45082	6.44956	42.9306	5.23433	15.7219	10.8113	181.895	139.992	5.59689	4.40922	4.45082	6.44956	42.9306	15.7219	10.8113	5.23433	5.59689	4.40922	181.895	139.992	41.2406	41.7491	1.01233	0.0176813	0.983107	0.0966148	unchanged
neg_1991	4alpha-Carboxy-stigmasta-7,24(24(1))-dien-3beta-ol	8303.12	5432.86	6654.25	5089.38	4618.95	4958.61	6473.3	6703.91	7082.9	6509.65	8303.12	5432.86	6654.25	5089.38	4618.95	4958.61	6473.3	6703.91	7082.9	6509.65	1493.06	1940.33	9249.88	2262.69	4384.11	1971.14	3224.23	3613.67	1280.54	999.126	1493.06	1940.33	9249.88	4384.11	1971.14	2262.69	1280.54	999.126	3224.23	3613.67	6182.69	3041.88	0.491999	-1.02327	0.00277585	1.28987	down
neg_1994	2-Methoxyestrone 3-glucuronide	3.07e-08	3.07e-08	3.07e-08	3.07e-08	3.07e-08	3.07e-08	3.07e-08	3.07e-08	3.07e-08	3.07e-08	3.07e-08	3.07e-08	3.07e-08	3.07e-08	3.07e-08	3.07e-08	3.07e-08	3.07e-08	3.07e-08	3.07e-08	756.447	1390.33	3.07e-08	935.005	3.07e-08	1660.35	3.07e-08	3.07e-08	1496.41	1215.9	756.447	1390.33	3.07e-08	3.07e-08	1660.35	935.005	1496.41	1215.9	3.07e-08	3.07e-08	3.07e-08	745.444	24252238469	34.4974	0.00773049	1.32468	up
neg_1999	Lucidenic acid N	385626	273389	14796	308794	339808	55345.9	316910	368953	348517	319232	385626	273389	14796	308794	339808	55345.9	316910	368953	348517	319232	91.9645	27.4932	432461	328.802	387105	170.444	37798.1	8445.42	25.4836	96.8938	91.9645	27.4932	432461	387105	170.444	328.802	25.4836	96.8938	37798.1	8445.42	273137	86655	0.317258	-1.65627	0.0138694	1.20872	down
neg_200	beta-D-Glucosyl crocetin	23.9381	28.5374	3.07e-08	92.9551	47.8453	3.07e-08	0.354471	25.2619	11.1593	21.8991	23.9381	28.5374	3.07e-08	92.9551	47.8453	3.07e-08	0.354471	25.2619	11.1593	21.8991	2302.85	2335.82	42.1559	3265.13	6.01683	2469.42	0.000877172	3.07e-08	1789.86	1187.2	2302.85	2335.82	42.1559	6.01683	2469.42	3265.13	1789.86	1187.2	0.000877172	3.07e-08	25.1951	1339.85	53.1788	5.73278	0.00905637	1.39046	up
neg_2002	Idebenone	209.878	376.697	14309	348.049	501.772	11944.8	282.476	347.365	248.116	536.833	209.878	376.697	14309	348.049	501.772	11944.8	282.476	347.365	248.116	536.833	3.07e-08	3.07e-08	188.936	3.10232	452.928	3.07e-08	8428.21	13828.7	17.1053	3.07e-08	3.07e-08	3.07e-08	188.936	452.928	3.07e-08	3.10232	17.1053	3.07e-08	8428.21	13828.7	2910.5	2291.9	0.787461	-0.34472	0.79057	0.0855134	unchanged
neg_2003	Lyciumoside I	464.722	424.538	1109.66	488.91	607.007	1021.8	499	514.097	500.159	451.594	464.722	424.538	1109.66	488.91	607.007	1021.8	499	514.097	500.159	451.594	3.07e-08	3.07e-08	491.769	3.07e-08	646.077	3.07e-08	761.115	1098.65	3.07e-08	3.07e-08	3.07e-08	3.07e-08	491.769	646.077	3.07e-08	3.07e-08	3.07e-08	3.07e-08	761.115	1098.65	608.149	299.761	0.492907	-1.02061	0.0618975	0.925722	unchanged
neg_2004	Cortisone	3.07e-08	38.6887	20596.2	0.000463629	3.07e-08	9438.91	0.0306251	3.07e-08	3.07e-08	3.07e-08	3.07e-08	38.6887	20596.2	0.000463629	3.07e-08	9438.91	0.0306251	3.07e-08	3.07e-08	3.07e-08	68.8372	367.804	3.07e-08	3.07e-08	3.07e-08	1133.75	3103.73	5485.07	747.398	3.07e-08	68.8372	367.804	3.07e-08	3.07e-08	1133.75	3.07e-08	747.398	3.07e-08	3103.73	5485.07	3007.38	1090.66	0.362661	-1.46331	0.412246	0.37283	unchanged
neg_2006	Kentsin	10.3593	0.188011	3.07e-08	4.61075	0.756843	3.07e-08	0.212418	0.130881	0.411371	0.639832	10.3593	0.188011	3.07e-08	4.61075	0.756843	3.07e-08	0.212418	0.130881	0.411371	0.639832	66.9088	370.212	0.185617	90.174	0.488406	19.0158	3.07e-08	3.07e-08	91.1141	3.07e-08	66.9088	370.212	0.185617	0.488406	19.0158	90.174	91.1141	3.07e-08	3.07e-08	3.07e-08	1.73094	63.8099	36.8642	5.20415	0.120137	0.862296	unchanged
neg_2007	Vitamin K1 2,3-epoxide	83106.4	65556.1	81040.7	61409.5	60181.5	63549	87228.9	94359.8	79657.4	82742.5	83106.4	65556.1	81040.7	61409.5	60181.5	63549	87228.9	94359.8	79657.4	82742.5	13753.6	13250.7	100395	41996.3	43404	17184	29852.7	26940.9	9661.23	9489.44	13753.6	13250.7	100395	43404	17184	41996.3	9661.23	9489.44	29852.7	26940.9	75883.2	30592.8	0.403156	-1.31059	0.000428438	1.45569	down
neg_201	Amino leucine	3.07e-08	3.07e-08	3.07e-08	3.07e-08	1.74769	3.07e-08	1.99217	0.517577	1.9939	3.07e-08	3.07e-08	3.07e-08	3.07e-08	3.07e-08	1.74769	3.07e-08	1.99217	0.517577	1.9939	3.07e-08	255.821	293.04	3.07e-08	322.463	3.07e-08	306.838	3.07e-08	3.07e-08	271.277	216.72	255.821	293.04	3.07e-08	3.07e-08	306.838	322.463	271.277	216.72	3.07e-08	3.07e-08	0.625134	166.616	266.528	8.05815	0.00583798	1.4168	up
neg_2010	17-Estradiol cyclooctyl acetate	40.9562	33.2366	9.36416	27.1477	19.1214	28.2881	41.5323	29.199	31.8884	7.38182	40.9562	33.2366	9.36416	27.1477	19.1214	28.2881	41.5323	29.199	31.8884	7.38182	1.23535	3.07e-08	41.9502	3.33383	24.5823	3.07e-08	13.9197	20.2975	3.07e-08	3.07e-08	1.23535	3.07e-08	41.9502	24.5823	3.07e-08	3.33383	3.07e-08	3.07e-08	13.9197	20.2975	26.8116	10.5319	0.392812	-1.34809	0.0129408	1.1495	down
neg_2019	Tetrofosmin	525.7	444.996	995.727	363.192	446.87	662.461	772.806	1166.27	494.836	484.725	525.7	444.996	995.727	363.192	446.87	662.461	772.806	1166.27	494.836	484.725	209259	253366	1274.44	304363	827.722	259212	489.516	624.752	205254	166932	209259	253366	1274.44	827.722	259212	304363	205254	166932	489.516	624.752	635.758	140160	220.462	7.78438	0.00651009	1.41749	up
neg_202	Phorone A	3.07e-08	356.853	29667.8	3.07e-08	3.07e-08	20727.2	3.07e-08	3.07e-08	3.07e-08	1248.38	3.07e-08	356.853	29667.8	3.07e-08	3.07e-08	20727.2	3.07e-08	3.07e-08	3.07e-08	1248.38	3.07e-08	3.07e-08	3.07e-08	3.07e-08	1.45341	3.07e-08	14893.9	21150	3.07e-08	3.07e-08	3.07e-08	3.07e-08	3.07e-08	1.45341	3.07e-08	3.07e-08	3.07e-08	3.07e-08	14893.9	21150	5200.03	3604.54	0.693177	-0.528704	0.708288	0.13439	unchanged
neg_2024	Frangulanine	5.51123	513.267	40064.4	3.63896	0.876182	29995	5.59122	1.84185	6.20141	1286.58	5.51123	513.267	40064.4	3.63896	0.876182	29995	5.59122	1.84185	6.20141	1286.58	136.155	103.445	4.57349	226.482	1.62928	205.255	20869.2	29643.4	193.887	162.282	136.155	103.445	4.57349	1.62928	205.255	226.482	193.887	162.282	20869.2	29643.4	7188.29	5154.64	0.717087	-0.479779	0.730799	0.117798	unchanged
neg_2026	Neuromedin N (1-4)	293653	214881	10622.1	242662	279154	39323.3	245895	300914	266218	243627	293653	214881	10622.1	242662	279154	39323.3	245895	300914	266218	243627	102.018	25.5034	336194	293.02	310441	188.685	24785.4	5467.78	25.9717	68.1094	102.018	25.5034	336194	310441	188.685	293.02	25.9717	68.1094	24785.4	5467.78	213695	67759.2	0.317084	-1.65706	0.0147348	1.20142	down
neg_204	Fludrocortisone	0.0116752	0.0363552	3.07e-08	0.00111182	3.07e-08	0.109432	0.0170352	0.0165715	3.07e-08	3.07e-08	0.0116752	0.0363552	3.07e-08	0.00111182	3.07e-08	0.109432	0.0170352	0.0165715	3.07e-08	3.07e-08	2394.27	8781.95	0.00375924	3015.77	3.07e-08	8122.27	3.07e-08	3.07e-08	13222.7	11393.1	2394.27	8781.95	0.00375924	3.07e-08	8122.27	3015.77	13222.7	11393.1	3.07e-08	3.07e-08	0.0192181	4693.01	244198	17.8977	0.0187786	1.0999	up
neg_206	7a,12a-Dihydroxy-cholestene-3-one	10236.6	7632.88	8947.11	5850.67	4800.7	8081.02	9551.9	8081.63	7067.8	5345.73	10236.6	7632.88	8947.11	5850.67	4800.7	8081.02	9551.9	8081.63	7067.8	5345.73	2362.34	2856.86	10720	4734.29	7177.53	2135.97	3749.29	7019.51	2156.15	1063.74	2362.34	2856.86	10720	7177.53	2135.97	4734.29	2156.15	1063.74	3749.29	7019.51	7559.6	4397.57	0.581719	-0.781604	0.0128345	1.12494	down
neg_208	(16R,17R)-3-Cyclopentyloxy-17-ethynyl-13-methyl-7,8,9,11,12,14,15,16-octahydro-6H-cyclopenta[a]phenanthrene-16,17-diol	100.79	60.8617	184.02	33.7593	75.3197	44.7156	66.4439	158.881	6.35679	45.3853	100.79	60.8617	184.02	33.7593	75.3197	44.7156	66.4439	158.881	6.35679	45.3853	3.07e-08	3.07e-08	95.1016	3.07e-08	85.6052	3.07e-08	31.9249	65.7713	3.07e-08	3.07e-08	3.07e-08	3.07e-08	95.1016	85.6052	3.07e-08	3.07e-08	3.07e-08	3.07e-08	31.9249	65.7713	77.6533	27.8403	0.35852	-1.47987	0.0345985	0.924625	unchanged
neg_214	DG(2:0/PGF2alpha/0:0)	858.621	798.547	2595.43	801.147	382.457	1660.45	1722.41	2497.18	521.628	812.793	858.621	798.547	2595.43	801.147	382.457	1660.45	1722.41	2497.18	521.628	812.793	63883.1	71210.8	2435.85	88148.8	1413.26	78619.5	1195.15	1610.54	62747	50509	63883.1	71210.8	2435.85	1413.26	78619.5	88148.8	62747	50509	1195.15	1610.54	1265.07	42177.3	33.34	5.05918	0.00601512	1.42597	up
neg_219	Heliocide B2	3.07e-08	3.07e-08	3.07e-08	3.07e-08	3.07e-08	0.0331581	0.0235245	3.07e-08	3.07e-08	0.0143412	3.07e-08	3.07e-08	3.07e-08	3.07e-08	3.07e-08	0.0331581	0.0235245	3.07e-08	3.07e-08	0.0143412	499.367	3126.42	0.000226275	1863.97	3.07e-08	3360.58	3.07e-08	3.07e-08	4123.65	4111.31	499.367	3126.42	0.000226275	3.07e-08	3360.58	1863.97	4123.65	4111.31	3.07e-08	3.07e-08	0.0071024	1708.53	240557	17.876	0.0153547	1.15864	up
neg_221	2-(1-Hexyloxyethyl)-2-devinyl pyropheophorbide-a	66010.9	46708.3	1660.73	54720.4	60502.3	7032.61	53706.5	67167	56553.6	52777.1	66010.9	46708.3	1660.73	54720.4	60502.3	7032.61	53706.5	67167	56553.6	52777.1	53.5468	41.4408	70603.7	75.1054	65639.9	52.7975	4551.25	848.478	40.9292	38.0173	53.5468	41.4408	70603.7	65639.9	52.7975	75.1054	40.9292	38.0173	4551.25	848.478	46684	14194.5	0.304056	-1.71759	0.0122087	1.21798	down
neg_225	8'-Apo-b-caroten-8'-ol	6829.53	4349.8	6152.98	3698.74	3151.99	5977.5	9167.42	13392	4929.81	4481.28	6829.53	4349.8	6152.98	3698.74	3151.99	5977.5	9167.42	13392	4929.81	4481.28	1073.31	1475.52	15486.1	2322.87	4018.54	1251.77	2032.84	4738.27	1338.29	624.486	1073.31	1475.52	15486.1	4018.54	1251.77	2322.87	1338.29	624.486	2032.84	4738.27	6213.11	3436.2	0.553057	-0.8545	0.122797	0.63908	unchanged
neg_226	Lucyoside R	36972.5	27081.4	885.486	31472.6	35468	4001.95	30827.9	38921.6	32322.2	29943.1	36972.5	27081.4	885.486	31472.6	35468	4001.95	30827.9	38921.6	32322.2	29943.1	1.70575	0.916246	39604.2	3.84139	37450.9	3.93632	2598.52	396.631	1.51403	0.285268	1.70575	0.916246	39604.2	37450.9	3.93632	3.84139	1.51403	0.285268	2598.52	396.631	26789.7	8006.25	0.298856	-1.74248	0.0110937	1.23017	down
neg_228	Homodolicholide	24.736	42.0065	1034.71	25.1651	35.7675	656.183	146.449	248.675	34.7	67.4916	24.736	42.0065	1034.71	25.1651	35.7675	656.183	146.449	248.675	34.7	67.4916	33708.7	37847.4	217.069	46053.4	154.317	42924.9	496.04	725.602	35032.5	28599	33708.7	37847.4	217.069	154.317	42924.9	46053.4	35032.5	28599	496.04	725.602	231.588	22575.9	97.483	6.60708	0.00581453	1.42397	up
neg_230	6'''-Deamino-6'''-oxoparomomycin II	1.72444	3.07e-08	6.16318	0.699799	227.434	29.3045	7.09663	11.0085	0.504655	3.07e-08	1.72444	3.07e-08	6.16318	0.699799	227.434	29.3045	7.09663	11.0085	0.504655	3.07e-08	3535.18	4272.2	18.6199	4703.31	27.5017	4796.61	38.5777	25.2696	4003.27	3186.56	3535.18	4272.2	18.6199	27.5017	4796.61	4703.31	4003.27	3186.56	38.5777	25.2696	28.3936	2460.71	86.6644	6.43737	0.0059143	1.41568	up
neg_235	Epoxyartemisia ketone	7.33386	2.55506	2.27673	5.7041	7.21752	3.07e-08	5.69023	16.7601	8.03744	5.13143	7.33386	2.55506	2.27673	5.7041	7.21752	3.07e-08	5.69023	16.7601	8.03744	5.13143	197.85	246.049	12.9608	298.929	5.22386	281.699	3.07e-08	1.55337	227.25	198.536	197.85	246.049	12.9608	5.22386	281.699	298.929	227.25	198.536	3.07e-08	1.55337	6.07065	147.005	24.2157	4.59787	0.00642217	1.40886	up
neg_236	Ganoderic acid X	1.74452	14.9489	901.626	3.07e-08	7.32375	632.11	45.8062	93.2174	6.61962	24.3481	1.74452	14.9489	901.626	3.07e-08	7.32375	632.11	45.8062	93.2174	6.61962	24.3481	17158.9	19832.4	60.0752	23366.4	47.2801	22840.4	426.862	669.768	18587.6	15308.1	17158.9	19832.4	60.0752	47.2801	22840.4	23366.4	18587.6	15308.1	426.862	669.768	172.774	11829.8	68.4695	6.09739	0.0056233	1.42547	up
neg_242	Phoenicoxanthin	3.07e-08	1.9731	706.345	3.07e-08	1.36582	486.676	2.98797	12.3344	3.07e-08	7.58653	3.07e-08	1.9731	706.345	3.07e-08	1.36582	486.676	2.98797	12.3344	3.07e-08	7.58653	8433.85	9455.96	3.85372	11483.1	6.89093	11082.6	322.163	533.996	8982.59	7517.22	8433.85	9455.96	3.85372	6.89093	11082.6	11483.1	8982.59	7517.22	322.163	533.996	121.927	5782.22	47.4237	5.56754	0.00545327	1.43066	up
neg_247	Pectenotoxin 2 secoacid	1100.62	729.783	3.07e-08	991.882	1008.16	12.1704	839.607	1028.22	822.148	870.461	1100.62	729.783	3.07e-08	991.882	1008.16	12.1704	839.607	1028.22	822.148	870.461	3.07e-08	3.07e-08	1127.87	3.07e-08	976.731	3.07e-08	3.07e-08	3.07e-08	3.07e-08	3.07e-08	3.07e-08	3.07e-08	1127.87	976.731	3.07e-08	3.07e-08	3.07e-08	3.07e-08	3.07e-08	3.07e-08	740.305	210.46	0.284289	-1.81457	0.012138	1.2159	down
neg_248	PI(20:0/PGJ2)	320.759	290.417	3.07e-08	397.924	485.418	3.07e-08	333.146	441.566	316.889	254.729	320.759	290.417	3.07e-08	397.924	485.418	3.07e-08	333.146	441.566	316.889	254.729	3.07e-08	3.07e-08	417.888	3.07e-08	395.708	3.07e-08	3.07e-08	3.07e-08	3.07e-08	3.07e-08	3.07e-08	3.07e-08	417.888	395.708	3.07e-08	3.07e-08	3.07e-08	3.07e-08	3.07e-08	3.07e-08	284.085	81.3596	0.286392	-1.80394	0.0149206	1.19756	down
neg_249	Tris(2-ethylhexyl) phosphate	120655	80271	124928	51035	61937.4	74763.5	91961.8	66997.2	98672.6	94335.9	120655	80271	124928	51035	61937.4	74763.5	91961.8	66997.2	98672.6	94335.9	18123.3	29913.6	86911.1	29010.1	43759.8	31009.1	62443.4	64076.6	22275.2	16069	18123.3	29913.6	86911.1	43759.8	31009.1	29010.1	22275.2	16069	62443.4	64076.6	86555.8	40359.1	0.466279	-1.10074	0.000408424	1.36144	down
neg_251	3-Methoxy-2-[(5-methylidene-4-pentylpyrrol-2-ylidene)methyl]-5-(1H-pyrrol-2-yl)-1H-pyrrole	3.07e-08	3.07e-08	2408.49	3.07e-08	3.07e-08	2252.11	3.07e-08	3.07e-08	3.07e-08	16.756	3.07e-08	3.07e-08	2408.49	3.07e-08	3.07e-08	2252.11	3.07e-08	3.07e-08	3.07e-08	16.756	4603.64	4997.81	3.07e-08	6223.29	3.07e-08	6054.01	1743.92	2919.86	5026.66	4057.54	4603.64	4997.81	3.07e-08	3.07e-08	6054.01	6223.29	5026.66	4057.54	1743.92	2919.86	467.735	3562.67	7.61685	2.9292	0.0020513	1.50629	up
neg_253	Netilmicin	43.3339	139.306	306.352	58.6779	28.9905	90.208	106	114.618	55.7621	67.6375	43.3339	139.306	306.352	58.6779	28.9905	90.208	106	114.618	55.7621	67.6375	94.7655	44.726	51.8095	7.77037	54.8219	48.0873	45.3491	63.1802	24.8188	5.12107	94.7655	44.726	51.8095	54.8219	48.0873	7.77037	24.8188	5.12107	45.3491	63.1802	101.089	44.045	0.435706	-1.19857	0.0553843	0.924061	unchanged
neg_254	Momorcharaside B	3.07e-08	3.07e-08	346.26	3.07e-08	3.07e-08	255.704	3.07e-08	3.07e-08	3.07e-08	3.07e-08	3.07e-08	3.07e-08	346.26	3.07e-08	3.07e-08	255.704	3.07e-08	3.07e-08	3.07e-08	3.07e-08	2117.47	2270.04	3.07e-08	2822.3	3.07e-08	2649.77	156.754	271.544	2210.37	1831.8	2117.47	2270.04	3.07e-08	3.07e-08	2649.77	2822.3	2210.37	1831.8	156.754	271.544	60.1964	1433	23.8055	4.57322	0.00493349	1.44362	up
neg_255	Wyerone	3.07e-08	439.321	638.546	3.07e-08	3.07e-08	368.21	3.07e-08	3.07e-08	3.07e-08	3.07e-08	3.07e-08	439.321	638.546	3.07e-08	3.07e-08	368.21	3.07e-08	3.07e-08	3.07e-08	3.07e-08	181.281	180.051	3.07e-08	92.1871	3.07e-08	325.903	243.674	405.387	326.227	158.436	181.281	180.051	3.07e-08	3.07e-08	325.903	92.1871	326.227	158.436	243.674	405.387	144.608	191.315	1.32299	0.403802	0.60363	0.263461	unchanged
neg_256	PA(14:0/6 keto-PGF1alpha)	3.07e-08	3.07e-08	189.09	3.07e-08	3.07e-08	139.478	3.07e-08	3.07e-08	3.07e-08	3.07e-08	3.07e-08	3.07e-08	189.09	3.07e-08	3.07e-08	139.478	3.07e-08	3.07e-08	3.07e-08	3.07e-08	986.473	1047.99	3.07e-08	1296.91	3.07e-08	1221.71	87.1964	156.215	991.613	822.746	986.473	1047.99	3.07e-08	3.07e-08	1221.71	1296.91	991.613	822.746	87.1964	156.215	32.8567	661.085	20.1202	4.33058	0.00473327	1.45144	up
neg_257	Arbaprostil	3.07e-08	3.07e-08	83.3136	3.07e-08	3.07e-08	66.2271	3.07e-08	3.07e-08	3.07e-08	3.07e-08	3.07e-08	3.07e-08	83.3136	3.07e-08	3.07e-08	66.2271	3.07e-08	3.07e-08	3.07e-08	3.07e-08	428.286	501.288	3.07e-08	543.119	3.07e-08	545.439	43.6393	100.064	449.376	396.117	428.286	501.288	3.07e-08	3.07e-08	545.439	543.119	449.376	396.117	43.6393	100.064	14.9541	300.733	20.1104	4.32987	0.00380308	1.47287	up
neg_258	5,6-Dihydroxyprostaglandin F1a	3.07e-08	3.07e-08	26.1283	3.07e-08	3.07e-08	28.9787	3.07e-08	3.07e-08	3.07e-08	3.07e-08	3.07e-08	3.07e-08	26.1283	3.07e-08	3.07e-08	28.9787	3.07e-08	3.07e-08	3.07e-08	3.07e-08	229.748	256.51	3.07e-08	301.2	3.07e-08	283.256	7.63159	36.6016	225.719	220.967	229.748	256.51	3.07e-08	3.07e-08	283.256	301.2	225.719	220.967	7.63159	36.6016	5.5107	156.163	28.3382	4.82468	0.0046768	1.44983	up
neg_261	3b-Allotetrahydrocortisol	0.0356437	0.591527	3.07e-08	0.697328	1.66416	3.07e-08	3.25408	23.532	1.10961	0.122647	0.0356437	0.591527	3.07e-08	0.697328	1.66416	3.07e-08	3.25408	23.532	1.10961	0.122647	4478.89	5451.41	6.29381	6375.37	1.00312	6952.53	3.07e-08	3.07e-08	6099.66	5271.33	4478.89	5451.41	6.29381	1.00312	6952.53	6375.37	6099.66	5271.33	3.07e-08	3.07e-08	3.1007	3463.65	1117.05	10.1255	0.00586997	1.39509	up
neg_271	Threonylleucine	743.082	352.915	3.07e-08	554.347	482.664	3.07e-08	512.219	447.14	573.916	723.882	743.082	352.915	3.07e-08	554.347	482.664	3.07e-08	512.219	447.14	573.916	723.882	3.07e-08	3.07e-08	857.852	3.07e-08	510.315	3.07e-08	3.07e-08	3.07e-08	3.07e-08	3.07e-08	3.07e-08	3.07e-08	857.852	510.315	3.07e-08	3.07e-08	3.07e-08	3.07e-08	3.07e-08	3.07e-08	439.017	136.817	0.311644	-1.68203	0.027082	1.0912	down
neg_273	Methyl 2-(10-heptadecenyl)-6-hydroxybenzoate	272.049	84.922	272.703	128.676	76.1007	152.007	185.903	252.415	219.136	177.814	272.049	84.922	272.703	128.676	76.1007	152.007	185.903	252.415	219.136	177.814	1890.39	2328.3	360.195	2714.29	147.335	2765.58	115.875	200.484	2538.09	2052.87	1890.39	2328.3	360.195	147.335	2765.58	2714.29	2538.09	2052.87	115.875	200.484	182.173	1511.34	8.2962	3.05245	0.00542836	1.4185	up
neg_281	N-Linoleoyl Tryptophan	448650	126110	1.04306e+06	90033	93388.6	691731	148214	355753	202298	131721	448650	126110	1.04306e+06	90033	93388.6	691731	148214	355753	202298	131721	17530.1	142565	678456	101442	438841	30338.2	85259.9	573788	166945	21730.2	17530.1	142565	678456	438841	30338.2	101442	166945	21730.2	85259.9	573788	333096	225689	0.677552	-0.561597	0.407322	0.401042	unchanged
neg_292	1,5-Dihydro-7-(1-piperidinyl)-imidazo(2,1-b)quinazolin-2(3H)-one	56.3406	45.1504	3.07e-08	67.8147	50.8179	3.07e-08	42.412	38.3473	50.9233	57.2703	56.3406	45.1504	3.07e-08	67.8147	50.8179	3.07e-08	42.412	38.3473	50.9233	57.2703	3.07e-08	3.07e-08	52.604	3.07e-08	60.5289	3.07e-08	3.07e-08	3.07e-08	3.07e-08	3.07e-08	3.07e-08	3.07e-08	52.604	60.5289	3.07e-08	3.07e-08	3.07e-08	3.07e-08	3.07e-08	3.07e-08	40.9077	11.3133	0.276557	-1.85435	0.0114921	1.31197	down
neg_293	9-Hydroxy-7-megastigmen-3-one glucoside	83.3429	61.0947	3.07e-08	114.639	84.4032	3.07e-08	64.4824	57.0591	70.7174	63.2383	83.3429	61.0947	3.07e-08	114.639	84.4032	3.07e-08	64.4824	57.0591	70.7174	63.2383	3.07e-08	3.07e-08	60.9223	3.07e-08	78.1915	3.07e-08	3.07e-08	3.07e-08	3.07e-08	3.07e-08	3.07e-08	3.07e-08	60.9223	78.1915	3.07e-08	3.07e-08	3.07e-08	3.07e-08	3.07e-08	3.07e-08	59.8977	13.9114	0.232252	-2.10623	0.00591008	1.38213	down
neg_299	CDP-DG(i-20:0/18:1(12Z)-2OH(9,10))	3.07e-08	1678.78	4.40305	3.07e-08	506.746	28.0762	3.07e-08	11.7518	259.97	880.893	3.07e-08	1678.78	4.40305	3.07e-08	506.746	28.0762	3.07e-08	11.7518	259.97	880.893	812.483	360.771	383.036	736.311	434.09	1180.5	1646.21	635.846	134.204	205.705	812.483	360.771	383.036	434.09	1180.5	736.311	134.204	205.705	1646.21	635.846	337.062	652.915	1.93708	0.95388	0.186809	0.680068	unchanged
neg_3	2-Hydroxy-1,4-benzoquinone	3.07e-08	11.3172	1.06208	3.07e-08	0.224018	3.07e-08	3.07e-08	3.07e-08	3.07e-08	3.07e-08	3.07e-08	11.3172	1.06208	3.07e-08	0.224018	3.07e-08	3.07e-08	3.07e-08	3.07e-08	3.07e-08	3.07e-08	3.07e-08	3.07e-08	3.07e-08	3.07e-08	0.875817	3.07e-08	3.07e-08	1.3239	3.07e-08	3.07e-08	3.07e-08	3.07e-08	3.07e-08	0.875817	3.07e-08	1.3239	3.07e-08	3.07e-08	3.07e-08	1.26033	0.219971	0.174535	-2.51841	0.381395	0.523476	unchanged
neg_302	Benzyl edta	91.1633	315.508	3.07e-08	393.006	345.752	3.07e-08	175.467	137.234	185.491	203.939	91.1633	315.508	3.07e-08	393.006	345.752	3.07e-08	175.467	137.234	185.491	203.939	3.07e-08	3.07e-08	147.178	3.07e-08	218.125	3.07e-08	41.9273	3.07e-08	3.07e-08	3.07e-08	3.07e-08	3.07e-08	147.178	218.125	3.07e-08	3.07e-08	3.07e-08	3.07e-08	41.9273	3.07e-08	184.756	40.7231	0.220415	-2.1817	0.0112029	1.37783	down
neg_305	sn-Glycerol 3-phosphate	216.194	201.059	2743.43	133.727	197.723	1764.05	215.852	256.97	105.469	236.135	216.194	201.059	2743.43	133.727	197.723	1764.05	215.852	256.97	105.469	236.135	3.07e-08	1.17523	176.687	3.07e-08	177.458	3.07e-08	1085.46	1804.25	0.694832	3.07e-08	3.07e-08	1.17523	176.687	177.458	3.07e-08	3.07e-08	0.694832	3.07e-08	1085.46	1804.25	607.061	324.572	0.534662	-0.9033	0.425109	0.347593	unchanged
neg_306	p-Toluenesulfonic acid	416.004	473.501	3337.9	381.299	440.354	2317.25	345.686	352.595	427.31	542.49	416.004	473.501	3337.9	381.299	440.354	2317.25	345.686	352.595	427.31	542.49	3.07e-08	3.07e-08	463.317	3.07e-08	417.861	3.07e-08	1433.39	2394.88	3.07e-08	3.07e-08	3.07e-08	3.07e-08	463.317	417.861	3.07e-08	3.07e-08	3.07e-08	3.07e-08	1433.39	2394.88	903.439	470.945	0.52128	-0.93987	0.315962	0.463322	unchanged
neg_308	(+)-Galeon	3.07e-08	10.2528	3.07e-08	3.07e-08	2.23496	5.4927	3.07e-08	3.07e-08	3.07e-08	5.03827	3.07e-08	10.2528	3.07e-08	3.07e-08	2.23496	5.4927	3.07e-08	3.07e-08	3.07e-08	5.03827	358.329	224.384	3.07e-08	479.626	3.07e-08	409.887	3.07e-08	8.52081	386.231	241.071	358.329	224.384	3.07e-08	3.07e-08	409.887	479.626	386.231	241.071	3.07e-08	8.52081	2.30187	210.805	91.5798	6.51696	0.0079551	1.36924	up
neg_316	Pratenol A	3.07e-08	3.07e-08	3.07e-08	3.07e-08	3.07e-08	3.07e-08	3.07e-08	3.07e-08	3.07e-08	3.07e-08	3.07e-08	3.07e-08	3.07e-08	3.07e-08	3.07e-08	3.07e-08	3.07e-08	3.07e-08	3.07e-08	3.07e-08	3.07e-08	3.07e-08	3.07e-08	3.07e-08	28.7485	2720.11	3.07e-08	3.07e-08	3.07e-08	3.07e-08	3.07e-08	3.07e-08	3.07e-08	28.7485	2720.11	3.07e-08	3.07e-08	3.07e-08	3.07e-08	3.07e-08	3.07e-08	274.886	8943110615	33.0581	0.338106	0.54154	unchanged
neg_317	Propylene glycol alginate	11.2789	69.1914	3.07e-08	50.4049	97.226	3.07e-08	39.095	31.7338	46.1319	41.8996	11.2789	69.1914	3.07e-08	50.4049	97.226	3.07e-08	39.095	31.7338	46.1319	41.8996	3.07e-08	3.07e-08	30.3243	3.07e-08	41.2715	3.07e-08	3.07e-08	3.07e-08	3.07e-08	3.07e-08	3.07e-08	3.07e-08	30.3243	41.2715	3.07e-08	3.07e-08	3.07e-08	3.07e-08	3.07e-08	3.07e-08	38.6961	7.15958	0.18502	-2.43424	0.0116137	1.29728	down
neg_322	Metreton	145.772	387.503	3.07e-08	377.663	503.114	4.90239	234.478	182.065	213.346	201.583	145.772	387.503	3.07e-08	377.663	503.114	4.90239	234.478	182.065	213.346	201.583	3.07e-08	3.07e-08	126.599	3.07e-08	264.202	3.07e-08	62.7456	3.07e-08	3.07e-08	3.07e-08	3.07e-08	3.07e-08	126.599	264.202	3.07e-08	3.07e-08	3.07e-08	3.07e-08	62.7456	3.07e-08	225.043	45.3547	0.201538	-2.31088	0.0080501	1.36708	down
neg_327	Thiamine	3.07e-08	3.07e-08	3.07e-08	3.07e-08	3.07e-08	3.07e-08	3.07e-08	3.07e-08	3.07e-08	3.07e-08	3.07e-08	3.07e-08	3.07e-08	3.07e-08	3.07e-08	3.07e-08	3.07e-08	3.07e-08	3.07e-08	3.07e-08	212.743	101.938	3.07e-08	294.924	3.07e-08	186.385	3.07e-08	3.07e-08	189.407	135.266	212.743	101.938	3.07e-08	3.07e-08	186.385	294.924	189.407	135.266	3.07e-08	3.07e-08	3.07e-08	112.066	3645961707	31.7637	0.00974222	1.34983	up
neg_328	S-(N,N-Diethylcarbamoyl)glutathione	3.07e-08	3.07e-08	13.9842	3.07e-08	3.07e-08	10.4524	3.07e-08	3.07e-08	3.07e-08	3.07e-08	3.07e-08	3.07e-08	13.9842	3.07e-08	3.07e-08	10.4524	3.07e-08	3.07e-08	3.07e-08	3.07e-08	185.493	169.648	3.07e-08	206.094	3.07e-08	178.467	13.9783	26.0376	224.113	192.177	185.493	169.648	3.07e-08	3.07e-08	178.467	206.094	224.113	192.177	13.9783	26.0376	2.44366	119.601	48.9434	5.61304	0.00378238	1.44169	up
neg_339	Floxuridine	3.07e-08	3.07e-08	3.07e-08	3.07e-08	3.07e-08	3.07e-08	3.07e-08	3.07e-08	3.07e-08	3.07e-08	3.07e-08	3.07e-08	3.07e-08	3.07e-08	3.07e-08	3.07e-08	3.07e-08	3.07e-08	3.07e-08	3.07e-08	254.557	157.795	3.07e-08	215.075	3.07e-08	108.79	3.07e-08	3.07e-08	116.539	70.7249	254.557	157.795	3.07e-08	3.07e-08	108.79	215.075	116.539	70.7249	3.07e-08	3.07e-08	3.07e-08	92.3481	3004447958	31.4845	0.0132143	1.34064	up
neg_342	1-Hydroxyepiacorone	3.07e-08	3.07e-08	3.07e-08	3.07e-08	3.07e-08	3.07e-08	3.07e-08	3.07e-08	3.07e-08	3.07e-08	3.07e-08	3.07e-08	3.07e-08	3.07e-08	3.07e-08	3.07e-08	3.07e-08	3.07e-08	3.07e-08	3.07e-08	77.4618	3.07e-08	3.07e-08	3.07e-08	3.07e-08	3.07e-08	3.07e-08	3.07e-08	3.07e-08	3.07e-08	77.4618	3.07e-08	3.07e-08	3.07e-08	3.07e-08	3.07e-08	3.07e-08	3.07e-08	3.07e-08	3.07e-08	3.07e-08	7.74618	2.52014e+08	27.9089	0.343436	0.565455	unchanged
neg_355	Neopterin	78.2348	267.798	3.07e-08	190.308	339.152	5.32074	144.546	118.544	155.855	175.134	78.2348	267.798	3.07e-08	190.308	339.152	5.32074	144.546	118.544	155.855	175.134	3.07e-08	3.07e-08	144.443	3.07e-08	178.289	3.07e-08	25.8065	3.07e-08	3.07e-08	3.07e-08	3.07e-08	3.07e-08	144.443	178.289	3.07e-08	3.07e-08	3.07e-08	3.07e-08	25.8065	3.07e-08	147.489	34.8538	0.236314	-2.08122	0.0125195	1.28309	down
neg_357	Olaquindox	3.07e-08	3.07e-08	3.07e-08	3.07e-08	0.0302284	3.07e-08	0.0191782	3.07e-08	3.07e-08	3.07e-08	3.07e-08	3.07e-08	3.07e-08	3.07e-08	0.0302284	3.07e-08	0.0191782	3.07e-08	3.07e-08	3.07e-08	135.662	111.189	3.07e-08	194.137	0.0350195	168.23	3.07e-08	3.07e-08	156.419	139.373	135.662	111.189	3.07e-08	0.0350195	168.23	194.137	156.419	139.373	3.07e-08	3.07e-08	0.00494068	90.5045	18318.2	14.161	0.00628976	1.39163	up
neg_358	3- Acetylphenol sulfate	71.9009	89.6714	264.553	84.1002	82.0289	247.545	69.2207	56.5482	73.7966	111.466	71.9009	89.6714	264.553	84.1002	82.0289	247.545	69.2207	56.5482	73.7966	111.466	3.07e-08	3.07e-08	74.1526	3.07e-08	70.681	3.07e-08	187.512	286.075	3.07e-08	3.07e-08	3.07e-08	3.07e-08	74.1526	70.681	3.07e-08	3.07e-08	3.07e-08	3.07e-08	187.512	286.075	115.083	61.8421	0.537369	-0.896016	0.19638	0.624456	unchanged
neg_378	Sagopilone	3.07e-08	81.5017	263.149	1.67865	229.777	485.902	34.9216	24.7677	128.927	211.252	3.07e-08	81.5017	263.149	1.67865	229.777	485.902	34.9216	24.7677	128.927	211.252	605.823	232.63	321.376	591.905	121.915	396.307	281.298	199.597	3.07e-08	317.022	605.823	232.63	321.376	121.915	396.307	591.905	3.07e-08	317.022	281.298	199.597	146.188	306.787	2.09859	1.06942	0.0532349	1.10015	unchanged
neg_382	Clocinnamox	51.1017	291.296	3.07e-08	164.737	376.617	4.50608	114.928	101.631	135.986	140.432	51.1017	291.296	3.07e-08	164.737	376.617	4.50608	114.928	101.631	135.986	140.432	3.07e-08	3.07e-08	126.172	3.07e-08	204.294	3.07e-08	38.2259	3.07e-08	3.07e-08	3.07e-08	3.07e-08	3.07e-08	126.172	204.294	3.07e-08	3.07e-08	3.07e-08	3.07e-08	38.2259	3.07e-08	138.123	36.8691	0.266929	-1.90547	0.0358631	1.13274	down
neg_385	Histidinyl-Histidine	3.07e-08	10.1666	3.00859	3.07e-08	76.0377	3.715	3.07e-08	11.6577	3.07e-08	43.5816	3.07e-08	10.1666	3.00859	3.07e-08	76.0377	3.715	3.07e-08	11.6577	3.07e-08	43.5816	5.51973	114.269	3.07e-08	12.6144	5.04079	15.5871	42.1334	3.07e-08	3.07e-08	33.2134	5.51973	114.269	3.07e-08	5.04079	15.5871	12.6144	3.07e-08	33.2134	42.1334	3.07e-08	14.8167	22.8378	1.54135	0.624196	0.566619	0.423591	unchanged
neg_388	Epigallocatechin Gallate	3.07e-08	3.07e-08	3.07e-08	3.07e-08	3.07e-08	3.07e-08	3.07e-08	3.07e-08	3.07e-08	3.07e-08	3.07e-08	3.07e-08	3.07e-08	3.07e-08	3.07e-08	3.07e-08	3.07e-08	3.07e-08	3.07e-08	3.07e-08	3.07e-08	3.07e-08	3.07e-08	3.07e-08	188.747	14302.5	3.07e-08	3.07e-08	3.07e-08	3.07e-08	3.07e-08	3.07e-08	3.07e-08	188.747	14302.5	3.07e-08	3.07e-08	3.07e-08	3.07e-08	3.07e-08	3.07e-08	1449.13	47145873131	35.4564	0.336796	0.541812	unchanged
neg_404	Pugnac	3.07e-08	1.50173	3.07e-08	3.07e-08	1.0818	3.07e-08	3.07e-08	3.07e-08	0.585174	3.07e-08	3.07e-08	1.50173	3.07e-08	3.07e-08	1.0818	3.07e-08	3.07e-08	3.07e-08	0.585174	3.07e-08	165.436	134.548	3.07e-08	214.024	3.07e-08	105.434	3.07e-08	3.07e-08	176.887	148.461	165.436	134.548	3.07e-08	3.07e-08	105.434	214.024	176.887	148.461	3.07e-08	3.07e-08	0.31687	94.479	298.163	8.21996	0.00710371	1.36821	up
neg_407	2-Hydroxyestrone	1.91853	33.7114	2.21776	37.4882	7.81361	5.19064	69.7745	4.07879	46.4084	52.9598	1.91853	33.7114	2.21776	37.4882	7.81361	5.19064	69.7745	4.07879	46.4084	52.9598	40.3515	21.0499	3.65181	3.07e-08	6.08121	3.07e-08	27.5011	14.0853	82.3205	44.2736	40.3515	21.0499	3.65181	6.08121	3.07e-08	3.07e-08	82.3205	44.2736	27.5011	14.0853	26.1562	23.9315	0.914947	-0.12824	0.847661	0.324121	unchanged
neg_410	butenoylcarnitine	3.07e-08	3.07e-08	3.07e-08	3.07e-08	3.07e-08	3.07e-08	3.07e-08	3.07e-08	3.07e-08	3.07e-08	3.07e-08	3.07e-08	3.07e-08	3.07e-08	3.07e-08	3.07e-08	3.07e-08	3.07e-08	3.07e-08	3.07e-08	3.07e-08	3.07e-08	3.07e-08	3.07e-08	3.07e-08	3.07e-08	3.07e-08	3.07e-08	3.07e-08	3.07e-08	3.07e-08	3.07e-08	3.07e-08	3.07e-08	3.07e-08	3.07e-08	3.07e-08	3.07e-08	3.07e-08	3.07e-08	3.07e-08	3.07e-08	1	0	1	0	unchanged
neg_411	Gallocatechin 3'-gallate	3.07e-08	3.07e-08	15.6839	3.07e-08	3.07e-08	3.07e-08	3.07e-08	3.07e-08	3.07e-08	3.07e-08	3.07e-08	3.07e-08	15.6839	3.07e-08	3.07e-08	3.07e-08	3.07e-08	3.07e-08	3.07e-08	3.07e-08	3.07e-08	3.07e-08	3.07e-08	3.07e-08	98.588	34577.6	3.07e-08	3.07e-08	3.07e-08	3.07e-08	3.07e-08	3.07e-08	3.07e-08	98.588	34577.6	3.07e-08	3.07e-08	3.07e-08	3.07e-08	3.07e-08	1.56839	3467.62	2210.94	11.1104	0.342196	0.54052	unchanged
neg_412	Zidovudine	44.4958	177.798	3.07e-08	116.548	200.763	3.07e-08	79.5461	71.2808	83.6262	76.0438	44.4958	177.798	3.07e-08	116.548	200.763	3.07e-08	79.5461	71.2808	83.6262	76.0438	3.07e-08	3.07e-08	67.8629	3.07e-08	134.598	3.07e-08	11.1808	3.07e-08	3.07e-08	3.07e-08	3.07e-08	3.07e-08	67.8629	134.598	3.07e-08	3.07e-08	3.07e-08	3.07e-08	11.1808	3.07e-08	85.0101	21.3641	0.251313	-1.99244	0.0231116	1.23065	down
neg_413	Penbutolol	0.976068	11.9404	3.07e-08	7.12686	19.3078	18.3169	4.20634	0.804715	3.07e-08	2.01049	0.976068	11.9404	3.07e-08	7.12686	19.3078	18.3169	4.20634	0.804715	3.07e-08	2.01049	13.1536	20.4528	3.07e-08	0.692373	1.2931	0.964241	3.07e-08	3.07e-08	41.4583	57.7349	13.1536	20.4528	3.07e-08	1.2931	0.964241	0.692373	41.4583	57.7349	3.07e-08	3.07e-08	6.46896	13.5749	2.09847	1.06934	0.325884	0.372591	unchanged
neg_415	Austdiol	21.5084	33.9892	3.07e-08	32.6366	36.3482	3.07e-08	11.5364	18.9559	25.6468	25.0518	21.5084	33.9892	3.07e-08	32.6366	36.3482	3.07e-08	11.5364	18.9559	25.6468	25.0518	3.07e-08	3.07e-08	25.9831	3.07e-08	38.2435	3.07e-08	3.07e-08	3.07e-08	3.07e-08	3.07e-08	3.07e-08	3.07e-08	25.9831	38.2435	3.07e-08	3.07e-08	3.07e-08	3.07e-08	3.07e-08	3.07e-08	20.5673	6.42267	0.312275	-1.67911	0.0307832	1.19802	down
neg_417	Desidustat	3.07e-08	3.07e-08	3.07e-08	3.07e-08	3.07e-08	3.07e-08	3.07e-08	3.07e-08	3.07e-08	3.07e-08	3.07e-08	3.07e-08	3.07e-08	3.07e-08	3.07e-08	3.07e-08	3.07e-08	3.07e-08	3.07e-08	3.07e-08	150.867	153.881	3.07e-08	221.979	3.07e-08	185.856	3.07e-08	3.07e-08	179.848	177.981	150.867	153.881	3.07e-08	3.07e-08	185.856	221.979	179.848	177.981	3.07e-08	3.07e-08	3.07e-08	107.041	3482475639	31.6975	0.00577545	1.40017	up
neg_418	7-O-Succinyl macrolactin A	3.07e-08	3.07e-08	20.6092	3.07e-08	3.07e-08	17.4079	3.07e-08	3.07e-08	3.07e-08	3.07e-08	3.07e-08	3.07e-08	20.6092	3.07e-08	3.07e-08	17.4079	3.07e-08	3.07e-08	3.07e-08	3.07e-08	109.341	116.407	3.07e-08	110.913	3.07e-08	57.6969	25.6947	6.92161	141.62	120.423	109.341	116.407	3.07e-08	3.07e-08	57.6969	110.913	141.62	120.423	25.6947	6.92161	3.80171	68.9017	18.1239	4.17982	0.00543285	1.37436	up
neg_423	N-Stearoyl Tryptophan	2.64092	45.5495	37.6637	10.0729	66.9588	104.049	11.1808	19.4155	3.07e-08	4.58117	2.64092	45.5495	37.6637	10.0729	66.9588	104.049	11.1808	19.4155	3.07e-08	4.58117	30.0965	26.9751	7.77209	1.72828	12.2957	9.69183	13.8253	7.20404	35.9695	69.2613	30.0965	26.9751	7.77209	12.2957	9.69183	1.72828	35.9695	69.2613	13.8253	7.20404	30.2112	21.482	0.711059	-0.491958	0.494456	0.325028	unchanged
neg_424	loganate	3.07e-08	3.07e-08	3.07e-08	3.07e-08	3.07e-08	3.07e-08	3.07e-08	3.07e-08	3.07e-08	3.07e-08	3.07e-08	3.07e-08	3.07e-08	3.07e-08	3.07e-08	3.07e-08	3.07e-08	3.07e-08	3.07e-08	3.07e-08	191.833	173.611	3.07e-08	261.982	3.07e-08	176.779	3.07e-08	3.07e-08	223.013	202.217	191.833	173.611	3.07e-08	3.07e-08	176.779	261.982	223.013	202.217	3.07e-08	3.07e-08	3.07e-08	122.944	3999838094	31.8973	0.00595572	1.3907	up
neg_430	Moroxydine	65.1781	60.7136	1174.05	47.3655	75.2934	128.729	44.5359	89.835	51.0161	194.565	65.1781	60.7136	1174.05	47.3655	75.2934	128.729	44.5359	89.835	51.0161	194.565	127.32	46.477	45.3256	36.2868	65.1111	56.1106	953.359	225.366	42.7654	113.995	127.32	46.477	45.3256	65.1111	56.1106	36.2868	42.7654	113.995	953.359	225.366	193.129	171.212	0.886516	-0.173781	0.878601	0.00771823	unchanged
neg_432	N-Docosahexaenoyl Lysine	0.962779	12.8295	1.63194	45.1396	12.7973	2.81851	36.9539	1.11465	26.784	31.9984	0.962779	12.8295	1.63194	45.1396	12.7973	2.81851	36.9539	1.11465	26.784	31.9984	24.0905	25.1535	5.31003	3.07e-08	3.07e-08	3.07e-08	9.76366	3.07e-08	71.8953	54.2705	24.0905	25.1535	5.31003	3.07e-08	3.07e-08	3.07e-08	71.8953	54.2705	9.76366	3.07e-08	17.3031	19.0484	1.10087	0.138639	0.858259	0.149983	unchanged
neg_435	Cbhcy	83.3887	136.769	3.07e-08	97.4888	127.754	3.07e-08	84.9446	106.068	115.948	115.979	83.3887	136.769	3.07e-08	97.4888	127.754	3.07e-08	84.9446	106.068	115.948	115.979	3.07e-08	3.07e-08	119.397	3.07e-08	136.417	3.07e-08	3.70337	3.07e-08	3.07e-08	3.07e-08	3.07e-08	3.07e-08	119.397	136.417	3.07e-08	3.07e-08	3.07e-08	3.07e-08	3.70337	3.07e-08	86.8341	25.9517	0.298866	-1.74243	0.0164607	1.24301	down
neg_436	Xanthohumol C	31.0808	25.6618	3.07e-08	32.7786	31.8734	3.07e-08	21.0462	20.9037	23.0257	16.0465	31.0808	25.6618	3.07e-08	32.7786	31.8734	3.07e-08	21.0462	20.9037	23.0257	16.0465	3.07e-08	3.07e-08	19.4924	3.07e-08	29.3181	3.07e-08	3.07e-08	3.07e-08	3.07e-08	3.07e-08	3.07e-08	3.07e-08	19.4924	29.3181	3.07e-08	3.07e-08	3.07e-08	3.07e-08	3.07e-08	3.07e-08	20.2417	4.88105	0.241139	-2.05206	0.00702032	1.3358	down
neg_437	3alpha,7alpha,12alpha-Trihydroxy-5beta-cholestan-26-al	3.07e-08	4.84095	3.07e-08	28.4707	6.86108	3.07e-08	21.0436	0.580367	13.2996	19.1125	3.07e-08	4.84095	3.07e-08	28.4707	6.86108	3.07e-08	21.0436	0.580367	13.2996	19.1125	21.6226	37.8286	3.07e-08	1.70693	3.07e-08	3.07e-08	8.77227	3.07e-08	70.3548	70.2021	21.6226	37.8286	3.07e-08	3.07e-08	3.07e-08	1.70693	70.3548	70.2021	8.77227	3.07e-08	9.42087	21.0487	2.23426	1.1598	0.253417	0.378946	unchanged
neg_438	Lymecycline	26.9404	135.667	3.07e-08	97.8584	137.746	3.07e-08	61.6172	63.504	67.3046	57.4595	26.9404	135.667	3.07e-08	97.8584	137.746	3.07e-08	61.6172	63.504	67.3046	57.4595	3.07e-08	3.07e-08	50.5909	3.07e-08	96.4424	3.07e-08	4.94623	3.07e-08	3.07e-08	3.07e-08	3.07e-08	3.07e-08	50.5909	96.4424	3.07e-08	3.07e-08	3.07e-08	3.07e-08	4.94623	3.07e-08	64.8097	15.198	0.234501	-2.09233	0.016722	1.29022	down
neg_440	Quinic acid	3.07e-08	3.07e-08	3.07e-08	3.07e-08	3.07e-08	3.07e-08	3.07e-08	3.07e-08	3.07e-08	3.07e-08	3.07e-08	3.07e-08	3.07e-08	3.07e-08	3.07e-08	3.07e-08	3.07e-08	3.07e-08	3.07e-08	3.07e-08	3.07e-08	3.07e-08	3.07e-08	3.07e-08	3.07e-08	3.07e-08	3.07e-08	3.07e-08	3.07e-08	3.07e-08	3.07e-08	3.07e-08	3.07e-08	3.07e-08	3.07e-08	3.07e-08	3.07e-08	3.07e-08	3.07e-08	3.07e-08	3.07e-08	3.07e-08	1	0	1	0	unchanged
neg_447	geldanamycin	3.07e-08	3.07e-08	18.0646	3.07e-08	3.07e-08	3.07e-08	3.07e-08	3.07e-08	3.07e-08	3.07e-08	3.07e-08	3.07e-08	18.0646	3.07e-08	3.07e-08	3.07e-08	3.07e-08	3.07e-08	3.07e-08	3.07e-08	95.0586	86.1708	3.07e-08	106.951	3.07e-08	92.3666	30.2353	13.2635	116.418	96.494	95.0586	86.1708	3.07e-08	3.07e-08	92.3666	106.951	116.418	96.494	30.2353	13.2635	1.80646	63.6958	35.2599	5.13996	0.00236631	1.5038	up
neg_451	CPA(18:0/0:0)	3.07e-08	195.257	27.1768	2.52658	82.6317	34.7967	6.35108	4.97486	3.37885	12.458	3.07e-08	195.257	27.1768	2.52658	82.6317	34.7967	6.35108	4.97486	3.37885	12.458	91.4884	96.9303	3.07e-08	70.5933	20.7752	40.5594	354.207	59.8329	89.5711	15.1788	91.4884	96.9303	3.07e-08	20.7752	40.5594	70.5933	89.5711	15.1788	354.207	59.8329	36.9552	83.9137	2.27069	1.18313	0.227504	0.669369	unchanged
neg_453	Allylisopropylacetamide	263.88	42.2351	524.116	482.362	76.4981	164.208	364.875	258.034	347.722	264.54	263.88	42.2351	524.116	482.362	76.4981	164.208	364.875	258.034	347.722	264.54	8.67025	84.9369	161.915	6.08305	178.705	2.6892	232.542	258.622	34.8814	5.73769	8.67025	84.9369	161.915	178.705	2.6892	6.08305	34.8814	5.73769	232.542	258.622	278.847	97.4782	0.349576	-1.51632	0.00786281	1.29701	down
neg_462	Biflorin	3.07e-08	3.07e-08	3.07e-08	3.07e-08	3.07e-08	3.07e-08	3.07e-08	3.07e-08	3.07e-08	3.07e-08	3.07e-08	3.07e-08	3.07e-08	3.07e-08	3.07e-08	3.07e-08	3.07e-08	3.07e-08	3.07e-08	3.07e-08	89.7874	83.342	3.07e-08	119.348	3.07e-08	140.729	3.07e-08	3.07e-08	113.261	115.7	89.7874	83.342	3.07e-08	3.07e-08	140.729	119.348	113.261	115.7	3.07e-08	3.07e-08	3.07e-08	66.2167	2154291565	31.0046	0.0062776	1.37769	up
neg_463	N-[1-(2-Cyclopropylethyl)-6-fluoro-4-hydroxy-2-oxo-1,2-dihydroquinoline-3-carbonyl]glycine	3.07e-08	3.07e-08	2.56027	3.07e-08	3.07e-08	1.96303	3.07e-08	3.07e-08	3.07e-08	3.07e-08	3.07e-08	3.07e-08	2.56027	3.07e-08	3.07e-08	1.96303	3.07e-08	3.07e-08	3.07e-08	3.07e-08	143.155	134.4	3.07e-08	195.852	3.07e-08	241.634	3.07e-08	1.74258	159.35	142.471	143.155	134.4	3.07e-08	3.07e-08	241.634	195.852	159.35	142.471	3.07e-08	1.74258	0.45233	101.86	225.191	7.815	0.0071428	1.38403	up
neg_464	4-Ethylphenylsulfate	61.4675	105.341	94.0616	50.9205	67.9594	76.2308	69.7619	66.3891	75.3753	79.4729	61.4675	105.341	94.0616	50.9205	67.9594	76.2308	69.7619	66.3891	75.3753	79.4729	3.07e-08	3.07e-08	89.2373	3.07e-08	97.0993	3.07e-08	55.0252	73.3072	3.07e-08	3.07e-08	3.07e-08	3.07e-08	89.2373	97.0993	3.07e-08	3.07e-08	3.07e-08	3.07e-08	55.0252	73.3072	74.698	31.4669	0.421255	-1.24724	0.010621	1.33422	down
neg_465	2-[[2-[(Dimethylamino)methyl]phenyl]thio]-5-fluoroaniline	3.07e-08	3.07e-08	3.07e-08	3.07e-08	1.09722	3.07e-08	3.07e-08	3.07e-08	3.07e-08	3.07e-08	3.07e-08	3.07e-08	3.07e-08	3.07e-08	1.09722	3.07e-08	3.07e-08	3.07e-08	3.07e-08	3.07e-08	23.4757	3.07e-08	3.07e-08	3.07e-08	3.07e-08	3.07e-08	28.2514	3.07e-08	0.955735	2.82318	23.4757	3.07e-08	3.07e-08	3.07e-08	3.07e-08	3.07e-08	0.955735	2.82318	28.2514	3.07e-08	0.109722	5.5506	50.588	5.66072	0.145763	0.849415	unchanged
neg_466	Biotin sulfoxide	3.07e-08	3.07e-08	3.07e-08	3.07e-08	3.07e-08	3.07e-08	3.07e-08	3.07e-08	3.07e-08	3.07e-08	3.07e-08	3.07e-08	3.07e-08	3.07e-08	3.07e-08	3.07e-08	3.07e-08	3.07e-08	3.07e-08	3.07e-08	77.0346	80.1834	3.07e-08	108.776	3.07e-08	133.629	3.07e-08	3.07e-08	88.5036	91.4516	77.0346	80.1834	3.07e-08	3.07e-08	133.629	108.776	88.5036	91.4516	3.07e-08	3.07e-08	3.07e-08	57.9579	1885597392	30.8124	0.00670752	1.38672	up
neg_470	Coproporphyrinogen III	28.1927	141.529	3.07e-08	82.6719	131.619	3.07e-08	52.1279	57.5009	59.7059	46.0352	28.1927	141.529	3.07e-08	82.6719	131.619	3.07e-08	52.1279	57.5009	59.7059	46.0352	3.07e-08	3.07e-08	57.0934	3.07e-08	88.4204	3.07e-08	8.98438	3.07e-08	3.07e-08	3.07e-08	3.07e-08	3.07e-08	57.0934	88.4204	3.07e-08	3.07e-08	3.07e-08	3.07e-08	8.98438	3.07e-08	59.9383	15.4498	0.257762	-1.95589	0.0263312	1.20297	down
neg_471	Dihydrozeatin-7-N-glucoside	3.07e-08	3.07e-08	3.07e-08	3.07e-08	3.07e-08	3.07e-08	3.07e-08	3.07e-08	3.07e-08	3.07e-08	3.07e-08	3.07e-08	3.07e-08	3.07e-08	3.07e-08	3.07e-08	3.07e-08	3.07e-08	3.07e-08	3.07e-08	113.589	101.352	3.07e-08	162.738	3.07e-08	160.359	3.07e-08	3.07e-08	126.542	107.893	113.589	101.352	3.07e-08	3.07e-08	160.359	162.738	126.542	107.893	3.07e-08	3.07e-08	3.07e-08	77.2473	2513159227	31.2269	0.0065205	1.39684	up
neg_476	PG(i-12:0/20:5(7Z,9Z,11E,13E,17Z)-3OH(5,6,15))	3.07e-08	3.07e-08	3.07e-08	3.07e-08	3.07e-08	3.07e-08	3.07e-08	3.07e-08	3.07e-08	3.07e-08	3.07e-08	3.07e-08	3.07e-08	3.07e-08	3.07e-08	3.07e-08	3.07e-08	3.07e-08	3.07e-08	3.07e-08	97.3567	83.9433	3.07e-08	9.78023	3.07e-08	1.96908	3.07e-08	3.07e-08	331.187	242.171	97.3567	83.9433	3.07e-08	3.07e-08	1.96908	9.78023	331.187	242.171	3.07e-08	3.07e-08	3.07e-08	76.6407	2493425329	31.2155	0.07101	0.772652	unchanged
neg_480	Leustroducsin B	3.07e-08	3.07e-08	709.838	3.07e-08	3.07e-08	245.676	3.07e-08	30.99	3.07e-08	15.3649	3.07e-08	3.07e-08	709.838	3.07e-08	3.07e-08	245.676	3.07e-08	30.99	3.07e-08	15.3649	66.4042	134.722	3.07e-08	24.171	278.537	119.523	1149.84	1062.94	3.07e-08	727.803	66.4042	134.722	3.07e-08	278.537	119.523	24.171	3.07e-08	727.803	1149.84	1062.94	100.187	356.394	3.55729	1.83078	0.13182	0.707977	unchanged
neg_484	1-Oleoyl Lysophosphatidic Acid	118.56	200.209	553.898	356.913	191.916	615.487	277.213	213.976	289.25	334.032	118.56	200.209	553.898	356.913	191.916	615.487	277.213	213.976	289.25	334.032	3.07e-08	3.07e-08	199.755	3.07e-08	175.348	3.07e-08	561.272	558.757	3.07e-08	3.07e-08	3.07e-08	3.07e-08	199.755	175.348	3.07e-08	3.07e-08	3.07e-08	3.07e-08	561.272	558.757	315.145	149.513	0.474426	-1.07575	0.0792582	0.864665	unchanged
neg_485	Carbamic acid, (5-amino-1,2-dihydro-3-(4-methylphenyl)pyrido(3,4-b)pyrazin-7-yl)-, ethyl ester	3.07e-08	3.07e-08	3.07e-08	3.07e-08	3.07e-08	3.07e-08	3.07e-08	3.07e-08	3.07e-08	3.07e-08	3.07e-08	3.07e-08	3.07e-08	3.07e-08	3.07e-08	3.07e-08	3.07e-08	3.07e-08	3.07e-08	3.07e-08	44.934	22.6155	3.07e-08	3.07e-08	3.07e-08	3.07e-08	3.07e-08	3.07e-08	82.7264	98.9233	44.934	22.6155	3.07e-08	3.07e-08	3.07e-08	3.07e-08	82.7264	98.9233	3.07e-08	3.07e-08	3.07e-08	24.9199	810742810	29.5947	0.0675423	0.798897	unchanged
neg_486	Tetrahydrocorticosterone	1.14848	30.8136	10.0648	55.4249	22.1165	10.8791	51.327	7.78498	28.182	51.5894	1.14848	30.8136	10.0648	55.4249	22.1165	10.8791	51.327	7.78498	28.182	51.5894	29.5517	48.79	13.9181	3.86342	4.40449	1.30009	51.3357	16.2268	66.6202	45.9056	29.5517	48.79	13.9181	4.40449	1.30009	3.86342	66.6202	45.9056	51.3357	16.2268	26.9331	28.1916	1.04673	0.0658854	0.899072	0.138429	unchanged
neg_492	beta-D-glucosaminyl-(1->4)-beta-D-glucosamine	16.5102	124.495	3.07e-08	80.9601	138.387	3.07e-08	44.1879	67.0493	54.6123	33.3107	16.5102	124.495	3.07e-08	80.9601	138.387	3.07e-08	44.1879	67.0493	54.6123	33.3107	3.07e-08	3.07e-08	54.3913	3.07e-08	89.4468	3.07e-08	3.07e-08	3.07e-08	3.07e-08	3.07e-08	3.07e-08	3.07e-08	54.3913	89.4468	3.07e-08	3.07e-08	3.07e-08	3.07e-08	3.07e-08	3.07e-08	55.9512	14.3838	0.257078	-1.95972	0.0362565	1.14335	down
neg_494	2-Amino-4-oxo-4-alpha-hydroxy-6-(erythro-1',2',3'-trihydroxypropyl)-5,6,7,8-tetrahydroxypterin	15.3662	36.0492	180.427	24.3625	28.0265	95.1185	18.5229	16.0783	13.7718	17.7879	15.3662	36.0492	180.427	24.3625	28.0265	95.1185	18.5229	16.0783	13.7718	17.7879	3.07e-08	3.07e-08	17.7111	3.07e-08	32.7842	3.07e-08	88.2064	172.505	3.07e-08	3.07e-08	3.07e-08	3.07e-08	17.7111	32.7842	3.07e-08	3.07e-08	3.07e-08	3.07e-08	88.2064	172.505	44.551	31.1207	0.69854	-0.517586	0.593683	0.271941	unchanged
neg_495	Famprofazone	1.21597	49.3718	2.05444	67.6548	18.1203	4.63198	70.6322	4.00133	49.9698	62.6415	1.21597	49.3718	2.05444	67.6548	18.1203	4.63198	70.6322	4.00133	49.9698	62.6415	62.4637	49.1719	6.87149	3.07e-08	3.8335	3.07e-08	36.3429	3.83406	167.507	133.13	62.4637	49.1719	6.87149	3.8335	3.07e-08	3.07e-08	167.507	133.13	36.3429	3.83406	33.0294	46.3154	1.40225	0.487742	0.539006	0.0804286	unchanged
neg_496	Nicorandil	3.07e-08	3.07e-08	3.07e-08	3.07e-08	3.07e-08	3.07e-08	3.07e-08	3.07e-08	3.07e-08	3.07e-08	3.07e-08	3.07e-08	3.07e-08	3.07e-08	3.07e-08	3.07e-08	3.07e-08	3.07e-08	3.07e-08	3.07e-08	66.4967	53.4011	3.07e-08	92.7462	3.07e-08	92.9255	3.07e-08	3.07e-08	78.5502	61.9956	66.4967	53.4011	3.07e-08	3.07e-08	92.9255	92.7462	78.5502	61.9956	3.07e-08	3.07e-08	3.07e-08	44.6115	1451389053	30.4348	0.00672403	1.38509	up
neg_500	5,6-Dihydro-5'-azacytidine	23.1626	49.2272	3.07e-08	39.8834	46.6581	3.07e-08	28.1742	27.0263	30.9377	28.9597	23.1626	49.2272	3.07e-08	39.8834	46.6581	3.07e-08	28.1742	27.0263	30.9377	28.9597	3.07e-08	3.07e-08	32.0759	3.07e-08	34.2977	3.07e-08	3.07e-08	3.07e-08	3.07e-08	3.07e-08	3.07e-08	3.07e-08	32.0759	34.2977	3.07e-08	3.07e-08	3.07e-08	3.07e-08	3.07e-08	3.07e-08	27.4029	6.63736	0.242214	-2.04565	0.00783355	1.34818	down
neg_503	EPICATECHIN MONOGALLATE	3.07e-08	3.07e-08	3.07e-08	3.07e-08	3.07e-08	3.07e-08	3.07e-08	3.07e-08	3.07e-08	3.07e-08	3.07e-08	3.07e-08	3.07e-08	3.07e-08	3.07e-08	3.07e-08	3.07e-08	3.07e-08	3.07e-08	3.07e-08	76.1743	62.9093	3.07e-08	112.263	208.554	23339.4	3.07e-08	3.07e-08	104.691	90.1351	76.1743	62.9093	3.07e-08	208.554	23339.4	112.263	104.691	90.1351	3.07e-08	3.07e-08	3.07e-08	2399.42	78062454654	36.1839	0.329349	0.551109	unchanged
neg_505	2-(4-Hydroxy-1,3-thiazol-3-ium-3-yl)ethyl [2-(octadecylcarbamoyloxymethyl)oxolan-2-yl]methyl phosphate	3.07e-08	3.07e-08	3.07e-08	3.07e-08	3.07e-08	3.07e-08	3.07e-08	3.07e-08	3.07e-08	3.07e-08	3.07e-08	3.07e-08	3.07e-08	3.07e-08	3.07e-08	3.07e-08	3.07e-08	3.07e-08	3.07e-08	3.07e-08	25.1021	53.225	3.07e-08	29.9641	3.07e-08	13.1825	10.5864	3.07e-08	41.9456	55.1181	25.1021	53.225	3.07e-08	3.07e-08	13.1825	29.9641	41.9456	55.1181	10.5864	3.07e-08	3.07e-08	22.9124	7.4543e+08	29.4735	0.00843894	1.29411	up
neg_507	Alitame	3.07e-08	3.07e-08	3.07e-08	3.07e-08	3.07e-08	3.07e-08	3.07e-08	3.07e-08	3.07e-08	3.07e-08	3.07e-08	3.07e-08	3.07e-08	3.07e-08	3.07e-08	3.07e-08	3.07e-08	3.07e-08	3.07e-08	3.07e-08	36.1348	42.8425	3.07e-08	44.7265	3.07e-08	17.2157	3.07e-08	3.07e-08	27.688	53.2112	36.1348	42.8425	3.07e-08	3.07e-08	17.2157	44.7265	27.688	53.2112	3.07e-08	3.07e-08	3.07e-08	22.1819	7.21663e+08	29.4268	0.00952685	1.31931	up
neg_509	3-(5-Methylisoxazol-3-yl)-6-[(1-methyl-1H-1,2,3-triazol-4-yl)methoxy][1,2,4]triazolo[3,4-a]phthalazine	3.07e-08	3.07e-08	3.07e-08	3.07e-08	3.07e-08	3.07e-08	3.07e-08	3.07e-08	3.07e-08	3.07e-08	3.07e-08	3.07e-08	3.07e-08	3.07e-08	3.07e-08	3.07e-08	3.07e-08	3.07e-08	3.07e-08	3.07e-08	72.363	69.9495	3.07e-08	80.2349	3.07e-08	95.4524	3.07e-08	3.07e-08	76.8203	60.01	72.363	69.9495	3.07e-08	3.07e-08	95.4524	80.2349	76.8203	60.01	3.07e-08	3.07e-08	3.07e-08	45.483	1479741554	30.4627	0.00589276	1.40782	up
neg_516	17alpha-Methylestradiol	3.07e-08	84.469	3.07e-08	3.07e-08	21.4054	3.07e-08	4.72694	3.07e-08	7.04693	3.07e-08	3.07e-08	84.469	3.07e-08	3.07e-08	21.4054	3.07e-08	4.72694	3.07e-08	7.04693	3.07e-08	24.1647	11.5771	26.8237	6.44124	3.07e-08	8.87883	49.2721	24.8416	14.525	27.9643	24.1647	11.5771	26.8237	3.07e-08	8.87883	6.44124	14.525	27.9643	49.2721	24.8416	11.7648	19.4489	1.65314	0.725205	0.431545	0.386445	unchanged
neg_517	Corchorifatty acid A	26.6673	38.912	3.07e-08	31.5121	40.7291	3.07e-08	21.2259	26.2666	28.2564	24.3696	26.6673	38.912	3.07e-08	31.5121	40.7291	3.07e-08	21.2259	26.2666	28.2564	24.3696	3.07e-08	3.07e-08	24.0263	3.07e-08	31.1191	3.07e-08	3.07e-08	3.07e-08	3.07e-08	3.07e-08	3.07e-08	3.07e-08	24.0263	31.1191	3.07e-08	3.07e-08	3.07e-08	3.07e-08	3.07e-08	3.07e-08	23.7939	5.51454	0.231763	-2.10928	0.00542835	1.35587	down
neg_520	TetraHCA	2938.82	4718.5	6716.63	1821.07	3408.62	6191.05	2421.6	3206.08	1972	2916.03	2938.82	4718.5	6716.63	1821.07	3408.62	6191.05	2421.6	3206.08	1972	2916.03	2116.86	1350.27	3597.3	1984.61	2615.31	955.995	3888.92	3966.15	1402.76	1056.95	2116.86	1350.27	3597.3	2615.31	955.995	1984.61	1402.76	1056.95	3888.92	3966.15	3631.04	2293.51	0.631641	-0.662824	0.0569709	0.821957	unchanged
neg_521	10-(3,4-Dimethyl-5-pentylfuran-2-yl)decanoylcarnitine	646.907	901.256	1276.29	392.008	614.585	1117.16	505.583	674.577	481.807	652.85	646.907	901.256	1276.29	392.008	614.585	1117.16	505.583	674.577	481.807	652.85	298.994	227.058	829.326	381.582	550.407	180.5	890.839	917.778	233.571	170.796	298.994	227.058	829.326	550.407	180.5	381.582	233.571	170.796	890.839	917.778	726.302	468.085	0.644477	-0.6338	0.066472	0.793637	unchanged
neg_522	Furanofukinin	12.644	20.5717	39.0092	3.41697	19.0133	33.7905	9.79017	21.8157	5.10039	8.23292	12.644	20.5717	39.0092	3.41697	19.0133	33.7905	9.79017	21.8157	5.10039	8.23292	6.48493	3.07e-08	6.84332	2.75697	11.939	2.01968	2.5333	7.52061	7.7982	4.84232	6.48493	3.07e-08	6.84332	11.939	2.01968	2.75697	7.7982	4.84232	2.5333	7.52061	17.3385	5.27383	0.304169	-1.71705	0.011167	1.15174	down
neg_529	(1R,3S,5Z)-5-[(2Z)-2-[(1R,3Ar,7aS)-1-[(2S)-1-[3-(2-hydroxypropan-2-yl)phenoxy]propan-2-yl]-7a-methyl-2,3,3a,5,6,7-hexahydro-1H-inden-4-ylidene]ethylidene]-4-methylidenecyclohexane-1,3-diol	182.994	282.861	576.312	339.392	237.561	587.163	308.578	266.028	311.882	366.226	182.994	282.861	576.312	339.392	237.561	587.163	308.578	266.028	311.882	366.226	57.191	30.4356	287.909	69.1071	225.341	28.6078	548.344	466.199	28.8731	24.546	57.191	30.4356	287.909	225.341	28.6078	69.1071	28.8731	24.546	548.344	466.199	345.9	176.655	0.510713	-0.969416	0.0397598	0.979779	unchanged
neg_532	Feruloylquinic acid	3.07e-08	3.07e-08	2.3871	3.07e-08	3.07e-08	3.07e-08	3.07e-08	3.07e-08	3.07e-08	3.07e-08	3.07e-08	3.07e-08	2.3871	3.07e-08	3.07e-08	3.07e-08	3.07e-08	3.07e-08	3.07e-08	3.07e-08	312.228	278.66	3.07e-08	436.428	3.07e-08	369.778	3.07e-08	3.07e-08	302.75	261.008	312.228	278.66	3.07e-08	3.07e-08	369.778	436.428	302.75	261.008	3.07e-08	3.07e-08	0.23871	196.085	821.436	9.68201	0.00645263	1.4096	up
neg_539	PA(TXB2/10:0)	6.61694	51.0068	544.084	12.9984	48.7472	457.877	5.94089	21.5646	2.64375	21.2315	6.61694	51.0068	544.084	12.9984	48.7472	457.877	5.94089	21.5646	2.64375	21.2315	3.07e-08	3.07e-08	3.07e-08	3.07e-08	27.6128	3.07e-08	441.207	573.58	3.07e-08	3.07e-08	3.07e-08	3.07e-08	3.07e-08	27.6128	3.07e-08	3.07e-08	3.07e-08	3.07e-08	441.207	573.58	117.271	104.24	0.88888	-0.169939	0.890933	0.0161937	unchanged
neg_54	Ethanesulfonic acid	44.7206	6.95998	3.07e-08	49.7002	30.2186	3.07e-08	21.4951	27.2177	27.9346	24.9184	44.7206	6.95998	3.07e-08	49.7002	30.2186	3.07e-08	21.4951	27.2177	27.9346	24.9184	3.07e-08	3.07e-08	23.3471	3.07e-08	32.2909	3.07e-08	3.07e-08	3.07e-08	3.07e-08	3.07e-08	3.07e-08	3.07e-08	23.3471	32.2909	3.07e-08	3.07e-08	3.07e-08	3.07e-08	3.07e-08	3.07e-08	23.3165	5.5638	0.238621	-2.06721	0.0155406	1.21165	down
neg_541	Cadabicine methyl ether	3.07e-08	3.07e-08	2.88825	3.07e-08	3.07e-08	3.07e-08	3.07e-08	3.07e-08	3.07e-08	3.07e-08	3.07e-08	3.07e-08	2.88825	3.07e-08	3.07e-08	3.07e-08	3.07e-08	3.07e-08	3.07e-08	3.07e-08	77.7968	69.8833	3.07e-08	110.037	3.07e-08	117.218	3.07e-08	0.0628806	100.217	87.609	77.7968	69.8833	3.07e-08	3.07e-08	117.218	110.037	100.217	87.609	3.07e-08	0.0628806	0.288825	56.2824	194.867	7.60634	0.00655605	1.37825	up
neg_566	(1alpha,4beta,5beta)-4-Hydroxy-7(11),10(14)-guaiadien-8-one	3.07e-08	3.07e-08	3.07e-08	3.07e-08	3.07e-08	3.07e-08	3.07e-08	3.07e-08	3.07e-08	3.07e-08	3.07e-08	3.07e-08	3.07e-08	3.07e-08	3.07e-08	3.07e-08	3.07e-08	3.07e-08	3.07e-08	3.07e-08	5.01352	3.07e-08	3.07e-08	3.07e-08	3.07e-08	3.07e-08	3.07e-08	3.07e-08	3.07e-08	3.07e-08	5.01352	3.07e-08	3.07e-08	3.07e-08	3.07e-08	3.07e-08	3.07e-08	3.07e-08	3.07e-08	3.07e-08	3.07e-08	0.501352	1.6311e+07	23.9593	0.343436	0.565455	unchanged
neg_567	Chenodeoxycholylalanine	3.07e-08	23.8857	3.07e-08	37.7158	15.752	9.30994	21.9095	3.07e-08	21.4316	30.1066	3.07e-08	23.8857	3.07e-08	37.7158	15.752	9.30994	21.9095	3.07e-08	21.4316	30.1066	24.5232	32.4115	8.94939	2.8729	2.87607	0.674927	30.1172	7.19493	70.8398	68.7181	24.5232	32.4115	8.94939	2.87607	0.674927	2.8729	70.8398	68.7181	30.1172	7.19493	16.0111	24.9178	1.55628	0.638103	0.357168	0.24138	unchanged
neg_569	LysoPC(24:1(15Z)/0:0)	3.07e-08	1.03351	3.07e-08	3.77584	0.826529	2.58952	3.07e-08	3.07e-08	3.07e-08	3.07e-08	3.07e-08	1.03351	3.07e-08	3.77584	0.826529	2.58952	3.07e-08	3.07e-08	3.07e-08	3.07e-08	12.9203	14.1874	3.07e-08	3.07e-08	3.07e-08	2.54725	3.07e-08	3.07e-08	88.6785	110.919	12.9203	14.1874	3.07e-08	3.07e-08	2.54725	3.07e-08	88.6785	110.919	3.07e-08	3.07e-08	0.82254	22.9253	27.8713	4.80071	0.124226	0.61896	unchanged
neg_572	PC(P-18:0/20:4(6E,8Z,11Z,14Z)-OH(5S))	9.93695	192.92	63.407	23.9329	318.709	299.659	12.4114	49.7909	2.47563	13.864	9.93695	192.92	63.407	23.9329	318.709	299.659	12.4114	49.7909	2.47563	13.864	67.9586	37.3584	25.3534	9.97438	40.7585	42.9381	19.1918	15.8518	109.001	299.358	67.9586	37.3584	25.3534	40.7585	42.9381	9.97438	109.001	299.358	19.1918	15.8518	98.7107	66.7744	0.676466	-0.563912	0.514353	0.32083	unchanged
neg_574	huperzine b	3.07e-08	26.3549	3.07e-08	58.1147	10.3938	3.07e-08	32.4836	3.07e-08	28.4237	43.6232	3.07e-08	26.3549	3.07e-08	58.1147	10.3938	3.07e-08	32.4836	3.07e-08	28.4237	43.6232	39.5382	31.7509	1.23933	3.07e-08	0.962057	3.07e-08	24.3081	1.5882	151.89	156.173	39.5382	31.7509	1.23933	0.962057	3.07e-08	3.07e-08	151.89	156.173	24.3081	1.5882	19.9394	40.745	2.04344	1.031	0.332877	0.264216	unchanged
neg_588	Naringin	3.07e-08	3.07e-08	3.07e-08	3.07e-08	3.07e-08	3.07e-08	3.07e-08	3.07e-08	3.07e-08	3.07e-08	3.07e-08	3.07e-08	3.07e-08	3.07e-08	3.07e-08	3.07e-08	3.07e-08	3.07e-08	3.07e-08	3.07e-08	3.07e-08	3.07e-08	3.07e-08	3.07e-08	3.07e-08	3.07e-08	3.07e-08	33106.7	3.07e-08	3.07e-08	3.07e-08	3.07e-08	3.07e-08	3.07e-08	3.07e-08	3.07e-08	3.07e-08	3.07e-08	3.07e-08	33106.7	3.07e-08	3310.67	107709000000	36.6483	0.343436	0.457579	unchanged
neg_590	Baptifoline	3.07e-08	3.07e-08	3.07e-08	3.07e-08	3.07e-08	3.07e-08	3.07e-08	3.07e-08	3.07e-08	3.07e-08	3.07e-08	3.07e-08	3.07e-08	3.07e-08	3.07e-08	3.07e-08	3.07e-08	3.07e-08	3.07e-08	3.07e-08	27.3902	32.8397	3.07e-08	41.7694	3.07e-08	38.7867	3.07e-08	3.07e-08	30.1859	34.1702	27.3902	32.8397	3.07e-08	3.07e-08	38.7867	41.7694	30.1859	34.1702	3.07e-08	3.07e-08	3.07e-08	20.5142	6.67408e+08	29.314	0.00589166	1.40828	up
neg_593	(Z)-7-[(1S,4R,6R)-4-[(E)-Oct-6-enyl]-2,3-diazabicyclo[2.2.1]hept-2-en-6-yl]hept-5-enoic acid	3.07e-08	12.4386	3.07e-08	40.2799	10.7025	7.47405	19.5978	3.07e-08	15.2954	21.4079	3.07e-08	12.4386	3.07e-08	40.2799	10.7025	7.47405	19.5978	3.07e-08	15.2954	21.4079	14.0117	25.6612	3.07e-08	3.07e-08	3.07e-08	3.07e-08	10.063	3.07e-08	83.9233	141.601	14.0117	25.6612	3.07e-08	3.07e-08	3.07e-08	3.07e-08	83.9233	141.601	10.063	3.07e-08	12.7196	27.5261	2.16406	1.11374	0.364194	0.257279	unchanged
neg_6	Bromobenzene-2,3-oxide	3.07e-08	7.36122	3.07e-08	3.07e-08	3.07e-08	3.07e-08	3.07e-08	3.07e-08	3.07e-08	3.07e-08	3.07e-08	7.36122	3.07e-08	3.07e-08	3.07e-08	3.07e-08	3.07e-08	3.07e-08	3.07e-08	3.07e-08	3.07e-08	3.07e-08	3.07e-08	3.07e-08	3.07e-08	0.186659	3.07e-08	3.07e-08	0.185198	3.07e-08	3.07e-08	3.07e-08	3.07e-08	3.07e-08	0.186659	3.07e-08	0.185198	3.07e-08	3.07e-08	3.07e-08	0.736122	0.0371858	0.0505157	-4.30712	0.367377	0.530943	unchanged
neg_60	Calcein Blue	3.07e-08	136.374	3.07e-08	51.6343	3.16705	3.07e-08	3.07e-08	3.1039	3.07e-08	3.43597	3.07e-08	136.374	3.07e-08	51.6343	3.16705	3.07e-08	3.07e-08	3.1039	3.07e-08	3.43597	2.71083	3.07e-08	3.07e-08	3.07e-08	8.44676	3.07e-08	62.6329	19.8693	16.9646	3.07e-08	2.71083	3.07e-08	3.07e-08	8.44676	3.07e-08	3.07e-08	16.9646	3.07e-08	62.6329	19.8693	19.7715	11.0624	0.559515	-0.837751	0.577354	0.419314	unchanged
neg_600	LysoPE(0:0/24:0)	17236.6	41192.7	54945	15929.6	41922.3	67098.5	15192.5	24771.7	12331.4	19483.9	17236.6	41192.7	54945	15929.6	41922.3	67098.5	15192.5	24771.7	12331.4	19483.9	21997.6	17165.9	25435.8	19356.5	21031.9	23187.1	25583	29327.6	26001.5	22278.6	21997.6	17165.9	25435.8	21031.9	23187.1	19356.5	26001.5	22278.6	25583	29327.6	31010.4	23136.6	0.74609	-0.422579	0.23019	0.534693	unchanged
neg_604	Tetranorprostanedioic acid	838.155	1404.57	1756.03	496.204	958.847	1804.32	577.135	932.356	641.106	916.574	838.155	1404.57	1756.03	496.204	958.847	1804.32	577.135	932.356	641.106	916.574	574.961	424.505	1411.66	918.731	904.118	706.057	1029.42	1016.81	404.654	329.925	574.961	424.505	1411.66	904.118	706.057	918.731	404.654	329.925	1029.42	1016.81	1032.53	772.084	0.74776	-0.419353	0.175089	0.563448	unchanged
neg_605	Cer(d17:1/PGE2)	47.9139	103.704	103.208	37.5753	87.07	156.83	36.4864	58.4158	24.3419	44.9569	47.9139	103.704	103.208	37.5753	87.07	156.83	36.4864	58.4158	24.3419	44.9569	49.3121	36.3761	59.3923	36.4738	53.891	49.035	29.7281	53.5025	48.7958	50.0949	49.3121	36.3761	59.3923	53.891	49.035	36.4738	48.7958	50.0949	29.7281	53.5025	70.0503	46.6602	0.666095	-0.586199	0.113753	0.752595	unchanged
neg_608	Ternatin	3.07e-08	3.07e-08	3.07e-08	3.07e-08	3.07e-08	3.07e-08	3.07e-08	3.07e-08	3.07e-08	3.07e-08	3.07e-08	3.07e-08	3.07e-08	3.07e-08	3.07e-08	3.07e-08	3.07e-08	3.07e-08	3.07e-08	3.07e-08	7.94762	3.07e-08	3.07e-08	3.07e-08	3.07e-08	3.07e-08	3.07e-08	3.07e-08	6.65042	4.8056	7.94762	3.07e-08	3.07e-08	3.07e-08	3.07e-08	3.07e-08	6.65042	4.8056	3.07e-08	3.07e-08	3.07e-08	1.94036	6.31277e+07	25.9118	0.0883919	0.79213	unchanged
neg_609	Mitemcinal	87.6978	107.257	3.07e-08	64.1901	109.533	3.07e-08	54.1132	84.7279	53.317	81.1596	87.6978	107.257	3.07e-08	64.1901	109.533	3.07e-08	54.1132	84.7279	53.317	81.1596	3.07e-08	3.07e-08	117.133	3.07e-08	120.844	3.07e-08	3.07e-08	3.07e-08	3.07e-08	3.07e-08	3.07e-08	3.07e-08	117.133	120.844	3.07e-08	3.07e-08	3.07e-08	3.07e-08	3.07e-08	3.07e-08	64.1995	23.7977	0.370683	-1.43174	0.0604022	1.01091	unchanged
neg_61	Taurine	3.07e-08	17.2236	3.07e-08	3.07e-08	5.14448	3.07e-08	1.82976	3.07e-08	3.76042	4.04091	3.07e-08	17.2236	3.07e-08	3.07e-08	5.14448	3.07e-08	1.82976	3.07e-08	3.76042	4.04091	11.3522	4.96683	3.07e-08	3.07e-08	1.71057	12.9958	21.1449	2.15977	21.5488	0.434836	11.3522	4.96683	3.07e-08	1.71057	12.9958	3.07e-08	21.5488	0.434836	21.1449	2.15977	3.19991	7.63136	2.38487	1.25391	0.184541	0.625929	unchanged
neg_619	N-Ethylretinamide	2.21414	4.77471	3.07e-08	44.5286	2.43175	2.61224	52.2118	2.13999	44.4253	58.9535	2.21414	4.77471	3.07e-08	44.5286	2.43175	2.61224	52.2118	2.13999	44.4253	58.9535	13.5836	39.6652	7.43863	2.70239	2.912	0.762884	15.1575	3.07e-08	27.0487	17.1766	13.5836	39.6652	7.43863	2.912	0.762884	2.70239	27.0487	17.1766	15.1575	3.07e-08	21.4292	12.6447	0.590071	-0.76104	0.340034	0.639094	unchanged
neg_620	(8Z,11Z,14Z,17Z)-Icosa-8,11,14,17-tetraenoylcarnitine	3.07e-08	3.07e-08	3.07e-08	7.15082	1.17719	33.9952	3.07e-08	3.07e-08	3.07e-08	3.07e-08	3.07e-08	3.07e-08	3.07e-08	7.15082	1.17719	33.9952	3.07e-08	3.07e-08	3.07e-08	3.07e-08	5.65079	13.4	3.07e-08	3.07e-08	3.07e-08	3.34139	3.07e-08	3.07e-08	70.4947	128.121	5.65079	13.4	3.07e-08	3.07e-08	3.34139	3.07e-08	70.4947	128.121	3.07e-08	3.07e-08	4.23232	22.1008	5.22191	2.38458	0.231769	0.460202	unchanged
neg_624	alpha-Solanine	3.07e-08	549.989	55.1904	3.89404	589.029	3.07e-08	3.07e-08	4.14126	3.07e-08	817.484	3.07e-08	549.989	55.1904	3.89404	589.029	3.07e-08	3.07e-08	4.14126	3.07e-08	817.484	822.483	3.07e-08	3.07e-08	3812	44.5624	75.6104	526.051	184.865	3.07e-08	3.07e-08	822.483	3.07e-08	3.07e-08	44.5624	75.6104	3812	3.07e-08	3.07e-08	526.051	184.865	201.973	546.557	2.70609	1.43621	0.393108	0.573379	unchanged
neg_627	Dehydrocarpaine II	3.07e-08	3.07e-08	3.07e-08	2.46481	3.07e-08	3.07e-08	3.07e-08	3.07e-08	3.07e-08	3.07e-08	3.07e-08	3.07e-08	3.07e-08	2.46481	3.07e-08	3.07e-08	3.07e-08	3.07e-08	3.07e-08	3.07e-08	6.38368	15.6966	3.07e-08	3.07e-08	3.07e-08	3.07e-08	3.07e-08	3.07e-08	64.5713	153.447	6.38368	15.6966	3.07e-08	3.07e-08	3.07e-08	3.07e-08	64.5713	153.447	3.07e-08	3.07e-08	0.246481	24.0099	97.4107	6.60601	0.164913	0.564318	unchanged
neg_631	CDP-DG(a-15:0/a-21:0)	3.07e-08	1064.59	29.6112	3.07e-08	3.07e-08	721.753	96.729	3.07e-08	270.011	467.643	3.07e-08	1064.59	29.6112	3.07e-08	3.07e-08	721.753	96.729	3.07e-08	270.011	467.643	166.595	98.3906	2034.38	3974.16	39.8464	516.813	64.3006	137.028	3.07e-08	206.036	166.595	98.3906	2034.38	39.8464	516.813	3974.16	3.07e-08	206.036	64.3006	137.028	265.033	723.755	2.73081	1.44933	0.305524	0.616387	unchanged
neg_632	CDP-DG(a-25:0/PGF2alpha)	4.35833	283.879	15.4227	3.07e-08	4.64269	911.796	9.69656	28.1954	11.9084	542.092	4.35833	283.879	15.4227	3.07e-08	4.64269	911.796	9.69656	28.1954	11.9084	542.092	468.802	117.961	1999.36	4928.63	454.043	2042.08	97.0614	327.468	12.429	178.967	468.802	117.961	1999.36	454.043	2042.08	4928.63	12.429	178.967	97.0614	327.468	181.199	1062.68	5.86471	2.55206	0.110153	0.908325	unchanged
neg_635	D-Glucoside	46.7386	1093.92	8846.74	113.222	1620.31	1604.72	59.9964	491.825	620.38	1748.51	46.7386	1093.92	8846.74	113.222	1620.31	1604.72	59.9964	491.825	620.38	1748.51	335.786	837.998	26.5197	42.2216	690.907	3355.66	1266.3	843.061	14.015	675.968	335.786	837.998	26.5197	690.907	3355.66	42.2216	14.015	675.968	1266.3	843.061	1624.64	808.844	0.497862	-1.00618	0.376428	0.396765	unchanged
neg_638	(2S)-2-Amino-4-[2-amino-3-(2-amino-3-hydroxybenzoyl)oxyphenyl]-4-oxobutanoic acid	3.07e-08	3.07e-08	3.07e-08	3.07e-08	3.07e-08	3.07e-08	3.07e-08	3.07e-08	3.07e-08	3.07e-08	3.07e-08	3.07e-08	3.07e-08	3.07e-08	3.07e-08	3.07e-08	3.07e-08	3.07e-08	3.07e-08	3.07e-08	114.311	71.7871	3.07e-08	140.528	3.07e-08	142.411	3.07e-08	3.07e-08	86.143	88.303	114.311	71.7871	3.07e-08	3.07e-08	142.411	140.528	86.143	88.303	3.07e-08	3.07e-08	3.07e-08	64.3483	2093504196	30.9633	0.00775736	1.39132	up
neg_639	Campesterol glucoside	3.07e-08	6.10771	3.07e-08	17.2624	6.1138	1.82093	2.70747	3.07e-08	2.63113	3.07335	3.07e-08	6.10771	3.07e-08	17.2624	6.1138	1.82093	2.70747	3.07e-08	2.63113	3.07335	3.07e-08	8.87772	3.07e-08	3.07e-08	3.07e-08	3.07e-08	3.07e-08	3.07e-08	31.6814	70.7586	3.07e-08	8.87772	3.07e-08	3.07e-08	3.07e-08	3.07e-08	31.6814	70.7586	3.07e-08	3.07e-08	3.97168	11.1318	2.80279	1.48686	0.363818	0.271228	unchanged
neg_64	3-Dehydroquinate	3.07e-08	56.2218	3.07e-08	2346.36	84.2458	3.07e-08	3.07e-08	84.5076	3.07e-08	140.158	3.07e-08	56.2218	3.07e-08	2346.36	84.2458	3.07e-08	3.07e-08	84.5076	3.07e-08	140.158	74.8102	3.07e-08	3.07e-08	35.925	103.648	27.7721	17.3159	687.959	3.07e-08	3.07e-08	74.8102	3.07e-08	3.07e-08	103.648	27.7721	35.925	3.07e-08	3.07e-08	17.3159	687.959	271.149	94.743	0.349413	-1.51699	0.479476	0.578037	unchanged
neg_643	PC(16:1(9Z)/20:0)	3.07e-08	3.61222	3.07e-08	30.7379	4.40693	3.07e-08	9.62438	3.07e-08	8.43423	10.3797	3.07e-08	3.61222	3.07e-08	30.7379	4.40693	3.07e-08	9.62438	3.07e-08	8.43423	10.3797	3.07e-08	5.53056	3.07e-08	3.07e-08	3.07e-08	3.07e-08	3.07e-08	3.07e-08	50.8099	113.379	3.07e-08	5.53056	3.07e-08	3.07e-08	3.07e-08	3.07e-08	50.8099	113.379	3.07e-08	3.07e-08	6.71954	16.9719	2.52576	1.33672	0.41989	0.203894	unchanged
neg_646	Trimeprazine	29.3238	57.1114	234.034	19.566	28.2437	155.194	25.1534	30.6399	18.9668	19.1834	29.3238	57.1114	234.034	19.566	28.2437	155.194	25.1534	30.6399	18.9668	19.1834	12.2446	52.9813	19.2238	12.7988	36.7452	75.2022	32.0483	113.993	47.6222	44.0722	12.2446	52.9813	19.2238	36.7452	75.2022	12.7988	47.6222	44.0722	32.0483	113.993	61.7416	44.6931	0.723873	-0.466191	0.511146	0.320815	unchanged
neg_647	PC(P-18:1(11Z)/20:4(5Z,8Z,11Z,14Z)-OH(20))	3.07e-08	23.2168	3.07e-08	4.05747	26.5668	10.9553	0.65835	3.07e-08	3.07e-08	1.33555	3.07e-08	23.2168	3.07e-08	4.05747	26.5668	10.9553	0.65835	3.07e-08	3.07e-08	1.33555	38.0126	28.1883	3.07e-08	2.5567	0.505443	4.34086	3.07e-08	3.07e-08	185.401	228.056	38.0126	28.1883	3.07e-08	0.505443	4.34086	2.5567	185.401	228.056	3.07e-08	3.07e-08	6.67902	48.706	7.29239	2.86639	0.153763	0.572849	unchanged
neg_648	Bursopoietin	102.65	332.17	901.851	278.323	279.108	823.999	274.88	296.586	269.592	332.536	102.65	332.17	901.851	278.323	279.108	823.999	274.88	296.586	269.592	332.536	3.07e-08	0.786864	272.762	3.07e-08	257.977	2.08434	604.004	729.454	9.83021	6.20439	3.07e-08	0.786864	272.762	257.977	2.08434	3.07e-08	9.83021	6.20439	604.004	729.454	389.17	188.31	0.483877	-1.04729	0.110006	0.775656	unchanged
neg_654	Cephalexin	3.07e-08	3.07e-08	3.07e-08	3.07e-08	3.07e-08	3.07e-08	3.07e-08	3.07e-08	3.07e-08	3.07e-08	3.07e-08	3.07e-08	3.07e-08	3.07e-08	3.07e-08	3.07e-08	3.07e-08	3.07e-08	3.07e-08	3.07e-08	206.236	209.827	3.07e-08	297.484	3.07e-08	336.434	3.07e-08	3.07e-08	203.438	200.611	206.236	209.827	3.07e-08	3.07e-08	336.434	297.484	203.438	200.611	3.07e-08	3.07e-08	3.07e-08	145.403	4730532060	32.1394	0.00710133	1.39707	up
neg_66	Deoxyadenosine	3.07e-08	110.947	3.07e-08	3.07e-08	9.27448	3.07e-08	3.07e-08	3.07e-08	3.07e-08	8.30474	3.07e-08	110.947	3.07e-08	3.07e-08	9.27448	3.07e-08	3.07e-08	3.07e-08	3.07e-08	8.30474	36.1063	3.07e-08	3.07e-08	6.59075	3.07e-08	4.96996	88.3822	17.0483	115.921	3.07e-08	36.1063	3.07e-08	3.07e-08	3.07e-08	4.96996	6.59075	115.921	3.07e-08	88.3822	17.0483	12.8526	26.9019	2.0931	1.06564	0.423881	0.320608	unchanged
neg_660	1-(1-Pyrrolidinyl)-2-propanone	3.07e-08	8.50686	3.07e-08	47.961	1.53685	1.89266	65.7767	2.58158	34.0454	44.8042	3.07e-08	8.50686	3.07e-08	47.961	1.53685	1.89266	65.7767	2.58158	34.0454	44.8042	33.1959	69.2715	4.52922	1.04876	1.29564	3.07e-08	19.5647	3.07e-08	57.4856	36.8449	33.1959	69.2715	4.52922	1.29564	3.07e-08	1.04876	57.4856	36.8449	19.5647	3.07e-08	20.7105	22.3236	1.07789	0.108208	0.888469	0.10027	unchanged
neg_661	TG(20:5(5Z,8Z,11Z,14Z,17Z)/18:3(9Z,12Z,15Z)/22:6(4Z,7Z,10Z,13Z,16Z,19Z))	3.07e-08	1.46337	3.07e-08	3.07e-08	3.07e-08	3.07e-08	3.07e-08	3.07e-08	3.07e-08	3.07e-08	3.07e-08	1.46337	3.07e-08	3.07e-08	3.07e-08	3.07e-08	3.07e-08	3.07e-08	3.07e-08	3.07e-08	21.5825	35.1286	3.07e-08	3.07e-08	3.07e-08	3.07e-08	3.07e-08	3.07e-08	86.3319	64.6588	21.5825	35.1286	3.07e-08	3.07e-08	3.07e-08	3.07e-08	86.3319	64.6588	3.07e-08	3.07e-08	0.146337	20.7702	141.934	7.14908	0.0694779	0.78064	unchanged
neg_663	DG(17:0/PGE2/0:0)	18234.2	80505.1	73156.6	21794.1	81921.1	122348	15531.1	32242.2	14682.9	24223.2	18234.2	80505.1	73156.6	21794.1	81921.1	122348	15531.1	32242.2	14682.9	24223.2	45508.9	32418.1	32680.7	33906.2	30340.7	41874.5	32987	35708	55123.6	54525.6	45508.9	32418.1	32680.7	30340.7	41874.5	33906.2	55123.6	54525.6	32987	35708	48463.9	39507.3	0.815191	-0.294789	0.484329	0.308302	unchanged
neg_664	DG(17:0/PGJ2/0:0)	3.07e-08	6.18005	3.07e-08	3.07e-08	7.35249	5.81629	3.07e-08	3.07e-08	3.07e-08	3.07e-08	3.07e-08	6.18005	3.07e-08	3.07e-08	7.35249	5.81629	3.07e-08	3.07e-08	3.07e-08	3.07e-08	2.61278	0.926908	3.07e-08	3.07e-08	3.07e-08	1.41679	3.07e-08	3.07e-08	5.70435	8.85945	2.61278	0.926908	3.07e-08	3.07e-08	1.41679	3.07e-08	5.70435	8.85945	3.07e-08	3.07e-08	1.93488	1.95203	1.00886	0.0127267	0.990221	0.0309289	unchanged
neg_67	Melibiose	3.07e-08	113.494	3.07e-08	1472.58	72.7153	3.07e-08	3.07e-08	79.7575	4.07475	100.989	3.07e-08	113.494	3.07e-08	1472.58	72.7153	3.07e-08	3.07e-08	79.7575	4.07475	100.989	110.014	3.07e-08	3.07e-08	45.688	107.511	37.8907	33.5389	415.138	4.67354	3.07e-08	110.014	3.07e-08	3.07e-08	107.511	37.8907	45.688	4.67354	3.07e-08	33.5389	415.138	184.361	75.4454	0.409226	-1.28903	0.481929	0.581386	unchanged
neg_670	PE(18:4(6Z,9Z,12Z,15Z)/P-16:0)	624.63	1418.07	1767.57	499.534	1085.33	1988.78	460.309	911.912	554.276	765.227	624.63	1418.07	1767.57	499.534	1085.33	1988.78	460.309	911.912	554.276	765.227	935.443	523.049	1194.32	1821.99	911.751	789.964	921.011	903.872	446.143	395.715	935.443	523.049	1194.32	911.751	789.964	1821.99	446.143	395.715	921.011	903.872	1007.56	884.326	0.877687	-0.188221	0.577837	0.13685	unchanged
neg_672	PA(18:0/20:4(5Z,8Z,11Z,14Z)-OH(20))	7.95286	103.727	168.18	27.906	98.0682	250.149	25.257	40.8783	16.0178	26.8269	7.95286	103.727	168.18	27.906	98.0682	250.149	25.257	40.8783	16.0178	26.8269	58.5293	47.7083	25.9973	40.1826	40.6935	58.7241	84.8886	93.2974	53.5716	54.5078	58.5293	47.7083	25.9973	40.6935	58.7241	40.1826	53.5716	54.5078	84.8886	93.2974	76.4963	55.81	0.729578	-0.454865	0.44336	0.331997	unchanged
neg_679	PG(a-25:0/PGF1alpha)	3.07e-08	3.07e-08	3.07e-08	3.07e-08	3.07e-08	3.07e-08	3.07e-08	3.07e-08	3.07e-08	3.07e-08	3.07e-08	3.07e-08	3.07e-08	3.07e-08	3.07e-08	3.07e-08	3.07e-08	3.07e-08	3.07e-08	3.07e-08	3.07e-08	3.07e-08	3.07e-08	3.07e-08	3.07e-08	3.07e-08	3.07e-08	3.07e-08	3.07e-08	3.07e-08	3.07e-08	3.07e-08	3.07e-08	3.07e-08	3.07e-08	3.07e-08	3.07e-08	3.07e-08	3.07e-08	3.07e-08	3.07e-08	3.07e-08	1	0	1	0	unchanged
neg_680	Isamoxole	3.07e-08	3.07e-08	3.07e-08	3.07e-08	3.07e-08	3.07e-08	3.07e-08	3.07e-08	3.07e-08	3.07e-08	3.07e-08	3.07e-08	3.07e-08	3.07e-08	3.07e-08	3.07e-08	3.07e-08	3.07e-08	3.07e-08	3.07e-08	3.07e-08	3.07e-08	3.07e-08	3.07e-08	3.07e-08	3.07e-08	3.07e-08	3.07e-08	3.07e-08	3.07e-08	3.07e-08	3.07e-08	3.07e-08	3.07e-08	3.07e-08	3.07e-08	3.07e-08	3.07e-08	3.07e-08	3.07e-08	3.07e-08	3.07e-08	1	0	1	0	unchanged
neg_682	PA(16:0/PGF2alpha)	196.967	398.613	1413.12	400.075	255.691	990.856	508.591	545.141	496.759	532.685	196.967	398.613	1413.12	400.075	255.691	990.856	508.591	545.141	496.759	532.685	31.8931	12.6325	531.192	23.2231	396.882	28.6177	1012.22	1086.68	22.6485	19.9187	31.8931	12.6325	531.192	396.882	28.6177	23.2231	22.6485	19.9187	1012.22	1086.68	573.85	316.591	0.551696	-0.858053	0.165283	0.672949	unchanged
neg_684	DG(12:0/20:4(5Z,8Z,11Z,13E)+=O(15)/0:0)	3.07e-08	16.2473	5.99729	3.07e-08	32.71	26.5865	2.91551	11.5583	3.07e-08	3.07e-08	3.07e-08	16.2473	5.99729	3.07e-08	32.71	26.5865	2.91551	11.5583	3.07e-08	3.07e-08	2.28053	3.07e-08	3.07e-08	3.07e-08	3.2831	3.07e-08	3.07e-08	3.07e-08	3.26124	23.5761	2.28053	3.07e-08	3.07e-08	3.2831	3.07e-08	3.07e-08	3.26124	23.5761	3.07e-08	3.07e-08	9.60149	3.2401	0.337457	-1.56722	0.172685	0.608211	unchanged
neg_686	Dhurrin	3.07e-08	3.07e-08	3.07e-08	3.07e-08	3.07e-08	3.07e-08	3.07e-08	3.07e-08	3.07e-08	3.07e-08	3.07e-08	3.07e-08	3.07e-08	3.07e-08	3.07e-08	3.07e-08	3.07e-08	3.07e-08	3.07e-08	3.07e-08	112.308	117.439	3.07e-08	218.4	3.07e-08	153.748	3.07e-08	797.422	77.9321	71.9723	112.308	117.439	3.07e-08	3.07e-08	153.748	218.4	77.9321	71.9723	3.07e-08	797.422	3.07e-08	154.922	5040229098	32.2308	0.0685355	0.937239	unchanged
neg_689	N-Nonanoylglycine	46.1408	70.1561	53.4963	173.11	53.3922	88.719	263.128	62.9237	182.682	237.83	46.1408	70.1561	53.4963	173.11	53.3922	88.719	263.128	62.9237	182.682	237.83	137.06	219.491	105.01	39.533	38.5979	39.2094	129.118	89.4493	145.897	82.7805	137.06	219.491	105.01	38.5979	39.2094	39.533	145.897	82.7805	129.118	89.4493	123.158	102.615	0.833196	-0.263272	0.529915	0.416768	unchanged
neg_69	Chlorogenoquinone	3.07e-08	34.7569	3.07e-08	92.5835	5.81484	3.07e-08	3.07e-08	13.7032	3.07e-08	5.82503	3.07e-08	34.7569	3.07e-08	92.5835	5.81484	3.07e-08	3.07e-08	13.7032	3.07e-08	5.82503	3.07e-08	3.07e-08	3.07e-08	3.07e-08	13.3566	3.07e-08	32.9991	57.4103	4.54929	3.07e-08	3.07e-08	3.07e-08	3.07e-08	13.3566	3.07e-08	3.07e-08	4.54929	3.07e-08	32.9991	57.4103	15.2683	10.8315	0.70941	-0.495308	0.695101	0.412835	unchanged
neg_690	4-Nonylphenol	62.5048	99.6676	47.8301	159.59	37.7029	48.9908	341.865	57.0253	205.314	241.397	62.5048	99.6676	47.8301	159.59	37.7029	48.9908	341.865	57.0253	205.314	241.397	103.249	116.564	31.1408	23.9188	25.2795	29.2825	89.2668	49.2407	181.768	101.726	103.249	116.564	31.1408	25.2795	29.2825	23.9188	181.768	101.726	89.2668	49.2407	130.189	75.1436	0.577189	-0.792883	0.156767	0.843343	unchanged
neg_691	6-Keto-prostaglandin E1	110.547	153.362	311.389	334.799	185.9	311.155	285.701	218.439	299.336	256.553	110.547	153.362	311.389	334.799	185.9	311.155	285.701	218.439	299.336	256.553	3.07e-08	3.07e-08	191.962	3.07e-08	193.154	3.07e-08	346.611	323.86	0.18795	0.848743	3.07e-08	3.07e-08	191.962	193.154	3.07e-08	3.07e-08	0.18795	0.848743	346.611	323.86	246.718	105.662	0.428272	-1.2234	0.0164796	1.21235	down
neg_695	Momordol	36.4842	150.46	52.073	474.129	131.912	109.924	448.087	38.6113	323.68	429.85	36.4842	150.46	52.073	474.129	131.912	109.924	448.087	38.6113	323.68	429.85	299.307	550.021	80.3896	47.9037	45.3633	37.8589	216.407	68.3623	1053.96	741.566	299.307	550.021	80.3896	45.3633	37.8589	47.9037	1053.96	741.566	216.407	68.3623	219.521	314.114	1.4309	0.516927	0.464612	0.150825	unchanged
neg_696	SM(d18:1/PGJ2)	3.07e-08	3.07e-08	3.07e-08	3.07e-08	3.07e-08	3.07e-08	3.07e-08	3.07e-08	3.07e-08	3.07e-08	3.07e-08	3.07e-08	3.07e-08	3.07e-08	3.07e-08	3.07e-08	3.07e-08	3.07e-08	3.07e-08	3.07e-08	3.07e-08	3.07e-08	3.07e-08	3.07e-08	3.07e-08	3.07e-08	3.07e-08	3.07e-08	3.07e-08	3.07e-08	3.07e-08	3.07e-08	3.07e-08	3.07e-08	3.07e-08	3.07e-08	3.07e-08	3.07e-08	3.07e-08	3.07e-08	3.07e-08	3.07e-08	1	0	1	0	unchanged
neg_697	Salicylic acid	3.07e-08	3.07e-08	3.07e-08	3.07e-08	3.07e-08	3.07e-08	3.07e-08	3.07e-08	3.07e-08	3.07e-08	3.07e-08	3.07e-08	3.07e-08	3.07e-08	3.07e-08	3.07e-08	3.07e-08	3.07e-08	3.07e-08	3.07e-08	3.07e-08	3.07e-08	3.07e-08	3.07e-08	3.07e-08	3.07e-08	3.07e-08	3.07e-08	3.07e-08	3.07e-08	3.07e-08	3.07e-08	3.07e-08	3.07e-08	3.07e-08	3.07e-08	3.07e-08	3.07e-08	3.07e-08	3.07e-08	3.07e-08	3.07e-08	1	0	1	0	unchanged
neg_701	Valtrate	3.07e-08	3.07e-08	3.07e-08	3.07e-08	3.07e-08	3.07e-08	3.07e-08	3.07e-08	3.07e-08	3.07e-08	3.07e-08	3.07e-08	3.07e-08	3.07e-08	3.07e-08	3.07e-08	3.07e-08	3.07e-08	3.07e-08	3.07e-08	536.898	533.043	3.07e-08	810.729	3.07e-08	892.329	3.07e-08	3.07e-08	505.6	422.799	536.898	533.043	3.07e-08	3.07e-08	892.329	810.729	505.6	422.799	3.07e-08	3.07e-08	3.07e-08	370.14	12042108482	33.4874	0.00835024	1.38596	up
neg_702	Soyasaponin IV	282.531	751.267	1941.3	657.994	571.909	1544.76	611.85	731.465	584.452	608.802	282.531	751.267	1941.3	657.994	571.909	1544.76	611.85	731.465	584.452	608.802	4.43014	3.07e-08	669.594	3.07e-08	543.247	2.09995	1456.59	1592.83	1.60845	0.955821	4.43014	3.07e-08	669.594	543.247	2.09995	3.07e-08	1.60845	0.955821	1456.59	1592.83	828.632	427.135	0.51547	-0.956039	0.134819	0.720816	unchanged
neg_703	PI(PGF1alpha/18:0)	3.07e-08	3.07e-08	3.07e-08	3.07e-08	3.07e-08	3.07e-08	3.07e-08	3.07e-08	3.07e-08	3.07e-08	3.07e-08	3.07e-08	3.07e-08	3.07e-08	3.07e-08	3.07e-08	3.07e-08	3.07e-08	3.07e-08	3.07e-08	3.07e-08	3.07e-08	3.07e-08	3.07e-08	3.07e-08	3.07e-08	3.07e-08	3.07e-08	3.07e-08	3.07e-08	3.07e-08	3.07e-08	3.07e-08	3.07e-08	3.07e-08	3.07e-08	3.07e-08	3.07e-08	3.07e-08	3.07e-08	3.07e-08	3.07e-08	1	0	1	0	unchanged
neg_705	PG(i-12:0/6 keto-PGF1alpha)	89.4142	135.683	261.715	278.06	141.826	229.253	249.423	189.454	261.735	199.794	89.4142	135.683	261.715	278.06	141.826	229.253	249.423	189.454	261.735	199.794	3.07e-08	3.07e-08	153.759	3.07e-08	167.982	3.07e-08	254.907	271.585	3.07e-08	3.07e-08	3.07e-08	3.07e-08	153.759	167.982	3.07e-08	3.07e-08	3.07e-08	3.07e-08	254.907	271.585	203.636	84.8233	0.416545	-1.26346	0.012551	1.26678	down
neg_710	11'-Carboxy-gamma-chromanol	245.221	744.044	533.537	175.92	455.346	780.88	113.97	316.101	133.344	249.42	245.221	744.044	533.537	175.92	455.346	780.88	113.97	316.101	133.344	249.42	266.331	158.631	373.37	382.519	319.89	246.632	308.371	268.79	199.237	142.494	266.331	158.631	373.37	319.89	246.632	382.519	199.237	142.494	308.371	268.79	374.778	266.626	0.711425	-0.491217	0.210721	0.551925	unchanged
neg_711	PE(24:1(15Z)/18:1(12Z)-2OH(9,10))	6.4354	145.706	68.9635	17.6727	110.153	159.373	7.96567	30.6313	1.71142	12.6746	6.4354	145.706	68.9635	17.6727	110.153	159.373	7.96567	30.6313	1.71142	12.6746	59.661	25.0934	18.1053	30.2304	36.0074	51.1767	15.6068	19.5063	64.1005	58.4728	59.661	25.0934	18.1053	36.0074	51.1767	30.2304	64.1005	58.4728	15.6068	19.5063	56.1287	37.7961	0.673382	-0.570503	0.384229	0.434797	unchanged
neg_712	PE(22:0/PGJ2)	3.07e-08	71.9868	55.3278	7.95617	38.152	100.975	2.85792	6.81597	0.719623	4.93733	3.07e-08	71.9868	55.3278	7.95617	38.152	100.975	2.85792	6.81597	0.719623	4.93733	19.9804	14.8991	2.59611	13.1379	10.8604	21.7897	31.3912	26.6904	24.6775	22.3976	19.9804	14.8991	2.59611	10.8604	21.7897	13.1379	24.6775	22.3976	31.3912	26.6904	28.9729	18.842	0.650333	-0.620749	0.406375	0.39816	unchanged
neg_713	PS(22:0/20:4(5Z,8Z,11Z,14Z)-OH(20))	3.07e-08	3.07e-08	3.07e-08	3.07e-08	3.07e-08	3.07e-08	3.07e-08	3.07e-08	3.07e-08	3.07e-08	3.07e-08	3.07e-08	3.07e-08	3.07e-08	3.07e-08	3.07e-08	3.07e-08	3.07e-08	3.07e-08	3.07e-08	3.07e-08	3.07e-08	3.07e-08	3.07e-08	3.07e-08	3.07e-08	3.07e-08	3.07e-08	3.07e-08	3.07e-08	3.07e-08	3.07e-08	3.07e-08	3.07e-08	3.07e-08	3.07e-08	3.07e-08	3.07e-08	3.07e-08	3.07e-08	3.07e-08	3.07e-08	1	0	1	0	unchanged
neg_72	(±)-Sulfobutanedioic acid	949.714	785.949	129.636	1525.99	1783.48	437.698	1209.15	1053.11	1742.37	1168.41	949.714	785.949	129.636	1525.99	1783.48	437.698	1209.15	1053.11	1742.37	1168.41	3.07e-08	0.681715	1146.04	3.07e-08	1503.9	3.07e-08	144.247	101.652	5.28678	0.317022	3.07e-08	0.681715	1146.04	1503.9	3.07e-08	3.07e-08	5.28678	0.317022	144.247	101.652	1078.55	290.213	0.269076	-1.89391	0.00458908	1.39651	down
neg_721	3-Hydroxy-5Z-octenyl acetate	490.11	30.0962	287.069	132.96	127.625	236.038	119.356	276.444	98.7256	171.408	490.11	30.0962	287.069	132.96	127.625	236.038	119.356	276.444	98.7256	171.408	3.07e-08	3.07e-08	148.754	3.07e-08	231.883	3.07e-08	178.029	196.851	3.07e-08	3.07e-08	3.07e-08	3.07e-08	148.754	231.883	3.07e-08	3.07e-08	3.07e-08	3.07e-08	178.029	196.851	196.983	75.5517	0.383544	-1.38254	0.0324885	0.88686	unchanged
neg_726	PE(DiMe(13,5)/LTE4)	3.07e-08	15.6474	3.07e-08	3.07e-08	21.6651	3.07e-08	3.07e-08	3.07e-08	3.07e-08	3.07e-08	3.07e-08	15.6474	3.07e-08	3.07e-08	21.6651	3.07e-08	3.07e-08	3.07e-08	3.07e-08	3.07e-08	0.654412	3.07e-08	3.9301	3.07e-08	3.07e-08	3.07e-08	3.07e-08	3.07e-08	2.65703	3.37659	0.654412	3.07e-08	3.9301	3.07e-08	3.07e-08	3.07e-08	2.65703	3.37659	3.07e-08	3.07e-08	3.73125	1.06181	0.284573	-1.81313	0.325488	0.458736	unchanged
neg_740	PG(18:0/6 keto-PGF1alpha)	488.244	1144.17	2663.21	864.362	803.375	2237.62	838.584	1142.03	813.958	975.222	488.244	1144.17	2663.21	864.362	803.375	2237.62	838.584	1142.03	813.958	975.222	5.45164	3.07e-08	990.518	3.07e-08	770.195	1.37991	1964.25	2100.54	0.993651	0.997576	5.45164	3.07e-08	990.518	770.195	1.37991	3.07e-08	0.993651	0.997576	1964.25	2100.54	1197.08	583.433	0.487381	-1.03688	0.0936702	0.790255	unchanged
neg_743	PG(a-15:0/6 keto-PGF1alpha)	82.3354	134.852	241.727	263.048	161.742	249.169	221.793	201.973	229.475	214.678	82.3354	134.852	241.727	263.048	161.742	249.169	221.793	201.973	229.475	214.678	1.71304	0.242503	177.874	3.07e-08	170.141	3.07e-08	212.946	255.3	6.22732	1.98278	1.71304	0.242503	177.874	170.141	3.07e-08	3.07e-08	6.22732	1.98278	212.946	255.3	200.079	82.6426	0.413049	-1.27561	0.0085506	1.32163	down
neg_745	PC(24:1(15Z)/PGJ2)	3.22736	121.692	34.592	10.0011	79.0726	99.364	1.42748	30.9878	3.54256	13.005	3.22736	121.692	34.592	10.0011	79.0726	99.364	1.42748	30.9878	3.54256	13.005	14.5691	3.96619	30.8205	6.42844	27.1136	6.51151	23.5732	11.8262	10.0874	8.98934	14.5691	3.96619	30.8205	27.1136	6.51151	6.42844	10.0874	8.98934	23.5732	11.8262	39.6912	14.3885	0.362512	-1.4639	0.108078	0.788617	unchanged
neg_746	TG(18:3(6Z,9Z,12Z)/22:6(4Z,7Z,10Z,13Z,16Z,19Z)/22:6(4Z,7Z,10Z,13Z,16Z,19Z))	3.07e-08	6.24399	0.578617	3.07e-08	4.99506	1.31852	3.07e-08	3.07e-08	3.07e-08	3.07e-08	3.07e-08	6.24399	0.578617	3.07e-08	4.99506	1.31852	3.07e-08	3.07e-08	3.07e-08	3.07e-08	0.687376	3.07e-08	3.07e-08	3.07e-08	3.07e-08	3.07e-08	3.07e-08	3.07e-08	0.844479	1.46244	0.687376	3.07e-08	3.07e-08	3.07e-08	3.07e-08	3.07e-08	0.844479	1.46244	3.07e-08	3.07e-08	1.31362	0.29943	0.227943	-2.13326	0.208687	0.624887	unchanged
neg_748	Conhydrinone	99.1606	234.181	133.588	354.017	174.83	245.718	432.531	116.412	294.743	461.424	99.1606	234.181	133.588	354.017	174.83	245.718	432.531	116.412	294.743	461.424	294.701	432.451	166.097	84.3676	95.9855	62.653	373.569	193.089	401.805	267.651	294.701	432.451	166.097	95.9855	62.653	84.3676	401.805	267.651	373.569	193.089	254.66	237.237	0.931581	-0.102247	0.773313	0.280077	unchanged
neg_751	3-O-(2-Methoxyethyl) 5-O-(3-phenylprop-2-enyl) 2,6-dimethyl-4-(3-nitrophenyl)-3,4-dihydropyridine-3,5-dicarboxylate	3.07e-08	3.07e-08	3.07e-08	3.07e-08	3.07e-08	3.07e-08	3.07e-08	3.07e-08	3.07e-08	3.07e-08	3.07e-08	3.07e-08	3.07e-08	3.07e-08	3.07e-08	3.07e-08	3.07e-08	3.07e-08	3.07e-08	3.07e-08	1157.81	1141.94	3.07e-08	1805.67	3.07e-08	1708.4	3.07e-08	3.07e-08	1104.44	884.361	1157.81	1141.94	3.07e-08	3.07e-08	1708.4	1805.67	1104.44	884.361	3.07e-08	3.07e-08	3.07e-08	780.261	25384978597	34.5633	0.00786241	1.39529	up
neg_753	1-Oleoylglycerophosphoserine	3.07e-08	3.07e-08	3.07e-08	3.07e-08	3.07e-08	3.07e-08	3.07e-08	3.07e-08	3.07e-08	3.07e-08	3.07e-08	3.07e-08	3.07e-08	3.07e-08	3.07e-08	3.07e-08	3.07e-08	3.07e-08	3.07e-08	3.07e-08	3.07e-08	3.07e-08	3.07e-08	3.07e-08	3.07e-08	3.07e-08	3.07e-08	17.4793	3.07e-08	3.07e-08	3.07e-08	3.07e-08	3.07e-08	3.07e-08	3.07e-08	3.07e-08	3.07e-08	3.07e-08	3.07e-08	17.4793	3.07e-08	1.74793	5.6867e+07	25.7611	0.343436	0.457579	unchanged
neg_757	Cyanoketone	106.505	288.699	87.3507	588.223	191.418	186.351	637.304	110.78	428.618	654.591	106.505	288.699	87.3507	588.223	191.418	186.351	637.304	110.78	428.618	654.591	327.927	352.993	161.384	33.9082	104.723	41.6205	342.501	159.319	688.199	440.815	327.927	352.993	161.384	104.723	41.6205	33.9082	688.199	440.815	342.501	159.319	327.984	265.339	0.809	-0.305788	0.528179	0.548572	unchanged
neg_759	Bolton-Hunter reagent	3.07e-08	3.07e-08	3.07e-08	3.07e-08	3.07e-08	3.07e-08	3.07e-08	3.07e-08	3.07e-08	3.07e-08	3.07e-08	3.07e-08	3.07e-08	3.07e-08	3.07e-08	3.07e-08	3.07e-08	3.07e-08	3.07e-08	3.07e-08	103.128	94.1974	3.07e-08	156.121	3.07e-08	170.102	3.07e-08	3.07e-08	104.894	91.1169	103.128	94.1974	3.07e-08	3.07e-08	170.102	156.121	104.894	91.1169	3.07e-08	3.07e-08	3.07e-08	71.956	2341012017	31.1245	0.00789177	1.38403	up
neg_761	Chondrillasterol 3-[glucosyl-(1->2)-glucosyl-(1->2)-glucoside]	518.21	1155.22	2816.27	842.009	914.807	2306.46	854.418	1161.5	773.952	947.656	518.21	1155.22	2816.27	842.009	914.807	2306.46	854.418	1161.5	773.952	947.656	3.07e-08	3.07e-08	971.119	3.07e-08	791.385	1.96304	2010.39	2200.6	3.07e-08	3.07e-08	3.07e-08	3.07e-08	971.119	791.385	1.96304	3.07e-08	3.07e-08	3.07e-08	2010.39	2200.6	1229.05	597.546	0.486185	-1.04042	0.0980911	0.773999	unchanged
neg_762	2-Fluoro-5-hydroxy-L-phenylalanine	3.07e-08	3.07e-08	3.07e-08	3.07e-08	3.07e-08	3.07e-08	3.07e-08	3.07e-08	3.07e-08	3.07e-08	3.07e-08	3.07e-08	3.07e-08	3.07e-08	3.07e-08	3.07e-08	3.07e-08	3.07e-08	3.07e-08	3.07e-08	5993.56	6006.58	3.07e-08	8931.11	3.07e-08	7859.54	3.07e-08	3.07e-08	5665.98	4689.87	5993.56	6006.58	3.07e-08	3.07e-08	7859.54	8931.11	5665.98	4689.87	3.07e-08	3.07e-08	3.07e-08	3914.66	127359000000	36.8901	0.00702305	1.40829	up
neg_764	N-((6-Methyl-5-oxo-3-thiomorpholinyl)carbonyl)-L-histidyl-L-proline	3.07e-08	3.07e-08	3.07e-08	3.07e-08	3.07e-08	3.07e-08	3.07e-08	3.07e-08	3.07e-08	3.07e-08	3.07e-08	3.07e-08	3.07e-08	3.07e-08	3.07e-08	3.07e-08	3.07e-08	3.07e-08	3.07e-08	3.07e-08	179.813	198.951	3.07e-08	278.923	3.07e-08	300.337	3.07e-08	3.07e-08	175.72	186.219	179.813	198.951	3.07e-08	3.07e-08	300.337	278.923	175.72	186.219	3.07e-08	3.07e-08	3.07e-08	131.996	4294360955	31.9998	0.00719915	1.39826	up
neg_767	PI(18:0/18:2(10E,12Z)+=O(9))	82.5287	139.246	203.685	215.651	179.366	188.409	223.332	159.37	176.123	147.453	82.5287	139.246	203.685	215.651	179.366	188.409	223.332	159.37	176.123	147.453	3.07e-08	3.07e-08	124.057	3.07e-08	165.984	3.07e-08	186.213	198.347	3.07e-08	3.07e-08	3.07e-08	3.07e-08	124.057	165.984	3.07e-08	3.07e-08	3.07e-08	3.07e-08	186.213	198.347	171.516	67.4601	0.393316	-1.34624	0.0054015	1.40505	down
neg_768	2-(2-Furanyl)piperidine	170.531	612.82	673.491	153.102	589.366	817.769	195.031	299.938	111.541	261.254	170.531	612.82	673.491	153.102	589.366	817.769	195.031	299.938	111.541	261.254	3.07e-08	3.07e-08	360.853	3.07e-08	243.87	3.07e-08	364.275	373.636	1.00306	3.07e-08	3.07e-08	3.07e-08	360.853	243.87	3.07e-08	3.07e-08	1.00306	3.07e-08	364.275	373.636	388.484	134.364	0.345866	-1.53171	0.0205218	1.03968	down
neg_770	Prostaglandin F1a	3.07e-08	25.0276	2.0386	72.9688	27.5987	9.99361	35.5297	4.87904	27.001	27.8559	3.07e-08	25.0276	2.0386	72.9688	27.5987	9.99361	35.5297	4.87904	27.001	27.8559	35.5214	54.8201	3.07e-08	1.18265	3.35377	0.653784	11.5024	3.07e-08	199.974	169.141	35.5214	54.8201	3.07e-08	3.35377	0.653784	1.18265	199.974	169.141	11.5024	3.07e-08	23.2893	47.6149	2.0445	1.03175	0.345254	0.257548	unchanged
neg_773	PI(18:0/22:6(5Z,8E,10Z,13Z,15E,19Z)-2OH(7S, 17S))	506.546	1066.88	2732.97	813.856	823.298	2282.38	805.61	994.476	735.927	866.026	506.546	1066.88	2732.97	813.856	823.298	2282.38	805.61	994.476	735.927	866.026	3.07e-08	3.07e-08	859.251	1.46879	733.056	2.06573	1982.96	2221.3	1.97385	3.07e-08	3.07e-08	3.07e-08	859.251	733.056	2.06573	1.46879	1.97385	3.07e-08	1982.96	2221.3	1162.8	580.208	0.498976	-1.00296	0.122477	0.727723	unchanged
neg_776	N-[1'-(6-Cyano-1,2,3,4-tetrahydronaphthalen-2-yl)-4-hydroxyspiro[3,4-dihydrochromene-2,4'-piperidine]-6-yl]methanesulfonamide	3.07e-08	3.07e-08	3.07e-08	3.07e-08	3.07e-08	3.07e-08	3.07e-08	3.07e-08	3.07e-08	3.07e-08	3.07e-08	3.07e-08	3.07e-08	3.07e-08	3.07e-08	3.07e-08	3.07e-08	3.07e-08	3.07e-08	3.07e-08	218.938	213.874	3.07e-08	303.733	3.07e-08	308.182	3.07e-08	3.07e-08	240.318	192.258	218.938	213.874	3.07e-08	3.07e-08	308.182	303.733	240.318	192.258	3.07e-08	3.07e-08	3.07e-08	147.73	4806250741	32.1623	0.00638599	1.40409	up
neg_777	(+)-Brusatol	3.07e-08	3.07e-08	3.07e-08	3.07e-08	3.07e-08	3.07e-08	3.07e-08	3.07e-08	3.07e-08	3.07e-08	3.07e-08	3.07e-08	3.07e-08	3.07e-08	3.07e-08	3.07e-08	3.07e-08	3.07e-08	3.07e-08	3.07e-08	164.481	208.793	3.07e-08	258.844	3.07e-08	273.019	3.07e-08	3.07e-08	183.4	180.776	164.481	208.793	3.07e-08	3.07e-08	273.019	258.844	183.4	180.776	3.07e-08	3.07e-08	3.07e-08	126.931	4129580383	31.9433	0.00657077	1.40369	up
neg_781	De-O-methylsimmondsin	3.07e-08	3.07e-08	3.07e-08	3.07e-08	3.07e-08	3.07e-08	3.07e-08	3.07e-08	3.07e-08	3.07e-08	3.07e-08	3.07e-08	3.07e-08	3.07e-08	3.07e-08	3.07e-08	3.07e-08	3.07e-08	3.07e-08	3.07e-08	385.057	400.704	3.07e-08	571.65	3.07e-08	598.037	3.07e-08	3.07e-08	395.744	374.358	385.057	400.704	3.07e-08	3.07e-08	598.037	571.65	395.744	374.358	3.07e-08	3.07e-08	3.07e-08	272.555	8867288805	33.0458	0.0067705	1.40242	up
neg_783	PGP(i-22:0/PGF1alpha)	385.621	761.917	2222.02	660.87	636.538	1981.2	586.809	728.685	526.106	631.064	385.621	761.917	2222.02	660.87	636.538	1981.2	586.809	728.685	526.106	631.064	1.0702	3.07e-08	650.493	3.07e-08	555.999	3.07e-08	1663.51	1908.47	1.20246	1.39148	1.0702	3.07e-08	650.493	555.999	3.07e-08	3.07e-08	1.20246	1.39148	1663.51	1908.47	912.083	478.214	0.524309	-0.93151	0.175874	0.637371	unchanged
neg_79	Hydroxydesmethylpiperine sulfate	3.07e-08	73.1351	4.90295	3.07e-08	10.2804	80.8328	3.07e-08	0.825592	3.4209	37.7943	3.07e-08	73.1351	4.90295	3.07e-08	10.2804	80.8328	3.07e-08	0.825592	3.4209	37.7943	9.49605	2.21639	3.07e-08	11.1789	27.5474	3.95104	20.0455	27.7503	13.5562	0.655005	9.49605	2.21639	3.07e-08	27.5474	3.95104	11.1789	13.5562	0.655005	20.0455	27.7503	21.1192	11.6397	0.551142	-0.859503	0.387549	0.533614	unchanged
neg_791	PE(15:0/24:0)	3.07e-08	13.3978	3.07e-08	28.7269	20.8854	6.36176	9.98283	3.07e-08	1.66588	6.2316	3.07e-08	13.3978	3.07e-08	28.7269	20.8854	6.36176	9.98283	3.07e-08	1.66588	6.2316	12.4233	17.7796	3.07e-08	3.07e-08	3.07e-08	3.07e-08	1.79875	3.07e-08	105.97	100.649	12.4233	17.7796	3.07e-08	3.07e-08	3.07e-08	3.07e-08	105.97	100.649	1.79875	3.07e-08	8.72522	23.8621	2.73484	1.45146	0.296658	0.327839	unchanged
neg_794	Liquoric acid	3.07e-08	4.61404	3.07e-08	12.7443	4.56611	3.07e-08	9.34002	3.07e-08	8.63382	12.3807	3.07e-08	4.61404	3.07e-08	12.7443	4.56611	3.07e-08	9.34002	3.07e-08	8.63382	12.3807	10.206	6.64723	3.07e-08	3.07e-08	3.07e-08	3.07e-08	1.50257	3.07e-08	28.91	16.7109	10.206	6.64723	3.07e-08	3.07e-08	3.07e-08	3.07e-08	28.91	16.7109	1.50257	3.07e-08	5.22789	6.39767	1.22376	0.291316	0.743261	0.0602951	unchanged
neg_80	N6-(delta2-isopentenyl)-adenosine 5'-monophosphate	3.07e-08	122.601	16.1472	3.07e-08	8.59071	99.9365	3.07e-08	2.16243	1.45086	35.3182	3.07e-08	122.601	16.1472	3.07e-08	8.59071	99.9365	3.07e-08	2.16243	1.45086	35.3182	3.07e-08	3.07e-08	3.07e-08	3.07e-08	22.3954	3.07e-08	53.1719	55.1346	3.07e-08	0.299849	3.07e-08	3.07e-08	3.07e-08	22.3954	3.07e-08	3.07e-08	3.07e-08	0.299849	53.1719	55.1346	28.6206	13.1002	0.457718	-1.12747	0.349659	0.523237	unchanged
neg_800	N-(R)-[2-(Hydroxyaminocarbonyl)methyl]-4-methylpentanoyl-L-t-butyl-alanyl-L-alanine, 2-aminoethyl Amide	118.45	968.776	613.614	193.001	1101.17	1395.36	151.542	306.095	75.0492	204.956	118.45	968.776	613.614	193.001	1101.17	1395.36	151.542	306.095	75.0492	204.956	7.90658	3.07e-08	355.482	3.07e-08	290.101	4.96872	389.77	301.998	9.93381	12.7402	7.90658	3.07e-08	355.482	290.101	4.96872	3.07e-08	9.93381	12.7402	389.77	301.998	512.802	137.29	0.267725	-1.90117	0.0389269	0.96039	unchanged
neg_805	(S)-Nerolidol 3-O-[a-L-rhamnopyranosyl-(1->2)-b-D-glucopyranoside]	324.667	606.643	2520.22	507.687	535.09	2196.19	523.293	601.756	448.696	536.282	324.667	606.643	2520.22	507.687	535.09	2196.19	523.293	601.756	448.696	536.282	1.22512	3.07e-08	493.784	3.07e-08	500.591	3.90789	1620.84	2031.69	0.757978	3.07e-08	1.22512	3.07e-08	493.784	500.591	3.90789	3.07e-08	0.757978	3.07e-08	1620.84	2031.69	880.053	465.279	0.528695	-0.919492	0.243699	0.543026	unchanged
neg_813	LysoPC(20:4(8Z,11Z,14Z,17Z)/0:0)	9.45962	51.2003	143.965	84.0264	74.61	160.388	93.2699	63.5788	66.9042	53.9559	9.45962	51.2003	143.965	84.0264	74.61	160.388	93.2699	63.5788	66.9042	53.9559	3.07e-08	3.07e-08	23.3979	3.07e-08	69.6978	3.07e-08	128.369	142.211	3.07e-08	3.07e-08	3.07e-08	3.07e-08	23.3979	69.6978	3.07e-08	3.07e-08	3.07e-08	3.07e-08	128.369	142.211	80.1359	36.3675	0.453823	-1.1398	0.0712612	0.922792	unchanged
neg_815	(2S,3S,4R,5R)-5-(6-Aminopurin-9-yl)-N-cyclopropyl-3,4-dihydroxyoxolane-2-carboxamide	3.07e-08	3.07e-08	3.07e-08	3.07e-08	3.07e-08	3.07e-08	3.07e-08	3.07e-08	3.07e-08	3.07e-08	3.07e-08	3.07e-08	3.07e-08	3.07e-08	3.07e-08	3.07e-08	3.07e-08	3.07e-08	3.07e-08	3.07e-08	738.497	820.082	3.07e-08	989.751	3.07e-08	1245.63	3.07e-08	3.07e-08	875.056	847.865	738.497	820.082	3.07e-08	3.07e-08	1245.63	989.751	875.056	847.865	3.07e-08	3.07e-08	3.07e-08	551.688	17948599719	34.0632	0.00634824	1.39215	up
neg_816	Embusartan	3.07e-08	3.07e-08	3.07e-08	3.07e-08	3.07e-08	3.07e-08	3.07e-08	3.07e-08	3.07e-08	3.07e-08	3.07e-08	3.07e-08	3.07e-08	3.07e-08	3.07e-08	3.07e-08	3.07e-08	3.07e-08	3.07e-08	3.07e-08	1238.22	1139.25	3.07e-08	1606.62	3.07e-08	2512.57	3.07e-08	3.07e-08	1521.26	1453.75	1238.22	1139.25	3.07e-08	3.07e-08	2512.57	1606.62	1521.26	1453.75	3.07e-08	3.07e-08	3.07e-08	947.167	30815080735	34.8429	0.0084829	1.34502	up
neg_819	6-Sulfanyl-1H-pyrimidine-2,4-dione	3.07e-08	11.107	1337.53	3.07e-08	3.07e-08	827.554	3.07e-08	3.07e-08	3.07e-08	3.33933	3.07e-08	11.107	1337.53	3.07e-08	3.07e-08	827.554	3.07e-08	3.07e-08	3.07e-08	3.33933	3.07e-08	3.07e-08	3.07e-08	3.07e-08	3.07e-08	3.07e-08	718.854	987.733	3.07e-08	3.07e-08	3.07e-08	3.07e-08	3.07e-08	3.07e-08	3.07e-08	3.07e-08	3.07e-08	3.07e-08	718.854	987.733	217.953	170.659	0.783006	-0.352904	0.804973	0.0705691	unchanged
neg_821	Dibutyl sulfosuccinate	167.413	1371.87	61359.9	248.971	224.878	47003.9	228.396	213.403	152.026	2037.52	167.413	1371.87	61359.9	248.971	224.878	47003.9	228.396	213.403	152.026	2037.52	278.109	239.717	233.281	243.451	255.878	295.163	33819.9	50299.5	228.645	144.007	278.109	239.717	233.281	255.878	295.163	243.451	228.645	144.007	33819.9	50299.5	11300.8	8603.76	0.761339	-0.393389	0.773221	0.0915086	unchanged
neg_824	Ketorolac	3.07e-08	3.07e-08	3.07e-08	3.07e-08	3.07e-08	3.07e-08	3.07e-08	3.07e-08	3.07e-08	3.07e-08	3.07e-08	3.07e-08	3.07e-08	3.07e-08	3.07e-08	3.07e-08	3.07e-08	3.07e-08	3.07e-08	3.07e-08	1166.96	1134.69	3.07e-08	1540.91	3.07e-08	1822.94	3.07e-08	3.07e-08	1268.36	1161.39	1166.96	1134.69	3.07e-08	3.07e-08	1822.94	1540.91	1268.36	1161.39	3.07e-08	3.07e-08	3.07e-08	809.525	26337030285	34.6164	0.00648131	1.39687	up
neg_833	Piperonyl sulfoxide	3.07e-08	3.07e-08	3.07e-08	3.07e-08	3.07e-08	3.07e-08	3.07e-08	3.07e-08	3.07e-08	3.07e-08	3.07e-08	3.07e-08	3.07e-08	3.07e-08	3.07e-08	3.07e-08	3.07e-08	3.07e-08	3.07e-08	3.07e-08	3.40491	3.07e-08	3.07e-08	3.07e-08	3.07e-08	3.07e-08	3.07e-08	3.07e-08	3.07e-08	3.07e-08	3.40491	3.07e-08	3.07e-08	3.07e-08	3.07e-08	3.07e-08	3.07e-08	3.07e-08	3.07e-08	3.07e-08	3.07e-08	0.340491	1.10775e+07	23.4011	0.343436	0.565455	unchanged
neg_835	N-[(3a,5b,7a,12a)-3,12-dihydroxy-24-oxo-7-(sulfooxy)cholan-24-yl]-Glycine	3.07e-08	3.07e-08	3.07e-08	3.07e-08	3.07e-08	3.07e-08	3.07e-08	3.07e-08	3.07e-08	3.07e-08	3.07e-08	3.07e-08	3.07e-08	3.07e-08	3.07e-08	3.07e-08	3.07e-08	3.07e-08	3.07e-08	3.07e-08	379.377	413.639	3.07e-08	514.337	3.07e-08	612.932	3.07e-08	3.07e-08	481.679	401.262	379.377	413.639	3.07e-08	3.07e-08	612.932	514.337	481.679	401.262	3.07e-08	3.07e-08	3.07e-08	280.323	9119999975	33.0864	0.00625573	1.39196	up
neg_846	2-Ethyl-1-hexanol sulfate	3.07e-08	3.07e-08	1176.49	3.07e-08	3.07e-08	605.496	3.07e-08	3.07e-08	3.07e-08	4.17126	3.07e-08	3.07e-08	1176.49	3.07e-08	3.07e-08	605.496	3.07e-08	3.07e-08	3.07e-08	4.17126	3.07e-08	3.07e-08	3.07e-08	3.07e-08	3.07e-08	3.07e-08	462.718	734.085	3.07e-08	3.07e-08	3.07e-08	3.07e-08	3.07e-08	3.07e-08	3.07e-08	3.07e-08	3.07e-08	3.07e-08	462.718	734.085	178.616	119.68	0.670042	-0.577676	0.700895	0.145163	unchanged
neg_847	11,12,14-Trihydroxy-7-methoxy-8,11,13-abietatrien-20,6-olide	3.07e-08	3.07e-08	3.07e-08	3.07e-08	3.07e-08	3.07e-08	3.07e-08	3.07e-08	3.07e-08	3.07e-08	3.07e-08	3.07e-08	3.07e-08	3.07e-08	3.07e-08	3.07e-08	3.07e-08	3.07e-08	3.07e-08	3.07e-08	3.07e-08	3.07e-08	3.07e-08	3.07e-08	3.07e-08	3.07e-08	3.07e-08	3.07e-08	3.07e-08	3.07e-08	3.07e-08	3.07e-08	3.07e-08	3.07e-08	3.07e-08	3.07e-08	3.07e-08	3.07e-08	3.07e-08	3.07e-08	3.07e-08	3.07e-08	1	0	1	0	unchanged
neg_85	2-epi-5-epi-Valiolone	3.07e-08	3.07e-08	3.07e-08	3.07e-08	3.07e-08	3.07e-08	418.968	3.07e-08	3.07e-08	3.07e-08	3.07e-08	3.07e-08	3.07e-08	3.07e-08	3.07e-08	3.07e-08	418.968	3.07e-08	3.07e-08	3.07e-08	20.5231	114.289	3.07e-08	3.07e-08	3.07e-08	1461.54	3.07e-08	22.5694	22.835	14.2871	20.5231	114.289	3.07e-08	3.07e-08	1461.54	3.07e-08	22.835	14.2871	3.07e-08	22.5694	41.8968	165.604	3.95267	1.98283	0.428916	0.438672	unchanged
neg_858	dihydro-3-hydroxy-4,4-dimethyl- 2(3H)-Furanone	3.07e-08	3.07e-08	3.07e-08	3.07e-08	3.07e-08	3.07e-08	3.07e-08	3.07e-08	3.07e-08	3.07e-08	3.07e-08	3.07e-08	3.07e-08	3.07e-08	3.07e-08	3.07e-08	3.07e-08	3.07e-08	3.07e-08	3.07e-08	20.3352	5.96936	3.07e-08	125.316	3.07e-08	193.657	3.07e-08	3.07e-08	89.0978	15.3847	20.3352	5.96936	3.07e-08	3.07e-08	193.657	125.316	89.0978	15.3847	3.07e-08	3.07e-08	3.07e-08	44.976	1463246974	30.4465	0.0659802	0.986461	unchanged
neg_859	Delpazolid	129.547	300.009	24574.9	58.884	57.2766	15417.6	57.4105	117.739	27.891	523.559	129.547	300.009	24574.9	58.884	57.2766	15417.6	57.4105	117.739	27.891	523.559	3.07e-08	3.07e-08	103.801	3.07e-08	84.6583	3.07e-08	10957.9	17509.6	3.07e-08	3.07e-08	3.07e-08	3.07e-08	103.801	84.6583	3.07e-08	3.07e-08	3.07e-08	3.07e-08	10957.9	17509.6	4126.48	2865.59	0.69444	-0.526077	0.712334	0.135187	unchanged
neg_861	NSC 210902	3.07e-08	3.07e-08	3.07e-08	3.07e-08	3.07e-08	3.07e-08	3.07e-08	3.07e-08	3.07e-08	3.07e-08	3.07e-08	3.07e-08	3.07e-08	3.07e-08	3.07e-08	3.07e-08	3.07e-08	3.07e-08	3.07e-08	3.07e-08	3.07e-08	3.07e-08	3.07e-08	3.07e-08	3.07e-08	3.07e-08	3.07e-08	3.07e-08	3.07e-08	3.07e-08	3.07e-08	3.07e-08	3.07e-08	3.07e-08	3.07e-08	3.07e-08	3.07e-08	3.07e-08	3.07e-08	3.07e-08	3.07e-08	3.07e-08	1	0	1	0	unchanged
neg_862	Mukonidine	3.07e-08	3.07e-08	3.07e-08	3.07e-08	3.07e-08	3.07e-08	3.07e-08	3.07e-08	3.07e-08	3.07e-08	3.07e-08	3.07e-08	3.07e-08	3.07e-08	3.07e-08	3.07e-08	3.07e-08	3.07e-08	3.07e-08	3.07e-08	3.07e-08	3.07e-08	3.07e-08	3.07e-08	3.07e-08	3.07e-08	3.07e-08	3.07e-08	3.07e-08	3.07e-08	3.07e-08	3.07e-08	3.07e-08	3.07e-08	3.07e-08	3.07e-08	3.07e-08	3.07e-08	3.07e-08	3.07e-08	3.07e-08	3.07e-08	1	0	1	0	unchanged
neg_866	Eucaglobulin	3.07e-08	3.07e-08	3.07e-08	3.07e-08	3.07e-08	1.83372	3.07e-08	3.07e-08	3.07e-08	3.07e-08	3.07e-08	3.07e-08	3.07e-08	3.07e-08	3.07e-08	1.83372	3.07e-08	3.07e-08	3.07e-08	3.07e-08	4557.74	4304.6	3.07e-08	6460.09	3.07e-08	6090.4	3.07e-08	3.37187	4660.82	4097.32	4557.74	4304.6	3.07e-08	3.07e-08	6090.4	6460.09	4660.82	4097.32	3.07e-08	3.37187	0.183372	3017.43	16455.3	14.0063	0.0063701	1.4083	up
neg_869	Mirodenafil	3.07e-08	3.07e-08	3.07e-08	3.07e-08	3.07e-08	3.07e-08	3.07e-08	3.07e-08	3.07e-08	3.07e-08	3.07e-08	3.07e-08	3.07e-08	3.07e-08	3.07e-08	3.07e-08	3.07e-08	3.07e-08	3.07e-08	3.07e-08	251.392	285.868	3.07e-08	286.521	3.07e-08	370.013	3.07e-08	3.07e-08	290.372	263.165	251.392	285.868	3.07e-08	3.07e-08	370.013	286.521	290.372	263.165	3.07e-08	3.07e-08	3.07e-08	174.733	5684757923	32.4045	0.0057599	1.40175	up
neg_873	Undecanedioic acid	100.404	44.9919	95.6244	125.549	110.363	86.6214	54.0464	129.089	156.104	92.8367	100.404	44.9919	95.6244	125.549	110.363	86.6214	54.0464	129.089	156.104	92.8367	3.07e-08	1.23113	41.6974	3.07e-08	87.7062	3.07e-08	81.0805	92.7367	3.07e-08	3.07e-08	3.07e-08	1.23113	41.6974	87.7062	3.07e-08	3.07e-08	3.07e-08	3.07e-08	81.0805	92.7367	99.563	30.4452	0.305788	-1.7094	0.000711796	1.4327	down
neg_874	Bursehernin	3.07e-08	3.07e-08	3.07e-08	3.07e-08	3.07e-08	3.07e-08	3.07e-08	3.07e-08	3.07e-08	3.07e-08	3.07e-08	3.07e-08	3.07e-08	3.07e-08	3.07e-08	3.07e-08	3.07e-08	3.07e-08	3.07e-08	3.07e-08	889.339	991.797	3.07e-08	1172.33	3.07e-08	1591.62	3.07e-08	3.07e-08	1109.94	1085.64	889.339	991.797	3.07e-08	3.07e-08	1591.62	1172.33	1109.94	1085.64	3.07e-08	3.07e-08	3.07e-08	684.067	22255403350	34.3734	0.00659137	1.38076	up
neg_877	Fentanyl	3.07e-08	3.07e-08	3.07e-08	3.07e-08	3.07e-08	3.07e-08	3.07e-08	3.07e-08	3.07e-08	3.07e-08	3.07e-08	3.07e-08	3.07e-08	3.07e-08	3.07e-08	3.07e-08	3.07e-08	3.07e-08	3.07e-08	3.07e-08	3.07e-08	3.07e-08	3.07e-08	3.07e-08	3.07e-08	3.07e-08	3.07e-08	3.07e-08	3.07e-08	3.07e-08	3.07e-08	3.07e-08	3.07e-08	3.07e-08	3.07e-08	3.07e-08	3.07e-08	3.07e-08	3.07e-08	3.07e-08	3.07e-08	3.07e-08	1	0	1	0	unchanged
neg_879	(S)-Pterosin P	3.07e-08	3.07e-08	323.263	3.07e-08	3.07e-08	229.271	3.07e-08	3.07e-08	3.07e-08	3.07e-08	3.07e-08	3.07e-08	323.263	3.07e-08	3.07e-08	229.271	3.07e-08	3.07e-08	3.07e-08	3.07e-08	503.153	443.34	3.07e-08	865.562	3.07e-08	859.417	211.595	280.115	860.802	533.01	503.153	443.34	3.07e-08	3.07e-08	859.417	865.562	860.802	533.01	211.595	280.115	55.2534	455.699	8.24745	3.04395	0.00430295	1.4016	up
neg_890	Dehydroepiandrosterone sulfate	3.07e-08	241.159	2.67694	3.07e-08	3.07e-08	3.07e-08	3.07e-08	3.07e-08	3.07e-08	3.07e-08	3.07e-08	241.159	2.67694	3.07e-08	3.07e-08	3.07e-08	3.07e-08	3.07e-08	3.07e-08	3.07e-08	96.4378	3.07e-08	2.9367	1.97381	3.07e-08	3.07e-08	3.07e-08	3.07e-08	25.117	3.07e-08	96.4378	3.07e-08	2.9367	3.07e-08	3.07e-08	1.97381	25.117	3.07e-08	3.07e-08	3.07e-08	24.3835	12.6465	0.51865	-0.947166	0.659144	0.271041	unchanged
neg_893	Ile-Ala-OH	60.3655	683.373	45223.8	109.557	33.9646	36053.1	69.0168	60.3061	61.3816	1298.78	60.3655	683.373	45223.8	109.557	33.9646	36053.1	69.0168	60.3061	61.3816	1298.78	155.313	100.329	53.7386	60.6497	85.149	118.395	26878.8	41771.7	100.842	76.8948	155.313	100.329	53.7386	85.149	118.395	60.6497	100.842	76.8948	26878.8	41771.7	8365.36	6940.18	0.829633	-0.269455	0.844821	0.0458932	unchanged
neg_896	1-Dodecanesulfonic acid, 1-hydroxy-3-oxo-	3.07e-08	3.07e-08	142.018	3.07e-08	3.07e-08	102.801	3.07e-08	3.07e-08	3.07e-08	3.07e-08	3.07e-08	3.07e-08	142.018	3.07e-08	3.07e-08	102.801	3.07e-08	3.07e-08	3.07e-08	3.07e-08	522.133	407.297	3.07e-08	554.331	3.07e-08	515.283	95.6475	132.52	493.306	508.495	522.133	407.297	3.07e-08	3.07e-08	515.283	554.331	493.306	508.495	95.6475	132.52	24.4819	322.901	13.1894	3.72131	0.00293365	1.48056	up
neg_897	Endoxifen	78.732	75.6894	3.07e-08	76.7948	84.7555	3.07e-08	64.4938	75.486	67.1578	62.4327	78.732	75.6894	3.07e-08	76.7948	84.7555	3.07e-08	64.4938	75.486	67.1578	62.4327	3.07e-08	3.07e-08	73.7448	3.07e-08	81.4572	3.07e-08	3.07e-08	3.07e-08	3.07e-08	3.07e-08	3.07e-08	3.07e-08	73.7448	81.4572	3.07e-08	3.07e-08	3.07e-08	3.07e-08	3.07e-08	3.07e-08	58.5542	15.5202	0.265057	-1.91563	0.00787585	1.29907	down
neg_900	5-((1-Ethyl-4-piperidinyl)oxy)-9H-pyrrolo(2,3-b:5,4-c')dipyridine-6-carbonitrile	3.07e-08	3.07e-08	3.07e-08	3.07e-08	3.07e-08	3.07e-08	3.07e-08	3.07e-08	3.07e-08	3.07e-08	3.07e-08	3.07e-08	3.07e-08	3.07e-08	3.07e-08	3.07e-08	3.07e-08	3.07e-08	3.07e-08	3.07e-08	3.07e-08	3.07e-08	3.07e-08	3.07e-08	3.07e-08	3.07e-08	3.07e-08	3.07e-08	3.07e-08	3.07e-08	3.07e-08	3.07e-08	3.07e-08	3.07e-08	3.07e-08	3.07e-08	3.07e-08	3.07e-08	3.07e-08	3.07e-08	3.07e-08	3.07e-08	1	0	1	0	unchanged
neg_904	Minoxidil Glucuronide	3.07e-08	3.07e-08	3.07e-08	3.07e-08	3.07e-08	3.07e-08	3.07e-08	3.07e-08	3.07e-08	3.07e-08	3.07e-08	3.07e-08	3.07e-08	3.07e-08	3.07e-08	3.07e-08	3.07e-08	3.07e-08	3.07e-08	3.07e-08	685.237	864.352	3.07e-08	846.128	3.07e-08	1200.63	3.07e-08	3.07e-08	794.696	995.3	685.237	864.352	3.07e-08	3.07e-08	1200.63	846.128	794.696	995.3	3.07e-08	3.07e-08	3.07e-08	538.635	17523905508	34.0286	0.00640994	1.37997	up
neg_907	Lividomycin A	3.07e-08	3.07e-08	3.07e-08	3.07e-08	3.07e-08	3.07e-08	3.07e-08	3.07e-08	3.07e-08	3.07e-08	3.07e-08	3.07e-08	3.07e-08	3.07e-08	3.07e-08	3.07e-08	3.07e-08	3.07e-08	3.07e-08	3.07e-08	1827.85	883.321	3.07e-08	2046.61	3.07e-08	2193.4	3.07e-08	3.07e-08	1579.76	1094.97	1827.85	883.321	3.07e-08	3.07e-08	2193.4	2046.61	1579.76	1094.97	3.07e-08	3.07e-08	3.07e-08	962.591	31316877516	34.8662	0.0088903	1.36231	up
neg_908	3H-1,2,4-Triazol-3-one, 4-(4-(4-((1R,2R)-2-(2,4-difluorophenyl)-2-hydroxy-1-methyl-3-(1H-1,2,4-triazol-1-yl)propyl)-1-piperazinyl)phenyl)-2,4-dihydro-2-((4-(trifluoromethoxy)phenyl)methyl)-	3.07e-08	3.07e-08	3.07e-08	3.07e-08	3.07e-08	3.07e-08	3.07e-08	3.07e-08	3.07e-08	3.07e-08	3.07e-08	3.07e-08	3.07e-08	3.07e-08	3.07e-08	3.07e-08	3.07e-08	3.07e-08	3.07e-08	3.07e-08	923.301	886.996	3.07e-08	1144.21	3.07e-08	1420.95	3.07e-08	3.07e-08	993.339	908.172	923.301	886.996	3.07e-08	3.07e-08	1420.95	1144.21	993.339	908.172	3.07e-08	3.07e-08	3.07e-08	627.696	20421438174	34.2494	0.0063722	1.39691	up
neg_912	3-Caffeoyl-1,5-quinolactone	3.07e-08	3.07e-08	3.07e-08	3.07e-08	3.07e-08	3.07e-08	3.07e-08	3.07e-08	3.07e-08	3.07e-08	3.07e-08	3.07e-08	3.07e-08	3.07e-08	3.07e-08	3.07e-08	3.07e-08	3.07e-08	3.07e-08	3.07e-08	3.07e-08	3.07e-08	3.07e-08	3.07e-08	3.07e-08	3.07e-08	3.07e-08	3.07e-08	3.07e-08	3.07e-08	3.07e-08	3.07e-08	3.07e-08	3.07e-08	3.07e-08	3.07e-08	3.07e-08	3.07e-08	3.07e-08	3.07e-08	3.07e-08	3.07e-08	1	0	1	0	unchanged
neg_913	Methionine sulfoxide	43.0265	105.819	1711.94	39.1837	57.1601	1121.84	41.665	53.7114	45.2038	83.3874	43.0265	105.819	1711.94	39.1837	57.1601	1121.84	41.665	53.7114	45.2038	83.3874	3.07e-08	3.07e-08	52.8765	3.07e-08	69.4506	3.07e-08	750.391	1373.99	3.07e-08	3.07e-08	3.07e-08	3.07e-08	52.8765	69.4506	3.07e-08	3.07e-08	3.07e-08	3.07e-08	750.391	1373.99	330.294	224.671	0.680216	-0.555936	0.662317	0.178602	unchanged
neg_919	L-Prolinamide, 5-oxo-L-prolyl-L-norvalyl-	3.07e-08	3.20641	3.07e-08	3.07e-08	3.07e-08	3.07e-08	3.07e-08	3.07e-08	3.07e-08	3.07e-08	3.07e-08	3.20641	3.07e-08	3.07e-08	3.07e-08	3.07e-08	3.07e-08	3.07e-08	3.07e-08	3.07e-08	3.07e-08	3.07e-08	3.07e-08	3.07e-08	3.07e-08	3.07e-08	3.07e-08	3.07e-08	3.07e-08	3.07e-08	3.07e-08	3.07e-08	3.07e-08	3.07e-08	3.07e-08	3.07e-08	3.07e-08	3.07e-08	3.07e-08	3.07e-08	0.320641	3.07e-08	9.59e-08	-23.3145	0.343436	0.551982	unchanged
neg_922	11,12-Dimethoxydihydrokawain	456.028	390.421	3.07e-08	351.36	402.054	3.9585	332.68	379.933	390.055	395.994	456.028	390.421	3.07e-08	351.36	402.054	3.9585	332.68	379.933	390.055	395.994	3.07e-08	3.07e-08	463.591	3.07e-08	430.436	3.07e-08	3.02196	3.07e-08	3.07e-08	3.07e-08	3.07e-08	3.07e-08	463.591	430.436	3.07e-08	3.07e-08	3.07e-08	3.07e-08	3.02196	3.07e-08	310.248	89.7049	0.289139	-1.79016	0.0125049	1.22672	down
neg_925	Fusarochromanone	78.6648	72.6633	3.07e-08	65.7439	69.1374	3.07e-08	58.8248	67.851	48.587	59.2632	78.6648	72.6633	3.07e-08	65.7439	69.1374	3.07e-08	58.8248	67.851	48.587	59.2632	3.07e-08	3.07e-08	62.0788	3.07e-08	65.6425	3.07e-08	3.07e-08	3.07e-08	3.07e-08	3.07e-08	3.07e-08	3.07e-08	62.0788	65.6425	3.07e-08	3.07e-08	3.07e-08	3.07e-08	3.07e-08	3.07e-08	52.0735	12.7721	0.245271	-2.02755	0.00543839	1.32175	down
neg_927	Lipoyllysine	3.07e-08	3.07e-08	3.07e-08	3.07e-08	3.07e-08	3.07e-08	3.07e-08	3.07e-08	3.07e-08	3.07e-08	3.07e-08	3.07e-08	3.07e-08	3.07e-08	3.07e-08	3.07e-08	3.07e-08	3.07e-08	3.07e-08	3.07e-08	1660.76	1836.61	3.07e-08	2153.08	3.07e-08	2648.16	3.07e-08	3.07e-08	1848.01	1720.18	1660.76	1836.61	3.07e-08	3.07e-08	2648.16	2153.08	1848.01	1720.18	3.07e-08	3.07e-08	3.07e-08	1186.68	38607329003	35.1682	0.00624203	1.40084	up
neg_928	Lucyoside N	3.07e-08	41.2815	174.538	3.07e-08	141.997	3.07e-08	3.07e-08	3.07e-08	3.07e-08	172.735	3.07e-08	41.2815	174.538	3.07e-08	141.997	3.07e-08	3.07e-08	3.07e-08	3.07e-08	172.735	335.143	20.6896	3.07e-08	6027.99	3.07e-08	48.2628	16.2396	3.07e-08	3.07e-08	3.07e-08	335.143	20.6896	3.07e-08	3.07e-08	48.2628	6027.99	3.07e-08	3.07e-08	16.2396	3.07e-08	53.0552	644.832	12.154	3.60336	0.349308	0.600391	unchanged
neg_929	Sophoraflavanone B	59.9536	115.22	1867.47	50.7442	82.1166	1276.67	47.2574	51.1017	48.8298	89.4374	59.9536	115.22	1867.47	50.7442	82.1166	1276.67	47.2574	51.1017	48.8298	89.4374	3.07e-08	3.07e-08	53.3133	3.07e-08	83.8235	3.07e-08	866.511	1373.88	3.07e-08	3.07e-08	3.07e-08	3.07e-08	53.3133	83.8235	3.07e-08	3.07e-08	3.07e-08	3.07e-08	866.511	1373.88	368.88	237.753	0.644527	-0.633688	0.61474	0.208043	unchanged
neg_93	Sulfate	1426.86	743.399	5829.68	1100.96	1038.09	2943.96	957.716	1143.51	1070.85	1036.9	1426.86	743.399	5829.68	1100.96	1038.09	2943.96	957.716	1143.51	1070.85	1036.9	440.344	472.982	1121.98	552.503	1067.17	467.142	1479.62	3199.48	467.523	363.101	440.344	472.982	1121.98	1067.17	467.142	552.503	467.523	363.101	1479.62	3199.48	1729.19	963.184	0.557014	-0.844215	0.197854	0.595534	unchanged
neg_934	3H-Phenoxazine	3.07e-08	4.34763	3.07e-08	6.78332	9.6692	3.07e-08	7.30916	5.9281	3.07e-08	3.40123	3.07e-08	4.34763	3.07e-08	6.78332	9.6692	3.07e-08	7.30916	5.9281	3.07e-08	3.40123	556.91	566.901	3.07e-08	766.374	7.58549	760.077	3.07e-08	3.07e-08	565.625	548.718	556.91	566.901	3.07e-08	7.58549	760.077	766.374	565.625	548.718	3.07e-08	3.07e-08	3.74386	377.219	100.757	6.65473	0.00619125	1.40713	up
neg_935	PC(2:0/20:5(7Z,9Z,11E,13E,17Z)-3OH(5,6,15))	3.07e-08	3.07e-08	3.07e-08	3.07e-08	3.07e-08	3.07e-08	3.07e-08	3.07e-08	3.07e-08	3.07e-08	3.07e-08	3.07e-08	3.07e-08	3.07e-08	3.07e-08	3.07e-08	3.07e-08	3.07e-08	3.07e-08	3.07e-08	870.549	954.783	3.07e-08	939.409	3.07e-08	1357.29	3.07e-08	3.07e-08	956.321	859.481	870.549	954.783	3.07e-08	3.07e-08	1357.29	939.409	956.321	859.481	3.07e-08	3.07e-08	3.07e-08	593.783	19318109341	34.1692	0.00624163	1.39468	up
neg_94	Methyl sulfate	212.502	70.3497	396.607	75.2924	78.6658	181.731	93.6412	116.982	61.8566	87.392	212.502	70.3497	396.607	75.2924	78.6658	181.731	93.6412	116.982	61.8566	87.392	3.07e-08	3.07e-08	88.2578	3.07e-08	87.2719	3.07e-08	151.637	262.254	9.63317	3.07e-08	3.07e-08	3.07e-08	88.2578	87.2719	3.07e-08	3.07e-08	9.63317	3.07e-08	151.637	262.254	137.502	59.9054	0.43567	-1.19869	0.0901469	0.736485	unchanged
neg_940	Muricatacin	396.522	695.618	1117.17	345.588	388.923	531.06	308.811	620.775	157.306	300.544	396.522	695.618	1117.17	345.588	388.923	531.06	308.811	620.775	157.306	300.544	153.873	309.344	534.741	30.38	435.579	5.37711	807.768	809.587	166.922	3.07e-08	153.873	309.344	534.741	435.579	5.37711	30.38	166.922	3.07e-08	807.768	809.587	486.231	325.357	0.66914	-0.579619	0.235826	0.551274	unchanged
neg_941	Mammea C/AB cyclo D	3.07e-08	16.3922	3.07e-08	3.07e-08	3.07e-08	3.07e-08	3.07e-08	4.95596	3.07e-08	3.07e-08	3.07e-08	16.3922	3.07e-08	3.07e-08	3.07e-08	3.07e-08	3.07e-08	4.95596	3.07e-08	3.07e-08	3.07e-08	3.07e-08	3.07e-08	3.07e-08	3.07e-08	3.07e-08	3.07e-08	3.07e-08	3.07e-08	3.07e-08	3.07e-08	3.07e-08	3.07e-08	3.07e-08	3.07e-08	3.07e-08	3.07e-08	3.07e-08	3.07e-08	3.07e-08	2.13482	3.07e-08	1.44e-08	-26.0496	0.230259	0.616493	unchanged
neg_942	4-Coumaroylputrescine	3.07e-08	3.07e-08	127.04	3.07e-08	3.07e-08	105.874	3.07e-08	3.07e-08	3.07e-08	3.07e-08	3.07e-08	3.07e-08	127.04	3.07e-08	3.07e-08	105.874	3.07e-08	3.07e-08	3.07e-08	3.07e-08	421.082	415.351	3.07e-08	434.745	3.07e-08	462.569	92.5268	132.288	484.298	503.115	421.082	415.351	3.07e-08	3.07e-08	462.569	434.745	484.298	503.115	92.5268	132.288	23.2914	294.598	12.6484	3.66088	0.00265533	1.47064	up
neg_945	PA(15:0/LTE4)	3.07e-08	3.07e-08	3.07e-08	3.07e-08	3.07e-08	3.07e-08	3.07e-08	3.07e-08	3.07e-08	3.07e-08	3.07e-08	3.07e-08	3.07e-08	3.07e-08	3.07e-08	3.07e-08	3.07e-08	3.07e-08	3.07e-08	3.07e-08	3.07e-08	3.07e-08	3.07e-08	3.07e-08	3.07e-08	3.07e-08	3.07e-08	3.07e-08	3.07e-08	3.07e-08	3.07e-08	3.07e-08	3.07e-08	3.07e-08	3.07e-08	3.07e-08	3.07e-08	3.07e-08	3.07e-08	3.07e-08	3.07e-08	3.07e-08	1	0	1	0	unchanged
neg_947	Tecastemizole	3.07e-08	85.418	3.07e-08	3.07e-08	3.07e-08	3.07e-08	3.07e-08	3.07e-08	3.07e-08	3.07e-08	3.07e-08	85.418	3.07e-08	3.07e-08	3.07e-08	3.07e-08	3.07e-08	3.07e-08	3.07e-08	3.07e-08	258.096	246.299	3.07e-08	387.579	3.07e-08	509.075	3.07e-08	3.07e-08	435.508	190.247	258.096	246.299	3.07e-08	3.07e-08	509.075	387.579	435.508	190.247	3.07e-08	3.07e-08	8.5418	202.68	23.7281	4.56852	0.0126555	1.26498	up
neg_952	11-Hydroxyaclacinomycin X	3.07e-08	3.07e-08	3.07e-08	3.07e-08	3.07e-08	3.07e-08	3.07e-08	3.07e-08	3.07e-08	3.07e-08	3.07e-08	3.07e-08	3.07e-08	3.07e-08	3.07e-08	3.07e-08	3.07e-08	3.07e-08	3.07e-08	3.07e-08	1229.2	1576.67	3.07e-08	1513.59	3.07e-08	2456.73	3.07e-08	3.07e-08	1628.64	1674.5	1229.2	1576.67	3.07e-08	3.07e-08	2456.73	1513.59	1628.64	1674.5	3.07e-08	3.07e-08	3.07e-08	1007.93	32792011061	34.9326	0.0071171	1.36278	up
neg_953	Dodecanedioic acid	45.3808	27.7804	46.3951	63.9915	70.3211	38.1944	48.2502	62.3057	79.5026	47.7364	45.3808	27.7804	46.3951	63.9915	70.3211	38.1944	48.2502	62.3057	79.5026	47.7364	3.07e-08	3.07e-08	13.791	3.07e-08	53.8264	3.07e-08	34.8668	36.0514	3.07e-08	3.07e-08	3.07e-08	3.07e-08	13.791	53.8264	3.07e-08	3.07e-08	3.07e-08	3.07e-08	34.8668	36.0514	52.9858	13.8536	0.261458	-1.93535	0.00015685	1.60423	down
neg_955	19-Hydroxycinnzeylanol 19-glucoside	3.07e-08	3.07e-08	3.07e-08	3.07e-08	3.07e-08	3.07e-08	3.07e-08	3.07e-08	3.07e-08	3.07e-08	3.07e-08	3.07e-08	3.07e-08	3.07e-08	3.07e-08	3.07e-08	3.07e-08	3.07e-08	3.07e-08	3.07e-08	3519.35	3579.7	3.07e-08	4842.36	3.07e-08	5143.38	3.07e-08	3.07e-08	3786.3	3536.5	3519.35	3579.7	3.07e-08	3.07e-08	5143.38	4842.36	3786.3	3536.5	3.07e-08	3.07e-08	3.07e-08	2440.76	79407510005	36.2086	0.0061466	1.40642	up
neg_956	4-[(E)-5,6-Dihydro-2,3'-bipyridin-3(4H)-ylidenemethyl]-3-methoxyphenol	165.367	144.938	113.682	122.907	118.614	94.3352	109.223	122.564	121.99	140.088	165.367	144.938	113.682	122.907	118.614	94.3352	109.223	122.564	121.99	140.088	3.07e-08	3.07e-08	150.589	3.07e-08	152.104	3.07e-08	51.858	86.1998	3.07e-08	3.07e-08	3.07e-08	3.07e-08	150.589	152.104	3.07e-08	3.07e-08	3.07e-08	3.07e-08	51.858	86.1998	125.371	44.0751	0.351558	-1.50817	0.00280541	1.48586	down
neg_960	1-Deoxy-11beta-hydroxypentalenate	3.07e-08	3.07e-08	3.07e-08	3.07e-08	3.07e-08	3.07e-08	3.07e-08	3.07e-08	3.07e-08	3.07e-08	3.07e-08	3.07e-08	3.07e-08	3.07e-08	3.07e-08	3.07e-08	3.07e-08	3.07e-08	3.07e-08	3.07e-08	3.07e-08	3.07e-08	3.07e-08	18.0137	3.07e-08	55.8347	3.07e-08	3.07e-08	30.7865	3.07e-08	3.07e-08	3.07e-08	3.07e-08	3.07e-08	55.8347	18.0137	30.7865	3.07e-08	3.07e-08	3.07e-08	3.07e-08	10.4635	3.40418e+08	28.3427	0.117813	0.805986	unchanged
neg_961	Glycocholic Acid	3.07e-08	3.07e-08	3.07e-08	3.07e-08	3.07e-08	3.07e-08	3.07e-08	3.07e-08	3.07e-08	3.07e-08	3.07e-08	3.07e-08	3.07e-08	3.07e-08	3.07e-08	3.07e-08	3.07e-08	3.07e-08	3.07e-08	3.07e-08	3.07e-08	3.07e-08	3.07e-08	3.07e-08	3.07e-08	3.07e-08	3.07e-08	3.07e-08	3.07e-08	3.07e-08	3.07e-08	3.07e-08	3.07e-08	3.07e-08	3.07e-08	3.07e-08	3.07e-08	3.07e-08	3.07e-08	3.07e-08	3.07e-08	3.07e-08	1	0	1	0	unchanged
neg_964	Biotripyrrin-a	3.07e-08	3.07e-08	3.07e-08	3.07e-08	3.07e-08	3.07e-08	3.07e-08	3.07e-08	3.07e-08	3.07e-08	3.07e-08	3.07e-08	3.07e-08	3.07e-08	3.07e-08	3.07e-08	3.07e-08	3.07e-08	3.07e-08	3.07e-08	635.975	739.455	3.07e-08	825.027	3.07e-08	1476.25	3.07e-08	3.07e-08	1059.29	798.046	635.975	739.455	3.07e-08	3.07e-08	1476.25	825.027	1059.29	798.046	3.07e-08	3.07e-08	3.07e-08	553.404	18004406748	34.0676	0.00900667	1.3184	up
neg_967	Loquatifolin A	3.07e-08	3.07e-08	3.07e-08	3.07e-08	3.66705	3.07e-08	3.07e-08	3.07e-08	3.07e-08	3.07e-08	3.07e-08	3.07e-08	3.07e-08	3.07e-08	3.66705	3.07e-08	3.07e-08	3.07e-08	3.07e-08	3.07e-08	18.4137	3.07e-08	186.606	46.0663	5636.93	3.07e-08	2123.29	3.07e-08	812.508	3.07e-08	18.4137	3.07e-08	186.606	5636.93	3.07e-08	46.0663	812.508	3.07e-08	2123.29	3.07e-08	0.366705	882.382	2406.24	11.2326	0.155882	0.34762	unchanged
neg_969	Gentamicin	3.07e-08	3.07e-08	3.07e-08	3.07e-08	3.07e-08	3.07e-08	3.07e-08	3.07e-08	3.07e-08	3.07e-08	3.07e-08	3.07e-08	3.07e-08	3.07e-08	3.07e-08	3.07e-08	3.07e-08	3.07e-08	3.07e-08	3.07e-08	3.07e-08	3.07e-08	3.07e-08	3.07e-08	3.07e-08	3.07e-08	3.07e-08	3.07e-08	3.07e-08	3.07e-08	3.07e-08	3.07e-08	3.07e-08	3.07e-08	3.07e-08	3.07e-08	3.07e-08	3.07e-08	3.07e-08	3.07e-08	3.07e-08	3.07e-08	1	0	1	0	unchanged
neg_971	repirinast	3.07e-08	3.07e-08	3.07e-08	3.07e-08	3.07e-08	3.07e-08	3.07e-08	3.07e-08	3.07e-08	3.07e-08	3.07e-08	3.07e-08	3.07e-08	3.07e-08	3.07e-08	3.07e-08	3.07e-08	3.07e-08	3.07e-08	3.07e-08	653.332	736.307	3.07e-08	801.933	3.07e-08	1100.2	3.07e-08	3.07e-08	804.626	737.631	653.332	736.307	3.07e-08	3.07e-08	1100.2	801.933	804.626	737.631	3.07e-08	3.07e-08	3.07e-08	483.403	15727008327	33.8725	0.00630393	1.38711	up
neg_972	Gabazine	3.07e-08	3.07e-08	3.07e-08	3.07e-08	3.07e-08	3.07e-08	3.07e-08	3.07e-08	3.07e-08	3.07e-08	3.07e-08	3.07e-08	3.07e-08	3.07e-08	3.07e-08	3.07e-08	3.07e-08	3.07e-08	3.07e-08	3.07e-08	3.07e-08	3.07e-08	3.07e-08	3.07e-08	3.07e-08	3.07e-08	3.07e-08	3.07e-08	3.07e-08	3.07e-08	3.07e-08	3.07e-08	3.07e-08	3.07e-08	3.07e-08	3.07e-08	3.07e-08	3.07e-08	3.07e-08	3.07e-08	3.07e-08	3.07e-08	1	0	1	0	unchanged
neg_976	Formononetin 7-(6''-methylmalonylglucoside)	3.07e-08	3.07e-08	3.07e-08	3.07e-08	3.07e-08	3.07e-08	3.07e-08	3.07e-08	3.07e-08	3.07e-08	3.07e-08	3.07e-08	3.07e-08	3.07e-08	3.07e-08	3.07e-08	3.07e-08	3.07e-08	3.07e-08	3.07e-08	3.07e-08	3.07e-08	3.07e-08	3.07e-08	3.07e-08	3.07e-08	3.07e-08	3.07e-08	3.07e-08	3.07e-08	3.07e-08	3.07e-08	3.07e-08	3.07e-08	3.07e-08	3.07e-08	3.07e-08	3.07e-08	3.07e-08	3.07e-08	3.07e-08	3.07e-08	1	0	1	0	unchanged
neg_979	N-Benzoyl-L-glutamic acid	3.07e-08	3.07e-08	3.07e-08	3.07e-08	3.07e-08	3.07e-08	3.07e-08	3.07e-08	3.07e-08	3.07e-08	3.07e-08	3.07e-08	3.07e-08	3.07e-08	3.07e-08	3.07e-08	3.07e-08	3.07e-08	3.07e-08	3.07e-08	3.07e-08	3.07e-08	3.07e-08	3.07e-08	3.07e-08	3.07e-08	3.07e-08	3.07e-08	3.07e-08	3.07e-08	3.07e-08	3.07e-08	3.07e-08	3.07e-08	3.07e-08	3.07e-08	3.07e-08	3.07e-08	3.07e-08	3.07e-08	3.07e-08	3.07e-08	1	0	1	0	unchanged
neg_983	5,10-Methenyltetrahydrofolic acid	3.07e-08	3.07e-08	3.07e-08	3.07e-08	3.07e-08	3.07e-08	3.07e-08	3.07e-08	3.07e-08	3.07e-08	3.07e-08	3.07e-08	3.07e-08	3.07e-08	3.07e-08	3.07e-08	3.07e-08	3.07e-08	3.07e-08	3.07e-08	3.07e-08	3.07e-08	3.07e-08	3.07e-08	3.07e-08	3.07e-08	3.07e-08	3.07e-08	3.07e-08	3.07e-08	3.07e-08	3.07e-08	3.07e-08	3.07e-08	3.07e-08	3.07e-08	3.07e-08	3.07e-08	3.07e-08	3.07e-08	3.07e-08	3.07e-08	1	0	1	0	unchanged
neg_986	Ozolinone	3.07e-08	3.07e-08	3.07e-08	3.07e-08	3.07e-08	3.07e-08	3.07e-08	3.07e-08	3.07e-08	3.07e-08	3.07e-08	3.07e-08	3.07e-08	3.07e-08	3.07e-08	3.07e-08	3.07e-08	3.07e-08	3.07e-08	3.07e-08	3.07e-08	3.07e-08	3.07e-08	3.07e-08	3.07e-08	3.07e-08	3.07e-08	3.07e-08	3.07e-08	3.07e-08	3.07e-08	3.07e-08	3.07e-08	3.07e-08	3.07e-08	3.07e-08	3.07e-08	3.07e-08	3.07e-08	3.07e-08	3.07e-08	3.07e-08	1	0	1	0	unchanged
neg_989	Pteroyltriglutamic acid	3.07e-08	3.07e-08	3.07e-08	3.07e-08	3.07e-08	3.07e-08	3.07e-08	3.07e-08	3.07e-08	3.07e-08	3.07e-08	3.07e-08	3.07e-08	3.07e-08	3.07e-08	3.07e-08	3.07e-08	3.07e-08	3.07e-08	3.07e-08	3.07e-08	3.07e-08	3.07e-08	3.07e-08	3.07e-08	3.07e-08	3.07e-08	3.07e-08	3.07e-08	3.07e-08	3.07e-08	3.07e-08	3.07e-08	3.07e-08	3.07e-08	3.07e-08	3.07e-08	3.07e-08	3.07e-08	3.07e-08	3.07e-08	3.07e-08	1	0	1	0	unchanged
neg_99	Flucytosine	31.9333	7.69583	3.07e-08	8.44074	9.1249	3.07e-08	14.1853	14.9846	5.05785	9.22567	31.9333	7.69583	3.07e-08	8.44074	9.1249	3.07e-08	14.1853	14.9846	5.05785	9.22567	3.07e-08	3.07e-08	14.8704	3.07e-08	12.1008	3.07e-08	3.07e-08	3.07e-08	3.07e-08	3.07e-08	3.07e-08	3.07e-08	14.8704	12.1008	3.07e-08	3.07e-08	3.07e-08	3.07e-08	3.07e-08	3.07e-08	10.0648	2.69712	0.267976	-1.89983	0.0476958	0.875766	unchanged
neg_992	Glutamylhistidine	8.13465	11.433	30.4036	5.79486	9.00925	25.6409	3.50151	8.58398	4.49614	5.7906	8.13465	11.433	30.4036	5.79486	9.00925	25.6409	3.50151	8.58398	4.49614	5.7906	3.07e-08	3.07e-08	1.41967	3.07e-08	8.97748	3.07e-08	18.8806	21.9298	3.07e-08	3.07e-08	3.07e-08	3.07e-08	1.41967	8.97748	3.07e-08	3.07e-08	3.07e-08	3.07e-08	18.8806	21.9298	11.2788	5.12076	0.454014	-1.13919	0.138404	0.682408	unchanged
neg_993	Salidroside	3.07e-08	3.07e-08	3.07e-08	3.07e-08	3.07e-08	3.07e-08	3.07e-08	3.07e-08	3.07e-08	3.07e-08	3.07e-08	3.07e-08	3.07e-08	3.07e-08	3.07e-08	3.07e-08	3.07e-08	3.07e-08	3.07e-08	3.07e-08	3.07e-08	3.07e-08	3.07e-08	3.07e-08	3.07e-08	3.07e-08	3.07e-08	3.07e-08	3.07e-08	3.07e-08	3.07e-08	3.07e-08	3.07e-08	3.07e-08	3.07e-08	3.07e-08	3.07e-08	3.07e-08	3.07e-08	3.07e-08	3.07e-08	3.07e-08	1	0	1	0	unchanged
neg_994	Tetracycline	3.07e-08	3.07e-08	3.07e-08	3.07e-08	3.07e-08	3.07e-08	3.07e-08	3.07e-08	3.07e-08	3.07e-08	3.07e-08	3.07e-08	3.07e-08	3.07e-08	3.07e-08	3.07e-08	3.07e-08	3.07e-08	3.07e-08	3.07e-08	3.07e-08	3.07e-08	3.07e-08	3.07e-08	3.07e-08	3.07e-08	3.07e-08	3.07e-08	3.07e-08	3.07e-08	3.07e-08	3.07e-08	3.07e-08	3.07e-08	3.07e-08	3.07e-08	3.07e-08	3.07e-08	3.07e-08	3.07e-08	3.07e-08	3.07e-08	1	0	1	0	unchanged
neg_998	4'-N-desmethylolanzapine	3.07e-08	3.07e-08	3.07e-08	3.07e-08	3.07e-08	3.07e-08	3.07e-08	3.07e-08	3.07e-08	3.07e-08	3.07e-08	3.07e-08	3.07e-08	3.07e-08	3.07e-08	3.07e-08	3.07e-08	3.07e-08	3.07e-08	3.07e-08	262.794	286.946	3.07e-08	302.421	3.07e-08	460.703	3.07e-08	3.07e-08	335.15	267.249	262.794	286.946	3.07e-08	3.07e-08	460.703	302.421	335.15	267.249	3.07e-08	3.07e-08	3.07e-08	191.526	6231101365	32.5368	0.0068981	1.37323	up
pos_10000	4-Amino-2,2,6,6-tetramethylpiperidin-1-ol	3.07e-08	3.07e-08	3.07e-08	3.07e-08	3.07e-08	3.07e-08	3.07e-08	3.07e-08	3.07e-08	3.07e-08	3.07e-08	3.07e-08	3.07e-08	3.07e-08	3.07e-08	3.07e-08	3.07e-08	3.07e-08	3.07e-08	3.07e-08	3.07e-08	3.07e-08	3.07e-08	3.07e-08	3.07e-08	3.07e-08	3.07e-08	3.07e-08	3.07e-08	3.07e-08	3.07e-08	3.07e-08	3.07e-08	3.07e-08	3.07e-08	3.07e-08	3.07e-08	3.07e-08	3.07e-08	3.07e-08	3.07e-08	3.07e-08	1	0	1	0	unchanged
pos_10001	Anandamide	1239.84	789.923	919.922	908.7	597.208	864.992	672.307	694.28	853.88	1035.83	1239.84	789.923	919.922	908.7	597.208	864.992	672.307	694.28	853.88	1035.83	1072.5	966.908	780.443	1438.05	795.853	1303.44	913.997	1061.5	1117.59	1289.99	1072.5	966.908	780.443	795.853	1303.44	1438.05	1117.59	1289.99	913.997	1061.5	857.689	1074.03	1.25223	0.324504	0.0296864	1.10401	up
pos_10002	1-(2,3-Dihydro-6,7-dimethyl-1H-pyrrolizin-5-yl)-2-hydroxy-1-propanone	4070.57	3442.9	11472.6	2484.3	1613.13	10680.6	2129.54	2126.84	2849.3	5972.85	4070.57	3442.9	11472.6	2484.3	1613.13	10680.6	2129.54	2126.84	2849.3	5972.85	8279.89	7498.26	2448.86	10566.5	2436.04	10745.1	9843.13	11792.6	9629.11	10926.5	8279.89	7498.26	2448.86	2436.04	10745.1	10566.5	9629.11	10926.5	9843.13	11792.6	4684.26	8416.6	1.79678	0.845417	0.0281368	1.10768	up
pos_1001	Cyclosporin metabolite m17	110.196	326.375	3.63858	70.4826	397.169	3.07e-08	446.374	647.541	343.33	37.7974	110.196	326.375	3.63858	70.4826	397.169	3.07e-08	446.374	647.541	343.33	37.7974	708.932	1055.98	355.146	1291.57	134.655	1403.37	3.37872	3.07e-08	1671.56	978.082	708.932	1055.98	355.146	134.655	1403.37	1291.57	1671.56	978.082	3.37872	3.07e-08	238.29	760.267	3.19051	1.67379	0.0272153	1.1265	up
pos_10010	DG(18:0/20:4(6E,8Z,11Z,14Z)+=O(5)/0:0)	596.384	125.59	947.378	1225.41	1172.05	807.736	166.725	616.853	370.173	276.88	596.384	125.59	947.378	1225.41	1172.05	807.736	166.725	616.853	370.173	276.88	732.788	531.846	611.125	883.9	319.243	849.5	734.215	868.426	775.627	832.492	732.788	531.846	611.125	319.243	849.5	883.9	775.627	832.492	734.215	868.426	630.518	713.916	1.13227	0.179216	0.558549	0.406175	unchanged
pos_10013	(+/-)-Ethyl 2-hydroxy-3-methylvalerate	472.646	302.24	322.245	333.058	236.48	311.541	247.793	276.961	344.129	411.509	472.646	302.24	322.245	333.058	236.48	311.541	247.793	276.961	344.129	411.509	356.895	324.666	308.991	448.857	321.871	443.517	330.178	415.258	402.771	448.628	356.895	324.666	308.991	321.871	443.517	448.857	402.771	448.628	330.178	415.258	325.86	380.163	1.16664	0.222365	0.0793	0.889745	unchanged
pos_10016	Tetraethylene glycol monododecyl ether	1788.1	1147.21	1386.34	1361.61	1000.22	1302.04	1047.06	1135.69	1365.9	1483.42	1788.1	1147.21	1386.34	1361.61	1000.22	1302.04	1047.06	1135.69	1365.9	1483.42	1444.8	1300.99	1192.84	1869.96	1256.18	1888.81	1389.68	1624.77	1646.15	1816.46	1444.8	1300.99	1192.84	1256.18	1888.81	1869.96	1646.15	1816.46	1389.68	1624.77	1301.76	1543.07	1.18537	0.245334	0.0432997	1.02278	up
pos_10018	Octaethyleneglycol monododecyl ether	898799	528139	866933	573104	376321	814208	516647	530008	660555	869301	898799	528139	866933	573104	376321	814208	516647	530008	660555	869301	1.1055e+06	1.04424e+06	617200	1.48085e+06	534265	1.32187e+06	780311	883794	1.096e+06	1.15858e+06	1.1055e+06	1.04424e+06	617200	534265	1.32187e+06	1.48085e+06	1.096e+06	1.15858e+06	780311	883794	663401	1.00226e+06	1.51079	0.595304	0.00824294	1.35132	up
pos_10023	Palmitic acid	25319.7	15330.1	18137.5	18027	12247.8	16848.7	15571.5	14983.7	18891.2	21639.3	25319.7	15330.1	18137.5	18027	12247.8	16848.7	15571.5	14983.7	18891.2	21639.3	23696.4	21521.8	17028.1	29921.2	17133.5	29193.4	18119.3	20320.8	25781.4	28067.3	23696.4	21521.8	17028.1	17133.5	29193.4	29921.2	25781.4	28067.3	18119.3	20320.8	17699.7	23078.3	1.30389	0.382817	0.0141482	1.20071	up
pos_10026	Heptaethylene glycol	7380.33	4931.14	10565	5252.33	3468.93	9354.86	3899.91	4391.17	5507.6	7827.45	7380.33	4931.14	10565	5252.33	3468.93	9354.86	3899.91	4391.17	5507.6	7827.45	9250.04	8444.82	4754.15	11474.1	4953.26	12466.7	9435.68	11186.3	11260.9	12452	9250.04	8444.82	4754.15	4953.26	12466.7	11474.1	11260.9	12452	9435.68	11186.3	6257.87	9567.8	1.52892	0.612516	0.011458	1.22443	up
pos_10027	Heptaethylene glycol monododecyl ether	1.0429e+06	575727	802269	657824	426405	736969	620547	601393	783346	922642	1.0429e+06	575727	802269	657824	426405	736969	620547	601393	783346	922642	1.13437e+06	1.05215e+06	726811	1.51064e+06	619866	1.37544e+06	743654	822930	1.14187e+06	1.16295e+06	1.13437e+06	1.05215e+06	726811	619866	1.37544e+06	1.51064e+06	1.14187e+06	1.16295e+06	743654	822930	717003	1.02907e+06	1.43524	0.521288	0.0118648	1.29866	up
pos_1003	DG(17:0/0:0/PGF1alpha)	34711.7	21846.6	67910.6	16639.9	10735.8	64504.1	15103.8	16555.2	16171.7	36580	34711.7	21846.6	67910.6	16639.9	10735.8	64504.1	15103.8	16555.2	16171.7	36580	30195.5	27821.3	15476.2	37772.7	15320.3	24597.6	65920.5	76600.8	22240.2	24221	30195.5	27821.3	15476.2	15320.3	24597.6	37772.7	22240.2	24221	65920.5	76600.8	30075.9	34016.6	1.13102	0.17763	0.677446	0.337421	unchanged
pos_10033	(8S,9S,10S,11S,13S,14S,17R)-11,17-Dihydroxy-17-(2-hydroxyacetyl)-10,13-dimethyl-9-nonyl-1,2,6,7,8,11,12,14,15,16-decahydrocyclopenta[a]phenanthren-3-one	6638.89	3261.04	3.07e-08	4683.93	5231.46	3.07e-08	3812.68	5484.08	5348.9	2117.43	6638.89	3261.04	3.07e-08	4683.93	5231.46	3.07e-08	3812.68	5484.08	5348.9	2117.43	3.07e-08	3.07e-08	6059.68	16.4832	4466.5	3.07e-08	3.07e-08	3.07e-08	3.07e-08	53.0577	3.07e-08	3.07e-08	6059.68	4466.5	3.07e-08	16.4832	3.07e-08	53.0577	3.07e-08	3.07e-08	3657.84	1059.57	0.289671	-1.78751	0.0200672	1.07704	down
pos_10034	3-Hydroxybutyl acetate	24648.1	15889.1	27053.5	17184.4	11792.7	25161.5	14210	14010.2	17735.4	22962.9	24648.1	15889.1	27053.5	17184.4	11792.7	25161.5	14210	14010.2	17735.4	22962.9	33706.3	30021.1	15801.6	41553.3	16380.8	40242.1	25956.3	29909.7	36443.9	40938.5	33706.3	30021.1	15801.6	16380.8	40242.1	41553.3	36443.9	40938.5	25956.3	29909.7	19064.8	31095.4	1.63104	0.705788	0.00349122	1.40369	up
pos_10038	Hexaethylene glycol	11744	6476.37	8604.99	8061.9	5278.65	7293.35	6428.46	6786.27	8345.25	9512.6	11744	6476.37	8604.99	8061.9	5278.65	7293.35	6428.46	6786.27	8345.25	9512.6	10568.8	9605.78	7428.06	12995.7	7427.33	13938	8160.95	9398.3	12258.5	13057.5	10568.8	9605.78	7428.06	7427.33	13938	12995.7	12258.5	13057.5	8160.95	9398.3	7853.19	10483.9	1.33499	0.416824	0.0150019	1.19398	up
pos_10039	6-Deoxocastasterone	703135	354424	402092	439273	275588	354379	419274	385872	504543	558060	703135	354424	402092	439273	275588	354379	419274	385872	504543	558060	617405	546423	460085	808512	409614	744187	379771	417990	604647	601156	617405	546423	460085	409614	744187	808512	604647	601156	379771	417990	439664	558979	1.27138	0.346393	0.0618505	1.01234	unchanged
pos_10042	Tetraethylene glycol	13595.5	5468.55	2312.62	8335.84	4948.65	1809.48	8348.76	6774.31	8791.77	8119.74	13595.5	5468.55	2312.62	8335.84	4948.65	1809.48	8348.76	6774.31	8791.77	8119.74	4413.38	4168.47	8328.76	5045.4	7261.05	5024.96	2523.41	2560.12	4793.01	4408.68	4413.38	4168.47	8328.76	7261.05	5024.96	5045.4	4793.01	4408.68	2523.41	2560.12	6850.52	4852.72	0.708373	-0.497419	0.127491	0.751061	unchanged
pos_10043	Isoetharine	12553.6	5668.83	4299.03	8272.28	5230.62	3683.68	6811.99	6879.41	8572.14	8446.09	12553.6	5668.83	4299.03	8272.28	5230.62	3683.68	6811.99	6879.41	8572.14	8446.09	7992.76	6567.07	7973.6	9751.06	6945.49	8671.96	4647.64	5125.36	7394.95	7063.35	7992.76	6567.07	7973.6	6945.49	8671.96	9751.06	7394.95	7063.35	4647.64	5125.36	7041.77	7213.32	1.02436	0.0347262	0.859399	0.18248	unchanged
pos_10044	N-Stearoyl Asparagine	351835	145788	76336.9	195363	121408	59222.6	228153	174731	225449	222287	351835	145788	76336.9	195363	121408	59222.6	228153	174731	225449	222287	119130	110637	217236	144857	188917	137275	73283.8	76685.8	125344	119034	119130	110637	217236	188917	137275	144857	125344	119034	73283.8	76685.8	180057	131240	0.728878	-0.45625	0.132915	0.72683	unchanged
pos_10049	Tetracosatetraenoyl carnitine	239893	111355	110808	135306	80933	99944.5	148556	132778	173164	179966	239893	111355	110808	135306	80933	99944.5	148556	132778	173164	179966	246260	213317	177242	335477	123287	249559	104532	111855	191047	168752	246260	213317	177242	123287	249559	335477	191047	168752	104532	111855	141270	192133	1.36004	0.443646	0.0802898	1.01786	unchanged
pos_10055	11,12-DHET	102368	39271.4	125.123	67463.9	44891.9	478.493	60530.5	60581.7	78099.2	43769.8	102368	39271.4	125.123	67463.9	44891.9	478.493	60530.5	60581.7	78099.2	43769.8	116.375	173.078	71504.4	51.9899	60704.1	145.085	692.545	174.5	67.265	107.225	116.375	173.078	71504.4	60704.1	145.085	51.9899	67.265	107.225	692.545	174.5	49758	13373.7	0.268774	-1.89553	0.0144139	1.15794	down
pos_10056	TRIETHYLENE GLYCOL	3969.61	1403.46	392.155	2265.65	1174.66	279.955	2618.17	1830.63	2254.35	2085.31	3969.61	1403.46	392.155	2265.65	1174.66	279.955	2618.17	1830.63	2254.35	2085.31	1274.26	1161.16	2446.03	1590.14	1782.76	1259.51	413.089	415.486	1123.67	965.56	1274.26	1161.16	2446.03	1782.76	1259.51	1590.14	1123.67	965.56	413.089	415.486	1827.39	1243.17	0.680295	-0.555768	0.161183	0.658369	unchanged
pos_10060	7-Dehydrodesmosterol	56041.6	21934.8	15577.7	27594.9	16081.8	13514.3	37283.9	30250.2	37751.5	35475.8	56041.6	21934.8	15577.7	27594.9	16081.8	13514.3	37283.9	30250.2	37751.5	35475.8	52212.7	39398.6	43739	73765.6	25576.3	41024.6	13137.5	14000.7	30186.3	26292.6	52212.7	39398.6	43739	25576.3	41024.6	73765.6	30186.3	26292.6	13137.5	14000.7	29150.6	35933.4	1.23268	0.301797	0.355954	0.63769	unchanged
pos_10066	DG(11M3/11M3/0:0)	3.07e-08	3356.72	1573	3827.66	5242.54	1479.5	943.051	6979.73	2277.27	3.07e-08	3.07e-08	3356.72	1573	3827.66	5242.54	1479.5	943.051	6979.73	2277.27	3.07e-08	6855.09	19019.4	4787.45	4870	1515.29	15110.2	3.07e-08	224.013	21004.1	33481.4	6855.09	19019.4	4787.45	1515.29	15110.2	4870	21004.1	33481.4	3.07e-08	224.013	2567.95	10686.7	4.16157	2.05713	0.0473233	0.928989	unchanged
pos_10080	DG(18:3(6Z,9Z,12Z)/18:4(6Z,9Z,12Z,15Z)/0:0)	943432	423695	150763	581289	367047	142671	558009	514763	706565	562221	943432	423695	150763	581289	367047	142671	558009	514763	706565	562221	102249	96430.7	606570	131137	572077	141597	141740	158796	126640	144486	102249	96430.7	606570	572077	141597	131137	126640	144486	141740	158796	495046	222172	0.448791	-1.15588	0.0127255	1.18361	down
pos_10083	N-(3-(Aminomethyl)benzyl)acetamidine	836.998	325.04	0.575871	609.355	364.915	0.0102263	372.253	429.067	546.158	379.734	836.998	325.04	0.575871	609.355	364.915	0.0102263	372.253	429.067	546.158	379.734	3.07e-08	3.07e-08	437.322	3.07e-08	486.359	3.07e-08	3.07e-08	0.624773	3.07e-08	3.07e-08	3.07e-08	3.07e-08	437.322	486.359	3.07e-08	3.07e-08	3.07e-08	3.07e-08	3.07e-08	0.624773	386.411	92.4306	0.239203	-2.06369	0.0100317	1.22834	down
pos_10085	delta-Tocotrienol	44922.2	20725.7	60.6583	31993.1	20583.6	205.841	23362.5	24774.3	32739	24135.3	44922.2	20725.7	60.6583	31993.1	20583.6	205.841	23362.5	24774.3	32739	24135.3	38.3926	40.7802	25533	73.5923	30220.1	86.7079	378.724	73.2319	81.6283	75.2755	38.3926	40.7802	25533	30220.1	86.7079	73.5923	81.6283	75.2755	378.724	73.2319	22350.2	5660.14	0.253248	-1.98138	0.00949494	1.25085	down
pos_10093	L-Propargylglycine	198.71	71.0349	51.0936	142.396	52.2502	30.9496	63.358	61.871	86.5007	77.1966	198.71	71.0349	51.0936	142.396	52.2502	30.9496	63.358	61.871	86.5007	77.1966	6479.51	6086.46	77.317	8207.24	98.8636	6320.85	34.6836	67.8138	4590.55	4203.29	6479.51	6086.46	77.317	98.8636	6320.85	8207.24	4590.55	4203.29	34.6836	67.8138	83.5361	3616.66	43.2945	5.43611	0.00725582	1.41636	up
pos_10104	Dihydrotestosterone	841.453	441.432	3.07e-08	625.624	460.145	1.90265	488.257	528.321	663.502	477.774	841.453	441.432	3.07e-08	625.624	460.145	1.90265	488.257	528.321	663.502	477.774	3.07e-08	3.07e-08	509.93	3.07e-08	602.651	3.07e-08	3.07e-08	3.07e-08	3.07e-08	3.07e-08	3.07e-08	3.07e-08	509.93	602.651	3.07e-08	3.07e-08	3.07e-08	3.07e-08	3.07e-08	3.07e-08	452.841	111.258	0.245689	-2.02509	0.00723091	1.28404	down
pos_10105	3-Dehydro-6-deoxoteasterone	3.07e-08	3.07e-08	86.7034	3.07e-08	3.07e-08	47.8823	3.07e-08	3.07e-08	3.07e-08	3.07e-08	3.07e-08	3.07e-08	86.7034	3.07e-08	3.07e-08	47.8823	3.07e-08	3.07e-08	3.07e-08	3.07e-08	6100.89	4063.74	3.07e-08	10687.5	3.07e-08	6439.74	96.8746	40.4969	3558.7	3173.13	6100.89	4063.74	3.07e-08	3.07e-08	6439.74	10687.5	3558.7	3173.13	96.8746	40.4969	13.4586	3416.1	253.824	7.98768	0.0148604	1.33033	up
pos_10106	N(4)-Octadecyl-1-arabinofuranosylcytosine	476.211	317.683	3.07e-08	496.748	408.55	3.07e-08	329.132	402.109	400.281	218.582	476.211	317.683	3.07e-08	496.748	408.55	3.07e-08	329.132	402.109	400.281	218.582	178.381	234.054	305.918	364.374	401.118	324.087	3.07e-08	3.07e-08	412.626	300.031	178.381	234.054	305.918	401.118	324.087	364.374	412.626	300.031	3.07e-08	3.07e-08	304.93	252.059	0.826614	-0.274715	0.484618	0.43782	unchanged
pos_10109	PC(LTE4/24:0)	3.07e-08	46.2766	3.07e-08	49.226	96.0467	3.07e-08	3.07e-08	118.431	28.6653	3.07e-08	3.07e-08	46.2766	3.07e-08	49.226	96.0467	3.07e-08	3.07e-08	118.431	28.6653	3.07e-08	5287.97	3583.08	43.7236	9078.61	65.6445	3517.04	3.07e-08	3.07e-08	1876.43	299.207	5287.97	3583.08	43.7236	65.6445	3517.04	9078.61	1876.43	299.207	3.07e-08	3.07e-08	33.8645	2375.17	70.1374	6.13211	0.0373044	1.19803	up
pos_10113	(8S,9S,10R,13S,14S,17R)-1-Hexadecanoyl-11,17-dihydroxy-17-(2-hydroxyacetyl)-10,13-dimethyl-7,8,9,11,12,14,15,16-octahydro-6H-cyclopenta[a]phenanthren-3-one	1622.72	1100.27	2563.08	1245.12	962.715	2246.41	956.54	1160.05	1214.44	1835.19	1622.72	1100.27	2563.08	1245.12	962.715	2246.41	956.54	1160.05	1214.44	1835.19	2245.9	2191.68	1228.64	2709.42	975.478	2759.01	2250.13	2522.53	2468.13	2959.28	2245.9	2191.68	1228.64	975.478	2759.01	2709.42	2468.13	2959.28	2250.13	2522.53	1490.65	2231.02	1.49667	0.581758	0.0136974	1.24465	up
pos_10118	9'-Carboxy-gamma-tocotrienol	1265.81	472.588	3.07e-08	846.613	439.799	3.07e-08	738.412	682.334	1035.23	681.907	1265.81	472.588	3.07e-08	846.613	439.799	3.07e-08	738.412	682.334	1035.23	681.907	3.07e-08	3.07e-08	1043.56	3.07e-08	693.111	3.07e-08	3.07e-08	3.07e-08	3.07e-08	3.07e-08	3.07e-08	3.07e-08	1043.56	693.111	3.07e-08	3.07e-08	3.07e-08	3.07e-08	3.07e-08	3.07e-08	616.269	173.667	0.281804	-1.82724	0.0209996	1.10677	down
pos_10120	7alpha-Hydroxycholesterol	146.923	93.1703	107.455	269.686	22.8593	103.112	145.48	60.5764	197.837	160.219	146.923	93.1703	107.455	269.686	22.8593	103.112	145.48	60.5764	197.837	160.219	60.1907	72.2744	58.5611	92.6376	68.641	141.384	107.95	135.004	112.87	138.022	60.1907	72.2744	58.5611	68.641	141.384	92.6376	112.87	138.022	107.95	135.004	130.732	98.7536	0.755391	-0.404705	0.21534	0.784441	unchanged
pos_10122	SM(d20:1/6 keto-PGF1alpha)	75938.2	41885.9	3914.87	50007.5	44554.6	4354.12	46762.2	54045.6	59460.5	43528.2	75938.2	41885.9	3914.87	50007.5	44554.6	4354.12	46762.2	54045.6	59460.5	43528.2	8613.19	8103.53	56036.3	11470.4	53493.1	10060.7	4910.98	4455.1	8490.61	9049.96	8613.19	8103.53	56036.3	53493.1	10060.7	11470.4	8490.61	9049.96	4910.98	4455.1	42445.2	17468.4	0.411552	-1.28085	0.0169564	1.1349	down
pos_10123	1,1-Dimethoxydecane	563.182	200.504	3.07e-08	250.424	137.844	3.07e-08	268.975	155.681	173.28	218.538	563.182	200.504	3.07e-08	250.424	137.844	3.07e-08	268.975	155.681	173.28	218.538	3.07e-08	3.07e-08	201.154	3.07e-08	216.1	3.07e-08	3.07e-08	3.07e-08	3.07e-08	3.07e-08	3.07e-08	3.07e-08	201.154	216.1	3.07e-08	3.07e-08	3.07e-08	3.07e-08	3.07e-08	3.07e-08	196.843	41.7254	0.211973	-2.23805	0.0169933	1.13465	down
pos_10124	10R-Methyldodecyl acetate	1651.27	577.767	3.07e-08	807.786	441.266	3.07e-08	818.195	549.029	606.004	819.793	1651.27	577.767	3.07e-08	807.786	441.266	3.07e-08	818.195	549.029	606.004	819.793	3.07e-08	3.07e-08	596.369	3.07e-08	638.882	3.07e-08	3.08057	3.07e-08	3.07e-08	3.07e-08	3.07e-08	3.07e-08	596.369	638.882	3.07e-08	3.07e-08	3.07e-08	3.07e-08	3.08057	3.07e-08	627.111	123.833	0.197466	-2.34032	0.0102313	1.20666	down
pos_10133	Octadecadienylcarnitine	541.896	217.725	3.07e-08	328.668	196.73	3.07e-08	152.659	310.877	258.141	223.647	541.896	217.725	3.07e-08	328.668	196.73	3.07e-08	152.659	310.877	258.141	223.647	3.07e-08	3.07e-08	635.183	3.07e-08	189.017	3.07e-08	3.07e-08	3.07e-08	3.07e-08	3.07e-08	3.07e-08	3.07e-08	635.183	189.017	3.07e-08	3.07e-08	3.07e-08	3.07e-08	3.07e-08	3.07e-08	223.034	82.4199	0.369539	-1.4362	0.102692	0.749044	unchanged
pos_10141	undecan-2-one	704.542	328.176	3.07e-08	498.507	305.469	3.07e-08	359.076	366.498	530.743	424.915	704.542	328.176	3.07e-08	498.507	305.469	3.07e-08	359.076	366.498	530.743	424.915	3.07e-08	13.714	386.682	3.07e-08	414.677	0.347687	3.07e-08	3.07e-08	9.41281	3.07e-08	3.07e-08	13.714	386.682	414.677	0.347687	3.07e-08	9.41281	3.07e-08	3.07e-08	3.07e-08	351.793	82.4833	0.234466	-2.09255	0.00682756	1.28236	down
pos_10145	N-Oleoyl Glutamine	16614.1	7593.7	857.013	10956.6	6546.35	850.964	8817.67	8420.74	11520.3	9469.75	16614.1	7593.7	857.013	10956.6	6546.35	850.964	8817.67	8420.74	11520.3	9469.75	693.616	634.692	9065.02	918.873	10038.2	790.391	855.868	883.843	698.563	825.409	693.616	634.692	9065.02	10038.2	790.391	918.873	698.563	825.409	855.868	883.843	8164.71	2540.45	0.31115	-1.68432	0.00885492	1.24933	down
pos_10156	alpha-Butyl-omega-hydroxypoly(oxyethylene) poly(oxypropylene)	2609.05	1826.89	3226.01	1858.15	1302.25	2776.88	1742.13	1966.27	2266.63	2497.11	2609.05	1826.89	3226.01	1858.15	1302.25	2776.88	1742.13	1966.27	2266.63	2497.11	4672.74	4023.75	2219.47	6043.83	1611.48	5079.44	2939.22	3224.45	4156.19	3903	4672.74	4023.75	2219.47	1611.48	5079.44	6043.83	4156.19	3903	2939.22	3224.45	2207.14	3787.36	1.71596	0.779016	0.00473327	1.47273	up
pos_10164	9-hydroxyoctadecanoic acid	871.433	518.67	202.988	660.01	415.826	169.327	699.59	649.125	849.753	620.501	871.433	518.67	202.988	660.01	415.826	169.327	699.59	649.125	849.753	620.501	657.452	636.137	854.838	886.624	518.283	726.629	193.148	173.248	522.429	467.597	657.452	636.137	854.838	518.283	726.629	886.624	522.429	467.597	193.148	173.248	565.722	563.639	0.996317	-0.00532329	0.98487	0.0776691	unchanged
pos_1017	Cyclosporin A	829.456	471.804	1266.75	1312.2	781.852	1013.95	9844.52	21077.1	1183.85	378.752	829.456	471.804	1266.75	1312.2	781.852	1013.95	9844.52	21077.1	1183.85	378.752	3990.61	11165.2	18966.1	2670.57	10160.5	8008.22	1158.55	1500.34	19447.6	5130.99	3990.61	11165.2	18966.1	10160.5	8008.22	2670.57	19447.6	5130.99	1158.55	1500.34	3816.03	8219.87	2.15404	1.10704	0.159432	0.627731	unchanged
pos_10184	PA(24:0/18:1(12Z)-2OH(9,10))	150119	78534.1	4910.01	97268.2	80156.8	6412.5	92564.9	100593	116131	90083	150119	78534.1	4910.01	97268.2	80156.8	6412.5	92564.9	100593	116131	90083	8293.14	8067.69	107709	9737.88	106075	9145.29	7234.48	5615.43	8293.6	8863.88	8293.14	8067.69	107709	106075	9145.29	9737.88	8293.6	8863.88	7234.48	5615.43	81677.3	27903.6	0.341632	-1.54949	0.0125878	1.19029	down
pos_1020	Rollidecin A	40146.3	24324.3	79286.2	21541.5	12794	73129.6	18805.3	19158.6	21800	44465.7	40146.3	24324.3	79286.2	21541.5	12794	73129.6	18805.3	19158.6	21800	44465.7	31954.6	29684.4	18891.1	39335.7	20113.3	30177.5	75934.8	88494.9	27410.8	29048	31954.6	29684.4	18891.1	20113.3	30177.5	39335.7	27410.8	29048	75934.8	88494.9	35545.1	39104.5	1.10014	0.137683	0.739848	0.272945	unchanged
pos_10200	CDP-DG(a-25:0/i-19:0)	3.07e-08	1410.43	3.07e-08	943.557	3511.14	237.502	737.822	2868.6	1065.64	326.702	3.07e-08	1410.43	3.07e-08	943.557	3511.14	237.502	737.822	2868.6	1065.64	326.702	157712	141770	1664.26	231149	1702.33	129351	363.872	76.6312	107499	56331.8	157712	141770	1664.26	1702.33	129351	231149	107499	56331.8	363.872	76.6312	1110.14	82762	74.551	6.22016	0.0121848	1.35862	up
pos_10201	cis-15-Octadecenoic acid	210.067	139.576	93.4068	168.73	101.775	90.4896	133.693	156.033	175.508	158.568	210.067	139.576	93.4068	168.73	101.775	90.4896	133.693	156.033	175.508	158.568	152.294	167.271	199.524	207.154	119.247	147.54	87.9595	89.0994	177.379	106.56	152.294	167.271	199.524	119.247	147.54	207.154	177.379	106.56	87.9595	89.0994	142.785	145.403	1.01834	0.026215	0.888682	0.177446	unchanged
pos_10213	Surfactin A	3.07e-08	0.0178409	3.07e-08	2.3604	0.321985	3.07e-08	3.07e-08	2.26273	2.27841	3.07e-08	3.07e-08	0.0178409	3.07e-08	2.3604	0.321985	3.07e-08	3.07e-08	2.26273	2.27841	3.07e-08	4.33497	3.69028	3.07e-08	3.07e-08	3.07e-08	2.84443	3.07e-08	3.07e-08	1.33777	2.10822	4.33497	3.69028	3.07e-08	3.07e-08	2.84443	3.07e-08	1.33777	2.10822	3.07e-08	3.07e-08	0.724137	1.43157	1.97693	0.98326	0.286826	0.599986	unchanged
pos_10214	N-Acetylsphinganine	2034.7	2695.91	1146.16	946.113	1134.02	880.928	2477.19	2405.43	768.71	1864.61	2034.7	2695.91	1146.16	946.113	1134.02	880.928	2477.19	2405.43	768.71	1864.61	258.209	21.893	4797.25	15.5059	1362.53	34.8646	1053.75	819.876	150.628	89.9736	258.209	21.893	4797.25	1362.53	34.8646	15.5059	150.628	89.9736	1053.75	819.876	1635.38	860.448	0.526147	-0.926463	0.158982	0.687785	unchanged
pos_10224	22(R)-Hydroxycholesterol	3.07e-08	3.07e-08	3.07e-08	3.07e-08	3.07e-08	3.07e-08	3.07e-08	3.07e-08	3.07e-08	3.07e-08	3.07e-08	3.07e-08	3.07e-08	3.07e-08	3.07e-08	3.07e-08	3.07e-08	3.07e-08	3.07e-08	3.07e-08	773.712	1086.62	3.07e-08	1060.51	3.07e-08	2857.92	3.07e-08	3.07e-08	2209.91	2474.52	773.712	1086.62	3.07e-08	3.07e-08	2857.92	1060.51	2209.91	2474.52	3.07e-08	3.07e-08	3.07e-08	1046.32	34040891136	34.9865	0.0155696	1.17428	up
pos_10225	16-Nitroxystearate	3.07e-08	22.1937	3.07e-08	127.169	3.07e-08	3.07e-08	64.8013	3.07e-08	98.8005	11.8268	3.07e-08	22.1937	3.07e-08	127.169	3.07e-08	3.07e-08	64.8013	3.07e-08	98.8005	11.8268	371.778	497.653	3.07e-08	762.489	3.07e-08	1599.72	3.07e-08	3.07e-08	1270.15	928.028	371.778	497.653	3.07e-08	3.07e-08	1599.72	762.489	1270.15	928.028	3.07e-08	3.07e-08	32.4791	542.982	16.7179	4.06332	0.0217487	1.11865	up
pos_10226	Nigericin	66837.7	61695.3	886.456	76296.9	83295.8	2258.54	61168	72641.9	69959.7	48388.6	66837.7	61695.3	886.456	76296.9	83295.8	2258.54	61168	72641.9	69959.7	48388.6	2882.69	3129.7	58043.5	3597.56	80981.8	2997.97	2144.92	1116.46	2672.06	3358.51	2882.69	3129.7	58043.5	80981.8	2997.97	3597.56	2672.06	3358.51	2144.92	1116.46	54342.9	16092.5	0.296129	-1.7557	0.00862879	1.30177	down
pos_10227	SM(d19:1/18:1(12Z)-2OH(9,10))	289869	148208	7987.98	184427	158053	15612.7	180967	200790	258559	210944	289869	148208	7987.98	184427	158053	15612.7	180967	200790	258559	210944	12524.2	15181.5	208117	15249.9	205807	14983.8	16898.9	11204.4	15358.4	16371.4	12524.2	15181.5	208117	205807	14983.8	15249.9	15358.4	16371.4	16898.9	11204.4	165542	53169.6	0.321186	-1.63852	0.00958237	1.22161	down
pos_10233	Decanal propyleneglycol acetal	39603.1	17648.9	3.07e-08	26253.5	15872.9	74.7521	20004.2	19051.6	26571.4	20786.2	39603.1	17648.9	3.07e-08	26253.5	15872.9	74.7521	20004.2	19051.6	26571.4	20786.2	3.07e-08	3.07e-08	20142.3	3.07e-08	25176.9	3.07e-08	407.023	11.5221	3.07e-08	3.07e-08	3.07e-08	3.07e-08	20142.3	25176.9	3.07e-08	3.07e-08	3.07e-08	3.07e-08	407.023	11.5221	18586.6	4573.78	0.246079	-2.02281	0.00980744	1.24864	down
pos_10235	3beta-Acetoxy-11alpha-methoxy-12-ursen-28-oic acid	403.789	278.767	48.7806	389.128	245.023	67.7928	219.792	297.613	310.812	293.537	403.789	278.767	48.7806	389.128	245.023	67.7928	219.792	297.613	310.812	293.537	72.2788	63.116	293.701	104.879	289.734	9.42032	74.8041	71.6378	82.8737	9.29951	72.2788	63.116	293.701	289.734	9.42032	104.879	82.8737	9.29951	74.8041	71.6378	255.504	107.174	0.419463	-1.25338	0.00774643	1.2734	down
pos_10236	Panaxydol linoleate	731040	367490	69844.2	402275	227954	67945.6	424544	335743	501223	447923	731040	367490	69844.2	402275	227954	67945.6	424544	335743	501223	447923	68761.2	65526.7	397365	83788.2	404067	98872.6	79879.4	72329.5	125317	97244.3	68761.2	65526.7	397365	404067	98872.6	83788.2	125317	97244.3	79879.4	72329.5	357598	149315	0.41755	-1.25998	0.0146713	1.1833	down
pos_10237	Juvenile hormone III	7.0267	38.0676	119.101	415.702	22.9054	72.8767	6.55831	40.9136	39.4916	6.88848	7.0267	38.0676	119.101	415.702	22.9054	72.8767	6.55831	40.9136	39.4916	6.88848	10308.8	11342.7	89.6136	13284.8	17.7452	13094.3	12.735	221.176	11905.9	11396.1	10308.8	11342.7	89.6136	17.7452	13094.3	13284.8	11905.9	11396.1	12.735	221.176	76.9531	7167.39	93.1396	6.54132	0.00537041	1.40784	up
pos_10240	16-hydroxy hexadecanoic acid	25106.4	11235.3	3.07e-08	15694	8731.91	119.726	13160.7	11174.9	16133.9	13843.3	25106.4	11235.3	3.07e-08	15694	8731.91	119.726	13160.7	11174.9	16133.9	13843.3	3.07e-08	3.07e-08	12140	3.07e-08	14872.1	3.07e-08	422.639	52.1304	3.07e-08	3.07e-08	3.07e-08	3.07e-08	12140	14872.1	3.07e-08	3.07e-08	3.07e-08	3.07e-08	422.639	52.1304	11520	2748.68	0.238601	-2.06733	0.00901252	1.25771	down
pos_10253	3-beta-D-Galactosyl-sn-glycerol	3.07e-08	3.07e-08	144.433	3.07e-08	3008.4	90.4632	3.07e-08	3.07e-08	3.07e-08	3.07e-08	3.07e-08	3.07e-08	144.433	3.07e-08	3008.4	90.4632	3.07e-08	3.07e-08	3.07e-08	3.07e-08	0.411291	13.2984	3.07e-08	0.996424	3.07e-08	26.6754	102.828	125.753	48.9021	47.7992	0.411291	13.2984	3.07e-08	3.07e-08	26.6754	0.996424	48.9021	47.7992	102.828	125.753	324.33	36.6664	0.113053	-3.14493	0.361031	0.334619	unchanged
pos_10254	3-(2-Heptenyloxy)-2-hydroxypropyl undecanoate	1426.87	613.07	367.43	688.69	445.956	365.078	979.048	907.685	694.438	676.759	1426.87	613.07	367.43	688.69	445.956	365.078	979.048	907.685	694.438	676.759	424.935	473.874	922.418	685.371	672.605	423.692	183.165	303.002	292.234	258.956	424.935	473.874	922.418	672.605	423.692	685.371	292.234	258.956	183.165	303.002	716.503	464.025	0.647625	-0.626769	0.0616427	0.780877	unchanged
pos_10255	3-hydroxydodecanoyl carnitine	385.595	148.644	50.9173	335.097	36948.8	106.766	218.862	257.642	216.316	292.159	385.595	148.644	50.9173	335.097	36948.8	106.766	218.862	257.642	216.316	292.159	324.546	1977.22	606.535	307.349	133.66	344.689	82.8353	102.129	649.898	939.423	324.546	1977.22	606.535	133.66	344.689	307.349	649.898	939.423	82.8353	102.129	3896.08	546.829	0.140353	-2.83286	0.386016	0.311434	unchanged
pos_10268	DG(20:0/20:4(5Z,8Z,11Z,14Z)-OH(20)/0:0)	102.79	87.8008	532.138	176.411	122.257	389.762	86.6154	103.792	92.201	218.24	102.79	87.8008	532.138	176.411	122.257	389.762	86.6154	103.792	92.201	218.24	85.0887	126.167	140.101	38.9903	26.3477	104.531	292.518	366.857	70.2772	72.2313	85.0887	126.167	140.101	26.3477	104.531	38.9903	70.2772	72.2313	292.518	366.857	191.201	132.311	0.692	-0.531156	0.337204	0.398271	unchanged
pos_10273	1-[1-(2-Methoxyethyl)piperidin-3-YL]-N-methylmethanamine	659.439	405.421	356.771	449.898	304.773	353.88	440.865	435.348	507.75	550.419	659.439	405.421	356.771	449.898	304.773	353.88	440.865	435.348	507.75	550.419	542.032	498.631	537.954	698.114	394.191	613.96	299.614	325.243	480.732	518.296	542.032	498.631	537.954	394.191	613.96	698.114	480.732	518.296	299.614	325.243	446.456	490.877	1.09949	0.136841	0.397098	0.560866	unchanged
pos_10281	22alpha-Hydroxy-campest-4-en-3-one	146.329	52.4501	0.139934	41.9314	16.1108	0.407473	105.897	58.5461	90.0558	37.0348	146.329	52.4501	0.139934	41.9314	16.1108	0.407473	105.897	58.5461	90.0558	37.0348	21412.2	20017.2	85.9414	30801.8	64.7989	23464.4	3.07e-08	0.269498	14782.8	13480.9	21412.2	20017.2	85.9414	64.7989	23464.4	30801.8	14782.8	13480.9	3.07e-08	0.269498	54.8902	12411	226.106	7.82086	0.00841365	1.40366	up
pos_10288	Palmitic amide	72428.7	41621.9	28117.4	59928.4	36798.4	29176.6	69570	59435.1	83613.3	58768.1	72428.7	41621.9	28117.4	59928.4	36798.4	29176.6	69570	59435.1	83613.3	58768.1	110436	144861	49330.4	135513	35388.4	144848	32306	26697.7	109760	95981	110436	144861	49330.4	35388.4	144848	135513	109760	95981	32306	26697.7	53945.8	88512.3	1.64076	0.714368	0.0570384	1.04758	unchanged
pos_10308	Solacauline	147175	134070	28896.4	132608	144226	27317.1	150660	155910	154232	94263.6	147175	134070	28896.4	132608	144226	27317.1	150660	155910	154232	94263.6	31012.8	25198.6	143444	44030.8	159494	36970.1	27195.7	31685.6	26239.9	34432.8	31012.8	25198.6	143444	159494	36970.1	44030.8	26239.9	34432.8	27195.7	31685.6	116936	55970.4	0.478642	-1.06298	0.0145288	1.20631	down
pos_1031	Triethylphosphine oxide	1684.25	314.672	6.51293	1299.52	328.296	3.24956	482.011	356.442	741.939	725.544	1684.25	314.672	6.51293	1299.52	328.296	3.24956	482.011	356.442	741.939	725.544	15.6535	30.1049	363.862	10.9963	582.54	45.8142	4.18027	11.7207	18.8708	48.6283	15.6535	30.1049	363.862	582.54	45.8142	10.9963	18.8708	48.6283	4.18027	11.7207	594.244	113.237	0.190557	-2.39171	0.0224595	1.15055	down
pos_10312	1,2-Ethanediol monoricinoleate	1945.08	552.741	232.659	1082.08	511.957	105.282	850.891	673.55	767.853	950.315	1945.08	552.741	232.659	1082.08	511.957	105.282	850.891	673.55	767.853	950.315	248.939	298.168	909.539	225.061	667.21	213.147	305.548	285.47	287.938	326.728	248.939	298.168	909.539	667.21	213.147	225.061	287.938	326.728	305.548	285.47	767.241	376.775	0.491078	-1.02598	0.0474602	0.939421	unchanged
pos_10325	gamma-Humulene	609.989	291.356	498.952	392.609	414.492	386.689	530.039	583.87	268.204	395.207	609.989	291.356	498.952	392.609	414.492	386.689	530.039	583.87	268.204	395.207	112.375	81.9283	436.591	75.8499	500.886	78.7583	357.749	478.615	121.851	96.3548	112.375	81.9283	436.591	500.886	78.7583	75.8499	121.851	96.3548	357.749	478.615	437.141	234.096	0.535516	-0.900999	0.00986203	1.19329	down
pos_10329	Cer(d18:2(4E,14Z)/6 keto-PGF1alpha)	31.7562	65.0033	606.027	144.854	83.2319	441.265	35.4836	63.1833	4.2086	119.571	31.7562	65.0033	606.027	144.854	83.2319	441.265	35.4836	63.1833	4.2086	119.571	67.0702	154.769	184.402	36.5006	46.7236	85.9687	382.908	508.026	56.5939	106.155	67.0702	154.769	184.402	46.7236	85.9687	36.5006	56.5939	106.155	382.908	508.026	159.458	162.912	1.02166	0.0309082	0.966406	0.0561975	unchanged
pos_1033	Prodigiosin	2575.15	695.305	3.07e-08	1835.96	665.731	3.07e-08	1130.12	769.131	1417.25	873.105	2575.15	695.305	3.07e-08	1835.96	665.731	3.07e-08	1130.12	769.131	1417.25	873.105	3.07e-08	3.07e-08	659.758	0.000552659	1410.41	0.419842	3.07e-08	3.07e-08	0.0487103	3.07e-08	3.07e-08	3.07e-08	659.758	1410.41	0.419842	0.000552659	0.0487103	3.07e-08	3.07e-08	3.07e-08	996.175	207.064	0.207859	-2.26632	0.0164449	1.20892	down
pos_10336	(2R,3S,4R,5R)-2,3,4,5,6-Pentahydroxyhexanoyl Fluoride	1683	500.977	3.07e-08	752.046	332.55	3.07e-08	802.887	482.638	838.702	733.972	1683	500.977	3.07e-08	752.046	332.55	3.07e-08	802.887	482.638	838.702	733.972	2401.54	3010.56	649.245	2143.88	742.498	3294.74	21.5513	8.0303	4540.99	5739	2401.54	3010.56	649.245	742.498	3294.74	2143.88	4540.99	5739	21.5513	8.0303	612.677	2255.2	3.6809	1.88006	0.0265127	1.03885	up
pos_10338	Exametazime	4342.67	1063.56	3.07e-08	1609.97	643.795	3.07e-08	1894.21	1198.63	2184.41	1536.57	4342.67	1063.56	3.07e-08	1609.97	643.795	3.07e-08	1894.21	1198.63	2184.41	1536.57	8591.97	11068.2	1682.91	8444.12	1339.84	11687.8	3.07e-08	3.07e-08	16118.6	17294.1	8591.97	11068.2	1682.91	1339.84	11687.8	8444.12	16118.6	17294.1	3.07e-08	3.07e-08	1447.38	7622.77	5.26659	2.39687	0.0156827	1.16427	up
pos_10339	Ricinoleic Acid methyl ester	8135.79	5428.25	1855.01	4919.35	3719.59	2444.14	5353.79	5615.32	5105.11	6135.12	8135.79	5428.25	1855.01	4919.35	3719.59	2444.14	5353.79	5615.32	5105.11	6135.12	4912.82	5396.52	7027.02	8126.83	5433.45	6044.2	2229.26	2100.62	3793.16	3970.65	4912.82	5396.52	7027.02	5433.45	6044.2	8126.83	3793.16	3970.65	2229.26	2100.62	4871.15	4903.45	1.00663	0.00953644	0.96976	0.113407	unchanged
pos_1034	Calcitriol	1817.14	413.445	5.54327	1182.98	417.246	3.07e-08	662.516	502.732	1007.65	555.242	1817.14	413.445	5.54327	1182.98	417.246	3.07e-08	662.516	502.732	1007.65	555.242	18.8254	3.07e-08	392.261	3.07e-08	738.002	3.07e-08	3.07e-08	3.07e-08	7.09976	3.07e-08	18.8254	3.07e-08	392.261	738.002	3.07e-08	3.07e-08	7.09976	3.07e-08	3.07e-08	3.07e-08	656.449	115.619	0.176128	-2.50531	0.0149833	1.18696	down
pos_10348	DG(11D3/11M3/0:0)	535503	246386	6755.76	335534	227046	12303.7	311184	305933	415014	337659	535503	246386	6755.76	335534	227046	12303.7	311184	305933	415014	337659	9287.09	9254.1	335239	11906.1	346904	11277.2	18029.2	8952.11	9852.58	10910.3	9287.09	9254.1	335239	346904	11277.2	11906.1	9852.58	10910.3	18029.2	8952.11	273332	77161.1	0.282298	-1.82471	0.0100103	1.22704	down
pos_1035	Kerdlan	9939.42	3116.17	19.4664	5830.56	2510.8	2.92264	5213.42	3457	6804.51	4046.84	9939.42	3116.17	19.4664	5830.56	2510.8	2.92264	5213.42	3457	6804.51	4046.84	220.506	237.834	3438.25	289.381	5365.73	351.441	4.91713	6.96931	194.67	255.993	220.506	237.834	3438.25	5365.73	351.441	289.381	194.67	255.993	4.91713	6.96931	4094.11	1036.57	0.253185	-1.98173	0.0157914	1.18656	down
pos_10354	delta-N-Methylarginine	1136.91	377.696	100.226	548.867	1435.89	68.9119	720.327	471.161	617.807	730.894	1136.91	377.696	100.226	548.867	1435.89	68.9119	720.327	471.161	617.807	730.894	2168.52	2345.79	588.532	2249.4	505.475	2315.55	120.983	82.6501	3195.51	3232.65	2168.52	2345.79	588.532	505.475	2315.55	2249.4	3195.51	3232.65	120.983	82.6501	620.87	1680.51	2.7067	1.43653	0.0258346	1.10813	up
pos_10357	Norlinolenic acid	36.4888	399.053	329.859	376.791	201.007	256.612	158.669	287.161	123.354	378.044	36.4888	399.053	329.859	376.791	201.007	256.612	158.669	287.161	123.354	378.044	1170.23	1328.36	97.3255	1520.45	205.87	1645.12	311.321	364.778	1829.25	1565.47	1170.23	1328.36	97.3255	205.87	1645.12	1520.45	1829.25	1565.47	311.321	364.778	254.704	1003.82	3.94111	1.9786	0.00683079	1.30489	up
pos_1036	LysoPE(20:4(5Z,8Z,11Z,14Z)/0:0)	23774.2	6173.65	1448.03	16861.4	7968.15	895.658	10502.6	9464.84	15998.5	10825.3	23774.2	6173.65	1448.03	16861.4	7968.15	895.658	10502.6	9464.84	15998.5	10825.3	329.109	129.212	8092.1	206.794	13848.4	431.382	1247.76	1529.21	253.612	247.847	329.109	129.212	8092.1	13848.4	431.382	206.794	253.612	247.847	1247.76	1529.21	10391.2	2631.54	0.253246	-1.98139	0.0104573	1.24733	down
pos_10363	6-Acetamido-2-oxohexanoate	538.253	158.916	40.9612	310.093	100.645	8.24508	251.425	312.967	389.114	288.824	538.253	158.916	40.9612	310.093	100.645	8.24508	251.425	312.967	389.114	288.824	98.9962	209.622	200.881	86.6166	364.905	244.996	26.6691	43.3787	522.362	438.612	98.9962	209.622	200.881	364.905	244.996	86.6166	522.362	438.612	26.6691	43.3787	239.944	223.704	0.932316	-0.101109	0.830873	0.262259	unchanged
pos_10365	Coniferyl aldehyde	153.825	108.214	21.3813	63.8672	3116.98	15.8804	79.6534	724.574	138.078	96.0364	153.825	108.214	21.3813	63.8672	3116.98	15.8804	79.6534	724.574	138.078	96.0364	155.089	444.243	161.834	224.282	71.5279	199.973	13.7701	11.7125	212.715	160.288	155.089	444.243	161.834	71.5279	199.973	224.282	212.715	160.288	13.7701	11.7125	451.849	165.544	0.366369	-1.44863	0.372743	0.267992	unchanged
pos_10367	L-Coprine	543.395	90.8565	46.6701	243.573	110.168	5.41881	147.204	112.352	256.707	213.291	543.395	90.8565	46.6701	243.573	110.168	5.41881	147.204	112.352	256.707	213.291	3.07e-08	3.07e-08	63.9509	3.07e-08	220.302	3.07e-08	50.7336	84.53	3.07e-08	3.07e-08	3.07e-08	3.07e-08	63.9509	220.302	3.07e-08	3.07e-08	3.07e-08	3.07e-08	50.7336	84.53	176.964	41.9516	0.237064	-2.07665	0.0250938	1.07418	down
pos_10368	Benzhydrol	1056.29	292.37	97.4221	448.145	177.773	5.76325	329.578	296.795	478.24	399.577	1056.29	292.37	97.4221	448.145	177.773	5.76325	329.578	296.795	478.24	399.577	3.07e-08	3.07e-08	274.705	3.07e-08	479.651	3.07e-08	90.4811	138.624	3.07e-08	3.07e-08	3.07e-08	3.07e-08	274.705	479.651	3.07e-08	3.07e-08	3.07e-08	3.07e-08	90.4811	138.624	358.195	98.3461	0.27456	-1.86481	0.0258566	1.07128	down
pos_10379	PE(22:4(7Z,10Z,13Z,16Z)/PGJ2)	112071	108477	17517.2	107980	119498	14328.3	121537	128459	132351	78554	112071	108477	17517.2	107980	119498	14328.3	121537	128459	132351	78554	27788.5	15820.9	112302	42605.8	134749	32353.5	15812.9	19506.4	17940.5	28923.1	27788.5	15820.9	112302	134749	32353.5	42605.8	17940.5	28923.1	15812.9	19506.4	94077.4	44780.3	0.475995	-1.07098	0.020087	1.16766	down
pos_1038	DG(15:0/18:1(12Z)-O(9S,10R)/0:0)	53668.2	28972.3	91206.3	29789.8	16954.4	81112.3	24734.9	24467.7	31369.5	55618.7	53668.2	28972.3	91206.3	29789.8	16954.4	81112.3	24734.9	24467.7	31369.5	55618.7	32269.9	30505.2	23216.4	39703.7	27437.5	33168.6	86819.9	101753	29786.9	32573.7	32269.9	30505.2	23216.4	27437.5	33168.6	39703.7	29786.9	32573.7	86819.9	101753	43789.4	43723.5	0.998494	-0.00217398	0.99561	0.0912961	unchanged
pos_10381	1-Indanone	79.1863	14.4645	4.5676	43.2646	24.2571	3.07e-08	29.204	18.7461	36.1396	34.669	79.1863	14.4645	4.5676	43.2646	24.2571	3.07e-08	29.204	18.7461	36.1396	34.669	8.57587	3.31302	13.7145	0.158471	39.5963	14.0394	3.07e-08	8.33968	27.9922	17.1518	8.57587	3.31302	13.7145	39.5963	14.0394	0.158471	27.9922	17.1518	3.07e-08	8.33968	28.4499	13.2881	0.467072	-1.09828	0.0843093	0.935491	unchanged
pos_10391	Semduramicin	12472.6	12277.5	485.092	15296	19272	685.549	13002.7	17513.2	13833.6	9294.42	12472.6	12277.5	485.092	15296	19272	685.549	13002.7	17513.2	13833.6	9294.42	1831.54	2012.81	12967.1	1373.47	17468.3	2000.4	701.269	511.467	2491.57	1699.63	1831.54	2012.81	12967.1	17468.3	2000.4	1373.47	2491.57	1699.63	701.269	511.467	11413.3	4305.75	0.377258	-1.40638	0.0182888	1.19211	down
pos_10393	trans-16-Octadecenoic acid	3.07e-08	133.804	10.7009	4.5271	31.5046	13.5234	13.6119	12.5293	16.8136	56.487	3.07e-08	133.804	10.7009	4.5271	31.5046	13.5234	13.6119	12.5293	16.8136	56.487	42.07	168.467	52.9252	47.7776	30.7126	315.377	60.4412	2.10244	416.582	139.342	42.07	168.467	52.9252	30.7126	315.377	47.7776	416.582	139.342	60.4412	2.10244	29.3502	127.58	4.34682	2.11996	0.0535868	0.858623	unchanged
pos_10395	sphinganine (C20)	3.07e-08	3.07e-08	0.568654	0.00217555	3.07e-08	1.91111	3.07e-08	0.056675	0.0174506	0.00532212	3.07e-08	3.07e-08	0.568654	0.00217555	3.07e-08	1.91111	3.07e-08	0.056675	0.0174506	0.00532212	131.081	181.651	0.0765837	142.224	0.0155028	37.8063	2.22513	1.61399	62.8267	48.9078	131.081	181.651	0.0765837	0.0155028	37.8063	142.224	62.8267	48.9078	2.22513	1.61399	0.256139	60.8429	237.538	7.89202	0.0196288	1.27656	up
pos_10404	p-Cumic alcohol	465.335	160.542	99.4015	199.302	97.7005	54.1282	292.818	195.642	204.579	255.813	465.335	160.542	99.4015	199.302	97.7005	54.1282	292.818	195.642	204.579	255.813	295.6	333.859	228.77	268.135	199.951	221.95	95.4475	78.1884	263.809	241.12	295.6	333.859	228.77	199.951	221.95	268.135	263.809	241.12	95.4475	78.1884	202.526	222.683	1.09953	0.136883	0.662525	0.298858	unchanged
pos_10407	Tetracosanedioic acid	2319.68	865.064	403.1	1184.46	878.838	250.472	1542.57	1258.06	1224.8	1434.01	2319.68	865.064	403.1	1184.46	878.838	250.472	1542.57	1258.06	1224.8	1434.01	16778.1	20013	1436.57	17157.9	1012.73	7574.62	483.528	409.98	11376.9	10010.8	16778.1	20013	1436.57	1012.73	7574.62	17157.9	11376.9	10010.8	483.528	409.98	1136.11	8625.42	7.59209	2.9245	0.0125922	1.32699	up
pos_10410	4,4-Dimethyl-5alpha-cholesta-8,14,24-trien-3beta-ol	7238.7	3570.06	576.587	4925.49	2979.92	573.896	3709.96	3962.15	5217.28	4395.01	7238.7	3570.06	576.587	4925.49	2979.92	573.896	3709.96	3962.15	5217.28	4395.01	317.115	328.837	3902.01	335.682	4980.33	435.085	532.59	573.349	396.996	480.519	317.115	328.837	3902.01	4980.33	435.085	335.682	396.996	480.519	532.59	573.349	3714.91	1228.25	0.330628	-1.59672	0.00850996	1.27168	down
pos_1042	5-Hydroxycapsanthin	376.559	192.323	3.07e-08	1246.08	360.898	3.07e-08	697.777	2064.81	906.199	294.935	376.559	192.323	3.07e-08	1246.08	360.898	3.07e-08	697.777	2064.81	906.199	294.935	560.676	1428.43	1505.94	736.291	834.625	896.969	39.06	3.07e-08	868.152	845.287	560.676	1428.43	1505.94	834.625	896.969	736.291	868.152	845.287	39.06	3.07e-08	613.958	771.543	1.25667	0.329607	0.547605	0.294978	unchanged
pos_10423	MG(18:1(12Z)-2OH(9,10)/0:0/0:0)	6.70288	7.69606	27.6644	9.0557	1.98809	24.5087	7.74612	2.7516	7.36682	6.4729	6.70288	7.69606	27.6644	9.0557	1.98809	24.5087	7.74612	2.7516	7.36682	6.4729	38.5415	26.5458	4.35465	40.9058	4.29641	39.7975	23.0276	30.9129	33.4946	37.1902	38.5415	26.5458	4.35465	4.29641	39.7975	40.9058	33.4946	37.1902	23.0276	30.9129	10.1953	27.9067	2.7372	1.4527	0.0034798	1.38724	up
pos_10439	2-Ethyltoluene	40.3144	35.9437	5.85071	24.269	25.9968	12.8333	37.2607	29.2841	59.6108	28.7859	40.3144	35.9437	5.85071	24.269	25.9968	12.8333	37.2607	29.2841	59.6108	28.7859	51.5299	87.9915	25.6965	70.0719	10.9822	91.5298	7.19911	4.29306	47.4394	34.0994	51.5299	87.9915	25.6965	10.9822	91.5298	70.0719	47.4394	34.0994	7.19911	4.29306	30.0149	43.0833	1.43539	0.521447	0.26676	0.720443	unchanged
pos_10444	1,2,4,5-Tetramethylbenzene	138.443	102.428	19.2165	71.0113	78.8012	35.7684	103.3	90.4212	155.218	82.0034	138.443	102.428	19.2165	71.0113	78.8012	35.7684	103.3	90.4212	155.218	82.0034	136.69	215.996	67.3826	188.241	28.2409	250.235	21.0866	12.958	129.228	91.2407	136.69	215.996	67.3826	28.2409	250.235	188.241	129.228	91.2407	21.0866	12.958	87.6611	114.13	1.30194	0.380668	0.389205	0.627026	unchanged
pos_10446	trans-2-Hexyl-1-cyclopropaneacetic acid	192.564	150.664	22.5041	110.671	116.846	49.4835	150.781	121.025	231.425	122.813	192.564	150.664	22.5041	110.671	116.846	49.4835	150.781	121.025	231.425	122.813	201.533	304.221	102.114	281.18	42.3508	358.862	28.9636	18.0989	176.109	124.281	201.533	304.221	102.114	42.3508	358.862	281.18	176.109	124.281	28.9636	18.0989	126.878	163.771	1.29078	0.368245	0.405986	0.604798	unchanged
pos_10447	3-Heptyldihydro-5-methyl-2(3H)-furanone	211.722	171.281	28.5286	128.484	137.055	66.2617	176.684	169.057	274.195	143.397	211.722	171.281	28.5286	128.484	137.055	66.2617	176.684	169.057	274.195	143.397	279.57	422.838	119.798	394.805	42.96	485.948	32.5619	17.6501	272.031	203.203	279.57	422.838	119.798	42.96	485.948	394.805	272.031	203.203	32.5619	17.6501	150.667	227.136	1.50754	0.592199	0.216728	0.79331	unchanged
pos_10448	Oxacyclotetradecan-2-one	132.616	112.367	46.0541	75.0974	86.6517	57.3193	115.584	97.234	182.132	82.2467	132.616	112.367	46.0541	75.0974	86.6517	57.3193	115.584	97.234	182.132	82.2467	160.324	239.09	74.0773	212.641	27.9394	275.917	50.2309	46.3295	137.116	100.603	160.324	239.09	74.0773	27.9394	275.917	212.641	137.116	100.603	50.2309	46.3295	98.7303	132.427	1.3413	0.423631	0.287308	0.749676	unchanged
pos_1045	2-Deoxyecdysone	216289	65314.1	57503.5	103967	47464.5	43923.7	107725	112672	119222	125396	216289	65314.1	57503.5	103967	47464.5	43923.7	107725	112672	119222	125396	122532	105583	131844	162758	101965	141111	56015.2	64537.3	127595	131771	122532	105583	131844	101965	141111	162758	127595	131771	56015.2	64537.3	99947.7	114571	1.14631	0.196999	0.461263	0.471498	unchanged
pos_10451	(±)-(Z)-2-(5-Tetradecenyl)cyclobutanone	82213.6	55483.1	10858.6	45361.1	44459.3	19300.8	66936.2	55174.3	89175.6	53846.9	82213.6	55483.1	10858.6	45361.1	44459.3	19300.8	66936.2	55174.3	89175.6	53846.9	73517	100788	51133.8	106891	24768.2	112382	12022.9	8876.94	63749.6	50181.4	73517	100788	51133.8	24768.2	112382	106891	63749.6	50181.4	12022.9	8876.94	52280.9	60431	1.15589	0.209005	0.578344	0.471221	unchanged
pos_10452	9,12,15-Octadecatrien-1-ol	6377.13	4767.71	962.254	3616.53	3774.14	1832.38	5195.67	4446.08	7374.41	4310.24	6377.13	4767.71	962.254	3616.53	3774.14	1832.38	5195.67	4446.08	7374.41	4310.24	6208.01	8947.71	3811.72	8698.52	1807.74	10015.8	1096.87	774.354	5662.65	4361.95	6208.01	8947.71	3811.72	1807.74	10015.8	8698.52	5662.65	4361.95	1096.87	774.354	4265.65	5138.53	1.20463	0.26859	0.485923	0.540438	unchanged
pos_10462	AS 1-1	1622.39	1990.92	2597.11	3335.34	1582.52	1939.69	1496.89	2034.77	1464.33	2112.83	1622.39	1990.92	2597.11	3335.34	1582.52	1939.69	1496.89	2034.77	1464.33	2112.83	8840.86	7988.96	2474.87	12384.4	1432	10283	2578.64	2591.49	8609.41	8869.1	8840.86	7988.96	2474.87	1432	10283	12384.4	8609.41	8869.1	2578.64	2591.49	2017.68	6605.27	3.2737	1.71092	0.00494938	1.42547	up
pos_1047	PE(22:1(13Z)/PGF1alpha)	1778.27	902.051	444.621	1390.75	768.526	393.282	809.003	936.109	1121.11	1128.65	1778.27	902.051	444.621	1390.75	768.526	393.282	809.003	936.109	1121.11	1128.65	932.992	880.76	1121.81	1302.19	884.105	1160.71	383.895	520.45	827.684	918.241	932.992	880.76	1121.81	884.105	1160.71	1302.19	827.684	918.241	383.895	520.45	967.237	893.284	0.923542	-0.114751	0.646797	0.167979	unchanged
pos_10481	1-Palmitoylglycerol	39521.9	24496.3	8572.85	33190.4	21846	9277.21	28384.1	26633.8	35983.8	34886.8	39521.9	24496.3	8572.85	33190.4	21846	9277.21	28384.1	26633.8	35983.8	34886.8	24278.2	24417.1	33221.2	31492.8	24920.7	30158.7	7639.11	9364.42	21106.7	27312.2	24278.2	24417.1	33221.2	24920.7	30158.7	31492.8	21106.7	27312.2	7639.11	9364.42	26279.3	23391.1	0.890096	-0.167967	0.514995	0.31569	unchanged
pos_10483	beta-Sitosterol	6888.11	1840.35	528.52	2931.16	1213.05	321.981	3468.52	2388.86	3275.37	3076.18	6888.11	1840.35	528.52	2931.16	1213.05	321.981	3468.52	2388.86	3275.37	3076.18	71.8719	62.0847	2691.14	35.1844	2853.08	67.4887	300.491	287.195	98.7068	75.4596	71.8719	62.0847	2691.14	2853.08	67.4887	35.1844	98.7068	75.4596	300.491	287.195	2593.21	654.271	0.252301	-1.98678	0.0137884	1.15127	down
pos_10486	Oxyacanthine	5496.4	2038.09	75.255	5241.46	2067.58	66.4247	2444.95	2364.46	2705.27	1519.39	5496.4	2038.09	75.255	5241.46	2067.58	66.4247	2444.95	2364.46	2705.27	1519.39	226.469	341.48	2749.93	148.039	2397.96	501.932	103.264	115.135	541.22	444.517	226.469	341.48	2749.93	2397.96	501.932	148.039	541.22	444.517	103.264	115.135	2401.93	756.995	0.315161	-1.66584	0.0244302	1.13335	down
pos_10487	Lycaconitine	413.23	257.506	404.836	103.039	451.295	328.843	833.318	845.625	3.07e-08	76.0485	413.23	257.506	404.836	103.039	451.295	328.843	833.318	845.625	3.07e-08	76.0485	853.669	1075.92	3.07e-08	991.433	180.855	947.169	283.005	371.637	981.837	1136.1	853.669	1075.92	3.07e-08	180.855	947.169	991.433	981.837	1136.1	283.005	371.637	371.374	682.163	1.83686	0.877243	0.0740521	1.00301	unchanged
pos_10500	PE(24:0/5-iso PGF2VI)	82801.9	82297.7	14712.4	80393.6	96293.7	10260.7	86488.1	91191.3	107294	60629	82801.9	82297.7	14712.4	80393.6	96293.7	10260.7	86488.1	91191.3	107294	60629	27550.2	10174.4	75601.7	46433.4	98840.3	31405.5	11731.6	15385.6	10836	27852.5	27550.2	10174.4	75601.7	98840.3	31405.5	46433.4	10836	27852.5	11731.6	15385.6	71236.2	35581.1	0.499481	-1.0015	0.0215219	1.13934	down
pos_10501	PI(20:3(5Z,8Z,11Z)/PGJ2)	55716.8	59001.6	5707.74	54969.6	74761.9	5366.79	65634.3	74287.8	63095.2	34166.6	55716.8	59001.6	5707.74	54969.6	74761.9	5366.79	65634.3	74287.8	63095.2	34166.6	11153	10630.6	60558	14610.6	77406.7	13065.2	5556.25	6535.93	10329.2	12436.4	11153	10630.6	60558	77406.7	13065.2	14610.6	10329.2	12436.4	5556.25	6535.93	49270.8	22228.2	0.451143	-1.14834	0.0286527	1.11845	down
pos_10505	PI(22:5(4Z,7Z,10Z,13Z,16Z)/PGF2alpha)	31166.5	34901	4614.45	33141.7	45926.9	4029.48	38451.3	44291.4	37519.4	20046.2	31166.5	34901	4614.45	33141.7	45926.9	4029.48	38451.3	44291.4	37519.4	20046.2	6563.09	6804.46	34878	8558.23	46909	7765.98	4230.77	5045.44	6980.75	7602.55	6563.09	6804.46	34878	46909	7765.98	8558.23	6980.75	7602.55	4230.77	5045.44	29408.8	13533.8	0.460196	-1.11968	0.0283968	1.12951	down
pos_1051	Gramicidin S	1543.81	1575.6	93.9666	1078.4	1757.59	32.2209	4623.47	5864.66	2234.3	437.324	1543.81	1575.6	93.9666	1078.4	1757.59	32.2209	4623.47	5864.66	2234.3	437.324	4787.97	4965.86	4153.86	7633.56	2968.09	6341.2	166.259	67.7661	6811.58	3853.67	4787.97	4965.86	4153.86	2968.09	6341.2	7633.56	6811.58	3853.67	166.259	67.7661	1924.13	4174.98	2.1698	1.11756	0.0402562	1.02856	up
pos_1052	alpha-Monofluoromethyl histidine	2008.8	526.222	3.07e-08	1034.95	569.634	3.07e-08	853.86	645.002	1224.71	569.605	2008.8	526.222	3.07e-08	1034.95	569.634	3.07e-08	853.86	645.002	1224.71	569.605	233.007	30.5204	507.244	445.643	991.258	173.745	3.07e-08	3.07e-08	286.614	112.957	233.007	30.5204	507.244	991.258	173.745	445.643	286.614	112.957	3.07e-08	3.07e-08	743.279	278.099	0.374151	-1.41831	0.0451703	0.978358	unchanged
pos_10532	Amrubicin	559.153	217.057	95.2916	382.81	253.949	62.7916	519.711	365.603	298.468	296.343	559.153	217.057	95.2916	382.81	253.949	62.7916	519.711	365.603	298.468	296.343	231.649	209.596	289.841	390.643	317.393	237.034	58.6901	65.5421	129.718	109.23	231.649	209.596	289.841	317.393	237.034	390.643	129.718	109.23	58.6901	65.5421	305.118	203.934	0.668376	-0.581267	0.121839	0.69624	unchanged
pos_10533	1-Tert-Butyl 4-ethyl 3-oxopiperidine-1,4-dicarboxylate	15372	7603.62	3108.39	10023	7311.22	2329.27	14427.5	10167.6	9107.71	8076.17	15372	7603.62	3108.39	10023	7311.22	2329.27	14427.5	10167.6	9107.71	8076.17	7380.1	6849.59	9194.09	11315.7	9910.06	8106.31	1932.93	2186.92	5118.01	4067.73	7380.1	6849.59	9194.09	9910.06	8106.31	11315.7	5118.01	4067.73	1932.93	2186.92	8752.65	6606.15	0.75476	-0.405911	0.214678	0.570128	unchanged
pos_10559	DG(13:0/0:0/15:0)	30.4355	405.986	196.88	248.014	95.255	149.639	155.464	148.138	141.767	231.611	30.4355	405.986	196.88	248.014	95.255	149.639	155.464	148.138	141.767	231.611	465.439	532.333	74.4647	671.955	112.174	616.797	251.793	199.903	797.021	617.928	465.439	532.333	74.4647	112.174	616.797	671.955	797.021	617.928	251.793	199.903	180.319	433.981	2.40674	1.26708	0.0130935	1.13893	up
pos_10581	PC(P-16:0/PGF1alpha)	1013.6	952.765	415.588	1304.48	978.608	358.558	1064.86	1171.71	1188.26	1019.26	1013.6	952.765	415.588	1304.48	978.608	358.558	1064.86	1171.71	1188.26	1019.26	3353.04	4312.48	952.546	4989.18	1073.14	5396.92	348.675	437.489	5548.15	4873.17	3353.04	4312.48	952.546	1073.14	5396.92	4989.18	5548.15	4873.17	348.675	437.489	946.768	3128.48	3.30438	1.72438	0.0115765	1.24183	up
pos_10584	4,4-dimethyl valeric acid	616.684	233.37	3.07e-08	364.095	196.58	3.07e-08	263.061	237.113	339.79	291.316	616.684	233.37	3.07e-08	364.095	196.58	3.07e-08	263.061	237.113	339.79	291.316	13.1437	13.0225	243.602	9.22003	337.147	15.6833	6.08282	3.07e-08	23.8816	9.13593	13.1437	13.0225	243.602	337.147	15.6833	9.22003	23.8816	9.13593	6.08282	3.07e-08	254.201	67.0919	0.263933	-1.92176	0.0142088	1.19294	down
pos_10588	Paromamine	3.07e-08	3.07e-08	3.07e-08	3.07e-08	3.07e-08	3.07e-08	3.07e-08	3.07e-08	3.07e-08	3.07e-08	3.07e-08	3.07e-08	3.07e-08	3.07e-08	3.07e-08	3.07e-08	3.07e-08	3.07e-08	3.07e-08	3.07e-08	3601.27	3037.2	3.07e-08	3540.88	0.229495	5193.51	3.07e-08	3.07e-08	5512.35	4304.33	3601.27	3037.2	3.07e-08	0.229495	5193.51	3540.88	5512.35	4304.33	3.07e-08	3.07e-08	3.07e-08	2518.98	81952296349	36.2541	0.00694234	1.33146	up
pos_10591	2alpha-(3-Hydroxypropyl)-1alpha,25-dihydroxy-19-norvitamin D3	680.277	483.551	522.049	573.658	365.386	454.029	494.827	446.417	468.071	510.488	680.277	483.551	522.049	573.658	365.386	454.029	494.827	446.417	468.071	510.488	1318.06	1509.4	356.916	1650.68	499.788	1677.62	385.208	518.367	1589.34	1565.35	1318.06	1509.4	356.916	499.788	1677.62	1650.68	1589.34	1565.35	385.208	518.367	499.875	1107.07	2.2147	1.14711	0.0094103	1.3041	up
pos_10593	(8R,9R,10R,13S,14S)-10,13-Dimethyl-5,6,7,8,9,11,12,14,15,16-decahydro-4H-cyclopenta[a]phenanthrene-3,17-dione	213.446	319.153	442.976	294.826	185.835	343.751	310.47	226.202	261.294	377.652	213.446	319.153	442.976	294.826	185.835	343.751	310.47	226.202	261.294	377.652	1246.7	1433.23	149.457	1701.75	169.111	1650.69	316.544	413.567	1543.92	1533.37	1246.7	1433.23	149.457	169.111	1650.69	1701.75	1543.92	1533.37	316.544	413.567	297.561	1015.83	3.41387	1.77141	0.00759574	1.34932	up
pos_10596	Vitamin D2 3-glucuronide	957.636	618.423	181.364	1385.8	647.995	129.204	859.501	988.087	1051.31	1044.96	957.636	618.423	181.364	1385.8	647.995	129.204	859.501	988.087	1051.31	1044.96	3717.35	3929.32	654.312	4337.16	691.431	4753.38	128.659	153.572	4804.54	4300.65	3717.35	3929.32	654.312	691.431	4753.38	4337.16	4804.54	4300.65	128.659	153.572	786.428	2747.04	3.49306	1.80449	0.0144684	1.21375	up
pos_1060	Panaxynol linoleate	32148.9	16559.8	56878	17812.9	9905.01	47218.3	14148.7	14694.5	18457.1	35045	32148.9	16559.8	56878	17812.9	9905.01	47218.3	14148.7	14694.5	18457.1	35045	13340.1	14270.1	14159.5	14799.1	16044.7	15217.4	55651.4	64196.3	14329.4	15115.6	13340.1	14270.1	14159.5	16044.7	15217.4	14799.1	14329.4	15115.6	55651.4	64196.3	26286.8	23712.3	0.902062	-0.148701	0.747654	0.0873464	unchanged
pos_10621	Centellasapogenol A	3.07e-08	3.07e-08	28.8713	3.07e-08	3.07e-08	4.84133	3.07e-08	3.07e-08	3.07e-08	3.07e-08	3.07e-08	3.07e-08	28.8713	3.07e-08	3.07e-08	4.84133	3.07e-08	3.07e-08	3.07e-08	3.07e-08	705.805	756.108	3.07e-08	673.512	3.07e-08	966.124	3.07e-08	3.77838	988.869	952.045	705.805	756.108	3.07e-08	3.07e-08	966.124	673.512	988.869	952.045	3.07e-08	3.77838	3.37126	504.624	149.684	7.22578	0.00621841	1.35197	up
pos_10626	SM(d20:1/18:1(12Z)-O(9S,10R))	225829	106417	18538	142803	106554	16706.3	134333	140444	180344	136274	225829	106417	18538	142803	106554	16706.3	134333	140444	180344	136274	28501.7	31484.8	151739	35008.7	154646	34174.3	18774.5	20230.1	31966.7	33403.5	28501.7	31484.8	151739	154646	34174.3	35008.7	31966.7	33403.5	18774.5	20230.1	120824	53992.9	0.446871	-1.16207	0.0210877	1.11691	down
pos_1063	Dehydrotremetone	1498.56	511.284	3.94518	898.65	462.424	3.07e-08	799.918	565.694	985.831	608.905	1498.56	511.284	3.94518	898.65	462.424	3.07e-08	799.918	565.694	985.831	608.905	61.1305	22.7299	489.854	173.469	877.58	59.2906	3.07e-08	4.5029	115.322	10.6879	61.1305	22.7299	489.854	877.58	59.2906	173.469	115.322	10.6879	3.07e-08	4.5029	633.521	181.457	0.286426	-1.80377	0.0167572	1.18054	down
pos_10633	4-(1-Methylethenyl)benzaldehyde	3.07e-08	3.07e-08	5.98559	4.3211	3.07e-08	4.64178	3.07e-08	3.07e-08	3.07e-08	3.07e-08	3.07e-08	3.07e-08	5.98559	4.3211	3.07e-08	4.64178	3.07e-08	3.07e-08	3.07e-08	3.07e-08	1525.93	1581.91	3.07e-08	1301.04	3.07e-08	2275.74	21.7707	23.1606	2750.17	2493.47	1525.93	1581.91	3.07e-08	3.07e-08	2275.74	1301.04	2750.17	2493.47	21.7707	23.1606	1.49485	1197.32	800.965	9.6456	0.00790291	1.28445	up
pos_10635	p-Hydroxyl-ethotoin	3.07e-08	3.07e-08	3.07e-08	3.07e-08	3.07e-08	3.07e-08	3.07e-08	3.07e-08	3.07e-08	3.07e-08	3.07e-08	3.07e-08	3.07e-08	3.07e-08	3.07e-08	3.07e-08	3.07e-08	3.07e-08	3.07e-08	3.07e-08	2448.65	2730.73	3.07e-08	2087.58	3.07e-08	3907.09	3.07e-08	3.07e-08	5153.65	4317.53	2448.65	2730.73	3.07e-08	3.07e-08	3907.09	2087.58	5153.65	4317.53	3.07e-08	3.07e-08	3.07e-08	2064.52	67167073082	35.967	0.00952829	1.24429	up
pos_10637	Abscisic aldehyde	3.07e-08	3.07e-08	71.7365	3.07e-08	3.07e-08	79.0908	3.07e-08	3.07e-08	3.07e-08	3.07e-08	3.07e-08	3.07e-08	71.7365	3.07e-08	3.07e-08	79.0908	3.07e-08	3.07e-08	3.07e-08	3.07e-08	1801.88	2329.68	3.07e-08	1475.9	3.07e-08	2492.94	22.8983	161.712	2852.05	3244.02	1801.88	2329.68	3.07e-08	3.07e-08	2492.94	1475.9	2852.05	3244.02	22.8983	161.712	15.0827	1438.11	95.348	6.57513	0.00696402	1.311	up
pos_10639	Styrene-cis-2,3-dihydrodiol	3.07e-08	3.07e-08	3.07e-08	3.07e-08	3.07e-08	3.07e-08	3.07e-08	3.07e-08	3.07e-08	3.07e-08	3.07e-08	3.07e-08	3.07e-08	3.07e-08	3.07e-08	3.07e-08	3.07e-08	3.07e-08	3.07e-08	3.07e-08	6585	6645.08	3.07e-08	5938.32	3.07e-08	9008.94	3.07e-08	3.07e-08	10188.9	9133.52	6585	6645.08	3.07e-08	3.07e-08	9008.94	5938.32	10188.9	9133.52	3.07e-08	3.07e-08	3.07e-08	4749.98	154536000000	37.1691	0.00670039	1.3275	up
pos_1064	Val-Cit	293.425	132.015	453.227	203.148	117.654	314.053	102.493	87.6046	150.047	227.16	293.425	132.015	453.227	203.148	117.654	314.053	102.493	87.6046	150.047	227.16	806.921	718.421	50.9396	1013.82	218.196	1234.74	493.441	607.981	1210.07	1530.48	806.921	718.421	50.9396	218.196	1234.74	1013.82	1210.07	1530.48	493.441	607.981	208.083	788.5	3.78936	1.92195	0.00339118	1.39096	up
pos_10652	LysoPE(0:0/22:0)	460.366	821.299	4071.95	442.556	239.553	3962.53	221.756	320.877	374.533	1136.03	460.366	821.299	4071.95	442.556	239.553	3962.53	221.756	320.877	374.533	1136.03	4136.63	3745	199.586	5208.83	342.569	4450.58	3249.32	3791.4	3930.35	4517.84	4136.63	3745	199.586	342.569	4450.58	5208.83	3930.35	4517.84	3249.32	3791.4	1205.14	3357.21	2.78573	1.47806	0.00804823	1.29643	up
pos_10653	DG(13:0/PGE2/0:0)	6476.18	2661.81	6075.57	2889.1	2063.78	5940.7	2843.67	4098.74	2041.53	3646.69	6476.18	2661.81	6075.57	2889.1	2063.78	5940.7	2843.67	4098.74	2041.53	3646.69	6541.69	6196.34	1284.69	7937.36	2526.45	6586.52	3457.08	4658.96	5369.01	6059.32	6541.69	6196.34	1284.69	2526.45	6586.52	7937.36	5369.01	6059.32	3457.08	4658.96	3873.78	5061.74	1.30667	0.385893	0.178871	0.877756	unchanged
pos_1066	Melleolide H	17293.6	5097.45	297.73	12426	6379.97	154.665	7812.23	7084.42	12487.6	8394.23	17293.6	5097.45	297.73	12426	6379.97	154.665	7812.23	7084.42	12487.6	8394.23	3.07e-08	3.07e-08	6104.75	3.07e-08	10670	3.07e-08	443.49	327.205	3.07e-08	3.07e-08	3.07e-08	3.07e-08	6104.75	10670	3.07e-08	3.07e-08	3.07e-08	3.07e-08	443.49	327.205	7742.8	1754.54	0.226603	-2.14176	0.0101085	1.25742	down
pos_10689	PA(a-13:0/i-14:0)	736.73	1892.51	2506.24	539.212	430.351	2579.56	412.798	518.558	585.937	2284.4	736.73	1892.51	2506.24	539.212	430.351	2579.56	412.798	518.558	585.937	2284.4	4378.16	4691.25	406.104	6147.33	619.311	4808.38	2065.87	2078.65	4032.08	4249.42	4378.16	4691.25	406.104	619.311	4808.38	6147.33	4032.08	4249.42	2065.87	2078.65	1248.63	3347.65	2.68106	1.42281	0.00851073	1.32268	up
pos_10698	Galabiosylceramide (d18:1/26:0)	4244.48	13142.6	47191.5	3416.04	2627.3	43691.5	2358.7	3168.8	3079.71	17536.2	4244.48	13142.6	47191.5	3416.04	2627.3	43691.5	2358.7	3168.8	3079.71	17536.2	42409.6	41448.1	2475.44	53863.5	4147.36	49635.9	40459	45380.7	46957.9	49661.5	42409.6	41448.1	2475.44	4147.36	49635.9	53863.5	46957.9	49661.5	40459	45380.7	14045.7	37643.9	2.6801	1.42229	0.00882697	1.26826	up
pos_1071	Dihomo-gamma-linolenoylcholine	1524.83	473.58	663.421	654.586	272.928	436.121	705.131	441.321	653.248	1093.67	1524.83	473.58	663.421	654.586	272.928	436.121	705.131	441.321	653.248	1093.67	158.919	149.079	545.698	74.897	541.759	76.5757	780.356	818.124	112.522	118.311	158.919	149.079	545.698	541.759	76.5757	74.897	112.522	118.311	780.356	818.124	691.883	337.624	0.487978	-1.03511	0.030156	0.970954	unchanged
pos_10710	11-Oxahexadecanolide	592.357	1382.43	4910.1	535.628	432.515	4818.23	316.369	459.072	582.992	1791.73	592.357	1382.43	4910.1	535.628	432.515	4818.23	316.369	459.072	582.992	1791.73	5809.49	5352.12	316.813	7511.09	514.655	6564.53	4134.62	4610.59	5617.42	6390.45	5809.49	5352.12	316.813	514.655	6564.53	7511.09	5617.42	6390.45	4134.62	4610.59	1582.14	4682.18	2.95939	1.5653	0.00502369	1.35906	up
pos_1072	1-Stearoylglycerophosphoserine	57217.7	18129.8	2780.46	39345.8	20318.3	2422.35	28145.7	24179.3	40860.3	27933.2	57217.7	18129.8	2780.46	39345.8	20318.3	2422.35	28145.7	24179.3	40860.3	27933.2	93.94	388.894	22070.3	169.776	34751.5	256.314	2837.3	2786.5	444.271	626.364	93.94	388.894	22070.3	34751.5	256.314	169.776	444.271	626.364	2837.3	2786.5	26133.3	6442.52	0.246525	-2.02019	0.00833062	1.27578	down
pos_10720	SM(d19:0/22:6(5Z,8E,10Z,13Z,15E,19Z)-2OH(7S, 17S))	266283	112532	17945.4	288359	150301	8502.64	12275.8	12117.9	423061	213353	266283	112532	17945.4	288359	150301	8502.64	12275.8	12117.9	423061	213353	127034	12190.1	13293.4	236389	12387.9	108453	13700.5	20672.6	12622.6	77344.2	127034	12190.1	13293.4	12387.9	108453	236389	12622.6	77344.2	13700.5	20672.6	150473	63408.7	0.421396	-1.24675	0.11394	0.685761	unchanged
pos_10725	1,2-Cyclohexanediol	742.024	328.605	381.962	455.232	247.112	314.633	297.014	274.867	396.093	415.07	742.024	328.605	381.962	455.232	247.112	314.633	297.014	274.867	396.093	415.07	238.933	218.927	273.879	332.351	420.069	331.724	383.347	430.006	313.384	360.317	238.933	218.927	273.879	420.069	331.724	332.351	313.384	360.317	383.347	430.006	385.261	330.294	0.857324	-0.222088	0.292537	0.537396	unchanged
pos_10747	3,4-Dimethyl-5-propyl-2-furantridecanoic acid	1729.95	1138.28	404.808	1273.06	931.235	332.219	1807.06	1352.63	1760.57	915.039	1729.95	1138.28	404.808	1273.06	931.235	332.219	1807.06	1352.63	1760.57	915.039	1461.87	1347.1	1674.9	2038.58	1053.1	1606.33	331.454	349.263	1532.03	1357.87	1461.87	1347.1	1674.9	1053.1	1606.33	2038.58	1532.03	1357.87	331.454	349.263	1164.49	1275.25	1.09512	0.131087	0.653075	0.277898	unchanged
pos_10750	Sphingosine 1-phosphate (d16:1-P)	0.533317	12.5982	63.7488	1.01657	1.83931	73.4596	3.07e-08	3.07e-08	3.07e-08	13.3557	0.533317	12.5982	63.7488	1.01657	1.83931	73.4596	3.07e-08	3.07e-08	3.07e-08	13.3557	101.005	101.097	3.07e-08	122.352	3.07e-08	124.283	78.6752	89.5377	103.767	119.796	101.005	101.097	3.07e-08	3.07e-08	124.283	122.352	103.767	119.796	78.6752	89.5377	16.6551	84.0512	5.04656	2.3353	0.00139503	1.50372	up
pos_10756	xi-Tetrahydro-3-nonyl-2H-pyran-2-one	797.892	1644.44	3539.18	561.907	436.044	3499.16	402.068	475.936	629.414	2201.74	797.892	1644.44	3539.18	561.907	436.044	3499.16	402.068	475.936	629.414	2201.74	5623.02	5196.84	383.438	7459.96	603.066	6580.64	3025.48	3233.58	5403.09	5936.91	5623.02	5196.84	383.438	603.066	6580.64	7459.96	5403.09	5936.91	3025.48	3233.58	1418.78	4344.6	3.06221	1.61457	0.00473519	1.38922	up
pos_10757	3beta-Hydroxy-4beta,14alpha-dimethyl-9beta,19-cyclo-5alpha-ergost-24(24(1))-en-4alpha-carboxylate	921.073	1091.33	1724.32	915.396	488.501	1688.67	728.279	576.245	1001.62	1701.52	921.073	1091.33	1724.32	915.396	488.501	1688.67	728.279	576.245	1001.62	1701.52	2481.2	2308.99	642.196	3400.43	722.858	2862.81	1557.35	1575.95	2350.88	2608.92	2481.2	2308.99	642.196	722.858	2862.81	3400.43	2350.88	2608.92	1557.35	1575.95	1083.7	2051.16	1.89274	0.920478	0.00973829	1.28561	up
pos_10762	SM(d17:1/18:3(10,12,15)-OH(9))	128008	53645.9	1104.59	81687.1	58370.3	1337.54	72730.3	75298.1	101692	62406.9	128008	53645.9	1104.59	81687.1	58370.3	1337.54	72730.3	75298.1	101692	62406.9	3350	3462.11	76572.8	4176.01	89114.3	4697	1804.99	1341.02	3393.75	3700.56	3350	3462.11	76572.8	89114.3	4697	4176.01	3393.75	3700.56	1804.99	1341.02	63628.1	19161.3	0.301145	-1.73147	0.014651	1.17918	down
pos_10765	PS(24:0/24:1(15Z))	8720.45	21363.2	61564.3	6578.06	4872.88	57344.3	4355.26	5511.05	6217.87	30198.9	8720.45	21363.2	61564.3	6578.06	4872.88	57344.3	4355.26	5511.05	6217.87	30198.9	60717.2	58585.3	4322.1	78495.6	7724.13	71419.9	52901.5	58687.8	66171.9	69112.3	60717.2	58585.3	4322.1	7724.13	71419.9	78495.6	66171.9	69112.3	52901.5	58687.8	20672.6	52813.8	2.55477	1.35319	0.00792128	1.28314	up
pos_10769	5-Acetamidopentanoate	2.11223	5.14039	25.9434	3.07e-08	3.07e-08	14.4455	3.07e-08	3.07e-08	3.07e-08	6.19057	2.11223	5.14039	25.9434	3.07e-08	3.07e-08	14.4455	3.07e-08	3.07e-08	3.07e-08	6.19057	23.7993	15.8194	3.07e-08	30.5082	3.07e-08	14.58	22.9587	21.9152	28.7078	23.4167	23.7993	15.8194	3.07e-08	3.07e-08	14.58	30.5082	28.7078	23.4167	22.9587	21.9152	5.38321	18.1705	3.37541	1.75506	0.00903193	1.26213	up
pos_10778	(13Z,16Z)-Docosadienoic acid	1965.42	1023.31	40.6702	3954.22	1300.97	17.004	4505.28	1480.5	3655.84	2872.97	1965.42	1023.31	40.6702	3954.22	1300.97	17.004	4505.28	1480.5	3655.84	2872.97	1016.07	832.456	2079.2	662.348	1236.14	755.689	88.3757	36.0328	950.153	823.758	1016.07	832.456	2079.2	1236.14	755.689	662.348	950.153	823.758	88.3757	36.0328	2081.62	848.022	0.407386	-1.29553	0.0418223	1.12836	down
pos_10789	(22R,23R)-22,23-dihydroxycampesterol	1362.38	1504.54	2156.75	1309.49	571.093	2111.49	1249.86	761.484	1595.61	2467.85	1362.38	1504.54	2156.75	1309.49	571.093	2111.49	1249.86	761.484	1595.61	2467.85	3627.68	3339.74	1044.76	4753.2	922.08	4093.88	1984	2032.4	3423.07	3689.76	3627.68	3339.74	1044.76	922.08	4093.88	4753.2	3423.07	3689.76	1984	2032.4	1509.05	2891.06	1.91581	0.937952	0.00988857	1.28756	up
pos_10795	PE(24:0/PGE1)	2611.55	5961.74	76310.3	2166.84	1792.45	69193.2	1664.76	1940.6	2371.55	10291.2	2611.55	5961.74	76310.3	2166.84	1792.45	69193.2	1664.76	1940.6	2371.55	10291.2	31227.4	27984.8	1680.76	38401.6	2407.91	41010.1	64176	77113.7	39516.7	45476.5	31227.4	27984.8	1680.76	2407.91	41010.1	38401.6	39516.7	45476.5	64176	77113.7	17430.4	36899.5	2.11696	1.082	0.119969	0.822405	unchanged
pos_10799	Tyramine	61.0768	164.603	656.15	48.0512	48.4694	646.319	28.7129	37.3512	65.4802	280.456	61.0768	164.603	656.15	48.0512	48.4694	646.319	28.7129	37.3512	65.4802	280.456	813.335	736.144	27.6681	1007.48	56.3718	1043.04	662.373	729.362	858.55	1036.17	813.335	736.144	27.6681	56.3718	1043.04	1007.48	858.55	1036.17	662.373	729.362	203.667	697.049	3.42249	1.77505	0.00302108	1.4058	up
pos_1080	PA(a-25:0/20:3(8Z,11Z,14Z)-2OH(5,6))	541.817	230.334	144.975	547.401	226.389	125.878	288.908	278.352	381.798	424.014	541.817	230.334	144.975	547.401	226.389	125.878	288.908	278.352	381.798	424.014	274.484	113.008	343.734	326.386	289.989	225.74	133.99	193.362	167.586	172.889	274.484	113.008	343.734	289.989	225.74	326.386	167.586	172.889	133.99	193.362	318.986	224.117	0.702591	-0.509243	0.100969	0.825005	unchanged
pos_10800	Ethyl acetate	2241.69	1739.66	5757.06	1641.63	1046.63	5458.96	1057.03	1230.64	1560.58	2925.25	2241.69	1739.66	5757.06	1641.63	1046.63	5458.96	1057.03	1230.64	1560.58	2925.25	5471.27	4826.25	1284	6502.9	1448.69	6878.12	5857.67	6901.2	5965.98	7124.06	5471.27	4826.25	1284	1448.69	6878.12	6502.9	5965.98	7124.06	5857.67	6901.2	2465.91	5226.01	2.1193	1.08359	0.00582297	1.32175	up
pos_10802	cis-6-Nitro-p-mentha-1(7),2-diene	258.219	547.009	2305.14	207.416	141.339	2256.47	94.8683	134.04	179.836	894.517	258.219	547.009	2305.14	207.416	141.339	2256.47	94.8683	134.04	179.836	894.517	2757.71	2390.17	99.1294	3444.49	198.372	3397.91	2210.2	2563.95	2841.35	3495.35	2757.71	2390.17	99.1294	198.372	3397.91	3444.49	2841.35	3495.35	2210.2	2563.95	701.885	2339.86	3.33369	1.73712	0.00341586	1.38941	up
pos_10808	2,15-dihydroxy-pentadecylic acid	3.07e-08	8.66659	168.138	3.07e-08	3.07e-08	168.948	3.07e-08	3.07e-08	3.07e-08	16.7454	3.07e-08	8.66659	168.138	3.07e-08	3.07e-08	168.948	3.07e-08	3.07e-08	3.07e-08	16.7454	189.182	156.721	3.07e-08	231.682	3.07e-08	222.097	192.312	231.099	191.862	238.006	189.182	156.721	3.07e-08	3.07e-08	222.097	231.682	191.862	238.006	192.312	231.099	36.2498	165.296	4.55992	2.18901	0.00240578	1.42777	up
pos_10811	Pregnanolone	57.1427	36.6053	3.07e-08	186.8	44.1543	3.07e-08	246.359	28.6185	181.803	159.715	57.1427	36.6053	3.07e-08	186.8	44.1543	3.07e-08	246.359	28.6185	181.803	159.715	8.18513	2.25069	68.7746	0.980219	49.5828	3.24309	2.29011	3.07e-08	4.60079	5.65574	8.18513	2.25069	68.7746	49.5828	3.24309	0.980219	4.60079	5.65574	2.29011	3.07e-08	94.1198	14.5563	0.154657	-2.69285	0.0218106	1.29165	down
pos_10815	Phytantriol	37395.4	12705.1	1464.16	22029.2	21658.7	1347.52	31174.7	34123	20325.9	16670.8	37395.4	12705.1	1464.16	22029.2	21658.7	1347.52	31174.7	34123	20325.9	16670.8	1689.46	1421.45	32255.3	3415.27	22683.6	2811.76	1558.76	1442.55	1632.04	1632.46	1689.46	1421.45	32255.3	22683.6	2811.76	3415.27	1632.04	1632.46	1558.76	1442.55	19889.4	7054.26	0.354674	-1.49544	0.0251896	1.0199	down
pos_10818	(9Z,12Z,15Z)-17-Hydroxyoctadeca-9,12,15-trienoylcarnitine	38531.2	56610.4	110839	25256	19264.3	104421	20362.2	23475.3	27617	87932.2	38531.2	56610.4	110839	25256	19264.3	104421	20362.2	23475.3	27617	87932.2	132325	124740	21588.1	175298	28697.1	155389	97259.7	106424	134063	142615	132325	124740	21588.1	28697.1	155389	175298	134063	142615	97259.7	106424	51430.8	111840	2.17457	1.12073	0.00740498	1.30821	up
pos_10820	Ethambutol	680.957	1063.95	1266.78	456.63	307.195	1248.05	316.144	370.921	510.414	1676.9	680.957	1063.95	1266.78	456.63	307.195	1248.05	316.144	370.921	510.414	1676.9	2926.78	2782.82	362.327	4208.63	437.446	3462.84	1065.3	1106.76	2565.01	2953.53	2926.78	2782.82	362.327	437.446	3462.84	4208.63	2565.01	2953.53	1065.3	1106.76	789.795	2187.14	2.76926	1.4695	0.00979023	1.32274	up
pos_1083	PC(O-16:0/22:6(4Z,7Z,10Z,13Z,16Z,19Z))	1396.19	1788.69	1089.75	1209.95	849.715	545.605	1724.67	1116.73	908.089	1096.93	1396.19	1788.69	1089.75	1209.95	849.715	545.605	1724.67	1116.73	908.089	1096.93	1465.41	1381.95	1014.48	1661.75	711.879	1682.44	589.185	893.54	1712.08	1511.31	1465.41	1381.95	1014.48	711.879	1682.44	1661.75	1712.08	1511.31	589.185	893.54	1172.63	1262.4	1.07655	0.10642	0.624793	0.256253	unchanged
pos_10835	N-Eicosapentaenoyl Leucine	84351.6	102160	243684	55109.9	40421.2	230227	42813.7	47519.3	59772.5	166955	84351.6	102160	243684	55109.9	40421.2	230227	42813.7	47519.3	59772.5	166955	245112	226174	46889.9	324968	57636.2	295230	214517	239305	254986	277724	245112	226174	46889.9	57636.2	295230	324968	254986	277724	214517	239305	107301	218254	2.03403	1.02434	0.0102007	1.26373	up
pos_1084	SM(d19:1/PGE2)	2605.31	1005.15	545.922	2090.17	1063.05	467.941	779.175	953.485	1491.25	1488.93	2605.31	1005.15	545.922	2090.17	1063.05	467.941	779.175	953.485	1491.25	1488.93	1089.48	713.971	1263.93	1527.26	856.022	1191.99	453.995	533.913	863.906	824.021	1089.48	713.971	1263.93	856.022	1191.99	1527.26	863.906	824.021	453.995	533.913	1249.04	931.85	0.746054	-0.422649	0.208833	0.534992	unchanged
pos_10846	4-Amino-5-hydroxymethyl-2-methylpyrimidine	268.766	396.893	680.194	176.927	131.456	722.342	110.554	133.224	195.734	732.038	268.766	396.893	680.194	176.927	131.456	722.342	110.554	133.224	195.734	732.038	1291.93	1296.24	136.601	1764.04	185.916	1716	651.703	719.379	1242.22	1648.54	1291.93	1296.24	136.601	185.916	1716	1764.04	1242.22	1648.54	651.703	719.379	354.813	1065.26	3.0023	1.58607	0.00512809	1.38244	up
pos_10851	Androstenediol	40.5447	69.6531	73.3338	21.8592	21.5119	67.0292	14.4066	28.2569	38.7002	104.875	40.5447	69.6531	73.3338	21.8592	21.5119	67.0292	14.4066	28.2569	38.7002	104.875	180.895	172.954	28.0243	266.736	39.6832	211.358	63.5787	69.5594	162.859	177.485	180.895	172.954	28.0243	39.6832	211.358	266.736	162.859	177.485	63.5787	69.5594	48.0171	137.313	2.85968	1.51585	0.00714375	1.35953	up
pos_10852	undecylprodigiosin	163332	162449	313402	105237	76182	296376	83214.9	91897.9	121449	266788	163332	162449	313402	105237	76182	296376	83214.9	91897.9	121449	266788	352043	323830	97123	471736	104648	423328	274882	304999	359663	387776	352043	323830	97123	104648	423328	471736	359663	387776	274882	304999	168033	310003	1.84489	0.883538	0.00981375	1.28187	up
pos_10861	PE-NMe2(22:5(7Z,10Z,13Z,16Z,19Z)/22:1(13Z))	2357.58	1218.79	3.07e-08	1692.59	1697.47	3.07e-08	1875.93	1863.84	2184.94	974.014	2357.58	1218.79	3.07e-08	1692.59	1697.47	3.07e-08	1875.93	1863.84	2184.94	974.014	325.139	258.696	1561.78	443.858	1969.84	259.229	3.07e-08	8.9914	266.689	357.691	325.139	258.696	1561.78	1969.84	259.229	443.858	266.689	357.691	3.07e-08	8.9914	1386.52	545.191	0.393209	-1.34663	0.0232665	1.11028	down
pos_10871	Prolylproline	2009.06	828.131	314.051	1466.97	942.613	197.334	1467.25	1398.02	1875.47	1104.32	2009.06	828.131	314.051	1466.97	942.613	197.334	1467.25	1398.02	1875.47	1104.32	1260.33	1344.65	1285.37	1681.84	1200.98	1626.9	242.835	308.365	1175.79	698.997	1260.33	1344.65	1285.37	1200.98	1626.9	1681.84	1175.79	698.997	242.835	308.365	1160.32	1082.61	0.933023	-0.100015	0.758077	0.0786864	unchanged
pos_10873	DG(17:0/PGF1alpha/0:0)	117676	39904.6	1590.07	95918.3	52323.4	1358.31	70814.9	75774.5	95064.4	58280.9	117676	39904.6	1590.07	95918.3	52323.4	1358.31	70814.9	75774.5	95064.4	58280.9	16970.6	21935.4	80300.2	16167.7	76991	23466.1	2950.66	6453.43	20425.4	19927.5	16970.6	21935.4	80300.2	76991	23466.1	16167.7	20425.4	19927.5	2950.66	6453.43	60870.6	28558.8	0.469173	-1.09181	0.0463752	1.00519	down
pos_10874	SM(d18:1/18:1(12Z)-O(9S,10R))	386469	270042	414712	245229	157724	395709	189260	197122	261986	460059	386469	270042	414712	245229	157724	395709	189260	197122	261986	460059	491266	460320	234479	660117	220435	591793	367663	407926	501615	539946	491266	460320	234479	220435	591793	660117	501615	539946	367663	407926	297831	447556	1.50272	0.587573	0.0171802	1.2172	up
pos_10884	15-Dihydroxyeicosatrienoic acid	3.07e-08	3.05398	20.2703	3.07e-08	3.07e-08	10.4026	3.07e-08	3.07e-08	3.07e-08	30.6686	3.07e-08	3.05398	20.2703	3.07e-08	3.07e-08	10.4026	3.07e-08	3.07e-08	3.07e-08	30.6686	306.065	331.752	3.07e-08	383.178	3.07e-08	346.26	3.07e-08	3.07e-08	286.849	288.011	306.065	331.752	3.07e-08	3.07e-08	346.26	383.178	286.849	288.011	3.07e-08	3.07e-08	6.43955	194.211	30.1592	4.91452	0.00667698	1.39748	up
pos_10885	N-Myristoyl Glutamine	1.30586	0.0705681	3.07749	0.509332	4.43658	2.60418	2.0535	6.91385	0.616311	1.49091	1.30586	0.0705681	3.07749	0.509332	4.43658	2.60418	2.0535	6.91385	0.616311	1.49091	1.77765	2.28306	2.63042	5.77751	0.442752	2.82152	3.48213	3.7164	4.05237	2.35243	1.77765	2.28306	2.63042	0.442752	2.82152	5.77751	4.05237	2.35243	3.48213	3.7164	2.30786	2.93363	1.27115	0.34613	0.446779	0.69512	unchanged
pos_10889	9,10,13-TriHOME	298.752	285.78	844.122	237.368	140.432	750.175	123.66	179.6	240.514	503.245	298.752	285.78	844.122	237.368	140.432	750.175	123.66	179.6	240.514	503.245	873.498	789.216	169.293	1089.24	219.025	1118.68	837.087	955.787	949.561	1093.75	873.498	789.216	169.293	219.025	1118.68	1089.24	949.561	1093.75	837.087	955.787	360.365	809.515	2.24637	1.1676	0.00411066	1.36358	up
pos_1089	Dixyrazine	34978.5	9756.52	1477.55	24931.1	11752.2	1312.02	15581.1	13437.5	23410.6	15932.7	34978.5	9756.52	1477.55	24931.1	11752.2	1312.02	15581.1	13437.5	23410.6	15932.7	1389.02	786.687	11908.2	1773.74	20705.6	1511.72	1841.12	1733.97	831.727	1084.31	1389.02	786.687	11908.2	20705.6	1511.72	1773.74	831.727	1084.31	1841.12	1733.97	15257	4356.6	0.285548	-1.80819	0.0136417	1.21582	down
pos_10892	Pumiliotoxin A	0.00229552	0.170318	126.609	0.402271	0.0918668	103.669	3.07e-08	0.566014	4.8554	26.6148	0.00229552	0.170318	126.609	0.402271	0.0918668	103.669	3.07e-08	0.566014	4.8554	26.6148	74.2337	65.3178	9.14945	91.4313	0.148528	87.9978	147.936	196.45	88.9456	107.58	74.2337	65.3178	9.14945	0.148528	87.9978	91.4313	88.9456	107.58	147.936	196.45	26.2981	86.9191	3.30515	1.72472	0.0205953	1.14317	up
pos_10893	DG(PGF1alpha/15:0/0:0)	696309	450377	545527	463177	321382	520794	401706	408391	532980	705817	696309	450377	545527	463177	321382	520794	401706	408391	532980	705817	639079	600253	460591	862419	450366	779503	503872	553609	657703	703224	639079	600253	460591	450366	779503	862419	657703	703224	503872	553609	504646	621062	1.23069	0.299464	0.0603715	1.00653	unchanged
pos_10897	Tetraglyme	23.2085	18.5059	36.1683	16.5807	8.32722	30.4415	8.93698	15.1339	24.7104	16.8905	23.2085	18.5059	36.1683	16.5807	8.32722	30.4415	8.93698	15.1339	24.7104	16.8905	22.7798	41.8291	14.3985	20.4668	11.5673	36.3953	48.6666	53.9774	29.5861	67.0331	22.7798	41.8291	14.3985	11.5673	36.3953	20.4668	29.5861	67.0331	48.6666	53.9774	19.8904	34.67	1.74305	0.801617	0.0380676	1.04026	up
pos_10899	11beta,21-Dihydroxy-3,20-oxo-5beta-pregnan-18-al	5637.16	3363.77	6117.29	4098.93	2635.54	5252.76	2881.32	3249.75	4315.58	5445.51	5637.16	3363.77	6117.29	4098.93	2635.54	5252.76	2881.32	3249.75	4315.58	5445.51	4136.91	3865	3334.08	5060.39	3725.84	5925.75	5853.43	6624.61	5231.6	5852.46	4136.91	3865	3334.08	3725.84	5925.75	5060.39	5231.6	5852.46	5853.43	6624.61	4299.76	4961.01	1.15379	0.206377	0.230599	0.640216	unchanged
pos_10900	Hexadecane, 1,1-dimethoxy-	11077.1	6069.55	219.566	7464.41	7037.8	191.054	10216.4	10915.7	7892.43	5123.24	11077.1	6069.55	219.566	7464.41	7037.8	191.054	10216.4	10915.7	7892.43	5123.24	2829.54	2427.35	13625.9	2578.49	6816.87	1638.89	197.886	137.124	1968.18	1442.2	2829.54	2427.35	13625.9	6816.87	1638.89	2578.49	1968.18	1442.2	197.886	137.124	6620.73	3366.24	0.50844	-0.97585	0.0848891	0.800586	unchanged
pos_10901	Tamoxifen	2063.81	1336.99	2651.15	1502.49	918.145	2420.39	1064.53	1167.32	1648.54	2322.83	2063.81	1336.99	2651.15	1502.49	918.145	2420.39	1064.53	1167.32	1648.54	2322.83	2103.67	1922.96	1256.92	2716.95	1425.8	2937.59	2467.6	2775.9	2501.23	2768.22	2103.67	1922.96	1256.92	1425.8	2937.59	2716.95	2501.23	2768.22	2467.6	2775.9	1709.62	2287.68	1.33812	0.420212	0.0459495	1.00822	up
pos_10903	DG(13:0/18:1(12Z)-O(9S,10R)/0:0)	984791	590182	776086	641373	422673	720038	570110	564507	749997	965480	984791	590182	776086	641373	422673	720038	570110	564507	749997	965480	844390	804149	656800	1.13765e+06	616054	1.0772e+06	700931	775333	910369	982096	844390	804149	656800	616054	1.0772e+06	1.13765e+06	910369	982096	700931	775333	698524	850497	1.21756	0.283998	0.0711883	0.969973	unchanged
pos_10905	Ethyl 2-methylpropanoate	321.316	174.99	155.58	251.345	153.017	143.003	186.323	180.818	243.99	233.802	321.316	174.99	155.58	251.345	153.017	143.003	186.323	180.818	243.99	233.802	191.875	171.536	197.4	246.865	222.413	227.567	156.31	175.216	175.949	215.968	191.875	171.536	197.4	222.413	227.567	246.865	175.949	215.968	156.31	175.216	204.418	198.11	0.969139	-0.0452242	0.75891	0.156653	unchanged
pos_10912	(+-)-Mevalonolactone	27146.1	14007.5	18117.7	18074.5	11285.6	16560.5	14743.3	13736.9	18014.7	21524.5	27146.1	14007.5	18117.7	18074.5	11285.6	16560.5	14743.3	13736.9	18014.7	21524.5	18319.9	16450.8	15389.9	21559.4	16498	23108.5	18799.8	21158.7	20937.4	23929.2	18319.9	16450.8	15389.9	16498	23108.5	21559.4	20937.4	23929.2	18799.8	21158.7	17321.1	19615.2	1.13244	0.179437	0.198105	0.680186	unchanged
pos_10913	Acetoin	14517.1	8014.42	10894.8	9944.13	6355.67	9898.88	7890.96	7750.67	10098.5	12193.3	14517.1	8014.42	10894.8	9944.13	6355.67	9898.88	7890.96	7750.67	10098.5	12193.3	9048.43	8246.81	8271.26	10711.6	9233.82	11664.8	11178.2	12526.4	10804.8	12292	9048.43	8246.81	8271.26	9233.82	11664.8	10711.6	10804.8	12292	11178.2	12526.4	9755.84	10397.8	1.0658	0.0919426	0.492515	0.375345	unchanged
pos_10918	25(R)-Hydroxyprotopanaxadiol	882636	447012	268661	565633	375010	248890	557236	515825	661185	645115	882636	447012	268661	565633	375010	248890	557236	515825	661185	645115	364448	346958	607312	470578	542667	447670	260254	276636	382032	385123	364448	346958	607312	542667	447670	470578	382032	385123	260254	276636	516720	408368	0.790307	-0.339515	0.144186	0.706077	unchanged
pos_10922	Glutaminyllysine	10384.3	4788.14	2212.55	6859.53	4415.07	1878.53	6102.94	5816.37	7345.52	7016.72	10384.3	4788.14	2212.55	6859.53	4415.07	1878.53	6102.94	5816.37	7345.52	7016.72	2950.35	2897.32	6521.86	3389.79	6331.07	3789.41	2300.84	2405.15	3552.3	3724.38	2950.35	2897.32	6521.86	6331.07	3789.41	3389.79	3552.3	3724.38	2300.84	2405.15	5681.96	3786.25	0.666363	-0.585621	0.0587673	0.945347	unchanged
pos_10925	D-Cathine	4049.48	1333.86	90.0611	2294.19	1390.26	68.7067	3030.37	1934.41	2504.03	1508.1	4049.48	1333.86	90.0611	2294.19	1390.26	68.7067	3030.37	1934.41	2504.03	1508.1	608.373	535.193	3051.41	716.654	1997.35	520.317	108.102	97.9576	459.787	499.706	608.373	535.193	3051.41	1997.35	520.317	716.654	459.787	499.706	108.102	97.9576	1820.35	859.485	0.472155	-1.08267	0.0664269	0.885957	unchanged
pos_10926	Dihomomethionine	35117.6	13420.3	3545.7	21092.9	12897.3	2775.79	19676.8	16548.9	22398.7	20621.4	35117.6	13420.3	3545.7	21092.9	12897.3	2775.79	19676.8	16548.9	22398.7	20621.4	6362.33	6329.47	19593.4	6834.98	19186.1	7980.77	4089.25	4252.9	7916.48	8406.75	6362.33	6329.47	19593.4	19186.1	7980.77	6834.98	7916.48	8406.75	4089.25	4252.9	16809.5	9095.24	0.541076	-0.886096	0.0430299	1.00213	down
pos_10928	Arachidonoylcholine	493097	209681	46877	280906	184304	38843.3	335939	258512	340620	282843	493097	209681	46877	280906	184304	38843.3	335939	258512	340620	282843	101667	94046.6	324219	117057	281553	107991	47451.1	48925.4	102697	101620	101667	94046.6	324219	281553	107991	117057	102697	101620	47451.1	48925.4	247162	132723	0.536987	-0.897042	0.0442023	0.980803	unchanged
pos_10930	Deoxyhypusine	89970.4	40289.4	9490.7	53711.1	36374.2	8701	67455.3	54189.7	68165.3	52427.1	89970.4	40289.4	9490.7	53711.1	36374.2	8701	67455.3	54189.7	68165.3	52427.1	22697.6	22040.4	72493.1	29883.6	53129.6	25678	9443.96	9526.8	20569.7	20214.1	22697.6	22040.4	72493.1	53129.6	25678	29883.6	20569.7	20214.1	9443.96	9526.8	48077.4	28567.7	0.594202	-0.750976	0.0725651	0.865186	unchanged
pos_10932	3-Dodecyloxypropane-1,2-diol	2538.48	617.286	3.07e-08	1457.97	713.904	3.07e-08	1116.12	960.549	1534.55	781.945	2538.48	617.286	3.07e-08	1457.97	713.904	3.07e-08	1116.12	960.549	1534.55	781.945	3.07e-08	3.07e-08	945.927	3.07e-08	948.465	3.07e-08	3.07e-08	3.07e-08	3.07e-08	3.07e-08	3.07e-08	3.07e-08	945.927	948.465	3.07e-08	3.07e-08	3.07e-08	3.07e-08	3.07e-08	3.07e-08	972.08	189.439	0.19488	-2.35934	0.0120226	1.16737	down
pos_10933	(13R,14R)-8-Labdene-13,14,15-triol	4867.07	1203.94	3.07e-08	2663.23	1923.79	3.07e-08	2625.44	2397.32	2528.15	2166.78	4867.07	1203.94	3.07e-08	2663.23	1923.79	3.07e-08	2625.44	2397.32	2528.15	2166.78	157.488	683.921	2998.5	142.532	1645.46	662.062	3.07e-08	3.07e-08	588.403	1918.9	157.488	683.921	2998.5	1645.46	662.062	142.532	588.403	1918.9	3.07e-08	3.07e-08	2037.57	879.727	0.431752	-1.21172	0.0507389	0.910131	unchanged
pos_10935	DG(18:3(6Z,9Z,12Z)/20:4(8Z,11Z,14Z,17Z)/0:0)	56342.2	20879.9	1021.25	35687.5	21129.8	725.155	32433.3	30306.2	40558	23696.7	56342.2	20879.9	1021.25	35687.5	21129.8	725.155	32433.3	30306.2	40558	23696.7	2781.99	2079.08	29568.4	2591.6	34322.3	2547.2	256.058	520.475	1837.45	1953.17	2781.99	2079.08	29568.4	34322.3	2547.2	2591.6	1837.45	1953.17	256.058	520.475	26278	7845.78	0.298568	-1.74387	0.014121	1.17764	down
pos_10936	CerP(d18:1/26:0)	94222	44173.5	18385.8	121246	60231.4	15176.5	25242.6	23369.1	138682	61534.8	94222	44173.5	18385.8	121246	60231.4	15176.5	25242.6	23369.1	138682	61534.8	58228.3	23063.9	23830	101056	24526	54962.4	15263	18950.4	27753.3	39880.3	58228.3	23063.9	23830	24526	54962.4	101056	27753.3	39880.3	15263	18950.4	60226.4	38751.4	0.643428	-0.63615	0.20793	0.559645	unchanged
pos_10942	35S-Methylokadaic acid 7-hexadecanoate	1298.14	774.179	134.983	1423.72	1352.05	102.523	1008.67	1467.5	2103.05	841.204	1298.14	774.179	134.983	1423.72	1352.05	102.523	1008.67	1467.5	2103.05	841.204	1309.17	1137.53	1343.73	2223.43	965.484	1400.42	73.3049	36.7372	921.081	1028.45	1309.17	1137.53	1343.73	965.484	1400.42	2223.43	921.081	1028.45	73.3049	36.7372	1050.6	1043.93	0.993653	-0.00918568	0.981318	0.0934438	unchanged
pos_10945	Permetin A	75.3685	182.85	810.485	104.344	648.769	734.283	588.99	660.943	1125.27	146.82	75.3685	182.85	810.485	104.344	648.769	734.283	588.99	660.943	1125.27	146.82	1958.16	1846.76	601.127	3220.04	148.152	2337.34	616.678	719.58	2160.72	1660.17	1958.16	1846.76	601.127	148.152	2337.34	3220.04	2160.72	1660.17	616.678	719.58	507.813	1526.87	3.00676	1.58821	0.00942803	1.37854	up
pos_10958	1,2-Bis(4-hydroxyphenyl)-2-propanol	1173.73	192.096	3.07e-08	811.852	219.593	3.07e-08	340.363	287.182	421.077	233.135	1173.73	192.096	3.07e-08	811.852	219.593	3.07e-08	340.363	287.182	421.077	233.135	3.07e-08	3.07e-08	296.486	3.07e-08	409.471	3.07e-08	3.07e-08	3.07e-08	3.07e-08	3.07e-08	3.07e-08	3.07e-08	296.486	409.471	3.07e-08	3.07e-08	3.07e-08	3.07e-08	3.07e-08	3.07e-08	367.903	70.5957	0.191887	-2.38167	0.03474	1.04656	down
pos_10959	N-(L-Arginino)succinate	2205.34	693.065	3.07e-08	1635.46	867.563	3.07e-08	1154.88	970.326	1643.03	674.483	2205.34	693.065	3.07e-08	1635.46	867.563	3.07e-08	1154.88	970.326	1643.03	674.483	3.07e-08	3.07e-08	904.507	3.07e-08	1324.47	3.07e-08	3.07e-08	3.07e-08	3.07e-08	3.07e-08	3.07e-08	3.07e-08	904.507	1324.47	3.07e-08	3.07e-08	3.07e-08	3.07e-08	3.07e-08	3.07e-08	984.414	222.898	0.226427	-2.14288	0.0125409	1.22061	down
pos_10961	Gibberellin A123	3498.77	1360.31	14.1265	2547.95	1414.37	3.07e-08	2267.11	1810.08	2910.03	1388.7	3498.77	1360.31	14.1265	2547.95	1414.37	3.07e-08	2267.11	1810.08	2910.03	1388.7	3.07e-08	3.07e-08	1914.44	3.07e-08	2350.94	3.07e-08	3.07e-08	3.07e-08	3.07e-08	3.07e-08	3.07e-08	3.07e-08	1914.44	2350.94	3.07e-08	3.07e-08	3.07e-08	3.07e-08	3.07e-08	3.07e-08	1721.14	426.538	0.247823	-2.01262	0.0120829	1.22909	down
pos_10963	Adynerin	1223.94	499.965	76.3247	968.122	382.01	80.0979	719.914	517.346	814.444	356.034	1223.94	499.965	76.3247	968.122	382.01	80.0979	719.914	517.346	814.444	356.034	411.688	444.15	658.308	604.621	654.112	465.966	63.1329	46.1025	397.986	443.075	411.688	444.15	658.308	654.112	465.966	604.621	397.986	443.075	63.1329	46.1025	563.819	418.914	0.742994	-0.428578	0.303104	0.548816	unchanged
pos_10964	5-Oxoavermectin ''1a'' aglycone	866.624	582.059	96.9896	775.558	592.354	97.3576	693.354	622.127	808.857	230.836	866.624	582.059	96.9896	775.558	592.354	97.3576	693.354	622.127	808.857	230.836	2571.82	2454.06	799.758	3652.91	691.361	2853.97	78.4011	55.0543	2413.68	2603.98	2571.82	2454.06	799.758	691.361	2853.97	3652.91	2413.68	2603.98	78.4011	55.0543	536.612	1817.5	3.38699	1.76	0.0117856	1.28413	up
pos_10967	Metandienone	754.28	421.897	14.1184	706.182	359.199	7.78211	413.243	317.994	497.609	571.923	754.28	421.897	14.1184	706.182	359.199	7.78211	413.243	317.994	497.609	571.923	4665.8	4190.67	540.423	7014.7	464.305	4733.6	7.6e-05	3.07e-08	3849.2	3922.02	4665.8	4190.67	540.423	464.305	4733.6	7014.7	3849.2	3922.02	7.6e-05	3.07e-08	406.423	2938.07	7.2291	2.85382	0.0103448	1.33968	up
pos_10968	PC(22:6(5Z,7Z,10Z,13Z,16Z,19Z)-OH(4)/24:0)	426.295	357.199	695.741	353.723	385.496	573.184	403.504	414.137	411.11	271.618	426.295	357.199	695.741	353.723	385.496	573.184	403.504	414.137	411.11	271.618	630.208	535.317	328.332	810.643	357.447	655.115	540.48	677.03	552.057	551.903	630.208	535.317	328.332	357.447	655.115	810.643	552.057	551.903	540.48	677.03	429.201	563.853	1.31373	0.393667	0.0361606	1.16449	up
pos_10977	PC(LTE4/22:0)	40.4783	78.3502	17.5486	92.3038	104.39	14.2072	116.564	119.024	114.763	9.31094	40.4783	78.3502	17.5486	92.3038	104.39	14.2072	116.564	119.024	114.763	9.31094	217.253	190.924	119.152	297.286	125.335	220.345	12.2175	12.4093	178.041	185.104	217.253	190.924	119.152	125.335	220.345	297.286	178.041	185.104	12.2175	12.4093	70.694	155.807	2.20396	1.1401	0.0196591	1.11972	up
pos_10979	Trihexosylceramide (d18:1/24:0)	57.4614	835.13	805.483	111.395	221.384	684.998	3579.21	6524.83	1755.82	34.5178	57.4614	835.13	805.483	111.395	221.384	684.998	3579.21	6524.83	1755.82	34.5178	5249.71	5151.8	5458.67	7439.06	2393.75	6723.94	408.831	441.943	6344.98	2758.79	5249.71	5151.8	5458.67	2393.75	6723.94	7439.06	6344.98	2758.79	408.831	441.943	1461.02	4237.15	2.90012	1.53611	0.0162605	1.204	up
pos_10984	DG(a-25:0/20:4(7E,9E,11Z,13E)-3OH(5S,6R,15S)/0:0)	474.732	293.285	121.169	379.975	292.469	96.6253	344.38	326.585	436.435	294.686	474.732	293.285	121.169	379.975	292.469	96.6253	344.38	326.585	436.435	294.686	648.299	578.663	317.56	905.823	332.138	807.214	98.6797	106.168	686.431	695.857	648.299	578.663	317.56	332.138	807.214	905.823	686.431	695.857	98.6797	106.168	306.034	517.683	1.69159	0.758378	0.0517403	0.991947	unchanged
pos_10986	N-Oleoyldopamine	81.5645	66.4552	32.7363	81.8546	75.4971	26.8479	70.4955	82.0328	84.8066	66.6983	81.5645	66.4552	32.7363	81.8546	75.4971	26.8479	70.4955	82.0328	84.8066	66.6983	109.793	103.629	63.9069	146.876	78.8004	119.544	24.4371	32.0764	97.7901	99.0923	109.793	103.629	63.9069	78.8004	119.544	146.876	97.7901	99.0923	24.4371	32.0764	66.8989	87.5945	1.30936	0.388858	0.155485	0.739202	unchanged
pos_1099	SM(d18:1/18:1(12Z)-2OH(9,10))	620.525	294.678	580.6	485.619	263.995	447.101	280.168	266.648	493.878	448.537	620.525	294.678	580.6	485.619	263.995	447.101	280.168	266.648	493.878	448.537	1067.85	868.094	305.891	1472.13	316.15	1341.06	526.162	657.713	994.792	968.52	1067.85	868.094	305.891	316.15	1341.06	1472.13	994.792	968.52	526.162	657.713	418.175	851.836	2.03703	1.02647	0.00763137	1.38332	up
pos_10993	22-oxo-docosanoate	488.607	290.725	3.07e-08	539.388	192.121	3.07e-08	368.227	330.389	412.727	387.297	488.607	290.725	3.07e-08	539.388	192.121	3.07e-08	368.227	330.389	412.727	387.297	16.526	3.07e-08	378.81	14.7471	240.609	3.07e-08	3.07e-08	3.07e-08	3.07e-08	3.07e-08	16.526	3.07e-08	378.81	240.609	3.07e-08	14.7471	3.07e-08	3.07e-08	3.07e-08	3.07e-08	300.948	65.0692	0.216214	-2.20947	0.00477449	1.34357	down
pos_1100	DG(17:0/PGE1/0:0)	555.635	562.969	391.411	520.178	706.823	260.975	499.767	563.285	541.328	501.626	555.635	562.969	391.411	520.178	706.823	260.975	499.767	563.285	541.328	501.626	326.349	193.239	399.256	293.287	663.468	404.839	309.824	376.371	301.545	338.259	326.349	193.239	399.256	663.468	404.839	293.287	301.545	338.259	309.824	376.371	510.4	360.644	0.706591	-0.501053	0.0121391	1.26013	down
pos_11004	Zeranol	3.07e-08	3.07e-08	144.459	3.07e-08	3.07e-08	147.366	3.07e-08	3.07e-08	3.07e-08	3.07e-08	3.07e-08	3.07e-08	144.459	3.07e-08	3.07e-08	147.366	3.07e-08	3.07e-08	3.07e-08	3.07e-08	100.801	77.9198	3.07e-08	102.031	3.07e-08	135.062	121.783	146.663	127.922	194.288	100.801	77.9198	3.07e-08	3.07e-08	135.062	102.031	127.922	194.288	121.783	146.663	29.1825	100.647	3.44888	1.78613	0.0181819	1.13635	up
pos_11005	14-Demethyllanosterol	3.07e-08	3.07e-08	3.07e-08	3.07e-08	3.07e-08	3.07e-08	3.07e-08	3.07e-08	3.07e-08	3.07e-08	3.07e-08	3.07e-08	3.07e-08	3.07e-08	3.07e-08	3.07e-08	3.07e-08	3.07e-08	3.07e-08	3.07e-08	1293.52	1265.41	3.07e-08	1569.12	3.07e-08	4071.86	3.07e-08	3.07e-08	3287.62	2716.63	1293.52	1265.41	3.07e-08	3.07e-08	4071.86	1569.12	3287.62	2716.63	3.07e-08	3.07e-08	3.07e-08	1420.42	46211731866	35.4275	0.0152342	1.18689	up
pos_11010	PG(18:0/18:1(11Z))	4829.44	2428.6	596.646	3822.76	2620.36	560.76	3250.92	3515.37	4081.44	2731.42	4829.44	2428.6	596.646	3822.76	2620.36	560.76	3250.92	3515.37	4081.44	2731.42	1519.88	1479.95	3547.57	1869.89	3639.02	1775.24	426.709	487.429	1478.45	1478.23	1519.88	1479.95	3547.57	3639.02	1775.24	1869.89	1478.45	1478.23	426.709	487.429	2843.77	1770.23	0.622495	-0.683865	0.0711552	0.914167	unchanged
pos_11011	SM(d18:2(4E,14Z)/PGE1)	940.867	515.037	209.746	676.316	475.481	203.004	666.234	623.176	788.421	553.784	940.867	515.037	209.746	676.316	475.481	203.004	666.234	623.176	788.421	553.784	267.397	225.548	657.996	355.893	656.871	297.879	162.62	173.084	211.471	242.511	267.397	225.548	657.996	656.871	297.879	355.893	211.471	242.511	162.62	173.084	565.207	325.127	0.575236	-0.797775	0.0201236	1.10987	down
pos_11013	PG(a-21:0/18:1(12Z)-2OH(9,10))	225.797	130.872	44.8145	169.488	137.605	46.2687	172.249	165.462	208.726	152.14	225.797	130.872	44.8145	169.488	137.605	46.2687	172.249	165.462	208.726	152.14	139.488	133.993	169.479	191.133	151.414	150.328	30.1897	35.2855	130.859	140.11	139.488	133.993	169.479	151.414	150.328	191.133	130.859	140.11	30.1897	35.2855	145.342	127.228	0.87537	-0.192036	0.483575	0.318424	unchanged
pos_1102	Porphobilinogen	568.731	87.4613	3.07e-08	339.15	125.36	3.07e-08	232.367	173.568	344.997	201.591	568.731	87.4613	3.07e-08	339.15	125.36	3.07e-08	232.367	173.568	344.997	201.591	385.246	314.696	88.9729	341.63	296.457	509.494	3.07e-08	3.07e-08	664.605	292.835	385.246	314.696	88.9729	296.457	509.494	341.63	664.605	292.835	3.07e-08	3.07e-08	207.322	289.394	1.39586	0.481157	0.359869	0.411971	unchanged
pos_11021	PG(i-20:0/20:4(6E,8Z,11Z,14Z)-OH(5S))	35732.1	27198.4	8073.4	33678.4	32965.9	7564.49	29612.4	27974.8	34249.5	24267.4	35732.1	27198.4	8073.4	33678.4	32965.9	7564.49	29612.4	27974.8	34249.5	24267.4	8942.18	6842.62	26933.3	11452	34480.5	9055.61	6696.48	8415.65	7351.59	7148.52	8942.18	6842.62	26933.3	34480.5	9055.61	11452	7351.59	7148.52	6696.48	8415.65	26131.7	12731.8	0.487218	-1.03736	0.00786121	1.3002	down
pos_11027	Propanal	65.9507	33.9577	48.7172	49.6989	26.0552	38.6551	41.6752	31.4126	42.9824	45.8447	65.9507	33.9577	48.7172	49.6989	26.0552	38.6551	41.6752	31.4126	42.9824	45.8447	24.6476	28.296	37.0604	34.5335	37.6098	35.7561	44.9351	49.6504	37.2252	44.5054	24.6476	28.296	37.0604	37.6098	35.7561	34.5335	37.2252	44.5054	44.9351	49.6504	42.495	37.422	0.880621	-0.183407	0.253311	0.600617	unchanged
pos_1103	2'-Fluoro-2',3'-dideoxyinosine	273.813	58.7584	3.07e-08	149.206	81.2357	3.07e-08	122.136	100.72	173.752	101.028	273.813	58.7584	3.07e-08	149.206	81.2357	3.07e-08	122.136	100.72	173.752	101.028	303.02	312.975	60.6896	233.627	186.68	434.131	3.07e-08	3.07e-08	516.014	263.257	303.02	312.975	60.6896	186.68	434.131	233.627	516.014	263.257	3.07e-08	3.07e-08	106.065	231.039	2.17828	1.12319	0.0610819	0.870694	unchanged
pos_11030	Capsi-amide	145.826	94.0768	15.5103	164.671	68.9548	2.36195	194.509	130.154	137.543	132.436	145.826	94.0768	15.5103	164.671	68.9548	2.36195	194.509	130.154	137.543	132.436	153.993	156.654	103.781	114.766	92.4259	151.903	23.365	9.56535	147.057	121.597	153.993	156.654	103.781	92.4259	151.903	114.766	147.057	121.597	23.365	9.56535	108.604	107.511	0.989933	-0.0145976	0.96692	0.0661288	unchanged
pos_11031	15-Docosenoic acid	2087.19	1907.71	128.112	2427.19	1747.36	113.5	811.647	864.302	3446.86	1307.4	2087.19	1907.71	128.112	2427.19	1747.36	113.5	811.647	864.302	3446.86	1307.4	1317.52	403.134	638.926	3855.68	600.988	1025.48	40.4473	222.5	341.891	594.98	1317.52	403.134	638.926	600.988	1025.48	3855.68	341.891	594.98	40.4473	222.5	1484.13	904.153	0.609216	-0.714975	0.244091	0.465945	unchanged
pos_11033	2-(5-Methyl-2-furanyl)piperidine	3.07e-08	9.95301	85.2822	3.07e-08	3.89008	66.9357	3.07e-08	3.07e-08	3.07e-08	10.5758	3.07e-08	9.95301	85.2822	3.07e-08	3.89008	66.9357	3.07e-08	3.07e-08	3.07e-08	10.5758	21.9287	24.0618	3.07e-08	35.4024	3.06825	40.6968	68.2552	87.0657	53.2678	50.1473	21.9287	24.0618	3.07e-08	3.06825	40.6968	35.4024	53.2678	50.1473	68.2552	87.0657	17.6637	38.3894	2.17335	1.11992	0.134207	0.756426	unchanged
pos_11038	DG(15:0/18:1(12Z)-2OH(9,10)/0:0)	35626.2	14975.1	1640.41	22298	12647.5	1587.45	20000.2	18136.3	24371.8	17270.4	35626.2	14975.1	1640.41	22298	12647.5	1587.45	20000.2	18136.3	24371.8	17270.4	1176.7	994.181	17819.7	1198.28	21183.8	1194.45	1188.09	1352.38	969.115	964.343	1176.7	994.181	17819.7	21183.8	1194.45	1198.28	969.115	964.343	1188.09	1352.38	16855.3	4804.1	0.285019	-1.81087	0.00865629	1.24791	down
pos_11039	DG(15:0/0:0/PGE1)	5976.43	2995.89	722.67	3908.6	2440.38	700.814	4170.8	3058.68	4773.31	3146.69	5976.43	2995.89	722.67	3908.6	2440.38	700.814	4170.8	3058.68	4773.31	3146.69	1725.37	1448.71	3267.21	2369.02	3803.03	1916.26	569.526	558.059	1617.27	1464.91	1725.37	1448.71	3267.21	3803.03	1916.26	2369.02	1617.27	1464.91	569.526	558.059	3189.43	1873.94	0.587547	-0.767224	0.0502403	0.977709	unchanged
pos_1104	2-(5'-Methylthio)pentylmalic acid	476.365	82.0628	3.07e-08	319.778	90.7969	3.07e-08	145.721	89.8871	255.266	83.7506	476.365	82.0628	3.07e-08	319.778	90.7969	3.07e-08	145.721	89.8871	255.266	83.7506	299.374	248.952	24.6954	206.869	199.674	417.039	3.07e-08	3.07e-08	479.679	207.101	299.374	248.952	24.6954	199.674	417.039	206.869	479.679	207.101	3.07e-08	3.07e-08	154.363	208.338	1.34967	0.432604	0.45773	0.333786	unchanged
pos_1105	gamma-Aminobutyric acid-betaxanthin	4272.97	2141.7	347.704	3194.18	1810.8	288.517	2742	2324.56	3392.79	2518.35	4272.97	2141.7	347.704	3194.18	1810.8	288.517	2742	2324.56	3392.79	2518.35	2350.33	2114.06	3338.05	3121.98	2717.48	2601.47	425.491	400.809	1665.82	1847.67	2350.33	2114.06	3338.05	2717.48	2601.47	3121.98	1665.82	1847.67	425.491	400.809	2303.36	2058.31	0.893615	-0.162275	0.63724	0.231893	unchanged
pos_11056	PE-NMe(18:0/20:1(11Z))	173159	99140.7	10088	256981	98647.8	6664.8	25482.4	13330.2	242206	131670	173159	99140.7	10088	256981	98647.8	6664.8	25482.4	13330.2	242206	131670	110105	11342.5	20988.1	198598	16556.9	79849	8143.08	12167.1	10282.3	56568.3	110105	11342.5	20988.1	16556.9	79849	198598	10282.3	56568.3	8143.08	12167.1	105737	52460	0.496137	-1.01119	0.157033	0.644592	unchanged
pos_11068	DG(22:6(4Z,7Z,11E,13Z,15E,19Z)-2OH(10S,17)/14:0/0:0)	300.154	443.576	649.808	519.726	345.73	605.884	477.228	364.487	500.48	405.196	300.154	443.576	649.808	519.726	345.73	605.884	477.228	364.487	500.48	405.196	859.087	918.608	362.349	1157.48	253.997	1234.77	365.433	465.415	1026.95	957.579	859.087	918.608	362.349	253.997	1234.77	1157.48	1026.95	957.579	365.433	465.415	461.227	760.166	1.64814	0.720839	0.0306543	1.11109	up
pos_1107	Glutathione	191.866	39.0815	3.07e-08	110.765	62.061	3.07e-08	65.3365	51.5049	104.901	71.6823	191.866	39.0815	3.07e-08	110.765	62.061	3.07e-08	65.3365	51.5049	104.901	71.6823	238.334	241.099	41.7523	161.887	119.078	350.516	3.07e-08	3.07e-08	427.505	226.96	238.334	241.099	41.7523	119.078	350.516	161.887	427.505	226.96	3.07e-08	3.07e-08	69.7197	180.713	2.592	1.37406	0.0435016	0.93862	unchanged
pos_11077	PE(18:0/PGD1)	7626.72	4750.18	10030.8	4984.48	6244.94	9526.12	4704.54	5636.2	7948.8	5078.83	7626.72	4750.18	10030.8	4984.48	6244.94	9526.12	4704.54	5636.2	7948.8	5078.83	21378.8	20753.3	6999.29	29526	3895.64	26303.4	8670.93	10252.9	23405.9	22352.7	21378.8	20753.3	6999.29	3895.64	26303.4	29526	23405.9	22352.7	8670.93	10252.9	6653.16	17353.9	2.60836	1.38314	0.00444839	1.48086	up
pos_11078	PC(24:0/TXB2)	1750.59	1173.6	133.833	1253.95	1335.93	118.374	1308.67	1540.19	1480.73	848.263	1750.59	1173.6	133.833	1253.95	1335.93	118.374	1308.67	1540.19	1480.73	848.263	918.358	750.829	1744.66	1234.05	1599.51	865.41	79.4888	99.6294	704.395	690.321	918.358	750.829	1744.66	1599.51	865.41	1234.05	704.395	690.321	79.4888	99.6294	1094.41	868.665	0.793726	-0.333286	0.37637	0.452126	unchanged
pos_11081	1-heptadecanoyl-glycero-3-phosphate	347.566	173.451	58.2616	169.277	150.512	64.093	216.07	292.109	164.507	320.976	347.566	173.451	58.2616	169.277	150.512	64.093	216.07	292.109	164.507	320.976	4374.03	7352.41	396.165	3707.89	85.9158	6182.38	4.44237	15.0826	7045.65	6792.92	4374.03	7352.41	396.165	85.9158	6182.38	3707.89	7045.65	6792.92	4.44237	15.0826	195.682	3595.69	18.3751	4.19968	0.00830645	1.30562	up
pos_11083	PE(15:0/18:0)	49494.9	52495.9	149562	32625.4	21318.9	141422	22949.9	25803.9	34335.3	92700.5	49494.9	52495.9	149562	32625.4	21318.9	141422	22949.9	25803.9	34335.3	92700.5	120576	108027	27393.1	154683	31152.7	148176	142836	151945	126859	137018	120576	108027	27393.1	31152.7	148176	154683	126859	137018	142836	151945	62270.8	114867	1.84463	0.88333	0.0247957	1.13973	up
pos_1109	Indoximod	4278.65	1517.36	38.0501	3379.25	1885.68	29.3029	2214.52	2055.05	3586.03	2171.98	4278.65	1517.36	38.0501	3379.25	1885.68	29.3029	2214.52	2055.05	3586.03	2171.98	6019.32	6446.31	1666.43	5034.16	3516.5	9290.01	74.4684	15.2642	11065.8	5464.65	6019.32	6446.31	1666.43	3516.5	9290.01	5034.16	11065.8	5464.65	74.4684	15.2642	2115.59	4859.29	2.2969	1.19969	0.0478103	0.909618	unchanged
pos_11091	Arachidoyl Ethanolamide	3.67322	3.07e-08	3.07e-08	0.99392	3.07e-08	3.07e-08	4.74312	1.13303	2.77245	0.766922	3.67322	3.07e-08	3.07e-08	0.99392	3.07e-08	3.07e-08	4.74312	1.13303	2.77245	0.766922	5.28612	2.80623	3.7685	7.95024	0.606257	4.7659	3.07e-08	3.07e-08	2.58445	2.99894	5.28612	2.80623	3.7685	0.606257	4.7659	7.95024	2.58445	2.99894	3.07e-08	3.07e-08	1.40827	3.07666	2.18472	1.12745	0.103608	0.934769	unchanged
pos_11104	4-Coumaryl alcohol	542.054	240.457	3.07e-08	364.056	239.8	3.07e-08	303.028	257.116	464.388	222.05	542.054	240.457	3.07e-08	364.056	239.8	3.07e-08	303.028	257.116	464.388	222.05	131.926	122.67	231.845	147.052	392.955	223.632	3.07e-08	3.07e-08	238.736	154.658	131.926	122.67	231.845	392.955	223.632	147.052	238.736	154.658	3.07e-08	3.07e-08	263.295	164.347	0.624195	-0.679931	0.154731	0.79241	unchanged
pos_11105	L-2-Aminoadipate 6-semialdehyde	1590.2	504.068	25.831	1029.09	590.723	3.07e-08	872.204	706.403	1141.22	544.589	1590.2	504.068	25.831	1029.09	590.723	3.07e-08	872.204	706.403	1141.22	544.589	205.538	116.635	565.583	256.781	995.368	212.557	5.72875	7.33771	255.278	180.398	205.538	116.635	565.583	995.368	212.557	256.781	255.278	180.398	5.72875	7.33771	700.433	280.121	0.399925	-1.3222	0.0345047	1.06817	down
pos_11107	(2S)-3-Hydroxy-1-[(2S)-pyrrolidine-2-carbonyl]pyrrolidine-2-carboxylic acid	2410.75	378.178	3.07e-08	1448.14	355.292	3.07e-08	437.879	452.897	708.254	357.385	2410.75	378.178	3.07e-08	1448.14	355.292	3.07e-08	437.879	452.897	708.254	357.385	3.07e-08	3.07e-08	448.646	3.07e-08	653.063	3.07e-08	3.07e-08	3.07e-08	3.07e-08	3.07e-08	3.07e-08	3.07e-08	448.646	653.063	3.07e-08	3.07e-08	3.07e-08	3.07e-08	3.07e-08	3.07e-08	654.877	110.171	0.168231	-2.57148	0.0487843	0.956197	unchanged
pos_11108	Histidylthreonine	4964.63	1840.59	284.381	3250.85	1863.13	125.317	2687.16	2218.58	3866.93	2105.55	4964.63	1840.59	284.381	3250.85	1863.13	125.317	2687.16	2218.58	3866.93	2105.55	96.4575	131.216	1795.14	103.865	3343.5	164.526	238.017	223.408	159.684	169.125	96.4575	131.216	1795.14	3343.5	164.526	103.865	159.684	169.125	238.017	223.408	2320.71	642.494	0.276852	-1.85281	0.0104312	1.25522	down
pos_11111	(4E,14Z)-2-Aminooctadeca-4,14-diene-1,3-diol	44.6008	46.4345	3.07e-08	18.4477	39.919	3.07e-08	59.2467	44.0964	65.4305	32.025	44.6008	46.4345	3.07e-08	18.4477	39.919	3.07e-08	59.2467	44.0964	65.4305	32.025	52.7062	67.1992	37.9515	98.2511	3.07e-08	92.3043	3.07e-08	3.07e-08	21.8475	6.79786	52.7062	67.1992	37.9515	3.07e-08	92.3043	98.2511	21.8475	6.79786	3.07e-08	3.07e-08	35.0201	37.7058	1.07669	0.106603	0.851144	0.350837	unchanged
pos_11118	Lubiprostone	6955.34	2127.46	3.07e-08	4768.8	2334.56	3.07e-08	3445.77	3018.88	4819.53	2124.73	6955.34	2127.46	3.07e-08	4768.8	2334.56	3.07e-08	3445.77	3018.88	4819.53	2124.73	1366.65	1596.49	2652.15	1071.21	4077.75	1888.97	29.6293	42.7852	2370.41	1660.64	1366.65	1596.49	2652.15	4077.75	1888.97	1071.21	2370.41	1660.64	29.6293	42.7852	2959.51	1675.67	0.566199	-0.82062	0.123685	0.826493	unchanged
pos_1112	DG(11M3/9M5/0:0)	364.809	132.149	867.152	148.453	116.021	644.279	152.204	116.35	320.857	268.212	364.809	132.149	867.152	148.453	116.021	644.279	152.204	116.35	320.857	268.212	341.945	222.558	131.205	208.64	108.994	415.801	649.006	825.154	283.283	347.086	341.945	222.558	131.205	108.994	415.801	208.64	283.283	347.086	649.006	825.154	313.049	353.367	1.12879	0.174781	0.71346	0.29887	unchanged
pos_11122	Polyglycerol esters of fatty acids	15.0963	25.5452	59.7921	17.8201	3.50603	68.2491	55.3855	6.78028	24.7128	23.3267	15.0963	25.5452	59.7921	17.8201	3.50603	68.2491	55.3855	6.78028	24.7128	23.3267	212.323	189.01	5.65008	297.669	6.3227	284.416	41.0043	52.7384	211.184	250.873	212.323	189.01	5.65008	6.3227	284.416	297.669	211.184	250.873	41.0043	52.7384	30.0214	155.119	5.16695	2.36931	0.00784953	1.35433	up
pos_11124	Dehydrocarpaine I	186.626	242.797	469.91	161.457	144.597	456.499	353.099	181.844	222.833	346.859	186.626	242.797	469.91	161.457	144.597	456.499	353.099	181.844	222.833	346.859	835.89	862.843	99.2705	1162.45	212.41	1088.79	418.878	494.719	933.93	965.899	835.89	862.843	99.2705	212.41	1088.79	1162.45	933.93	965.899	418.878	494.719	276.652	707.508	2.55739	1.35467	0.00531854	1.38003	up
pos_11125	Milbemycin beta1	1062.43	180.56	3.07e-08	1234.44	358.447	3.07e-08	282.955	130.481	315.874	180.418	1062.43	180.56	3.07e-08	1234.44	358.447	3.07e-08	282.955	130.481	315.874	180.418	5530.25	6305.45	290.736	6211.23	214.372	6196.51	3.07e-08	3.07e-08	5864.6	4708.69	5530.25	6305.45	290.736	214.372	6196.51	6211.23	5864.6	4708.69	3.07e-08	3.07e-08	374.561	3532.19	9.43021	3.23729	0.00831132	1.34542	up
pos_11136	PA(a-25:0/PGD1)	7005.45	4056.92	1735.52	3935.2	3806.94	1645.56	3975.89	3968.47	5172.5	3303.29	7005.45	4056.92	1735.52	3935.2	3806.94	1645.56	3975.89	3968.47	5172.5	3303.29	3529.94	2825.95	4600.91	5169.79	4325.72	3856.34	1344.21	1751.06	2964.56	3074.89	3529.94	2825.95	4600.91	4325.72	3856.34	5169.79	2964.56	3074.89	1344.21	1751.06	3860.58	3344.34	0.866279	-0.207096	0.416668	0.32278	unchanged
pos_11137	PC(24:0/6 keto-PGF1alpha)	3929.08	2582.09	2888.46	5124.71	2956.36	2697.47	4879.77	7204.8	6773.24	3330.31	3929.08	2582.09	2888.46	5124.71	2956.36	2697.47	4879.77	7204.8	6773.24	3330.31	4515.15	4307.04	5722.85	5096.07	4912.41	4768.04	2379.28	2694.92	3967.31	3536.64	4515.15	4307.04	5722.85	4912.41	4768.04	5096.07	3967.31	3536.64	2379.28	2694.92	4236.63	4189.97	0.988986	-0.0159777	0.942205	0.0092722	unchanged
pos_11138	PG(PGE1/i-24:0)	1936.81	986.709	423.193	2718.6	1790.46	415.985	1241.4	2658.31	2140.3	1164.84	1936.81	986.709	423.193	2718.6	1790.46	415.985	1241.4	2658.31	2140.3	1164.84	2326.82	2924.11	3173.45	2881.26	1522.95	2648.61	319.435	464.505	2388.21	2394.97	2326.82	2924.11	3173.45	1522.95	2648.61	2881.26	2388.21	2394.97	319.435	464.505	1547.66	2104.43	1.35975	0.443344	0.19571	0.687586	unchanged
pos_11144	Esculeogenin A	7082.84	2727.9	144.215	4531.67	2188.93	102.92	3830.74	3112.67	4476.21	3369.42	7082.84	2727.9	144.215	4531.67	2188.93	102.92	3830.74	3112.67	4476.21	3369.42	1026.93	784.786	3285.47	1138.39	3618.45	908.442	153.447	168.661	761.817	821.43	1026.93	784.786	3285.47	3618.45	908.442	1138.39	761.817	821.43	153.447	168.661	3156.75	1266.78	0.401293	-1.31727	0.0257738	1.08989	down
pos_1115	PA(13:0/PGE2)	25606.2	20855.7	5160.27	21360.1	19099	5371.79	18995.3	15551	21483.9	18605.6	25606.2	20855.7	5160.27	21360.1	19099	5371.79	18995.3	15551	21483.9	18605.6	2173	1729.46	16664.9	3723.42	21397.5	2902.63	4980.64	4867.43	1911.1	2283.71	2173	1729.46	16664.9	21397.5	2902.63	3723.42	1911.1	2283.71	4980.64	4867.43	17208.9	6263.38	0.363962	-1.45814	0.00219645	1.44474	down
pos_11155	2-keto-3-deoxy-L-rhamnonate	1095.71	384.743	3.07e-08	787.993	426.116	3.07e-08	623.436	457.919	816.927	439.688	1095.71	384.743	3.07e-08	787.993	426.116	3.07e-08	623.436	457.919	816.927	439.688	995.522	1154.09	463.461	811.544	711.441	1581.8	3.07e-08	3.07e-08	2104.15	1446.8	995.522	1154.09	463.461	711.441	1581.8	811.544	2104.15	1446.8	3.07e-08	3.07e-08	503.254	926.882	1.84178	0.8811	0.101143	0.71554	unchanged
pos_11157	Piribedil	1351.01	515.032	3.07e-08	943.292	534.013	3.07e-08	795.111	616.508	1156.06	489.168	1351.01	515.032	3.07e-08	943.292	534.013	3.07e-08	795.111	616.508	1156.06	489.168	8143.8	8677.55	595.362	7061.59	921.874	11304.3	3.07e-08	3.07e-08	13713.2	9642.53	8143.8	8677.55	595.362	921.874	11304.3	7061.59	13713.2	9642.53	3.07e-08	3.07e-08	640.02	6006.02	9.38411	3.23022	0.00951741	1.26412	up
pos_1117	Avermectin B1a aglycone	122.729	63.7164	106.723	375.129	174.707	183.179	12545.6	299.352	487.5	599.763	122.729	63.7164	106.723	375.129	174.707	183.179	12545.6	299.352	487.5	599.763	195.349	281.809	440.189	156.128	622.378	502.416	102.717	68.7334	19.9489	171.301	195.349	281.809	440.189	622.378	502.416	156.128	19.9489	171.301	102.717	68.7334	1495.84	256.097	0.171206	-2.54619	0.339924	0.573502	unchanged
pos_11174	SM(d17:1/PGE2)	3272.19	1451.71	230.411	2133.91	1715.34	252.66	1987.08	2023.32	3039.63	2030.92	3272.19	1451.71	230.411	2133.91	1715.34	252.66	1987.08	2023.32	3039.63	2030.92	758.5	752.552	2431.9	1091.11	2083.71	877.052	231.229	224.085	718.11	832.863	758.5	752.552	2431.9	2083.71	877.052	1091.11	718.11	832.863	231.229	224.085	1813.72	1000.11	0.551415	-0.858789	0.0522953	0.933329	unchanged
pos_11175	SM(d20:1/PGF2alpha)	4483.1	2259.79	469.158	3019.99	2368.17	425.915	3084.87	2850.94	3471.37	2276.21	4483.1	2259.79	469.158	3019.99	2368.17	425.915	3084.87	2850.94	3471.37	2276.21	1665.17	1436.77	3375.56	2249.93	3161.61	1996.07	357.808	415.801	1575.84	1555.21	1665.17	1436.77	3375.56	3161.61	1996.07	2249.93	1575.84	1555.21	357.808	415.801	2470.95	1778.98	0.719956	-0.474019	0.188638	0.666072	unchanged
pos_11176	PS(18:1(12Z)-2OH(9,10)/24:0)	4666.3	2626.99	847.282	4536.73	3085.34	719.337	3557.07	4006	4783.09	2690.38	4666.3	2626.99	847.282	4536.73	3085.34	719.337	3557.07	4006	4783.09	2690.38	3865.3	3253.24	4380.38	5091.9	3482.05	3825.86	546.09	733.881	2924.35	3092.29	3865.3	3253.24	4380.38	3482.05	3825.86	5091.9	2924.35	3092.29	546.09	733.881	3151.85	3119.53	0.989746	-0.0148701	0.961145	0.00788773	unchanged
pos_11183	Fluoromethylhistidine	2946.14	1217.46	6.98639	1828.93	1247.2	3.07e-08	2104.42	1579.57	2568.81	1037.87	2946.14	1217.46	6.98639	1828.93	1247.2	3.07e-08	2104.42	1579.57	2568.81	1037.87	394.028	240.084	1402.81	574.564	2147.79	438.62	3.07e-08	3.07e-08	460.15	295.582	394.028	240.084	1402.81	2147.79	438.62	574.564	460.15	295.582	3.07e-08	3.07e-08	1453.74	595.362	0.409539	-1.28793	0.0356541	1.06306	down
pos_11184	4-Methoxycinnamic acid	699.309	266.17	3.07e-08	407.424	268.992	3.07e-08	388.997	317.607	566.283	300.454	699.309	266.17	3.07e-08	407.424	268.992	3.07e-08	388.997	317.607	566.283	300.454	922.292	1005.93	250.086	769.036	481.622	1445.83	3.07e-08	3.07e-08	1924.94	1267.93	922.292	1005.93	250.086	481.622	1445.83	769.036	1924.94	1267.93	3.07e-08	3.07e-08	321.524	806.767	2.5092	1.32723	0.0432438	0.929946	unchanged
pos_11186	2-Hydroxy-6-oxo-7-methylocta-2,4-dienoate	5192.19	1665.57	84.575	3470.97	1741.75	23.9029	2793.09	2133.34	3939.84	1928.15	5192.19	1665.57	84.575	3470.97	1741.75	23.9029	2793.09	2133.34	3939.84	1928.15	1542.96	1687.77	1810.35	1233.82	3302.36	2260.15	62.524	87.0307	2952.46	2124.58	1542.96	1687.77	1810.35	3302.36	2260.15	1233.82	2952.46	2124.58	62.524	87.0307	2297.34	1706.4	0.742773	-0.429006	0.349706	0.569676	unchanged
pos_11187	N-Acetyl-S-methylcysteine	842.892	267.915	0.0872136	567.774	251.459	3.07e-08	368.248	319.984	564.345	234.268	842.892	267.915	0.0872136	567.774	251.459	3.07e-08	368.248	319.984	564.345	234.268	3.07e-08	3.07e-08	195.992	3.07e-08	473.488	3.07e-08	0.132475	3.07e-08	3.07e-08	3.07e-08	3.07e-08	3.07e-08	195.992	473.488	3.07e-08	3.07e-08	3.07e-08	3.07e-08	0.132475	3.07e-08	341.697	66.9613	0.195967	-2.35132	0.0120764	1.23065	down
pos_11188	S-(4-Methylthiobutylthiohydroximoyl)-L-cysteine	8845.13	3296.29	3.07e-08	5868.62	3562.94	3.07e-08	5484.53	4450.81	7560.99	3295.05	8845.13	3296.29	3.07e-08	5868.62	3562.94	3.07e-08	5484.53	4450.81	7560.99	3295.05	8661.38	9356.3	4191.05	7363.16	6198.76	11681.1	9.5163	3.07e-08	14285.4	10585	8661.38	9356.3	4191.05	6198.76	11681.1	7363.16	14285.4	10585	9.5163	3.07e-08	4236.44	7233.16	1.70737	0.771776	0.108312	0.721924	unchanged
pos_11189	5-METHYL-7-METHOXYISOFLAVONE	15679.5	6088.14	312.513	10388	6161.26	82.9338	8864.13	7635.81	12296.9	6618.69	15679.5	6088.14	312.513	10388	6161.26	82.9338	8864.13	7635.81	12296.9	6618.69	3.07e-08	3.07e-08	6829.36	3.07e-08	10462	3.07e-08	331.18	335.559	3.07e-08	3.07e-08	3.07e-08	3.07e-08	6829.36	10462	3.07e-08	3.07e-08	3.07e-08	3.07e-08	331.18	335.559	7412.79	1795.81	0.242258	-2.04538	0.0098195	1.25299	down
pos_11196	PE(15:0/P-16:0)	89821.2	77574.8	184072	56676.1	36395.9	172591	43566.1	46761.8	62650.7	139905	89821.2	77574.8	184072	56676.1	36395.9	172591	43566.1	46761.8	62650.7	139905	152474	138581	52710.9	196091	55486.5	190506	175846	185612	161143	172452	152474	138581	52710.9	55486.5	190506	196091	161143	172452	175846	185612	91001.5	148090	1.62734	0.702515	0.0287416	1.12158	up
pos_11207	Tridemorph	7.82834	1.41047	3.1641	0.739519	2.33278	0.258732	5.34452	6.18114	3.07e-08	2.93525	7.82834	1.41047	3.1641	0.739519	2.33278	0.258732	5.34452	6.18114	3.07e-08	2.93525	3.07e-08	3.07e-08	1.68142	3.07e-08	0.916845	3.07e-08	3.72055	2.27216	3.07e-08	3.07e-08	3.07e-08	3.07e-08	1.68142	0.916845	3.07e-08	3.07e-08	3.07e-08	3.07e-08	3.72055	2.27216	3.01949	0.859097	0.284518	-1.81341	0.0379464	0.765979	unchanged
pos_11209	Hydroxyspirilloxanthin	162945	116792	212268	101789	63473.8	197397	83523	84804.1	115335	206541	162945	116792	212268	101789	63473.8	197397	83523	84804.1	115335	206541	186916	168920	99542.2	243220	98532	233712	203331	213302	193377	206625	186916	168920	99542.2	98532	233712	243220	193377	206625	203331	213302	134487	184748	1.37372	0.458092	0.0478519	1.04827	up
pos_1123	Biliverdin-IX-delta	10180.7	4777.04	1936.9	6066.35	4891.46	2066.7	6147.99	5116.46	6925.9	6403.8	10180.7	4777.04	1936.9	6066.35	4891.46	2066.7	6147.99	5116.46	6925.9	6403.8	6853.21	6228.42	6838.04	10561.3	5809.68	7464.38	1645.47	1848.78	4494.12	3542.07	6853.21	6228.42	6838.04	5809.68	7464.38	10561.3	4494.12	3542.07	1645.47	1848.78	5451.33	5528.55	1.01417	0.0202938	0.94693	0.156222	unchanged
pos_11253	6-Hydroxyoctadecanoic acid	5999.95	3646.05	5074.99	4590.61	3054.9	4189.81	3318.22	3261.91	4709.01	5160.22	5999.95	3646.05	5074.99	4590.61	3054.9	4189.81	3318.22	3261.91	4709.01	5160.22	3440.41	2971.9	3309.8	4406.89	3967.44	4884.54	5134.98	5872.63	4363.31	4942.2	3440.41	2971.9	3309.8	3967.44	4884.54	4406.89	4363.31	4942.2	5134.98	5872.63	4300.57	4329.41	1.00671	0.00964378	0.946282	0.0403545	unchanged
pos_11256	N-Arachidonoyl Arginine	9093.18	1904.66	27.7432	4007.07	1293.38	20.1979	3846.56	2248.45	3893.35	3513.39	9093.18	1904.66	27.7432	4007.07	1293.38	20.1979	3846.56	2248.45	3893.35	3513.39	37.2163	19.2166	3390.45	68.2895	2879.78	31.2248	49.5351	33.3355	30.7457	3.07e-08	37.2163	19.2166	3390.45	2879.78	31.2248	68.2895	30.7457	3.07e-08	49.5351	33.3355	2984.8	653.979	0.219103	-2.19032	0.0260048	1.04874	down
pos_1126	LysoPI(20:4(5Z,8Z,11Z,14Z)/0:0)	179022	90166.2	42483.6	107895	87695.7	47097.2	116208	98263.2	131607	123565	179022	90166.2	42483.6	107895	87695.7	47097.2	116208	98263.2	131607	123565	129058	125497	132326	203721	109457	146017	35827.1	39157.3	88157	76899.3	129058	125497	132326	109457	146017	203721	88157	76899.3	35827.1	39157.3	102400	108612	1.06066	0.0849586	0.765133	0.273983	unchanged
pos_11262	5-Hydroxy-7-methoxy-2-tritriacontyl-4H-1-benzopyran-4-one	122052	1945.03	39.7464	3730.04	57465	5514.39	90585.9	2754.06	3872.62	1715.14	122052	1945.03	39.7464	3730.04	57465	5514.39	90585.9	2754.06	3872.62	1715.14	923.761	251.099	2852.38	133421	71339	304.472	24.1582	12.451	214.706	340.671	923.761	251.099	2852.38	71339	304.472	133421	214.706	340.671	24.1582	12.451	28967.4	20968.3	0.72386	-0.466217	0.696243	0.124362	unchanged
pos_11272	Visoltricin	3.07e-08	1.22441	173.113	3.07e-08	3.07e-08	192.933	3.07e-08	3.07e-08	3.07e-08	3.07e-08	3.07e-08	1.22441	173.113	3.07e-08	3.07e-08	192.933	3.07e-08	3.07e-08	3.07e-08	3.07e-08	28.5255	36.2247	3.07e-08	44.7467	3.07e-08	73.6406	154.832	188.098	54.8767	84.1427	28.5255	36.2247	3.07e-08	3.07e-08	73.6406	44.7467	54.8767	84.1427	154.832	188.098	36.727	66.5086	1.81089	0.8567	0.355309	0.519448	unchanged
pos_11277	DG(12:0/20:4(6E,8Z,11Z,13E)-2OH(5S,15S)/0:0)	32.9488	121.644	180.567	61.6696	39.0612	202.92	47.4683	32.3911	43.2769	144.08	32.9488	121.644	180.567	61.6696	39.0612	202.92	47.4683	32.3911	43.2769	144.08	65.2686	68.5646	22.8774	84.8425	44.1104	97.9921	157.036	156.861	95.0663	82.3608	65.2686	68.5646	22.8774	44.1104	97.9921	84.8425	95.0663	82.3608	157.036	156.861	90.6027	87.498	0.965732	-0.0503049	0.90219	0.0679859	unchanged
pos_11287	DG(22:4(7Z,10Z,13Z,16Z)/20:5(5Z,8Z,11Z,14Z,17Z)/0:0)	89080.5	48141.3	15178.9	139562	47703.7	14751.8	17418.2	14664.1	113240	63039.2	89080.5	48141.3	15178.9	139562	47703.7	14751.8	17418.2	14664.1	113240	63039.2	48906.1	13831.4	20243.8	87448.4	18282.6	43772.7	14055.4	15973.2	13360.4	32190.8	48906.1	13831.4	20243.8	18282.6	43772.7	87448.4	13360.4	32190.8	14055.4	15973.2	56277.9	30806.5	0.547399	-0.869336	0.135211	0.717737	unchanged
pos_1129	Menthone 1,2-glyceryl ketal	197305	71680	76479.8	101772	47776.4	57000.9	94407.6	72669.2	111304	147460	197305	71680	76479.8	101772	47776.4	57000.9	94407.6	72669.2	111304	147460	136059	119702	86752.4	179351	96333.1	163881	72374.1	80306.8	133041	157690	136059	119702	86752.4	96333.1	163881	179351	133041	157690	72374.1	80306.8	97785.5	122549	1.25324	0.325668	0.201044	0.699194	unchanged
pos_11293	N-Oleoyl dopamine	24.5748	17.8672	66.3906	19.1112	6.86043	60.3164	29.9269	10.1585	28.442	18.6791	24.5748	17.8672	66.3906	19.1112	6.86043	60.3164	29.9269	10.1585	28.442	18.6791	55.3676	30.8558	21.1136	72.3322	19.0157	67.4554	59.2238	77.8418	54.3963	67.2897	55.3676	30.8558	21.1136	19.0157	67.4554	72.3322	54.3963	67.2897	59.2238	77.8418	28.2327	52.4892	1.85916	0.894653	0.0171689	1.15498	up
pos_11294	N-Undecanoylglycine	3.07e-08	3.07e-08	0.536442	3.07e-08	3.07e-08	0.523899	1.50048	3.07e-08	3.07e-08	3.07e-08	3.07e-08	3.07e-08	0.536442	3.07e-08	3.07e-08	0.523899	1.50048	3.07e-08	3.07e-08	3.07e-08	3.07e-08	3.07e-08	3.07e-08	3.07e-08	3.07e-08	1.89942	3.07e-08	3.07e-08	1.40016	4.34892	3.07e-08	3.07e-08	3.07e-08	3.07e-08	1.89942	3.07e-08	1.40016	4.34892	3.07e-08	3.07e-08	0.256082	0.764849	2.98674	1.57857	0.312372	0.388677	unchanged
pos_11295	DG(14:0/20:5(5Z,8Z,11Z,14Z,17Z)/0:0)	12229.6	4833.46	427.011	7496.86	3674.11	400.727	6653.98	5157.66	7541.77	5466.74	12229.6	4833.46	427.011	7496.86	3674.11	400.727	6653.98	5157.66	7541.77	5466.74	422.483	499.4	4874.98	278.662	6560.36	809.972	391.289	409.474	478.623	526.278	422.483	499.4	4874.98	6560.36	809.972	278.662	478.623	526.278	391.289	409.474	5388.19	1525.15	0.283054	-1.82085	0.0100268	1.24092	down
pos_11307	PE(24:1(15Z)/22:6(4Z,7Z,11E,13Z,15E,19Z)-2OH(10S,17))	2158.43	924.696	3984.31	724.361	585.315	3659.41	633.409	476.96	1154.67	953.092	2158.43	924.696	3984.31	724.361	585.315	3659.41	633.409	476.96	1154.67	953.092	1504.38	1172.71	531.272	2126.49	654.658	1507.32	3161.21	3824.6	1237.56	1262.93	1504.38	1172.71	531.272	654.658	1507.32	2126.49	1237.56	1262.93	3161.21	3824.6	1525.47	1698.31	1.11331	0.154853	0.748313	0.310403	unchanged
pos_11310	PC(PGF1alpha/20:1(11Z))	1466.63	2205.87	2138.77	1148.21	1023.59	2398.89	1071.34	1109.53	1378.96	2157	1466.63	2205.87	2138.77	1148.21	1023.59	2398.89	1071.34	1109.53	1378.96	2157	1313.93	1204.02	1037.15	1774.61	1228.31	1532.1	2058.09	2137.49	1269.26	1293.61	1313.93	1204.02	1037.15	1228.31	1532.1	1774.61	1269.26	1293.61	2058.09	2137.49	1609.88	1484.86	0.922341	-0.116628	0.562713	0.227814	unchanged
pos_11326	Neramexane	1364.78	411.61	86.192	734.128	342.08	84.8573	656.414	376.927	481.224	492.279	1364.78	411.61	86.192	734.128	342.08	84.8573	656.414	376.927	481.224	492.279	10.6664	0.00884414	355.869	0.0172145	534.496	2.06746	57.8951	95.7962	1.53828	0.61749	10.6664	0.00884414	355.869	534.496	2.06746	0.0172145	1.53828	0.61749	57.8951	95.7962	503.049	105.897	0.210511	-2.24803	0.0091711	1.23813	down
pos_11336	PE(PGE1/18:0)	1343.97	1418.99	3327.97	1145.72	739.885	3356.8	881.79	863.436	957.514	1431.11	1343.97	1418.99	3327.97	1145.72	739.885	3356.8	881.79	863.436	957.514	1431.11	1478.62	1025.68	912.994	1846.63	1004.56	1462.02	2869.61	3292.52	1388.1	1159.57	1478.62	1025.68	912.994	1004.56	1462.02	1846.63	1388.1	1159.57	2869.61	3292.52	1546.72	1644.03	1.06291	0.0880259	0.811494	0.194653	unchanged
pos_11337	PE(PGJ2/20:0)	4826.71	4595.79	3112.98	3320.43	2794.89	3436.73	2561.4	2711.65	3693.4	4329.76	4826.71	4595.79	3112.98	3320.43	2794.89	3436.73	2561.4	2711.65	3693.4	4329.76	3110.59	2348.38	2607.78	4521.36	2914.65	3504.27	2958.1	3044.7	2498.09	2662.5	3110.59	2348.38	2607.78	2914.65	3504.27	4521.36	2498.09	2662.5	2958.1	3044.7	3538.37	3017.04	0.852663	-0.229952	0.124999	0.605601	unchanged
pos_1138	(1'R)-Nepetalic acid	1604.71	434.911	3.07e-08	1142.26	595.003	3.07e-08	781.216	646.516	1245.94	701.747	1604.71	434.911	3.07e-08	1142.26	595.003	3.07e-08	781.216	646.516	1245.94	701.747	1736.05	1711.91	514.92	1405.11	1101.65	2440.19	7.21016	3.07e-08	3032.88	1331.66	1736.05	1711.91	514.92	1101.65	2440.19	1405.11	3032.88	1331.66	7.21016	3.07e-08	715.23	1328.16	1.85696	0.892946	0.102989	0.744593	unchanged
pos_1139	1-(11Z-eicosenoyl)-glycero-3-phosphate	2542.43	799.917	6.81307	1939.27	1059.05	10.6716	1305.36	1107.11	2135.43	1239.86	2542.43	799.917	6.81307	1939.27	1059.05	10.6716	1305.36	1107.11	2135.43	1239.86	2732.78	2899.95	934.493	2380.63	1739.33	4142.06	62.2707	22.3397	4771.05	2410.63	2732.78	2899.95	934.493	1739.33	4142.06	2380.63	4771.05	2410.63	62.2707	22.3397	1214.59	2209.55	1.81918	0.863286	0.099974	0.755365	unchanged
pos_1145	10-Epijunenol	70.3885	26.8492	51.778	74.7204	30.336	25.0627	62.8035	34.5438	65.5489	63.6432	70.3885	26.8492	51.778	74.7204	30.336	25.0627	62.8035	34.5438	65.5489	63.6432	10.8477	10.0234	12.5118	4.51509	47.7573	13.9955	48.7568	43.9647	35.0454	7.35641	10.8477	10.0234	12.5118	47.7573	13.9955	4.51509	35.0454	7.35641	48.7568	43.9647	50.5674	23.4774	0.46428	-1.10693	0.00473015	1.39846	down
pos_1156	3-methyl-1-heptene	3.07e-08	3.07e-08	3.07e-08	3.07e-08	3.07e-08	3.07e-08	3.07e-08	3.07e-08	3.07e-08	3.07e-08	3.07e-08	3.07e-08	3.07e-08	3.07e-08	3.07e-08	3.07e-08	3.07e-08	3.07e-08	3.07e-08	3.07e-08	3.07e-08	3.07e-08	3.07e-08	3.07e-08	3.07e-08	3.07e-08	3.07e-08	3.07e-08	3.07e-08	3.07e-08	3.07e-08	3.07e-08	3.07e-08	3.07e-08	3.07e-08	3.07e-08	3.07e-08	3.07e-08	3.07e-08	3.07e-08	3.07e-08	3.07e-08	1	0	1	0	unchanged
pos_1161	DG(a-25:0/18:1(12Z)-2OH(9,10)/0:0)	3435.43	27481.3	6684.21	3510.05	1051.99	653.869	40647.9	340.74	3106.63	1194.95	3435.43	27481.3	6684.21	3510.05	1051.99	653.869	40647.9	340.74	3106.63	1194.95	314.328	139.412	814.785	578.635	384.959	445.218	538.703	762.907	261.129	300.473	314.328	139.412	814.785	384.959	445.218	578.635	261.129	300.473	538.703	762.907	8810.7	454.055	0.0515345	-4.27832	0.0876861	0.963509	unchanged
pos_1163	Polyoxyethylene 40 monostearate	328.192	208.431	496.496	260.962	189.578	421.311	124.797	185.842	210.376	343.293	328.192	208.431	496.496	260.962	189.578	421.311	124.797	185.842	210.376	343.293	580.677	515.692	152.063	676.521	251.712	884.004	562.258	665.916	860.075	1008.04	580.677	515.692	152.063	251.712	884.004	676.521	860.075	1008.04	562.258	665.916	276.928	615.696	2.22331	1.15271	0.00323298	1.36766	up
pos_1177	DG(8:0/PGJ2/0:0)	278.369	74.2448	69.5249	903.159	0.117389	48.9913	0.031651	3.07e-08	41.1242	28.4841	278.369	74.2448	69.5249	903.159	0.117389	48.9913	0.031651	3.07e-08	41.1242	28.4841	363.484	276.864	5.10213	597.983	3.07e-08	451.06	95.3136	163.941	342.806	315.238	363.484	276.864	5.10213	3.07e-08	451.06	597.983	342.806	315.238	95.3136	163.941	144.405	261.179	1.80866	0.854923	0.29346	0.460765	unchanged
pos_1189	3alpha,7alpha-Dihydroxy-5beta-cholestan-26-al	3.07e-08	386.572	14.2761	59.1849	57.5119	4.00678	5.34547	52.7744	3.07e-08	125.776	3.07e-08	386.572	14.2761	59.1849	57.5119	4.00678	5.34547	52.7744	3.07e-08	125.776	187.496	255.387	51.6172	3.07e-08	16.8574	3.07e-08	84.8879	3.71858	148.591	3.07e-08	187.496	255.387	51.6172	16.8574	3.07e-08	3.07e-08	148.591	3.07e-08	84.8879	3.71858	70.5447	74.8555	1.06111	0.0855693	0.92855	0.0106102	unchanged
pos_1214	Oleoylcarnitine	210.022	126.664	26.0933	50.5512	90.2675	30.0825	66.3692	124.747	379.333	69.3184	210.022	126.664	26.0933	50.5512	90.2675	30.0825	66.3692	124.747	379.333	69.3184	40.9982	11.0361	162.803	68.9814	51.9964	6.53509	7.33764	12.8317	405.226	1.96174	40.9982	11.0361	162.803	51.9964	6.53509	68.9814	405.226	1.96174	7.33764	12.8317	117.345	76.9708	0.655937	-0.60837	0.448777	0.370244	unchanged
pos_1225	Notoginsenoside T2	1106.53	2569.45	4034.75	1310.53	485.364	4086.55	492.56	490.516	962.525	4171.83	1106.53	2569.45	4034.75	1310.53	485.364	4086.55	492.56	490.516	962.525	4171.83	4938.08	5154.16	375.057	5486.66	877.956	7167.42	3515.77	3741.35	7503.4	3504.17	4938.08	5154.16	375.057	877.956	7167.42	5486.66	7503.4	3504.17	3515.77	3741.35	1971.06	4226.4	2.14423	1.10046	0.023114	1.09856	up
pos_1261	Dihydroceramide	16304.7	4113.47	1058.07	6803.68	2506.59	744.006	7441.93	4254.67	6802.62	9416.96	16304.7	4113.47	1058.07	6803.68	2506.59	744.006	7441.93	4254.67	6802.62	9416.96	1749.73	1367	6412.15	2044.65	5280.17	1859.96	1147.92	1120.74	1366.63	1700.44	1749.73	1367	6412.15	5280.17	1859.96	2044.65	1366.63	1700.44	1147.92	1120.74	5944.67	2404.94	0.404554	-1.3056	0.0444316	0.949898	unchanged
pos_1280	3D,7D,11D-Phytanic acid	3.07e-08	3.07e-08	3.07e-08	3.07e-08	3.07e-08	3.07e-08	3.07e-08	3.07e-08	3.07e-08	3.07e-08	3.07e-08	3.07e-08	3.07e-08	3.07e-08	3.07e-08	3.07e-08	3.07e-08	3.07e-08	3.07e-08	3.07e-08	3.07e-08	3.07e-08	3.07e-08	3.07e-08	3.07e-08	3.07e-08	3.07e-08	3.07e-08	3.07e-08	3.07e-08	3.07e-08	3.07e-08	3.07e-08	3.07e-08	3.07e-08	3.07e-08	3.07e-08	3.07e-08	3.07e-08	3.07e-08	3.07e-08	3.07e-08	1	0	1	0	unchanged
pos_1281	3alpha,7alpha,12alpha,26-Tetrahydroxy-5beta-cholestane	54.6346	379.085	7.92066	200.421	44.8647	16.0588	249.7	244.915	67.7262	115.109	54.6346	379.085	7.92066	200.421	44.8647	16.0588	249.7	244.915	67.7262	115.109	617.493	283.694	100.15	527.875	92.9882	465.872	3.07e-08	6.84145	217.399	223.922	617.493	283.694	100.15	92.9882	465.872	527.875	217.399	223.922	3.07e-08	6.84145	138.044	253.623	1.83727	0.877565	0.167762	0.73912	unchanged
pos_1289	SM(d17:2(4E,8Z)/20:5(5Z,8Z,11Z,14Z,16E)-OH(18R))	2521.09	1817.96	4465.01	2317.91	1062.17	4279.58	1353.52	1155.34	2021.24	2736.8	2521.09	1817.96	4465.01	2317.91	1062.17	4279.58	1353.52	1155.34	2021.24	2736.8	1650.74	1044.41	1299.66	2117.07	1449.22	1749.89	3965.45	4821.56	1388.65	1248.56	1650.74	1044.41	1299.66	1449.22	1749.89	2117.07	1388.65	1248.56	3965.45	4821.56	2373.06	2073.52	0.873774	-0.194668	0.594265	0.206345	unchanged
pos_1306	Chenodeoxycholylglutamine	1427.36	1067.27	3755.68	1351.81	680.107	3348.42	1177.77	1910.85	1690.12	1400.92	1427.36	1067.27	3755.68	1351.81	680.107	3348.42	1177.77	1910.85	1690.12	1400.92	1482.29	1704.67	1529.27	1557.05	1534.51	1641.39	3202.8	3600.27	1944.84	934.611	1482.29	1704.67	1529.27	1534.51	1641.39	1557.05	1944.84	934.611	3202.8	3600.27	1781.03	1913.17	1.07419	0.103252	0.750908	0.229416	unchanged
pos_1311	Sarar	3.07e-08	3.07e-08	33.244	3.07e-08	16.9722	3.07e-08	54.4574	3.07e-08	3.07e-08	3.07e-08	3.07e-08	3.07e-08	33.244	3.07e-08	16.9722	3.07e-08	54.4574	3.07e-08	3.07e-08	3.07e-08	95.7823	1240.9	3.07e-08	1394.71	3.07e-08	57.8011	693.118	77.6744	688.459	100.018	95.7823	1240.9	3.07e-08	3.07e-08	57.8011	1394.71	688.459	100.018	693.118	77.6744	10.4674	434.846	41.543	5.37653	0.0334512	1.16934	up
pos_1340	Spirolide F	1464.05	2745.88	3147.35	1538.79	888.567	3088.53	870.849	827.294	1076.38	4141.11	1464.05	2745.88	3147.35	1538.79	888.567	3088.53	870.849	827.294	1076.38	4141.11	1082.75	771.232	679.907	1130.58	1172.29	1093.67	2766.06	2728.69	960.697	769.429	1082.75	771.232	679.907	1172.29	1093.67	1130.58	960.697	769.429	2766.06	2728.69	1978.88	1315.53	0.664785	-0.58904	0.160964	0.703741	unchanged
pos_1362	PS(PGF1alpha/24:0)	4345.27	4832.61	13308.9	4026.39	2669.97	12510.6	2871.6	2636.22	3752.06	6407.47	4345.27	4832.61	13308.9	4026.39	2669.97	12510.6	2871.6	2636.22	3752.06	6407.47	4274.94	2988.02	2767.09	4993.48	3396.58	4438.49	11943.9	12902.6	3846.81	3036.9	4274.94	2988.02	2767.09	3396.58	4438.49	4993.48	3846.81	3036.9	11943.9	12902.6	5736.11	5458.89	0.95167	-0.0714663	0.873861	0.0187452	unchanged
pos_1376	PE(6 keto-PGF1alpha/24:0)	5887.59	2005.1	12761.8	2015.42	1245.87	11393.5	1933.75	1690.53	2628.16	2561	5887.59	2005.1	12761.8	2015.42	1245.87	11393.5	1933.75	1690.53	2628.16	2561	6177.13	5418.3	1986.17	7884.43	2031.83	7066.51	11460.1	14034.9	6022.26	4786.78	6177.13	5418.3	1986.17	2031.83	7066.51	7884.43	6022.26	4786.78	11460.1	14034.9	4412.27	6686.84	1.51551	0.599803	0.221784	0.737802	unchanged
pos_1381	Polyporusterone B	1825.4	1742.61	4434.12	1373.53	1019.74	4148.47	1499.28	1215.59	2040.96	2317.09	1825.4	1742.61	4434.12	1373.53	1019.74	4148.47	1499.28	1215.59	2040.96	2317.09	849.446	442.501	1198.08	1143.48	1457.57	804.582	3996.36	4253.87	665.079	672.152	849.446	442.501	1198.08	1457.57	804.582	1143.48	665.079	672.152	3996.36	4253.87	2161.68	1548.31	0.716253	-0.481458	0.303364	0.460275	unchanged
pos_1383	4-Vinylcyclohexene	442.124	181.372	53.8066	312.748	262.846	37.8258	254.61	343.513	231.443	236.557	442.124	181.372	53.8066	312.748	262.846	37.8258	254.61	343.513	231.443	236.557	100.073	113.361	294.776	149.555	343.002	188.509	41.9965	60.5048	134.927	142.166	100.073	113.361	294.776	343.002	188.509	149.555	134.927	142.166	41.9965	60.5048	235.685	156.887	0.665666	-0.58713	0.129008	0.776912	unchanged
pos_1384	L-Leucine	178.128	88.0791	14.5448	142.666	109.727	2.80938	107.745	144.04	124.664	100.135	178.128	88.0791	14.5448	142.666	109.727	2.80938	107.745	144.04	124.664	100.135	47.7649	51.0205	127.335	79.6043	138.376	83.5149	13.5528	19.7076	64.5236	66.676	47.7649	51.0205	127.335	138.376	83.5149	79.6043	64.5236	66.676	13.5528	19.7076	101.254	69.2076	0.683505	-0.548976	0.158372	0.734862	unchanged
pos_1385	Myrcene	280.407	125.885	29.3736	201.829	161.072	12.0846	179.031	226.549	144.911	144.231	280.407	125.885	29.3736	201.829	161.072	12.0846	179.031	226.549	144.911	144.231	64.6339	77.237	210.239	120.174	215.716	131.394	28.6666	34.2189	99.4898	92.8637	64.6339	77.237	210.239	215.716	131.394	120.174	99.4898	92.8637	28.6666	34.2189	150.537	107.463	0.713865	-0.486277	0.209865	0.651654	unchanged
pos_1386	3,5,5-Trimethyl-2-cyclohexen-1-one	812.281	372.445	89.4468	620.377	479.594	64.3366	505.847	648.357	417.439	425.359	812.281	372.445	89.4468	620.377	479.594	64.3366	505.847	648.357	417.439	425.359	189.675	248.231	567.216	333.379	624.444	351.423	71.7971	109.335	224.071	261.2	189.675	248.231	567.216	624.444	351.423	333.379	224.071	261.2	71.7971	109.335	443.548	298.077	0.672029	-0.573405	0.136801	0.759305	unchanged
pos_1387	Undecylenic acid	1894.3	881.536	239.442	1330.76	1239.5	139.384	1186.04	1544.82	1120.33	991.881	1894.3	881.536	239.442	1330.76	1239.5	139.384	1186.04	1544.82	1120.33	991.881	447.714	543.421	1311.26	778.295	1549.47	810.781	205.041	243.578	650.247	591.83	447.714	543.421	1311.26	1549.47	810.781	778.295	650.247	591.83	205.041	243.578	1056.8	713.163	0.674834	-0.567396	0.133368	0.765826	unchanged
pos_1389	Ethyl menthane carboxamide	2029.16	890.807	218.175	1400.23	1289.43	142.174	1279.87	1578.66	1237.38	1116.32	2029.16	890.807	218.175	1400.23	1289.43	142.174	1279.87	1578.66	1237.38	1116.32	471.481	562.608	1441.12	794.758	1553.43	841.182	186.453	202.736	646.296	656.66	471.481	562.608	1441.12	1553.43	841.182	794.758	646.296	656.66	186.453	202.736	1118.22	735.672	0.657894	-0.604072	0.118893	0.782442	unchanged
pos_1399	PC(20:0/6 keto-PGF1alpha)	6061.93	7392.1	15029.3	5070.1	4254.83	14274.1	4896.8	4246.37	5794.49	9341.45	6061.93	7392.1	15029.3	5070.1	4254.83	14274.1	4896.8	4246.37	5794.49	9341.45	8523.33	6771.56	4136.11	10754.1	5480.39	9259.79	13566.2	14119.3	7911.6	5735.9	8523.33	6771.56	4136.11	5480.39	9259.79	10754.1	7911.6	5735.9	13566.2	14119.3	7636.15	8625.83	1.1296	0.175818	0.557465	0.381012	unchanged
pos_1401	Santene	444.492	169.364	54.56	305.286	235.962	27.4185	248.454	325.712	236.166	220.023	444.492	169.364	54.56	305.286	235.962	27.4185	248.454	325.712	236.166	220.023	93.1551	126.675	263.387	149.497	310.504	176.198	44.6145	49.0757	117.307	138.535	93.1551	126.675	263.387	310.504	176.198	149.497	117.307	138.535	44.6145	49.0757	226.744	146.895	0.647845	-0.626279	0.111464	0.78882	unchanged
pos_1402	3,4-Dimethylcyclohexanol	1587.26	707.484	153.989	1151.67	946.057	88.8249	989.003	1318.61	925.693	806.934	1587.26	707.484	153.989	1151.67	946.057	88.8249	989.003	1318.61	925.693	806.934	376.229	450.904	1126.54	659.541	1254.86	699.233	125.365	147.878	482.627	532.636	376.229	450.904	1126.54	1254.86	699.233	659.541	482.627	532.636	125.365	147.878	867.553	585.581	0.67498	-0.567083	0.153582	0.726556	unchanged
pos_1403	p-Mentha-1,3,8-triene	930.6	416.272	134.396	702.217	543.302	92.4517	560.117	755.236	512.948	456.708	930.6	416.272	134.396	702.217	543.302	92.4517	560.117	755.236	512.948	456.708	192.746	252.937	623.326	323.721	759.831	425.746	110.164	140.229	285.725	299.419	192.746	252.937	623.326	759.831	425.746	323.721	285.725	299.419	110.164	140.229	510.425	341.384	0.668824	-0.580302	0.126169	0.796363	unchanged
pos_1404	Pregabalin	470.724	185.548	36.7722	324.429	258.51	14.0644	257.192	337.537	264.112	222.665	470.724	185.548	36.7722	324.429	258.51	14.0644	257.192	337.537	264.112	222.665	85.1828	129.541	329.238	175.328	328.081	176.214	24.8052	39.6542	143.606	160.456	85.1828	129.541	329.238	328.081	176.214	175.328	143.606	160.456	24.8052	39.6542	237.155	159.211	0.671335	-0.574896	0.168125	0.69963	unchanged
pos_1415	PC(22:3(10Z,13Z,16Z)/PGD1)	11388.8	10045.9	21652.8	17287.5	5485.74	20225.9	7235.64	7649.77	9838.33	13660.4	11388.8	10045.9	21652.8	17287.5	5485.74	20225.9	7235.64	7649.77	9838.33	13660.4	7817.08	5057.99	8095.45	10370.6	8480.34	7065.06	19666.4	21101.5	6725.8	5453.67	7817.08	5057.99	8095.45	8480.34	7065.06	10370.6	6725.8	5453.67	19666.4	21101.5	12447.1	9983.39	0.802068	-0.318204	0.342396	0.475239	unchanged
pos_1418	PC(22:1(13Z)/22:6(4Z,7Z,10Z,12E,16Z,19Z)-OH(14))	2280.94	2165.58	4700.72	1896.14	1251.94	4459.58	1698.84	1299.38	2294.44	3314.65	2280.94	2165.58	4700.72	1896.14	1251.94	4459.58	1698.84	1299.38	2294.44	3314.65	1324.68	783.06	1362.83	1507.01	1812.6	774.137	4316.8	4575.29	852.801	716.95	1324.68	783.06	1362.83	1812.6	774.137	1507.01	852.801	716.95	4316.8	4575.29	2536.22	1802.62	0.710749	-0.492587	0.236487	0.547629	unchanged
pos_1420	cis- and trans-2-Isopropyl-4-methyl-1,3-dioxolane	324.103	138.11	36.9195	219.01	197.52	14.3293	184.838	245.729	164.009	124.765	324.103	138.11	36.9195	219.01	197.52	14.3293	184.838	245.729	164.009	124.765	62.3301	77.4039	222.881	108.578	243.929	123.576	37.6081	44.862	86.4526	93.5221	62.3301	77.4039	222.881	243.929	123.576	108.578	86.4526	93.5221	37.6081	44.862	164.933	110.114	0.667629	-0.582883	0.155326	0.716034	unchanged
pos_1421	xi-1-Butoxy-1-methoxyethane	403.17	162.077	48.5972	300.751	238.569	35.7412	209.367	307.054	194.681	189.307	403.17	162.077	48.5972	300.751	238.569	35.7412	209.367	307.054	194.681	189.307	82.7611	102.538	242.894	119.553	278.786	148.126	52.796	63.2094	110.639	120.042	82.7611	102.538	242.894	278.786	148.126	119.553	110.639	120.042	52.796	63.2094	208.932	132.134	0.632429	-0.661025	0.0917845	0.834273	unchanged
pos_1437	PC(20:0/5-iso PGF2VI)	10200	10135.2	18539	8624.13	5879.61	17148.7	7668.69	6523.87	9059.17	14180	10200	10135.2	18539	8624.13	5879.61	17148.7	7668.69	6523.87	9059.17	14180	9183.59	7159.38	6919.27	11650.6	8300.05	9969.6	16990.5	17850.5	7926.98	7472.58	9183.59	7159.38	6919.27	8300.05	9969.6	11650.6	7926.98	7472.58	16990.5	17850.5	10795.8	10342.3	0.957991	-0.0619156	0.811613	0.0583244	unchanged
pos_1440	5,6-EET	507.152	358.022	249.229	629.716	518.581	158.48	550.695	677.691	524.132	294.505	507.152	358.022	249.229	629.716	518.581	158.48	550.695	677.691	524.132	294.505	322.738	173.224	389.242	280.334	787.928	327.557	259.652	243.348	341.087	222.783	322.738	173.224	389.242	787.928	327.557	280.334	341.087	222.783	259.652	243.348	446.82	334.789	0.749271	-0.416441	0.161453	0.866086	unchanged
pos_1456	PE(24:1(15Z)/PGJ2)	2667.24	4481.06	13890.9	2197.1	1063.15	12997.8	1333.43	1295.76	2054.48	7221.89	2667.24	4481.06	13890.9	2197.1	1063.15	12997.8	1333.43	1295.76	2054.48	7221.89	2765.2	2202.39	1237.86	3524.47	1976.65	2778.85	12312.2	13165.8	2302.75	1533.67	2765.2	2202.39	1237.86	1976.65	2778.85	3524.47	2302.75	1533.67	12312.2	13165.8	4920.28	4379.98	0.890189	-0.167816	0.798584	0.0707676	unchanged
pos_1459	PE(24:0/PGE2)	2528.13	2159.4	4780.78	1573.69	1136.1	4446.68	1141.2	1062.86	2063.05	3028.87	2528.13	2159.4	4780.78	1573.69	1136.1	4446.68	1141.2	1062.86	2063.05	3028.87	1122.22	572.417	1101.34	1866.67	1408.36	1119.69	4314.88	4590.71	738.251	731.135	1122.22	572.417	1101.34	1408.36	1119.69	1866.67	738.251	731.135	4314.88	4590.71	2392.07	1756.57	0.734328	-0.445504	0.32533	0.403398	unchanged
pos_1471	(R)-2-Amino-N-(2,2,4,4-tetramethyl-3-thietanyl)propanamide	3.07e-08	3.07e-08	147.602	3.07e-08	3.07e-08	149.02	3.07e-08	3.07e-08	3.07e-08	3.07e-08	3.07e-08	3.07e-08	147.602	3.07e-08	3.07e-08	149.02	3.07e-08	3.07e-08	3.07e-08	3.07e-08	3.07e-08	3.07e-08	3.07e-08	3.07e-08	3.07e-08	3.07e-08	169.095	192.521	3.07e-08	3.07e-08	3.07e-08	3.07e-08	3.07e-08	3.07e-08	3.07e-08	3.07e-08	3.07e-08	3.07e-08	169.095	192.521	29.6622	36.1616	1.21912	0.285834	0.837564	0.165655	unchanged
pos_1482	13-O-Tetradecanoylphorbol 12-acetate	1601.92	1011.04	1271.2	1366.69	459.35	1352.1	848.503	908.882	1196.55	1690.83	1601.92	1011.04	1271.2	1366.69	459.35	1352.1	848.503	908.882	1196.55	1690.83	172	222.347	803.148	81.5778	1104.11	112.758	1148.77	1238.08	146.344	100.468	172	222.347	803.148	1104.11	112.758	81.5778	146.344	100.468	1148.77	1238.08	1170.71	512.96	0.438163	-1.19046	0.00383157	1.35317	down
pos_1485	PC(P-18:1(11Z)/PGE2)	3354.52	6220.43	13760.1	3116.5	1926.45	12877.5	2925.92	2273.25	2973.48	9113.13	3354.52	6220.43	13760.1	3116.5	1926.45	12877.5	2925.92	2273.25	2973.48	9113.13	6894.09	7048.25	2097.08	8171	3760.25	7953.43	12582.4	12939.7	7055.43	4324.84	6894.09	7048.25	2097.08	3760.25	7953.43	8171	7055.43	4324.84	12582.4	12939.7	5854.13	7282.64	1.24402	0.315007	0.437978	0.442343	unchanged
pos_1487	Malonyl-CoA semialdehyde	7884.39	4496.28	8854.45	5977.13	3117.72	8515.19	1975.84	4135.76	4630.45	7463.39	7884.39	4496.28	8854.45	5977.13	3117.72	8515.19	1975.84	4135.76	4630.45	7463.39	2541.67	3296.85	6371.02	4067.96	3044.64	2377.02	7957.8	8658.97	2199.33	2343.83	2541.67	3296.85	6371.02	3044.64	2377.02	4067.96	2199.33	2343.83	7957.8	8658.97	5705.06	4285.91	0.751246	-0.412642	0.206927	0.490624	unchanged
pos_1506	PG(i-22:0/18:3(10,12,15)-OH(9))	8129.09	5530.01	16311.1	8498.04	4136.55	14557.6	4987.15	5582.01	6501.33	8323.2	8129.09	5530.01	16311.1	8498.04	4136.55	14557.6	4987.15	5582.01	6501.33	8323.2	7101.42	5742.57	6256.55	8187.63	5630.39	7755.5	14456.9	17833.8	6865.97	6055.25	7101.42	5742.57	6256.55	5630.39	7755.5	8187.63	6865.97	6055.25	14456.9	17833.8	8255.61	8588.6	1.04034	0.0570488	0.858396	0.151256	unchanged
pos_1517	SM(d18:1/6 keto-PGF1alpha)	27047.4	43355.6	18478.7	27845.1	48976.3	17741.4	19095.2	27315.6	15638.1	18368.7	27047.4	43355.6	18478.7	27845.1	48976.3	17741.4	19095.2	27315.6	15638.1	18368.7	3642.09	3580.48	19971.3	3989.18	30041.9	3921.81	16110	19435.2	3046.96	3227.19	3642.09	3580.48	19971.3	30041.9	3921.81	3989.18	3046.96	3227.19	16110	19435.2	26386.2	10696.6	0.405386	-1.30263	0.00413748	1.3249	down
pos_1519	SM(d19:1/TXB2)	1930.95	4061.06	10623.3	1904.77	816.942	9889.54	1126.31	1196.86	1594.22	7247.5	1930.95	4061.06	10623.3	1904.77	816.942	9889.54	1126.31	1196.86	1594.22	7247.5	1371.54	1073.33	1089.97	1490.54	1733.99	1378.49	10017.8	10277.4	1240.54	1168.38	1371.54	1073.33	1089.97	1733.99	1378.49	1490.54	1240.54	1168.38	10017.8	10277.4	4039.15	3084.2	0.763577	-0.389155	0.577436	0.248576	unchanged
pos_152	3-Oxopentanoic acid	3.07e-08	57.5094	46.8352	3.07e-08	3.07e-08	3.07e-08	3.07e-08	3.07e-08	3.07e-08	3.07e-08	3.07e-08	57.5094	46.8352	3.07e-08	3.07e-08	3.07e-08	3.07e-08	3.07e-08	3.07e-08	3.07e-08	1524.92	3.07e-08	3.07e-08	3177.04	17.5011	174.973	3.07e-08	34.288	2764.78	7.49963	1524.92	3.07e-08	3.07e-08	17.5011	174.973	3177.04	2764.78	7.49963	3.07e-08	34.288	10.4345	770.101	73.8036	6.20562	0.0877947	0.884904	unchanged
pos_1520	Brevilagin I	862.817	1754.83	5459.66	1355.99	741.775	5073.99	471.965	780.803	982.604	3542.43	862.817	1754.83	5459.66	1355.99	741.775	5073.99	471.965	780.803	982.604	3542.43	453.871	694.363	1306.52	297.323	882.924	443.315	5041.09	5369.75	255.149	580.908	453.871	694.363	1306.52	882.924	443.315	297.323	255.149	580.908	5041.09	5369.75	2102.69	1532.52	0.72884	-0.456326	0.515629	0.296988	unchanged
pos_1547	MG(10:0/0:0/0:0)	3.07e-08	38.2175	89.1305	3.07e-08	3.07e-08	90.3437	3.07e-08	3.07e-08	1.00141	67.3575	3.07e-08	38.2175	89.1305	3.07e-08	3.07e-08	90.3437	3.07e-08	3.07e-08	1.00141	67.3575	1.07697	3.07e-08	3.07e-08	3.07e-08	3.07e-08	3.07e-08	94.7119	95.3876	3.07e-08	3.07e-08	1.07697	3.07e-08	3.07e-08	3.07e-08	3.07e-08	3.07e-08	3.07e-08	3.07e-08	94.7119	95.3876	28.6051	19.1176	0.668331	-0.581365	0.599423	0.225166	unchanged
pos_155	Diisopropanolamine	7291.56	846.331	1779.3	2122.66	1390.75	1137.06	2269.58	4325.54	2027.53	1831.74	7291.56	846.331	1779.3	2122.66	1390.75	1137.06	2269.58	4325.54	2027.53	1831.74	3.07e-08	3.07e-08	2943.71	3.07e-08	2644.03	3.07e-08	815.481	1152.51	3.07e-08	3.07e-08	3.07e-08	3.07e-08	2943.71	2644.03	3.07e-08	3.07e-08	3.07e-08	3.07e-08	815.481	1152.51	2502.21	755.574	0.301963	-1.72756	0.026903	0.92112	unchanged
pos_156	Trolamine	754.989	392.251	499.539	468.512	271.24	274.034	512.738	451.916	320.21	367.734	754.989	392.251	499.539	468.512	271.24	274.034	512.738	451.916	320.21	367.734	383.982	179.691	231.921	210.951	335.944	248.443	209.564	341.396	232.548	32.5931	383.982	179.691	231.921	335.944	248.443	210.951	232.548	32.5931	209.564	341.396	431.316	240.703	0.558067	-0.841489	0.00330443	1.22775	down
pos_157	5-Hydroxyectoine	3.07e-08	222.113	214.462	68.3312	100.105	321.275	46.7596	3.07e-08	23.368	3.07e-08	3.07e-08	222.113	214.462	68.3312	100.105	321.275	46.7596	3.07e-08	23.368	3.07e-08	245.746	410.495	152.591	184.082	9.35548	354.449	113.497	131.064	699.435	702.194	245.746	410.495	152.591	9.35548	354.449	184.082	699.435	702.194	113.497	131.064	99.6414	300.291	3.01372	1.59154	0.033468	0.945549	unchanged
pos_158	L-Carnitine	6138.44	2793.89	3466.42	7086.58	4322.35	2862.58	8000.61	5641.56	4496.01	5523.43	6138.44	2793.89	3466.42	7086.58	4322.35	2862.58	8000.61	5641.56	4496.01	5523.43	647.921	460.323	3239.77	189.459	4296.77	581.698	3117.08	4014.41	1353.8	111.943	647.921	460.323	3239.77	4296.77	581.698	189.459	1353.8	111.943	3117.08	4014.41	5033.19	1801.32	0.357888	-1.48242	0.000528205	1.54706	down
pos_1590	Cer(d18:1/LTE4)	1991.86	3026.47	9228.97	1485.67	941.403	8428.92	982.101	1033.65	1351.2	5643.4	1991.86	3026.47	9228.97	1485.67	941.403	8428.92	982.101	1033.65	1351.2	5643.4	468.633	269.634	906.05	602.96	1373.85	354.629	8897.89	9156.74	298.907	284.704	468.633	269.634	906.05	1373.85	354.629	602.96	298.907	284.704	8897.89	9156.74	3411.37	2261.4	0.662902	-0.593133	0.458568	0.327715	unchanged
pos_1593	N-(14-Methylhexadecanoyl)pyrrolidine	10.9544	1.28829	3.37611	3.6217	0.386802	3.04111	8.72831	3.07e-08	2.91828	6.89138	10.9544	1.28829	3.37611	3.6217	0.386802	3.04111	8.72831	3.07e-08	2.91828	6.89138	0.765978	0.645003	0.374919	3.07e-08	4.65462	0.982896	3.63533	3.84201	3.07e-08	0.427137	0.765978	0.645003	0.374919	4.65462	0.982896	3.07e-08	3.07e-08	0.427137	3.63533	3.84201	4.12064	1.53279	0.371979	-1.42671	0.0632858	0.946656	unchanged
pos_1595	DG(20:5(5Z,8Z,11Z,14Z,17Z)/18:0/0:0)	4119.11	4382.32	10212.3	3044.97	1647.31	9158.01	2700.8	2175.01	3455.32	7915	4119.11	4382.32	10212.3	3044.97	1647.31	9158.01	2700.8	2175.01	3455.32	7915	1746.08	1570.34	2625.92	3414.78	2861.21	1785.5	9707.22	10182.6	2144.99	1352.36	1746.08	1570.34	2625.92	2861.21	1785.5	3414.78	2144.99	1352.36	9707.22	10182.6	4881.01	3739.1	0.766051	-0.384488	0.435807	0.34716	unchanged
pos_16	Indole	1514.75	973.666	703.488	972.181	950.578	534.217	1147.61	992.218	1377.28	1069.7	1514.75	973.666	703.488	972.181	950.578	534.217	1147.61	992.218	1377.28	1069.7	1037.27	1127.3	1222.12	1651.85	1102.97	1136.49	431.288	551.361	1127.43	1228.69	1037.27	1127.3	1222.12	1102.97	1136.49	1651.85	1127.43	1228.69	431.288	551.361	1023.57	1061.68	1.03723	0.0527361	0.791507	0.176532	unchanged
pos_1608	Colistin A	4652.3	8339.73	1997	3962.67	8391.76	2162.15	3315.59	4265.48	2644.96	2408.91	4652.3	8339.73	1997	3962.67	8391.76	2162.15	3315.59	4265.48	2644.96	2408.91	4595.26	5264.58	3498.41	7343.11	5034.54	8345.1	1423.54	1663.77	5987.19	4154.75	4595.26	5264.58	3498.41	5034.54	8345.1	7343.11	5987.19	4154.75	1423.54	1663.77	4214.05	4731.02	1.12268	0.166944	0.619944	0.277453	unchanged
pos_1609	DG(17:0/20:5(7Z,9Z,11E,13E,17Z)-3OH(5,6,15)/0:0)	2197.69	2662.42	8041.38	1568.93	992.87	7138.36	1258.14	1276.29	1567.75	4936.03	2197.69	2662.42	8041.38	1568.93	992.87	7138.36	1258.14	1276.29	1567.75	4936.03	467.67	272.888	1133.64	510.438	1561.38	374.406	7749.52	8102.03	218.948	288.28	467.67	272.888	1133.64	1561.38	374.406	510.438	218.948	288.28	7749.52	8102.03	3163.99	2067.92	0.65358	-0.613564	0.404903	0.373611	unchanged
pos_1613	1-Octadecanol (Drug)	994.129	483.898	1136.49	596.161	347.878	304.261	465.965	710.325	667.174	684.356	994.129	483.898	1136.49	596.161	347.878	304.261	465.965	710.325	667.174	684.356	302.115	203.011	448.324	163.91	642.333	397.538	536.782	1347.97	394.41	323.319	302.115	203.011	448.324	642.333	397.538	163.91	394.41	323.319	536.782	1347.97	639.064	475.972	0.744795	-0.425084	0.246905	0.577097	unchanged
pos_1617	DG(14:0/TXB2/0:0)	1237.25	1571.98	5825.97	827.609	293.927	5075.71	681.155	568.304	1010.98	3563.48	1237.25	1571.98	5825.97	827.609	293.927	5075.71	681.155	568.304	1010.98	3563.48	326.691	366.595	551.519	307.017	837.841	207.557	5579	5801.25	176.844	248.372	326.691	366.595	551.519	837.841	207.557	307.017	176.844	248.372	5579	5801.25	2065.64	1440.27	0.697252	-0.520248	0.520325	0.280657	unchanged
pos_1630	Soyasapogenol B 24-O-b-D-glucoside	202.135	184.564	1016.87	99.6325	56.9707	923.459	92.631	105.363	134.655	464.866	202.135	184.564	1016.87	99.6325	56.9707	923.459	92.631	105.363	134.655	464.866	81.0464	53.0039	50.364	72.5216	73.3354	68.4232	886.129	1073.64	60.6656	77.6222	81.0464	53.0039	50.364	73.3354	68.4232	72.5216	60.6656	77.6222	886.129	1073.64	328.115	249.675	0.76094	-0.394146	0.643834	0.165703	unchanged
pos_164	1-[Ethyl-(6-hydrazinylpyridazin-3-yl)amino]propan-2-ol	405.364	40.5005	276.299	14.1219	58.1061	30.0471	74.9305	285.865	3.07e-08	28.7402	405.364	40.5005	276.299	14.1219	58.1061	30.0471	74.9305	285.865	3.07e-08	28.7402	3.07e-08	3.07e-08	130.191	3.07e-08	123.527	3.07e-08	40.2711	114.192	3.07e-08	3.07e-08	3.07e-08	3.07e-08	130.191	123.527	3.07e-08	3.07e-08	3.07e-08	3.07e-08	40.2711	114.192	121.397	40.8181	0.336236	-1.57246	0.127713	0.562452	unchanged
pos_1642	N-a-Acetyl-L-arginine	3.07e-08	3.07e-08	34.5851	3.07e-08	3.07e-08	44.0478	3.07e-08	3.07e-08	3.07e-08	3.07e-08	3.07e-08	3.07e-08	34.5851	3.07e-08	3.07e-08	44.0478	3.07e-08	3.07e-08	3.07e-08	3.07e-08	3.07e-08	3.07e-08	3.07e-08	3.07e-08	3.07e-08	3.07e-08	35.1246	55.5379	3.07e-08	3.07e-08	3.07e-08	3.07e-08	3.07e-08	3.07e-08	3.07e-08	3.07e-08	3.07e-08	3.07e-08	35.1246	55.5379	7.86328	9.06624	1.15298	0.205373	0.884687	0.127279	unchanged
pos_1647	Squamosinin A	1339.24	1658.38	2345.89	1275.04	793.232	2287.13	962.662	751.185	1361.02	2243.2	1339.24	1658.38	2345.89	1275.04	793.232	2287.13	962.662	751.185	1361.02	2243.2	523.74	285.984	816.464	675.711	1162.35	619.662	2151.76	2361.03	413.944	565.14	523.74	285.984	816.464	1162.35	619.662	675.711	413.944	565.14	2151.76	2361.03	1501.7	957.579	0.637665	-0.64913	0.0868665	0.848377	unchanged
pos_1648	Annohexocin	1525.55	972.133	4265.89	729.95	202.043	3459.34	759.577	608.194	858.784	2690.95	1525.55	972.133	4265.89	729.95	202.043	3459.34	759.577	608.194	858.784	2690.95	271.287	158.872	624.022	155.356	607.466	293.841	4031.56	4271.71	158.709	87.8316	271.287	158.872	624.022	607.466	293.841	155.356	158.709	87.8316	4031.56	4271.71	1607.24	1066.07	0.663289	-0.592291	0.434747	0.32901	unchanged
pos_1650	DG(13:0/5-iso PGF2VI/0:0)	3090.01	2936.72	4220.54	2566.3	2679.1	4126.57	1561.17	2025.67	2065.45	3359.56	3090.01	2936.72	4220.54	2566.3	2679.1	4126.57	1561.17	2025.67	2065.45	3359.56	1063.42	452.546	1665.91	450.41	2064.64	1153.85	3810.51	4229.53	489.338	910.028	1063.42	452.546	1665.91	2064.64	1153.85	450.41	489.338	910.028	3810.51	4229.53	2863.11	1629.02	0.568968	-0.81358	0.0293768	0.989511	unchanged
pos_1667	DG(15:0/22:6(4Z,7Z,10Z,13E,15E,19Z)-OH(17)/0:0)	1253.7	1780.52	2494.09	1114.97	1358.09	2261.2	698.895	869.863	891.67	1937.66	1253.7	1780.52	2494.09	1114.97	1358.09	2261.2	698.895	869.863	891.67	1937.66	966.34	866.419	664.916	1476.54	1081.68	1273.83	2325.42	2591.19	917.607	1097.58	966.34	866.419	664.916	1081.68	1273.83	1476.54	917.607	1097.58	2325.42	2591.19	1466.07	1326.15	0.904566	-0.144702	0.625523	0.182977	unchanged
pos_167	9H-Purine-9-butanoic acid, 6-amino-alpha-hydroxy-, methyl ester	1.75589	513.391	674.644	3.07e-08	84.9713	57.0982	3.07e-08	3.07e-08	3.07e-08	58.2402	1.75589	513.391	674.644	3.07e-08	84.9713	57.0982	3.07e-08	3.07e-08	3.07e-08	58.2402	256.182	68.0881	3.07e-08	147.126	5.81963	70.2477	1556.09	3107.22	241.633	66.2905	256.182	68.0881	3.07e-08	5.81963	70.2477	147.126	241.633	66.2905	1556.09	3107.22	139.01	551.869	3.97	1.98914	0.237636	0.60791	unchanged
pos_169	Sulfinalol	3.07e-08	1765.8	3.07e-08	608.609	615.771	3.07e-08	3.07e-08	31.5196	3.07e-08	409.586	3.07e-08	1765.8	3.07e-08	608.609	615.771	3.07e-08	3.07e-08	31.5196	3.07e-08	409.586	324.508	3.07e-08	15.6157	3.07e-08	31.4233	5.69921	653.434	642.23	285.309	122.037	324.508	3.07e-08	15.6157	31.4233	5.69921	3.07e-08	285.309	122.037	653.434	642.23	343.129	208.026	0.606261	-0.721988	0.503735	0.431402	unchanged
pos_1693	(8R,9R,10S,13S,14S)-13-Methyl-1,4,5,6,7,8,9,10,11,12,14,15,16,17-tetradecahydrocyclopenta[a]phenanthrene	1547.27	447.475	1603.46	416.634	118.6	1206.78	654.368	561.403	529.848	1219.53	1547.27	447.475	1603.46	416.634	118.6	1206.78	654.368	561.403	529.848	1219.53	83.49	27.4188	720.382	39.5612	415.881	14.8939	1590.44	1717.27	2.12993	3.07e-08	83.49	27.4188	720.382	415.881	14.8939	39.5612	2.12993	3.07e-08	1590.44	1717.27	830.537	461.146	0.555238	-0.848821	0.186437	0.540378	unchanged
pos_1715	Neurosporaxanthin	2608.21	470.178	1878.94	548.119	179.904	1405.44	776.835	847.635	950.857	1057.1	2608.21	470.178	1878.94	548.119	179.904	1405.44	776.835	847.635	950.857	1057.1	957.886	512.897	922.668	694.516	615.119	788.971	1856.45	2437.45	657.171	627.283	957.886	512.897	922.668	615.119	788.971	694.516	657.171	627.283	1856.45	2437.45	1072.32	1007.04	0.939121	-0.0906168	0.832191	0.0915427	unchanged
pos_1716	DG(8:0/20:3(6,8,11)-OH(5)/0:0)	1015.12	270.773	815.952	243.857	62.0326	593.683	437.332	345.642	340.302	755.583	1015.12	270.773	815.952	243.857	62.0326	593.683	437.332	345.642	340.302	755.583	41.7839	2.96998	502.382	9.9616	248.47	3.07e-08	789.324	871.355	3.07e-08	3.07e-08	41.7839	2.96998	502.382	248.47	3.07e-08	9.9616	3.07e-08	3.07e-08	789.324	871.355	488.027	246.625	0.50535	-0.984645	0.113552	0.652996	unchanged
pos_172	2-Amino-3-methyl-1-butanol	3.07e-08	1027.61	14.6612	246.604	219.467	46.0395	83.1308	49.4958	234.774	293.425	3.07e-08	1027.61	14.6612	246.604	219.467	46.0395	83.1308	49.4958	234.774	293.425	640.341	638.934	129.628	281.497	269.951	690.679	380.976	126.535	1159.4	83.6771	640.341	638.934	129.628	269.951	690.679	281.497	1159.4	83.6771	380.976	126.535	221.521	440.162	1.987	0.99059	0.146529	0.584322	unchanged
pos_1724	N,N,O-Tridesmethylvenlafaxine	166.816	54.6021	189.201	29.3084	5.50376	149.771	57.2275	68.0561	35.4272	109.65	166.816	54.6021	189.201	29.3084	5.50376	149.771	57.2275	68.0561	35.4272	109.65	3.07e-08	3.07e-08	62.6357	3.07e-08	36.7684	3.07e-08	182.087	198.939	3.07e-08	3.07e-08	3.07e-08	3.07e-08	62.6357	36.7684	3.07e-08	3.07e-08	3.07e-08	3.07e-08	182.087	198.939	86.5564	48.043	0.555048	-0.849315	0.242429	0.451862	unchanged
pos_1726	TG(14:0/22:0/O-18:0)	324.782	114.143	31.3827	321.331	48.9853	59.5452	98.2827	197.068	599.028	438.483	324.782	114.143	31.3827	321.331	48.9853	59.5452	98.2827	197.068	599.028	438.483	99.5566	603.81	433.466	251.266	33.3893	525.323	45.699	65.8408	342.352	738.277	99.5566	603.81	433.466	33.3893	525.323	251.266	342.352	738.277	45.699	65.8408	223.303	313.898	1.4057	0.491292	0.381858	0.453709	unchanged
pos_173	Daunosamine	3.07e-08	12.7269	3.07e-08	3.07e-08	0.413559	3.07e-08	3.07e-08	3.07e-08	3.07e-08	3.07e-08	3.07e-08	12.7269	3.07e-08	3.07e-08	0.413559	3.07e-08	3.07e-08	3.07e-08	3.07e-08	3.07e-08	518.832	306.18	0.0586716	997.485	3.07e-08	175.26	115.112	160.493	523.576	944.26	518.832	306.18	0.0586716	3.07e-08	175.26	997.485	523.576	944.26	115.112	160.493	1.31405	374.126	284.713	8.15336	0.0102049	1.29391	up
pos_1734	3,7-Bisaboladiene-2,8-dione	143.2	37.8861	125.589	30.9559	2.29762	87.8297	64.0112	54.645	44.9667	102.863	143.2	37.8861	125.589	30.9559	2.29762	87.8297	64.0112	54.645	44.9667	102.863	3.07e-08	3.07e-08	66.4837	3.07e-08	33.9278	3.07e-08	120.386	131.525	3.07e-08	3.07e-08	3.07e-08	3.07e-08	66.4837	33.9278	3.07e-08	3.07e-08	3.07e-08	3.07e-08	120.386	131.525	69.4244	35.2323	0.507492	-0.978544	0.134909	0.612321	unchanged
pos_1735	Galabiosylceramide (d18:1/24:1(15Z))	25810.6	28175.8	12397	19598	28339.9	13923	17890.4	21939	17837.9	17055.8	25810.6	28175.8	12397	19598	28339.9	13923	17890.4	21939	17837.9	17055.8	5342.33	5042.7	18042.2	4813.31	23794.7	5543.29	10404.9	11179.4	6510.24	4279.82	5342.33	5042.7	18042.2	23794.7	5543.29	4813.31	6510.24	4279.82	10404.9	11179.4	20296.7	9495.28	0.467823	-1.09597	0.0010072	1.46734	down
pos_1737	Bursin	2.53935	3.07e-08	32.9973	3.07e-08	3.07e-08	27.3156	3.07e-08	3.07e-08	3.07e-08	3.07e-08	2.53935	3.07e-08	32.9973	3.07e-08	3.07e-08	27.3156	3.07e-08	3.07e-08	3.07e-08	3.07e-08	3.07e-08	3.07e-08	3.07e-08	3.07e-08	3.07e-08	3.07e-08	33.8937	34.0282	3.07e-08	3.07e-08	3.07e-08	3.07e-08	3.07e-08	3.07e-08	3.07e-08	3.07e-08	3.07e-08	3.07e-08	33.8937	34.0282	6.28522	6.79219	1.08066	0.111914	0.934131	0.116457	unchanged
pos_174	N-Methyl-1-deoxynojirimycin	341.317	229.761	232.747	268.182	166.249	94.1874	263.161	173.231	197.943	178.005	341.317	229.761	232.747	268.182	166.249	94.1874	263.161	173.231	197.943	178.005	6273.79	5595.68	231.284	9857.01	166.866	8306.83	330.251	430.837	7173.02	9215.13	6273.79	5595.68	231.284	166.866	8306.83	9857.01	7173.02	9215.13	330.251	430.837	214.478	4758.07	22.1844	4.47147	0.00618723	1.38472	up
pos_1755	0409-hydroxylaurate	3.07e-08	3.07e-08	4.04495	3.07e-08	3.07e-08	3.56551	3.07e-08	3.07e-08	3.07e-08	3.07e-08	3.07e-08	3.07e-08	4.04495	3.07e-08	3.07e-08	3.56551	3.07e-08	3.07e-08	3.07e-08	3.07e-08	3.07e-08	3.07e-08	3.07e-08	3.07e-08	3.07e-08	3.07e-08	3.07e-08	2.66694	3.07e-08	3.07e-08	3.07e-08	3.07e-08	3.07e-08	3.07e-08	3.07e-08	3.07e-08	3.07e-08	3.07e-08	3.07e-08	2.66694	0.761046	0.266694	0.350431	-1.5128	0.404273	0.384581	unchanged
pos_1756	Guanadrel	62.3826	14.6187	72.9348	2.80841	1.07868	60.6469	13.7638	17.5699	10.3316	33.6321	62.3826	14.6187	72.9348	2.80841	1.07868	60.6469	13.7638	17.5699	10.3316	33.6321	3.07e-08	3.07e-08	18.3052	3.07e-08	9.46387	3.07e-08	71.7097	79.1551	3.07e-08	3.07e-08	3.07e-08	3.07e-08	18.3052	9.46387	3.07e-08	3.07e-08	3.07e-08	3.07e-08	71.7097	79.1551	28.9767	17.8634	0.616473	-0.69789	0.402307	0.274487	unchanged
pos_1767	(E)-2-Octenyl hexanoate	107130	121455	50360.5	82838.2	133866	64314.9	61665.3	86486.5	65429.3	67268.1	107130	121455	50360.5	82838.2	133866	64314.9	61665.3	86486.5	65429.3	67268.1	1499.84	802.223	65249.2	1829.29	93315.9	1924.08	42732.4	46307.9	1226.47	1666.49	1499.84	802.223	65249.2	93315.9	1924.08	1829.29	1226.47	1666.49	42732.4	46307.9	84081.4	25655.4	0.305126	-1.71253	0.000580119	1.49377	down
pos_1777	SM(d19:0/PGE1)	21724.5	10758.9	25512.6	9086.6	4189.28	21757.6	9536.41	10807.9	8909.59	17825.3	21724.5	10758.9	25512.6	9086.6	4189.28	21757.6	9536.41	10807.9	8909.59	17825.3	5461.52	4426.13	11500.3	6030.91	8408.98	5463.39	23530.5	27054	3857.17	4844.53	5461.52	4426.13	11500.3	8408.98	5463.39	6030.91	3857.17	4844.53	23530.5	27054	14010.9	10057.7	0.717853	-0.478239	0.270199	0.431981	unchanged
pos_178	Phenyl-agarose	3.07e-08	1371.12	47.9211	11558	454.23	3.07e-08	3.07e-08	603.914	3.07e-08	177.637	3.07e-08	1371.12	47.9211	11558	454.23	3.07e-08	3.07e-08	603.914	3.07e-08	177.637	3.07e-08	3.07e-08	3.07e-08	3.07e-08	897.338	3.07e-08	512.49	250.219	334.189	3.07e-08	3.07e-08	3.07e-08	3.07e-08	897.338	3.07e-08	3.07e-08	334.189	3.07e-08	512.49	250.219	1421.29	199.424	0.140312	-2.83329	0.310833	0.755125	unchanged
pos_1785	PE(22:0/18:3(10,12,15)-OH(9))	1382.3	456.672	1090.72	619.698	150.873	878.175	671.399	947.397	769.872	974.951	1382.3	456.672	1090.72	619.698	150.873	878.175	671.399	947.397	769.872	974.951	618.945	509.331	868.715	660.444	577.95	604.048	1167.7	1240.99	635.57	472.482	618.945	509.331	868.715	577.95	604.048	660.444	635.57	472.482	1167.7	1240.99	794.205	735.618	0.926231	-0.110556	0.677253	0.0245635	unchanged
pos_1798	PE(18:3(9Z,12Z,15Z)/20:0)	913.793	310.113	905.582	399.253	109.804	728.674	416.4	485.489	426.843	759.1	913.793	310.113	905.582	399.253	109.804	728.674	416.4	485.489	426.843	759.1	244.943	198.56	515.876	109.265	303.688	291.638	997.723	1070.38	171.304	202.892	244.943	198.56	515.876	303.688	291.638	109.265	171.304	202.892	997.723	1070.38	545.505	410.627	0.752746	-0.409765	0.343755	0.348812	unchanged
pos_181	(3R,4R)-3-Amino-1-hydroxy-4-methylpyrrolidin-2-one	3.07e-08	69.9773	96.5738	3.07e-08	3.07e-08	60.2254	3.07e-08	3.07e-08	3.07e-08	3.07e-08	3.07e-08	69.9773	96.5738	3.07e-08	3.07e-08	60.2254	3.07e-08	3.07e-08	3.07e-08	3.07e-08	37.926	17.6631	12.9639	3.07e-08	3.07e-08	56.6753	51.2064	71.2762	12.2603	20.296	37.926	17.6631	12.9639	3.07e-08	56.6753	3.07e-08	12.2603	20.296	51.2064	71.2762	22.6777	28.0267	1.23587	0.305532	0.712231	0.229114	unchanged
pos_1811	Squalamine	1696.85	736.625	2868.79	644.126	254.808	2133.61	878.933	884.9	795.237	1884.49	1696.85	736.625	2868.79	644.126	254.808	2133.61	878.933	884.9	795.237	1884.49	330.978	152.613	683.214	385.44	694.604	281.942	3333.3	3333.35	179.135	343.822	330.978	152.613	683.214	694.604	281.942	385.44	179.135	343.822	3333.3	3333.35	1277.84	971.84	0.760535	-0.394914	0.529115	0.229886	unchanged
pos_1813	PS(22:0/18:1(12Z)-2OH(9,10))	22257.5	20310.4	8894.26	14943.9	20053.3	10012.5	13441.8	16665.1	14744.6	13852.9	22257.5	20310.4	8894.26	14943.9	20053.3	10012.5	13441.8	16665.1	14744.6	13852.9	1660.3	1005.39	13470.8	2068.27	16919.2	1628.33	7523.4	8378.58	1200.65	1254.84	1660.3	1005.39	13470.8	16919.2	1628.33	2068.27	1200.65	1254.84	7523.4	8378.58	15517.6	5510.98	0.355143	-1.49353	0.000454608	1.50866	down
pos_182	(R)-11,12,13-Trinor-1(5),6,9-guaiatrien-8-one	34.4704	52.3582	355.166	3.07e-08	8.95116	187.225	3.967	12.4284	3.07e-08	29.7416	34.4704	52.3582	355.166	3.07e-08	8.95116	187.225	3.967	12.4284	3.07e-08	29.7416	75.3957	36.4043	27.5316	31.4029	26.489	3.4841	148.833	235.366	54.257	58.6875	75.3957	36.4043	27.5316	26.489	3.4841	31.4029	54.257	58.6875	148.833	235.366	68.4308	69.7852	1.01979	0.0282755	0.97512	0.0552555	unchanged
pos_183	Acetyl-DL-Valine	3.07e-08	3.07e-08	117.215	14.4674	3.07e-08	27.2786	3.07e-08	3.07e-08	3.07e-08	3.07e-08	3.07e-08	3.07e-08	117.215	14.4674	3.07e-08	27.2786	3.07e-08	3.07e-08	3.07e-08	3.07e-08	183.12	191.742	3.07e-08	350.556	3.07e-08	276.054	26.2746	92.3143	230.068	450.608	183.12	191.742	3.07e-08	3.07e-08	276.054	350.556	230.068	450.608	26.2746	92.3143	15.8961	180.074	11.3282	3.50184	0.007946	1.3039	up
pos_1834	2,11,20,29,37,38,39,40-Octazanonacyclo[28.6.1.13,10.112,19.121,28.04,9.013,18.022,27.031,36]tetracontane	1402.86	651.661	2943.89	561.507	293.978	2062.04	634.01	758.729	538.387	1613.39	1402.86	651.661	2943.89	561.507	293.978	2062.04	634.01	758.729	538.387	1613.39	194.903	25.377	539.003	19.8339	573.064	74.4833	3420.22	3877.17	45.1609	48.7699	194.903	25.377	539.003	573.064	74.4833	19.8339	45.1609	48.7699	3420.22	3877.17	1146.05	881.798	0.769427	-0.378144	0.630883	0.171395	unchanged
pos_1843	(5R)-5-Hydroxyhexanoic acid	3.07e-08	3.07e-08	10.5047	3.07e-08	3.07e-08	8.17452	3.07e-08	3.07e-08	3.07e-08	3.07e-08	3.07e-08	3.07e-08	10.5047	3.07e-08	3.07e-08	8.17452	3.07e-08	3.07e-08	3.07e-08	3.07e-08	3.07e-08	3.07e-08	3.07e-08	3.07e-08	3.07e-08	3.07e-08	12.2686	16.001	3.07e-08	3.07e-08	3.07e-08	3.07e-08	3.07e-08	3.07e-08	3.07e-08	3.07e-08	3.07e-08	3.07e-08	12.2686	16.001	1.86792	2.82696	1.51343	0.597818	0.680105	0.260535	unchanged
pos_1844	7-Ethyl-2,3,6,7-tetrahydrocyclopent[b]azepin-8(1H)-one	3.07e-08	3.07e-08	9.19642	3.07e-08	3.07e-08	3.36804	3.07e-08	3.07e-08	3.07e-08	3.07e-08	3.07e-08	3.07e-08	9.19642	3.07e-08	3.07e-08	3.36804	3.07e-08	3.07e-08	3.07e-08	3.07e-08	3.07e-08	3.07e-08	3.07e-08	3.07e-08	3.07e-08	3.07e-08	11.177	10.1747	3.07e-08	3.07e-08	3.07e-08	3.07e-08	3.07e-08	3.07e-08	3.07e-08	3.07e-08	3.07e-08	3.07e-08	11.177	10.1747	1.25645	2.13518	1.69938	0.765006	0.614414	0.310948	unchanged
pos_1846	4-Oxoretinol	3.07e-08	3.07e-08	1.67368	3.07e-08	3.07e-08	3.07e-08	3.07e-08	3.07e-08	3.07e-08	3.07e-08	3.07e-08	3.07e-08	1.67368	3.07e-08	3.07e-08	3.07e-08	3.07e-08	3.07e-08	3.07e-08	3.07e-08	3.07e-08	3.07e-08	3.07e-08	3.07e-08	3.07e-08	3.07e-08	3.07e-08	1.24639	3.07e-08	3.07e-08	3.07e-08	3.07e-08	3.07e-08	3.07e-08	3.07e-08	3.07e-08	3.07e-08	3.07e-08	3.07e-08	1.24639	0.167368	0.124639	0.744699	-0.42527	0.840244	0.102375	unchanged
pos_1849	(-)-Xestospongin C	221.271	64.1366	887.795	85.7966	28.6445	422.264	95.9621	84.8497	115.554	342.538	221.271	64.1366	887.795	85.7966	28.6445	422.264	95.9621	84.8497	115.554	342.538	519.664	13.0718	52.3073	13.0958	66.0771	462.426	1095.39	1295.51	31.4399	352.067	519.664	13.0718	52.3073	66.0771	462.426	13.0958	31.4399	352.067	1095.39	1295.51	234.881	390.104	1.66086	0.731929	0.376013	0.521176	unchanged
pos_1861	Chenodeoxycholylphenylalanine	1091.54	465.502	2529.58	449.647	262.327	1734.03	497.756	577.662	509.661	1329.25	1091.54	465.502	2529.58	449.647	262.327	1734.03	497.756	577.662	509.661	1329.25	1183.35	912.139	386.986	1147.86	454.641	1456.46	3097.1	3319.61	1220.93	749.933	1183.35	912.139	386.986	454.641	1456.46	1147.86	1220.93	749.933	3097.1	3319.61	944.696	1392.9	1.47444	0.560171	0.273181	0.652745	unchanged
pos_187	Chrysophanol 1-triglucoside	3.07e-08	1860.42	3.07e-08	719.927	82.9424	3.07e-08	3.07e-08	105.145	3.07e-08	115.067	3.07e-08	1860.42	3.07e-08	719.927	82.9424	3.07e-08	3.07e-08	105.145	3.07e-08	115.067	88.6293	3.07e-08	3.07e-08	34.8155	13.8672	3.07e-08	502.782	89.0883	377.014	3.07e-08	88.6293	3.07e-08	3.07e-08	13.8672	3.07e-08	34.8155	377.014	3.07e-08	502.782	89.0883	288.35	110.62	0.38363	-1.38221	0.385379	0.574589	unchanged
pos_1877	DG(15:0/20:4(5Z,8Z,11Z,14Z)-OH(20)/0:0)	1241.7	544.571	2718.55	460.199	158.451	1978.57	583.743	632.784	427.046	1538.63	1241.7	544.571	2718.55	460.199	158.451	1978.57	583.743	632.784	427.046	1538.63	379.051	156.412	463.665	259.017	478.126	307.219	3241.72	3318	210.233	282.947	379.051	156.412	463.665	478.126	307.219	259.017	210.233	282.947	3241.72	3318	1028.42	909.639	0.884498	-0.17707	0.805475	0.0436634	unchanged
pos_1896	Tilmicosin	1174.98	535.98	593.676	897.639	462.2	412.579	758.297	761.655	1250.35	891.918	1174.98	535.98	593.676	897.639	462.2	412.579	758.297	761.655	1250.35	891.918	13588.4	15026.6	869.936	15243.6	664.004	22675.5	447.612	596.713	23562.4	9733.92	13588.4	15026.6	869.936	664.004	22675.5	15243.6	23562.4	9733.92	447.612	596.713	773.927	10240.9	13.2323	3.726	0.00987054	1.30118	up
pos_1898	gamma-Tocopherol	3.07e-08	3.07e-08	0.3214	3.07e-08	3.07e-08	3.07e-08	3.07e-08	3.07e-08	3.07e-08	3.07e-08	3.07e-08	3.07e-08	0.3214	3.07e-08	3.07e-08	3.07e-08	3.07e-08	3.07e-08	3.07e-08	3.07e-08	3.07e-08	3.07e-08	3.07e-08	3.07e-08	3.07e-08	3.07e-08	0.595181	0.526977	3.07e-08	3.07e-08	3.07e-08	3.07e-08	3.07e-08	3.07e-08	3.07e-08	3.07e-08	3.07e-08	3.07e-08	0.595181	0.526977	0.03214	0.112216	3.49147	1.80383	0.345387	0.522805	unchanged
pos_1899	Chenodeoxycholyllysine	3.07e-08	3.07e-08	4.15276	3.07e-08	3.07e-08	0.83204	3.07e-08	3.07e-08	3.07e-08	3.07e-08	3.07e-08	3.07e-08	4.15276	3.07e-08	3.07e-08	0.83204	3.07e-08	3.07e-08	3.07e-08	3.07e-08	3.07e-08	3.07e-08	3.07e-08	3.07e-08	3.07e-08	3.07e-08	6.42892	7.59478	3.07e-08	3.07e-08	3.07e-08	3.07e-08	3.07e-08	3.07e-08	3.07e-08	3.07e-08	3.07e-08	3.07e-08	6.42892	7.59478	0.49848	1.40237	2.81329	1.49226	0.39525	0.470355	unchanged
pos_192	Theobromine	3.07e-08	1439.17	0.0889883	1604.78	668.405	0.130252	3.07e-08	301.131	22.2854	205.974	3.07e-08	1439.17	0.0889883	1604.78	668.405	0.130252	3.07e-08	301.131	22.2854	205.974	190.176	3.07e-08	0.116961	551.597	175.568	7.66753	141.469	377.533	55.2856	0.189496	190.176	3.07e-08	0.116961	175.568	7.66753	551.597	55.2856	0.189496	141.469	377.533	424.196	149.96	0.353517	-1.50015	0.206517	0.777053	unchanged
pos_1927	2-Oxothiazolidine-4-carboxylic acid	850.787	354.584	257.216	538.808	403.686	254.8	457.747	565.828	734.308	639.67	850.787	354.584	257.216	538.808	403.686	254.8	457.747	565.828	734.308	639.67	564.439	622.216	694.416	664.128	482.878	764.477	230.622	255.222	587.728	635.449	564.439	622.216	694.416	482.878	764.477	664.128	587.728	635.449	230.622	255.222	505.743	550.158	1.08782	0.12144	0.605376	0.357812	unchanged
pos_1929	5-Chloro-2-hydroxy-p-benzoquinone	1344.93	632.259	422.454	883.532	609.39	429.209	811.605	888.19	1177.99	999.273	1344.93	632.259	422.454	883.532	609.39	429.209	811.605	888.19	1177.99	999.273	1008.69	1021.8	1100.69	1207.49	800.371	1298.15	393.425	425.601	943.874	1042.74	1008.69	1021.8	1100.69	800.371	1298.15	1207.49	943.874	1042.74	393.425	425.601	819.884	924.283	1.12733	0.172915	0.452429	0.468085	unchanged
pos_1932	1,2,3,4,5,6-Hexahydro-5-methyl-7H-cyclopenta[b]pyridin-7-one	3.07e-08	3.07e-08	3.07e-08	3.07e-08	3.07e-08	3.07e-08	3.07e-08	3.07e-08	3.07e-08	3.07e-08	3.07e-08	3.07e-08	3.07e-08	3.07e-08	3.07e-08	3.07e-08	3.07e-08	3.07e-08	3.07e-08	3.07e-08	3.07e-08	3.07e-08	3.07e-08	3.07e-08	3.07e-08	3.07e-08	3.07e-08	0.453997	3.07e-08	3.07e-08	3.07e-08	3.07e-08	3.07e-08	3.07e-08	3.07e-08	3.07e-08	3.07e-08	3.07e-08	3.07e-08	0.453997	3.07e-08	0.0453998	1.47703e+06	20.4943	0.343436	0.457579	unchanged
pos_1960	Succinic anhydride	314.743	177.025	102.076	212.181	153.896	96.3254	205.886	197.191	293.056	235.769	314.743	177.025	102.076	212.181	153.896	96.3254	205.886	197.191	293.056	235.769	231.83	237.553	292.682	304.162	188.681	324.436	89.5647	102.413	251.114	251.01	231.83	237.553	292.682	188.681	324.436	304.162	251.114	251.01	89.5647	102.413	198.815	227.345	1.1435	0.193455	0.410681	0.474843	unchanged
pos_1961	2-Acetyl-4,5-dihydrothiazole	285.96	148.187	94.7451	197.708	134.81	84.837	198.174	184.777	234.361	211.528	285.96	148.187	94.7451	197.708	134.81	84.837	198.174	184.777	234.361	211.528	201.737	214.446	265.454	305.557	161.869	244.602	75.6619	89.67	193.338	227.624	201.737	214.446	265.454	161.869	244.602	305.557	193.338	227.624	75.6619	89.67	177.509	197.996	1.11542	0.157581	0.507767	0.419918	unchanged
pos_197	Peramine	3.07e-08	3.07e-08	899.917	3.07e-08	3.07e-08	456.568	3.07e-08	3.07e-08	3.07e-08	3.07e-08	3.07e-08	3.07e-08	899.917	3.07e-08	3.07e-08	456.568	3.07e-08	3.07e-08	3.07e-08	3.07e-08	18309.3	17751.2	3.07e-08	30005.6	3.07e-08	20363.7	294.868	268.819	15530.8	20755.3	18309.3	17751.2	3.07e-08	3.07e-08	20363.7	30005.6	15530.8	20755.3	294.868	268.819	135.649	12327.9	90.8815	6.50592	0.0071624	1.39846	up
pos_1970	Glyceraldehyde 3-phosphate	2113.87	1179.12	674.287	1345.98	1008.56	642.559	1356.8	1385.98	1733.47	1503.11	2113.87	1179.12	674.287	1345.98	1008.56	642.559	1356.8	1385.98	1733.47	1503.11	1508.05	1391.97	1609.04	2065.8	1280.34	1756.29	601.115	698.187	1427.33	1526.34	1508.05	1391.97	1609.04	1280.34	1756.29	2065.8	1427.33	1526.34	601.115	698.187	1294.38	1386.45	1.07113	0.0991348	0.651356	0.318142	unchanged
pos_1974	Betaxolol	51.5878	184.73	27.0306	94.3529	86.242	56.5893	184.688	65.4479	55.3133	111.54	51.5878	184.73	27.0306	94.3529	86.242	56.5893	184.688	65.4479	55.3133	111.54	299.2	238.837	72.2105	73.2954	105.645	174.199	101.385	69.129	309.761	348.922	299.2	238.837	72.2105	105.645	174.199	73.2954	309.761	348.922	101.385	69.129	91.7522	179.258	1.95372	0.966226	0.0426779	0.831005	unchanged
pos_1975	E-64	3.07e-08	3.07e-08	3.07e-08	3.07e-08	3.07e-08	3.07e-08	3.07e-08	3.07e-08	3.07e-08	3.07e-08	3.07e-08	3.07e-08	3.07e-08	3.07e-08	3.07e-08	3.07e-08	3.07e-08	3.07e-08	3.07e-08	3.07e-08	628.799	1016.15	3.07e-08	548.854	3.07e-08	1646.89	3.07e-08	3.07e-08	809.256	168.952	628.799	1016.15	3.07e-08	3.07e-08	1646.89	548.854	809.256	168.952	3.07e-08	3.07e-08	3.07e-08	481.89	15677782731	33.868	0.0231961	1.20636	up
pos_1984	Triethanolamine	43.3254	15.9584	2.40958	279.685	47.8358	17.5293	227.298	47.9394	164.139	147.154	43.3254	15.9584	2.40958	279.685	47.8358	17.5293	227.298	47.9394	164.139	147.154	83.4232	208.996	28.3553	17.2132	20.0267	5.22509	18.2434	7.72836	278.901	168.78	83.4232	208.996	28.3553	20.0267	5.22509	17.2132	278.901	168.78	18.2434	7.72836	99.3275	83.6892	0.842559	-0.247151	0.727463	0.386855	unchanged
pos_1985	Leucyl-leucine	169.941	121.143	84.138	320.321	224.362	86.6633	486.094	248.865	242.392	279.234	169.941	121.143	84.138	320.321	224.362	86.6633	486.094	248.865	242.392	279.234	170.984	454.88	231.651	34.7504	159.847	131.06	117.873	94.3098	381.154	292.108	170.984	454.88	231.651	159.847	131.06	34.7504	381.154	292.108	117.873	94.3098	226.315	206.862	0.914042	-0.129668	0.737151	0.305736	unchanged
pos_199	Dopamine quinone	3.07e-08	111.596	3.07e-08	15337	423.25	3.07e-08	3.07e-08	669.982	3.07e-08	473.835	3.07e-08	111.596	3.07e-08	15337	423.25	3.07e-08	3.07e-08	669.982	3.07e-08	473.835	50.2885	3.07e-08	3.07e-08	3.07e-08	640.908	3.07e-08	14.9223	1390.2	3.07e-08	3.07e-08	50.2885	3.07e-08	3.07e-08	640.908	3.07e-08	3.07e-08	3.07e-08	3.07e-08	14.9223	1390.2	1701.56	209.632	0.1232	-3.02093	0.352742	0.693805	unchanged
pos_1995	Isoleucylhydroxyproline	3.07e-08	3.07e-08	3.07e-08	154.42	3.07e-08	3.07e-08	207.145	4.84519	55.2765	48.1757	3.07e-08	3.07e-08	3.07e-08	154.42	3.07e-08	3.07e-08	207.145	4.84519	55.2765	48.1757	24.5001	130.3	3.07e-08	3.07e-08	3.07e-08	3.07e-08	3.07e-08	3.07e-08	129.049	84.6718	24.5001	130.3	3.07e-08	3.07e-08	3.07e-08	3.07e-08	129.049	84.6718	3.07e-08	3.07e-08	46.9863	36.8521	0.784316	-0.350493	0.73481	0.391635	unchanged
pos_1996	9-Hydroxy-12-oxo-15(Z)-octadecenoic acid	3.07e-08	93.3435	28.2016	376.932	116.131	124.656	1053.18	17.0901	445.877	2406.55	3.07e-08	93.3435	28.2016	376.932	116.131	124.656	1053.18	17.0901	445.877	2406.55	206.836	241.052	307.241	3.07e-08	130.342	3.07e-08	800.036	3.07e-08	3.07e-08	3.07e-08	206.836	241.052	307.241	130.342	3.07e-08	3.07e-08	3.07e-08	3.07e-08	800.036	3.07e-08	466.195	168.551	0.361545	-1.46775	0.260922	0.630473	unchanged
pos_1998	Psychosine sulfate	3.07e-08	387.819	3.07e-08	3.07e-08	475.91	1361.63	106.78	3.07e-08	3406.63	1784.49	3.07e-08	387.819	3.07e-08	3.07e-08	475.91	1361.63	106.78	3.07e-08	3406.63	1784.49	10350.3	1802.9	5239.02	38612.2	441.983	631.359	587.246	3.07e-08	343.414	29688.9	10350.3	1802.9	5239.02	441.983	631.359	38612.2	343.414	29688.9	587.246	3.07e-08	752.326	8769.72	11.6568	3.5431	0.102266	0.884204	unchanged
pos_200	1-Kestose	3.07e-08	695.75	3.07e-08	10165.7	193.659	3.07e-08	3.07e-08	702.764	3.07e-08	171.271	3.07e-08	695.75	3.07e-08	10165.7	193.659	3.07e-08	3.07e-08	702.764	3.07e-08	171.271	61.5704	184.824	4.85426	3.07e-08	234.417	3.07e-08	186.833	1090.92	3.07e-08	3.11123	61.5704	184.824	4.85426	234.417	3.07e-08	3.07e-08	3.07e-08	3.11123	186.833	1090.92	1192.92	176.653	0.148085	-2.7555	0.338424	0.697994	unchanged
pos_2004	Pisumionoside	3.07e-08	107.966	3.07e-08	3.07e-08	124.253	38.3152	3.07e-08	3.07e-08	13.6677	64.8247	3.07e-08	107.966	3.07e-08	3.07e-08	124.253	38.3152	3.07e-08	3.07e-08	13.6677	64.8247	754.483	418.648	75.6415	15.8025	499.971	910.202	564.534	435.483	177.51	2375.52	754.483	418.648	75.6415	499.971	910.202	15.8025	177.51	2375.52	564.534	435.483	34.9027	622.78	17.8433	4.15731	0.0227813	1.0336	up
pos_2027	N(alpha)-Acetyl-L-2,4-diaminobutyrate	3.07e-08	214.706	3.07e-08	3.07e-08	5.30846	2.40346	20.4	3.07e-08	3.07e-08	3.07e-08	3.07e-08	214.706	3.07e-08	3.07e-08	5.30846	2.40346	20.4	3.07e-08	3.07e-08	3.07e-08	471.081	304.433	41.1331	684.993	3.07e-08	403.638	25.0985	3.07e-08	559.722	417.087	471.081	304.433	41.1331	3.07e-08	403.638	684.993	559.722	417.087	25.0985	3.07e-08	24.2818	290.719	11.9727	3.58167	0.0095501	1.28594	up
pos_2029	6-amino-5[N-methylformylamino]-1-methyluracil	115.527	3.07e-08	19.8274	966.418	199.364	166.085	1796.87	3.07e-08	3.07e-08	602.853	115.527	3.07e-08	19.8274	966.418	199.364	166.085	1796.87	3.07e-08	3.07e-08	602.853	7.88187	3.07e-08	3.07e-08	3.07e-08	843.058	1530.34	338.164	3.07e-08	3.07e-08	4329	7.88187	3.07e-08	3.07e-08	843.058	1530.34	3.07e-08	3.07e-08	4329	338.164	3.07e-08	386.694	704.844	1.82274	0.866111	0.512859	0.130271	unchanged
pos_203	N-Acetyl-b-glucosaminylamine	18.4013	242.903	581.235	56.9123	343.77	365.294	184.88	45.0754	69.2498	126.404	18.4013	242.903	581.235	56.9123	343.77	365.294	184.88	45.0754	69.2498	126.404	57.9619	11.3614	47.8869	3.07e-08	127.775	31.6963	461.926	566.882	336.188	41.4931	57.9619	11.3614	47.8869	127.775	31.6963	3.07e-08	336.188	41.4931	461.926	566.882	203.412	168.317	0.827467	-0.273227	0.692206	0.23676	unchanged
pos_2032	Pro Pro Lys Tyr	3.07e-08	70.3925	3.07e-08	3.07e-08	8277.57	137.498	102.266	3.07e-08	9.21439	3.07e-08	3.07e-08	70.3925	3.07e-08	3.07e-08	8277.57	137.498	102.266	3.07e-08	9.21439	3.07e-08	21599.3	1303.13	2291.22	483.951	708.495	331.541	2281.86	1688.88	103.24	13424.2	21599.3	1303.13	2291.22	708.495	331.541	483.951	103.24	13424.2	2281.86	1688.88	859.694	4421.58	5.14321	2.36267	0.168754	0.75185	unchanged
pos_2039	Isoquinoline N-oxide	3.07e-08	596.849	3.07e-08	3.22819	43.048	28.877	85.0846	3.07e-08	44.8795	13.122	3.07e-08	596.849	3.07e-08	3.22819	43.048	28.877	85.0846	3.07e-08	44.8795	13.122	472.914	39.8623	199.325	44.1042	3.6672	375.013	137.268	3.07e-08	421.387	173.756	472.914	39.8623	199.325	3.6672	375.013	44.1042	421.387	173.756	137.268	3.07e-08	81.5088	186.73	2.29091	1.19592	0.209198	0.567159	unchanged
pos_2041	Indoleacrylic acid	3.07e-08	2773.67	1.12076	47.5053	337.93	149.688	569.517	3.07e-08	370.516	206.343	3.07e-08	2773.67	1.12076	47.5053	337.93	149.688	569.517	3.07e-08	370.516	206.343	2190.76	280.603	1077.64	442.474	68.5049	1840.91	562.606	16.4582	2018.44	870.14	2190.76	280.603	1077.64	68.5049	1840.91	442.474	2018.44	870.14	562.606	16.4582	445.629	936.854	2.10232	1.07198	0.201418	0.575684	unchanged
pos_2042	norzolmitripan	3.07e-08	3985.55	3.07e-08	261.039	683.515	3.07e-08	3.07e-08	42.3221	19.7317	951.603	3.07e-08	3985.55	3.07e-08	261.039	683.515	3.07e-08	3.07e-08	42.3221	19.7317	951.603	5137.54	342.918	3.07e-08	5567.29	77.9722	1640.62	869.891	237.207	11298.1	457.011	5137.54	342.918	3.07e-08	77.9722	1640.62	5567.29	11298.1	457.011	869.891	237.207	594.376	2562.85	4.31184	2.1083	0.138916	0.681079	unchanged
pos_2043	Ethyl (S)-3-hydroxybutyrate glucoside	3.07e-08	3199.24	9.58868	0.00128915	770.813	545.824	946.113	3.07e-08	338.768	409.727	3.07e-08	3199.24	9.58868	0.00128915	770.813	545.824	946.113	3.07e-08	338.768	409.727	801.683	89.4541	5391.05	97.5934	84.9779	110.044	297.231	3.07e-08	429.102	509.213	801.683	89.4541	5391.05	84.9779	110.044	97.5934	429.102	509.213	297.231	3.07e-08	622.008	781.035	1.25567	0.328454	0.795329	0.095255	unchanged
pos_205	Neuraminic acid	3.07e-08	148.248	17.1161	3.07e-08	48.4201	90.8425	7.90975	11.1859	39.777	143.392	3.07e-08	148.248	17.1161	3.07e-08	48.4201	90.8425	7.90975	11.1859	39.777	143.392	42.8688	3.07e-08	3.07e-08	76.4775	160.589	3.07e-08	16.5992	29.4364	62.2362	3.07e-08	42.8688	3.07e-08	3.07e-08	160.589	3.07e-08	76.4775	62.2362	3.07e-08	16.5992	29.4364	50.6891	38.8207	0.765858	-0.384852	0.630529	0.49944	unchanged
pos_2053	Heptabarbital	3.07e-08	14.1197	628.85	16.5785	3.07e-08	371.88	5.98838	3.07e-08	3.07e-08	3.07e-08	3.07e-08	14.1197	628.85	16.5785	3.07e-08	371.88	5.98838	3.07e-08	3.07e-08	3.07e-08	3.07e-08	42.2382	3.07e-08	3.07e-08	3.07e-08	3.07e-08	466.681	471.535	3.07e-08	3.07e-08	3.07e-08	42.2382	3.07e-08	3.07e-08	3.07e-08	3.07e-08	3.07e-08	3.07e-08	466.681	471.535	103.742	98.0454	0.945092	-0.081474	0.951656	0.0288984	unchanged
pos_2055	Aminomethyl fluorescein	1861.78	22173.7	686.272	8153.98	10981.3	28.203	304.993	6791.35	2869.91	15942.4	1861.78	22173.7	686.272	8153.98	10981.3	28.203	304.993	6791.35	2869.91	15942.4	14249.2	245.028	3.07e-08	41508.6	5129.49	2890.59	9694.32	7670.48	31897.6	3.07e-08	14249.2	245.028	3.07e-08	5129.49	2890.59	41508.6	31897.6	3.07e-08	9694.32	7670.48	6979.38	11328.5	1.62314	0.698789	0.409646	0.403346	unchanged
pos_206	N-Acetylneuraminic acid	359.75	19039.4	364.286	431.479	2735.84	2174.87	601.021	893.348	1833.26	5143.27	359.75	19039.4	364.286	431.479	2735.84	2174.87	601.021	893.348	1833.26	5143.27	2793.85	995.534	176.521	6378.31	5679.95	1948.4	1324.83	956.9	4525.08	445.143	2793.85	995.534	176.521	5679.95	1948.4	6378.31	4525.08	445.143	1324.83	956.9	3357.66	2522.45	0.751254	-0.412628	0.674616	0.349168	unchanged
pos_2060	7-Methyl-2'-deoxyguanosine-3'-monophosphate	232.322	4668.42	75.2939	1519.79	2146.42	3.07e-08	3.07e-08	1304.45	384.726	3093.46	232.322	4668.42	75.2939	1519.79	2146.42	3.07e-08	3.07e-08	1304.45	384.726	3093.46	2979.53	3.51339	3.07e-08	8817.62	953.555	533.31	1993.79	1521.96	6825.29	3.07e-08	2979.53	3.51339	3.07e-08	953.555	533.31	8817.62	6825.29	3.07e-08	1993.79	1521.96	1342.49	2362.86	1.76006	0.815624	0.366004	0.442667	unchanged
pos_2061	Paraldehyde	686.534	622.058	812.23	1473.7	442.019	957.533	1116.15	519.056	1007.52	1455.48	686.534	622.058	812.23	1473.7	442.019	957.533	1116.15	519.056	1007.52	1455.48	174.542	251.534	588.999	125.031	622.63	157.772	1486.19	1116.52	656.23	138.124	174.542	251.534	588.999	622.63	157.772	125.031	656.23	138.124	1486.19	1116.52	909.228	531.757	0.584845	-0.773874	0.0589789	1.04963	unchanged
pos_2063	b-Dihydrotetrabenazine	1809.66	512.672	1370.34	2284.95	776.71	1595	2119.61	1273.4	2164.98	2727.36	1809.66	512.672	1370.34	2284.95	776.71	1595	2119.61	1273.4	2164.98	2727.36	241.405	615.864	1163.82	201.862	1101.82	275.092	940.15	1344.77	1069.31	281.031	241.405	615.864	1163.82	1101.82	275.092	201.862	1069.31	281.031	940.15	1344.77	1663.47	723.513	0.434943	-1.2011	0.00256884	1.45392	down
pos_2066	L-Pyridosine	13.2214	425.224	77.9374	122.845	131.165	157.534	162.295	26.1142	90.0042	251.83	13.2214	425.224	77.9374	122.845	131.165	157.534	162.295	26.1142	90.0042	251.83	163.767	60.2969	132.903	41.6141	13.9077	48.2569	430.158	107.079	319.829	231.56	163.767	60.2969	132.903	13.9077	48.2569	41.6141	319.829	231.56	430.158	107.079	145.817	154.937	1.06255	0.0875242	0.875194	0.0226813	unchanged
pos_2068	3-Butene-1,2-diol	127.354	136.242	219.474	384.874	81.2424	244.921	284.047	100.078	231.522	355.602	127.354	136.242	219.474	384.874	81.2424	244.921	284.047	100.078	231.522	355.602	6.7719	28.0227	87.2862	4.02305	97.7094	10.0811	424.216	291.753	166.191	3.48418	6.7719	28.0227	87.2862	97.7094	10.0811	4.02305	166.191	3.48418	424.216	291.753	216.536	111.954	0.517023	-0.9517	0.0810507	0.968711	unchanged
pos_2069	2,3-Butanediol glucoside	1360.57	1320.02	435.161	2168.04	1134.33	564.761	2019.21	1116.46	2029.19	1636.24	1360.57	1320.02	435.161	2168.04	1134.33	564.761	2019.21	1116.46	2029.19	1636.24	171.862	67.0047	1571.99	7.41447	1149.68	28.2594	682.018	524.962	81.8968	151.276	171.862	67.0047	1571.99	1149.68	28.2594	7.41447	81.8968	151.276	682.018	524.962	1378.4	443.636	0.321849	-1.63554	0.00177458	1.498	down
pos_207	19-Oxo-deoxycorticosterone	3.07e-08	288.578	3.07e-08	3.07e-08	3761.49	419.634	0.0368527	3.07e-08	3.07e-08	609.354	3.07e-08	288.578	3.07e-08	3.07e-08	3761.49	419.634	0.0368527	3.07e-08	3.07e-08	609.354	713.993	3549.05	594.877	844.135	3.07e-08	177.401	2553.65	870.858	6501.34	439.875	713.993	3549.05	594.877	3.07e-08	177.401	844.135	6501.34	439.875	2553.65	870.858	507.91	1624.52	3.19844	1.67737	0.154922	0.70598	unchanged
pos_2070	10,11-dihydro-20-dihydroxy-LTB4	3.07e-08	4578.77	3.07e-08	3.07e-08	4532.28	3.07e-08	3.07e-08	3.07e-08	3.07e-08	43.6127	3.07e-08	4578.77	3.07e-08	3.07e-08	4532.28	3.07e-08	3.07e-08	3.07e-08	3.07e-08	43.6127	5988.81	3.07e-08	3.07e-08	875.321	3.07e-08	23.7809	3708.85	3.07e-08	6301.02	3.07e-08	5988.81	3.07e-08	3.07e-08	3.07e-08	23.7809	875.321	6301.02	3.07e-08	3708.85	3.07e-08	915.466	1689.78	1.84581	0.884255	0.460888	0.390844	unchanged
pos_2075	Fluoromisonidazole	60471.1	20144.2	19327.6	31909.6	21990.5	17488.4	36343	33809.6	43171.4	29892.8	60471.1	20144.2	19327.6	31909.6	21990.5	17488.4	36343	33809.6	43171.4	29892.8	24247.3	33894.1	42744.2	28239.1	30849	40613.2	11567.9	14589.3	24134.5	39352.3	24247.3	33894.1	42744.2	30849	40613.2	28239.1	24134.5	39352.3	11567.9	14589.3	31454.8	29023.1	0.922691	-0.11608	0.655849	0.136593	unchanged
pos_2076	p-CHLOROPHENYLALANINE	19494.8	6435.51	6621.43	10051.8	7179.84	5740.52	12216.4	11300.7	14274.8	9658.72	19494.8	6435.51	6621.43	10051.8	7179.84	5740.52	12216.4	11300.7	14274.8	9658.72	7178.8	10666.5	13654.8	8999.15	10030.7	13650.3	3386.78	4535.65	7620.08	12414.4	7178.8	10666.5	13654.8	10030.7	13650.3	8999.15	7620.08	12414.4	3386.78	4535.65	10297.4	9213.72	0.894758	-0.160431	0.546496	0.212218	unchanged
pos_2077	2-Deoxy-scyllo-inosamine	5255.33	1569.27	1763.54	2481.26	1796.71	1496.4	3298.95	2921.54	3749.35	2388.52	5255.33	1569.27	1763.54	2481.26	1796.71	1496.4	3298.95	2921.54	3749.35	2388.52	1763.43	2729.16	3561.11	2176.96	2587.12	3568.83	786.388	1110.25	1839.89	3263.65	1763.43	2729.16	3561.11	2587.12	3568.83	2176.96	1839.89	3263.65	786.388	1110.25	2672.09	2338.68	0.875226	-0.192273	0.50115	0.241056	unchanged
pos_2079	11-Hydroxy-9-tridecenoic acid	3.07e-08	3.07e-08	3.07e-08	3.07e-08	565.83	3.07e-08	3.07e-08	3.07e-08	3.07e-08	322.729	3.07e-08	3.07e-08	3.07e-08	3.07e-08	565.83	3.07e-08	3.07e-08	3.07e-08	3.07e-08	322.729	665.922	243.441	3.07e-08	5491.61	3.07e-08	193.629	680.547	3.07e-08	1138.32	1875.74	665.922	243.441	3.07e-08	3.07e-08	193.629	5491.61	1138.32	1875.74	680.547	3.07e-08	88.8559	1028.92	11.5797	3.53352	0.111722	0.891505	unchanged
pos_2081	Phenoxymethyl	185.071	46.5581	56.1675	96.243	46.2169	50.6076	108.871	64.9979	119.957	79.2898	185.071	46.5581	56.1675	96.243	46.2169	50.6076	108.871	64.9979	119.957	79.2898	60.8071	88.3787	90.5367	62.0943	89.9408	115.809	29.1596	38.7325	54.5971	120.195	60.8071	88.3787	90.5367	89.9408	115.809	62.0943	54.5971	120.195	29.1596	38.7325	85.398	75.0251	0.878535	-0.186829	0.549503	0.278854	unchanged
pos_2085	Indoline	18.1378	20.5546	4.97871	3.99646	10.2962	3.23364	8.14029	5.46596	6.24452	4.23825	18.1378	20.5546	4.97871	3.99646	10.2962	3.23364	8.14029	5.46596	6.24452	4.23825	15.1408	19.4078	14.346	20.6182	11.3359	18.2334	19.6053	2.04055	54.9081	20.9572	15.1408	19.4078	14.346	11.3359	18.2334	20.6182	54.9081	20.9572	19.6053	2.04055	8.52865	19.6593	2.30509	1.20482	0.0356542	0.956897	unchanged
pos_2086	1-(1-(Tert-Butoxycarbonyl)piperidin-4-yl)azetidine-3-carboxylic acid	489.109	267.804	115.395	110.647	206.965	97.3359	276.518	398.841	184.574	124.92	489.109	267.804	115.395	110.647	206.965	97.3359	276.518	398.841	184.574	124.92	13.0242	14.1656	250.688	105.923	219.005	101.443	53.9882	60.2365	49.0458	52.3491	13.0242	14.1656	250.688	219.005	101.443	105.923	49.0458	52.3491	53.9882	60.2365	227.211	91.9868	0.404852	-1.30453	0.0148981	0.993627	unchanged
[truncated: 1,529 more rows]
