# Supplementary material for: Changes in oral, skin, and gut microbiota in children with atopic dermatitis: a case-control study
Source: Front Microbiol. 2024 Aug 15;15:1442126. doi: 10.3389/fmicb.2024.1442126 (PMC11358084; doi:10.3389/fmicb.2024.1442126)
Supplement: Supplementary file 1 [file Data_Sheet_1.ZIP › raw data/Metabolomic data /ND_vs_N_exp_filePCA.xlsx]

## Sheet: Sheet1
	ND4	ND6	ND2	ND8	ND10	ND1	ND7	ND9	ND3	ND5	ND11	ND13	ND16	ND15	ND14	ND17	ND18	ND20	ND12	ND19	N2	N5	N3	N4	N11	N12	N6	N9	N13	N15	N14	N7	N8	N18	N16	N19	N11	N17	N18	N20	N1	N6
neg_1	3.07371e-08	3.07371e-08	3.07371e-08	3.07371e-08	0.231488	3.07371e-08	3.07371e-08	3.07371e-08	3.07371e-08	3.07371e-08	3.07371e-08	3.07371e-08	3.07371e-08	3.07371e-08	3.07371e-08	3.07371e-08	3.07371e-08	0.231488	3.07371e-08	3.07371e-08	3.07371e-08	3.07371e-08	3.07371e-08	3.07371e-08	3.07371e-08	3.07371e-08	3.07371e-08	3.07371e-08	3.07371e-08	3.07371e-08	3.07371e-08	3.07371e-08	3.07371e-08	3.07371e-08	3.07371e-08	3.07371e-08	3.07371e-08	3.07371e-08	3.07371e-08	3.07371e-08	3.07371e-08	3.07371e-08
neg_100	54.64	34.5231	3.07371e-08	52.8609	72.7024	27.0936	4.38197	55.1972	63.4494	34.9291	27.0936	3.07371e-08	63.4494	54.64	34.9291	34.5231	52.8609	72.7024	4.38197	55.1972	3.07371e-08	3.07371e-08	3.07371e-08	3.07371e-08	82.8438	58.0978	3.07371e-08	41.096	72.2288	44.8096	3.07371e-08	58.0978	3.07371e-08	3.07371e-08	3.07371e-08	44.8096	82.8438	3.07371e-08	58.0978	41.096	72.2288	44.8096
neg_1000	3.15385	1.81137	10.1078	1.61943	18.1147	4.2114	3.07371e-08	3.07371e-08	3.07371e-08	1.59624	4.2114	10.1078	3.07371e-08	3.15385	1.59624	1.81137	1.61943	18.1147	3.07371e-08	3.07371e-08	3.07371e-08	3.07371e-08	3.07371e-08	3.07371e-08	3.36496	9.26559	3.07371e-08	5.00689	47.9602	3.98037	3.07371e-08	9.26559	3.07371e-08	3.07371e-08	3.07371e-08	3.98037	3.36496	3.07371e-08	9.26559	5.00689	47.9602	3.98037
neg_1001	12.104	9.76106	24.2766	12.5128	7.41609	10.5865	3.07371e-08	24.0197	6.43937	6.8641	10.5865	24.2766	6.43937	12.104	6.8641	9.76106	12.5128	7.41609	3.07371e-08	24.0197	3.07371e-08	3.07371e-08	6.74915	3.07371e-08	4.55707	5.79674	3.07371e-08	9.82335	3.07371e-08	4.15227	3.07371e-08	5.79674	3.07371e-08	3.07371e-08	6.74915	4.15227	4.55707	3.07371e-08	5.79674	9.82335	3.07371e-08	4.15227
neg_1002	3658.99	3.07371e-08	3.07371e-08	3.07371e-08	3.07371e-08	36.5828	32529.9	3.07371e-08	3.07371e-08	3.07371e-08	36.5828	3.07371e-08	3.07371e-08	3658.99	3.07371e-08	3.07371e-08	3.07371e-08	3.07371e-08	32529.9	3.07371e-08	3.07371e-08	3.07371e-08	3.07371e-08	3.07371e-08	3.07371e-08	3.07371e-08	3.07371e-08	3.07371e-08	3.07371e-08	3.07371e-08	3.07371e-08	3.07371e-08	3.07371e-08	3.07371e-08	3.07371e-08	3.07371e-08	3.07371e-08	3.07371e-08	3.07371e-08	3.07371e-08	3.07371e-08	3.07371e-08
neg_1004	3.07371e-08	3.07371e-08	8008.42	3.07371e-08	105.802	3.07371e-08	415.101	3.07371e-08	3.07371e-08	3.07371e-08	3.07371e-08	8008.42	3.07371e-08	3.07371e-08	3.07371e-08	3.07371e-08	3.07371e-08	105.802	415.101	3.07371e-08	3.07371e-08	3.07371e-08	3.07371e-08	3.07371e-08	320.353	3.07371e-08	3.07371e-08	3.07371e-08	8.84811	3.07371e-08	3.07371e-08	3.07371e-08	3.07371e-08	3.07371e-08	3.07371e-08	3.07371e-08	320.353	3.07371e-08	3.07371e-08	3.07371e-08	8.84811	3.07371e-08
neg_1006	3.07371e-08	3.07371e-08	3.07371e-08	3.07371e-08	3.07371e-08	3.07371e-08	6.78491	3.07371e-08	3.07371e-08	3.07371e-08	3.07371e-08	3.07371e-08	3.07371e-08	3.07371e-08	3.07371e-08	3.07371e-08	3.07371e-08	3.07371e-08	6.78491	3.07371e-08	1669	1933.08	1723.42	1491.17	3.07371e-08	3.07371e-08	2059.59	3.07371e-08	3.07371e-08	3.07371e-08	1491.17	3.07371e-08	1669	1933.08	1723.42	3.07371e-08	3.07371e-08	2059.59	3.07371e-08	3.07371e-08	3.07371e-08	3.07371e-08
neg_1009	3.07371e-08	3.07371e-08	3.07371e-08	3.07371e-08	3.07371e-08	3.07371e-08	3.07371e-08	3.07371e-08	3.07371e-08	3.07371e-08	3.07371e-08	3.07371e-08	3.07371e-08	3.07371e-08	3.07371e-08	3.07371e-08	3.07371e-08	3.07371e-08	3.07371e-08	3.07371e-08	1441	1785.18	1332.08	1041.79	3.07371e-08	3.07371e-08	1885.57	3.07371e-08	3.07371e-08	3.07371e-08	1041.79	3.07371e-08	1441	1785.18	1332.08	3.07371e-08	3.07371e-08	1885.57	3.07371e-08	3.07371e-08	3.07371e-08	3.07371e-08
neg_1010	9369.64	3.07371e-08	3.07371e-08	3.07371e-08	3.01132	36.6935	34296.8	3.07371e-08	3.07371e-08	3.07371e-08	36.6935	3.07371e-08	3.07371e-08	9369.64	3.07371e-08	3.07371e-08	3.07371e-08	3.01132	34296.8	3.07371e-08	3.07371e-08	3.07371e-08	3.07371e-08	3.07371e-08	3.07371e-08	3.07371e-08	3.07371e-08	3.07371e-08	3.07371e-08	3.07371e-08	3.07371e-08	3.07371e-08	3.07371e-08	3.07371e-08	3.07371e-08	3.07371e-08	3.07371e-08	3.07371e-08	3.07371e-08	3.07371e-08	3.07371e-08	3.07371e-08
neg_1011	347.134	196.719	1645.74	279.34	288.48	156.512	14.5589	208.039	279.975	218.878	156.512	1645.74	279.975	347.134	218.878	196.719	279.34	288.48	14.5589	208.039	128.452	250.535	368.307	225.967	301.432	206.178	150.551	212.759	333.474	432.368	225.967	206.178	128.452	250.535	368.307	432.368	301.432	150.551	206.178	212.759	333.474	432.368
neg_1014	33.8342	31.9452	120.641	36.1917	70.5587	34.3163	9.48118	30.881	38.819	17.5057	34.3163	120.641	38.819	33.8342	17.5057	31.9452	36.1917	70.5587	9.48118	30.881	3.07371e-08	3.07371e-08	3.07371e-08	3.07371e-08	26.319	48.4953	3.07371e-08	30.4296	39.3464	28.7739	3.07371e-08	48.4953	3.07371e-08	3.07371e-08	3.07371e-08	28.7739	26.319	3.07371e-08	48.4953	30.4296	39.3464	28.7739
neg_1015	1.00624	3.07371e-08	20096.8	0.420676	164.582	3.07371e-08	426.415	3.07371e-08	3.07371e-08	334.53	3.07371e-08	20096.8	3.07371e-08	1.00624	334.53	3.07371e-08	0.420676	164.582	426.415	3.07371e-08	3.07371e-08	3.07371e-08	333.549	367.602	333.874	3.07371e-08	683.239	840.042	2.4687	3.07371e-08	367.602	3.07371e-08	3.07371e-08	3.07371e-08	333.549	3.07371e-08	333.874	683.239	3.07371e-08	840.042	2.4687	3.07371e-08
neg_1016	11.8381	11.6038	9.63036	37.2558	36.0776	23.8675	221.832	7.49824	17.1206	33.9727	23.8675	9.63036	17.1206	11.8381	33.9727	11.6038	37.2558	36.0776	221.832	7.49824	3.07371e-08	3.07371e-08	3.07371e-08	3.07371e-08	12.5222	5.89791	3.07371e-08	19.8073	30.064	13.2529	3.07371e-08	5.89791	3.07371e-08	3.07371e-08	3.07371e-08	13.2529	12.5222	3.07371e-08	5.89791	19.8073	30.064	13.2529
neg_1022	3.07371e-08	3.07371e-08	3.07371e-08	3.07371e-08	3.07371e-08	3.07371e-08	3.07371e-08	3.07371e-08	3.07371e-08	3.07371e-08	3.07371e-08	3.07371e-08	3.07371e-08	3.07371e-08	3.07371e-08	3.07371e-08	3.07371e-08	3.07371e-08	3.07371e-08	3.07371e-08	3.07371e-08	3.07371e-08	3.07371e-08	3.07371e-08	1055.97	3.07371e-08	26577.8	3.07371e-08	3.07371e-08	458.02	3.07371e-08	3.07371e-08	3.07371e-08	3.07371e-08	3.07371e-08	458.02	1055.97	26577.8	3.07371e-08	3.07371e-08	3.07371e-08	458.02
neg_1028	3.07371e-08	3.07371e-08	3.07371e-08	3.07371e-08	0.00445317	3.07371e-08	3.07371e-08	3.07371e-08	3.07371e-08	3.07371e-08	3.07371e-08	3.07371e-08	3.07371e-08	3.07371e-08	3.07371e-08	3.07371e-08	3.07371e-08	0.00445317	3.07371e-08	3.07371e-08	2148.99	2604.5	2427.52	2163.32	3.07371e-08	3.07371e-08	2596.38	3.07371e-08	3.07371e-08	3.07371e-08	2163.32	3.07371e-08	2148.99	2604.5	2427.52	3.07371e-08	3.07371e-08	2596.38	3.07371e-08	3.07371e-08	3.07371e-08	3.07371e-08
neg_1029	3.07371e-08	3.07371e-08	36.57	3.07371e-08	3.07371e-08	3.07371e-08	3.07371e-08	3.07371e-08	3.07371e-08	3.07371e-08	3.07371e-08	36.57	3.07371e-08	3.07371e-08	3.07371e-08	3.07371e-08	3.07371e-08	3.07371e-08	3.07371e-08	3.07371e-08	99.6368	114.839	129.084	142.525	3.07371e-08	3.07371e-08	98.352	3.07371e-08	3.07371e-08	3.07371e-08	142.525	3.07371e-08	99.6368	114.839	129.084	3.07371e-08	3.07371e-08	98.352	3.07371e-08	3.07371e-08	3.07371e-08	3.07371e-08
neg_1031	3.07371e-08	3.07371e-08	3.07371e-08	3.07371e-08	3.07371e-08	3.07371e-08	3.07371e-08	3.07371e-08	3.07371e-08	3.07371e-08	3.07371e-08	3.07371e-08	3.07371e-08	3.07371e-08	3.07371e-08	3.07371e-08	3.07371e-08	3.07371e-08	3.07371e-08	3.07371e-08	274.86	155.669	360.009	311.536	3.11278	3.07371e-08	282.35	3.07371e-08	28.2448	3.07371e-08	311.536	3.07371e-08	274.86	155.669	360.009	3.07371e-08	3.11278	282.35	3.07371e-08	3.07371e-08	28.2448	3.07371e-08
neg_1034	34.2442	200.514	161.781	280.782	612.232	40.1551	10709.9	27.1532	369.011	32.6866	40.1551	161.781	369.011	34.2442	32.6866	200.514	280.782	612.232	10709.9	27.1532	3.07371e-08	9383.99	3.07371e-08	61.0015	3.07371e-08	236.241	3.07371e-08	5.41618	7.50132	2.01212	61.0015	236.241	3.07371e-08	9383.99	3.07371e-08	2.01212	3.07371e-08	3.07371e-08	236.241	5.41618	7.50132	2.01212
neg_1035	3.07371e-08	3.07371e-08	3.07371e-08	13.2326	35.9357	3.07371e-08	861.681	3.07371e-08	19.2111	3.07371e-08	3.07371e-08	3.07371e-08	19.2111	3.07371e-08	3.07371e-08	3.07371e-08	13.2326	35.9357	861.681	3.07371e-08	3.07371e-08	760.301	3.07371e-08	3.07371e-08	3.07371e-08	13.3318	3.07371e-08	3.07371e-08	3.07371e-08	3.07371e-08	3.07371e-08	13.3318	3.07371e-08	760.301	3.07371e-08	3.07371e-08	3.07371e-08	3.07371e-08	13.3318	3.07371e-08	3.07371e-08	3.07371e-08
neg_1036	3.07371e-08	3.07371e-08	3.07371e-08	1.4635	3.48551	3.07371e-08	163.695	3.07371e-08	3.07371e-08	3.07371e-08	3.07371e-08	3.07371e-08	3.07371e-08	3.07371e-08	3.07371e-08	3.07371e-08	1.4635	3.48551	163.695	3.07371e-08	3.07371e-08	71.8142	3.07371e-08	3.07371e-08	3.07371e-08	3.07371e-08	3.07371e-08	3.07371e-08	3.07371e-08	3.07371e-08	3.07371e-08	3.07371e-08	3.07371e-08	71.8142	3.07371e-08	3.07371e-08	3.07371e-08	3.07371e-08	3.07371e-08	3.07371e-08	3.07371e-08	3.07371e-08
neg_104	950.485	728.695	81.2289	876.828	1316.44	918.054	123.281	924.418	1048.7	616.257	918.054	81.2289	1048.7	950.485	616.257	728.695	876.828	1316.44	123.281	924.418	3.07371e-08	3.07371e-08	3.07371e-08	3.07371e-08	1282.25	1031.34	3.07371e-08	727.614	1292.52	852.333	3.07371e-08	1031.34	3.07371e-08	3.07371e-08	3.07371e-08	852.333	1282.25	3.07371e-08	1031.34	727.614	1292.52	852.333
neg_1040	3.07371e-08	3.07371e-08	3.07371e-08	5.85528	3.07371e-08	3.07371e-08	7028.77	3.07371e-08	3.07371e-08	3.07371e-08	3.07371e-08	3.07371e-08	3.07371e-08	3.07371e-08	3.07371e-08	3.07371e-08	5.85528	3.07371e-08	7028.77	3.07371e-08	3.07371e-08	3.07371e-08	3.07371e-08	3.07371e-08	3.07371e-08	3.07371e-08	3.07371e-08	3.07371e-08	4.20583	3.61168	3.07371e-08	3.07371e-08	3.07371e-08	3.07371e-08	3.07371e-08	3.61168	3.07371e-08	3.07371e-08	3.07371e-08	3.07371e-08	4.20583	3.61168
neg_1041	3.07371e-08	3.07371e-08	3.07371e-08	3.07371e-08	3.07371e-08	3.07371e-08	3.07371e-08	3.07371e-08	3.07371e-08	3.07371e-08	3.07371e-08	3.07371e-08	3.07371e-08	3.07371e-08	3.07371e-08	3.07371e-08	3.07371e-08	3.07371e-08	3.07371e-08	3.07371e-08	3.07371e-08	3.07371e-08	3.07371e-08	15.6507	588.511	3.07371e-08	188.528	3.07371e-08	3.07371e-08	260.737	15.6507	3.07371e-08	3.07371e-08	3.07371e-08	3.07371e-08	260.737	588.511	188.528	3.07371e-08	3.07371e-08	3.07371e-08	260.737
neg_1043	3.07371e-08	3.07371e-08	3.07371e-08	3.07371e-08	3.07371e-08	3.07371e-08	3.07371e-08	3.07371e-08	3.07371e-08	3.07371e-08	3.07371e-08	3.07371e-08	3.07371e-08	3.07371e-08	3.07371e-08	3.07371e-08	3.07371e-08	3.07371e-08	3.07371e-08	3.07371e-08	2148.24	2990.48	2550.45	2161.71	3.07371e-08	3.07371e-08	2839.5	3.07371e-08	3.07371e-08	3.07371e-08	2161.71	3.07371e-08	2148.24	2990.48	2550.45	3.07371e-08	3.07371e-08	2839.5	3.07371e-08	3.07371e-08	3.07371e-08	3.07371e-08
neg_1044	259.565	339.588	3216.72	562.631	233.7	258.162	881.244	135.508	541.637	359.617	258.162	3216.72	541.637	259.565	359.617	339.588	562.631	233.7	881.244	135.508	3.07371e-08	189.424	177.426	105.445	280.015	137.873	3.07371e-08	272.591	286.525	113.604	105.445	137.873	3.07371e-08	189.424	177.426	113.604	280.015	3.07371e-08	137.873	272.591	286.525	113.604
neg_1046	5.70583	12.2511	29.8071	54.9438	119.057	4.01311	102.066	7.524	8.05901	6.07394	4.01311	29.8071	8.05901	5.70583	6.07394	12.2511	54.9438	119.057	102.066	7.524	3.07371e-08	3.07371e-08	3.07371e-08	3.07371e-08	1.18291	11.1907	3.07371e-08	22.5325	5.93846	1.156	3.07371e-08	11.1907	3.07371e-08	3.07371e-08	3.07371e-08	1.156	1.18291	3.07371e-08	11.1907	22.5325	5.93846	1.156
neg_1048	3.07371e-08	3.07371e-08	3.07371e-08	3.07371e-08	3.07371e-08	3.07371e-08	3.07371e-08	3.07371e-08	3.07371e-08	3.07371e-08	3.07371e-08	3.07371e-08	3.07371e-08	3.07371e-08	3.07371e-08	3.07371e-08	3.07371e-08	3.07371e-08	3.07371e-08	3.07371e-08	3140.88	3098.59	3656.89	3154.74	3.07371e-08	3.07371e-08	3520.16	3.07371e-08	3.07371e-08	3.07371e-08	3154.74	3.07371e-08	3140.88	3098.59	3656.89	3.07371e-08	3.07371e-08	3520.16	3.07371e-08	3.07371e-08	3.07371e-08	3.07371e-08
neg_1049	1.49497	3.07371e-08	0.467707	0.312691	3.05359	0.610571	0.956869	0.222355	0.964817	3.07371e-08	0.610571	0.467707	0.964817	1.49497	3.07371e-08	3.07371e-08	0.312691	3.05359	0.956869	0.222355	3.07371e-08	3.07371e-08	3.07371e-08	0.269333	0.672409	3.07371e-08	3.07371e-08	0.323439	1.26591	0.380283	0.269333	3.07371e-08	3.07371e-08	3.07371e-08	3.07371e-08	0.380283	0.672409	3.07371e-08	3.07371e-08	0.323439	1.26591	0.380283
neg_105	3.07371e-08	3.07371e-08	3.07371e-08	3.07371e-08	3.07371e-08	3.07371e-08	3.07371e-08	3.07371e-08	3.07371e-08	3.07371e-08	3.07371e-08	3.07371e-08	3.07371e-08	3.07371e-08	3.07371e-08	3.07371e-08	3.07371e-08	3.07371e-08	3.07371e-08	3.07371e-08	3.07371e-08	3.07371e-08	1.66334	3.07371e-08	3.07371e-08	3.07371e-08	3.07371e-08	3.07371e-08	3.07371e-08	3.07371e-08	3.07371e-08	3.07371e-08	3.07371e-08	3.07371e-08	1.66334	3.07371e-08	3.07371e-08	3.07371e-08	3.07371e-08	3.07371e-08	3.07371e-08	3.07371e-08
neg_1050	3.07371e-08	3.07371e-08	3.07371e-08	3.07371e-08	3.07371e-08	3.07371e-08	3.07371e-08	3.07371e-08	3.07371e-08	3.07371e-08	3.07371e-08	3.07371e-08	3.07371e-08	3.07371e-08	3.07371e-08	3.07371e-08	3.07371e-08	3.07371e-08	3.07371e-08	3.07371e-08	3.07371e-08	3.07371e-08	3.07371e-08	3.07371e-08	3.07371e-08	3.07371e-08	3.07371e-08	3.07371e-08	3.07371e-08	3.07371e-08	3.07371e-08	3.07371e-08	3.07371e-08	3.07371e-08	3.07371e-08	3.07371e-08	3.07371e-08	3.07371e-08	3.07371e-08	3.07371e-08	3.07371e-08	3.07371e-08
neg_1051	3.07371e-08	3.07371e-08	3.07371e-08	3.07371e-08	3.07371e-08	3.07371e-08	3.07371e-08	3.07371e-08	3.07371e-08	3.07371e-08	3.07371e-08	3.07371e-08	3.07371e-08	3.07371e-08	3.07371e-08	3.07371e-08	3.07371e-08	3.07371e-08	3.07371e-08	3.07371e-08	3.07371e-08	3.07371e-08	3.07371e-08	3.07371e-08	3.07371e-08	3.07371e-08	3.07371e-08	3.07371e-08	3.07371e-08	3.07371e-08	3.07371e-08	3.07371e-08	3.07371e-08	3.07371e-08	3.07371e-08	3.07371e-08	3.07371e-08	3.07371e-08	3.07371e-08	3.07371e-08	3.07371e-08	3.07371e-08
neg_1052	140.561	137.031	318.665	167.337	222.797	142.516	242.007	138.329	163.669	106.824	142.516	318.665	163.669	140.561	106.824	137.031	167.337	222.797	242.007	138.329	34.1519	75.583	120.852	123.544	164.256	152.285	18.6961	188.751	187.814	137.518	123.544	152.285	34.1519	75.583	120.852	137.518	164.256	18.6961	152.285	188.751	187.814	137.518
neg_1054	2.48144	3.07371e-08	8780.27	4.1502	30.277	3.07371e-08	97.8814	3.07371e-08	3.07371e-08	492.264	3.07371e-08	8780.27	3.07371e-08	2.48144	492.264	3.07371e-08	4.1502	30.277	97.8814	3.07371e-08	3.07371e-08	3.54424	510.058	504.352	90.9085	3.07371e-08	1220.64	1207.96	3.07371e-08	3.07371e-08	504.352	3.07371e-08	3.07371e-08	3.54424	510.058	3.07371e-08	90.9085	1220.64	3.07371e-08	1207.96	3.07371e-08	3.07371e-08
neg_1058	17.7513	9.05384	143.273	3.65193	5.95667	8.86533	34.1795	30.8647	25.101	0.968371	8.86533	143.273	25.101	17.7513	0.968371	9.05384	3.65193	5.95667	34.1795	30.8647	157.889	1403.57	1514.19	1281.16	26.5311	5.34407	204.994	9.36907	93.0871	7.72622	1281.16	5.34407	157.889	1403.57	1514.19	7.72622	26.5311	204.994	5.34407	9.36907	93.0871	7.72622
neg_1059	3.07371e-08	3.07371e-08	3.07371e-08	3.07371e-08	3.07371e-08	3.07371e-08	3.07371e-08	3.07371e-08	3.07371e-08	3.07371e-08	3.07371e-08	3.07371e-08	3.07371e-08	3.07371e-08	3.07371e-08	3.07371e-08	3.07371e-08	3.07371e-08	3.07371e-08	3.07371e-08	1310.52	1536.41	1479.04	1328.74	3.07371e-08	3.07371e-08	1673.51	3.07371e-08	3.07371e-08	3.07371e-08	1328.74	3.07371e-08	1310.52	1536.41	1479.04	3.07371e-08	3.07371e-08	1673.51	3.07371e-08	3.07371e-08	3.07371e-08	3.07371e-08
neg_106	3.07371e-08	3.07371e-08	3.07371e-08	3.07371e-08	3.07371e-08	3.07371e-08	3.07371e-08	3.07371e-08	3.07371e-08	3.07371e-08	3.07371e-08	3.07371e-08	3.07371e-08	3.07371e-08	3.07371e-08	3.07371e-08	3.07371e-08	3.07371e-08	3.07371e-08	3.07371e-08	3.07371e-08	3.07371e-08	3.07371e-08	2.71821	3.07371e-08	3.07371e-08	3.07371e-08	3.07371e-08	3.07371e-08	3.07371e-08	2.71821	3.07371e-08	3.07371e-08	3.07371e-08	3.07371e-08	3.07371e-08	3.07371e-08	3.07371e-08	3.07371e-08	3.07371e-08	3.07371e-08	3.07371e-08
neg_1061	3.07371e-08	3.07371e-08	3.07371e-08	3.07371e-08	3.07371e-08	3.07371e-08	3.07371e-08	3.07371e-08	3.07371e-08	3.07371e-08	3.07371e-08	3.07371e-08	3.07371e-08	3.07371e-08	3.07371e-08	3.07371e-08	3.07371e-08	3.07371e-08	3.07371e-08	3.07371e-08	23.6903	131.444	101.194	89.1953	0.978184	3.07371e-08	15.828	3.07371e-08	5.73667	3.07371e-08	89.1953	3.07371e-08	23.6903	131.444	101.194	3.07371e-08	0.978184	15.828	3.07371e-08	3.07371e-08	5.73667	3.07371e-08
neg_1062	3.07371e-08	3.07371e-08	3.07371e-08	3.07371e-08	3.07371e-08	3.07371e-08	3.07371e-08	3.07371e-08	3.07371e-08	3.07371e-08	3.07371e-08	3.07371e-08	3.07371e-08	3.07371e-08	3.07371e-08	3.07371e-08	3.07371e-08	3.07371e-08	3.07371e-08	3.07371e-08	1045.06	1246.36	1252.27	1142.36	3.07371e-08	3.07371e-08	1329.57	3.07371e-08	3.07371e-08	3.07371e-08	1142.36	3.07371e-08	1045.06	1246.36	1252.27	3.07371e-08	3.07371e-08	1329.57	3.07371e-08	3.07371e-08	3.07371e-08	3.07371e-08
neg_1067	494.323	223.441	1277.92	409.421	412.78	233.832	59.0396	322.169	348.514	287.566	233.832	1277.92	348.514	494.323	287.566	223.441	409.421	412.78	59.0396	322.169	155.893	287.465	472.15	299.773	416.041	350.571	170.847	295.36	427.941	637.429	299.773	350.571	155.893	287.465	472.15	637.429	416.041	170.847	350.571	295.36	427.941	637.429
neg_1068	14.6297	10.034	25.8097	3.07371e-08	12.6885	3.40397	24.1068	5.15007	3.07371e-08	3.07371e-08	3.40397	25.8097	3.07371e-08	14.6297	3.07371e-08	10.034	3.07371e-08	12.6885	24.1068	5.15007	24.8128	3.428	3.07371e-08	3.07371e-08	3.07371e-08	57.7952	3.07371e-08	3.07371e-08	5.01654	818.506	3.07371e-08	57.7952	24.8128	3.428	3.07371e-08	818.506	3.07371e-08	3.07371e-08	57.7952	3.07371e-08	5.01654	818.506
neg_107	111.268	75.3463	3.07371e-08	102.162	173.767	104.375	3.07371e-08	123.15	117.4	82.8701	104.375	3.07371e-08	117.4	111.268	82.8701	75.3463	102.162	173.767	3.07371e-08	123.15	3.07371e-08	3.07371e-08	3.07371e-08	3.07371e-08	169.356	125.452	3.07371e-08	62.5461	159.785	142.264	3.07371e-08	125.452	3.07371e-08	3.07371e-08	3.07371e-08	142.264	169.356	3.07371e-08	125.452	62.5461	159.785	142.264
neg_1070	3.25462	3.07371e-08	36.2063	3.07371e-08	6.05328	3.07371e-08	26.0529	3.07371e-08	3.07371e-08	3.25574	3.07371e-08	36.2063	3.07371e-08	3.25462	3.25574	3.07371e-08	3.07371e-08	6.05328	26.0529	3.07371e-08	3.07371e-08	71.4158	32.544	8.24109	6.30783	3.07371e-08	3.07371e-08	1.99199	1.59818	0.788419	8.24109	3.07371e-08	3.07371e-08	71.4158	32.544	0.788419	6.30783	3.07371e-08	3.07371e-08	1.99199	1.59818	0.788419
neg_1071	7.9415	26.6025	8.30925	82.6939	15.3301	51.9874	34.5846	55.6876	16.2482	34.2124	51.9874	8.30925	16.2482	7.9415	34.2124	26.6025	82.6939	15.3301	34.5846	55.6876	2.52802	1.12717	2.21356	1.49094	29.0708	27.9121	22.3868	79.2677	66.6377	31.7708	1.49094	27.9121	2.52802	1.12717	2.21356	31.7708	29.0708	22.3868	27.9121	79.2677	66.6377	31.7708
neg_1073	6.88444	11.2664	21.8433	13.7288	10.944	19.371	3.03629	17.9247	11.2772	12.0366	19.371	21.8433	11.2772	6.88444	12.0366	11.2664	13.7288	10.944	3.03629	17.9247	3.07371e-08	3.07371e-08	3.07371e-08	3.07371e-08	11.0635	6.54046	3.07371e-08	22.488	9.39477	4.74006	3.07371e-08	6.54046	3.07371e-08	3.07371e-08	3.07371e-08	4.74006	11.0635	3.07371e-08	6.54046	22.488	9.39477	4.74006
neg_1074	7665.3	3.07371e-08	3.07371e-08	3.07371e-08	216.286	84.4434	63668.8	3.07371e-08	3.07371e-08	3.21543	84.4434	3.07371e-08	3.07371e-08	7665.3	3.21543	3.07371e-08	3.07371e-08	216.286	63668.8	3.07371e-08	85.1435	3.07371e-08	3.07371e-08	3.07371e-08	3.07371e-08	3.07371e-08	3.07371e-08	3.07371e-08	3.07371e-08	176.478	3.07371e-08	3.07371e-08	85.1435	3.07371e-08	3.07371e-08	176.478	3.07371e-08	3.07371e-08	3.07371e-08	3.07371e-08	3.07371e-08	176.478
neg_1076	119.604	59.987	120.705	41.8996	50.206	64.8869	81.3018	186.701	54.3526	23.6308	64.8869	120.705	54.3526	119.604	23.6308	59.987	41.8996	50.206	81.3018	186.701	3.07371e-08	47.3258	75.305	35.8488	203.7	57.4871	3.07371e-08	74.4683	111.781	56.0925	35.8488	57.4871	3.07371e-08	47.3258	75.305	56.0925	203.7	3.07371e-08	57.4871	74.4683	111.781	56.0925
neg_1077	6.92147	1.97501	3.07371e-08	3.07371e-08	3.07371e-08	1.60887	1.79449	7.12291	1.81461	3.07371e-08	1.60887	3.07371e-08	1.81461	6.92147	3.07371e-08	1.97501	3.07371e-08	3.07371e-08	1.79449	7.12291	3.07371e-08	3.07371e-08	3.07371e-08	3.07371e-08	12.128	1.89061	3.07371e-08	1.06784	6.94598	1.04465	3.07371e-08	1.89061	3.07371e-08	3.07371e-08	3.07371e-08	1.04465	12.128	3.07371e-08	1.89061	1.06784	6.94598	1.04465
neg_1078	305.33	179.6	312.616	113.023	146.447	174.323	242.699	462.454	144.807	70.8758	174.323	312.616	144.807	305.33	70.8758	179.6	113.023	146.447	242.699	462.454	3.07371e-08	116.381	204.829	99.2229	514.958	155.813	3.07371e-08	197.187	288.916	161.995	99.2229	155.813	3.07371e-08	116.381	204.829	161.995	514.958	3.07371e-08	155.813	197.187	288.916	161.995
neg_1080	45.7172	3.07371e-08	3.07371e-08	3.07371e-08	3.07371e-08	6.40557	3.07371e-08	74.8912	3.07371e-08	3.07371e-08	6.40557	3.07371e-08	3.07371e-08	45.7172	3.07371e-08	3.07371e-08	3.07371e-08	3.07371e-08	3.07371e-08	74.8912	3.07371e-08	3.07371e-08	3.07371e-08	3.07371e-08	78.0642	2.01037	1.30881	3.07371e-08	28.5626	6.58878	3.07371e-08	2.01037	3.07371e-08	3.07371e-08	3.07371e-08	6.58878	78.0642	1.30881	2.01037	3.07371e-08	28.5626	6.58878
neg_1081	22.7988	3.07371e-08	44456.7	3.07371e-08	463.725	3.07371e-08	229.604	3.07371e-08	92.6752	3.07371e-08	3.07371e-08	44456.7	92.6752	22.7988	3.07371e-08	3.07371e-08	3.07371e-08	463.725	229.604	3.07371e-08	3.07371e-08	3.07371e-08	14.258	3.07371e-08	1673.51	23.8962	3.07371e-08	3.07371e-08	33.2542	8.66894	3.07371e-08	23.8962	3.07371e-08	3.07371e-08	14.258	8.66894	1673.51	3.07371e-08	23.8962	3.07371e-08	33.2542	8.66894
neg_1082	5.21064	10.6784	116.527	1.2603	24.5439	18.9992	25.5869	10.019	3.07371e-08	3.07371e-08	18.9992	116.527	3.07371e-08	5.21064	3.07371e-08	10.6784	1.2603	24.5439	25.5869	10.019	23.4083	5.32966	3.07371e-08	3.07371e-08	2.42293	9.04228	3.07371e-08	3.07371e-08	14.4573	29.1826	3.07371e-08	9.04228	23.4083	5.32966	3.07371e-08	29.1826	2.42293	3.07371e-08	9.04228	3.07371e-08	14.4573	29.1826
neg_1084	3.07371e-08	3.07371e-08	8086.9	3.07371e-08	3.07371e-08	3.07371e-08	3.07371e-08	3.07371e-08	3.07371e-08	3.07371e-08	3.07371e-08	8086.9	3.07371e-08	3.07371e-08	3.07371e-08	3.07371e-08	3.07371e-08	3.07371e-08	3.07371e-08	3.07371e-08	3.07371e-08	3.07371e-08	3.07371e-08	3.07371e-08	188.782	3.07371e-08	3.07371e-08	3.07371e-08	3.07371e-08	3.07371e-08	3.07371e-08	3.07371e-08	3.07371e-08	3.07371e-08	3.07371e-08	3.07371e-08	188.782	3.07371e-08	3.07371e-08	3.07371e-08	3.07371e-08	3.07371e-08
neg_1085	15.0917	19.1751	26.0533	12.689	29.4389	23.8339	12.4869	15.2965	19.1216	6.36446	23.8339	26.0533	19.1216	15.0917	6.36446	19.1751	12.689	29.4389	12.4869	15.2965	3.07371e-08	3.07371e-08	3.07371e-08	3.07371e-08	11.2783	21.7413	3.07371e-08	25.8023	9.31034	17.7996	3.07371e-08	21.7413	3.07371e-08	3.07371e-08	3.07371e-08	17.7996	11.2783	3.07371e-08	21.7413	25.8023	9.31034	17.7996
neg_1086	3.07371e-08	3.07371e-08	3.07371e-08	3.07371e-08	3.07371e-08	3.07371e-08	3.07371e-08	3.07371e-08	3.07371e-08	3.07371e-08	3.07371e-08	3.07371e-08	3.07371e-08	3.07371e-08	3.07371e-08	3.07371e-08	3.07371e-08	3.07371e-08	3.07371e-08	3.07371e-08	3.07371e-08	3.07371e-08	3.07371e-08	3.07371e-08	3.07371e-08	3.07371e-08	3.07371e-08	3.07371e-08	3.07371e-08	3.07371e-08	3.07371e-08	3.07371e-08	3.07371e-08	3.07371e-08	3.07371e-08	3.07371e-08	3.07371e-08	3.07371e-08	3.07371e-08	3.07371e-08	3.07371e-08	3.07371e-08
neg_1087	58.2636	39.2697	55.5289	37.6011	65.5768	47.7611	3.07371e-08	38.6641	47.2932	37.0699	47.7611	55.5289	47.2932	58.2636	37.0699	39.2697	37.6011	65.5768	3.07371e-08	38.6641	3.07371e-08	3.07371e-08	3.07371e-08	3.07371e-08	61.6332	49.6802	3.07371e-08	26.8124	59.25	27.5549	3.07371e-08	49.6802	3.07371e-08	3.07371e-08	3.07371e-08	27.5549	61.6332	3.07371e-08	49.6802	26.8124	59.25	27.5549
neg_1088	53.1018	32.1949	825.088	39.8002	55.2133	31.3722	0.125844	38.2522	36.7787	57.0044	31.3722	825.088	36.7787	53.1018	57.0044	32.1949	39.8002	55.2133	0.125844	38.2522	3.07371e-08	3.07371e-08	22.4886	30.4848	54.5449	36.8374	45.0068	81.6356	57.1911	23.221	30.4848	36.8374	3.07371e-08	3.07371e-08	22.4886	23.221	54.5449	45.0068	36.8374	81.6356	57.1911	23.221
neg_1089	3.07371e-08	3.07371e-08	18.2975	3.07371e-08	3.07371e-08	3.07371e-08	3.07371e-08	3.07371e-08	3.07371e-08	3.07371e-08	3.07371e-08	18.2975	3.07371e-08	3.07371e-08	3.07371e-08	3.07371e-08	3.07371e-08	3.07371e-08	3.07371e-08	3.07371e-08	28.0045	241.599	220.287	198.117	3.07371e-08	3.07371e-08	60.8393	3.07371e-08	3.07371e-08	3.07371e-08	198.117	3.07371e-08	28.0045	241.599	220.287	3.07371e-08	3.07371e-08	60.8393	3.07371e-08	3.07371e-08	3.07371e-08	3.07371e-08
neg_1090	27.0378	39.6463	42.7812	22.7223	31.3018	18.0128	30.9772	19.5383	36.7444	26.2717	18.0128	42.7812	36.7444	27.0378	26.2717	39.6463	22.7223	31.3018	30.9772	19.5383	3.07371e-08	3.07371e-08	3.07371e-08	3.07371e-08	19.1294	20.1939	3.07371e-08	22.5093	18.8888	11.7785	3.07371e-08	20.1939	3.07371e-08	3.07371e-08	3.07371e-08	11.7785	19.1294	3.07371e-08	20.1939	22.5093	18.8888	11.7785
neg_1092	6754.17	3.07371e-08	3.07371e-08	3.07371e-08	55.6812	158.528	54775	2.43857	3.07371e-08	3.09052	158.528	3.07371e-08	3.07371e-08	6754.17	3.09052	3.07371e-08	3.07371e-08	55.6812	54775	2.43857	3.07371e-08	3.07371e-08	3.07371e-08	3.07371e-08	3.07371e-08	3.07371e-08	3.07371e-08	3.07371e-08	3.07371e-08	3.07371e-08	3.07371e-08	3.07371e-08	3.07371e-08	3.07371e-08	3.07371e-08	3.07371e-08	3.07371e-08	3.07371e-08	3.07371e-08	3.07371e-08	3.07371e-08	3.07371e-08
neg_1095	3.07371e-08	3.07371e-08	3.07371e-08	3.07371e-08	3.07371e-08	3.07371e-08	3.07371e-08	3.07371e-08	3.07371e-08	3.07371e-08	3.07371e-08	3.07371e-08	3.07371e-08	3.07371e-08	3.07371e-08	3.07371e-08	3.07371e-08	3.07371e-08	3.07371e-08	3.07371e-08	3.07371e-08	3.07371e-08	3.07371e-08	3.07371e-08	3.07371e-08	3.07371e-08	3.07371e-08	3.07371e-08	3.07371e-08	3.07371e-08	3.07371e-08	3.07371e-08	3.07371e-08	3.07371e-08	3.07371e-08	3.07371e-08	3.07371e-08	3.07371e-08	3.07371e-08	3.07371e-08	3.07371e-08	3.07371e-08
neg_1099	3.07371e-08	3.07371e-08	6.76376	3.07371e-08	3.07371e-08	3.07371e-08	3.07371e-08	3.07371e-08	3.07371e-08	3.07371e-08	3.07371e-08	6.76376	3.07371e-08	3.07371e-08	3.07371e-08	3.07371e-08	3.07371e-08	3.07371e-08	3.07371e-08	3.07371e-08	47.1685	22.3151	35.0319	41.7889	3.07371e-08	3.07371e-08	75.9508	3.07371e-08	3.07371e-08	3.07371e-08	41.7889	3.07371e-08	47.1685	22.3151	35.0319	3.07371e-08	3.07371e-08	75.9508	3.07371e-08	3.07371e-08	3.07371e-08	3.07371e-08
neg_11	807.713	1209.47	160.353	965.023	1801.86	1062.86	4507.38	1125.6	1341.11	523.495	1062.86	160.353	1341.11	807.713	523.495	1209.47	965.023	1801.86	4507.38	1125.6	3.07371e-08	3.07371e-08	3.07371e-08	3.07371e-08	914.879	1024.22	3.07371e-08	1311.88	324.084	1683.44	3.07371e-08	1024.22	3.07371e-08	3.07371e-08	3.07371e-08	1683.44	914.879	3.07371e-08	1024.22	1311.88	324.084	1683.44
neg_1101	26.6058	31.7637	64.1981	34.9669	51.8454	30.0123	29.1299	26.8385	26.5221	25.6637	30.0123	64.1981	26.5221	26.6058	25.6637	31.7637	34.9669	51.8454	29.1299	26.8385	3.07371e-08	3.07371e-08	3.07371e-08	3.07371e-08	34.4643	45.7231	3.07371e-08	42.9719	20.1272	26.2006	3.07371e-08	45.7231	3.07371e-08	3.07371e-08	3.07371e-08	26.2006	34.4643	3.07371e-08	45.7231	42.9719	20.1272	26.2006
neg_1104	386.351	378.813	657.926	350.579	418.176	271.768	76.8956	300.622	382.033	203.931	271.768	657.926	382.033	386.351	203.931	378.813	350.579	418.176	76.8956	300.622	24.9939	115.389	249.019	302.869	295.904	304.577	28.5761	332.041	271.426	283.293	302.869	304.577	24.9939	115.389	249.019	283.293	295.904	28.5761	304.577	332.041	271.426	283.293
neg_1105	99.2999	148.962	251.973	72.4285	176.556	129.679	114.205	137.4	152.604	50.9746	129.679	251.973	152.604	99.2999	50.9746	148.962	72.4285	176.556	114.205	137.4	3.07371e-08	3.07371e-08	3.07371e-08	3.07371e-08	135.719	166.031	3.07371e-08	133.583	105.361	129.986	3.07371e-08	166.031	3.07371e-08	3.07371e-08	3.07371e-08	129.986	135.719	3.07371e-08	166.031	133.583	105.361	129.986
neg_1106	3.07371e-08	3.07371e-08	3.07371e-08	3.07371e-08	3.07371e-08	3.07371e-08	3.07371e-08	3.07371e-08	3.07371e-08	3.07371e-08	3.07371e-08	3.07371e-08	3.07371e-08	3.07371e-08	3.07371e-08	3.07371e-08	3.07371e-08	3.07371e-08	3.07371e-08	3.07371e-08	238.416	2066.59	1788.37	1659.31	3.07371e-08	3.07371e-08	468.121	3.07371e-08	3.07371e-08	3.07371e-08	1659.31	3.07371e-08	238.416	2066.59	1788.37	3.07371e-08	3.07371e-08	468.121	3.07371e-08	3.07371e-08	3.07371e-08	3.07371e-08
neg_1107	3.07371e-08	3.07371e-08	3.07371e-08	3.07371e-08	3.07371e-08	3.07371e-08	3.07371e-08	3.07371e-08	3.07371e-08	3.07371e-08	3.07371e-08	3.07371e-08	3.07371e-08	3.07371e-08	3.07371e-08	3.07371e-08	3.07371e-08	3.07371e-08	3.07371e-08	3.07371e-08	2995.69	3560.95	3140.81	2921.32	3.07371e-08	3.07371e-08	3730.15	3.07371e-08	3.07371e-08	3.07371e-08	2921.32	3.07371e-08	2995.69	3560.95	3140.81	3.07371e-08	3.07371e-08	3730.15	3.07371e-08	3.07371e-08	3.07371e-08	3.07371e-08
neg_1109	174.459	102.678	416.764	151.693	105.409	83.3085	198.608	153.592	139.991	129.226	83.3085	416.764	139.991	174.459	129.226	102.678	151.693	105.409	198.608	153.592	3.07371e-08	3.07371e-08	3.07371e-08	3.07371e-08	113.79	107.747	3.07371e-08	105.683	155.075	109.093	3.07371e-08	107.747	3.07371e-08	3.07371e-08	3.07371e-08	109.093	113.79	3.07371e-08	107.747	105.683	155.075	109.093
neg_1110	42.903	99.9629	373.589	7.7838	77.6607	68.4675	121.855	40.8461	24.582	0.993155	68.4675	373.589	24.582	42.903	0.993155	99.9629	7.7838	77.6607	121.855	40.8461	39.4835	27.2768	2.58666	3.07371e-08	29.7194	45.6691	5.09783	3.07371e-08	41.7832	42.81	3.07371e-08	45.6691	39.4835	27.2768	2.58666	42.81	29.7194	5.09783	45.6691	3.07371e-08	41.7832	42.81
neg_1113	0.313309	3.07371e-08	3.07371e-08	3.07371e-08	0.209289	0.13584	0.0339173	3.07371e-08	3.07371e-08	0.0578217	0.13584	3.07371e-08	3.07371e-08	0.313309	0.0578217	3.07371e-08	3.07371e-08	0.209289	0.0339173	3.07371e-08	3.07371e-08	3.07371e-08	3.07371e-08	3.07371e-08	0.195217	0.307138	3.07371e-08	3.07371e-08	0.144348	0.150719	3.07371e-08	0.307138	3.07371e-08	3.07371e-08	3.07371e-08	0.150719	0.195217	3.07371e-08	0.307138	3.07371e-08	0.144348	0.150719
neg_1115	3.07371e-08	3.07371e-08	3.07371e-08	3.07371e-08	3.07371e-08	3.07371e-08	3.07371e-08	3.07371e-08	3.07371e-08	3.07371e-08	3.07371e-08	3.07371e-08	3.07371e-08	3.07371e-08	3.07371e-08	3.07371e-08	3.07371e-08	3.07371e-08	3.07371e-08	3.07371e-08	16271.5	3.07371e-08	3.07371e-08	3.07371e-08	3.07371e-08	3.07371e-08	19937.4	3.07371e-08	3.07371e-08	3.07371e-08	3.07371e-08	3.07371e-08	16271.5	3.07371e-08	3.07371e-08	3.07371e-08	3.07371e-08	19937.4	3.07371e-08	3.07371e-08	3.07371e-08	3.07371e-08
neg_1116	3.07371e-08	3.07371e-08	3.07371e-08	3.07371e-08	2.69417	3.07371e-08	3.07371e-08	3.07371e-08	3.07371e-08	3.07371e-08	3.07371e-08	3.07371e-08	3.07371e-08	3.07371e-08	3.07371e-08	3.07371e-08	3.07371e-08	2.69417	3.07371e-08	3.07371e-08	1520	1836.57	1578.3	1538.9	3.07371e-08	3.07371e-08	1984.87	3.07371e-08	3.07371e-08	3.07371e-08	1538.9	3.07371e-08	1520	1836.57	1578.3	3.07371e-08	3.07371e-08	1984.87	3.07371e-08	3.07371e-08	3.07371e-08	3.07371e-08
neg_1117	3.07371e-08	3.07371e-08	3.07371e-08	3.07371e-08	3.07371e-08	3.07371e-08	3.07371e-08	3.07371e-08	3.07371e-08	3.07371e-08	3.07371e-08	3.07371e-08	3.07371e-08	3.07371e-08	3.07371e-08	3.07371e-08	3.07371e-08	3.07371e-08	3.07371e-08	3.07371e-08	1539.32	2664.21	1682.3	1630.49	3.07371e-08	3.07371e-08	2594.12	3.07371e-08	3.07371e-08	3.07371e-08	1630.49	3.07371e-08	1539.32	2664.21	1682.3	3.07371e-08	3.07371e-08	2594.12	3.07371e-08	3.07371e-08	3.07371e-08	3.07371e-08
neg_1118	9.16378	3.31508	672.753	12.6255	28.4402	8.28981	59.6676	4.73262	16.8636	8.91672	8.28981	672.753	16.8636	9.16378	8.91672	3.31508	12.6255	28.4402	59.6676	4.73262	6.42969	3.07371e-08	65.5069	221.581	28.9569	8.50946	2.45513	5.06789	35.702	7.54632	221.581	8.50946	6.42969	3.07371e-08	65.5069	7.54632	28.9569	2.45513	8.50946	5.06789	35.702	7.54632
neg_112	34.0235	6.76641	3.07371e-08	3.07371e-08	7.72074	5.18018	89.3643	3.07371e-08	6.35858	3.07371e-08	5.18018	3.07371e-08	6.35858	34.0235	3.07371e-08	6.76641	3.07371e-08	7.72074	89.3643	3.07371e-08	3.07371e-08	6.89684	3.07371e-08	2.11642	3.07371e-08	3.07371e-08	3.07371e-08	3.07371e-08	11.947	58.2078	2.11642	3.07371e-08	3.07371e-08	6.89684	3.07371e-08	58.2078	3.07371e-08	3.07371e-08	3.07371e-08	3.07371e-08	11.947	58.2078
neg_1123	2.78423	10.0727	40.48	3.07371e-08	18.565	6.9216	123.725	0.715925	14.1963	3.07371e-08	6.9216	40.48	14.1963	2.78423	3.07371e-08	10.0727	3.07371e-08	18.565	123.725	0.715925	0.929746	3.07371e-08	17.0772	64.6001	7.69453	2.29264	3.07371e-08	3.07371e-08	2.3132	0.913265	64.6001	2.29264	0.929746	3.07371e-08	17.0772	0.913265	7.69453	3.07371e-08	2.29264	3.07371e-08	2.3132	0.913265
neg_1126	3.07371e-08	3.06945	268.1	3.07371e-08	5.91068	4.67217	61.0994	1.00575	1.64786	8.74317	4.67217	268.1	1.64786	3.07371e-08	8.74317	3.06945	3.07371e-08	5.91068	61.0994	1.00575	56.0415	17.2578	20.0253	51.7586	22.316	3.07371e-08	40.827	3.07371e-08	1.35489	1.82714	51.7586	3.07371e-08	56.0415	17.2578	20.0253	1.82714	22.316	40.827	3.07371e-08	3.07371e-08	1.35489	1.82714
neg_1128	35.2595	38.5002	57.6711	37.4337	45.1786	31.8072	58.8972	36.9705	45.0705	21.9592	31.8072	57.6711	45.0705	35.2595	21.9592	38.5002	37.4337	45.1786	58.8972	36.9705	3.07371e-08	3.07371e-08	3.07371e-08	3.07371e-08	29.1139	29.4263	3.07371e-08	38.9224	24.6936	27.265	3.07371e-08	29.4263	3.07371e-08	3.07371e-08	3.07371e-08	27.265	29.1139	3.07371e-08	29.4263	38.9224	24.6936	27.265
neg_113	1.3268	3.07371e-08	3.07371e-08	3.07371e-08	3.07371e-08	3.07371e-08	3.07371e-08	3.07371e-08	3.07371e-08	3.07371e-08	3.07371e-08	3.07371e-08	3.07371e-08	1.3268	3.07371e-08	3.07371e-08	3.07371e-08	3.07371e-08	3.07371e-08	3.07371e-08	3.07371e-08	3.07371e-08	3.07371e-08	3.07371e-08	3.07371e-08	3.07371e-08	3.07371e-08	3.07371e-08	3.07371e-08	2.71865	3.07371e-08	3.07371e-08	3.07371e-08	3.07371e-08	3.07371e-08	2.71865	3.07371e-08	3.07371e-08	3.07371e-08	3.07371e-08	3.07371e-08	2.71865
neg_1133	39.8298	53.4638	87.109	63.2059	84.4427	59.0339	54.0306	42.9947	63.4237	41.1957	59.0339	87.109	63.4237	39.8298	41.1957	53.4638	63.2059	84.4427	54.0306	42.9947	3.07371e-08	3.07371e-08	3.07371e-08	3.07371e-08	75.7917	54.6607	3.07371e-08	59.5942	80.5515	59.8916	3.07371e-08	54.6607	3.07371e-08	3.07371e-08	3.07371e-08	59.8916	75.7917	3.07371e-08	54.6607	59.5942	80.5515	59.8916
neg_114	3.07371e-08	3.07371e-08	3.07371e-08	3.07371e-08	3.07371e-08	3.07371e-08	3.07371e-08	3.07371e-08	3.07371e-08	3.07371e-08	3.07371e-08	3.07371e-08	3.07371e-08	3.07371e-08	3.07371e-08	3.07371e-08	3.07371e-08	3.07371e-08	3.07371e-08	3.07371e-08	3.07371e-08	3.07371e-08	3.07371e-08	3.07371e-08	3.07371e-08	3.07371e-08	3.07371e-08	3.07371e-08	1.01321	3.07371e-08	3.07371e-08	3.07371e-08	3.07371e-08	3.07371e-08	3.07371e-08	3.07371e-08	3.07371e-08	3.07371e-08	3.07371e-08	3.07371e-08	1.01321	3.07371e-08
neg_1148	31.6294	3917.04	3.07371e-08	4.39698	3.07371e-08	3.07371e-08	537.562	3.07371e-08	162.837	3.07371e-08	3.07371e-08	3.07371e-08	162.837	31.6294	3.07371e-08	3917.04	4.39698	3.07371e-08	537.562	3.07371e-08	3.07371e-08	3.07371e-08	3.07371e-08	3.07371e-08	3.07371e-08	3.07371e-08	3.07371e-08	3.07371e-08	3.07371e-08	3.07371e-08	3.07371e-08	3.07371e-08	3.07371e-08	3.07371e-08	3.07371e-08	3.07371e-08	3.07371e-08	3.07371e-08	3.07371e-08	3.07371e-08	3.07371e-08	3.07371e-08
neg_115	3.07371e-08	3.07371e-08	3.07371e-08	3.07371e-08	3.07371e-08	3.07371e-08	3.07371e-08	3.07371e-08	3.07371e-08	3.07371e-08	3.07371e-08	3.07371e-08	3.07371e-08	3.07371e-08	3.07371e-08	3.07371e-08	3.07371e-08	3.07371e-08	3.07371e-08	3.07371e-08	3.07371e-08	3.07371e-08	3.07371e-08	3.07371e-08	3.07371e-08	3.07371e-08	3.07371e-08	3.07371e-08	3.07371e-08	3.07371e-08	3.07371e-08	3.07371e-08	3.07371e-08	3.07371e-08	3.07371e-08	3.07371e-08	3.07371e-08	3.07371e-08	3.07371e-08	3.07371e-08	3.07371e-08	3.07371e-08
neg_1150	278.645	239.337	16.3943	248.1	339.98	267.305	274.577	231.272	290.66	211.97	267.305	16.3943	290.66	278.645	211.97	239.337	248.1	339.98	274.577	231.272	3.07371e-08	3.07371e-08	3.07371e-08	3.07371e-08	172.22	217.507	3.07371e-08	180.354	209.817	145.498	3.07371e-08	217.507	3.07371e-08	3.07371e-08	3.07371e-08	145.498	172.22	3.07371e-08	217.507	180.354	209.817	145.498
neg_1152	3.07371e-08	3.07371e-08	3.07371e-08	3.07371e-08	3.07371e-08	3.07371e-08	3.07371e-08	3.07371e-08	3.07371e-08	3.07371e-08	3.07371e-08	3.07371e-08	3.07371e-08	3.07371e-08	3.07371e-08	3.07371e-08	3.07371e-08	3.07371e-08	3.07371e-08	3.07371e-08	3.07371e-08	3.07371e-08	3.07371e-08	3.07371e-08	3.07371e-08	3.07371e-08	3.07371e-08	3.07371e-08	3.07371e-08	3.07371e-08	3.07371e-08	3.07371e-08	3.07371e-08	3.07371e-08	3.07371e-08	3.07371e-08	3.07371e-08	3.07371e-08	3.07371e-08	3.07371e-08	3.07371e-08	3.07371e-08
neg_1155	3.07371e-08	3.07371e-08	3.07371e-08	3.07371e-08	3.07371e-08	3.07371e-08	3.07371e-08	3.07371e-08	3.07371e-08	3.07371e-08	3.07371e-08	3.07371e-08	3.07371e-08	3.07371e-08	3.07371e-08	3.07371e-08	3.07371e-08	3.07371e-08	3.07371e-08	3.07371e-08	3.07371e-08	3.07371e-08	3.07371e-08	3.07371e-08	3.07371e-08	3.07371e-08	3.07371e-08	3.07371e-08	3.07371e-08	3.07371e-08	3.07371e-08	3.07371e-08	3.07371e-08	3.07371e-08	3.07371e-08	3.07371e-08	3.07371e-08	3.07371e-08	3.07371e-08	3.07371e-08	3.07371e-08	3.07371e-08
neg_1158	519.336	360.497	3.07371e-08	390.945	473.526	373.885	147.647	343.956	429.179	380.628	373.885	3.07371e-08	429.179	519.336	380.628	360.497	390.945	473.526	147.647	343.956	3.07371e-08	9.21194	3.07371e-08	3.07371e-08	407.138	440.725	3.07371e-08	343.759	493.806	346.834	3.07371e-08	440.725	3.07371e-08	9.21194	3.07371e-08	346.834	407.138	3.07371e-08	440.725	343.759	493.806	346.834
neg_1159	33.2334	2.64607	3.07371e-08	37.3006	19.6319	14.548	3.07371e-08	23.1071	14.3839	22.4597	14.548	3.07371e-08	14.3839	33.2334	22.4597	2.64607	37.3006	19.6319	3.07371e-08	23.1071	3.07371e-08	3.07371e-08	3.07371e-08	3.07371e-08	22.1964	22.7981	3.07371e-08	18.2426	22.3515	9.63208	3.07371e-08	22.7981	3.07371e-08	3.07371e-08	3.07371e-08	9.63208	22.1964	3.07371e-08	22.7981	18.2426	22.3515	9.63208
neg_1161	3.07371e-08	9.40301	196.723	213.66	302.658	3.07371e-08	7223.09	3.07371e-08	97.876	1.24754	3.07371e-08	196.723	97.876	3.07371e-08	1.24754	9.40301	213.66	302.658	7223.09	3.07371e-08	3.07371e-08	3.07371e-08	3.07371e-08	3.07371e-08	3.07371e-08	165.894	3.07371e-08	3.07371e-08	3.07371e-08	3.07371e-08	3.07371e-08	165.894	3.07371e-08	3.07371e-08	3.07371e-08	3.07371e-08	3.07371e-08	3.07371e-08	165.894	3.07371e-08	3.07371e-08	3.07371e-08
neg_1164	18.6011	18.661	22.7359	13.5875	45.4069	32.717	30.582	17.7875	23.1808	14.8697	32.717	22.7359	23.1808	18.6011	14.8697	18.661	13.5875	45.4069	30.582	17.7875	3.07371e-08	3.07371e-08	3.07371e-08	3.07371e-08	20.5666	23.7718	3.07371e-08	24.7765	17.1159	24.181	3.07371e-08	23.7718	3.07371e-08	3.07371e-08	3.07371e-08	24.181	20.5666	3.07371e-08	23.7718	24.7765	17.1159	24.181
neg_1167	140.672	194.8	238.537	200.311	235.011	108.662	499.038	153.262	205.528	61.9004	108.662	238.537	205.528	140.672	61.9004	194.8	200.311	235.011	499.038	153.262	3.07371e-08	10579.1	9800.89	3498.72	91.9778	106.82	3.07371e-08	111.451	89.6886	135.36	3498.72	106.82	3.07371e-08	10579.1	9800.89	135.36	91.9778	3.07371e-08	106.82	111.451	89.6886	135.36
neg_1168	3.07371e-08	3.07371e-08	52.4242	3.07371e-08	3.07371e-08	3.07371e-08	3.07371e-08	3.07371e-08	3.07371e-08	3.07371e-08	3.07371e-08	52.4242	3.07371e-08	3.07371e-08	3.07371e-08	3.07371e-08	3.07371e-08	3.07371e-08	3.07371e-08	3.07371e-08	3.07371e-08	283.232	159.664	8.95047	3.07371e-08	3.07371e-08	3.07371e-08	3.07371e-08	3.18696	3.07371e-08	8.95047	3.07371e-08	3.07371e-08	283.232	159.664	3.07371e-08	3.07371e-08	3.07371e-08	3.07371e-08	3.07371e-08	3.18696	3.07371e-08
neg_1169	2026.71	3145.89	12698.3	3163.32	2581.66	1782.87	1603.81	2729.44	2340.57	1718.16	1782.87	12698.3	2340.57	2026.71	1718.16	3145.89	3163.32	2581.66	1603.81	2729.44	4969.03	503.544	1304.66	2119.71	1770.89	1882.06	2883.51	3203.77	1607.32	1887.67	2119.71	1882.06	4969.03	503.544	1304.66	1887.67	1770.89	2883.51	1882.06	3203.77	1607.32	1887.67
neg_1170	130.129	96.8723	3.07371e-08	121.066	118.833	87.2002	3.07371e-08	100.83	103.32	107.699	87.2002	3.07371e-08	103.32	130.129	107.699	96.8723	121.066	118.833	3.07371e-08	100.83	3.07371e-08	36.6628	22.3031	8.57364	94.2935	109.451	3.07371e-08	81.9438	124.919	76.0277	8.57364	109.451	3.07371e-08	36.6628	22.3031	76.0277	94.2935	3.07371e-08	109.451	81.9438	124.919	76.0277
neg_1172	235.335	402.842	769.914	331.938	470.333	356.38	364.589	361.939	309.234	224.012	356.38	769.914	309.234	235.335	224.012	402.842	331.938	470.333	364.589	361.939	3.07371e-08	41.0014	3.07371e-08	88.5509	306.234	439.313	3.07371e-08	456.274	238.728	331.349	88.5509	439.313	3.07371e-08	41.0014	3.07371e-08	331.349	306.234	3.07371e-08	439.313	456.274	238.728	331.349
neg_1173	3.07371e-08	3.07371e-08	3.87019	3.07371e-08	3.07371e-08	3.07371e-08	3.07371e-08	3.07371e-08	3.07371e-08	3.07371e-08	3.07371e-08	3.87019	3.07371e-08	3.07371e-08	3.07371e-08	3.07371e-08	3.07371e-08	3.07371e-08	3.07371e-08	3.07371e-08	9.63251	3.07371e-08	1.87794	50.3077	3.07371e-08	3.07371e-08	23.4104	3.07371e-08	3.07371e-08	3.07371e-08	50.3077	3.07371e-08	9.63251	3.07371e-08	1.87794	3.07371e-08	3.07371e-08	23.4104	3.07371e-08	3.07371e-08	3.07371e-08	3.07371e-08
neg_1176	3.07371e-08	3.07371e-08	165.956	3.07371e-08	3.70504	0.720084	30.6065	3.07371e-08	3.07371e-08	3.07371e-08	0.720084	165.956	3.07371e-08	3.07371e-08	3.07371e-08	3.07371e-08	3.07371e-08	3.70504	30.6065	3.07371e-08	3.07371e-08	226.234	108.598	37.0971	3.71989	3.07371e-08	3.07371e-08	3.07371e-08	3.07371e-08	3.07371e-08	37.0971	3.07371e-08	3.07371e-08	226.234	108.598	3.07371e-08	3.71989	3.07371e-08	3.07371e-08	3.07371e-08	3.07371e-08	3.07371e-08
neg_1178	3468.93	3.07371e-08	3.07371e-08	3.07371e-08	3.07371e-08	3.07371e-08	18819	3.07371e-08	3.07371e-08	3.07371e-08	3.07371e-08	3.07371e-08	3.07371e-08	3468.93	3.07371e-08	3.07371e-08	3.07371e-08	3.07371e-08	18819	3.07371e-08	3.07371e-08	3.07371e-08	3.07371e-08	3.07371e-08	3.07371e-08	3.07371e-08	3.07371e-08	3.07371e-08	3.07371e-08	3.07371e-08	3.07371e-08	3.07371e-08	3.07371e-08	3.07371e-08	3.07371e-08	3.07371e-08	3.07371e-08	3.07371e-08	3.07371e-08	3.07371e-08	3.07371e-08	3.07371e-08
neg_1184	3.07371e-08	3.07371e-08	3.07371e-08	3.07371e-08	3.07371e-08	3.07371e-08	3.07371e-08	3.07371e-08	3.07371e-08	3.07371e-08	3.07371e-08	3.07371e-08	3.07371e-08	3.07371e-08	3.07371e-08	3.07371e-08	3.07371e-08	3.07371e-08	3.07371e-08	3.07371e-08	3.07371e-08	3.07371e-08	3.07371e-08	3.07371e-08	3.07371e-08	3.07371e-08	3.07371e-08	3.07371e-08	3.07371e-08	3.07371e-08	3.07371e-08	3.07371e-08	3.07371e-08	3.07371e-08	3.07371e-08	3.07371e-08	3.07371e-08	3.07371e-08	3.07371e-08	3.07371e-08	3.07371e-08	3.07371e-08
neg_1185	11.1659	14.5831	3.07371e-08	8.70752	22.8118	12.1103	16.2887	13.8018	10.0082	6.17398	12.1103	3.07371e-08	10.0082	11.1659	6.17398	14.5831	8.70752	22.8118	16.2887	13.8018	3.07371e-08	3.07371e-08	3.07371e-08	3.07371e-08	3.07371e-08	13.6936	3.07371e-08	19.9632	0.616694	9.7333	3.07371e-08	13.6936	3.07371e-08	3.07371e-08	3.07371e-08	9.7333	3.07371e-08	3.07371e-08	13.6936	19.9632	0.616694	9.7333
neg_1186	112.558	112.724	3.07371e-08	114.585	111.901	82.077	185.458	117.304	112.808	91.2147	82.077	3.07371e-08	112.808	112.558	91.2147	112.724	114.585	111.901	185.458	117.304	3.07371e-08	3.07371e-08	3.07371e-08	3.07371e-08	94.1824	98.7918	3.07371e-08	105.108	109.846	80.114	3.07371e-08	98.7918	3.07371e-08	3.07371e-08	3.07371e-08	80.114	94.1824	3.07371e-08	98.7918	105.108	109.846	80.114
neg_119	3.07371e-08	3.07371e-08	3.07371e-08	3.07371e-08	3.07371e-08	3.07371e-08	3.07371e-08	3.07371e-08	3.07371e-08	3.07371e-08	3.07371e-08	3.07371e-08	3.07371e-08	3.07371e-08	3.07371e-08	3.07371e-08	3.07371e-08	3.07371e-08	3.07371e-08	3.07371e-08	3.07371e-08	3.07371e-08	3.07371e-08	3.07371e-08	3.07371e-08	3.07371e-08	3.07371e-08	3.07371e-08	3.07371e-08	3.07371e-08	3.07371e-08	3.07371e-08	3.07371e-08	3.07371e-08	3.07371e-08	3.07371e-08	3.07371e-08	3.07371e-08	3.07371e-08	3.07371e-08	3.07371e-08	3.07371e-08
neg_1191	40.7427	93.1692	3.07371e-08	107.567	58.235	45.7639	138.173	64.963	50.7115	56.7108	45.7639	3.07371e-08	50.7115	40.7427	56.7108	93.1692	107.567	58.235	138.173	64.963	3.07371e-08	3.38399	20.1525	29.1049	27.8744	37.7305	10.8579	144.258	33.8336	46.6595	29.1049	37.7305	3.07371e-08	3.38399	20.1525	46.6595	27.8744	10.8579	37.7305	144.258	33.8336	46.6595
neg_1192	3.07371e-08	3.07371e-08	3.07371e-08	3.07371e-08	3.07371e-08	3.07371e-08	3.07371e-08	3.07371e-08	3.07371e-08	3.07371e-08	3.07371e-08	3.07371e-08	3.07371e-08	3.07371e-08	3.07371e-08	3.07371e-08	3.07371e-08	3.07371e-08	3.07371e-08	3.07371e-08	3.07371e-08	957.035	865.736	844.744	0.0342264	3.07371e-08	3.07371e-08	3.07371e-08	3.07371e-08	3.07371e-08	844.744	3.07371e-08	3.07371e-08	957.035	865.736	3.07371e-08	0.0342264	3.07371e-08	3.07371e-08	3.07371e-08	3.07371e-08	3.07371e-08
neg_1193	3.07371e-08	3.07371e-08	3.07371e-08	3.07371e-08	3.07371e-08	3.07371e-08	3.07371e-08	3.07371e-08	3.07371e-08	3.07371e-08	3.07371e-08	3.07371e-08	3.07371e-08	3.07371e-08	3.07371e-08	3.07371e-08	3.07371e-08	3.07371e-08	3.07371e-08	3.07371e-08	3.07371e-08	592.426	677.335	663.018	3.07371e-08	3.07371e-08	3.07371e-08	3.07371e-08	3.07371e-08	3.07371e-08	663.018	3.07371e-08	3.07371e-08	592.426	677.335	3.07371e-08	3.07371e-08	3.07371e-08	3.07371e-08	3.07371e-08	3.07371e-08	3.07371e-08
neg_1196	3.07371e-08	3.07371e-08	3.07371e-08	3.07371e-08	3.07371e-08	3.07371e-08	3.07371e-08	3.07371e-08	3.07371e-08	3.07371e-08	3.07371e-08	3.07371e-08	3.07371e-08	3.07371e-08	3.07371e-08	3.07371e-08	3.07371e-08	3.07371e-08	3.07371e-08	3.07371e-08	3.07371e-08	3.07371e-08	3.07371e-08	28.6312	3.07371e-08	3.07371e-08	3.07371e-08	3.07371e-08	3.07371e-08	3.07371e-08	28.6312	3.07371e-08	3.07371e-08	3.07371e-08	3.07371e-08	3.07371e-08	3.07371e-08	3.07371e-08	3.07371e-08	3.07371e-08	3.07371e-08	3.07371e-08
neg_120	3.07371e-08	3.07371e-08	3.07371e-08	3.07371e-08	3.07371e-08	3.07371e-08	3.07371e-08	3.07371e-08	3.07371e-08	3.07371e-08	3.07371e-08	3.07371e-08	3.07371e-08	3.07371e-08	3.07371e-08	3.07371e-08	3.07371e-08	3.07371e-08	3.07371e-08	3.07371e-08	3.07371e-08	3.07371e-08	3.07371e-08	3.07371e-08	3.07371e-08	3.07371e-08	3.07371e-08	3.07371e-08	3.07371e-08	3.07371e-08	3.07371e-08	3.07371e-08	3.07371e-08	3.07371e-08	3.07371e-08	3.07371e-08	3.07371e-08	3.07371e-08	3.07371e-08	3.07371e-08	3.07371e-08	3.07371e-08
neg_1201	3.07371e-08	3.07371e-08	14961.6	3.07371e-08	104.087	3.07371e-08	2054.04	3.07371e-08	3.07371e-08	3.07371e-08	3.07371e-08	14961.6	3.07371e-08	3.07371e-08	3.07371e-08	3.07371e-08	3.07371e-08	104.087	2054.04	3.07371e-08	5261.57	955.361	3.07371e-08	3978.66	182.026	3.07371e-08	2342.3	3.07371e-08	582.241	3.07371e-08	3978.66	3.07371e-08	5261.57	955.361	3.07371e-08	3.07371e-08	182.026	2342.3	3.07371e-08	3.07371e-08	582.241	3.07371e-08
neg_1204	227.451	303.472	3.07371e-08	235.057	283.367	203.768	346.782	276.414	337.094	181.366	203.768	3.07371e-08	337.094	227.451	181.366	303.472	235.057	283.367	346.782	276.414	3.07371e-08	1.87265	3.07371e-08	3.07371e-08	237.621	279.526	3.07371e-08	300.239	264.911	240.296	3.07371e-08	279.526	3.07371e-08	1.87265	3.07371e-08	240.296	237.621	3.07371e-08	279.526	300.239	264.911	240.296
neg_1207	3.07371e-08	3.07371e-08	16545	3.07371e-08	3.07371e-08	3.07371e-08	3.07371e-08	3.07371e-08	3.07371e-08	3.07371e-08	3.07371e-08	16545	3.07371e-08	3.07371e-08	3.07371e-08	3.07371e-08	3.07371e-08	3.07371e-08	3.07371e-08	3.07371e-08	8630.29	6865.16	3705.54	3096.68	3.07371e-08	3.07371e-08	2370.72	3.07371e-08	3.07371e-08	3.07371e-08	3096.68	3.07371e-08	8630.29	6865.16	3705.54	3.07371e-08	3.07371e-08	2370.72	3.07371e-08	3.07371e-08	3.07371e-08	3.07371e-08
neg_1210	3.07371e-08	3.07371e-08	3.07371e-08	3.07371e-08	3.07371e-08	3.07371e-08	3.07371e-08	3.07371e-08	3.07371e-08	3.07371e-08	3.07371e-08	3.07371e-08	3.07371e-08	3.07371e-08	3.07371e-08	3.07371e-08	3.07371e-08	3.07371e-08	3.07371e-08	3.07371e-08	3.62719	2049.81	2228.05	2076.91	3.07371e-08	3.07371e-08	25.6862	3.07371e-08	3.07371e-08	3.07371e-08	2076.91	3.07371e-08	3.62719	2049.81	2228.05	3.07371e-08	3.07371e-08	25.6862	3.07371e-08	3.07371e-08	3.07371e-08	3.07371e-08
neg_1211	35.1208	151.614	3.07371e-08	3.07371e-08	1463.19	33.3232	82528.1	5.22474	109.027	3.07371e-08	33.3232	3.07371e-08	109.027	35.1208	3.07371e-08	151.614	3.07371e-08	1463.19	82528.1	5.22474	3.07371e-08	147.924	246.679	201.684	124.315	2586.25	3.07371e-08	16.3901	3.07371e-08	3.07371e-08	201.684	2586.25	3.07371e-08	147.924	246.679	3.07371e-08	124.315	3.07371e-08	2586.25	16.3901	3.07371e-08	3.07371e-08
neg_1222	3130.17	1260.8	208.898	1013.01	3665.7	3004.82	1264.48	1001.68	3029.59	1055.63	3004.82	208.898	3029.59	3130.17	1055.63	1260.8	1013.01	3665.7	1264.48	1001.68	3.07371e-08	3.07371e-08	3.07371e-08	3.07371e-08	2978.78	3543.23	3.07371e-08	1084.28	2325.2	2412.26	3.07371e-08	3543.23	3.07371e-08	3.07371e-08	3.07371e-08	2412.26	2978.78	3.07371e-08	3543.23	1084.28	2325.2	2412.26
neg_1230	3.07371e-08	3.07371e-08	547.881	3.07371e-08	25.2388	3.07371e-08	152.451	3.07371e-08	3.07371e-08	3.07371e-08	3.07371e-08	547.881	3.07371e-08	3.07371e-08	3.07371e-08	3.07371e-08	3.07371e-08	25.2388	152.451	3.07371e-08	165.924	5.61185	3.07371e-08	305.213	15.232	3.07371e-08	3.07371e-08	3.07371e-08	199.791	3.07371e-08	305.213	3.07371e-08	165.924	5.61185	3.07371e-08	3.07371e-08	15.232	3.07371e-08	3.07371e-08	3.07371e-08	199.791	3.07371e-08
neg_1235	2955.19	5942.19	535.832	4426.81	2545	7930.53	1125.05	6587.72	3070.57	4830.4	7930.53	535.832	3070.57	2955.19	4830.4	5942.19	4426.81	2545	1125.05	6587.72	3.07371e-08	3.07371e-08	3.07371e-08	3.07371e-08	1592.05	5010.21	3.07371e-08	8860.23	870.508	5872.4	3.07371e-08	5010.21	3.07371e-08	3.07371e-08	3.07371e-08	5872.4	1592.05	3.07371e-08	5010.21	8860.23	870.508	5872.4
neg_124	3.07371e-08	3.07371e-08	3.07371e-08	3.07371e-08	3.07371e-08	3.07371e-08	3.07371e-08	3.07371e-08	3.07371e-08	3.07371e-08	3.07371e-08	3.07371e-08	3.07371e-08	3.07371e-08	3.07371e-08	3.07371e-08	3.07371e-08	3.07371e-08	3.07371e-08	3.07371e-08	3.07371e-08	3.07371e-08	3.07371e-08	3.07371e-08	3.07371e-08	3.07371e-08	3.07371e-08	3.07371e-08	13.1235	3.07371e-08	3.07371e-08	3.07371e-08	3.07371e-08	3.07371e-08	3.07371e-08	3.07371e-08	3.07371e-08	3.07371e-08	3.07371e-08	3.07371e-08	13.1235	3.07371e-08
neg_1241	152.987	3.07371e-08	153853	853.173	5214.77	11.3453	20038.1	3.07371e-08	1737.04	12.9759	11.3453	153853	1737.04	152.987	12.9759	3.07371e-08	853.173	5214.77	20038.1	3.07371e-08	63399.7	56236.3	49848.4	46599.7	6318.94	49.5436	51563.2	3.07371e-08	9093.58	3.07371e-08	46599.7	49.5436	63399.7	56236.3	49848.4	3.07371e-08	6318.94	51563.2	49.5436	3.07371e-08	9093.58	3.07371e-08
neg_1242	3.07371e-08	3.07371e-08	31948.7	3.07371e-08	803.194	3.07371e-08	4181.95	3.07371e-08	21.3809	3.07371e-08	3.07371e-08	31948.7	21.3809	3.07371e-08	3.07371e-08	3.07371e-08	3.07371e-08	803.194	4181.95	3.07371e-08	14980.8	11121.4	2306.68	7856.26	1158.07	3.07371e-08	12311.2	3.07371e-08	1748.93	3.07371e-08	7856.26	3.07371e-08	14980.8	11121.4	2306.68	3.07371e-08	1158.07	12311.2	3.07371e-08	3.07371e-08	1748.93	3.07371e-08
neg_1243	3.07371e-08	3.07371e-08	15926.7	3.07371e-08	252.083	3.07371e-08	2007.33	3.07371e-08	3.07371e-08	3.07371e-08	3.07371e-08	15926.7	3.07371e-08	3.07371e-08	3.07371e-08	3.07371e-08	3.07371e-08	252.083	2007.33	3.07371e-08	2738.98	5080.26	1121.12	3827.89	571.974	3.07371e-08	740.306	3.07371e-08	936.647	3.07371e-08	3827.89	3.07371e-08	2738.98	5080.26	1121.12	3.07371e-08	571.974	740.306	3.07371e-08	3.07371e-08	936.647	3.07371e-08
neg_1245	75.9579	5.76648	10520.4	306.073	889.847	34.7617	1993.41	23.9002	414.73	58.5527	34.7617	10520.4	414.73	75.9579	58.5527	5.76648	306.073	889.847	1993.41	23.9002	4111.66	3062.48	3759.71	3574.6	777.336	45.6219	3089.37	37.1907	1007.36	0.0214524	3574.6	45.6219	4111.66	3062.48	3759.71	0.0214524	777.336	3089.37	45.6219	37.1907	1007.36	0.0214524
neg_1246	3.07371e-08	3.07371e-08	4335.58	3.07371e-08	49.4468	3.07371e-08	474.7	3.07371e-08	3.07371e-08	3.07371e-08	3.07371e-08	4335.58	3.07371e-08	3.07371e-08	3.07371e-08	3.07371e-08	3.07371e-08	49.4468	474.7	3.07371e-08	1570.45	1557.92	1212.69	1260.98	103.145	3.07371e-08	1383.03	3.07371e-08	149.755	3.07371e-08	1260.98	3.07371e-08	1570.45	1557.92	1212.69	3.07371e-08	103.145	1383.03	3.07371e-08	3.07371e-08	149.755	3.07371e-08
neg_1247	0.0586485	3.07371e-08	45413.7	28.9842	1328.06	3.07371e-08	5971.31	3.07371e-08	166.599	3.07371e-08	3.07371e-08	45413.7	166.599	0.0586485	3.07371e-08	3.07371e-08	28.9842	1328.06	5971.31	3.07371e-08	18822.3	16411.7	14501	13662.6	1821.18	3.07371e-08	14698.1	3.07371e-08	2665.12	3.07371e-08	13662.6	3.07371e-08	18822.3	16411.7	14501	3.07371e-08	1821.18	14698.1	3.07371e-08	3.07371e-08	2665.12	3.07371e-08
neg_1248	3.07371e-08	3.07371e-08	3792.92	3.07371e-08	775.92	3.07371e-08	1122.65	3.07371e-08	3.07371e-08	3.07371e-08	3.07371e-08	3792.92	3.07371e-08	3.07371e-08	3.07371e-08	3.07371e-08	3.07371e-08	775.92	1122.65	3.07371e-08	276.618	2094.27	421.922	1418.09	1108.44	3.07371e-08	3.07371e-08	3.07371e-08	889.751	3.07371e-08	1418.09	3.07371e-08	276.618	2094.27	421.922	3.07371e-08	1108.44	3.07371e-08	3.07371e-08	3.07371e-08	889.751	3.07371e-08
neg_1249	3.07371e-08	3.07371e-08	26574.7	3.07371e-08	301.044	3.07371e-08	2115.91	3.07371e-08	2.09204	3.07371e-08	3.07371e-08	26574.7	2.09204	3.07371e-08	3.07371e-08	3.07371e-08	3.07371e-08	301.044	2115.91	3.07371e-08	4047.4	9245.96	1756.49	6067.91	544.602	3.07371e-08	797.785	3.07371e-08	912.724	3.07371e-08	6067.91	3.07371e-08	4047.4	9245.96	1756.49	3.07371e-08	544.602	797.785	3.07371e-08	3.07371e-08	912.724	3.07371e-08
neg_125	44.2007	73.9987	3.07371e-08	69.7445	45.9484	27.0085	79.0778	26.8375	83.163	31.6323	27.0085	3.07371e-08	83.163	44.2007	31.6323	73.9987	69.7445	45.9484	79.0778	26.8375	3.07371e-08	3.07371e-08	3.07371e-08	3.07371e-08	18.9544	26.0757	3.07371e-08	62.0526	52.7595	18.9861	3.07371e-08	26.0757	3.07371e-08	3.07371e-08	3.07371e-08	18.9861	18.9544	3.07371e-08	26.0757	62.0526	52.7595	18.9861
neg_1250	3.07371e-08	3.07371e-08	1272.59	3.07371e-08	361.077	3.07371e-08	474.992	3.07371e-08	2.70701	3.07371e-08	3.07371e-08	1272.59	2.70701	3.07371e-08	3.07371e-08	3.07371e-08	3.07371e-08	361.077	474.992	3.07371e-08	76.2066	1142.26	292.535	519.485	553.194	3.07371e-08	3.07371e-08	3.07371e-08	208.601	3.07371e-08	519.485	3.07371e-08	76.2066	1142.26	292.535	3.07371e-08	553.194	3.07371e-08	3.07371e-08	3.07371e-08	208.601	3.07371e-08
neg_1251	24293.5	10736	1.83162e+06	53242	176319	14758.7	438748	12209.8	80885.3	18688.7	14758.7	1.83162e+06	80885.3	24293.5	18688.7	10736	53242	176319	438748	12209.8	712289	680679	690549	659414	179429	18413.5	780443	21521.4	220280	6952.24	659414	18413.5	712289	680679	690549	6952.24	179429	780443	18413.5	21521.4	220280	6952.24
neg_1252	10.7054	3.07371e-08	3215.37	35.7037	158.457	1.97083	582.266	3.07371e-08	63.7034	5.68059	1.97083	3215.37	63.7034	10.7054	5.68059	3.07371e-08	35.7037	158.457	582.266	3.07371e-08	1415.08	1414.65	1309.07	1274.64	178.312	7.78617	1623.97	3.65983	238.802	3.07371e-08	1274.64	7.78617	1415.08	1414.65	1309.07	3.07371e-08	178.312	1623.97	7.78617	3.65983	238.802	3.07371e-08
neg_1256	482.184	667.373	136.858	141.961	443.721	518.116	185.992	290.271	637.876	149.426	518.116	136.858	637.876	482.184	149.426	667.373	141.961	443.721	185.992	290.271	3.07371e-08	3.07371e-08	3.07371e-08	3.07371e-08	133.962	565.472	3.07371e-08	362.585	112.566	517.827	3.07371e-08	565.472	3.07371e-08	3.07371e-08	3.07371e-08	517.827	133.962	3.07371e-08	565.472	362.585	112.566	517.827
neg_1258	3.07371e-08	3.07371e-08	75.3191	3.07371e-08	3.07371e-08	3.07371e-08	31.5999	3.07371e-08	3.07371e-08	3.07371e-08	3.07371e-08	75.3191	3.07371e-08	3.07371e-08	3.07371e-08	3.07371e-08	3.07371e-08	3.07371e-08	31.5999	3.07371e-08	2.75032	162.7	36.4708	39.2745	17.6216	3.07371e-08	3.07371e-08	3.07371e-08	5.59587	3.07371e-08	39.2745	3.07371e-08	2.75032	162.7	36.4708	3.07371e-08	17.6216	3.07371e-08	3.07371e-08	3.07371e-08	5.59587	3.07371e-08
neg_1259	0.00706363	0.0238799	8644.92	3.07371e-08	3.07371e-08	3.07371e-08	3.07371e-08	5.75515	3.07371e-08	0.909309	3.07371e-08	8644.92	3.07371e-08	0.00706363	0.909309	0.0238799	3.07371e-08	3.07371e-08	3.07371e-08	5.75515	3.07371e-08	3.07371e-08	3.07371e-08	3.07371e-08	3.07371e-08	3.07371e-08	3.07371e-08	4.09998	3.07371e-08	3.07371e-08	3.07371e-08	3.07371e-08	3.07371e-08	3.07371e-08	3.07371e-08	3.07371e-08	3.07371e-08	3.07371e-08	3.07371e-08	4.09998	3.07371e-08	3.07371e-08
neg_126	3.07371e-08	3.07371e-08	3.07371e-08	3.07371e-08	3.07371e-08	3.07371e-08	3.07371e-08	3.07371e-08	0.955312	3.07371e-08	3.07371e-08	3.07371e-08	0.955312	3.07371e-08	3.07371e-08	3.07371e-08	3.07371e-08	3.07371e-08	3.07371e-08	3.07371e-08	3.07371e-08	3.07371e-08	3.07371e-08	3.07371e-08	3.07371e-08	3.07371e-08	3.07371e-08	3.07371e-08	5.6621	6.85674	3.07371e-08	3.07371e-08	3.07371e-08	3.07371e-08	3.07371e-08	6.85674	3.07371e-08	3.07371e-08	3.07371e-08	3.07371e-08	5.6621	6.85674
neg_1263	1.15517	3.07371e-08	433.587	3.07371e-08	118.861	3.07371e-08	103.648	3.07371e-08	46.2893	3.07371e-08	3.07371e-08	433.587	46.2893	1.15517	3.07371e-08	3.07371e-08	3.07371e-08	118.861	103.648	3.07371e-08	3.07371e-08	3.07371e-08	3.07371e-08	3.07371e-08	47.8316	3.07371e-08	3.07371e-08	3.07371e-08	46.6573	3.07371e-08	3.07371e-08	3.07371e-08	3.07371e-08	3.07371e-08	3.07371e-08	3.07371e-08	47.8316	3.07371e-08	3.07371e-08	3.07371e-08	46.6573	3.07371e-08
neg_1264	400.254	876.424	3.07371e-08	528.629	321.423	518.2	3.07371e-08	751.934	399.636	430.494	518.2	3.07371e-08	399.636	400.254	430.494	876.424	528.629	321.423	3.07371e-08	751.934	3.07371e-08	3.07371e-08	3.07371e-08	3.07371e-08	152.197	500.491	3.07371e-08	944.67	67.2454	507.399	3.07371e-08	500.491	3.07371e-08	3.07371e-08	3.07371e-08	507.399	152.197	3.07371e-08	500.491	944.67	67.2454	507.399
neg_1265	3.07371e-08	3.07371e-08	811.414	3.07371e-08	3.07371e-08	3.07371e-08	3.07371e-08	3.07371e-08	3.07371e-08	3.07371e-08	3.07371e-08	811.414	3.07371e-08	3.07371e-08	3.07371e-08	3.07371e-08	3.07371e-08	3.07371e-08	3.07371e-08	3.07371e-08	62.7433	426.573	37.9783	228.513	3.07371e-08	3.07371e-08	3.07371e-08	3.07371e-08	3.07371e-08	3.07371e-08	228.513	3.07371e-08	62.7433	426.573	37.9783	3.07371e-08	3.07371e-08	3.07371e-08	3.07371e-08	3.07371e-08	3.07371e-08	3.07371e-08
neg_1267	16623	24182.7	5750.09	15004.8	16776.3	19561.2	3093.4	17393.7	17520.8	10860	19561.2	5750.09	17520.8	16623	10860	24182.7	15004.8	16776.3	3093.4	17393.7	2649.7	1340.89	2099.37	4125.46	9478.95	18628.5	2592.57	20652.7	5690.37	20517.3	4125.46	18628.5	2649.7	1340.89	2099.37	20517.3	9478.95	2592.57	18628.5	20652.7	5690.37	20517.3
neg_127	400.826	479.285	26.4794	444.893	697.399	479.066	302.698	473.424	694.337	409.83	479.066	26.4794	694.337	400.826	409.83	479.285	444.893	697.399	302.698	473.424	3.07371e-08	3.07371e-08	3.07371e-08	3.07371e-08	639.015	494.515	3.07371e-08	365.972	821.788	491.96	3.07371e-08	494.515	3.07371e-08	3.07371e-08	3.07371e-08	491.96	639.015	3.07371e-08	494.515	365.972	821.788	491.96
neg_1270	68.5094	51.0466	3.07371e-08	88.2433	93.1695	58.0417	3.07371e-08	87.2636	70.5938	70.4207	58.0417	3.07371e-08	70.5938	68.5094	70.4207	51.0466	88.2433	93.1695	3.07371e-08	87.2636	3.07371e-08	3.07371e-08	3.07371e-08	3.07371e-08	76.0691	70.7953	3.07371e-08	71.9285	68.6505	48.4459	3.07371e-08	70.7953	3.07371e-08	3.07371e-08	3.07371e-08	48.4459	76.0691	3.07371e-08	70.7953	71.9285	68.6505	48.4459
neg_1271	146.937	239.75	3.07371e-08	180.498	196.571	190.234	282.431	225.845	144.914	155.127	190.234	3.07371e-08	144.914	146.937	155.127	239.75	180.498	196.571	282.431	225.845	3.07371e-08	3.07371e-08	3.07371e-08	3.07371e-08	116.075	175.437	3.07371e-08	194.314	129.085	151.601	3.07371e-08	175.437	3.07371e-08	3.07371e-08	3.07371e-08	151.601	116.075	3.07371e-08	175.437	194.314	129.085	151.601
neg_1272	3.07371e-08	3.07371e-08	3.07371e-08	3.07371e-08	3.07371e-08	3.07371e-08	3.07371e-08	3.07371e-08	3.07371e-08	3.07371e-08	3.07371e-08	3.07371e-08	3.07371e-08	3.07371e-08	3.07371e-08	3.07371e-08	3.07371e-08	3.07371e-08	3.07371e-08	3.07371e-08	1566.14	2084.21	3.07371e-08	2600.57	3.07371e-08	3.07371e-08	14.5924	3.07371e-08	3.07371e-08	3.07371e-08	2600.57	3.07371e-08	1566.14	2084.21	3.07371e-08	3.07371e-08	3.07371e-08	14.5924	3.07371e-08	3.07371e-08	3.07371e-08	3.07371e-08
neg_1274	7440.95	14627.9	14044.8	5592.13	19557.3	8379.44	70985.3	6255.51	12759.2	4680.84	8379.44	14044.8	12759.2	7440.95	4680.84	14627.9	5592.13	19557.3	70985.3	6255.51	4882.79	3839.02	6515.51	7667.63	10893.9	6038.99	6736.38	8417.79	4785.25	6143.05	7667.63	6038.99	4882.79	3839.02	6515.51	6143.05	10893.9	6736.38	6038.99	8417.79	4785.25	6143.05
neg_1275	3.07371e-08	3.07371e-08	3.07371e-08	3.07371e-08	3.07371e-08	3.07371e-08	3.07371e-08	3.07371e-08	3.07371e-08	3.07371e-08	3.07371e-08	3.07371e-08	3.07371e-08	3.07371e-08	3.07371e-08	3.07371e-08	3.07371e-08	3.07371e-08	3.07371e-08	3.07371e-08	3.07371e-08	3.07371e-08	3.07371e-08	3.07371e-08	3.07371e-08	3.07371e-08	3.07371e-08	3.07371e-08	3.07371e-08	3.07371e-08	3.07371e-08	3.07371e-08	3.07371e-08	3.07371e-08	3.07371e-08	3.07371e-08	3.07371e-08	3.07371e-08	3.07371e-08	3.07371e-08	3.07371e-08	3.07371e-08
neg_1277	3.07371e-08	3.07371e-08	3.07371e-08	3.07371e-08	3.07371e-08	3.07371e-08	3.07371e-08	3.07371e-08	3.07371e-08	3.07371e-08	3.07371e-08	3.07371e-08	3.07371e-08	3.07371e-08	3.07371e-08	3.07371e-08	3.07371e-08	3.07371e-08	3.07371e-08	3.07371e-08	527.847	653.761	752.555	691.052	3.07371e-08	3.07371e-08	91.812	3.07371e-08	3.07371e-08	3.07371e-08	691.052	3.07371e-08	527.847	653.761	752.555	3.07371e-08	3.07371e-08	91.812	3.07371e-08	3.07371e-08	3.07371e-08	3.07371e-08
neg_1279	3.07371e-08	3.07371e-08	34279.7	3.07371e-08	3.07371e-08	3.07371e-08	3.07371e-08	3.07371e-08	3.07371e-08	3.07371e-08	3.07371e-08	34279.7	3.07371e-08	3.07371e-08	3.07371e-08	3.07371e-08	3.07371e-08	3.07371e-08	3.07371e-08	3.07371e-08	7065.14	10717.8	279360	86861.9	3.07371e-08	3.07371e-08	3.07371e-08	3.07371e-08	3.07371e-08	3.07371e-08	86861.9	3.07371e-08	7065.14	10717.8	279360	3.07371e-08	3.07371e-08	3.07371e-08	3.07371e-08	3.07371e-08	3.07371e-08	3.07371e-08
neg_1280	3.07371e-08	3.07371e-08	339.17	3.07371e-08	3.07371e-08	3.07371e-08	3.07371e-08	3.07371e-08	3.07371e-08	3.07371e-08	3.07371e-08	339.17	3.07371e-08	3.07371e-08	3.07371e-08	3.07371e-08	3.07371e-08	3.07371e-08	3.07371e-08	3.07371e-08	93.992	195.891	531.555	508.202	3.07371e-08	3.07371e-08	3.07371e-08	3.07371e-08	3.07371e-08	3.07371e-08	508.202	3.07371e-08	93.992	195.891	531.555	3.07371e-08	3.07371e-08	3.07371e-08	3.07371e-08	3.07371e-08	3.07371e-08	3.07371e-08
neg_1281	84.063	209.232	195.71	145.12	325.294	408.347	288.014	174.387	204.848	94.9154	408.347	195.71	204.848	84.063	94.9154	209.232	145.12	325.294	288.014	174.387	3.07371e-08	3.07371e-08	3.07371e-08	3.07371e-08	185.586	217.269	3.07371e-08	315.492	82.0318	274.806	3.07371e-08	217.269	3.07371e-08	3.07371e-08	3.07371e-08	274.806	185.586	3.07371e-08	217.269	315.492	82.0318	274.806
neg_1282	190.851	138.786	3.07371e-08	197.742	186.018	160.433	52.2636	131.494	116.565	584.465	160.433	3.07371e-08	116.565	190.851	584.465	138.786	197.742	186.018	52.2636	131.494	3.07371e-08	3.07371e-08	3.07371e-08	3.07371e-08	201.501	179.01	3.07371e-08	133.693	200.424	182.357	3.07371e-08	179.01	3.07371e-08	3.07371e-08	3.07371e-08	182.357	201.501	3.07371e-08	179.01	133.693	200.424	182.357
neg_1284	3.07371e-08	3.07371e-08	3.07371e-08	3.07371e-08	3.07371e-08	0.00889848	3.07371e-08	3.07371e-08	3.07371e-08	3.07371e-08	0.00889848	3.07371e-08	3.07371e-08	3.07371e-08	3.07371e-08	3.07371e-08	3.07371e-08	3.07371e-08	3.07371e-08	3.07371e-08	3.07371e-08	3.07371e-08	3.07371e-08	3.07371e-08	3.07371e-08	3.07371e-08	3.07371e-08	3.07371e-08	3.07371e-08	38.2288	3.07371e-08	3.07371e-08	3.07371e-08	3.07371e-08	3.07371e-08	38.2288	3.07371e-08	3.07371e-08	3.07371e-08	3.07371e-08	3.07371e-08	38.2288
neg_1285	3.07371e-08	3.07371e-08	3.07371e-08	3.07371e-08	3.07371e-08	3.07371e-08	3.07371e-08	3.07371e-08	3.07371e-08	3.07371e-08	3.07371e-08	3.07371e-08	3.07371e-08	3.07371e-08	3.07371e-08	3.07371e-08	3.07371e-08	3.07371e-08	3.07371e-08	3.07371e-08	3.07371e-08	3.07371e-08	3.07371e-08	3.07371e-08	3.07371e-08	3.07371e-08	3.07371e-08	3.07371e-08	3.07371e-08	3.07371e-08	3.07371e-08	3.07371e-08	3.07371e-08	3.07371e-08	3.07371e-08	3.07371e-08	3.07371e-08	3.07371e-08	3.07371e-08	3.07371e-08	3.07371e-08	3.07371e-08
neg_1286	3.07371e-08	3.07371e-08	3.07371e-08	3.07371e-08	3.07371e-08	3.07371e-08	3.07371e-08	3.07371e-08	3.07371e-08	3.07371e-08	3.07371e-08	3.07371e-08	3.07371e-08	3.07371e-08	3.07371e-08	3.07371e-08	3.07371e-08	3.07371e-08	3.07371e-08	3.07371e-08	3.07371e-08	2.8696	3.07371e-08	3.07371e-08	15.8483	3.07371e-08	50.45	3.07371e-08	3.07371e-08	3.07371e-08	3.07371e-08	3.07371e-08	3.07371e-08	2.8696	3.07371e-08	3.07371e-08	15.8483	50.45	3.07371e-08	3.07371e-08	3.07371e-08	3.07371e-08
neg_1287	14.0169	17.2764	45.1999	19.2775	25.8972	23.5677	6.31361	14.1406	18.1982	13.2922	23.5677	45.1999	18.1982	14.0169	13.2922	17.2764	19.2775	25.8972	6.31361	14.1406	219.768	259.627	3.07371e-08	246.054	16.9644	19.2882	3.07371e-08	26.4485	22.7092	20.2	246.054	19.2882	219.768	259.627	3.07371e-08	20.2	16.9644	3.07371e-08	19.2882	26.4485	22.7092	20.2
neg_1288	3.07371e-08	3.07371e-08	3.07371e-08	3.07371e-08	3.07371e-08	3.07371e-08	3.07371e-08	3.07371e-08	3.07371e-08	3.07371e-08	3.07371e-08	3.07371e-08	3.07371e-08	3.07371e-08	3.07371e-08	3.07371e-08	3.07371e-08	3.07371e-08	3.07371e-08	3.07371e-08	3.07371e-08	3.07371e-08	3.07371e-08	3.07371e-08	54.9776	3.07371e-08	2.11114	3.07371e-08	3.07371e-08	5.54508	3.07371e-08	3.07371e-08	3.07371e-08	3.07371e-08	3.07371e-08	5.54508	54.9776	2.11114	3.07371e-08	3.07371e-08	3.07371e-08	5.54508
neg_1290	0.793438	1.58338	3.07371e-08	1.62284	2.34293	1.00608	3.07371e-08	3.07371e-08	3.07371e-08	3.07371e-08	1.00608	3.07371e-08	3.07371e-08	0.793438	3.07371e-08	1.58338	1.62284	2.34293	3.07371e-08	3.07371e-08	3.07371e-08	2.18067	3.07371e-08	3.07371e-08	12.7059	0.531421	46.0049	3.07371e-08	3.07371e-08	0.97928	3.07371e-08	0.531421	3.07371e-08	2.18067	3.07371e-08	0.97928	12.7059	46.0049	0.531421	3.07371e-08	3.07371e-08	0.97928
neg_1291	82.4806	93.7394	3.07371e-08	92.5576	55.0693	47.0762	3.07371e-08	75.0608	73.4711	85.3533	47.0762	3.07371e-08	73.4711	82.4806	85.3533	93.7394	92.5576	55.0693	3.07371e-08	75.0608	3.07371e-08	3.07371e-08	3.07371e-08	3.07371e-08	48.0146	69.8619	3.07371e-08	93.8192	63.4717	65.6765	3.07371e-08	69.8619	3.07371e-08	3.07371e-08	3.07371e-08	65.6765	48.0146	3.07371e-08	69.8619	93.8192	63.4717	65.6765
neg_1292	3.07371e-08	3.07371e-08	3.07371e-08	3.07371e-08	3.07371e-08	3.07371e-08	3.07371e-08	3.07371e-08	3.07371e-08	3.07371e-08	3.07371e-08	3.07371e-08	3.07371e-08	3.07371e-08	3.07371e-08	3.07371e-08	3.07371e-08	3.07371e-08	3.07371e-08	3.07371e-08	3.07371e-08	3.07371e-08	3.07371e-08	3.07371e-08	3.07371e-08	3.07371e-08	74.0152	3.07371e-08	3.07371e-08	48.9929	3.07371e-08	3.07371e-08	3.07371e-08	3.07371e-08	3.07371e-08	48.9929	3.07371e-08	74.0152	3.07371e-08	3.07371e-08	3.07371e-08	48.9929
neg_1293	3.07371e-08	3.07371e-08	3.07371e-08	1.85523	5.40012	3.07371e-08	20.4885	3.07371e-08	2.01676	3.07371e-08	3.07371e-08	3.07371e-08	2.01676	3.07371e-08	3.07371e-08	3.07371e-08	1.85523	5.40012	20.4885	3.07371e-08	34.9497	65.2943	3.07371e-08	2.37112	3.21705	3.07371e-08	3.07371e-08	3.07371e-08	7.24751	3.07371e-08	2.37112	3.07371e-08	34.9497	65.2943	3.07371e-08	3.07371e-08	3.21705	3.07371e-08	3.07371e-08	3.07371e-08	7.24751	3.07371e-08
neg_1295	371.618	361.881	3.07371e-08	392.418	423.068	327.31	3.07371e-08	385.662	414.217	296.084	327.31	3.07371e-08	414.217	371.618	296.084	361.881	392.418	423.068	3.07371e-08	385.662	3.07371e-08	3.07371e-08	3.07371e-08	3.07371e-08	242.272	333.399	3.07371e-08	343.15	331.413	335.538	3.07371e-08	333.399	3.07371e-08	3.07371e-08	3.07371e-08	335.538	242.272	3.07371e-08	333.399	343.15	331.413	335.538
neg_1296	3.07371e-08	3.07371e-08	3.07371e-08	3.07371e-08	3.07371e-08	3.07371e-08	3.07371e-08	3.07371e-08	3.07371e-08	3.07371e-08	3.07371e-08	3.07371e-08	3.07371e-08	3.07371e-08	3.07371e-08	3.07371e-08	3.07371e-08	3.07371e-08	3.07371e-08	3.07371e-08	3.07371e-08	3.07371e-08	3.07371e-08	3.07371e-08	3.07371e-08	3.07371e-08	3.07371e-08	3.07371e-08	3.07371e-08	3.07371e-08	3.07371e-08	3.07371e-08	3.07371e-08	3.07371e-08	3.07371e-08	3.07371e-08	3.07371e-08	3.07371e-08	3.07371e-08	3.07371e-08	3.07371e-08	3.07371e-08
neg_1298	27730.3	22980.7	605.891	25267.3	30008.5	22769.6	5345.56	21982.9	26601	23947.7	22769.6	605.891	26601	27730.3	23947.7	22980.7	25267.3	30008.5	5345.56	21982.9	455.316	683.802	622.707	544.946	25207.8	25309.9	292.149	25852.8	27852.8	22103.6	544.946	25309.9	455.316	683.802	622.707	22103.6	25207.8	292.149	25309.9	25852.8	27852.8	22103.6
neg_1300	708.529	971.074	3.07371e-08	775.655	516.619	428.051	127.999	712.587	729.454	982.576	428.051	3.07371e-08	729.454	708.529	982.576	971.074	775.655	516.619	127.999	712.587	3.07371e-08	3.07371e-08	3.07371e-08	3.07371e-08	557.832	780.103	3.07371e-08	1255.35	458.056	560.695	3.07371e-08	780.103	3.07371e-08	3.07371e-08	3.07371e-08	560.695	557.832	3.07371e-08	780.103	1255.35	458.056	560.695
neg_1301	1861.47	1609.49	3.07371e-08	2243.46	1155.47	931.41	3.07371e-08	1915.43	1284.75	1831.64	931.41	3.07371e-08	1284.75	1861.47	1831.64	1609.49	2243.46	1155.47	3.07371e-08	1915.43	3.07371e-08	3.07371e-08	3.07371e-08	3.07371e-08	1087.17	1296.37	3.07371e-08	1423.08	1248.69	1258.23	3.07371e-08	1296.37	3.07371e-08	3.07371e-08	3.07371e-08	1258.23	1087.17	3.07371e-08	1296.37	1423.08	1248.69	1258.23
neg_1302	15866.5	11958.5	3.07371e-08	14564.5	15731.6	12243.8	151.79	12686.5	14451.2	13457.4	12243.8	3.07371e-08	14451.2	15866.5	13457.4	11958.5	14564.5	15731.6	151.79	12686.5	3.07371e-08	3.07371e-08	3.07371e-08	3.07371e-08	13261.8	13846.6	3.07371e-08	12112.8	15582.4	11885.9	3.07371e-08	13846.6	3.07371e-08	3.07371e-08	3.07371e-08	11885.9	13261.8	3.07371e-08	13846.6	12112.8	15582.4	11885.9
neg_1303	1437.39	2206.96	3.07371e-08	2903.25	545.421	446.565	3.07371e-08	2580.56	1423.8	3064.89	446.565	3.07371e-08	1423.8	1437.39	3064.89	2206.96	2903.25	545.421	3.07371e-08	2580.56	3.07371e-08	3.07371e-08	3.07371e-08	3.07371e-08	598.905	810.844	3.07371e-08	1202.9	928.418	1096.55	3.07371e-08	810.844	3.07371e-08	3.07371e-08	3.07371e-08	1096.55	598.905	3.07371e-08	810.844	1202.9	928.418	1096.55
neg_1305	22004.1	12059.4	3.07371e-08	21989.6	8299.97	6991.68	3.07371e-08	19324.7	14598.1	21118.8	6991.68	3.07371e-08	14598.1	22004.1	21118.8	12059.4	21989.6	8299.97	3.07371e-08	19324.7	3.07371e-08	3.07371e-08	3.07371e-08	3.07371e-08	7809.35	9187.14	3.07371e-08	6475.4	19309.8	10978	3.07371e-08	9187.14	3.07371e-08	3.07371e-08	3.07371e-08	10978	7809.35	3.07371e-08	9187.14	6475.4	19309.8	10978
neg_131	3.07371e-08	3.07371e-08	3.07371e-08	3.07371e-08	3.07371e-08	3.07371e-08	3.07371e-08	3.07371e-08	3.07371e-08	3.07371e-08	3.07371e-08	3.07371e-08	3.07371e-08	3.07371e-08	3.07371e-08	3.07371e-08	3.07371e-08	3.07371e-08	3.07371e-08	3.07371e-08	3.07371e-08	3.07371e-08	3.07371e-08	3.07371e-08	3.07371e-08	3.07371e-08	3.07371e-08	3.07371e-08	3.07371e-08	3.07371e-08	3.07371e-08	3.07371e-08	3.07371e-08	3.07371e-08	3.07371e-08	3.07371e-08	3.07371e-08	3.07371e-08	3.07371e-08	3.07371e-08	3.07371e-08	3.07371e-08
neg_1312	387.772	316.143	3.07371e-08	462.725	303.842	246.193	3.07371e-08	423.141	353.242	417.516	246.193	3.07371e-08	353.242	387.772	417.516	316.143	462.725	303.842	3.07371e-08	423.141	3.07371e-08	3.07371e-08	3.07371e-08	3.07371e-08	305.925	312.139	3.07371e-08	438.543	341.11	261.495	3.07371e-08	312.139	3.07371e-08	3.07371e-08	3.07371e-08	261.495	305.925	3.07371e-08	312.139	438.543	341.11	261.495
neg_1313	361422	344183	15299.7	358858	425949	320696	86585.7	313982	369162	337751	320696	15299.7	369162	361422	337751	344183	358858	425949	86585.7	313982	1037.04	996.319	707.707	545.902	346888	345790	660.361	385829	367488	316013	545.902	345790	1037.04	996.319	707.707	316013	346888	660.361	345790	385829	367488	316013
neg_1314	641.371	910.277	3.07371e-08	1027.1	461.658	405.677	3.07371e-08	923.065	450.043	834.055	405.677	3.07371e-08	450.043	641.371	834.055	910.277	1027.1	461.658	3.07371e-08	923.065	3.07371e-08	3.07371e-08	3.07371e-08	3.07371e-08	577.121	727.456	3.07371e-08	1000.55	414.521	428.449	3.07371e-08	727.456	3.07371e-08	3.07371e-08	3.07371e-08	428.449	577.121	3.07371e-08	727.456	1000.55	414.521	428.449
neg_1315	8233.71	7283.61	3.07371e-08	8235.85	8716.05	6901.86	510.622	7261.82	7771.91	7117.48	6901.86	3.07371e-08	7771.91	8233.71	7117.48	7283.61	8235.85	8716.05	510.622	7261.82	3.07371e-08	244.13	525.836	3.07371e-08	6860.34	7780.1	304.438	7643.7	7835.01	6649.38	3.07371e-08	7780.1	3.07371e-08	244.13	525.836	6649.38	6860.34	304.438	7780.1	7643.7	7835.01	6649.38
neg_1316	816.499	819.58	3.07371e-08	1108.63	1098.32	679.35	60.6725	941.792	954.114	935.946	679.35	3.07371e-08	954.114	816.499	935.946	819.58	1108.63	1098.32	60.6725	941.792	3.07371e-08	3.07371e-08	3.07371e-08	3.07371e-08	751.31	805.063	3.07371e-08	904.394	1458.66	704.899	3.07371e-08	805.063	3.07371e-08	3.07371e-08	3.07371e-08	704.899	751.31	3.07371e-08	805.063	904.394	1458.66	704.899
neg_1317	1607.83	751.131	3.07371e-08	1797.87	1469.28	1192.09	3.07371e-08	1633.5	1670.26	681.564	1192.09	3.07371e-08	1670.26	1607.83	681.564	751.131	1797.87	1469.28	3.07371e-08	1633.5	3.07371e-08	3.07371e-08	3.07371e-08	3.07371e-08	1277.36	1367.89	3.07371e-08	521.496	2067.83	819.983	3.07371e-08	1367.89	3.07371e-08	3.07371e-08	3.07371e-08	819.983	1277.36	3.07371e-08	1367.89	521.496	2067.83	819.983
neg_1323	4721.9	7466.9	3.07371e-08	5833.46	4164.85	4801.77	861.556	5239.69	6076.57	4138.09	4801.77	3.07371e-08	6076.57	4721.9	4138.09	7466.9	5833.46	4164.85	861.556	5239.69	3.07371e-08	3.07371e-08	3.07371e-08	3.07371e-08	3702.53	5270.09	3.07371e-08	6251.88	792.992	5726.8	3.07371e-08	5270.09	3.07371e-08	3.07371e-08	3.07371e-08	5726.8	3702.53	3.07371e-08	5270.09	6251.88	792.992	5726.8
neg_1325	3.07371e-08	3.07371e-08	3.07371e-08	3.07371e-08	3.07371e-08	3.07371e-08	3.07371e-08	3.07371e-08	3.07371e-08	3.07371e-08	3.07371e-08	3.07371e-08	3.07371e-08	3.07371e-08	3.07371e-08	3.07371e-08	3.07371e-08	3.07371e-08	3.07371e-08	3.07371e-08	3.07371e-08	3.07371e-08	3.07371e-08	3.07371e-08	3.07371e-08	3.07371e-08	3.07371e-08	3.07371e-08	3.07371e-08	25.699	3.07371e-08	3.07371e-08	3.07371e-08	3.07371e-08	3.07371e-08	25.699	3.07371e-08	3.07371e-08	3.07371e-08	3.07371e-08	3.07371e-08	25.699
neg_1326	3.07371e-08	3.07371e-08	3.07371e-08	3.07371e-08	3.07371e-08	3.07371e-08	3.07371e-08	3.07371e-08	3.07371e-08	3.07371e-08	3.07371e-08	3.07371e-08	3.07371e-08	3.07371e-08	3.07371e-08	3.07371e-08	3.07371e-08	3.07371e-08	3.07371e-08	3.07371e-08	3.07371e-08	3.07371e-08	3.07371e-08	3.07371e-08	3.07371e-08	3.07371e-08	3.07371e-08	3.07371e-08	3.07371e-08	21.1526	3.07371e-08	3.07371e-08	3.07371e-08	3.07371e-08	3.07371e-08	21.1526	3.07371e-08	3.07371e-08	3.07371e-08	3.07371e-08	3.07371e-08	21.1526
neg_1329	731.997	1298.6	3.07371e-08	1274.26	676.094	806.633	19.7456	1099.26	1005.54	999.936	806.633	3.07371e-08	1005.54	731.997	999.936	1298.6	1274.26	676.094	19.7456	1099.26	3.07371e-08	3.07371e-08	3.07371e-08	3.07371e-08	725.566	940.704	3.07371e-08	983.643	265.904	857.902	3.07371e-08	940.704	3.07371e-08	3.07371e-08	3.07371e-08	857.902	725.566	3.07371e-08	940.704	983.643	265.904	857.902
neg_133	120.173	117.105	244.479	75.9196	230.229	24.3024	150.581	4.83191	343.349	74.684	24.3024	244.479	343.349	120.173	74.684	117.105	75.9196	230.229	150.581	4.83191	3.07371e-08	3.07371e-08	3.07371e-08	3.07371e-08	56.3597	36.1934	3.07371e-08	106.136	534.427	3.40653	3.07371e-08	36.1934	3.07371e-08	3.07371e-08	3.07371e-08	3.40653	56.3597	3.07371e-08	36.1934	106.136	534.427	3.40653
neg_1330	601.69	349.951	3.07371e-08	377.597	635.834	601.173	56.4334	297.12	632.589	338.71	601.173	3.07371e-08	632.589	601.69	338.71	349.951	377.597	635.834	56.4334	297.12	3.07371e-08	3.07371e-08	3.07371e-08	3.07371e-08	516.358	567.798	3.07371e-08	505.463	434.565	416.148	3.07371e-08	567.798	3.07371e-08	3.07371e-08	3.07371e-08	416.148	516.358	3.07371e-08	567.798	505.463	434.565	416.148
neg_1333	3.07371e-08	3.07371e-08	3.07371e-08	3.07371e-08	3.07371e-08	0.000339351	3.07371e-08	3.07371e-08	3.07371e-08	3.07371e-08	0.000339351	3.07371e-08	3.07371e-08	3.07371e-08	3.07371e-08	3.07371e-08	3.07371e-08	3.07371e-08	3.07371e-08	3.07371e-08	3.07371e-08	3.07371e-08	3.07371e-08	3.07371e-08	3.07371e-08	3.07371e-08	3.07371e-08	3.07371e-08	3.07371e-08	3.07371e-08	3.07371e-08	3.07371e-08	3.07371e-08	3.07371e-08	3.07371e-08	3.07371e-08	3.07371e-08	3.07371e-08	3.07371e-08	3.07371e-08	3.07371e-08	3.07371e-08
neg_1338	3.07371e-08	3.07371e-08	3.07371e-08	3.07371e-08	3.07371e-08	3.07371e-08	3.07371e-08	3.07371e-08	3.07371e-08	3.07371e-08	3.07371e-08	3.07371e-08	3.07371e-08	3.07371e-08	3.07371e-08	3.07371e-08	3.07371e-08	3.07371e-08	3.07371e-08	3.07371e-08	3.07371e-08	274.304	3.07371e-08	3.07371e-08	3.07371e-08	3.07371e-08	121.338	3.07371e-08	3.07371e-08	10.3268	3.07371e-08	3.07371e-08	3.07371e-08	274.304	3.07371e-08	10.3268	3.07371e-08	121.338	3.07371e-08	3.07371e-08	3.07371e-08	10.3268
neg_1343	3.07371e-08	3.07371e-08	3856.24	3.07371e-08	3.07371e-08	3.66093	193.424	3.07371e-08	3.07371e-08	3.07371e-08	3.66093	3856.24	3.07371e-08	3.07371e-08	3.07371e-08	3.07371e-08	3.07371e-08	3.07371e-08	193.424	3.07371e-08	1216.57	813.232	6971.34	1903.69	4.10394	3.07371e-08	623.443	3.07371e-08	62.8977	3.07371e-08	1903.69	3.07371e-08	1216.57	813.232	6971.34	3.07371e-08	4.10394	623.443	3.07371e-08	3.07371e-08	62.8977	3.07371e-08
neg_1345	3.07371e-08	3.07371e-08	3.07371e-08	3.07371e-08	3.07371e-08	3.07371e-08	3.07371e-08	3.07371e-08	3.07371e-08	3.07371e-08	3.07371e-08	3.07371e-08	3.07371e-08	3.07371e-08	3.07371e-08	3.07371e-08	3.07371e-08	3.07371e-08	3.07371e-08	3.07371e-08	3.07371e-08	3.07371e-08	3.07371e-08	3.07371e-08	3.07371e-08	3.07371e-08	3.07371e-08	3.07371e-08	3.07371e-08	3.07371e-08	3.07371e-08	3.07371e-08	3.07371e-08	3.07371e-08	3.07371e-08	3.07371e-08	3.07371e-08	3.07371e-08	3.07371e-08	3.07371e-08	3.07371e-08	3.07371e-08
neg_1352	86.2378	90.8737	135.315	95.3695	108.144	72.7707	64.9942	89.8115	87.3231	80.174	72.7707	135.315	87.3231	86.2378	80.174	90.8737	95.3695	108.144	64.9942	89.8115	3.07371e-08	3.07371e-08	3.07371e-08	3.07371e-08	88.8591	77.3285	3.07371e-08	94.0524	75.5629	59.8935	3.07371e-08	77.3285	3.07371e-08	3.07371e-08	3.07371e-08	59.8935	88.8591	3.07371e-08	77.3285	94.0524	75.5629	59.8935
neg_1354	3.07371e-08	3.07371e-08	5.88911	0.922165	6.25976	1.40108	3.07371e-08	3.07371e-08	0.741646	3.07371e-08	1.40108	5.88911	0.741646	3.07371e-08	3.07371e-08	3.07371e-08	0.922165	6.25976	3.07371e-08	3.07371e-08	3.07371e-08	3.07371e-08	3.07371e-08	3.07371e-08	1.45238	0.902386	1.68761	3.07371e-08	3.07371e-08	3.07371e-08	3.07371e-08	0.902386	3.07371e-08	3.07371e-08	3.07371e-08	3.07371e-08	1.45238	1.68761	0.902386	3.07371e-08	3.07371e-08	3.07371e-08
neg_1355	92.3279	93.5731	80.5888	102.602	60.9113	60.6635	3.07371e-08	73.2102	73.9523	46.7565	60.6635	80.5888	73.9523	92.3279	46.7565	93.5731	102.602	60.9113	3.07371e-08	73.2102	3.07371e-08	3.07371e-08	3.07371e-08	3.07371e-08	31.3849	62.662	3.07371e-08	75.1155	42.0598	92.64	3.07371e-08	62.662	3.07371e-08	3.07371e-08	3.07371e-08	92.64	31.3849	3.07371e-08	62.662	75.1155	42.0598	92.64
neg_1356	3.07371e-08	3.07371e-08	3.07371e-08	3.07371e-08	3.07371e-08	3.07371e-08	3.07371e-08	3.07371e-08	3.07371e-08	3.07371e-08	3.07371e-08	3.07371e-08	3.07371e-08	3.07371e-08	3.07371e-08	3.07371e-08	3.07371e-08	3.07371e-08	3.07371e-08	3.07371e-08	3.07371e-08	3.07371e-08	3.07371e-08	3.07371e-08	3.07371e-08	3.07371e-08	3.07371e-08	3.07371e-08	3.07371e-08	3.07371e-08	3.07371e-08	3.07371e-08	3.07371e-08	3.07371e-08	3.07371e-08	3.07371e-08	3.07371e-08	3.07371e-08	3.07371e-08	3.07371e-08	3.07371e-08	3.07371e-08
neg_1358	3.07371e-08	3.07371e-08	2.67731	3.07371e-08	1.32574	0.785123	3.07371e-08	3.07371e-08	2.84594	3.07371e-08	0.785123	2.67731	2.84594	3.07371e-08	3.07371e-08	3.07371e-08	3.07371e-08	1.32574	3.07371e-08	3.07371e-08	3.07371e-08	3.07371e-08	3.07371e-08	3.07371e-08	0.761049	0.510313	3.07371e-08	3.07371e-08	3.07371e-08	0.76738	3.07371e-08	0.510313	3.07371e-08	3.07371e-08	3.07371e-08	0.76738	0.761049	3.07371e-08	0.510313	3.07371e-08	3.07371e-08	0.76738
neg_1360	3.07371e-08	3.07371e-08	3.07371e-08	3.07371e-08	3.07371e-08	3.07371e-08	3.07371e-08	3.07371e-08	3.07371e-08	3.07371e-08	3.07371e-08	3.07371e-08	3.07371e-08	3.07371e-08	3.07371e-08	3.07371e-08	3.07371e-08	3.07371e-08	3.07371e-08	3.07371e-08	3.07371e-08	3.07371e-08	3.07371e-08	3.07371e-08	3.07371e-08	3.07371e-08	3.07371e-08	3.07371e-08	3.07371e-08	340.316	3.07371e-08	3.07371e-08	3.07371e-08	3.07371e-08	3.07371e-08	340.316	3.07371e-08	3.07371e-08	3.07371e-08	3.07371e-08	3.07371e-08	340.316
neg_1362	203.983	156.417	3.07371e-08	224.871	212.917	189.397	133.556	155.518	173.653	393.55	189.397	3.07371e-08	173.653	203.983	393.55	156.417	224.871	212.917	133.556	155.518	3.07371e-08	3.07371e-08	3.07371e-08	3.07371e-08	174.783	202.712	3.07371e-08	163.254	221.394	181.828	3.07371e-08	202.712	3.07371e-08	3.07371e-08	3.07371e-08	181.828	174.783	3.07371e-08	202.712	163.254	221.394	181.828
neg_1363	3.07371e-08	3.07371e-08	3.07371e-08	3.07371e-08	3.07371e-08	3.07371e-08	3.07371e-08	3.07371e-08	3.07371e-08	3.07371e-08	3.07371e-08	3.07371e-08	3.07371e-08	3.07371e-08	3.07371e-08	3.07371e-08	3.07371e-08	3.07371e-08	3.07371e-08	3.07371e-08	3.07371e-08	3.07371e-08	3.07371e-08	3.07371e-08	3.07371e-08	3.07371e-08	3.07371e-08	3.07371e-08	3.07371e-08	3.07371e-08	3.07371e-08	3.07371e-08	3.07371e-08	3.07371e-08	3.07371e-08	3.07371e-08	3.07371e-08	3.07371e-08	3.07371e-08	3.07371e-08	3.07371e-08	3.07371e-08
neg_1365	3.07371e-08	3.07371e-08	3.07371e-08	3.07371e-08	254.811	4.2074	74078.8	32.0973	3.07371e-08	3.07371e-08	4.2074	3.07371e-08	3.07371e-08	3.07371e-08	3.07371e-08	3.07371e-08	3.07371e-08	254.811	74078.8	32.0973	3.07371e-08	3.07371e-08	3.07371e-08	3.07371e-08	3.07371e-08	3.07371e-08	3.07371e-08	3.07371e-08	11.8213	3.07371e-08	3.07371e-08	3.07371e-08	3.07371e-08	3.07371e-08	3.07371e-08	3.07371e-08	3.07371e-08	3.07371e-08	3.07371e-08	3.07371e-08	11.8213	3.07371e-08
neg_1366	273.819	347.427	3.07371e-08	297.049	356.915	236.988	520.684	370.227	418.278	255.885	236.988	3.07371e-08	418.278	273.819	255.885	347.427	297.049	356.915	520.684	370.227	3.07371e-08	7.47008	3.07371e-08	3.07371e-08	289.329	280.528	3.07371e-08	415.118	315.459	293.446	3.07371e-08	280.528	3.07371e-08	7.47008	3.07371e-08	293.446	289.329	3.07371e-08	280.528	415.118	315.459	293.446
neg_137	3.07371e-08	3.07371e-08	3.07371e-08	3.07371e-08	3.07371e-08	3.07371e-08	3.07371e-08	3.07371e-08	3.07371e-08	3.07371e-08	3.07371e-08	3.07371e-08	3.07371e-08	3.07371e-08	3.07371e-08	3.07371e-08	3.07371e-08	3.07371e-08	3.07371e-08	3.07371e-08	0.577439	3.07371e-08	3.07371e-08	3.07371e-08	3.07371e-08	3.07371e-08	0.893735	3.07371e-08	3.07371e-08	3.07371e-08	3.07371e-08	3.07371e-08	0.577439	3.07371e-08	3.07371e-08	3.07371e-08	3.07371e-08	0.893735	3.07371e-08	3.07371e-08	3.07371e-08	3.07371e-08
neg_1370	3.07371e-08	3.07371e-08	1391.52	3.07371e-08	32.2239	3.07371e-08	171.564	3.07371e-08	3.07371e-08	3.07371e-08	3.07371e-08	1391.52	3.07371e-08	3.07371e-08	3.07371e-08	3.07371e-08	3.07371e-08	32.2239	171.564	3.07371e-08	32.9284	156.98	56.9269	33.0568	43.5886	3.07371e-08	539.136	3.07371e-08	3.07371e-08	3.07371e-08	33.0568	3.07371e-08	32.9284	156.98	56.9269	3.07371e-08	43.5886	539.136	3.07371e-08	3.07371e-08	3.07371e-08	3.07371e-08
neg_1371	313.1	288.16	3.07371e-08	359.181	282.401	161.187	3.07371e-08	325.767	326.498	280.344	161.187	3.07371e-08	326.498	313.1	280.344	288.16	359.181	282.401	3.07371e-08	325.767	3.07371e-08	3.07371e-08	3.07371e-08	3.07371e-08	236.762	260.696	3.07371e-08	305.761	402.908	227.074	3.07371e-08	260.696	3.07371e-08	3.07371e-08	3.07371e-08	227.074	236.762	3.07371e-08	260.696	305.761	402.908	227.074
neg_1372	137.695	259.772	3.07371e-08	264.879	106.483	84.8849	267.02	262.599	249.31	177.586	84.8849	3.07371e-08	249.31	137.695	177.586	259.772	264.879	106.483	267.02	262.599	3.07371e-08	3.07371e-08	3.07371e-08	3.07371e-08	133.87	137.548	3.07371e-08	211.586	167.739	130.213	3.07371e-08	137.548	3.07371e-08	3.07371e-08	3.07371e-08	130.213	133.87	3.07371e-08	137.548	211.586	167.739	130.213
neg_1377	5420.14	6788.76	3.07371e-08	5441.38	6975.85	4826.73	7760.88	6407.93	8316.59	4256.77	4826.73	3.07371e-08	8316.59	5420.14	4256.77	6788.76	5441.38	6975.85	7760.88	6407.93	3.07371e-08	3.07371e-08	3.07371e-08	3.07371e-08	5805.02	5702.83	3.07371e-08	6524.24	7749.95	5979.94	3.07371e-08	5702.83	3.07371e-08	3.07371e-08	3.07371e-08	5979.94	5805.02	3.07371e-08	5702.83	6524.24	7749.95	5979.94
neg_138	134.462	104.826	3.07371e-08	126.764	174.466	121.643	54.8344	98.5975	143.002	135.073	121.643	3.07371e-08	143.002	134.462	135.073	104.826	126.764	174.466	54.8344	98.5975	3.07371e-08	3.07371e-08	3.07371e-08	3.07371e-08	152.891	130.722	3.07371e-08	103.55	224.198	114.534	3.07371e-08	130.722	3.07371e-08	3.07371e-08	3.07371e-08	114.534	152.891	3.07371e-08	130.722	103.55	224.198	114.534
neg_1381	1574.53	2540.4	3.07371e-08	1910.06	2260.09	1309.37	3509.13	2209.56	2768.38	1531.55	1309.37	3.07371e-08	2768.38	1574.53	1531.55	2540.4	1910.06	2260.09	3509.13	2209.56	3.07371e-08	3.07371e-08	3.07371e-08	3.07371e-08	1929.13	1922.61	3.07371e-08	2521.96	3041.77	1837.83	3.07371e-08	1922.61	3.07371e-08	3.07371e-08	3.07371e-08	1837.83	1929.13	3.07371e-08	1922.61	2521.96	3041.77	1837.83
neg_1383	70.7294	136.757	3.07371e-08	113.325	128.654	73.5346	198.386	127.833	152.066	77.4594	73.5346	3.07371e-08	152.066	70.7294	77.4594	136.757	113.325	128.654	198.386	127.833	3.07371e-08	3.07371e-08	3.07371e-08	3.07371e-08	97.6537	112.446	3.07371e-08	79.0152	199.014	98.6948	3.07371e-08	112.446	3.07371e-08	3.07371e-08	3.07371e-08	98.6948	97.6537	3.07371e-08	112.446	79.0152	199.014	98.6948
neg_1386	2444.04	2042.97	3.07371e-08	2003.76	2157.52	1422.54	2447.59	1911.98	2726.95	1997.29	1422.54	3.07371e-08	2726.95	2444.04	1997.29	2042.97	2003.76	2157.52	2447.59	1911.98	3.07371e-08	10.0914	0.91098	3.10319	1887.8	1864.49	29.7148	2808.64	2734.46	2206.78	3.10319	1864.49	3.07371e-08	10.0914	0.91098	2206.78	1887.8	29.7148	1864.49	2808.64	2734.46	2206.78
neg_1387	148774	195578	3962.46	155375	210391	150413	239538	164011	215898	129482	150413	3962.46	215898	148774	129482	195578	155375	210391	239538	164011	3.07371e-08	293.373	273.591	37.3271	167867	162129	148.85	213279	194625	172967	37.3271	162129	3.07371e-08	293.373	273.591	172967	167867	148.85	162129	213279	194625	172967
neg_139	3.07371e-08	3.07371e-08	3.07371e-08	3.07371e-08	3.07371e-08	3.07371e-08	3.07371e-08	3.07371e-08	3.07371e-08	3.07371e-08	3.07371e-08	3.07371e-08	3.07371e-08	3.07371e-08	3.07371e-08	3.07371e-08	3.07371e-08	3.07371e-08	3.07371e-08	3.07371e-08	3.07371e-08	3.07371e-08	3.07371e-08	3.07371e-08	3.07371e-08	3.07371e-08	3.07371e-08	3.07371e-08	3.07371e-08	3.07371e-08	3.07371e-08	3.07371e-08	3.07371e-08	3.07371e-08	3.07371e-08	3.07371e-08	3.07371e-08	3.07371e-08	3.07371e-08	3.07371e-08	3.07371e-08	3.07371e-08
neg_1390	3486.07	3830.07	3.07371e-08	4122.66	2750.19	2503.71	151.832	3643.73	3508.83	3455.46	2503.71	3.07371e-08	3508.83	3486.07	3455.46	3830.07	4122.66	2750.19	151.832	3643.73	3.07371e-08	3.07371e-08	3.07371e-08	3.07371e-08	2171	2709.36	3.07371e-08	3614.22	843.827	3097.56	3.07371e-08	2709.36	3.07371e-08	3.07371e-08	3.07371e-08	3097.56	2171	3.07371e-08	2709.36	3614.22	843.827	3097.56
neg_1397	3.07371e-08	3.07371e-08	3.07371e-08	3.07371e-08	3.07371e-08	3.07371e-08	3.07371e-08	3.07371e-08	3.07371e-08	3.07371e-08	3.07371e-08	3.07371e-08	3.07371e-08	3.07371e-08	3.07371e-08	3.07371e-08	3.07371e-08	3.07371e-08	3.07371e-08	3.07371e-08	3.07371e-08	3.07371e-08	3.07371e-08	3.07371e-08	3.07371e-08	3.07371e-08	3.07371e-08	3.07371e-08	3.07371e-08	3.07371e-08	3.07371e-08	3.07371e-08	3.07371e-08	3.07371e-08	3.07371e-08	3.07371e-08	3.07371e-08	3.07371e-08	3.07371e-08	3.07371e-08	3.07371e-08	3.07371e-08
neg_1398	4456.29	12353.1	296.974	11887.4	5673.86	5726.08	15497.4	11363.2	6571.44	6746.82	5726.08	296.974	6571.44	4456.29	6746.82	12353.1	11887.4	5673.86	15497.4	11363.2	3.07371e-08	3.07371e-08	442.231	37.9542	3659.56	4639.81	3.07371e-08	13720.2	496.599	6124.05	37.9542	4639.81	3.07371e-08	3.07371e-08	442.231	6124.05	3659.56	3.07371e-08	4639.81	13720.2	496.599	6124.05
neg_1399	3.07371e-08	3.07371e-08	67.5596	0.884483	21.144	3.07371e-08	155.172	3.07371e-08	5.01359	3.07371e-08	3.07371e-08	67.5596	5.01359	3.07371e-08	3.07371e-08	3.07371e-08	0.884483	21.144	155.172	3.07371e-08	24.3331	1.28482	38.3884	44.5559	23.5319	3.07371e-08	12.0758	3.07371e-08	2.9536	3.07371e-08	44.5559	3.07371e-08	24.3331	1.28482	38.3884	3.07371e-08	23.5319	12.0758	3.07371e-08	3.07371e-08	2.9536	3.07371e-08
neg_140	3.07371e-08	3.07371e-08	3.07371e-08	3.07371e-08	3.07371e-08	3.07371e-08	3.07371e-08	3.07371e-08	3.07371e-08	3.07371e-08	3.07371e-08	3.07371e-08	3.07371e-08	3.07371e-08	3.07371e-08	3.07371e-08	3.07371e-08	3.07371e-08	3.07371e-08	3.07371e-08	3.07371e-08	3.07371e-08	3.07371e-08	3.07371e-08	3.07371e-08	3.07371e-08	3.07371e-08	3.07371e-08	3.07371e-08	3.07371e-08	3.07371e-08	3.07371e-08	3.07371e-08	3.07371e-08	3.07371e-08	3.07371e-08	3.07371e-08	3.07371e-08	3.07371e-08	3.07371e-08	3.07371e-08	3.07371e-08
neg_1401	82.1237	149.457	309.562	347.154	104.035	79.802	690.33	246.373	90.8007	93.0875	79.802	309.562	90.8007	82.1237	93.0875	149.457	347.154	104.035	690.33	246.373	3.07371e-08	3.07371e-08	3.07371e-08	3.07371e-08	68.7612	85.4105	3.07371e-08	411.325	3.07371e-08	80.7336	3.07371e-08	85.4105	3.07371e-08	3.07371e-08	3.07371e-08	80.7336	68.7612	3.07371e-08	85.4105	411.325	3.07371e-08	80.7336
neg_1402	3.07371e-08	57.1707	12.2421	172.965	49.9543	3.07371e-08	4733.79	3.07371e-08	141.907	3.00494	3.07371e-08	12.2421	141.907	3.07371e-08	3.00494	57.1707	172.965	49.9543	4733.79	3.07371e-08	3.07371e-08	3.07371e-08	3.07371e-08	3.07371e-08	3.07371e-08	23.8089	3.07371e-08	3.07371e-08	3.07371e-08	3.07371e-08	3.07371e-08	23.8089	3.07371e-08	3.07371e-08	3.07371e-08	3.07371e-08	3.07371e-08	3.07371e-08	23.8089	3.07371e-08	3.07371e-08	3.07371e-08
neg_1403	5754.6	13192.2	22365.9	13398.8	7315.38	7044.13	20591.8	11575.7	7719.49	8079.99	7044.13	22365.9	7719.49	5754.6	8079.99	13192.2	13398.8	7315.38	20591.8	11575.7	20.7913	8.69378	222.78	27.4229	4809.39	5764.62	44.5122	16295.7	666.064	6920.94	27.4229	5764.62	20.7913	8.69378	222.78	6920.94	4809.39	44.5122	5764.62	16295.7	666.064	6920.94
neg_1404	3.07371e-08	3.07371e-08	16594.7	3.07371e-08	62.0654	3.07371e-08	1224.61	3.07371e-08	10.2629	3.07371e-08	3.07371e-08	16594.7	10.2629	3.07371e-08	3.07371e-08	3.07371e-08	3.07371e-08	62.0654	1224.61	3.07371e-08	3.07371e-08	3.07371e-08	3.07371e-08	3.07371e-08	70.1858	3.07371e-08	3.07371e-08	3.07371e-08	6.98978	3.07371e-08	3.07371e-08	3.07371e-08	3.07371e-08	3.07371e-08	3.07371e-08	3.07371e-08	70.1858	3.07371e-08	3.07371e-08	3.07371e-08	6.98978	3.07371e-08
neg_1405	3.07371e-08	80.4009	3.07371e-08	254.39	138.407	3.07371e-08	7988.63	3.07371e-08	300.333	7.28187	3.07371e-08	3.07371e-08	300.333	3.07371e-08	7.28187	80.4009	254.39	138.407	7988.63	3.07371e-08	3.07371e-08	3.07371e-08	3.07371e-08	3.07371e-08	3.07371e-08	54.3022	3.07371e-08	3.07371e-08	3.07371e-08	3.07371e-08	3.07371e-08	54.3022	3.07371e-08	3.07371e-08	3.07371e-08	3.07371e-08	3.07371e-08	3.07371e-08	54.3022	3.07371e-08	3.07371e-08	3.07371e-08
neg_1409	1.38287	9.08491	15.1983	2.70183	38.6152	3.07371e-08	11.6946	4.91719	20.9847	2.55791	3.07371e-08	15.1983	20.9847	1.38287	2.55791	9.08491	2.70183	38.6152	11.6946	4.91719	0.0512379	3.07371e-08	9.31883	8.39839	3.07371e-08	29.6916	3.07371e-08	3.07371e-08	28.3199	62.0031	8.39839	29.6916	0.0512379	3.07371e-08	9.31883	62.0031	3.07371e-08	3.07371e-08	29.6916	3.07371e-08	28.3199	62.0031
neg_1412	3.07371e-08	3.07371e-08	3.07371e-08	3.07371e-08	3.07371e-08	3.07371e-08	3.07371e-08	3.07371e-08	3.07371e-08	3.07371e-08	3.07371e-08	3.07371e-08	3.07371e-08	3.07371e-08	3.07371e-08	3.07371e-08	3.07371e-08	3.07371e-08	3.07371e-08	3.07371e-08	281.381	3.07371e-08	376.117	341.653	3.07371e-08	3.07371e-08	3.07371e-08	3.07371e-08	3.07371e-08	3.07371e-08	341.653	3.07371e-08	281.381	3.07371e-08	376.117	3.07371e-08	3.07371e-08	3.07371e-08	3.07371e-08	3.07371e-08	3.07371e-08	3.07371e-08
neg_1413	69.8242	35.0863	3.07371e-08	17.4502	100.752	73.5379	3.07371e-08	22.2457	74.8099	19.3477	73.5379	3.07371e-08	74.8099	69.8242	19.3477	35.0863	17.4502	100.752	3.07371e-08	22.2457	3.07371e-08	3.07371e-08	3.07371e-08	3.07371e-08	75.0048	72.9187	3.07371e-08	9.81111	85.4658	58.522	3.07371e-08	72.9187	3.07371e-08	3.07371e-08	3.07371e-08	58.522	75.0048	3.07371e-08	72.9187	9.81111	85.4658	58.522
neg_1418	0.881338	1.22877	3.07371e-08	1.60548	5.54042	1.84582	45.2531	0.742117	6.35719	3.07371e-08	1.84582	3.07371e-08	6.35719	0.881338	3.07371e-08	1.22877	1.60548	5.54042	45.2531	0.742117	18.4934	3.07371e-08	4.81278	12.8881	3.07371e-08	3.07371e-08	3.07371e-08	0.417175	3.07371e-08	3.07371e-08	12.8881	3.07371e-08	18.4934	3.07371e-08	4.81278	3.07371e-08	3.07371e-08	3.07371e-08	3.07371e-08	0.417175	3.07371e-08	3.07371e-08
neg_142	106.837	68.9755	3.07371e-08	74.5903	93.8906	97.622	48.3242	71.0018	145.079	41.8337	97.622	3.07371e-08	145.079	106.837	41.8337	68.9755	74.5903	93.8906	48.3242	71.0018	3.07371e-08	3.07371e-08	3.07371e-08	3.07371e-08	80.6609	102.669	3.07371e-08	78.7252	121.98	70.3499	3.07371e-08	102.669	3.07371e-08	3.07371e-08	3.07371e-08	70.3499	80.6609	3.07371e-08	102.669	78.7252	121.98	70.3499
neg_1420	3.07371e-08	3.07371e-08	3.07371e-08	3.07371e-08	3.07371e-08	3.07371e-08	3.07371e-08	3.07371e-08	3.07371e-08	3.07371e-08	3.07371e-08	3.07371e-08	3.07371e-08	3.07371e-08	3.07371e-08	3.07371e-08	3.07371e-08	3.07371e-08	3.07371e-08	3.07371e-08	3.07371e-08	3.07371e-08	72.1464	63.245	3.07371e-08	3.07371e-08	3.07371e-08	3.07371e-08	3.07371e-08	3.07371e-08	63.245	3.07371e-08	3.07371e-08	3.07371e-08	72.1464	3.07371e-08	3.07371e-08	3.07371e-08	3.07371e-08	3.07371e-08	3.07371e-08	3.07371e-08
neg_1421	158.368	117.308	2.68501	137.851	165.281	144.653	62.4506	111.259	157.757	214.22	144.653	2.68501	157.757	158.368	214.22	117.308	137.851	165.281	62.4506	111.259	3.07371e-08	3.07371e-08	3.07371e-08	3.07371e-08	179.05	170.774	3.07371e-08	110.01	206.921	194.895	3.07371e-08	170.774	3.07371e-08	3.07371e-08	3.07371e-08	194.895	179.05	3.07371e-08	170.774	110.01	206.921	194.895
neg_1422	3.07371e-08	0.218902	53.2107	1.36728	3.07371e-08	3.07371e-08	23.3472	0.941851	3.07371e-08	3.07371e-08	3.07371e-08	53.2107	3.07371e-08	3.07371e-08	3.07371e-08	0.218902	1.36728	3.07371e-08	23.3472	0.941851	3.07371e-08	3.07371e-08	3.07371e-08	3.07371e-08	3.07371e-08	3.07371e-08	3.07371e-08	0.50736	3.07371e-08	3.07371e-08	3.07371e-08	3.07371e-08	3.07371e-08	3.07371e-08	3.07371e-08	3.07371e-08	3.07371e-08	3.07371e-08	3.07371e-08	0.50736	3.07371e-08	3.07371e-08
neg_1425	3.07371e-08	3.07371e-08	3.07371e-08	3.07371e-08	3.07371e-08	3.07371e-08	16.7535	3.07371e-08	3.07371e-08	3.07371e-08	3.07371e-08	3.07371e-08	3.07371e-08	3.07371e-08	3.07371e-08	3.07371e-08	3.07371e-08	3.07371e-08	16.7535	3.07371e-08	3.07371e-08	3.07371e-08	3.07371e-08	3.07371e-08	3.07371e-08	3.07371e-08	3.07371e-08	3.07371e-08	3.07371e-08	3.07371e-08	3.07371e-08	3.07371e-08	3.07371e-08	3.07371e-08	3.07371e-08	3.07371e-08	3.07371e-08	3.07371e-08	3.07371e-08	3.07371e-08	3.07371e-08	3.07371e-08
neg_1426	572.743	485.868	3.07371e-08	422.405	639.725	436.259	197.114	424.317	576.558	410.401	436.259	3.07371e-08	576.558	572.743	410.401	485.868	422.405	639.725	197.114	424.317	3.07371e-08	86.0376	3.07371e-08	3.07371e-08	515.854	559.123	119.642	439.336	575.324	438.786	3.07371e-08	559.123	3.07371e-08	86.0376	3.07371e-08	438.786	515.854	119.642	559.123	439.336	575.324	438.786
neg_143	3.07371e-08	3.07371e-08	3.07371e-08	3.07371e-08	3.07371e-08	3.07371e-08	3.07371e-08	3.07371e-08	3.07371e-08	3.07371e-08	3.07371e-08	3.07371e-08	3.07371e-08	3.07371e-08	3.07371e-08	3.07371e-08	3.07371e-08	3.07371e-08	3.07371e-08	3.07371e-08	3.07371e-08	3.07371e-08	3.07371e-08	3.07371e-08	3.07371e-08	3.07371e-08	3.07371e-08	3.07371e-08	3.07371e-08	3.07371e-08	3.07371e-08	3.07371e-08	3.07371e-08	3.07371e-08	3.07371e-08	3.07371e-08	3.07371e-08	3.07371e-08	3.07371e-08	3.07371e-08	3.07371e-08	3.07371e-08
neg_1431	12.1332	3.07371e-08	3082.01	24.3976	137.684	7.23275	341.565	3.07371e-08	70.0229	8.03349	7.23275	3082.01	70.0229	12.1332	8.03349	3.07371e-08	24.3976	137.684	341.565	3.07371e-08	1482.47	29.6379	1334.62	1204.33	102.022	23.0379	57.5516	3.07371e-08	160.354	1.42421	1204.33	23.0379	1482.47	29.6379	1334.62	1.42421	102.022	57.5516	23.0379	3.07371e-08	160.354	1.42421
neg_1432	6.7784	1.93014	3.07371e-08	1.55567	8.99979	7.67383	168.595	3.06997	3.88063	8.98469	7.67383	3.07371e-08	3.88063	6.7784	8.98469	1.93014	1.55567	8.99979	168.595	3.06997	4492.07	2526.72	5300.62	5498.99	25.8022	8.32202	4177.49	3.07371e-08	10.5916	8.80114	5498.99	8.32202	4492.07	2526.72	5300.62	8.80114	25.8022	4177.49	8.32202	3.07371e-08	10.5916	8.80114
neg_1433	120.592	285.45	183.266	51.7305	181.828	63.4277	1568.06	62.8308	163.939	42.3977	63.4277	183.266	163.939	120.592	42.3977	285.45	51.7305	181.828	1568.06	62.8308	3.07371e-08	3.07371e-08	3.07371e-08	3.07371e-08	108.398	42.4185	45.8779	46.8288	54.5381	54.0115	3.07371e-08	42.4185	3.07371e-08	3.07371e-08	3.07371e-08	54.0115	108.398	45.8779	42.4185	46.8288	54.5381	54.0115
neg_1434	3.07371e-08	3.07371e-08	3.07371e-08	3.07371e-08	3.07371e-08	3.07371e-08	3.07371e-08	3.07371e-08	3.07371e-08	3.07371e-08	3.07371e-08	3.07371e-08	3.07371e-08	3.07371e-08	3.07371e-08	3.07371e-08	3.07371e-08	3.07371e-08	3.07371e-08	3.07371e-08	610.062	790.208	944.289	919.89	3.07371e-08	3.07371e-08	1038.54	3.07371e-08	3.07371e-08	3.07371e-08	919.89	3.07371e-08	610.062	790.208	944.289	3.07371e-08	3.07371e-08	1038.54	3.07371e-08	3.07371e-08	3.07371e-08	3.07371e-08
neg_1435	18685.5	25722.7	33527	23204.6	54719.4	16657.1	156898	11931.8	50695.4	10928.6	16657.1	33527	50695.4	18685.5	10928.6	25722.7	23204.6	54719.4	156898	11931.8	376885	357815	468310	456498	21882.3	12902.7	506572	16306	10982.8	10301.8	456498	12902.7	376885	357815	468310	10301.8	21882.3	506572	12902.7	16306	10982.8	10301.8
neg_1436	3.07371e-08	3.07371e-08	3.07371e-08	3.07371e-08	3.07371e-08	3.07371e-08	14.6005	3.07371e-08	3.07371e-08	3.07371e-08	3.07371e-08	3.07371e-08	3.07371e-08	3.07371e-08	3.07371e-08	3.07371e-08	3.07371e-08	3.07371e-08	14.6005	3.07371e-08	3204.37	752.386	5751.07	5380.6	3.07371e-08	3.07371e-08	2534.63	3.07371e-08	3.07371e-08	3.07371e-08	5380.6	3.07371e-08	3204.37	752.386	5751.07	3.07371e-08	3.07371e-08	2534.63	3.07371e-08	3.07371e-08	3.07371e-08	3.07371e-08
neg_1437	2.03478	3.07371e-08	3.07371e-08	3.07371e-08	115.732	3.07371e-08	1828.7	3.07371e-08	269.459	3.07371e-08	3.07371e-08	3.07371e-08	269.459	2.03478	3.07371e-08	3.07371e-08	3.07371e-08	115.732	1828.7	3.07371e-08	27427.5	26418.3	33122	31765.1	13.0408	3.07371e-08	33841.2	3.07371e-08	3.07371e-08	3.07371e-08	31765.1	3.07371e-08	27427.5	26418.3	33122	3.07371e-08	13.0408	33841.2	3.07371e-08	3.07371e-08	3.07371e-08	3.07371e-08
neg_1438	3.07371e-08	3.07371e-08	3.07371e-08	3.07371e-08	3.07371e-08	3.07371e-08	3.07371e-08	3.07371e-08	3.07371e-08	3.07371e-08	3.07371e-08	3.07371e-08	3.07371e-08	3.07371e-08	3.07371e-08	3.07371e-08	3.07371e-08	3.07371e-08	3.07371e-08	3.07371e-08	337.677	3.07371e-08	2801.19	2388.96	3.07371e-08	3.07371e-08	3.07371e-08	3.07371e-08	3.07371e-08	3.07371e-08	2388.96	3.07371e-08	337.677	3.07371e-08	2801.19	3.07371e-08	3.07371e-08	3.07371e-08	3.07371e-08	3.07371e-08	3.07371e-08	3.07371e-08
neg_1439	3.07371e-08	3.07371e-08	3.07371e-08	3.07371e-08	3.07371e-08	3.07371e-08	3.07371e-08	3.07371e-08	3.07371e-08	3.07371e-08	3.07371e-08	3.07371e-08	3.07371e-08	3.07371e-08	3.07371e-08	3.07371e-08	3.07371e-08	3.07371e-08	3.07371e-08	3.07371e-08	665.359	3.07371e-08	5994.11	5226.58	3.07371e-08	3.07371e-08	3.07371e-08	3.07371e-08	3.07371e-08	3.07371e-08	5226.58	3.07371e-08	665.359	3.07371e-08	5994.11	3.07371e-08	3.07371e-08	3.07371e-08	3.07371e-08	3.07371e-08	3.07371e-08	3.07371e-08
neg_144	3.07371e-08	3.07371e-08	3.07371e-08	3.07371e-08	3.07371e-08	3.07371e-08	3.07371e-08	3.07371e-08	3.07371e-08	3.07371e-08	3.07371e-08	3.07371e-08	3.07371e-08	3.07371e-08	3.07371e-08	3.07371e-08	3.07371e-08	3.07371e-08	3.07371e-08	3.07371e-08	3.07371e-08	3.07371e-08	3.07371e-08	3.07371e-08	3.07371e-08	3.07371e-08	3.07371e-08	3.07371e-08	3.07371e-08	3.07371e-08	3.07371e-08	3.07371e-08	3.07371e-08	3.07371e-08	3.07371e-08	3.07371e-08	3.07371e-08	3.07371e-08	3.07371e-08	3.07371e-08	3.07371e-08	3.07371e-08
neg_1440	3.07371e-08	3.07371e-08	3.07371e-08	3.07371e-08	3.07371e-08	3.07371e-08	3.07371e-08	3.07371e-08	3.07371e-08	3.07371e-08	3.07371e-08	3.07371e-08	3.07371e-08	3.07371e-08	3.07371e-08	3.07371e-08	3.07371e-08	3.07371e-08	3.07371e-08	3.07371e-08	205.899	6399.33	3783.47	3296.78	3.07371e-08	3.07371e-08	7275.91	3.07371e-08	3.07371e-08	3.07371e-08	3296.78	3.07371e-08	205.899	6399.33	3783.47	3.07371e-08	3.07371e-08	7275.91	3.07371e-08	3.07371e-08	3.07371e-08	3.07371e-08
neg_1441	3.07371e-08	3.07371e-08	3.07371e-08	3.07371e-08	3.07371e-08	3.07371e-08	3.07371e-08	3.07371e-08	3.07371e-08	3.07371e-08	3.07371e-08	3.07371e-08	3.07371e-08	3.07371e-08	3.07371e-08	3.07371e-08	3.07371e-08	3.07371e-08	3.07371e-08	3.07371e-08	806.49	3.07371e-08	3073.95	2739.55	3.07371e-08	3.07371e-08	3.07371e-08	3.07371e-08	3.07371e-08	3.07371e-08	2739.55	3.07371e-08	806.49	3.07371e-08	3073.95	3.07371e-08	3.07371e-08	3.07371e-08	3.07371e-08	3.07371e-08	3.07371e-08	3.07371e-08
neg_1443	2.55147	4.72566	2.58643	3.02308	4.76332	5.01262	10.175	1.27635	5.58485	2.52178	5.01262	2.58643	5.58485	2.55147	2.52178	4.72566	3.02308	4.76332	10.175	1.27635	0.688624	3.07371e-08	3.07371e-08	0.140828	5.8326	4.10414	0.0419276	3.80907	3.87708	12.7779	0.140828	4.10414	0.688624	3.07371e-08	3.07371e-08	12.7779	5.8326	0.0419276	4.10414	3.80907	3.87708	12.7779
neg_1445	2092.04	2847.48	3.07371e-08	3280.93	1039.66	1056.65	3.07371e-08	3208.54	1823.46	2853.66	1056.65	3.07371e-08	1823.46	2092.04	2853.66	2847.48	3280.93	1039.66	3.07371e-08	3208.54	3.07371e-08	3.07371e-08	3.07371e-08	3.07371e-08	856.992	1008.37	3.07371e-08	2669.29	2302.84	2003.15	3.07371e-08	1008.37	3.07371e-08	3.07371e-08	3.07371e-08	2003.15	856.992	3.07371e-08	1008.37	2669.29	2302.84	2003.15
neg_1448	3.07371e-08	3.07371e-08	3.07371e-08	0.811897	0.409509	3.07371e-08	22.3351	3.07371e-08	6.23389	3.07371e-08	3.07371e-08	3.07371e-08	6.23389	3.07371e-08	3.07371e-08	3.07371e-08	0.811897	0.409509	22.3351	3.07371e-08	3.07371e-08	3.07371e-08	3.07371e-08	3.07371e-08	3.07371e-08	3.07371e-08	3.07371e-08	3.07371e-08	3.07371e-08	3.07371e-08	3.07371e-08	3.07371e-08	3.07371e-08	3.07371e-08	3.07371e-08	3.07371e-08	3.07371e-08	3.07371e-08	3.07371e-08	3.07371e-08	3.07371e-08	3.07371e-08
neg_1452	5226.47	4171.98	3.07371e-08	5290.5	5328.29	4389.04	241.152	4836.38	4567.26	4461.21	4389.04	3.07371e-08	4567.26	5226.47	4461.21	4171.98	5290.5	5328.29	241.152	4836.38	3.07371e-08	3.07371e-08	3.07371e-08	3.07371e-08	4590.05	4876.88	3.07371e-08	5195.37	6083.81	4133.79	3.07371e-08	4876.88	3.07371e-08	3.07371e-08	3.07371e-08	4133.79	4590.05	3.07371e-08	4876.88	5195.37	6083.81	4133.79
neg_1453	3.07371e-08	3.07371e-08	0.596797	3.07371e-08	3.07371e-08	3.07371e-08	174.131	3.07371e-08	3.07371e-08	3.07371e-08	3.07371e-08	0.596797	3.07371e-08	3.07371e-08	3.07371e-08	3.07371e-08	3.07371e-08	3.07371e-08	174.131	3.07371e-08	3.07371e-08	3.07371e-08	3.07371e-08	3.07371e-08	3.07371e-08	3.07371e-08	3.07371e-08	3.07371e-08	3.07371e-08	3.07371e-08	3.07371e-08	3.07371e-08	3.07371e-08	3.07371e-08	3.07371e-08	3.07371e-08	3.07371e-08	3.07371e-08	3.07371e-08	3.07371e-08	3.07371e-08	3.07371e-08
neg_1455	21.5434	52.4564	3.07371e-08	14.6122	122.955	22.8628	248.055	5.7754	143.076	2.18895	22.8628	3.07371e-08	143.076	21.5434	2.18895	52.4564	14.6122	122.955	248.055	5.7754	3.07371e-08	3.07371e-08	3.07371e-08	3.07371e-08	14.5856	17.1572	3.07371e-08	9.41249	1.13347	14.7678	3.07371e-08	17.1572	3.07371e-08	3.07371e-08	3.07371e-08	14.7678	14.5856	3.07371e-08	17.1572	9.41249	1.13347	14.7678
neg_1456	372270	381951	15084.4	359493	442933	333652	166523	336337	404766	340562	333652	15084.4	404766	372270	340562	381951	359493	442933	166523	336337	480.716	40.065	208.553	98.0268	370628	373348	21.8787	417700	372590	341118	98.0268	373348	480.716	40.065	208.553	341118	370628	21.8787	373348	417700	372590	341118
neg_1457	17796.4	16089.6	3.07371e-08	17861.7	15493	11943.6	432.105	17146	16339	16111.9	11943.6	3.07371e-08	16339	17796.4	16111.9	16089.6	17861.7	15493	432.105	17146	3.07371e-08	3.07371e-08	3.07371e-08	3.07371e-08	14377.9	15258	3.07371e-08	17560.4	17305.5	13472.5	3.07371e-08	15258	3.07371e-08	3.07371e-08	3.07371e-08	13472.5	14377.9	3.07371e-08	15258	17560.4	17305.5	13472.5
neg_146	3.07371e-08	3.07371e-08	3.07371e-08	3.07371e-08	3.07371e-08	3.07371e-08	3.07371e-08	3.07371e-08	3.07371e-08	3.07371e-08	3.07371e-08	3.07371e-08	3.07371e-08	3.07371e-08	3.07371e-08	3.07371e-08	3.07371e-08	3.07371e-08	3.07371e-08	3.07371e-08	3.07371e-08	3.07371e-08	3.07371e-08	3.07371e-08	3.07371e-08	3.07371e-08	3.07371e-08	3.07371e-08	3.07371e-08	3.07371e-08	3.07371e-08	3.07371e-08	3.07371e-08	3.07371e-08	3.07371e-08	3.07371e-08	3.07371e-08	3.07371e-08	3.07371e-08	3.07371e-08	3.07371e-08	3.07371e-08
neg_1461	3.07371e-08	3.07371e-08	3.07371e-08	3.07371e-08	3.07371e-08	3.07371e-08	3.07371e-08	3.07371e-08	3.07371e-08	3.07371e-08	3.07371e-08	3.07371e-08	3.07371e-08	3.07371e-08	3.07371e-08	3.07371e-08	3.07371e-08	3.07371e-08	3.07371e-08	3.07371e-08	3.07371e-08	3.07371e-08	3.07371e-08	3.07371e-08	3.07371e-08	3.07371e-08	3.07371e-08	3.07371e-08	3.07371e-08	3.07371e-08	3.07371e-08	3.07371e-08	3.07371e-08	3.07371e-08	3.07371e-08	3.07371e-08	3.07371e-08	3.07371e-08	3.07371e-08	3.07371e-08	3.07371e-08	3.07371e-08
neg_1462	3.07371e-08	206.95	25.537	3.07371e-08	14.7526	1.57171	3.07371e-08	3.07371e-08	47.6849	3.07371e-08	1.57171	25.537	47.6849	3.07371e-08	3.07371e-08	206.95	3.07371e-08	14.7526	3.07371e-08	3.07371e-08	3.07371e-08	3.07371e-08	3.07371e-08	3.07371e-08	3.07371e-08	3.07371e-08	3.07371e-08	3.07371e-08	3.07371e-08	3.07371e-08	3.07371e-08	3.07371e-08	3.07371e-08	3.07371e-08	3.07371e-08	3.07371e-08	3.07371e-08	3.07371e-08	3.07371e-08	3.07371e-08	3.07371e-08	3.07371e-08
neg_1465	3531.8	5351.24	19054.2	1906.4	5586.7	3683.26	4854.47	2504.02	5665.48	1391.58	3683.26	19054.2	5665.48	3531.8	1391.58	5351.24	1906.4	5586.7	4854.47	2504.02	3.07371e-08	3.07371e-08	3.07371e-08	3.07371e-08	2460.82	4094.66	3.07371e-08	3628.74	1441.31	3725.95	3.07371e-08	4094.66	3.07371e-08	3.07371e-08	3.07371e-08	3725.95	2460.82	3.07371e-08	4094.66	3628.74	1441.31	3725.95
neg_1466	3.07371e-08	3.07371e-08	24.3198	3.07371e-08	13.1875	3.07371e-08	69.1994	3.07371e-08	25.4128	3.07371e-08	3.07371e-08	24.3198	25.4128	3.07371e-08	3.07371e-08	3.07371e-08	3.07371e-08	13.1875	69.1994	3.07371e-08	3.07371e-08	3.07371e-08	3.07371e-08	3.07371e-08	3.07371e-08	3.07371e-08	3.07371e-08	3.07371e-08	3.07371e-08	3.07371e-08	3.07371e-08	3.07371e-08	3.07371e-08	3.07371e-08	3.07371e-08	3.07371e-08	3.07371e-08	3.07371e-08	3.07371e-08	3.07371e-08	3.07371e-08	3.07371e-08
neg_1467	1590.63	2614	3.07371e-08	732.782	2896.94	2233.07	366.393	1127.42	2192.4	640.575	2233.07	3.07371e-08	2192.4	1590.63	640.575	2614	732.782	2896.94	366.393	1127.42	3.07371e-08	3.07371e-08	3.07371e-08	3.07371e-08	1208.61	2355.23	3.07371e-08	1359.33	767.194	1892.33	3.07371e-08	2355.23	3.07371e-08	3.07371e-08	3.07371e-08	1892.33	1208.61	3.07371e-08	2355.23	1359.33	767.194	1892.33
neg_147	8.0287	6.97582	9.26454	4.75894	12.8711	9.96353	45.3483	7.96926	6.27579	2.41469	9.96353	9.26454	6.27579	8.0287	2.41469	6.97582	4.75894	12.8711	45.3483	7.96926	61.0859	3.07371e-08	6.93548	3.07371e-08	5.78698	6.11993	33.181	3.07371e-08	3.59136	10.3279	3.07371e-08	6.11993	61.0859	3.07371e-08	6.93548	10.3279	5.78698	33.181	6.11993	3.07371e-08	3.59136	10.3279
neg_1471	30.3069	193.942	1696.58	3.07371e-08	318.945	63.1707	1771.56	15.1797	145.407	3.07371e-08	63.1707	1696.58	145.407	30.3069	3.07371e-08	193.942	3.07371e-08	318.945	1771.56	15.1797	3.39132	3.07371e-08	3.07371e-08	3.07371e-08	51.9699	47.5004	3.07371e-08	31.2037	3.07371e-08	20.6049	3.07371e-08	47.5004	3.39132	3.07371e-08	3.07371e-08	20.6049	51.9699	3.07371e-08	47.5004	31.2037	3.07371e-08	20.6049
neg_1478	318.077	430.968	3.07371e-08	470.737	390.522	218.618	19.6059	454.998	443.828	443.976	218.618	3.07371e-08	443.828	318.077	443.976	430.968	470.737	390.522	19.6059	454.998	3.07371e-08	3.07371e-08	3.07371e-08	3.07371e-08	329.164	339.902	3.07371e-08	494.081	415.63	263.38	3.07371e-08	339.902	3.07371e-08	3.07371e-08	3.07371e-08	263.38	329.164	3.07371e-08	339.902	494.081	415.63	263.38
neg_1479	3.07371e-08	3.07371e-08	3.07371e-08	3.07371e-08	3.07371e-08	3.07371e-08	3.07371e-08	3.07371e-08	3.07371e-08	3.07371e-08	3.07371e-08	3.07371e-08	3.07371e-08	3.07371e-08	3.07371e-08	3.07371e-08	3.07371e-08	3.07371e-08	3.07371e-08	3.07371e-08	3.07371e-08	3.07371e-08	3.07371e-08	3.07371e-08	3.07371e-08	3.07371e-08	3.07371e-08	3.07371e-08	3.07371e-08	3.07371e-08	3.07371e-08	3.07371e-08	3.07371e-08	3.07371e-08	3.07371e-08	3.07371e-08	3.07371e-08	3.07371e-08	3.07371e-08	3.07371e-08	3.07371e-08	3.07371e-08
neg_148	5.90248	3.07371e-08	6.57838	3.07371e-08	7.11202	4.30475	33.9476	4.95123	5.70636	3.07371e-08	4.30475	6.57838	5.70636	5.90248	3.07371e-08	3.07371e-08	3.07371e-08	7.11202	33.9476	4.95123	56.9323	3.07371e-08	3.68833	3.07371e-08	3.5155	4.7349	31.229	3.07371e-08	3.07371e-08	4.24419	3.07371e-08	4.7349	56.9323	3.07371e-08	3.68833	4.24419	3.5155	31.229	4.7349	3.07371e-08	3.07371e-08	4.24419
neg_1485	17.2801	1.03269	9.9256	1.18639	6.40069	4.50113	85.8055	1.74931	4.9364	0.42809	4.50113	9.9256	4.9364	17.2801	0.42809	1.03269	1.18639	6.40069	85.8055	1.74931	3.07371e-08	3.07371e-08	3.07371e-08	3.07371e-08	8.30418	4.1132	3.07371e-08	1.5988	3.227	1502.44	3.07371e-08	4.1132	3.07371e-08	3.07371e-08	3.07371e-08	1502.44	8.30418	3.07371e-08	4.1132	1.5988	3.227	1502.44
neg_1486	3.07371e-08	3.07371e-08	3.07371e-08	3.07371e-08	3.07371e-08	3.07371e-08	3.07371e-08	3.07371e-08	3.07371e-08	3.07371e-08	3.07371e-08	3.07371e-08	3.07371e-08	3.07371e-08	3.07371e-08	3.07371e-08	3.07371e-08	3.07371e-08	3.07371e-08	3.07371e-08	3.07371e-08	3.07371e-08	3.07371e-08	3.07371e-08	3.07371e-08	3.07371e-08	3.07371e-08	3.07371e-08	3.07371e-08	3.07371e-08	3.07371e-08	3.07371e-08	3.07371e-08	3.07371e-08	3.07371e-08	3.07371e-08	3.07371e-08	3.07371e-08	3.07371e-08	3.07371e-08	3.07371e-08	3.07371e-08
neg_1487	15.4656	3.07371e-08	3.07371e-08	3.07371e-08	3.07371e-08	3.07371e-08	3.07371e-08	3.07371e-08	3.07371e-08	3.07371e-08	3.07371e-08	3.07371e-08	3.07371e-08	15.4656	3.07371e-08	3.07371e-08	3.07371e-08	3.07371e-08	3.07371e-08	3.07371e-08	3.07371e-08	3.07371e-08	3.07371e-08	3.07371e-08	3.07371e-08	3.07371e-08	3.07371e-08	3.07371e-08	3.07371e-08	1445.22	3.07371e-08	3.07371e-08	3.07371e-08	3.07371e-08	3.07371e-08	1445.22	3.07371e-08	3.07371e-08	3.07371e-08	3.07371e-08	3.07371e-08	1445.22
neg_1489	2532.78	2019.26	141.754	2334.77	2654.13	1965.67	1037.85	2027.79	2294.17	2164.53	1965.67	141.754	2294.17	2532.78	2164.53	2019.26	2334.77	2654.13	1037.85	2027.79	3.07371e-08	3.07371e-08	3.07371e-08	3.07371e-08	2306.38	2290.06	40.9593	2119.54	2384.12	1942.74	3.07371e-08	2290.06	3.07371e-08	3.07371e-08	3.07371e-08	1942.74	2306.38	40.9593	2290.06	2119.54	2384.12	1942.74
neg_149	21.5279	24.0326	25.6614	16.3086	29.5531	20.5551	55.7885	16.189	23.6933	15.8088	20.5551	25.6614	23.6933	21.5279	15.8088	24.0326	16.3086	29.5531	55.7885	16.189	67.1349	3.07371e-08	5.33698	3.07371e-08	19.1836	18.0935	34.2342	12.028	16.8467	28.5396	3.07371e-08	18.0935	67.1349	3.07371e-08	5.33698	28.5396	19.1836	34.2342	18.0935	12.028	16.8467	28.5396
neg_1491	3.07371e-08	3.07371e-08	3.07371e-08	3.07371e-08	3.07371e-08	3.07371e-08	3.07371e-08	3.07371e-08	3.07371e-08	3.07371e-08	3.07371e-08	3.07371e-08	3.07371e-08	3.07371e-08	3.07371e-08	3.07371e-08	3.07371e-08	3.07371e-08	3.07371e-08	3.07371e-08	3.07371e-08	3.07371e-08	3.07371e-08	3.07371e-08	3.07371e-08	3.07371e-08	3.07371e-08	3.07371e-08	3.07371e-08	1.00494	3.07371e-08	3.07371e-08	3.07371e-08	3.07371e-08	3.07371e-08	1.00494	3.07371e-08	3.07371e-08	3.07371e-08	3.07371e-08	3.07371e-08	1.00494
neg_1495	3.07371e-08	3.07371e-08	3.07371e-08	3.07371e-08	3.07371e-08	3.07371e-08	218.075	3.07371e-08	3.07371e-08	3.07371e-08	3.07371e-08	3.07371e-08	3.07371e-08	3.07371e-08	3.07371e-08	3.07371e-08	3.07371e-08	3.07371e-08	218.075	3.07371e-08	3.07371e-08	3.07371e-08	3.07371e-08	3.07371e-08	3.07371e-08	3.07371e-08	3.07371e-08	3.07371e-08	3.07371e-08	3.07371e-08	3.07371e-08	3.07371e-08	3.07371e-08	3.07371e-08	3.07371e-08	3.07371e-08	3.07371e-08	3.07371e-08	3.07371e-08	3.07371e-08	3.07371e-08	3.07371e-08
neg_1497	88.1601	138.128	212.842	77.4544	169.401	158.313	94.9851	117.766	121.235	39.7773	158.313	212.842	121.235	88.1601	39.7773	138.128	77.4544	169.401	94.9851	117.766	3.07371e-08	3.07371e-08	3.07371e-08	3.07371e-08	72.7865	126.944	3.07371e-08	170.448	57.3233	127.133	3.07371e-08	126.944	3.07371e-08	3.07371e-08	3.07371e-08	127.133	72.7865	3.07371e-08	126.944	170.448	57.3233	127.133
neg_1498	3.07371e-08	3.07371e-08	3.07371e-08	3.07371e-08	3.07371e-08	3.07371e-08	6.1384	3.07371e-08	3.07371e-08	3.07371e-08	3.07371e-08	3.07371e-08	3.07371e-08	3.07371e-08	3.07371e-08	3.07371e-08	3.07371e-08	3.07371e-08	6.1384	3.07371e-08	5604.43	304.447	3775.06	3970.64	3.07371e-08	3.07371e-08	74.2473	3.07371e-08	3.07371e-08	3.07371e-08	3970.64	3.07371e-08	5604.43	304.447	3775.06	3.07371e-08	3.07371e-08	74.2473	3.07371e-08	3.07371e-08	3.07371e-08	3.07371e-08
neg_1503	3.07371e-08	3.07371e-08	3.07371e-08	3.07371e-08	3.07371e-08	3.07371e-08	3.07371e-08	3.07371e-08	3.07371e-08	3.07371e-08	3.07371e-08	3.07371e-08	3.07371e-08	3.07371e-08	3.07371e-08	3.07371e-08	3.07371e-08	3.07371e-08	3.07371e-08	3.07371e-08	3.07371e-08	3.07371e-08	3.07371e-08	3.07371e-08	3.07371e-08	3.07371e-08	3.07371e-08	3.07371e-08	3.07371e-08	3.07371e-08	3.07371e-08	3.07371e-08	3.07371e-08	3.07371e-08	3.07371e-08	3.07371e-08	3.07371e-08	3.07371e-08	3.07371e-08	3.07371e-08	3.07371e-08	3.07371e-08
neg_1504	0.246874	0.249279	0.000431145	0.0244608	0.16327	0.0200446	0.792646	0.0871582	0.150243	0.150079	0.0200446	0.000431145	0.150243	0.246874	0.150079	0.249279	0.0244608	0.16327	0.792646	0.0871582	3.07371e-08	3.07371e-08	3.07371e-08	3.07371e-08	0.109689	0.00559877	3.07371e-08	3.07371e-08	3.07371e-08	2.18188	3.07371e-08	0.00559877	3.07371e-08	3.07371e-08	3.07371e-08	2.18188	0.109689	3.07371e-08	0.00559877	3.07371e-08	3.07371e-08	2.18188
neg_1513	3.07371e-08	3.07371e-08	3.07371e-08	3.07371e-08	3.07371e-08	3.07371e-08	3.07371e-08	3.07371e-08	3.07371e-08	3.07371e-08	3.07371e-08	3.07371e-08	3.07371e-08	3.07371e-08	3.07371e-08	3.07371e-08	3.07371e-08	3.07371e-08	3.07371e-08	3.07371e-08	3.07371e-08	3.07371e-08	3.07371e-08	3.07371e-08	3.07371e-08	3.07371e-08	3.07371e-08	3.07371e-08	3.07371e-08	3.07371e-08	3.07371e-08	3.07371e-08	3.07371e-08	3.07371e-08	3.07371e-08	3.07371e-08	3.07371e-08	3.07371e-08	3.07371e-08	3.07371e-08	3.07371e-08	3.07371e-08
neg_1518	68.6499	121.043	3.07371e-08	134.126	76.8829	58.8957	185.559	87.0901	83.0129	95.2105	58.8957	3.07371e-08	83.0129	68.6499	95.2105	121.043	134.126	76.8829	185.559	87.0901	3.07371e-08	3.07371e-08	3.07371e-08	3.07371e-08	41.2548	68.9131	3.07371e-08	151.844	36.4783	71.2959	3.07371e-08	68.9131	3.07371e-08	3.07371e-08	3.07371e-08	71.2959	41.2548	3.07371e-08	68.9131	151.844	36.4783	71.2959
neg_1519	209.432	305.948	982.394	677.343	341.821	341.037	983.321	540.435	323.833	163.193	341.037	982.394	323.833	209.432	163.193	305.948	677.343	341.821	983.321	540.435	3.07371e-08	3.07371e-08	18.6419	18.8407	207.499	257.142	3.07371e-08	672.449	54.7964	307.009	18.8407	257.142	3.07371e-08	3.07371e-08	18.6419	307.009	207.499	3.07371e-08	257.142	672.449	54.7964	307.009
neg_1524	3331.64	4377.79	113.121	3718.81	4940.58	3869.78	7374.05	3512.78	4665.42	2694.34	3869.78	113.121	4665.42	3331.64	2694.34	4377.79	3718.81	4940.58	7374.05	3512.78	3.07371e-08	49.1561	3.07371e-08	3.07371e-08	3747.36	3845.35	3.07371e-08	4295.52	2940.72	4465.27	3.07371e-08	3845.35	3.07371e-08	49.1561	3.07371e-08	4465.27	3747.36	3.07371e-08	3845.35	4295.52	2940.72	4465.27
neg_1525	5314.23	6817.1	191.9	5730.16	7486.77	5862.12	11253	5405.04	7433.17	4171	5862.12	191.9	7433.17	5314.23	4171	6817.1	5730.16	7486.77	11253	5405.04	3.07371e-08	21.5669	3.07371e-08	3.07371e-08	5692.83	5805.76	3.07371e-08	6676.54	4599.71	7028.36	3.07371e-08	5805.76	3.07371e-08	21.5669	3.07371e-08	7028.36	5692.83	3.07371e-08	5805.76	6676.54	4599.71	7028.36
neg_1527	200.734	156.883	3.07371e-08	175.217	184.104	122.093	4.54141	157.4	186.968	156.615	122.093	3.07371e-08	186.968	200.734	156.615	156.883	175.217	184.104	4.54141	157.4	3.07371e-08	3.07371e-08	3.07371e-08	3.07371e-08	160.842	153.475	3.07371e-08	155.693	173.044	146.268	3.07371e-08	153.475	3.07371e-08	3.07371e-08	3.07371e-08	146.268	160.842	3.07371e-08	153.475	155.693	173.044	146.268
neg_1530	88.1523	173.663	0.0157914	337.139	112.907	109.072	522.711	211.431	135.541	127.352	109.072	0.0157914	135.541	88.1523	127.352	173.663	337.139	112.907	522.711	211.431	3.07371e-08	3.07371e-08	3.07371e-08	3.07371e-08	55.136	100.15	3.07371e-08	347.672	59.311	105.706	3.07371e-08	100.15	3.07371e-08	3.07371e-08	3.07371e-08	105.706	55.136	3.07371e-08	100.15	347.672	59.311	105.706
neg_1532	139.878	163.939	3.07371e-08	205.354	114.63	153.64	420.654	172.279	182.019	154.181	153.64	3.07371e-08	182.019	139.878	154.181	163.939	205.354	114.63	420.654	172.279	3.07371e-08	3.07371e-08	3.07371e-08	3.07371e-08	87.8226	134.408	3.07371e-08	198.218	112.952	218.138	3.07371e-08	134.408	3.07371e-08	3.07371e-08	3.07371e-08	218.138	87.8226	3.07371e-08	134.408	198.218	112.952	218.138
neg_1534	1819.81	2606.42	39.2417	2196.41	2714.2	2117.07	4396.69	2102.76	2606.92	1551.37	2117.07	39.2417	2606.92	1819.81	1551.37	2606.42	2196.41	2714.2	4396.69	2102.76	3.07371e-08	1.6526	3.07371e-08	3.07371e-08	2000.87	2039.32	3.07371e-08	2395.07	1624.01	2514.7	3.07371e-08	2039.32	3.07371e-08	1.6526	3.07371e-08	2514.7	2000.87	3.07371e-08	2039.32	2395.07	1624.01	2514.7
neg_1538	118.801	315.518	3.07371e-08	371.374	172.73	166.592	745.419	240.011	163.757	230.882	166.592	3.07371e-08	163.757	118.801	230.882	315.518	371.374	172.73	745.419	240.011	3.07371e-08	3.07371e-08	3.07371e-08	3.07371e-08	89.9084	141.428	3.07371e-08	419.007	78.9883	149.79	3.07371e-08	141.428	3.07371e-08	3.07371e-08	3.07371e-08	149.79	89.9084	3.07371e-08	141.428	419.007	78.9883	149.79
neg_1539	167.964	384.87	3.07371e-08	526.127	189.975	211.357	1029.17	396.086	232.362	316.984	211.357	3.07371e-08	232.362	167.964	316.984	384.87	526.127	189.975	1029.17	396.086	3.07371e-08	3.07371e-08	3.07371e-08	3.07371e-08	106.712	178.208	3.07371e-08	555.297	127.629	228.461	3.07371e-08	178.208	3.07371e-08	3.07371e-08	3.07371e-08	228.461	106.712	3.07371e-08	178.208	555.297	127.629	228.461
neg_1541	878.099	1351.63	17.3015	1125.77	1275.35	1021.78	2228.02	1070.49	1342.65	819.449	1021.78	17.3015	1342.65	878.099	819.449	1351.63	1125.77	1275.35	2228.02	1070.49	3.07371e-08	3.07371e-08	3.07371e-08	3.07371e-08	966.687	975.533	3.07371e-08	1202.58	762.217	1256.14	3.07371e-08	975.533	3.07371e-08	3.07371e-08	3.07371e-08	1256.14	966.687	3.07371e-08	975.533	1202.58	762.217	1256.14
neg_1542	200.757	309.04	3.07371e-08	249.658	239.444	232.36	495.87	193.998	276.6	224.997	232.36	3.07371e-08	276.6	200.757	224.997	309.04	249.658	239.444	495.87	193.998	3.07371e-08	3.07371e-08	3.07371e-08	3.07371e-08	118.898	190.549	3.07371e-08	258.15	151.808	246.885	3.07371e-08	190.549	3.07371e-08	3.07371e-08	3.07371e-08	246.885	118.898	3.07371e-08	190.549	258.15	151.808	246.885
neg_1543	190.868	450.035	42.9774	584.721	244.434	272.953	1241.41	452.556	276.433	352.039	272.953	42.9774	276.433	190.868	352.039	450.035	584.721	244.434	1241.41	452.556	3.07371e-08	3.07371e-08	3.07371e-08	3.07371e-08	143.467	219.61	3.07371e-08	638.278	163.62	267.563	3.07371e-08	219.61	3.07371e-08	3.07371e-08	3.07371e-08	267.563	143.467	3.07371e-08	219.61	638.278	163.62	267.563
neg_1546	160.429	298.554	16.4249	448.517	215.314	236.099	1030.93	396.639	242.019	258.049	236.099	16.4249	242.019	160.429	258.049	298.554	448.517	215.314	1030.93	396.639	3.07371e-08	3.07371e-08	3.07371e-08	3.07371e-08	124.449	204.284	3.07371e-08	464.697	153.388	252.528	3.07371e-08	204.284	3.07371e-08	3.07371e-08	3.07371e-08	252.528	124.449	3.07371e-08	204.284	464.697	153.388	252.528
neg_1547	114.666	316.525	3.07371e-08	414.485	164.466	181.009	912.585	353.953	166.708	292.112	181.009	3.07371e-08	166.708	114.666	292.112	316.525	414.485	164.466	912.585	353.953	3.07371e-08	3.07371e-08	3.07371e-08	3.07371e-08	95.4987	153.478	3.07371e-08	535.144	100.8	178.349	3.07371e-08	153.478	3.07371e-08	3.07371e-08	3.07371e-08	178.349	95.4987	3.07371e-08	153.478	535.144	100.8	178.349
neg_1549	375.569	630.828	3.07371e-08	532.186	569.243	453.465	997.946	487.113	574.977	349.017	453.465	3.07371e-08	574.977	375.569	349.017	630.828	532.186	569.243	997.946	487.113	3.07371e-08	3.07371e-08	3.07371e-08	3.07371e-08	403.8	426.576	3.07371e-08	534.451	324.085	559.868	3.07371e-08	426.576	3.07371e-08	3.07371e-08	3.07371e-08	559.868	403.8	3.07371e-08	426.576	534.451	324.085	559.868
neg_155	910.338	763.495	3.07371e-08	755.157	1042.58	844.277	1047.81	706.09	905.289	442.479	844.277	3.07371e-08	905.289	910.338	442.479	763.495	755.157	1042.58	1047.81	706.09	7.88864	2.61494	2.45129	2.46763	866.474	884.296	2.41649	674.564	896.68	637.079	2.46763	884.296	7.88864	2.61494	2.45129	637.079	866.474	2.41649	884.296	674.564	896.68	637.079
neg_1550	372.824	732.168	1173.8	324.242	963.09	574.266	767.618	592.281	540.069	220.344	574.266	1173.8	540.069	372.824	220.344	732.168	324.242	963.09	767.618	592.281	3.07371e-08	3.07371e-08	3.07371e-08	3.07371e-08	327.975	558.833	3.07371e-08	807.424	246.18	625.935	3.07371e-08	558.833	3.07371e-08	3.07371e-08	3.07371e-08	625.935	327.975	3.07371e-08	558.833	807.424	246.18	625.935
neg_1552	167.117	327.476	3.07371e-08	287.67	220.83	184.338	495.34	259.622	289.726	208.616	184.338	3.07371e-08	289.726	167.117	208.616	327.476	287.67	220.83	495.34	259.622	3.07371e-08	3.07371e-08	3.07371e-08	3.07371e-08	157.779	169.854	3.07371e-08	265.326	154.909	255.075	3.07371e-08	169.854	3.07371e-08	3.07371e-08	3.07371e-08	255.075	157.779	3.07371e-08	169.854	265.326	154.909	255.075
neg_1557	3.07371e-08	3.07371e-08	3.07371e-08	3.07371e-08	3.07371e-08	3.07371e-08	3.07371e-08	3.07371e-08	3.07371e-08	3.07371e-08	3.07371e-08	3.07371e-08	3.07371e-08	3.07371e-08	3.07371e-08	3.07371e-08	3.07371e-08	3.07371e-08	3.07371e-08	3.07371e-08	4066.3	220.707	2000.16	2010.45	3.07371e-08	3.07371e-08	105.304	3.07371e-08	3.07371e-08	3.07371e-08	2010.45	3.07371e-08	4066.3	220.707	2000.16	3.07371e-08	3.07371e-08	105.304	3.07371e-08	3.07371e-08	3.07371e-08	3.07371e-08
neg_1565	1818.68	1645.41	3.07371e-08	1905.53	2489.84	1522.28	1333.85	1800.45	1645.62	1968.95	1522.28	3.07371e-08	1645.62	1818.68	1968.95	1645.41	1905.53	2489.84	1333.85	1800.45	3.07371e-08	0.0363458	1.66442	0.223485	1761.64	1918.95	0.00717527	2784.27	1480.8	1337.45	0.223485	1918.95	3.07371e-08	0.0363458	1.66442	1337.45	1761.64	0.00717527	1918.95	2784.27	1480.8	1337.45
neg_1566	3659.33	2426.26	3.07371e-08	2777.27	2660.89	2012.79	91.374	3016.35	3419.44	2030.02	2012.79	3.07371e-08	3419.44	3659.33	2030.02	2426.26	2777.27	2660.89	91.374	3016.35	3.07371e-08	3.07371e-08	3.07371e-08	3.07371e-08	2475.05	2569.37	3.07371e-08	1801.05	2983.1	2509.75	3.07371e-08	2569.37	3.07371e-08	3.07371e-08	3.07371e-08	2509.75	2475.05	3.07371e-08	2569.37	1801.05	2983.1	2509.75
neg_1568	16856.4	15800.6	3.07371e-08	15222.4	18649.3	14137	3852.28	14912.5	17972.8	13345.2	14137	3.07371e-08	17972.8	16856.4	13345.2	15800.6	15222.4	18649.3	3852.28	14912.5	3.07371e-08	3.07371e-08	3.07371e-08	3.07371e-08	16123.2	16706.9	3.07371e-08	15580.7	16560.2	14743.5	3.07371e-08	16706.9	3.07371e-08	3.07371e-08	3.07371e-08	14743.5	16123.2	3.07371e-08	16706.9	15580.7	16560.2	14743.5
neg_1571	20495.6	9658.16	3.07371e-08	12216	8472.33	6821.49	3.07371e-08	15082.1	17390.4	10692.1	6821.49	3.07371e-08	17390.4	20495.6	10692.1	9658.16	12216	8472.33	3.07371e-08	15082.1	3.07371e-08	3.07371e-08	3.07371e-08	3.07371e-08	8208.56	9129.75	3.07371e-08	3113.49	18544.8	12896.1	3.07371e-08	9129.75	3.07371e-08	3.07371e-08	3.07371e-08	12896.1	8208.56	3.07371e-08	9129.75	3113.49	18544.8	12896.1
neg_1573	463423	514872	14369.7	467214	580805	442399	287346	444580	531573	421297	442399	14369.7	531573	463423	421297	514872	467214	580805	287346	444580	321.387	48.6541	105.215	57.6369	470874	476570	2.02578	556733	462169	454282	57.6369	476570	321.387	48.6541	105.215	454282	470874	2.02578	476570	556733	462169	454282
neg_158	3.07371e-08	3.07371e-08	3.07371e-08	3.07371e-08	3.07371e-08	3.07371e-08	3.07371e-08	3.07371e-08	3.07371e-08	3.07371e-08	3.07371e-08	3.07371e-08	3.07371e-08	3.07371e-08	3.07371e-08	3.07371e-08	3.07371e-08	3.07371e-08	3.07371e-08	3.07371e-08	11.9469	9.06581	4.80287	1.49122	3.07371e-08	3.07371e-08	26.7956	3.07371e-08	3.07371e-08	3.07371e-08	1.49122	3.07371e-08	11.9469	9.06581	4.80287	3.07371e-08	3.07371e-08	26.7956	3.07371e-08	3.07371e-08	3.07371e-08	3.07371e-08
neg_1581	2161.19	3138.85	3.07371e-08	2554.78	2421.64	1826.3	671.211	2466.2	2818.51	1985.59	1826.3	3.07371e-08	2818.51	2161.19	1985.59	3138.85	2554.78	2421.64	671.211	2466.2	3.07371e-08	3.07371e-08	3.07371e-08	3.07371e-08	1906.28	2000.39	3.07371e-08	2783.55	1960.25	2485.89	3.07371e-08	2000.39	3.07371e-08	3.07371e-08	3.07371e-08	2485.89	1906.28	3.07371e-08	2000.39	2783.55	1960.25	2485.89
neg_1583	3.07371e-08	3.07371e-08	3.07371e-08	3.07371e-08	3.07371e-08	3.07371e-08	3.07371e-08	3.07371e-08	3.07371e-08	3.07371e-08	3.07371e-08	3.07371e-08	3.07371e-08	3.07371e-08	3.07371e-08	3.07371e-08	3.07371e-08	3.07371e-08	3.07371e-08	3.07371e-08	3.07371e-08	3.07371e-08	3.07371e-08	3.07371e-08	3.07371e-08	3.07371e-08	3.07371e-08	3.07371e-08	3.07371e-08	3.07371e-08	3.07371e-08	3.07371e-08	3.07371e-08	3.07371e-08	3.07371e-08	3.07371e-08	3.07371e-08	3.07371e-08	3.07371e-08	3.07371e-08	3.07371e-08	3.07371e-08
neg_1584	2269.77	3282.69	3.07371e-08	2625.43	3105.76	1879.11	1713.25	2588.84	3209.42	2254.38	1879.11	3.07371e-08	3209.42	2269.77	2254.38	3282.69	2625.43	3105.76	1713.25	2588.84	3.07371e-08	3.07371e-08	3.07371e-08	3.07371e-08	2440.43	2567.81	3.07371e-08	2886.9	2276.99	2424.48	3.07371e-08	2567.81	3.07371e-08	3.07371e-08	3.07371e-08	2424.48	2440.43	3.07371e-08	2567.81	2886.9	2276.99	2424.48
neg_1585	1231.72	1727.35	3.07371e-08	1823.05	1203.27	904.044	84.6617	1974.72	1448	1305.8	904.044	3.07371e-08	1448	1231.72	1305.8	1727.35	1823.05	1203.27	84.6617	1974.72	3.07371e-08	391.45	3.07371e-08	3.07371e-08	842.754	899.809	647.114	2173.35	1350.93	1153.02	3.07371e-08	899.809	3.07371e-08	391.45	3.07371e-08	1153.02	842.754	647.114	899.809	2173.35	1350.93	1153.02
neg_1590	3.07371e-08	3.07371e-08	3.07371e-08	3.07371e-08	3.07371e-08	3.07371e-08	3.07371e-08	3.07371e-08	3.07371e-08	3.07371e-08	3.07371e-08	3.07371e-08	3.07371e-08	3.07371e-08	3.07371e-08	3.07371e-08	3.07371e-08	3.07371e-08	3.07371e-08	3.07371e-08	3.07371e-08	3.07371e-08	3.07371e-08	3.07371e-08	3.07371e-08	3.07371e-08	3.07371e-08	3.07371e-08	3.07371e-08	3.07371e-08	3.07371e-08	3.07371e-08	3.07371e-08	3.07371e-08	3.07371e-08	3.07371e-08	3.07371e-08	3.07371e-08	3.07371e-08	3.07371e-08	3.07371e-08	3.07371e-08
neg_1592	3.07371e-08	3.07371e-08	3.07371e-08	3.07371e-08	3.07371e-08	3.07371e-08	3.07371e-08	3.07371e-08	3.07371e-08	3.07371e-08	3.07371e-08	3.07371e-08	3.07371e-08	3.07371e-08	3.07371e-08	3.07371e-08	3.07371e-08	3.07371e-08	3.07371e-08	3.07371e-08	3.07371e-08	3.07371e-08	3.07371e-08	3.07371e-08	3.07371e-08	3.07371e-08	3.07371e-08	3.07371e-08	3.07371e-08	84.7265	3.07371e-08	3.07371e-08	3.07371e-08	3.07371e-08	3.07371e-08	84.7265	3.07371e-08	3.07371e-08	3.07371e-08	3.07371e-08	3.07371e-08	84.7265
neg_1593	3.07371e-08	3.07371e-08	3.07371e-08	3.07371e-08	3.07371e-08	3.07371e-08	10.7795	3.07371e-08	3.50262	3.07371e-08	3.07371e-08	3.07371e-08	3.50262	3.07371e-08	3.07371e-08	3.07371e-08	3.07371e-08	3.07371e-08	10.7795	3.07371e-08	3.07371e-08	3.07371e-08	3.07371e-08	3.07371e-08	3.07371e-08	3.07371e-08	3.07371e-08	3.07371e-08	3.07371e-08	3.07371e-08	3.07371e-08	3.07371e-08	3.07371e-08	3.07371e-08	3.07371e-08	3.07371e-08	3.07371e-08	3.07371e-08	3.07371e-08	3.07371e-08	3.07371e-08	3.07371e-08
neg_1594	0.33745	4.45273	3.07371e-08	0.961983	3.07371e-08	3.07371e-08	3.07371e-08	0.427179	3.07371e-08	3.07371e-08	3.07371e-08	3.07371e-08	3.07371e-08	0.33745	3.07371e-08	4.45273	0.961983	3.07371e-08	3.07371e-08	0.427179	3.07371e-08	3.07371e-08	3.07371e-08	3.07371e-08	0.504867	64.6369	3.07371e-08	1.12127	1.42932	964.609	3.07371e-08	64.6369	3.07371e-08	3.07371e-08	3.07371e-08	964.609	0.504867	3.07371e-08	64.6369	1.12127	1.42932	964.609
neg_160	30.7252	23.5523	3.07371e-08	36.6471	29.8585	28.0652	3.07371e-08	35.6829	32.4726	19.1647	28.0652	3.07371e-08	32.4726	30.7252	19.1647	23.5523	36.6471	29.8585	3.07371e-08	35.6829	3.07371e-08	3.07371e-08	3.07371e-08	3.07371e-08	22.7225	27.3908	3.07371e-08	17.177	33.5474	21.1584	3.07371e-08	27.3908	3.07371e-08	3.07371e-08	3.07371e-08	21.1584	22.7225	3.07371e-08	27.3908	17.177	33.5474	21.1584
neg_1602	512.344	1543.86	3.10745e+06	428.651	3962.36	904.341	17821.6	202.776	1195.5	74.4009	904.341	3.10745e+06	1195.5	512.344	74.4009	1543.86	428.651	3962.36	17821.6	202.776	3078.46	2.75599e+06	148713	998.1	2206.62	448.105	2.78227e+06	180.394	81.316	60.6834	998.1	448.105	3078.46	2.75599e+06	148713	60.6834	2206.62	2.78227e+06	448.105	180.394	81.316	60.6834
neg_1605	2408.62	1752.22	2803.85	6805.55	12619.6	1347.57	39611.5	1435.62	19683	1545.34	1347.57	2803.85	19683	2408.62	1545.34	1752.22	6805.55	12619.6	39611.5	1435.62	257517	221771	325955	317077	1048.73	715.044	323672	1056.55	677.881	438.682	317077	715.044	257517	221771	325955	438.682	1048.73	323672	715.044	1056.55	677.881	438.682
neg_1606	3.07371e-08	3.07371e-08	3.07371e-08	3.07371e-08	3.07371e-08	3.07371e-08	3.07371e-08	3.07371e-08	3.07371e-08	3.07371e-08	3.07371e-08	3.07371e-08	3.07371e-08	3.07371e-08	3.07371e-08	3.07371e-08	3.07371e-08	3.07371e-08	3.07371e-08	3.07371e-08	16657.6	13968.4	19996.5	18660.5	3.07371e-08	3.07371e-08	18673.1	3.07371e-08	3.07371e-08	3.07371e-08	18660.5	3.07371e-08	16657.6	13968.4	19996.5	3.07371e-08	3.07371e-08	18673.1	3.07371e-08	3.07371e-08	3.07371e-08	3.07371e-08
neg_1609	1111.3	1519.36	3.07371e-08	1050.01	1524.3	1054.11	1688	1221.63	1585.18	956.308	1054.11	3.07371e-08	1585.18	1111.3	956.308	1519.36	1050.01	1524.3	1688	1221.63	3.07371e-08	3.07371e-08	3.07371e-08	3.07371e-08	1279.64	1288.16	3.07371e-08	1255.62	1372.69	1238.3	3.07371e-08	1288.16	3.07371e-08	3.07371e-08	3.07371e-08	1238.3	1279.64	3.07371e-08	1288.16	1255.62	1372.69	1238.3
neg_161	730.46	686.891	3.07371e-08	675.795	940.979	691.783	954.035	603.45	778.032	400.11	691.783	3.07371e-08	778.032	730.46	400.11	686.891	675.795	940.979	954.035	603.45	3.07371e-08	3.07371e-08	3.07371e-08	3.07371e-08	687.619	716.121	3.07371e-08	586.749	849.724	551.506	3.07371e-08	716.121	3.07371e-08	3.07371e-08	3.07371e-08	551.506	687.619	3.07371e-08	716.121	586.749	849.724	551.506
neg_1611	3.07371e-08	3.07371e-08	1044.64	3.07371e-08	3.07371e-08	3.07371e-08	43.5553	3.07371e-08	3.07371e-08	3.07371e-08	3.07371e-08	1044.64	3.07371e-08	3.07371e-08	3.07371e-08	3.07371e-08	3.07371e-08	3.07371e-08	43.5553	3.07371e-08	276.512	164.935	126.947	122.97	5.69353	3.07371e-08	31.0464	3.07371e-08	3.75084	3.07371e-08	122.97	3.07371e-08	276.512	164.935	126.947	3.07371e-08	5.69353	31.0464	3.07371e-08	3.07371e-08	3.75084	3.07371e-08
neg_1616	3.07371e-08	3.07371e-08	3.07371e-08	3.07371e-08	3.07371e-08	3.07371e-08	3.07371e-08	3.07371e-08	3.07371e-08	3.07371e-08	3.07371e-08	3.07371e-08	3.07371e-08	3.07371e-08	3.07371e-08	3.07371e-08	3.07371e-08	3.07371e-08	3.07371e-08	3.07371e-08	420.04	341.698	565.113	546.128	3.07371e-08	3.07371e-08	511.418	3.07371e-08	3.07371e-08	3.07371e-08	546.128	3.07371e-08	420.04	341.698	565.113	3.07371e-08	3.07371e-08	511.418	3.07371e-08	3.07371e-08	3.07371e-08	3.07371e-08
neg_1617	3.07371e-08	3.07371e-08	3.07371e-08	3.07371e-08	3.07371e-08	3.07371e-08	35.08	3.07371e-08	3.86524	3.07371e-08	3.07371e-08	3.07371e-08	3.86524	3.07371e-08	3.07371e-08	3.07371e-08	3.07371e-08	3.07371e-08	35.08	3.07371e-08	14783.9	12372.1	18416.9	17625.7	3.07371e-08	3.07371e-08	17955.4	3.07371e-08	3.07371e-08	3.07371e-08	17625.7	3.07371e-08	14783.9	12372.1	18416.9	3.07371e-08	3.07371e-08	17955.4	3.07371e-08	3.07371e-08	3.07371e-08	3.07371e-08
neg_1625	227.228	236.037	67.9486	271.933	231.976	167.611	375.893	268.454	208.315	233.569	167.611	67.9486	208.315	227.228	233.569	236.037	271.933	231.976	375.893	268.454	3.07371e-08	3.07371e-08	3.07371e-08	3.07371e-08	247.222	209.178	3.07371e-08	251.561	246.974	173.503	3.07371e-08	209.178	3.07371e-08	3.07371e-08	3.07371e-08	173.503	247.222	3.07371e-08	209.178	251.561	246.974	173.503
neg_1632	3.07371e-08	3.07371e-08	3.07371e-08	3.07371e-08	3.07371e-08	3.07371e-08	7.28428	3.07371e-08	3.07371e-08	3.07371e-08	3.07371e-08	3.07371e-08	3.07371e-08	3.07371e-08	3.07371e-08	3.07371e-08	3.07371e-08	3.07371e-08	7.28428	3.07371e-08	1472.75	543.381	1918.32	1931.7	3.07371e-08	3.07371e-08	1138.48	3.07371e-08	3.07371e-08	3.07371e-08	1931.7	3.07371e-08	1472.75	543.381	1918.32	3.07371e-08	3.07371e-08	1138.48	3.07371e-08	3.07371e-08	3.07371e-08	3.07371e-08
neg_1635	3.07371e-08	3.07371e-08	3.07371e-08	3.07371e-08	3.07371e-08	3.07371e-08	3.07371e-08	3.07371e-08	3.07371e-08	3.07371e-08	3.07371e-08	3.07371e-08	3.07371e-08	3.07371e-08	3.07371e-08	3.07371e-08	3.07371e-08	3.07371e-08	3.07371e-08	3.07371e-08	292.391	3.07371e-08	51.095	182.073	3.07371e-08	3.07371e-08	3.07371e-08	3.07371e-08	3.07371e-08	3.07371e-08	182.073	3.07371e-08	292.391	3.07371e-08	51.095	3.07371e-08	3.07371e-08	3.07371e-08	3.07371e-08	3.07371e-08	3.07371e-08	3.07371e-08
neg_164	3.07371e-08	3.07371e-08	3.07371e-08	3.07371e-08	3.07371e-08	3.07371e-08	3.07371e-08	3.07371e-08	3.07371e-08	3.07371e-08	3.07371e-08	3.07371e-08	3.07371e-08	3.07371e-08	3.07371e-08	3.07371e-08	3.07371e-08	3.07371e-08	3.07371e-08	3.07371e-08	147.551	271.355	165.036	121.16	3.07371e-08	3.07371e-08	209.249	3.07371e-08	3.07371e-08	3.07371e-08	121.16	3.07371e-08	147.551	271.355	165.036	3.07371e-08	3.07371e-08	209.249	3.07371e-08	3.07371e-08	3.07371e-08	3.07371e-08
neg_1641	3.07371e-08	3.07371e-08	3.07371e-08	3.07371e-08	3.07371e-08	3.07371e-08	3.07371e-08	3.07371e-08	3.07371e-08	3.07371e-08	3.07371e-08	3.07371e-08	3.07371e-08	3.07371e-08	3.07371e-08	3.07371e-08	3.07371e-08	3.07371e-08	3.07371e-08	3.07371e-08	197.985	3.07371e-08	46.4939	129.1	3.07371e-08	3.07371e-08	3.07371e-08	3.07371e-08	3.07371e-08	3.07371e-08	129.1	3.07371e-08	197.985	3.07371e-08	46.4939	3.07371e-08	3.07371e-08	3.07371e-08	3.07371e-08	3.07371e-08	3.07371e-08	3.07371e-08
neg_1649	1607.57	5960.8	236.625	4106.56	2801.31	4987.66	8870.06	3517.18	3191.08	2493.94	4987.66	236.625	3191.08	1607.57	2493.94	5960.8	4106.56	2801.31	8870.06	3517.18	3.07371e-08	3.07371e-08	3.07371e-08	3.07371e-08	894.4	2662.91	3.07371e-08	4933.01	3.81896	3693.31	3.07371e-08	2662.91	3.07371e-08	3.07371e-08	3.07371e-08	3693.31	894.4	3.07371e-08	2662.91	4933.01	3.81896	3693.31
neg_1651	841.8	606.297	3.07371e-08	742.636	1808.67	1429.68	9.04961	799.247	840.513	524.963	1429.68	3.07371e-08	840.513	841.8	524.963	606.297	742.636	1808.67	9.04961	799.247	3.07371e-08	3.07371e-08	3.07371e-08	3.07371e-08	1577.35	1571.51	3.07371e-08	759.158	1106.91	647.932	3.07371e-08	1571.51	3.07371e-08	3.07371e-08	3.07371e-08	647.932	1577.35	3.07371e-08	1571.51	759.158	1106.91	647.932
neg_1653	3.07371e-08	3.07371e-08	3.07371e-08	3.07371e-08	3.07371e-08	3.07371e-08	3.07371e-08	3.07371e-08	3.07371e-08	3.07371e-08	3.07371e-08	3.07371e-08	3.07371e-08	3.07371e-08	3.07371e-08	3.07371e-08	3.07371e-08	3.07371e-08	3.07371e-08	3.07371e-08	210.437	3.07371e-08	37.5946	275.193	3.07371e-08	3.07371e-08	3.07371e-08	3.07371e-08	3.07371e-08	3.07371e-08	275.193	3.07371e-08	210.437	3.07371e-08	37.5946	3.07371e-08	3.07371e-08	3.07371e-08	3.07371e-08	3.07371e-08	3.07371e-08	3.07371e-08
neg_1654	3.07371e-08	3.07371e-08	3.07371e-08	3.07371e-08	3.07371e-08	3.07371e-08	3.07371e-08	3.07371e-08	3.07371e-08	3.07371e-08	3.07371e-08	3.07371e-08	3.07371e-08	3.07371e-08	3.07371e-08	3.07371e-08	3.07371e-08	3.07371e-08	3.07371e-08	3.07371e-08	183.519	3.07371e-08	65.3258	272.001	3.07371e-08	3.07371e-08	3.07371e-08	3.07371e-08	3.07371e-08	3.07371e-08	272.001	3.07371e-08	183.519	3.07371e-08	65.3258	3.07371e-08	3.07371e-08	3.07371e-08	3.07371e-08	3.07371e-08	3.07371e-08	3.07371e-08
neg_1656	9.19353	28.4697	3.07371e-08	20.7615	6.22373	7.91277	38.456	24.3131	11.3454	19.4925	7.91277	3.07371e-08	11.3454	9.19353	19.4925	28.4697	20.7615	6.22373	38.456	24.3131	225.831	33.2447	303.527	330.263	9.41796	6.32552	71.9986	22.8854	12.4403	12.3452	330.263	6.32552	225.831	33.2447	303.527	12.3452	9.41796	71.9986	6.32552	22.8854	12.4403	12.3452
neg_1657	3.07371e-08	3.07371e-08	3.07371e-08	3.07371e-08	3.07371e-08	3.07371e-08	3.07371e-08	3.07371e-08	3.07371e-08	3.07371e-08	3.07371e-08	3.07371e-08	3.07371e-08	3.07371e-08	3.07371e-08	3.07371e-08	3.07371e-08	3.07371e-08	3.07371e-08	3.07371e-08	3.07371e-08	3.07371e-08	3.07371e-08	3.07371e-08	3.07371e-08	3.07371e-08	3.07371e-08	3.07371e-08	3.07371e-08	3.07371e-08	3.07371e-08	3.07371e-08	3.07371e-08	3.07371e-08	3.07371e-08	3.07371e-08	3.07371e-08	3.07371e-08	3.07371e-08	3.07371e-08	3.07371e-08	3.07371e-08
neg_166	3.07371e-08	3.07371e-08	3.07371e-08	3.07371e-08	3.07371e-08	3.07371e-08	3.07371e-08	3.07371e-08	3.07371e-08	3.07371e-08	3.07371e-08	3.07371e-08	3.07371e-08	3.07371e-08	3.07371e-08	3.07371e-08	3.07371e-08	3.07371e-08	3.07371e-08	3.07371e-08	154.056	383.796	191.236	151.499	3.07371e-08	3.07371e-08	239.275	3.07371e-08	3.07371e-08	3.07371e-08	151.499	3.07371e-08	154.056	383.796	191.236	3.07371e-08	3.07371e-08	239.275	3.07371e-08	3.07371e-08	3.07371e-08	3.07371e-08
neg_1674	1485.74	1614.54	3.07371e-08	2043.57	1880.44	1726.2	760.608	1842.78	1399.67	2160.44	1726.2	3.07371e-08	1399.67	1485.74	2160.44	1614.54	2043.57	1880.44	760.608	1842.78	3.07371e-08	1.1332	0.963691	3.07371e-08	1796.42	2051.97	7.42312	2449	1683.81	949.694	3.07371e-08	2051.97	3.07371e-08	1.1332	0.963691	949.694	1796.42	7.42312	2051.97	2449	1683.81	949.694
neg_1676	1820.59	1689.23	3.07371e-08	1491.96	2748.86	2267.08	443.287	1668.95	2302.64	1213.63	2267.08	3.07371e-08	2302.64	1820.59	1213.63	1689.23	1491.96	2748.86	443.287	1668.95	3.07371e-08	3.07371e-08	3.07371e-08	3.07371e-08	2088.9	2361.64	3.07371e-08	1907.95	2285.54	2052.63	3.07371e-08	2361.64	3.07371e-08	3.07371e-08	3.07371e-08	2052.63	2088.9	3.07371e-08	2361.64	1907.95	2285.54	2052.63
neg_1679	491646	538944	12002.1	489349	596023	481248	292252	477690	556767	448388	481248	12002.1	556767	491646	448388	538944	489349	596023	292252	477690	182.778	101.993	78.5848	32.1397	486170	519743	33.2579	605825	484298	480193	32.1397	519743	182.778	101.993	78.5848	480193	486170	33.2579	519743	605825	484298	480193
neg_168	4927.24	6.11056	3.07371e-08	89.731	3.07371e-08	3.07371e-08	3073.93	3.07371e-08	149.051	3.07371e-08	3.07371e-08	3.07371e-08	149.051	4927.24	3.07371e-08	6.11056	89.731	3.07371e-08	3073.93	3.07371e-08	160.815	3.07371e-08	3.07371e-08	3.07371e-08	3.07371e-08	3.07371e-08	3.07371e-08	3.07371e-08	3.07371e-08	3.07371e-08	3.07371e-08	3.07371e-08	160.815	3.07371e-08	3.07371e-08	3.07371e-08	3.07371e-08	3.07371e-08	3.07371e-08	3.07371e-08	3.07371e-08	3.07371e-08
neg_1680	2124.81	1404.37	3.07371e-08	1850.63	1745.75	1356.8	3.07371e-08	2133.66	2056.86	1326.07	1356.8	3.07371e-08	2056.86	2124.81	1326.07	1404.37	1850.63	1745.75	3.07371e-08	2133.66	3.07371e-08	3.07371e-08	3.07371e-08	3.07371e-08	1612.24	1758.23	3.07371e-08	1305.47	1816.31	1413	3.07371e-08	1758.23	3.07371e-08	3.07371e-08	3.07371e-08	1413	1612.24	3.07371e-08	1758.23	1305.47	1816.31	1413
neg_1681	16150.6	15776.9	3.07371e-08	15468.3	17695	14463.1	4095.43	15982.5	17232.6	13644.3	14463.1	3.07371e-08	17232.6	16150.6	13644.3	15776.9	15468.3	17695	4095.43	15982.5	3.07371e-08	3.07371e-08	3.07371e-08	3.07371e-08	15384.5	16852.1	3.07371e-08	17002.9	15759.3	14239.7	3.07371e-08	16852.1	3.07371e-08	3.07371e-08	3.07371e-08	14239.7	15384.5	3.07371e-08	16852.1	17002.9	15759.3	14239.7
neg_1683	10371.2	4956.46	3.07371e-08	7117.88	5513.26	4166.6	3.07371e-08	10127.5	9349.1	6087	4166.6	3.07371e-08	9349.1	10371.2	6087	4956.46	7117.88	5513.26	3.07371e-08	10127.5	3.07371e-08	3.07371e-08	3.07371e-08	3.07371e-08	5762.82	6240.05	3.07371e-08	1865.3	11791.3	5512.5	3.07371e-08	6240.05	3.07371e-08	3.07371e-08	3.07371e-08	5512.5	5762.82	3.07371e-08	6240.05	1865.3	11791.3	5512.5
neg_1685	4913.24	5789.46	3.07371e-08	4946.54	6725.11	4501.57	2776.63	4890.12	6056.34	4391.22	4501.57	3.07371e-08	6056.34	4913.24	4391.22	5789.46	4946.54	6725.11	2776.63	4890.12	3.07371e-08	3.07371e-08	3.07371e-08	3.07371e-08	4874.69	5877.73	3.07371e-08	5700.55	5131.57	4296.77	3.07371e-08	5877.73	3.07371e-08	3.07371e-08	3.07371e-08	4296.77	4874.69	3.07371e-08	5877.73	5700.55	5131.57	4296.77
neg_1686	433.276	336.017	3.07371e-08	275.709	595.876	535.981	41.5002	314.769	495.256	254.976	535.981	3.07371e-08	495.256	433.276	254.976	336.017	275.709	595.876	41.5002	314.769	3.07371e-08	3.07371e-08	3.07371e-08	3.07371e-08	377.803	446.828	3.07371e-08	206.201	504.873	461.17	3.07371e-08	446.828	3.07371e-08	3.07371e-08	3.07371e-08	461.17	377.803	3.07371e-08	446.828	206.201	504.873	461.17
neg_1688	3.07371e-08	3.07371e-08	3.07371e-08	3.07371e-08	3.07371e-08	3.07371e-08	3.07371e-08	3.07371e-08	3.07371e-08	3.07371e-08	3.07371e-08	3.07371e-08	3.07371e-08	3.07371e-08	3.07371e-08	3.07371e-08	3.07371e-08	3.07371e-08	3.07371e-08	3.07371e-08	1016.55	29.0999	853.353	1756.6	3.07371e-08	3.07371e-08	23.1406	3.07371e-08	3.07371e-08	3.07371e-08	1756.6	3.07371e-08	1016.55	29.0999	853.353	3.07371e-08	3.07371e-08	23.1406	3.07371e-08	3.07371e-08	3.07371e-08	3.07371e-08
neg_169	3.07371e-08	3.07371e-08	3.07371e-08	3.07371e-08	3.07371e-08	3.07371e-08	3.07371e-08	3.07371e-08	3.07371e-08	3.07371e-08	3.07371e-08	3.07371e-08	3.07371e-08	3.07371e-08	3.07371e-08	3.07371e-08	3.07371e-08	3.07371e-08	3.07371e-08	3.07371e-08	3.07371e-08	3.07371e-08	3.07371e-08	3.07371e-08	3.07371e-08	3.07371e-08	3.07371e-08	3.07371e-08	3.07371e-08	3.07371e-08	3.07371e-08	3.07371e-08	3.07371e-08	3.07371e-08	3.07371e-08	3.07371e-08	3.07371e-08	3.07371e-08	3.07371e-08	3.07371e-08	3.07371e-08	3.07371e-08
neg_1695	3.07371e-08	3.07371e-08	3.07371e-08	3.07371e-08	361.54	3.07371e-08	80985.6	3.07371e-08	3.07371e-08	3.07371e-08	3.07371e-08	3.07371e-08	3.07371e-08	3.07371e-08	3.07371e-08	3.07371e-08	3.07371e-08	361.54	80985.6	3.07371e-08	3.07371e-08	3.07371e-08	3.07371e-08	3.07371e-08	3.07371e-08	5741.61	3.07371e-08	3.07371e-08	3.07371e-08	3.07371e-08	3.07371e-08	5741.61	3.07371e-08	3.07371e-08	3.07371e-08	3.07371e-08	3.07371e-08	3.07371e-08	5741.61	3.07371e-08	3.07371e-08	3.07371e-08
neg_17	539.6	680.736	115.377	546.332	1077.97	715.45	2340.76	597.074	790.298	274.934	715.45	115.377	790.298	539.6	274.934	680.736	546.332	1077.97	2340.76	597.074	3.07371e-08	3.07371e-08	3.07371e-08	3.07371e-08	494.909	603.989	3.07371e-08	669.316	218.434	901.043	3.07371e-08	603.989	3.07371e-08	3.07371e-08	3.07371e-08	901.043	494.909	3.07371e-08	603.989	669.316	218.434	901.043
neg_170	2.45555	3.07371e-08	3.07371e-08	1.88171	36.8814	3.07371e-08	12.5895	3.07371e-08	3.03697	3.07371e-08	3.07371e-08	3.07371e-08	3.03697	2.45555	3.07371e-08	3.07371e-08	1.88171	36.8814	12.5895	3.07371e-08	5.8346	11.6197	3.07371e-08	3.07371e-08	3.07371e-08	3.07371e-08	5.51079	3.07371e-08	112.772	3.07371e-08	3.07371e-08	3.07371e-08	5.8346	11.6197	3.07371e-08	3.07371e-08	3.07371e-08	5.51079	3.07371e-08	3.07371e-08	112.772	3.07371e-08
neg_1700	84.65	2953.82	3.07371e-08	1730.96	207.582	279.109	123.594	15.8759	537.017	11015.8	279.109	3.07371e-08	537.017	84.65	11015.8	2953.82	1730.96	207.582	123.594	15.8759	3.07371e-08	350042	3.07371e-08	3.07371e-08	244.386	2573.58	258721	2350.22	46.1368	455.032	3.07371e-08	2573.58	3.07371e-08	350042	3.07371e-08	455.032	244.386	258721	2573.58	2350.22	46.1368	455.032
neg_1705	1912.2	1435.94	1844.52	3922.01	8561.75	1256.26	25310.8	1141.84	15359.8	1235.14	1256.26	1844.52	15359.8	1912.2	1235.14	1435.94	3922.01	8561.75	25310.8	1141.84	220665	196258	279331	270089	762.61	740.726	270504	988.739	477	465.984	270089	740.726	220665	196258	279331	465.984	762.61	270504	740.726	988.739	477	465.984
neg_1706	3.07371e-08	3.07371e-08	3.07371e-08	3.07371e-08	3.07371e-08	3.07371e-08	3.07371e-08	3.07371e-08	3.07371e-08	3.07371e-08	3.07371e-08	3.07371e-08	3.07371e-08	3.07371e-08	3.07371e-08	3.07371e-08	3.07371e-08	3.07371e-08	3.07371e-08	3.07371e-08	581.079	3.07371e-08	732.258	654.233	3.07371e-08	3.07371e-08	3.07371e-08	3.07371e-08	3.07371e-08	3.07371e-08	654.233	3.07371e-08	581.079	3.07371e-08	732.258	3.07371e-08	3.07371e-08	3.07371e-08	3.07371e-08	3.07371e-08	3.07371e-08	3.07371e-08
neg_1709	3.07371e-08	3.07371e-08	514092	3.07371e-08	2021.09	3.07371e-08	12357.9	3.07371e-08	3.07371e-08	3.07371e-08	3.07371e-08	514092	3.07371e-08	3.07371e-08	3.07371e-08	3.07371e-08	3.07371e-08	2021.09	12357.9	3.07371e-08	5325.68	3.07371e-08	7835.16	7632.28	6618.59	3.07371e-08	3.07371e-08	3.07371e-08	3.07371e-08	3.07371e-08	7632.28	3.07371e-08	5325.68	3.07371e-08	7835.16	3.07371e-08	6618.59	3.07371e-08	3.07371e-08	3.07371e-08	3.07371e-08	3.07371e-08
neg_1710	3.07371e-08	3.07371e-08	3.07371e-08	3.07371e-08	3.07371e-08	3.07371e-08	3.07371e-08	3.07371e-08	3.07371e-08	3.07371e-08	3.07371e-08	3.07371e-08	3.07371e-08	3.07371e-08	3.07371e-08	3.07371e-08	3.07371e-08	3.07371e-08	3.07371e-08	3.07371e-08	6512.38	352.35	8645.74	8371.16	3.07371e-08	3.07371e-08	165.961	3.07371e-08	3.07371e-08	3.07371e-08	8371.16	3.07371e-08	6512.38	352.35	8645.74	3.07371e-08	3.07371e-08	165.961	3.07371e-08	3.07371e-08	3.07371e-08	3.07371e-08
neg_1715	11972.5	5740.32	242351	34251	80295	8880.31	164927	4924.61	59990.5	9114.21	8880.31	242351	59990.5	11972.5	9114.21	5740.32	34251	80295	164927	4924.61	293929	21604	257366	260593	65180.4	7985.88	15344.1	9806.03	80494.5	2572.52	260593	7985.88	293929	21604	257366	2572.52	65180.4	15344.1	7985.88	9806.03	80494.5	2572.52
neg_1716	3.07371e-08	3.07371e-08	3.07371e-08	3.07371e-08	13.2765	3.07371e-08	37.1287	3.07371e-08	3.07371e-08	3.07371e-08	3.07371e-08	3.07371e-08	3.07371e-08	3.07371e-08	3.07371e-08	3.07371e-08	3.07371e-08	13.2765	37.1287	3.07371e-08	223.795	3.07371e-08	93.7467	115.1	19.1031	3.07371e-08	3.07371e-08	3.07371e-08	3.07371e-08	3.07371e-08	115.1	3.07371e-08	223.795	3.07371e-08	93.7467	3.07371e-08	19.1031	3.07371e-08	3.07371e-08	3.07371e-08	3.07371e-08	3.07371e-08
neg_1718	7.89435	11.5291	3.07371e-08	13.4059	19.7252	0.23388	110.133	18.896	19.3111	6.55686	0.23388	3.07371e-08	19.3111	7.89435	6.55686	11.5291	13.4059	19.7252	110.133	18.896	1010.62	101.234	1151.95	1352.8	12.4981	1.34044	174.389	19.3063	27.2675	5.52268	1352.8	1.34044	1010.62	101.234	1151.95	5.52268	12.4981	174.389	1.34044	19.3063	27.2675	5.52268
neg_1719	3.07371e-08	3.07371e-08	153.222	3.07371e-08	78.7439	3.07371e-08	259.47	3.07371e-08	25.5166	3.07371e-08	3.07371e-08	153.222	25.5166	3.07371e-08	3.07371e-08	3.07371e-08	3.07371e-08	78.7439	259.47	3.07371e-08	1451.95	3.07371e-08	624.049	583.386	90.9621	3.07371e-08	3.07371e-08	3.07371e-08	115.738	3.07371e-08	583.386	3.07371e-08	1451.95	3.07371e-08	624.049	3.07371e-08	90.9621	3.07371e-08	3.07371e-08	3.07371e-08	115.738	3.07371e-08
neg_172	3.07371e-08	3.07371e-08	3.07371e-08	3.07371e-08	3.07371e-08	3.07371e-08	3.07371e-08	3.07371e-08	3.07371e-08	3.07371e-08	3.07371e-08	3.07371e-08	3.07371e-08	3.07371e-08	3.07371e-08	3.07371e-08	3.07371e-08	3.07371e-08	3.07371e-08	3.07371e-08	3.07371e-08	3.07371e-08	3.07371e-08	3.07371e-08	3.07371e-08	3.07371e-08	3.07371e-08	3.07371e-08	3.07371e-08	3.07371e-08	3.07371e-08	3.07371e-08	3.07371e-08	3.07371e-08	3.07371e-08	3.07371e-08	3.07371e-08	3.07371e-08	3.07371e-08	3.07371e-08	3.07371e-08	3.07371e-08
neg_1720	1.11289	3.07371e-08	4170.1	101.536	1378.55	3.07371e-08	3583.32	3.07371e-08	849.238	3.07371e-08	3.07371e-08	4170.1	849.238	1.11289	3.07371e-08	3.07371e-08	101.536	1378.55	3583.32	3.07371e-08	10861.9	3.67045	7886.64	7742.83	1173.22	3.07371e-08	3.07371e-08	3.07371e-08	1609.1	3.07371e-08	7742.83	3.07371e-08	10861.9	3.67045	7886.64	3.07371e-08	1173.22	3.07371e-08	3.07371e-08	3.07371e-08	1609.1	3.07371e-08
neg_1721	11.634	1.81642	34.7139	74.4753	235.398	6.26989	894.538	1.96433	176.597	4.69586	6.26989	34.7139	176.597	11.634	4.69586	1.81642	74.4753	235.398	894.538	1.96433	470.763	46.4257	392.154	466.095	84.893	4.50829	41.7628	0.756944	208.451	1.57313	466.095	4.50829	470.763	46.4257	392.154	1.57313	84.893	41.7628	4.50829	0.756944	208.451	1.57313
neg_1724	3.07371e-08	3.07371e-08	26.7524	3.07371e-08	14.968	3.07371e-08	73.1965	3.07371e-08	3.07371e-08	3.07371e-08	3.07371e-08	26.7524	3.07371e-08	3.07371e-08	3.07371e-08	3.07371e-08	3.07371e-08	14.968	73.1965	3.07371e-08	2005.8	3.07371e-08	879.337	775.134	36.2352	3.07371e-08	3.07371e-08	3.07371e-08	33.2796	3.07371e-08	775.134	3.07371e-08	2005.8	3.07371e-08	879.337	3.07371e-08	36.2352	3.07371e-08	3.07371e-08	3.07371e-08	33.2796	3.07371e-08
neg_1731	470729	506870	7324.29	457778	522432	452928	277709	454916	530560	420964	452928	7324.29	530560	470729	420964	506870	457778	522432	277709	454916	119.405	87.0835	17.3297	0.0600687	418668	491664	7.88438	575127	452279	466811	0.0600687	491664	119.405	87.0835	17.3297	466811	418668	7.88438	491664	575127	452279	466811
neg_1737	55570.7	103895	50980.6	37685.4	133506	60944.2	303747	37914.8	77298.5	30983.4	60944.2	50980.6	77298.5	55570.7	30983.4	103895	37685.4	133506	303747	37914.8	35365.5	17447.5	43575.1	48873.4	66926.5	53319.8	51038.6	60860.9	32518.6	38729.2	48873.4	53319.8	35365.5	17447.5	43575.1	38729.2	66926.5	51038.6	53319.8	60860.9	32518.6	38729.2
neg_1738	3.07371e-08	3.07371e-08	13580.9	3.07371e-08	210.39	3.07371e-08	939.46	3.07371e-08	3.07371e-08	3.07371e-08	3.07371e-08	13580.9	3.07371e-08	3.07371e-08	3.07371e-08	3.07371e-08	3.07371e-08	210.39	939.46	3.07371e-08	3.07371e-08	3.07371e-08	3.07371e-08	3.07371e-08	590.282	3.07371e-08	3.07371e-08	3.07371e-08	3.07371e-08	3.07371e-08	3.07371e-08	3.07371e-08	3.07371e-08	3.07371e-08	3.07371e-08	3.07371e-08	590.282	3.07371e-08	3.07371e-08	3.07371e-08	3.07371e-08	3.07371e-08
neg_1739	3.07371e-08	3.07371e-08	56969.1	3.07371e-08	180.089	3.07371e-08	1570.56	3.07371e-08	3.07371e-08	3.07371e-08	3.07371e-08	56969.1	3.07371e-08	3.07371e-08	3.07371e-08	3.07371e-08	3.07371e-08	180.089	1570.56	3.07371e-08	3.07371e-08	3.07371e-08	3.07371e-08	3.07371e-08	1142.64	3.07371e-08	3.07371e-08	3.07371e-08	3.07371e-08	3.07371e-08	3.07371e-08	3.07371e-08	3.07371e-08	3.07371e-08	3.07371e-08	3.07371e-08	1142.64	3.07371e-08	3.07371e-08	3.07371e-08	3.07371e-08	3.07371e-08
neg_174	3.07371e-08	3.07371e-08	3.07371e-08	3.07371e-08	3.07371e-08	3.07371e-08	3.07371e-08	3.07371e-08	3.07371e-08	3.07371e-08	3.07371e-08	3.07371e-08	3.07371e-08	3.07371e-08	3.07371e-08	3.07371e-08	3.07371e-08	3.07371e-08	3.07371e-08	3.07371e-08	3.07371e-08	3.07371e-08	3.07371e-08	3.07371e-08	3.07371e-08	3.07371e-08	3.07371e-08	3.07371e-08	3.07371e-08	3.07371e-08	3.07371e-08	3.07371e-08	3.07371e-08	3.07371e-08	3.07371e-08	3.07371e-08	3.07371e-08	3.07371e-08	3.07371e-08	3.07371e-08	3.07371e-08	3.07371e-08
neg_1740	32113.1	50277.6	3.07371e-08	48478.6	18522.7	18245	1923.69	52669.8	33224.7	44962.9	18245	3.07371e-08	33224.7	32113.1	44962.9	50277.6	48478.6	18522.7	1923.69	52669.8	3.07371e-08	3.07371e-08	3.07371e-08	3.07371e-08	15124.8	21366.3	3.07371e-08	51608.7	28059	29423	3.07371e-08	21366.3	3.07371e-08	3.07371e-08	3.07371e-08	29423	15124.8	3.07371e-08	21366.3	51608.7	28059	29423
neg_1744	6131.46	5477.91	3.07371e-08	5101.84	5875.12	5759.6	1579.11	5276.9	6054.89	5551.46	5759.6	3.07371e-08	6054.89	6131.46	5551.46	5477.91	5101.84	5875.12	1579.11	5276.9	21.8445	0.522272	27.8675	51.6369	4669.1	7095.84	0.870983	6778.2	4894.79	5078.44	51.6369	7095.84	21.8445	0.522272	27.8675	5078.44	4669.1	0.870983	7095.84	6778.2	4894.79	5078.44
neg_1746	8213.4	8572.71	3.07371e-08	7138.99	8226.06	6756.58	3682.11	7454.31	9399.92	7237.57	6756.58	3.07371e-08	9399.92	8213.4	7237.57	8572.71	7138.99	8226.06	3682.11	7454.31	3.07371e-08	3.07371e-08	3.07371e-08	3.07371e-08	5320.09	8756.42	3.07371e-08	8927.79	7544.01	7247.21	3.07371e-08	8756.42	3.07371e-08	3.07371e-08	3.07371e-08	7247.21	5320.09	3.07371e-08	8756.42	8927.79	7544.01	7247.21
neg_1747	3.07371e-08	3.07371e-08	908.749	51.5467	117.014	3.07371e-08	453.746	3.07371e-08	90.7256	2.08134	3.07371e-08	908.749	90.7256	3.07371e-08	2.08134	3.07371e-08	51.5467	117.014	453.746	3.07371e-08	1190	31.6175	1501.92	1284.67	89.8353	3.07371e-08	46.8866	1.09705	140.404	4.71075	1284.67	3.07371e-08	1190	31.6175	1501.92	4.71075	89.8353	46.8866	3.07371e-08	1.09705	140.404	4.71075
neg_175	43.5389	61.7351	3.07371e-08	73.0876	53.7421	52.3374	36.0066	55.1587	48.9836	75.7187	52.3374	3.07371e-08	48.9836	43.5389	75.7187	61.7351	73.0876	53.7421	36.0066	55.1587	3.07371e-08	3.07371e-08	3.07371e-08	3.07371e-08	71.0652	57.8505	3.07371e-08	61.2761	105.445	52.5637	3.07371e-08	57.8505	3.07371e-08	3.07371e-08	3.07371e-08	52.5637	71.0652	3.07371e-08	57.8505	61.2761	105.445	52.5637
neg_1751	2.36217	8.57449	3.07371e-08	3.9645	52.8457	13.4527	121.872	1.34927	11.2322	3.07371e-08	13.4527	3.07371e-08	11.2322	2.36217	3.07371e-08	8.57449	3.9645	52.8457	121.872	1.34927	3.07371e-08	3.07371e-08	3.07371e-08	3.07371e-08	46.9758	7.40438	3.07371e-08	1.77756	4.71483	5.4811	3.07371e-08	7.40438	3.07371e-08	3.07371e-08	3.07371e-08	5.4811	46.9758	3.07371e-08	7.40438	1.77756	4.71483	5.4811
neg_1752	3.07371e-08	3.07371e-08	3.07371e-08	0.749828	13.4751	3.07371e-08	32.4133	3.07371e-08	7.6494	3.07371e-08	3.07371e-08	3.07371e-08	7.6494	3.07371e-08	3.07371e-08	3.07371e-08	0.749828	13.4751	32.4133	3.07371e-08	195.565	0.488799	272.775	275.168	3.07371e-08	3.07371e-08	1.60891	3.07371e-08	3.07371e-08	3.07371e-08	275.168	3.07371e-08	195.565	0.488799	272.775	3.07371e-08	3.07371e-08	1.60891	3.07371e-08	3.07371e-08	3.07371e-08	3.07371e-08
neg_1753	203.501	378.152	8367.64	271.269	1427.05	299.367	3274.83	284.594	384.445	211.169	299.367	8367.64	384.445	203.501	211.169	378.152	271.269	1427.05	3274.83	284.594	127.152	3.07371e-08	175.428	225.941	1850.79	273.897	3.07371e-08	398.58	258.008	210.27	225.941	273.897	127.152	3.07371e-08	175.428	210.27	1850.79	3.07371e-08	273.897	398.58	258.008	210.27
neg_1754	3.07371e-08	3.07371e-08	2547.01	3.07371e-08	288.05	9.67465	793.24	3.07371e-08	3.01703	3.07371e-08	9.67465	2547.01	3.01703	3.07371e-08	3.07371e-08	3.07371e-08	3.07371e-08	288.05	793.24	3.07371e-08	3.07371e-08	3.07371e-08	3.07371e-08	3.07371e-08	515.094	8.44524	3.07371e-08	3.07371e-08	3.07371e-08	3.07371e-08	3.07371e-08	8.44524	3.07371e-08	3.07371e-08	3.07371e-08	3.07371e-08	515.094	3.07371e-08	8.44524	3.07371e-08	3.07371e-08	3.07371e-08
neg_1755	352.244	865.978	208843	130.575	11570.4	1508.06	26911.6	300.778	1553.99	85.8904	1508.06	208843	1553.99	352.244	85.8904	865.978	130.575	11570.4	26911.6	300.778	3.07371e-08	3.07371e-08	3.07371e-08	3.07371e-08	14657.8	1256.81	3.07371e-08	88.6908	714.87	547.679	3.07371e-08	1256.81	3.07371e-08	3.07371e-08	3.07371e-08	547.679	14657.8	3.07371e-08	1256.81	88.6908	714.87	547.679
neg_1757	3.07371e-08	8.55894	131939	3.07371e-08	2073.44	23.2125	12195.2	3.07371e-08	51.1586	3.07371e-08	23.2125	131939	51.1586	3.07371e-08	3.07371e-08	8.55894	3.07371e-08	2073.44	12195.2	3.07371e-08	3.07371e-08	3.07371e-08	3.07371e-08	5.60925	2438.61	18.3446	3.07371e-08	3.07371e-08	38.799	3.07371e-08	5.60925	18.3446	3.07371e-08	3.07371e-08	3.07371e-08	3.07371e-08	2438.61	3.07371e-08	18.3446	3.07371e-08	38.799	3.07371e-08
neg_1758	69707.5	133714	3.43001e+06	82808.9	398308	106877	771799	86145.8	131088	65294.4	106877	3.43001e+06	131088	69707.5	65294.4	133714	82808.9	398308	771799	86145.8	47456.3	29785.5	54323.8	54075.8	418181	95267.2	50343.9	112441	89144.2	89916.2	54075.8	95267.2	47456.3	29785.5	54323.8	89916.2	418181	50343.9	95267.2	112441	89144.2	89916.2
neg_176	4799.5	41.1329	3.07371e-08	138.602	3.07371e-08	3.07371e-08	3223.88	3.07371e-08	186.357	3.07371e-08	3.07371e-08	3.07371e-08	186.357	4799.5	3.07371e-08	41.1329	138.602	3.07371e-08	3223.88	3.07371e-08	377.341	3.07371e-08	3.07371e-08	4.90091	3.07371e-08	3.07371e-08	3.07371e-08	3.07371e-08	3.07371e-08	3.07371e-08	4.90091	3.07371e-08	377.341	3.07371e-08	3.07371e-08	3.07371e-08	3.07371e-08	3.07371e-08	3.07371e-08	3.07371e-08	3.07371e-08	3.07371e-08
neg_1761	697.191	1817.75	24879.1	882.056	6215.8	1215.77	16108.7	864.527	1806.35	583.965	1215.77	24879.1	1806.35	697.191	583.965	1817.75	882.056	6215.8	16108.7	864.527	354.968	86.662	339.31	417.188	4864.26	1082.64	185.054	1342.11	1060.27	880.888	417.188	1082.64	354.968	86.662	339.31	880.888	4864.26	185.054	1082.64	1342.11	1060.27	880.888
neg_1763	326.735	319.395	3.07371e-08	306.461	322.083	270.844	80.4357	317.185	304.395	254.161	270.844	3.07371e-08	304.395	326.735	254.161	319.395	306.461	322.083	80.4357	317.185	66.9335	3.07371e-08	102.821	75.791	222.749	314.394	3.07371e-08	311.027	204.283	269.596	75.791	314.394	66.9335	3.07371e-08	102.821	269.596	222.749	3.07371e-08	314.394	311.027	204.283	269.596
neg_1766	3.07371e-08	3.07371e-08	53175.9	3.07371e-08	3.07371e-08	3.07371e-08	327.808	3.07371e-08	3.07371e-08	3.07371e-08	3.07371e-08	53175.9	3.07371e-08	3.07371e-08	3.07371e-08	3.07371e-08	3.07371e-08	3.07371e-08	327.808	3.07371e-08	3.07371e-08	30.0881	3.07371e-08	3.07371e-08	29.2506	3.07371e-08	3.07371e-08	3.07371e-08	3.07371e-08	3.07371e-08	3.07371e-08	3.07371e-08	3.07371e-08	30.0881	3.07371e-08	3.07371e-08	29.2506	3.07371e-08	3.07371e-08	3.07371e-08	3.07371e-08	3.07371e-08
neg_1767	3.07371e-08	3.07371e-08	1375.26	3.07371e-08	29.7778	3.07371e-08	217.338	3.07371e-08	3.07371e-08	3.07371e-08	3.07371e-08	1375.26	3.07371e-08	3.07371e-08	3.07371e-08	3.07371e-08	3.07371e-08	29.7778	217.338	3.07371e-08	3.07371e-08	3.07371e-08	3.07371e-08	3.07371e-08	63.1017	3.07371e-08	3.07371e-08	3.07371e-08	3.07371e-08	3.07371e-08	3.07371e-08	3.07371e-08	3.07371e-08	3.07371e-08	3.07371e-08	3.07371e-08	63.1017	3.07371e-08	3.07371e-08	3.07371e-08	3.07371e-08	3.07371e-08
neg_1768	3.07371e-08	1.81302	3.07371e-08	3.07371e-08	20.6784	0.493392	58.3894	3.07371e-08	0.976769	3.07371e-08	0.493392	3.07371e-08	0.976769	3.07371e-08	3.07371e-08	1.81302	3.07371e-08	20.6784	58.3894	3.07371e-08	3.07371e-08	3.07371e-08	3.07371e-08	3.07371e-08	21.1587	0.313023	3.07371e-08	3.07371e-08	3.07371e-08	3.07371e-08	3.07371e-08	0.313023	3.07371e-08	3.07371e-08	3.07371e-08	3.07371e-08	21.1587	3.07371e-08	0.313023	3.07371e-08	3.07371e-08	3.07371e-08
neg_1769	35.8388	125.833	13941.1	74.9677	642.456	80.8279	2273.57	105.233	138.843	38.8073	80.8279	13941.1	138.843	35.8388	38.8073	125.833	74.9677	642.456	2273.57	105.233	72.4914	3.07371e-08	75.3129	16.8883	911.461	52.5105	3.07371e-08	150.521	56.6682	54.0618	16.8883	52.5105	72.4914	3.07371e-08	75.3129	54.0618	911.461	3.07371e-08	52.5105	150.521	56.6682	54.0618
neg_1771	326994	359770	4595.59	328960	386648	321901	219977	325626	378792	291901	321901	4595.59	378792	326994	291901	359770	328960	386648	219977	325626	87.4682	34.823	6.90659	2.4559	304523	343971	1.28127	406292	330752	327271	2.4559	343971	87.4682	34.823	6.90659	327271	304523	1.28127	343971	406292	330752	327271
neg_1775	3576.23	3928.56	3.07371e-08	3224.74	3821.64	3064.27	2375.5	3428.66	4266.61	3101.43	3064.27	3.07371e-08	4266.61	3576.23	3101.43	3928.56	3224.74	3821.64	2375.5	3428.66	3.07371e-08	3.07371e-08	3.07371e-08	3.07371e-08	2795.88	3929.14	3.07371e-08	4097.65	3886.65	3252.88	3.07371e-08	3929.14	3.07371e-08	3.07371e-08	3.07371e-08	3252.88	2795.88	3.07371e-08	3929.14	4097.65	3886.65	3252.88
neg_1776	888.014	680.38	557.853	1460.02	4239.71	618.921	11295.9	545.465	7884.88	578.083	618.921	557.853	7884.88	888.014	578.083	680.38	1460.02	4239.71	11295.9	545.465	159982	18858	195217	190129	446.686	393.197	29945.4	516.552	284.223	251.171	190129	393.197	159982	18858	195217	251.171	446.686	29945.4	393.197	516.552	284.223	251.171
neg_1777	3.07371e-08	3.07371e-08	3.07371e-08	3.07371e-08	3.07371e-08	3.07371e-08	3.07371e-08	3.07371e-08	3.07371e-08	3.07371e-08	3.07371e-08	3.07371e-08	3.07371e-08	3.07371e-08	3.07371e-08	3.07371e-08	3.07371e-08	3.07371e-08	3.07371e-08	3.07371e-08	14727.6	3.07371e-08	17609.2	16969	3.07371e-08	3.07371e-08	3.07371e-08	3.07371e-08	3.07371e-08	3.07371e-08	16969	3.07371e-08	14727.6	3.07371e-08	17609.2	3.07371e-08	3.07371e-08	3.07371e-08	3.07371e-08	3.07371e-08	3.07371e-08	3.07371e-08
neg_1778	2463.48	2319.47	3.07371e-08	2383.58	2589.33	2098.4	724.395	2335.65	2262.55	2235.56	2098.4	3.07371e-08	2262.55	2463.48	2235.56	2319.47	2383.58	2589.33	724.395	2335.65	0.0660432	0.239841	0.425586	0.511432	2142.03	2518.11	0.500723	2850.26	2169.61	1886.2	0.511432	2518.11	0.0660432	0.239841	0.425586	1886.2	2142.03	0.500723	2518.11	2850.26	2169.61	1886.2
neg_178	3.07371e-08	3.07371e-08	3.07371e-08	3.07371e-08	3.07371e-08	3.07371e-08	3.07371e-08	3.07371e-08	3.07371e-08	3.07371e-08	3.07371e-08	3.07371e-08	3.07371e-08	3.07371e-08	3.07371e-08	3.07371e-08	3.07371e-08	3.07371e-08	3.07371e-08	3.07371e-08	160.683	293.88	228.817	131.026	3.07371e-08	3.07371e-08	266.009	3.07371e-08	3.07371e-08	3.07371e-08	131.026	3.07371e-08	160.683	293.88	228.817	3.07371e-08	3.07371e-08	266.009	3.07371e-08	3.07371e-08	3.07371e-08	3.07371e-08
neg_1781	0.156492	34.4387	3.07371e-08	28.9093	3.07371e-08	0.0909504	3.07371e-08	4.40028	16.2591	89.4401	0.0909504	3.07371e-08	16.2591	0.156492	89.4401	34.4387	28.9093	3.07371e-08	3.07371e-08	4.40028	3814.48	266.475	4347.28	4440.36	3.07371e-08	0.0122602	328.917	94.4016	4.947	0.109042	4440.36	0.0122602	3814.48	266.475	4347.28	0.109042	3.07371e-08	328.917	0.0122602	94.4016	4.947	0.109042
neg_1787	3.07371e-08	3.07371e-08	3.07371e-08	3.07371e-08	3.07371e-08	3.07371e-08	4.77673	3.07371e-08	3.07371e-08	3.07371e-08	3.07371e-08	3.07371e-08	3.07371e-08	3.07371e-08	3.07371e-08	3.07371e-08	3.07371e-08	3.07371e-08	4.77673	3.07371e-08	2658.81	21.1312	3627.57	3598.47	3.07371e-08	3.07371e-08	22.0372	3.07371e-08	3.07371e-08	3.07371e-08	3598.47	3.07371e-08	2658.81	21.1312	3627.57	3.07371e-08	3.07371e-08	22.0372	3.07371e-08	3.07371e-08	3.07371e-08	3.07371e-08
neg_1788	11652.9	9149.7	62.3172	10319.8	13162.7	8652.11	1028.63	9212.94	10243.7	12773.6	8652.11	62.3172	10243.7	11652.9	12773.6	9149.7	10319.8	13162.7	1028.63	9212.94	266.085	3.07371e-08	89.5999	349.002	9121.38	10147.4	3.07371e-08	9790.65	7419.08	8758.48	349.002	10147.4	266.085	3.07371e-08	89.5999	8758.48	9121.38	3.07371e-08	10147.4	9790.65	7419.08	8758.48
neg_1789	205119	177870	10274.2	188134	217162	160084	26015.4	166380	191654	180908	160084	10274.2	191654	205119	180908	177870	188134	217162	26015.4	166380	362.654	144.05	188.108	123.152	170364	184243	69.4058	197369	119125	166449	123.152	184243	362.654	144.05	188.108	166449	170364	69.4058	184243	197369	119125	166449
neg_1791	4769.64	3666.6	3.07371e-08	3838.11	4576.96	3296.57	75.4293	3603.8	4120.37	3936.47	3296.57	3.07371e-08	4120.37	4769.64	3936.47	3666.6	3838.11	4576.96	75.4293	3603.8	3.07371e-08	3.07371e-08	3.07371e-08	3.07371e-08	3212.91	4513.21	3.07371e-08	3850.83	2385.6	3160.08	3.07371e-08	4513.21	3.07371e-08	3.07371e-08	3.07371e-08	3160.08	3212.91	3.07371e-08	4513.21	3850.83	2385.6	3160.08
neg_1797	71.393	123.51	3.07371e-08	114.593	113.541	68.3808	32.1797	116.798	104.009	87.1044	68.3808	3.07371e-08	104.009	71.393	87.1044	123.51	114.593	113.541	32.1797	116.798	11.0975	5.19447	3.07371e-08	8.59921	71.8453	88.0948	27.0266	148.308	53.2762	63.3557	8.59921	88.0948	11.0975	5.19447	3.07371e-08	63.3557	71.8453	27.0266	88.0948	148.308	53.2762	63.3557
neg_1799	2981.41	2594.31	453.873	4028.85	2379.72	2085.12	22.6767	3988.19	2422.94	3687.47	2085.12	453.873	2422.94	2981.41	3687.47	2594.31	4028.85	2379.72	22.6767	3988.19	131.007	39.7688	32.5523	35.1225	2150.21	2545.83	26.4212	4831.38	1273.29	1902.15	35.1225	2545.83	131.007	39.7688	32.5523	1902.15	2150.21	26.4212	2545.83	4831.38	1273.29	1902.15
neg_18	823.009	1276.14	143.222	1370.31	1997.2	1023.79	6128.4	1643.82	1438.25	609.574	1023.79	143.222	1438.25	823.009	609.574	1276.14	1370.31	1997.2	6128.4	1643.82	3.07371e-08	3.07371e-08	3.07371e-08	3.07371e-08	987.284	1107.6	3.07371e-08	1970.3	299.603	2079.51	3.07371e-08	1107.6	3.07371e-08	3.07371e-08	3.07371e-08	2079.51	987.284	3.07371e-08	1107.6	1970.3	299.603	2079.51
neg_1802	3.07371e-08	3.07371e-08	2537.71	3.07371e-08	3.07371e-08	3.07371e-08	100.144	3.07371e-08	3.07371e-08	3.07371e-08	3.07371e-08	2537.71	3.07371e-08	3.07371e-08	3.07371e-08	3.07371e-08	3.07371e-08	3.07371e-08	100.144	3.07371e-08	2.50516	3.07371e-08	10.2858	68.1534	4.93899	3.07371e-08	3.07371e-08	3.07371e-08	21.1238	3.07371e-08	68.1534	3.07371e-08	2.50516	3.07371e-08	10.2858	3.07371e-08	4.93899	3.07371e-08	3.07371e-08	3.07371e-08	21.1238	3.07371e-08
neg_1804	3.07371e-08	3.07371e-08	2956.55	3.07371e-08	3.07371e-08	3.07371e-08	141.743	3.07371e-08	3.07371e-08	3.07371e-08	3.07371e-08	2956.55	3.07371e-08	3.07371e-08	3.07371e-08	3.07371e-08	3.07371e-08	3.07371e-08	141.743	3.07371e-08	9.64633	3.07371e-08	16.7908	71.5431	24.353	3.07371e-08	3.07371e-08	3.07371e-08	58.1517	3.07371e-08	71.5431	3.07371e-08	9.64633	3.07371e-08	16.7908	3.07371e-08	24.353	3.07371e-08	3.07371e-08	3.07371e-08	58.1517	3.07371e-08
neg_1806	3.07371e-08	3.07371e-08	2397.05	3.07371e-08	3.07371e-08	3.07371e-08	151.018	3.07371e-08	3.07371e-08	3.07371e-08	3.07371e-08	2397.05	3.07371e-08	3.07371e-08	3.07371e-08	3.07371e-08	3.07371e-08	3.07371e-08	151.018	3.07371e-08	5.3401	3.07371e-08	13.9978	65.5743	16.4968	3.07371e-08	3.07371e-08	3.07371e-08	36.8957	3.07371e-08	65.5743	3.07371e-08	5.3401	3.07371e-08	13.9978	3.07371e-08	16.4968	3.07371e-08	3.07371e-08	3.07371e-08	36.8957	3.07371e-08
neg_1809	216145	241410	4507.3	224321	264121	212659	178437	221977	255131	194249	212659	4507.3	255131	216145	194249	241410	224321	264121	178437	221977	58.9877	4.19936	6.18659	5.94409	209339	225890	10.0293	276465	224973	217345	5.94409	225890	58.9877	4.19936	6.18659	217345	209339	10.0293	225890	276465	224973	217345
neg_181	47.1195	40.8996	3.07371e-08	50.4503	31.8962	22.6662	32.874	41.6173	37.0269	55.147	22.6662	3.07371e-08	37.0269	47.1195	55.147	40.8996	50.4503	31.8962	32.874	41.6173	3.07371e-08	3.07371e-08	3.07371e-08	3.07371e-08	44.8692	39.3199	3.07371e-08	39.9894	75.1157	47.0646	3.07371e-08	39.3199	3.07371e-08	3.07371e-08	3.07371e-08	47.0646	44.8692	3.07371e-08	39.3199	39.9894	75.1157	47.0646
neg_1812	702.012	659.375	3.07371e-08	836.615	403.194	318.783	223.739	823.621	694.34	575.31	318.783	3.07371e-08	694.34	702.012	575.31	659.375	836.615	403.194	223.739	823.621	3.07371e-08	3.07371e-08	3.07371e-08	3.07371e-08	375.19	428.726	3.07371e-08	793.544	553.133	443.542	3.07371e-08	428.726	3.07371e-08	3.07371e-08	3.07371e-08	443.542	375.19	3.07371e-08	428.726	793.544	553.133	443.542
neg_1813	3.07371e-08	3.07371e-08	2960.41	3.07371e-08	0.219021	3.07371e-08	125.073	3.07371e-08	3.07371e-08	3.07371e-08	3.07371e-08	2960.41	3.07371e-08	3.07371e-08	3.07371e-08	3.07371e-08	3.07371e-08	0.219021	125.073	3.07371e-08	9.17044	3.07371e-08	15.8465	101.076	1.92105	0.00739995	3.07371e-08	3.07371e-08	49.7104	3.07371e-08	101.076	0.00739995	9.17044	3.07371e-08	15.8465	3.07371e-08	1.92105	3.07371e-08	0.00739995	3.07371e-08	49.7104	3.07371e-08
neg_1814	1886.45	2339.69	3.07371e-08	1956.91	2479.78	1827.22	2083.12	2089.11	2504.66	1712.56	1827.22	3.07371e-08	2504.66	1886.45	1712.56	2339.69	1956.91	2479.78	2083.12	2089.11	3.07371e-08	3.07371e-08	3.07371e-08	3.07371e-08	1808.25	2157.3	3.07371e-08	2571.78	2097.25	1777.45	3.07371e-08	2157.3	3.07371e-08	3.07371e-08	3.07371e-08	1777.45	1808.25	3.07371e-08	2157.3	2571.78	2097.25	1777.45
neg_1816	3.07371e-08	3.07371e-08	2940.24	3.07371e-08	3.07371e-08	3.07371e-08	104.079	3.07371e-08	3.07371e-08	3.07371e-08	3.07371e-08	2940.24	3.07371e-08	3.07371e-08	3.07371e-08	3.07371e-08	3.07371e-08	3.07371e-08	104.079	3.07371e-08	3.07371e-08	3.07371e-08	3.07371e-08	81.1613	13.3699	3.07371e-08	3.07371e-08	3.07371e-08	40.6346	3.07371e-08	81.1613	3.07371e-08	3.07371e-08	3.07371e-08	3.07371e-08	3.07371e-08	13.3699	3.07371e-08	3.07371e-08	3.07371e-08	40.6346	3.07371e-08
neg_1819	99.7	198.598	254.915	152.654	155.724	86.6958	672.327	72.0406	133.563	161.499	86.6958	254.915	133.563	99.7	161.499	198.598	152.654	155.724	672.327	72.0406	3.07371e-08	3.07371e-08	3.07371e-08	3.07371e-08	92.5968	96.7498	3.07371e-08	295.366	83.4619	95.5246	3.07371e-08	96.7498	3.07371e-08	3.07371e-08	3.07371e-08	95.5246	92.5968	3.07371e-08	96.7498	295.366	83.4619	95.5246
neg_182	3.07371e-08	3.07371e-08	3.07371e-08	3.07371e-08	3.07371e-08	3.07371e-08	3.07371e-08	3.07371e-08	3.07371e-08	3.07371e-08	3.07371e-08	3.07371e-08	3.07371e-08	3.07371e-08	3.07371e-08	3.07371e-08	3.07371e-08	3.07371e-08	3.07371e-08	3.07371e-08	3.07371e-08	3.07371e-08	3.07371e-08	3.07371e-08	3.07371e-08	3.07371e-08	3.07371e-08	3.07371e-08	3.07371e-08	3.07371e-08	3.07371e-08	3.07371e-08	3.07371e-08	3.07371e-08	3.07371e-08	3.07371e-08	3.07371e-08	3.07371e-08	3.07371e-08	3.07371e-08	3.07371e-08	3.07371e-08
neg_1825	498.073	487.701	1942.82	724.4	2199.53	426.851	5810.47	390.426	4188.76	386.541	426.851	1942.82	4188.76	498.073	386.541	487.701	724.4	2199.53	5810.47	390.426	107408	14017.9	130780	127095	419.821	318.575	23915.4	478.45	267.778	260.659	127095	318.575	107408	14017.9	130780	260.659	419.821	23915.4	318.575	478.45	267.778	260.659
neg_1826	3.07371e-08	3.07371e-08	3.07371e-08	3.07371e-08	3.07371e-08	3.07371e-08	3.07371e-08	3.07371e-08	3.07371e-08	3.07371e-08	3.07371e-08	3.07371e-08	3.07371e-08	3.07371e-08	3.07371e-08	3.07371e-08	3.07371e-08	3.07371e-08	3.07371e-08	3.07371e-08	38256.7	3.07371e-08	45191.4	39450.5	3.07371e-08	3.07371e-08	3.07371e-08	3.07371e-08	3.07371e-08	3.07371e-08	39450.5	3.07371e-08	38256.7	3.07371e-08	45191.4	3.07371e-08	3.07371e-08	3.07371e-08	3.07371e-08	3.07371e-08	3.07371e-08	3.07371e-08
neg_1827	3.07371e-08	3.07371e-08	4484.33	3.07371e-08	3.07371e-08	3.07371e-08	50.361	3.07371e-08	3.07371e-08	3.07371e-08	3.07371e-08	4484.33	3.07371e-08	3.07371e-08	3.07371e-08	3.07371e-08	3.07371e-08	3.07371e-08	50.361	3.07371e-08	3.07371e-08	3.07371e-08	11.0173	44.6887	3.07371e-08	3.07371e-08	3.07371e-08	3.07371e-08	15.5199	3.07371e-08	44.6887	3.07371e-08	3.07371e-08	3.07371e-08	11.0173	3.07371e-08	3.07371e-08	3.07371e-08	3.07371e-08	3.07371e-08	15.5199	3.07371e-08
neg_183	3.49293	3.07371e-08	551.647	3.07371e-08	17.112	3.07371e-08	63.5156	1.74258	3.07371e-08	3.07371e-08	3.07371e-08	551.647	3.07371e-08	3.49293	3.07371e-08	3.07371e-08	3.07371e-08	17.112	63.5156	1.74258	3.07371e-08	3.07371e-08	3.07371e-08	3.07371e-08	15.7053	3.39536	3.07371e-08	3.07371e-08	1.40471	3.07371e-08	3.07371e-08	3.39536	3.07371e-08	3.07371e-08	3.07371e-08	3.07371e-08	15.7053	3.07371e-08	3.39536	3.07371e-08	1.40471	3.07371e-08
neg_1831	3.07371e-08	3.07371e-08	3.07371e-08	3.07371e-08	3.07371e-08	3.07371e-08	3.07371e-08	3.07371e-08	3.07371e-08	3.07371e-08	3.07371e-08	3.07371e-08	3.07371e-08	3.07371e-08	3.07371e-08	3.07371e-08	3.07371e-08	3.07371e-08	3.07371e-08	3.07371e-08	210.886	13.6199	761.874	478.973	3.07371e-08	3.07371e-08	7.0816	3.07371e-08	3.07371e-08	3.07371e-08	478.973	3.07371e-08	210.886	13.6199	761.874	3.07371e-08	3.07371e-08	7.0816	3.07371e-08	3.07371e-08	3.07371e-08	3.07371e-08
neg_1834	6.39429	16.4997	0.402074	67.7409	3.07371e-08	3.07371e-08	11.8432	68.9552	3.07371e-08	51.7531	3.07371e-08	0.402074	3.07371e-08	6.39429	51.7531	16.4997	67.7409	3.07371e-08	11.8432	68.9552	3656.98	333.224	4452.28	4563.71	0.0135349	3.07371e-08	491.288	50.6477	13.2861	3.07371e-08	4563.71	3.07371e-08	3656.98	333.224	4452.28	3.07371e-08	0.0135349	491.288	3.07371e-08	50.6477	13.2861	3.07371e-08
neg_1839	569.337	427.793	3.07371e-08	464.239	408.903	274.419	215.4	458.5	499.729	473.148	274.419	3.07371e-08	499.729	569.337	473.148	427.793	464.239	408.903	215.4	458.5	3.07371e-08	3.07371e-08	3.07371e-08	3.07371e-08	328.065	368.77	3.07371e-08	362.522	529.487	360.329	3.07371e-08	368.77	3.07371e-08	3.07371e-08	3.07371e-08	360.329	328.065	3.07371e-08	368.77	362.522	529.487	360.329
neg_1840	384.722	222.452	3.07371e-08	270.725	355.031	241.269	68.5883	209.949	291.462	228.859	241.269	3.07371e-08	291.462	384.722	228.859	222.452	270.725	355.031	68.5883	209.949	3.07371e-08	3.07371e-08	3.07371e-08	3.07371e-08	314.834	296.703	3.07371e-08	169.245	438.575	246.591	3.07371e-08	296.703	3.07371e-08	3.07371e-08	3.07371e-08	246.591	314.834	3.07371e-08	296.703	169.245	438.575	246.591
neg_1841	163543	180244	4675.22	170576	203674	158821	150383	166816	190753	148605	158821	4675.22	190753	163543	148605	180244	170576	203674	150383	166816	65.2131	14.8841	24.5769	43.151	163559	170590	30.0428	210232	171774	161534	43.151	170590	65.2131	14.8841	24.5769	161534	163559	30.0428	170590	210232	171774	161534
neg_1843	63.309	24.7205	3.07371e-08	14.2989	87.6619	38.3365	51.9718	37.4076	53.6168	11.5589	38.3365	3.07371e-08	53.6168	63.309	11.5589	24.7205	14.2989	87.6619	51.9718	37.4076	3.07371e-08	3.07371e-08	3.07371e-08	3.07371e-08	41.1372	47.9344	3.07371e-08	37.4998	81.3706	36.1976	3.07371e-08	47.9344	3.07371e-08	3.07371e-08	3.07371e-08	36.1976	41.1372	3.07371e-08	47.9344	37.4998	81.3706	36.1976
neg_1844	112.611	94.089	3.07371e-08	101.19	157.714	99.0562	3.85875	126.031	123.358	99.3225	99.0562	3.07371e-08	123.358	112.611	99.3225	94.089	101.19	157.714	3.85875	126.031	3.07371e-08	3.07371e-08	0.000630108	3.07371e-08	84.6435	112.204	3.07371e-08	122.239	96.5805	61.9481	3.07371e-08	112.204	3.07371e-08	3.07371e-08	0.000630108	61.9481	84.6435	3.07371e-08	112.204	122.239	96.5805	61.9481
neg_1845	915.633	1047.11	3.07371e-08	1136.35	1155.18	778.985	452.158	1224.77	1004.06	791.6	778.985	3.07371e-08	1004.06	915.633	791.6	1047.11	1136.35	1155.18	452.158	1224.77	3.07371e-08	3.07371e-08	3.07371e-08	3.07371e-08	690.061	933.849	3.07371e-08	1305.27	868.303	592.384	3.07371e-08	933.849	3.07371e-08	3.07371e-08	3.07371e-08	592.384	690.061	3.07371e-08	933.849	1305.27	868.303	592.384
neg_1846	1859.29	2149.58	3.07371e-08	1755.42	2197.45	1570.42	1742.54	1897.21	2300.26	1535.46	1570.42	3.07371e-08	2300.26	1859.29	1535.46	2149.58	1755.42	2197.45	1742.54	1897.21	3.07371e-08	3.07371e-08	3.07371e-08	3.07371e-08	1639.62	1900.01	3.07371e-08	2274.68	1873.88	1697.15	3.07371e-08	1900.01	3.07371e-08	3.07371e-08	3.07371e-08	1697.15	1639.62	3.07371e-08	1900.01	2274.68	1873.88	1697.15
neg_1848	3.68569	20.7078	4016.83	1.5341	97.2546	13.42	918.174	3.07371e-08	13.0071	3.07371e-08	13.42	4016.83	13.0071	3.68569	3.07371e-08	20.7078	1.5341	97.2546	918.174	3.07371e-08	640.816	181.663	428.196	505.436	28.7048	8.46448	254.461	3.07371e-08	53.1542	3.07371e-08	505.436	8.46448	640.816	181.663	428.196	3.07371e-08	28.7048	254.461	8.46448	3.07371e-08	53.1542	3.07371e-08
neg_1849	59.2406	81.1347	99.7021	65.2247	134.886	61.2039	178.796	49.649	85.0418	46.2988	61.2039	99.7021	85.0418	59.2406	46.2988	81.1347	65.2247	134.886	178.796	49.649	5.36886	3.07371e-08	2.29746	8.10074	61.9202	61.0918	3.07371e-08	87.6118	56.0204	40.3517	8.10074	61.0918	5.36886	3.07371e-08	2.29746	40.3517	61.9202	3.07371e-08	61.0918	87.6118	56.0204	40.3517
neg_1850	91.869	94.2842	4621.98	109.494	42.508	38.9671	571.188	110.357	52.1541	78.7011	38.9671	4621.98	52.1541	91.869	78.7011	94.2842	109.494	42.508	571.188	110.357	1036.92	236.697	716.508	775.049	41.1888	57.9992	195.871	49.9783	38.9527	60.6076	775.049	57.9992	1036.92	236.697	716.508	60.6076	41.1888	195.871	57.9992	49.9783	38.9527	60.6076
neg_1852	100.313	425.431	66465	138.598	2352.34	227.187	8711.98	156.769	374.482	85.7515	227.187	66465	374.482	100.313	85.7515	425.431	138.598	2352.34	8711.98	156.769	28.4211	3.07371e-08	32.4488	52.705	2192.89	183.787	3.07371e-08	267.569	191.345	104.047	52.705	183.787	28.4211	3.07371e-08	32.4488	104.047	2192.89	3.07371e-08	183.787	267.569	191.345	104.047
neg_1857	38.0787	29.4058	6711.59	40.8363	55.3263	3.07371e-08	1188.17	3.07371e-08	25.7009	3.07371e-08	3.07371e-08	6711.59	25.7009	38.0787	3.07371e-08	29.4058	40.8363	55.3263	1188.17	3.07371e-08	3.07371e-08	212.637	3.07371e-08	3.07371e-08	11.3294	3.07371e-08	22.5581	137.856	16.2627	9.79174	3.07371e-08	3.07371e-08	3.07371e-08	212.637	3.07371e-08	9.79174	11.3294	22.5581	3.07371e-08	137.856	16.2627	9.79174
neg_1859	1070.77	1256.87	3.07371e-08	1141.81	1293.33	920.91	1093.88	1209.97	1211.33	946.593	920.91	3.07371e-08	1211.33	1070.77	946.593	1256.87	1141.81	1293.33	1093.88	1209.97	3.07371e-08	3.07371e-08	3.07371e-08	3.07371e-08	1004.2	1119.06	3.07371e-08	1404.25	1160.08	930.73	3.07371e-08	1119.06	3.07371e-08	3.07371e-08	3.07371e-08	930.73	1004.2	3.07371e-08	1119.06	1404.25	1160.08	930.73
neg_186	3.07371e-08	0.246682	3.07371e-08	0.0488144	3.07371e-08	3.07371e-08	3.07371e-08	3.07371e-08	3.07371e-08	0.616674	3.07371e-08	3.07371e-08	3.07371e-08	3.07371e-08	0.616674	0.246682	0.0488144	3.07371e-08	3.07371e-08	3.07371e-08	269.359	108.25	267.709	294.871	3.07371e-08	3.07371e-08	272.497	3.07371e-08	3.07371e-08	3.07371e-08	294.871	3.07371e-08	269.359	108.25	267.709	3.07371e-08	3.07371e-08	272.497	3.07371e-08	3.07371e-08	3.07371e-08	3.07371e-08
neg_1860	57.3447	28.7413	135.037	69.966	938.65	14.8514	27.4362	8.69229	218.289	73.787	14.8514	135.037	218.289	57.3447	73.787	28.7413	69.966	938.65	27.4362	8.69229	2.17849	3.07371e-08	8.34808	2.98686	7.63262	7.06168	24.9288	43.6987	303.403	56.594	2.98686	7.06168	2.17849	3.07371e-08	8.34808	56.594	7.63262	24.9288	7.06168	43.6987	303.403	56.594
neg_1861	3.07371e-08	3.07371e-08	3.07371e-08	3.07371e-08	3.07371e-08	3.07371e-08	3.07371e-08	3.07371e-08	3.07371e-08	3.07371e-08	3.07371e-08	3.07371e-08	3.07371e-08	3.07371e-08	3.07371e-08	3.07371e-08	3.07371e-08	3.07371e-08	3.07371e-08	3.07371e-08	885.011	12.972	1411.43	1432.87	3.07371e-08	3.07371e-08	123.895	3.07371e-08	3.07371e-08	3.07371e-08	1432.87	3.07371e-08	885.011	12.972	1411.43	3.07371e-08	3.07371e-08	123.895	3.07371e-08	3.07371e-08	3.07371e-08	3.07371e-08
neg_1862	226.976	201.639	3866.35	310.56	1229.27	190.64	3271.73	151.938	2389.51	155.824	190.64	3866.35	2389.51	226.976	155.824	201.639	310.56	1229.27	3271.73	151.938	83780.8	76130.7	100326	97319.3	251.092	121.787	104954	165.283	96.9313	72.9703	97319.3	121.787	83780.8	76130.7	100326	72.9703	251.092	104954	121.787	165.283	96.9313	72.9703
neg_1864	124313	132610	3257.71	125239	153249	119392	120437	121950	144188	111586	119392	3257.71	144188	124313	111586	132610	125239	153249	120437	121950	40.9557	28.9068	38.1525	35.5219	125008	128915	44.1155	153615	132436	121995	35.5219	128915	40.9557	28.9068	38.1525	121995	125008	44.1155	128915	153615	132436	121995
neg_1867	3.07371e-08	3.07371e-08	3.07371e-08	3.07371e-08	3.07371e-08	3.07371e-08	2.93893	3.07371e-08	3.07371e-08	3.07371e-08	3.07371e-08	3.07371e-08	3.07371e-08	3.07371e-08	3.07371e-08	3.07371e-08	3.07371e-08	3.07371e-08	2.93893	3.07371e-08	211.484	64.8247	282.845	283.297	3.07371e-08	3.07371e-08	53.8589	3.07371e-08	3.07371e-08	3.07371e-08	283.297	3.07371e-08	211.484	64.8247	282.845	3.07371e-08	3.07371e-08	53.8589	3.07371e-08	3.07371e-08	3.07371e-08	3.07371e-08
neg_1868	3.07371e-08	3.07371e-08	3.07371e-08	3.07371e-08	3.07371e-08	3.07371e-08	3.07371e-08	3.07371e-08	3.07371e-08	3.07371e-08	3.07371e-08	3.07371e-08	3.07371e-08	3.07371e-08	3.07371e-08	3.07371e-08	3.07371e-08	3.07371e-08	3.07371e-08	3.07371e-08	187.223	84.9511	302.173	334.313	3.07371e-08	3.07371e-08	38.2355	3.07371e-08	3.07371e-08	3.07371e-08	334.313	3.07371e-08	187.223	84.9511	302.173	3.07371e-08	3.07371e-08	38.2355	3.07371e-08	3.07371e-08	3.07371e-08	3.07371e-08
neg_187	72.3658	87.8081	3.07371e-08	65.6297	53.8728	68.2389	3.07371e-08	74.1736	73.2101	52.8456	68.2389	3.07371e-08	73.2101	72.3658	52.8456	87.8081	65.6297	53.8728	3.07371e-08	74.1736	3.07371e-08	3.07371e-08	3.07371e-08	3.07371e-08	18.0693	71.6192	3.07371e-08	68.9579	29.5746	56.7819	3.07371e-08	71.6192	3.07371e-08	3.07371e-08	3.07371e-08	56.7819	18.0693	3.07371e-08	71.6192	68.9579	29.5746	56.7819
neg_1870	37.3017	78.8881	33.2868	121.938	16.545	10.2067	109.609	122.906	52.1626	147.395	10.2067	33.2868	52.1626	37.3017	147.395	78.8881	121.938	16.545	109.609	122.906	2921.27	2291.16	3537.02	3735.8	13.7258	10.2135	3286.87	101.49	62.84	44.7608	3735.8	10.2135	2921.27	2291.16	3537.02	44.7608	13.7258	3286.87	10.2135	101.49	62.84	44.7608
neg_1874	89907.2	94611.1	2219.46	90472.2	110587	87433.3	91656.9	88625.6	104168	80962.8	87433.3	2219.46	104168	89907.2	80962.8	94611.1	90472.2	110587	91656.9	88625.6	21.7767	15.4647	20.1632	16.593	91405.5	94199.4	19.728	110175	95917.3	88905.3	16.593	94199.4	21.7767	15.4647	20.1632	88905.3	91405.5	19.728	94199.4	110175	95917.3	88905.3
neg_1875	488.873	612.415	3.07371e-08	550.375	538.15	409.893	532.595	712.803	564.441	494.659	409.893	3.07371e-08	564.441	488.873	494.659	612.415	550.375	538.15	532.595	712.803	3.07371e-08	3.07371e-08	3.07371e-08	3.07371e-08	434.435	489.325	3.07371e-08	717.895	556.384	401.635	3.07371e-08	489.325	3.07371e-08	3.07371e-08	3.07371e-08	401.635	434.435	3.07371e-08	489.325	717.895	556.384	401.635
neg_1878	3.07371e-08	3.07371e-08	1140.34	3.07371e-08	35.6199	3.07371e-08	172.589	3.07371e-08	16.7357	3.07371e-08	3.07371e-08	1140.34	16.7357	3.07371e-08	3.07371e-08	3.07371e-08	3.07371e-08	35.6199	172.589	3.07371e-08	717.156	762.95	660.804	645.314	31.2409	3.07371e-08	410.942	3.07371e-08	3.07371e-08	3.07371e-08	645.314	3.07371e-08	717.156	762.95	660.804	3.07371e-08	31.2409	410.942	3.07371e-08	3.07371e-08	3.07371e-08	3.07371e-08
neg_1879	202.451	146.23	434.679	203.946	192.053	180.654	3.07371e-08	223.557	152.835	90.8399	180.654	434.679	152.835	202.451	90.8399	146.23	203.946	192.053	3.07371e-08	223.557	3.07371e-08	3.07371e-08	3.07371e-08	3.07371e-08	89.2868	166.426	3.07371e-08	208.18	125.923	175.339	3.07371e-08	166.426	3.07371e-08	3.07371e-08	3.07371e-08	175.339	89.2868	3.07371e-08	166.426	208.18	125.923	175.339
neg_188	3.07371e-08	3.07371e-08	0.0886552	3.07371e-08	3.07371e-08	3.07371e-08	7.8887	3.07371e-08	3.07371e-08	3.07371e-08	3.07371e-08	0.0886552	3.07371e-08	3.07371e-08	3.07371e-08	3.07371e-08	3.07371e-08	3.07371e-08	7.8887	3.07371e-08	2289.97	6464	4859.88	4198.17	3.07371e-08	3.07371e-08	10608.4	3.07371e-08	3.07371e-08	0.0576442	4198.17	3.07371e-08	2289.97	6464	4859.88	0.0576442	3.07371e-08	10608.4	3.07371e-08	3.07371e-08	3.07371e-08	0.0576442
neg_1880	10.1626	2.44982	3.07371e-08	2.63014	10.5367	3.2471	14.3668	2.77741	6.61407	2.08758	3.2471	3.07371e-08	6.61407	10.1626	2.08758	2.44982	2.63014	10.5367	14.3668	2.77741	417.435	193.322	458.763	427.445	4.58582	3.54741	224.444	0.0247392	9.38375	3.161	427.445	3.54741	417.435	193.322	458.763	3.161	4.58582	224.444	3.54741	0.0247392	9.38375	3.161
neg_1881	115.769	101.671	4400.37	147.817	693.143	105.137	1646.74	77.1683	1313.27	75.595	105.137	4400.37	1313.27	115.769	75.595	101.671	147.817	693.143	1646.74	77.1683	50857.9	44255.5	59863.7	58558	197.617	73.697	60824.5	66.7851	57.8275	35.6787	58558	73.697	50857.9	44255.5	59863.7	35.6787	197.617	60824.5	73.697	66.7851	57.8275	35.6787
neg_1883	176.523	352.212	167.011	308.82	245.939	159.683	668.641	357.876	274.324	382.541	159.683	167.011	274.324	176.523	382.541	352.212	308.82	245.939	668.641	357.876	1726.18	1730.01	2142.78	2258.6	150.05	139.966	2322.89	597.034	250.865	283.417	2258.6	139.966	1726.18	1730.01	2142.78	283.417	150.05	2322.89	139.966	597.034	250.865	283.417
neg_1884	61130.4	63770	1302.74	62515.7	74640.3	59670.8	65718.7	61752.1	70736.6	54756.7	59670.8	1302.74	70736.6	61130.4	54756.7	63770	62515.7	74640.3	65718.7	61752.1	14.2123	5.00497	6.42292	11.3881	62259.9	63938.3	6.67096	74616	65304.2	61133.7	11.3881	63938.3	14.2123	5.00497	6.42292	61133.7	62259.9	6.67096	63938.3	74616	65304.2	61133.7
neg_1885	457.641	675.221	3.07371e-08	445.495	334.061	290.682	158.659	623.362	530.123	401.5	290.682	3.07371e-08	530.123	457.641	401.5	675.221	445.495	334.061	158.659	623.362	3.07371e-08	3.07371e-08	3.07371e-08	3.07371e-08	321.566	365.591	3.07371e-08	532.488	551.593	447.045	3.07371e-08	365.591	3.07371e-08	3.07371e-08	3.07371e-08	447.045	321.566	3.07371e-08	365.591	532.488	551.593	447.045
neg_1888	76602.7	104646	1598.23	81577.2	98616	81222.8	125436	95901.6	113697	69256.2	81222.8	1598.23	113697	76602.7	69256.2	104646	81577.2	98616	125436	95901.6	9.31099	13.6465	4.7167	0.512335	85638.5	87738.9	1.23256	105174	71651.1	93057.3	0.512335	87738.9	9.31099	13.6465	4.7167	93057.3	85638.5	1.23256	87738.9	105174	71651.1	93057.3
neg_189	12825.7	1906.85	12581.1	24648.2	3438.6	4070.56	4147.52	788.363	16907.1	1050.42	4070.56	12581.1	16907.1	12825.7	1050.42	1906.85	24648.2	3438.6	4147.52	788.363	24714.8	22641.9	26239.2	29375.9	969.807	390.197	23240.1	3579.22	3766.05	362.64	29375.9	390.197	24714.8	22641.9	26239.2	362.64	969.807	23240.1	390.197	3579.22	3766.05	362.64
neg_1891	59.1235	39.2217	4638.03	61.8935	411.029	58.8516	928.139	23.6014	731.007	21.4558	58.8516	4638.03	731.007	59.1235	21.4558	39.2217	61.8935	411.029	928.139	23.6014	29788.9	25128.2	34260.4	33843.5	146.366	33.454	34634.3	19.4017	24.8546	12.1398	33843.5	33.454	29788.9	25128.2	34260.4	12.1398	146.366	34634.3	33.454	19.4017	24.8546	12.1398
neg_1893	292.103	462.515	150.955	329.1	493.267	320.189	778.403	455.919	520.958	455.465	320.189	150.955	520.958	292.103	455.465	462.515	329.1	493.267	778.403	455.919	558.948	508.163	622.123	666.608	339.89	263.516	680.349	762.488	344.948	507.552	666.608	263.516	558.948	508.163	622.123	507.552	339.89	680.349	263.516	762.488	344.948	507.552
neg_1894	38008.6	38668.3	674.106	37685.2	44859.4	36054.5	40637.3	37910	44026	33408.5	36054.5	674.106	44026	38008.6	33408.5	38668.3	37685.2	44859.4	40637.3	37910	0.227671	0.0150878	0.116525	0.231077	37629.7	38500.1	0.433903	43811.5	41016.3	38179.5	0.231077	38500.1	0.227671	0.0150878	0.116525	38179.5	37629.7	0.433903	38500.1	43811.5	41016.3	38179.5
neg_1898	17.8038	8.15359	3915.14	14.2452	218.278	16.4278	523.325	1.432	413.47	5.5603	16.4278	3915.14	413.47	17.8038	5.5603	8.15359	14.2452	218.278	523.325	1.432	18003.7	14920.7	20423.9	20276	100.612	5.85354	20383.6	4.36768	10.8782	0.673752	20276	5.85354	18003.7	14920.7	20423.9	0.673752	100.612	20383.6	5.85354	4.36768	10.8782	0.673752
neg_1899	23.7012	112.803	144.741	68.9783	54.5953	46.541	231.452	52.1809	57.941	71.5624	46.541	144.741	57.941	23.7012	71.5624	112.803	68.9783	54.5953	231.452	52.1809	523.921	49.2236	614.033	566.041	20.9755	34.4661	478.577	128.183	49.9298	43.9865	566.041	34.4661	523.921	49.2236	614.033	43.9865	20.9755	478.577	34.4661	128.183	49.9298	43.9865
neg_1900	21411.1	20869.1	185.618	20847.4	25089.8	20239.7	23992.5	21092.1	24621.5	18627.1	20239.7	185.618	24621.5	21411.1	18627.1	20869.1	20847.4	25089.8	23992.5	21092.1	3.07371e-08	3.07371e-08	3.07371e-08	3.07371e-08	21769	21790.3	3.07371e-08	24188.5	23639	21546.9	3.07371e-08	21790.3	3.07371e-08	3.07371e-08	3.07371e-08	21546.9	21769	3.07371e-08	21790.3	24188.5	23639	21546.9
neg_1901	168.617	262.176	3.07371e-08	259.44	193.178	120.579	18.3986	231.488	196.619	196.021	120.579	3.07371e-08	196.619	168.617	196.021	262.176	259.44	193.178	18.3986	231.488	3.07371e-08	3.07371e-08	3.07371e-08	3.07371e-08	145.317	145.148	3.07371e-08	197.063	156.249	152.135	3.07371e-08	145.148	3.07371e-08	3.07371e-08	3.07371e-08	152.135	145.317	3.07371e-08	145.148	197.063	156.249	152.135
neg_1902	11652.2	11164.3	52.6439	11221.9	13683.4	10910.6	13935.3	11411.7	13441.7	10231.5	10910.6	52.6439	13441.7	11652.2	10231.5	11164.3	11221.9	13683.4	13935.3	11411.7	3.07371e-08	3.07371e-08	3.07371e-08	3.07371e-08	12143.6	11918.4	3.07371e-08	13234.9	13250.5	11695.2	3.07371e-08	11918.4	3.07371e-08	3.07371e-08	3.07371e-08	11695.2	12143.6	3.07371e-08	11918.4	13234.9	13250.5	11695.2
neg_1905	5.49821	3.07371e-08	3554.36	3.07371e-08	112.912	1.61123	318.68	3.07371e-08	217.632	3.07371e-08	1.61123	3554.36	217.632	5.49821	3.07371e-08	3.07371e-08	3.07371e-08	112.912	318.68	3.07371e-08	10826.6	8717.79	12149	12295.5	74.0058	2.71311	12013.6	3.07371e-08	0.971756	3.07371e-08	12295.5	2.71311	10826.6	8717.79	12149	3.07371e-08	74.0058	12013.6	2.71311	3.07371e-08	0.971756	3.07371e-08
neg_191	715.363	304.319	3.07371e-08	260.641	519.869	417.409	27.7871	240.692	598.802	359.277	417.409	3.07371e-08	598.802	715.363	359.277	304.319	260.641	519.869	27.7871	240.692	3.07371e-08	3.07371e-08	3.07371e-08	3.07371e-08	514.213	434.583	3.07371e-08	435.145	326.013	516.116	3.07371e-08	434.583	3.07371e-08	3.07371e-08	3.07371e-08	516.116	514.213	3.07371e-08	434.583	435.145	326.013	516.116
neg_1910	5718.75	5492.56	3.07371e-08	5549.91	6690.1	5290.03	7263.66	5721.82	6681.53	5086.02	5290.03	3.07371e-08	6681.53	5718.75	5086.02	5492.56	5549.91	6690.1	7263.66	5721.82	53.0318	71.8481	44.4138	63.0506	6021.66	5829.56	22.911	6631.85	6692.24	5686.12	63.0506	5829.56	53.0318	71.8481	44.4138	5686.12	6021.66	22.911	5829.56	6631.85	6692.24	5686.12
neg_1911	3024.09	2977.57	6.94873	2993.07	3627.08	2823.08	4151.44	3009.24	3657.42	2616.64	2823.08	6.94873	3657.42	3024.09	2616.64	2977.57	2993.07	3627.08	4151.44	3009.24	3.07371e-08	3.07371e-08	3.07371e-08	3.07371e-08	3254.6	3060.94	3.07371e-08	3459.85	3578.48	3143.64	3.07371e-08	3060.94	3.07371e-08	3.07371e-08	3.07371e-08	3143.64	3254.6	3.07371e-08	3060.94	3459.85	3578.48	3143.64
neg_1915	0.0241703	9.63867	41.1097	1.52493	0.0582817	3.07371e-08	36.0457	3.69994	3.07371e-08	6.27525	3.07371e-08	41.1097	3.07371e-08	0.0241703	6.27525	9.63867	1.52493	0.0582817	36.0457	3.69994	146.164	5.87771	206.692	209.967	3.07371e-08	3.07371e-08	174.313	42.6036	0.0100971	0.941247	209.967	3.07371e-08	146.164	5.87771	206.692	0.941247	3.07371e-08	174.313	3.07371e-08	42.6036	0.0100971	0.941247
neg_1917	1459.06	1421.05	3.07371e-08	1502.58	1617.3	1255.57	2207.09	1597.07	1685.75	1381.08	1255.57	3.07371e-08	1685.75	1459.06	1381.08	1421.05	1502.58	1617.3	2207.09	1597.07	3.07371e-08	3.07371e-08	3.07371e-08	3.07371e-08	1448.45	1369.46	3.07371e-08	1726.54	1778.24	1498.35	3.07371e-08	1369.46	3.07371e-08	3.07371e-08	3.07371e-08	1498.35	1448.45	3.07371e-08	1369.46	1726.54	1778.24	1498.35
neg_1919	76.3855	123.054	201.139	63.8948	314.078	49.0738	552.335	64.9156	144.811	39.0635	49.0738	201.139	144.811	76.3855	39.0635	123.054	63.8948	314.078	552.335	64.9156	3.07371e-08	3.07371e-08	3.07371e-08	3.07371e-08	65.3351	51.0008	3.07371e-08	160.423	128.271	79.4434	3.07371e-08	51.0008	3.07371e-08	3.07371e-08	3.07371e-08	79.4434	65.3351	3.07371e-08	51.0008	160.423	128.271	79.4434
neg_192	1114.46	1097.14	3.07371e-08	990.148	1232.16	907.507	588.083	1047.3	1271.33	1145.77	907.507	3.07371e-08	1271.33	1114.46	1145.77	1097.14	990.148	1232.16	588.083	1047.3	3.07371e-08	3.07371e-08	3.07371e-08	3.07371e-08	1092.92	1187.57	3.07371e-08	1227.05	891.13	1064.1	3.07371e-08	1187.57	3.07371e-08	3.07371e-08	3.07371e-08	1064.1	1092.92	3.07371e-08	1187.57	1227.05	891.13	1064.1
neg_1921	3.07371e-08	3.07371e-08	3.07371e-08	3.07371e-08	69536.7	3.07371e-08	1890.78	3.07371e-08	54.6806	3.07371e-08	3.07371e-08	3.07371e-08	54.6806	3.07371e-08	3.07371e-08	3.07371e-08	3.07371e-08	69536.7	1890.78	3.07371e-08	6.94471	31.1373	88.7499	5.87843	3.07371e-08	3.07371e-08	2906.56	3.07371e-08	3.07371e-08	3.07371e-08	5.87843	3.07371e-08	6.94471	31.1373	88.7499	3.07371e-08	3.07371e-08	2906.56	3.07371e-08	3.07371e-08	3.07371e-08	3.07371e-08
neg_1922	3.07371e-08	3.07371e-08	2794.07	3.07371e-08	47.0008	0.431102	156.537	3.07371e-08	89.2772	3.07371e-08	0.431102	2794.07	89.2772	3.07371e-08	3.07371e-08	3.07371e-08	3.07371e-08	47.0008	156.537	3.07371e-08	5622.95	4443.76	6235.83	6368.99	43.8785	3.07371e-08	6187.19	3.07371e-08	3.07371e-08	3.07371e-08	6368.99	3.07371e-08	5622.95	4443.76	6235.83	3.07371e-08	43.8785	6187.19	3.07371e-08	3.07371e-08	3.07371e-08	3.07371e-08
neg_1923	983.289	924.229	3.07371e-08	940.016	813.318	604.039	1373.57	1057.74	1126.38	953.26	604.039	3.07371e-08	1126.38	983.289	953.26	924.229	940.016	813.318	1373.57	1057.74	3.07371e-08	3.07371e-08	3.07371e-08	3.07371e-08	738.244	653.411	3.07371e-08	1100.86	1226.01	974.931	3.07371e-08	653.411	3.07371e-08	3.07371e-08	3.07371e-08	974.931	738.244	3.07371e-08	653.411	1100.86	1226.01	974.931
neg_1924	1.86627	1.69186	3.07371e-08	1.57593	8.38937	1.18428	3.07371e-08	1.42669	3.20114	1.32788	1.18428	3.07371e-08	3.20114	1.86627	1.32788	1.69186	1.57593	8.38937	3.07371e-08	1.42669	130.021	55.1875	223.952	150.577	4.31956	2.18998	149.075	0.30489	3.35328	1.85643	150.577	2.18998	130.021	55.1875	223.952	1.85643	4.31956	149.075	2.18998	0.30489	3.35328	1.85643
neg_1928	3.07371e-08	3.07371e-08	3.07371e-08	3.07371e-08	3.07371e-08	3.07371e-08	3.07371e-08	3.07371e-08	3.07371e-08	3.07371e-08	3.07371e-08	3.07371e-08	3.07371e-08	3.07371e-08	3.07371e-08	3.07371e-08	3.07371e-08	3.07371e-08	3.07371e-08	3.07371e-08	186.509	651.72	122.109	111.746	3.07371e-08	3.07371e-08	143.793	3.07371e-08	3.07371e-08	3.07371e-08	111.746	3.07371e-08	186.509	651.72	122.109	3.07371e-08	3.07371e-08	143.793	3.07371e-08	3.07371e-08	3.07371e-08	3.07371e-08
neg_193	51.7874	3.07371e-08	4.56568	52.4105	3.07371e-08	3.07371e-08	3.07371e-08	3.07371e-08	31.3938	3.07371e-08	3.07371e-08	4.56568	31.3938	51.7874	3.07371e-08	3.07371e-08	52.4105	3.07371e-08	3.07371e-08	3.07371e-08	138.787	154.1	128.753	124.826	3.07371e-08	3.07371e-08	77.2532	3.07371e-08	3.07371e-08	3.07371e-08	124.826	3.07371e-08	138.787	154.1	128.753	3.07371e-08	3.07371e-08	77.2532	3.07371e-08	3.07371e-08	3.07371e-08	3.07371e-08
neg_1933	79.1936	273.036	42.1113	54.3112	272.813	59.7464	1784.19	37.7575	89.0632	23.799	59.7464	42.1113	89.0632	79.1936	23.799	273.036	54.3112	272.813	1784.19	37.7575	59.8629	57.1746	215.844	101.214	48.8674	49.1999	258.607	69.7867	22.4755	7.64481	101.214	49.1999	59.8629	57.1746	215.844	7.64481	48.8674	258.607	49.1999	69.7867	22.4755	7.64481
neg_1934	3.07371e-08	3.07371e-08	2591.82	3.07371e-08	27.725	3.07371e-08	101.801	3.07371e-08	40.5931	3.07371e-08	3.07371e-08	2591.82	40.5931	3.07371e-08	3.07371e-08	3.07371e-08	3.07371e-08	27.725	101.801	3.07371e-08	2798.03	2241.69	3021.84	3141.52	34.5135	3.07371e-08	3068.35	3.07371e-08	3.07371e-08	3.07371e-08	3141.52	3.07371e-08	2798.03	2241.69	3021.84	3.07371e-08	34.5135	3068.35	3.07371e-08	3.07371e-08	3.07371e-08	3.07371e-08
neg_1935	73500	158733	93183.5	56938.6	206507	91017.1	447863	48304.3	110756	41421	91017.1	93183.5	110756	73500	41421	158733	56938.6	206507	447863	48304.3	91425.2	55262.4	105873	106126	92150.7	80245	137900	84397.4	44499.6	49647.7	106126	80245	91425.2	55262.4	105873	49647.7	92150.7	137900	80245	84397.4	44499.6	49647.7
neg_1936	21.0613	28.3835	12.795	15.3411	60.5611	26.825	43.1542	21.2573	33.448	17.4106	26.825	12.795	33.448	21.0613	17.4106	28.3835	15.3411	60.5611	43.1542	21.2573	38.8675	20.6466	47.2001	3.07371e-08	171.364	24.2197	3.07371e-08	24.1053	216.972	19.5095	3.07371e-08	24.2197	38.8675	20.6466	47.2001	19.5095	171.364	3.07371e-08	24.2197	24.1053	216.972	19.5095
neg_1937	50.209	80.8053	156.077	81.6162	119.476	69.6098	204.495	74.5277	79.3268	38.7649	69.6098	156.077	79.3268	50.209	38.7649	80.8053	81.6162	119.476	204.495	74.5277	1.67018	3.19854	28.1439	3.07371e-08	98.5883	51.2554	3.07371e-08	88.7551	94.4656	52.2422	3.07371e-08	51.2554	1.67018	3.19854	28.1439	52.2422	98.5883	3.07371e-08	51.2554	88.7551	94.4656	52.2422
neg_194	1650.59	1565.41	3.07371e-08	877.381	1436.94	1178.73	121.317	920.341	1503.59	1318.43	1178.73	3.07371e-08	1503.59	1650.59	1318.43	1565.41	877.381	1436.94	121.317	920.341	3.07371e-08	3.07371e-08	3.07371e-08	3.07371e-08	1436.83	1651.81	3.07371e-08	1286.09	1180.07	1586.09	3.07371e-08	1651.81	3.07371e-08	3.07371e-08	3.07371e-08	1586.09	1436.83	3.07371e-08	1651.81	1286.09	1180.07	1586.09
neg_1940	120.667	123.422	3.07371e-08	193.184	94.1925	75.4295	3.07371e-08	96.9854	114.762	148.457	75.4295	3.07371e-08	114.762	120.667	148.457	123.422	193.184	94.1925	3.07371e-08	96.9854	3.07371e-08	3.07371e-08	7.46822	3.07371e-08	95.1067	69.3095	5.66198	130.814	160.819	82.031	3.07371e-08	69.3095	3.07371e-08	3.07371e-08	7.46822	82.031	95.1067	5.66198	69.3095	130.814	160.819	82.031
neg_1942	279536	277994	10167.8	263845	352616	250544	92953	237433	296313	246320	250544	10167.8	296313	279536	246320	277994	263845	352616	92953	237433	64.1855	22.5998	7.55292	9.46736	266281	276432	6.74894	309283	171411	257560	9.46736	276432	64.1855	22.5998	7.55292	257560	266281	6.74894	276432	309283	171411	257560
neg_1944	8921.94	9149.49	4.36476	8775.91	10124	7807	6451.3	8300.99	10137.6	7405.25	7807	4.36476	10137.6	8921.94	7405.25	9149.49	8775.91	10124	6451.3	8300.99	3.07371e-08	3.07371e-08	3.07371e-08	3.07371e-08	8239.6	8822.38	3.07371e-08	10175.7	5401.88	7998.09	3.07371e-08	8822.38	3.07371e-08	3.07371e-08	3.07371e-08	7998.09	8239.6	3.07371e-08	8822.38	10175.7	5401.88	7998.09
neg_1945	235.92	509.841	3.07371e-08	476.579	135.93	121.549	50.334	494.458	243.89	397.307	121.549	3.07371e-08	243.89	235.92	397.307	509.841	476.579	135.93	50.334	494.458	3.07371e-08	3.07371e-08	3.07371e-08	3.07371e-08	162.638	97.6095	3.07371e-08	299.725	283.903	186.123	3.07371e-08	97.6095	3.07371e-08	3.07371e-08	3.07371e-08	186.123	162.638	3.07371e-08	97.6095	299.725	283.903	186.123
neg_1946	281.308	565.365	692.643	1249.06	746.932	519.875	973.07	1091	551.747	382.364	519.875	692.643	551.747	281.308	382.364	565.365	1249.06	746.932	973.07	1091	3.07371e-08	22.6712	57.4273	3.07371e-08	443.144	333.525	3.07371e-08	2315.32	403.814	468.277	3.07371e-08	333.525	3.07371e-08	22.6712	57.4273	468.277	443.144	3.07371e-08	333.525	2315.32	403.814	468.277
neg_1949	4399.03	4732.16	0.114542	5918.06	1759.52	1815.7	137.773	6551.84	1445.17	5988.12	1815.7	0.114542	1445.17	4399.03	5988.12	4732.16	5918.06	1759.52	137.773	6551.84	1479.01	1483.81	2405.92	2035.73	2606.06	2588.34	1771.99	8160.7	2103.08	3142.79	2035.73	2588.34	1479.01	1483.81	2405.92	3142.79	2606.06	1771.99	2588.34	8160.7	2103.08	3142.79
neg_195	175324	188354	5938.51	165762	199983	166886	93644	167676	195472	165456	166886	5938.51	195472	175324	165456	188354	165762	199983	93644	167676	58.9456	20.9178	0.285191	0.163472	183251	187434	0.0313956	219621	147808	180565	0.163472	187434	58.9456	20.9178	0.285191	180565	183251	0.0313956	187434	219621	147808	180565
neg_1950	4629.78	3780.38	7283.92	20798.3	33591.9	5514.91	72375.9	2529.99	41512.5	2973.05	5514.91	7283.92	41512.5	4629.78	2973.05	3780.38	20798.3	33591.9	72375.9	2529.99	314953	286164	401758	386256	1835.45	2641.85	396458	3136.4	946.843	804.639	386256	2641.85	314953	286164	401758	804.639	1835.45	396458	2641.85	3136.4	946.843	804.639
neg_1951	3.07371e-08	8.56536	3.07371e-08	3.07371e-08	520.245	8.31823	2568	3.07371e-08	8.99316	3.07371e-08	8.31823	3.07371e-08	8.99316	3.07371e-08	3.07371e-08	8.56536	3.07371e-08	520.245	2568	3.07371e-08	14463.3	14418.3	18639.1	17332.9	5.56132	2.31233	17156	3.07371e-08	3.07371e-08	3.07371e-08	17332.9	2.31233	14463.3	14418.3	18639.1	3.07371e-08	5.56132	17156	2.31233	3.07371e-08	3.07371e-08	3.07371e-08
neg_1952	68.3416	351.115	1028.52	41.1173	760.741	120.144	6168.47	48.0443	160.891	80.6391	120.144	1028.52	160.891	68.3416	80.6391	351.115	41.1173	760.741	6168.47	48.0443	5715.73	4828.15	7188.19	7462.14	166.716	74.0733	6536.4	68.8408	59.0489	30.7034	7462.14	74.0733	5715.73	4828.15	7188.19	30.7034	166.716	6536.4	74.0733	68.8408	59.0489	30.7034
neg_1955	3.07371e-08	3.07371e-08	1878.33	3.07371e-08	3.07371e-08	3.07371e-08	9.63379	3.07371e-08	2.05022	3.07371e-08	3.07371e-08	1878.33	2.05022	3.07371e-08	3.07371e-08	3.07371e-08	3.07371e-08	3.07371e-08	9.63379	3.07371e-08	1406.85	1176.8	1550.64	1600.95	2.76191	3.07371e-08	1609.06	3.07371e-08	3.07371e-08	3.07371e-08	1600.95	3.07371e-08	1406.85	1176.8	1550.64	3.07371e-08	2.76191	1609.06	3.07371e-08	3.07371e-08	3.07371e-08	3.07371e-08
neg_1956	0.844029	3.07371e-08	4.47216	3.07371e-08	3.07371e-08	3.07371e-08	3.07371e-08	3.07371e-08	1.1436	3.07371e-08	3.07371e-08	4.47216	1.1436	0.844029	3.07371e-08	3.07371e-08	3.07371e-08	3.07371e-08	3.07371e-08	3.07371e-08	423.133	234.622	465.961	464.315	3.07371e-08	0.468593	394.844	3.07371e-08	1.36022	3.07371e-08	464.315	0.468593	423.133	234.622	465.961	3.07371e-08	3.07371e-08	394.844	0.468593	3.07371e-08	1.36022	3.07371e-08
neg_1957	3.07371e-08	3.07371e-08	1009.78	3.07371e-08	3.07371e-08	3.07371e-08	3.07371e-08	3.07371e-08	3.07371e-08	3.07371e-08	3.07371e-08	1009.78	3.07371e-08	3.07371e-08	3.07371e-08	3.07371e-08	3.07371e-08	3.07371e-08	3.07371e-08	3.07371e-08	834.749	678.082	871.516	891.777	3.07371e-08	3.07371e-08	926.514	3.07371e-08	3.07371e-08	3.07371e-08	891.777	3.07371e-08	834.749	678.082	871.516	3.07371e-08	3.07371e-08	926.514	3.07371e-08	3.07371e-08	3.07371e-08	3.07371e-08
neg_1959	3.07371e-08	3.07371e-08	600.758	3.07371e-08	3.07371e-08	3.07371e-08	3.07371e-08	3.07371e-08	3.07371e-08	3.07371e-08	3.07371e-08	600.758	3.07371e-08	3.07371e-08	3.07371e-08	3.07371e-08	3.07371e-08	3.07371e-08	3.07371e-08	3.07371e-08	471.836	386.684	503.384	503.474	3.07371e-08	3.07371e-08	552.527	3.07371e-08	3.07371e-08	3.07371e-08	503.474	3.07371e-08	471.836	386.684	503.384	3.07371e-08	3.07371e-08	552.527	3.07371e-08	3.07371e-08	3.07371e-08	3.07371e-08
neg_1960	3.07371e-08	3.07371e-08	317.165	3.07371e-08	3.07371e-08	3.07371e-08	3.07371e-08	3.07371e-08	3.07371e-08	3.07371e-08	3.07371e-08	317.165	3.07371e-08	3.07371e-08	3.07371e-08	3.07371e-08	3.07371e-08	3.07371e-08	3.07371e-08	3.07371e-08	386	285.468	387.029	381.705	3.07371e-08	3.07371e-08	506.554	3.07371e-08	3.07371e-08	3.07371e-08	381.705	3.07371e-08	386	285.468	387.029	3.07371e-08	3.07371e-08	506.554	3.07371e-08	3.07371e-08	3.07371e-08	3.07371e-08
neg_1962	338.341	593.593	380.448	486.276	486.373	353.487	782.688	389.41	459.195	327.387	353.487	380.448	459.195	338.341	327.387	593.593	486.276	486.373	782.688	389.41	108.722	45.5029	98.4472	49.9488	319.878	305.999	13.2195	717.57	245.156	352.27	49.9488	305.999	108.722	45.5029	98.4472	352.27	319.878	13.2195	305.999	717.57	245.156	352.27
neg_1963	155.138	482.374	80.9026	52.835	759.831	214.616	2298.71	58.1524	261.258	32.7742	214.616	80.9026	261.258	155.138	32.7742	482.374	52.835	759.831	2298.71	58.1524	128.008	53.6154	143.676	521.3	200.575	158.262	872.806	66.4232	48.2164	29.4546	521.3	158.262	128.008	53.6154	143.676	29.4546	200.575	872.806	158.262	66.4232	48.2164	29.4546
neg_1969	1234.61	951.985	605.997	917.06	959.149	650.175	1291.72	586.427	943.208	556.263	650.175	605.997	943.208	1234.61	556.263	951.985	917.06	959.149	1291.72	586.427	176.748	113.394	261.918	171.451	593.289	584.762	71.9205	1095.09	471.449	731.098	171.451	584.762	176.748	113.394	261.918	731.098	593.289	71.9205	584.762	1095.09	471.449	731.098
neg_197	2058.24	1731.95	6671.97	4634.13	11355.4	2503.91	24723.4	1320.73	14745.4	3821.96	2503.91	6671.97	14745.4	2058.24	3821.96	1731.95	4634.13	11355.4	24723.4	1320.73	137885	125260	176197	172511	1451.97	1565.09	183180	7385.48	819.909	887.342	172511	1565.09	137885	125260	176197	887.342	1451.97	183180	1565.09	7385.48	819.909	887.342
neg_1971	327.495	436.409	1275.91	377.478	828.289	391.533	592.616	372.229	439.537	201.669	391.533	1275.91	439.537	327.495	201.669	436.409	377.478	828.289	592.616	372.229	22.5238	3.07371e-08	29.2864	33.3236	336.368	295.701	4.20302	450.931	387.089	331.226	33.3236	295.701	22.5238	3.07371e-08	29.2864	331.226	336.368	4.20302	295.701	450.931	387.089	331.226
neg_1976	3.07371e-08	3.07371e-08	3937.57	3.07371e-08	5.74371	3.07371e-08	170.753	3.07371e-08	3.07371e-08	3.07371e-08	3.07371e-08	3937.57	3.07371e-08	3.07371e-08	3.07371e-08	3.07371e-08	3.07371e-08	5.74371	170.753	3.07371e-08	651.092	165.89	283.019	500.467	3.07371e-08	3.07371e-08	308.098	3.07371e-08	1.80516	0.440834	500.467	3.07371e-08	651.092	165.89	283.019	0.440834	3.07371e-08	308.098	3.07371e-08	3.07371e-08	1.80516	0.440834
neg_1977	41.0665	69.0527	531.643	41.8538	130.774	32.5325	621.74	34.5894	78.4983	14.6383	32.5325	531.643	78.4983	41.0665	14.6383	69.0527	41.8538	130.774	621.74	34.5894	32.9329	2.55424	9.85398	29.264	46.6405	31.434	36.998	128.598	58.7997	14.8848	29.264	31.434	32.9329	2.55424	9.85398	14.8848	46.6405	36.998	31.434	128.598	58.7997	14.8848
neg_1978	101.973	127.376	409.453	44.9407	245.756	100.665	394.898	17.4289	140.589	50.4249	100.665	409.453	140.589	101.973	50.4249	127.376	44.9407	245.756	394.898	17.4289	18.9725	3.07371e-08	27.7705	13.258	127.271	110.501	3.07371e-08	98.112	128.062	110.591	13.258	110.501	18.9725	3.07371e-08	27.7705	110.591	127.271	3.07371e-08	110.501	98.112	128.062	110.591
neg_1982	3.07371e-08	14.4557	3.07371e-08	3.07371e-08	3.07371e-08	3.07371e-08	6.18772	3.07371e-08	13.2308	3.07371e-08	3.07371e-08	3.07371e-08	13.2308	3.07371e-08	3.07371e-08	14.4557	3.07371e-08	3.07371e-08	6.18772	3.07371e-08	595.174	623.653	636.493	1314.93	3.07371e-08	5.95155	1830.44	3.07371e-08	3.07371e-08	3.36646	1314.93	5.95155	595.174	623.653	636.493	3.36646	3.07371e-08	1830.44	5.95155	3.07371e-08	3.07371e-08	3.36646
neg_1983	17261.6	22269.2	26843.9	19510.1	27485.3	18291.5	27935.6	17344.6	24033.1	16400.6	18291.5	26843.9	24033.1	17261.6	16400.6	22269.2	19510.1	27485.3	27935.6	17344.6	8818.47	4680.84	9572.96	10417	17532.4	17953.1	8185.38	28265.6	16984.8	19089.5	10417	17953.1	8818.47	4680.84	9572.96	19089.5	17532.4	8185.38	17953.1	28265.6	16984.8	19089.5
neg_1984	1280.05	1778.19	2445.79	1448.84	2187.47	1425.19	2373.02	1337.83	1840.3	1189.05	1425.19	2445.79	1840.3	1280.05	1189.05	1778.19	1448.84	2187.47	2373.02	1337.83	426.67	132.007	441.325	460.799	1342.29	1317.7	287.876	2108.7	1255.3	1489.33	460.799	1317.7	426.67	132.007	441.325	1489.33	1342.29	287.876	1317.7	2108.7	1255.3	1489.33
neg_1985	68862.1	95724.5	130789	76949.3	114758	78503.5	124618	69696.3	96617.8	65572.8	78503.5	130789	96617.8	68862.1	65572.8	95724.5	76949.3	114758	124618	69696.3	30084.5	14633.4	33044.7	34193.4	73906.4	72270.9	25679.4	112503	69862.2	81580.9	34193.4	72270.9	30084.5	14633.4	33044.7	81580.9	73906.4	25679.4	72270.9	112503	69862.2	81580.9
neg_1986	94.0996	106.38	235.084	76.833	322.31	109.042	230.202	76.9352	165.159	85.8561	109.042	235.084	165.159	94.0996	85.8561	106.38	76.833	322.31	230.202	76.9352	29.54	3.07371e-08	12.4621	38.5141	100.914	108.792	3.35886	130.262	129.825	86.3804	38.5141	108.792	29.54	3.07371e-08	12.4621	86.3804	100.914	3.35886	108.792	130.262	129.825	86.3804
neg_1987	47.5409	72.9203	143.893	10.036	435.84	52.9816	521.08	27.8789	166.088	25.5984	52.9816	143.893	166.088	47.5409	25.5984	72.9203	10.036	435.84	521.08	27.8789	109.173	9.17055	9.56571	16.8523	20.6277	44.6923	24.9128	70.8698	230.016	30.4172	16.8523	44.6923	109.173	9.17055	9.56571	30.4172	20.6277	24.9128	44.6923	70.8698	230.016	30.4172
neg_199	3.07371e-08	3.07371e-08	3.07371e-08	3.07371e-08	3.07371e-08	3.07371e-08	3.07371e-08	3.07371e-08	3.07371e-08	3.07371e-08	3.07371e-08	3.07371e-08	3.07371e-08	3.07371e-08	3.07371e-08	3.07371e-08	3.07371e-08	3.07371e-08	3.07371e-08	3.07371e-08	5083.83	4715.15	6571.98	6196.44	3.07371e-08	3.07371e-08	5711.43	3.07371e-08	3.07371e-08	3.07371e-08	6196.44	3.07371e-08	5083.83	4715.15	6571.98	3.07371e-08	3.07371e-08	5711.43	3.07371e-08	3.07371e-08	3.07371e-08	3.07371e-08
neg_1991	5886.17	7854.77	5194.26	6325.09	7830.09	5962.5	7246.8	5327.71	7728.29	5761.93	5962.5	5194.26	7728.29	5886.17	5761.93	7854.77	6325.09	7830.09	7246.8	5327.71	2021.74	972.059	2118.19	2632.02	5417.35	5867.15	2055.31	9536.95	4647.89	6586.58	2632.02	5867.15	2021.74	972.059	2118.19	6586.58	5417.35	2055.31	5867.15	9536.95	4647.89	6586.58
neg_1993	1292.61	1409.53	3.07371e-08	1592.3	2042.37	1139.98	622.722	1669.86	1259.34	1348.24	1139.98	3.07371e-08	1259.34	1292.61	1348.24	1409.53	1592.3	2042.37	622.722	1669.86	66.9083	129.155	0.82876	0.313261	1671.63	1003.01	3.07371e-08	2181.1	705.347	1049.28	0.313261	1003.01	66.9083	129.155	0.82876	1049.28	1671.63	3.07371e-08	1003.01	2181.1	705.347	1049.28
neg_1994	3.07371e-08	3.07371e-08	3.07371e-08	3.07371e-08	3.07371e-08	3.07371e-08	3.07371e-08	3.07371e-08	3.07371e-08	3.07371e-08	3.07371e-08	3.07371e-08	3.07371e-08	3.07371e-08	3.07371e-08	3.07371e-08	3.07371e-08	3.07371e-08	3.07371e-08	3.07371e-08	2102.85	917.479	1706.32	2911.06	3.07371e-08	3.07371e-08	2666.01	3.07371e-08	3.07371e-08	3.07371e-08	2911.06	3.07371e-08	2102.85	917.479	1706.32	3.07371e-08	3.07371e-08	2666.01	3.07371e-08	3.07371e-08	3.07371e-08	3.07371e-08
neg_1997	7306.38	7750.18	12.5592	6966.5	8998.62	6373.66	5463.73	6794.16	8590.08	6724.98	6373.66	12.5592	8590.08	7306.38	6724.98	7750.18	6966.5	8998.62	5463.73	6794.16	3.07371e-08	3.07371e-08	3.07371e-08	3.07371e-08	7379.31	7736.25	3.07371e-08	8422.13	4987.4	6736.96	3.07371e-08	7736.25	3.07371e-08	3.07371e-08	3.07371e-08	6736.96	7379.31	3.07371e-08	7736.25	8422.13	4987.4	6736.96
neg_1999	329004	353360	13493	317749	416408	306507	174665	304927	370004	303179	306507	13493	370004	329004	303179	353360	317749	416408	174665	304927	243.495	135.596	10.5801	6.01629	326109	339296	5.55025	400072	223088	324180	6.01629	339296	243.495	135.596	10.5801	324180	326109	5.55025	339296	400072	223088	324180
neg_2	71.6489	55.7134	1034.02	50.4403	149.951	64.9447	88.9842	50.3764	82.7433	31.2952	64.9447	1034.02	82.7433	71.6489	31.2952	55.7134	50.4403	149.951	88.9842	50.3764	3.07371e-08	3.07371e-08	3.07371e-08	2.29981	40.9121	109.193	3.07371e-08	48.1304	57.4545	54.2803	2.29981	109.193	3.07371e-08	3.07371e-08	3.07371e-08	54.2803	40.9121	3.07371e-08	109.193	48.1304	57.4545	54.2803
neg_200	47.5128	76.1844	3.07371e-08	145.208	50.8524	2.21609	15.0163	93.6146	80.2061	152.926	2.21609	3.07371e-08	80.2061	47.5128	152.926	76.1844	145.208	50.8524	15.0163	93.6146	2363.5	1527.45	2611.89	2806.25	22.8435	0.0367742	2484.2	236.391	24.6897	27.558	2806.25	0.0367742	2363.5	1527.45	2611.89	27.558	22.8435	2484.2	0.0367742	236.391	24.6897	27.558
neg_2001	29839.6	33530.2	3.07371e-08	33519.9	16755.3	11663.6	48.396	37266.8	29366.4	37000.3	11663.6	3.07371e-08	29366.4	29839.6	37000.3	33530.2	33519.9	16755.3	48.396	37266.8	3.07371e-08	3.07371e-08	3.07371e-08	3.07371e-08	12956.1	14813.9	3.07371e-08	21389.2	10234.1	23635.4	3.07371e-08	14813.9	3.07371e-08	3.07371e-08	3.07371e-08	23635.4	12956.1	3.07371e-08	14813.9	21389.2	10234.1	23635.4
neg_2002	347.417	256.514	14642.8	265.742	429.905	289.808	1204.97	304.265	301.206	332.711	289.808	14642.8	301.206	347.417	332.711	256.514	265.742	429.905	1204.97	304.265	25.184	3.07371e-08	3.07371e-08	3.07371e-08	811.037	388.042	3.38925	253.473	346.497	295.746	3.07371e-08	388.042	25.184	3.07371e-08	3.07371e-08	295.746	811.037	3.38925	388.042	253.473	346.497	295.746
neg_2003	589.272	578.64	1186.13	503.337	528.78	513.181	1064.53	571.603	603.933	523.425	513.181	1186.13	603.933	589.272	523.425	578.64	503.337	528.78	1064.53	571.603	3.07371e-08	3.07371e-08	3.07371e-08	3.07371e-08	547.98	572.279	3.07371e-08	612.852	492.281	511.606	3.07371e-08	572.279	3.07371e-08	3.07371e-08	3.07371e-08	511.606	547.98	3.07371e-08	572.279	612.852	492.281	511.606
neg_2004	3.07371e-08	3.07371e-08	16189.6	3.07371e-08	2712	3.07371e-08	49.6054	3.07371e-08	3.07371e-08	3.07371e-08	3.07371e-08	16189.6	3.07371e-08	3.07371e-08	3.07371e-08	3.07371e-08	3.07371e-08	2712	49.6054	3.07371e-08	844.253	6891.89	1181.59	1737.92	41.7177	3.07371e-08	2888.33	3.07371e-08	3.07371e-08	3.07371e-08	1737.92	3.07371e-08	844.253	6891.89	1181.59	3.07371e-08	41.7177	2888.33	3.07371e-08	3.07371e-08	3.07371e-08	3.07371e-08
neg_2006	1.9683	1.19473	3.07371e-08	4.73085	0.876222	0.305258	3.07371e-08	5.61119	0.470013	10.9125	0.305258	3.07371e-08	0.470013	1.9683	10.9125	1.19473	4.73085	0.876222	3.07371e-08	5.61119	193.404	139.126	1089.12	1184.59	0.155172	0.479578	1619.3	14.2447	3.88999	0.487411	1184.59	0.479578	193.404	139.126	1089.12	0.487411	0.155172	1619.3	0.479578	14.2447	3.88999	0.487411
neg_2007	54596.2	67298.9	49981.8	49795.2	79708.7	59252.7	62726.4	38295.5	67686.4	49924.2	59252.7	49981.8	67686.4	54596.2	49924.2	67298.9	49795.2	79708.7	62726.4	38295.5	17497.6	10206.8	30293.9	22649.7	76106.2	64352.9	17416.2	80967.6	49206.3	93959	22649.7	64352.9	17497.6	10206.8	30293.9	93959	76106.2	17416.2	64352.9	80967.6	49206.3	93959
neg_2009	3.07371e-08	3.07371e-08	3.07371e-08	3.07371e-08	3.07371e-08	3.07371e-08	3.07371e-08	3.07371e-08	3.07371e-08	3.07371e-08	3.07371e-08	3.07371e-08	3.07371e-08	3.07371e-08	3.07371e-08	3.07371e-08	3.07371e-08	3.07371e-08	3.07371e-08	3.07371e-08	361.859	149.148	290.471	531.274	3.07371e-08	3.07371e-08	450.816	3.07371e-08	3.07371e-08	3.07371e-08	531.274	3.07371e-08	361.859	149.148	290.471	3.07371e-08	3.07371e-08	450.816	3.07371e-08	3.07371e-08	3.07371e-08	3.07371e-08
neg_201	1.54089	2.32154	3.07371e-08	3.76416	47.581	1.15965	3.92348	3.07371e-08	15.8801	71.4618	1.15965	3.07371e-08	15.8801	1.54089	71.4618	2.32154	3.76416	47.581	3.92348	3.07371e-08	280.516	224.596	378.57	342.984	1.38455	3.26812	320.928	3.25075	0.569706	3.07371e-08	342.984	3.26812	280.516	224.596	378.57	3.07371e-08	1.38455	320.928	3.26812	3.25075	0.569706	3.07371e-08
neg_2010	21.2597	25.7389	10.6918	17.6454	30.7054	33.9048	21.3969	37.9835	39.5845	15.4918	33.9048	10.6918	39.5845	21.2597	15.4918	25.7389	17.6454	30.7054	21.3969	37.9835	1.84472	3.07371e-08	1.98276	3.07371e-08	22.6481	24.2602	3.07371e-08	51.359	24.3161	29.7762	3.07371e-08	24.2602	1.84472	3.07371e-08	1.98276	29.7762	22.6481	3.07371e-08	24.2602	51.359	24.3161	29.7762
neg_2014	46.5165	125.881	2.77884	180.491	115.009	13.6889	468.067	130.162	84.7526	188.6	13.6889	2.77884	84.7526	46.5165	188.6	125.881	180.491	115.009	468.067	130.162	6540.75	4199.88	6728.18	7215.11	33.6639	24.6877	6401.9	294.711	38.3269	32.2008	7215.11	24.6877	6540.75	4199.88	6728.18	32.2008	33.6639	6401.9	24.6877	294.711	38.3269	32.2008
neg_2015	3.07371e-08	3.07371e-08	483.863	3.07371e-08	1.9852	3.07371e-08	7.2831	3.07371e-08	1.97108	3.07371e-08	3.07371e-08	483.863	1.97108	3.07371e-08	3.07371e-08	3.07371e-08	3.07371e-08	1.9852	7.2831	3.07371e-08	175.509	49.412	41.7795	170.022	2.09035	3.07371e-08	77.839	3.07371e-08	3.61611	3.07371e-08	170.022	3.07371e-08	175.509	49.412	41.7795	3.07371e-08	2.09035	77.839	3.07371e-08	3.07371e-08	3.61611	3.07371e-08
neg_2018	3.07371e-08	3.07371e-08	3.07371e-08	1.86455	40.309	3.07371e-08	164.152	3.07371e-08	106.217	3.07371e-08	3.07371e-08	3.07371e-08	106.217	3.07371e-08	3.07371e-08	3.07371e-08	1.86455	40.309	164.152	3.07371e-08	6577.13	6617.31	10313	7038.97	3.07371e-08	3.07371e-08	8350.46	3.07371e-08	3.07371e-08	3.07371e-08	7038.97	3.07371e-08	6577.13	6617.31	10313	3.07371e-08	3.07371e-08	8350.46	3.07371e-08	3.07371e-08	3.07371e-08	3.07371e-08
neg_2019	3578.58	2908.71	5055.81	11979.5	23058.2	4389.27	52836.8	2032.04	29493.7	2566.34	4389.27	5055.81	29493.7	3578.58	2566.34	2908.71	11979.5	23058.2	52836.8	2032.04	245443	224343	312383	304376	1740.66	2386.61	321855	3224.67	775.056	702.98	304376	2386.61	245443	224343	312383	702.98	1740.66	321855	2386.61	3224.67	775.056	702.98
neg_202	3.07371e-08	3.07371e-08	26232.9	3.07371e-08	647.391	3.07371e-08	2043.57	3.07371e-08	3.07371e-08	3.07371e-08	3.07371e-08	26232.9	3.07371e-08	3.07371e-08	3.07371e-08	3.07371e-08	3.07371e-08	647.391	2043.57	3.07371e-08	3.07371e-08	3.07371e-08	3.07371e-08	3.07371e-08	1352.29	1.13994	3.07371e-08	3.07371e-08	6.16639	3.07371e-08	3.07371e-08	1.13994	3.07371e-08	3.07371e-08	3.07371e-08	3.07371e-08	1352.29	3.07371e-08	1.13994	3.07371e-08	6.16639	3.07371e-08
neg_2021	3.07371e-08	3.07371e-08	3.07371e-08	3.07371e-08	3.07371e-08	3.07371e-08	3.07371e-08	3.07371e-08	3.07371e-08	3.07371e-08	3.07371e-08	3.07371e-08	3.07371e-08	3.07371e-08	3.07371e-08	3.07371e-08	3.07371e-08	3.07371e-08	3.07371e-08	3.07371e-08	9531.21	9421.59	12491.8	11801.9	3.07371e-08	3.07371e-08	12107.8	3.07371e-08	3.07371e-08	3.07371e-08	11801.9	3.07371e-08	9531.21	9421.59	12491.8	3.07371e-08	3.07371e-08	12107.8	3.07371e-08	3.07371e-08	3.07371e-08	3.07371e-08
neg_2022	3.07371e-08	3.07371e-08	3.07371e-08	3.07371e-08	3.07371e-08	3.07371e-08	3.07371e-08	3.07371e-08	3.07371e-08	3.07371e-08	3.07371e-08	3.07371e-08	3.07371e-08	3.07371e-08	3.07371e-08	3.07371e-08	3.07371e-08	3.07371e-08	3.07371e-08	3.07371e-08	6447.24	5261.67	9030.2	7308.54	3.07371e-08	3.07371e-08	3958.24	3.07371e-08	3.07371e-08	3.07371e-08	7308.54	3.07371e-08	6447.24	5261.67	9030.2	3.07371e-08	3.07371e-08	3958.24	3.07371e-08	3.07371e-08	3.07371e-08	3.07371e-08
neg_2024	1.48494	2.06131	35740.8	3.9426	545.46	1.20292	2813.79	2.60186	1.80104	5.11574	1.20292	35740.8	1.80104	1.48494	5.11574	2.06131	3.9426	545.46	2813.79	2.60186	185.741	199.068	217.505	170.601	1689.59	2.13145	210.092	4.37134	4.9992	2.05905	170.601	2.13145	185.741	199.068	217.505	2.05905	1689.59	210.092	2.13145	4.37134	4.9992	2.05905
neg_2026	258771	278634	9315.36	245509	293935	241512	133490	243194	286502	241914	241512	9315.36	286502	258771	241914	278634	245509	293935	133490	243194	153.523	97.1245	17.6164	2.18267	263669	271792	7.63253	321335	195188	262050	2.18267	271792	153.523	97.1245	17.6164	262050	263669	7.63253	271792	321335	195188	262050
neg_2027	3034.98	3059.97	3.07371e-08	2773.74	3419.71	2516.51	1698.93	2780.84	3404.67	3002.18	2516.51	3.07371e-08	3404.67	3034.98	3002.18	3059.97	2773.74	3419.71	1698.93	2780.84	3.07371e-08	3.07371e-08	3.07371e-08	3.07371e-08	2958.7	3258.34	3.07371e-08	3220.31	2123.95	2796.27	3.07371e-08	3258.34	3.07371e-08	3.07371e-08	3.07371e-08	2796.27	2958.7	3.07371e-08	3258.34	3220.31	2123.95	2796.27
neg_2028	4530.13	4587.24	3.07371e-08	4139.45	2978.38	2580.67	761.007	4224.61	4236.28	5018.75	2580.67	3.07371e-08	4236.28	4530.13	5018.75	4587.24	4139.45	2978.38	761.007	4224.61	163.264	83.8294	182.255	245.457	3393.74	3335.68	243.144	5215.37	2731.87	3775.12	245.457	3335.68	163.264	83.8294	182.255	3775.12	3393.74	243.144	3335.68	5215.37	2731.87	3775.12
neg_203	31710.4	37296.2	27580.4	38321.7	37258.4	29318.3	48388.8	30675.7	42099.7	26847.5	29318.3	27580.4	42099.7	31710.4	26847.5	37296.2	38321.7	37258.4	48388.8	30675.7	11241.9	5349.29	13665.7	13943.3	25388.5	31001.8	11205.9	51033.2	23246.1	32599.5	13943.3	31001.8	11241.9	5349.29	13665.7	32599.5	25388.5	11205.9	31001.8	51033.2	23246.1	32599.5
neg_204	3.07371e-08	3.07371e-08	0.0641104	0.00469231	0.00958558	3.07371e-08	7.04744	3.07371e-08	3.07371e-08	3.07371e-08	3.07371e-08	0.0641104	3.07371e-08	3.07371e-08	3.07371e-08	3.07371e-08	0.00469231	0.00958558	7.04744	3.07371e-08	5611.5	11726.1	9710.77	9509.76	3.07371e-08	3.07371e-08	16011.7	3.07371e-08	0.157152	3.07371e-08	9509.76	3.07371e-08	5611.5	11726.1	9710.77	3.07371e-08	3.07371e-08	16011.7	3.07371e-08	3.07371e-08	0.157152	3.07371e-08
neg_206	5321.16	5700.1	7600.37	4206.73	7706.7	6966.63	7767.13	5775.58	8527.21	5734.17	6966.63	7600.37	8527.21	5321.16	5734.17	5700.1	4206.73	7706.7	7767.13	5775.58	3714.91	1990.83	3288.51	3909.37	6057.63	6073.94	2768.58	7850.42	6380.69	6069.27	3909.37	6073.94	3714.91	1990.83	3288.51	6069.27	6057.63	2768.58	6073.94	7850.42	6380.69	6069.27
neg_207	3.07371e-08	3.07371e-08	1.5393	3.07371e-08	3.07371e-08	1.3499	3.07371e-08	3.07371e-08	0.926321	3.07371e-08	1.3499	1.5393	0.926321	3.07371e-08	3.07371e-08	3.07371e-08	3.07371e-08	3.07371e-08	3.07371e-08	3.07371e-08	253.435	238.963	323.411	317.854	1.06647	3.07371e-08	296.124	3.07371e-08	3.07371e-08	3.07371e-08	317.854	3.07371e-08	253.435	238.963	323.411	3.07371e-08	1.06647	296.124	3.07371e-08	3.07371e-08	3.07371e-08	3.07371e-08
neg_208	40.1	104.19	154.02	85.0047	181.166	68.0828	18.9711	140.655	155.602	58.6683	68.0828	154.02	155.602	40.1	58.6683	104.19	85.0047	181.166	18.9711	140.655	3.07371e-08	3.07371e-08	626.839	3.07371e-08	150.025	91.9386	3.07371e-08	107.007	29.5252	136.016	3.07371e-08	91.9386	3.07371e-08	3.07371e-08	626.839	136.016	150.025	3.07371e-08	91.9386	107.007	29.5252	136.016
neg_209	106374	114902	3240.56	103692	122466	102412	59354.9	106389	119780	100792	102412	3240.56	119780	106374	100792	114902	103692	122466	59354.9	106389	290.89	62.1441	217.884	242.085	110298	113465	221.538	133382	96050.6	109835	242.085	113465	290.89	62.1441	217.884	109835	110298	221.538	113465	133382	96050.6	109835
neg_211	483.585	460.587	3.07371e-08	440.079	497.069	397.136	255.731	454.67	543.656	520.971	397.136	3.07371e-08	543.656	483.585	520.971	460.587	440.079	497.069	255.731	454.67	3.07371e-08	3.07371e-08	3.07371e-08	3.07371e-08	460.721	471.016	3.07371e-08	492.5	435.044	441.506	3.07371e-08	471.016	3.07371e-08	3.07371e-08	3.07371e-08	441.506	460.721	3.07371e-08	471.016	492.5	435.044	441.506
neg_212	375.806	435.673	139.732	528.336	464.074	297.44	390.378	439.724	434.095	380.113	297.44	139.732	434.095	375.806	380.113	435.673	528.336	464.074	390.378	439.724	68.2054	5.32529	57.1597	76.6686	264.269	278.642	82.3778	616.631	226.041	305.287	76.6686	278.642	68.2054	5.32529	57.1597	305.287	264.269	82.3778	278.642	616.631	226.041	305.287
neg_214	1060.39	1029.7	2754.35	1828.93	4725.77	1356.28	9361.66	819.097	6105.3	1734.35	1356.28	2754.35	6105.3	1060.39	1734.35	1029.7	1828.93	4725.77	9361.66	819.097	70199.9	64987	89767.1	87586	838.165	849.934	97113.7	3900.51	495.183	775.322	87586	849.934	70199.9	64987	89767.1	775.322	838.165	97113.7	849.934	3900.51	495.183	775.322
neg_215	3.07371e-08	3.07371e-08	3.07371e-08	3.07371e-08	3.07371e-08	3.07371e-08	3.07371e-08	3.07371e-08	3.07371e-08	3.07371e-08	3.07371e-08	3.07371e-08	3.07371e-08	3.07371e-08	3.07371e-08	3.07371e-08	3.07371e-08	3.07371e-08	3.07371e-08	3.07371e-08	4378.92	4731.54	6770.55	5694.23	3.07371e-08	3.07371e-08	5335.58	3.07371e-08	3.07371e-08	3.07371e-08	5694.23	3.07371e-08	4378.92	4731.54	6770.55	3.07371e-08	3.07371e-08	5335.58	3.07371e-08	3.07371e-08	3.07371e-08	3.07371e-08
neg_216	40.8305	66.7627	0.0759258	91.7783	11.6578	4.68124	0.0818386	62.4489	74.5462	151.196	4.68124	0.0759258	74.5462	40.8305	151.196	66.7627	91.7783	11.6578	0.0818386	62.4489	3120.47	2252.59	3561.42	3446.26	32.242	30.477	3124.41	166.579	21.4529	55.0171	3446.26	30.477	3120.47	2252.59	3561.42	55.0171	32.242	3124.41	30.477	166.579	21.4529	55.0171
neg_217	3.07371e-08	3.07371e-08	3.07371e-08	3.07371e-08	3.07371e-08	3.07371e-08	3.07371e-08	3.07371e-08	3.07371e-08	3.07371e-08	3.07371e-08	3.07371e-08	3.07371e-08	3.07371e-08	3.07371e-08	3.07371e-08	3.07371e-08	3.07371e-08	3.07371e-08	3.07371e-08	119.82	13.6811	393.574	87.0726	3.07371e-08	3.07371e-08	201.186	3.07371e-08	3.07371e-08	3.07371e-08	87.0726	3.07371e-08	119.82	13.6811	393.574	3.07371e-08	3.07371e-08	201.186	3.07371e-08	3.07371e-08	3.07371e-08	3.07371e-08
neg_219	3.07371e-08	3.07371e-08	3.07371e-08	3.07371e-08	3.07371e-08	3.07371e-08	3.07371e-08	3.07371e-08	3.07371e-08	3.07371e-08	3.07371e-08	3.07371e-08	3.07371e-08	3.07371e-08	3.07371e-08	3.07371e-08	3.07371e-08	3.07371e-08	3.07371e-08	3.07371e-08	4264.54	1211.82	5729.08	5619.21	3.07371e-08	3.07371e-08	8478.71	3.07371e-08	3.07371e-08	3.07371e-08	5619.21	3.07371e-08	4264.54	1211.82	5729.08	3.07371e-08	3.07371e-08	8478.71	3.07371e-08	3.07371e-08	3.07371e-08	3.07371e-08
neg_22	50.5255	19.3846	105.212	51.2563	50.7362	33.9725	3.07371e-08	61.7682	33.8078	47.7895	33.9725	105.212	33.8078	50.5255	47.7895	19.3846	51.2563	50.7362	3.07371e-08	61.7682	3.07371e-08	3.07371e-08	3.07371e-08	3.07371e-08	99.5297	64.1375	3.07371e-08	41.5545	110.294	39.5974	3.07371e-08	64.1375	3.07371e-08	3.07371e-08	3.07371e-08	39.5974	99.5297	3.07371e-08	64.1375	41.5545	110.294	39.5974
neg_220	3.07371e-08	3.07371e-08	3.07371e-08	3.07371e-08	3.07371e-08	3.07371e-08	124213	3.07371e-08	3.07371e-08	3.07371e-08	3.07371e-08	3.07371e-08	3.07371e-08	3.07371e-08	3.07371e-08	3.07371e-08	3.07371e-08	3.07371e-08	124213	3.07371e-08	3.07371e-08	3.07371e-08	3.07371e-08	3.07371e-08	3.07371e-08	20.6452	3.07371e-08	3.07371e-08	3.07371e-08	3.07371e-08	3.07371e-08	20.6452	3.07371e-08	3.07371e-08	3.07371e-08	3.07371e-08	3.07371e-08	3.07371e-08	20.6452	3.07371e-08	3.07371e-08	3.07371e-08
neg_221	56735.6	62328.1	1536.56	57684.2	65411	54723.2	33907	58937.6	64786.3	55158.4	54723.2	1536.56	64786.3	56735.6	55158.4	62328.1	57684.2	65411	33907	58937.6	28.4037	61.021	51.1458	43.8965	59589.8	61109.2	75.8353	74267.4	54641	58757.3	43.8965	61109.2	28.4037	61.021	51.1458	58757.3	59589.8	75.8353	61109.2	74267.4	54641	58757.3
neg_222	159.475	186.99	3.07371e-08	208.899	142.558	126.768	61.6193	196.675	180.587	216.604	126.768	3.07371e-08	180.587	159.475	216.604	186.99	208.899	142.558	61.6193	196.675	3.07371e-08	3.07371e-08	3.07371e-08	3.07371e-08	147.896	164.658	3.07371e-08	232.058	177.447	162.187	3.07371e-08	164.658	3.07371e-08	3.07371e-08	3.07371e-08	162.187	147.896	3.07371e-08	164.658	232.058	177.447	162.187
neg_224	45366.3	58419.6	49532	54385.8	59889.8	43769.4	77406.9	47605.4	70799.8	44674.1	43769.4	49532	70799.8	45366.3	44674.1	58419.6	54385.8	59889.8	77406.9	47605.4	21101.2	9152.13	16637.4	22125	51258.2	47689.9	25249.1	96321.6	41682.6	51515	22125	47689.9	21101.2	9152.13	16637.4	51515	51258.2	25249.1	47689.9	96321.6	41682.6	51515
neg_225	3324.57	4329.45	3163.9	3448.85	4505.06	3542.81	4057.3	3236.28	4482.08	3547.9	3542.81	3163.9	4482.08	3324.57	3547.9	4329.45	3448.85	4505.06	4057.3	3236.28	2682.34	787.567	1507.34	1761.01	3232.41	3196.59	1228.52	5907.46	3989.49	3767.65	1761.01	3196.59	2682.34	787.567	1507.34	3767.65	3232.41	1228.52	3196.59	5907.46	3989.49	3767.65
neg_226	32544.2	35527.4	773.85	33237.7	37493.3	31280.1	20917.4	33950.9	37413.6	31920.3	31280.1	773.85	37413.6	32544.2	31920.3	35527.4	33237.7	37493.3	20917.4	33950.9	0.11868	0.548612	0.456546	0.326789	34509.2	35215.8	0.039967	42907.3	32833.6	33622.6	0.326789	35215.8	0.11868	0.548612	0.456546	33622.6	34509.2	0.039967	35215.8	42907.3	32833.6	33622.6
neg_227	3.07371e-08	3.07371e-08	3.07371e-08	3.07371e-08	3.07371e-08	3.07371e-08	3.07371e-08	3.07371e-08	3.07371e-08	3.07371e-08	3.07371e-08	3.07371e-08	3.07371e-08	3.07371e-08	3.07371e-08	3.07371e-08	3.07371e-08	3.07371e-08	3.07371e-08	3.07371e-08	30.1369	3.07371e-08	135.023	100.53	3.07371e-08	3.07371e-08	120.688	3.07371e-08	3.07371e-08	3.07371e-08	100.53	3.07371e-08	30.1369	3.07371e-08	135.023	3.07371e-08	3.07371e-08	120.688	3.07371e-08	3.07371e-08	3.07371e-08	3.07371e-08
neg_228	190.029	134.669	1339.79	381.314	1297.77	218.791	3129.57	101.964	1880.58	296.057	218.791	1339.79	1880.58	190.029	296.057	134.669	381.314	1297.77	3129.57	101.964	37883.3	37454.8	48312.7	47537.5	134.889	129.447	55326.3	534.923	67.17	33.0656	47537.5	129.447	37883.3	37454.8	48312.7	33.0656	134.889	55326.3	129.447	534.923	67.17	33.0656
neg_23	118.993	60.0481	93.717	106.157	163.649	92.7189	3.07371e-08	155.997	90.6045	103.101	92.7189	93.717	90.6045	118.993	103.101	60.0481	106.157	163.649	3.07371e-08	155.997	3.07371e-08	3.07371e-08	3.07371e-08	3.07371e-08	191.475	165.233	3.07371e-08	108.041	190.554	160.716	3.07371e-08	165.233	3.07371e-08	3.07371e-08	3.07371e-08	160.716	191.475	3.07371e-08	165.233	108.041	190.554	160.716
neg_230	39.7728	67.4982	8.93759	47.2032	0.827381	0.0158897	15.5495	62.2812	0.0607148	129.805	0.0158897	8.93759	0.0607148	39.7728	129.805	67.4982	47.2032	0.827381	15.5495	62.2812	7625.89	7794.13	9053.85	8443.7	59.2473	19.7211	10766.1	99.1502	59.0332	24.395	8443.7	19.7211	7625.89	7794.13	9053.85	24.395	59.2473	10766.1	19.7211	99.1502	59.0332	24.395
neg_232	18131.4	19393.5	407.943	18429.1	20994.3	17573.5	12819	18845.4	21121.9	17666.7	17573.5	407.943	21121.9	18131.4	17666.7	19393.5	18429.1	20994.3	12819	18845.4	3.07371e-08	0.187901	6.14579e-05	0.247258	19646	19780.6	0.135774	23769.2	19146.1	18853.1	0.247258	19780.6	3.07371e-08	0.187901	6.14579e-05	18853.1	19646	0.135774	19780.6	23769.2	19146.1	18853.1
neg_233	3.07371e-08	3.07371e-08	3.07371e-08	3.07371e-08	3.07371e-08	3.07371e-08	3.07371e-08	3.07371e-08	3.07371e-08	3.07371e-08	3.07371e-08	3.07371e-08	3.07371e-08	3.07371e-08	3.07371e-08	3.07371e-08	3.07371e-08	3.07371e-08	3.07371e-08	3.07371e-08	2326.66	1904.62	2711.01	2450.51	3.07371e-08	3.07371e-08	3330.32	3.07371e-08	3.07371e-08	0.0218211	2450.51	3.07371e-08	2326.66	1904.62	2711.01	0.0218211	3.07371e-08	3330.32	3.07371e-08	3.07371e-08	3.07371e-08	0.0218211
neg_235	7.32231	12.6431	3.07371e-08	7.12835	11.8985	5.4872	5.46244	5.85373	11.7202	9.4975	5.4872	3.07371e-08	11.7202	7.32231	9.4975	12.6431	7.12835	11.8985	5.46244	5.85373	195.97	195.851	257.123	302.925	5.37955	7.57336	350.763	3.17674	4.28704	7.69134	302.925	7.57336	195.97	195.851	257.123	7.69134	5.37955	350.763	7.57336	3.17674	4.28704	7.69134
neg_236	54.755	28.8657	1060.16	119.595	512.26	84.6185	1182.07	21.1881	747.584	104.29	84.6185	1060.16	747.584	54.755	104.29	28.8657	119.595	512.26	1182.07	21.1881	20135.7	20003.5	25504	25176.8	57.1409	37.5999	28920.1	193.866	13.2405	2.87509	25176.8	37.5999	20135.7	20003.5	25504	2.87509	57.1409	28920.1	37.5999	193.866	13.2405	2.87509
neg_237	0.370081	29.2447	32.5348	25.9797	11.3719	3.07371e-08	133.406	9.65779	0.947416	44.9986	3.07371e-08	32.5348	0.947416	0.370081	44.9986	29.2447	25.9797	11.3719	133.406	9.65779	3463.73	3348.49	4546.8	4012.88	3.07371e-08	3.07371e-08	4961.31	9.23716	5.99655	16.1601	4012.88	3.07371e-08	3463.73	3348.49	4546.8	16.1601	3.07371e-08	4961.31	3.07371e-08	9.23716	5.99655	16.1601
neg_239	9271.14	9801.46	121.393	9588.82	10855	9091.98	7452.7	9702.27	10997.4	8966.51	9091.98	121.393	10997.4	9271.14	8966.51	9801.46	9588.82	10855	7452.7	9702.27	3.07371e-08	3.07371e-08	3.07371e-08	3.07371e-08	10272.8	10293.7	3.07371e-08	12146.5	10151.2	9798.55	3.07371e-08	10293.7	3.07371e-08	3.07371e-08	3.07371e-08	9798.55	10272.8	3.07371e-08	10293.7	12146.5	10151.2	9798.55
neg_24	140.71	69.0899	433.617	147.331	185.074	114.828	3.07371e-08	183.265	110.495	137.355	114.828	433.617	110.495	140.71	137.355	69.0899	147.331	185.074	3.07371e-08	183.265	3.07371e-08	3.07371e-08	3.07371e-08	3.07371e-08	315.865	212.523	3.07371e-08	115.378	418.819	97.731	3.07371e-08	212.523	3.07371e-08	3.07371e-08	3.07371e-08	97.731	315.865	3.07371e-08	212.523	115.378	418.819	97.731
neg_242	7.08391	3.07371e-08	769.205	17.8792	188.059	23.754	441.756	0.842271	309.643	15.1123	23.754	769.205	309.643	7.08391	15.1123	3.07371e-08	17.8792	188.059	441.756	0.842271	9935.89	9608.87	12434.5	12054.8	22.9361	5.02371	13287.3	22.9793	1.13252	3.07371e-08	12054.8	5.02371	9935.89	9608.87	12434.5	3.07371e-08	22.9361	13287.3	5.02371	22.9793	1.13252	3.07371e-08
neg_243	1.78368	12.4092	0.437438	5.6886	8.00596	15.2634	17.4121	5.22111	1.3637	9.08338	15.2634	0.437438	1.3637	1.78368	9.08338	12.4092	5.6886	8.00596	17.4121	5.22111	189.38	293.865	375.457	330.938	0.510274	0.563031	507.253	4.67992	1.95069	4.12489	330.938	0.563031	189.38	293.865	375.457	4.12489	0.510274	507.253	0.563031	4.67992	1.95069	4.12489
neg_244	4464.51	4531.05	3.07371e-08	4564.52	5355.26	4410.32	3941.36	4754.39	5345.31	4217.75	4410.32	3.07371e-08	5345.31	4464.51	4217.75	4531.05	4564.52	5355.26	3941.36	4754.39	3.07371e-08	3.07371e-08	3.07371e-08	3.07371e-08	4962.6	5002.29	3.07371e-08	5702.02	4898.05	4729.65	3.07371e-08	5002.29	3.07371e-08	3.07371e-08	3.07371e-08	4729.65	4962.6	3.07371e-08	5002.29	5702.02	4898.05	4729.65
neg_245	2042.57	2161.36	3.07371e-08	2192.62	2365.11	1880.47	2068.9	2334.27	2518.61	2015.98	1880.47	3.07371e-08	2518.61	2042.57	2015.98	2161.36	2192.62	2365.11	2068.9	2334.27	3.07371e-08	3.07371e-08	3.07371e-08	3.07371e-08	2111.11	2109.95	3.07371e-08	2643.58	2269.03	2234.72	3.07371e-08	2109.95	3.07371e-08	3.07371e-08	3.07371e-08	2234.72	2111.11	3.07371e-08	2109.95	2643.58	2269.03	2234.72
neg_247	1023.48	1079.51	3.07371e-08	1149.81	985.941	845.177	1015.16	1166.89	1244.69	1021.03	845.177	3.07371e-08	1244.69	1023.48	1021.03	1079.51	1149.81	985.941	1015.16	1166.89	3.07371e-08	3.07371e-08	3.07371e-08	3.07371e-08	918.565	909.515	3.07371e-08	1330.77	1172.83	1084.77	3.07371e-08	909.515	3.07371e-08	3.07371e-08	3.07371e-08	1084.77	918.565	3.07371e-08	909.515	1330.77	1172.83	1084.77
neg_248	440.412	458.962	3.07371e-08	387.788	432.215	348.964	381.584	599.686	527.871	443.484	348.964	3.07371e-08	527.871	440.412	443.484	458.962	387.788	432.215	381.584	599.686	3.07371e-08	3.07371e-08	3.07371e-08	3.07371e-08	388.565	379.648	3.07371e-08	388.814	525.616	503.545	3.07371e-08	379.648	3.07371e-08	3.07371e-08	3.07371e-08	503.545	388.565	3.07371e-08	379.648	388.814	525.616	503.545
neg_249	73972.4	101636	96348	74602	102175	82010.3	99245.2	69648.8	92658	62445	82010.3	96348	92658	73972.4	62445	101636	74602	102175	99245.2	69648.8	34664.6	21697.6	33210.9	41831.1	81957.1	69037.3	39259.3	135362	65292.2	78824.2	41831.1	69037.3	34664.6	21697.6	33210.9	78824.2	81957.1	39259.3	69037.3	135362	65292.2	78824.2
neg_25	0.670271	3.07371e-08	3.07371e-08	3.07371e-08	3.07371e-08	3.07371e-08	3.07371e-08	3.07371e-08	3.07371e-08	3.07371e-08	3.07371e-08	3.07371e-08	3.07371e-08	0.670271	3.07371e-08	3.07371e-08	3.07371e-08	3.07371e-08	3.07371e-08	3.07371e-08	3.07371e-08	3.07371e-08	3.07371e-08	3.07371e-08	3.07371e-08	3.07371e-08	3.07371e-08	3.07371e-08	3.07371e-08	3.07371e-08	3.07371e-08	3.07371e-08	3.07371e-08	3.07371e-08	3.07371e-08	3.07371e-08	3.07371e-08	3.07371e-08	3.07371e-08	3.07371e-08	3.07371e-08	3.07371e-08
neg_251	3.07371e-08	3.07371e-08	2640.95	1.33137	75.1485	3.07371e-08	265.91	3.07371e-08	120.619	3.07371e-08	3.07371e-08	2640.95	120.619	3.07371e-08	3.07371e-08	3.07371e-08	1.33137	75.1485	265.91	3.07371e-08	5099.8	5033.09	6530.03	6182.81	13.107	3.07371e-08	6918.39	1.92619	3.07371e-08	3.07371e-08	6182.81	3.07371e-08	5099.8	5033.09	6530.03	3.07371e-08	13.107	6918.39	3.07371e-08	1.92619	3.07371e-08	3.07371e-08
neg_253	52.1389	52.78	106.569	34.1188	148.858	106.453	32.7654	25.9314	75.532	35.2076	106.453	106.569	75.532	52.1389	35.2076	52.78	34.1188	148.858	32.7654	25.9314	28.7492	0.698397	4.22617	10.8522	65.4476	64.6464	1.81029	68.4554	37.0411	75.2816	10.8522	64.6464	28.7492	0.698397	4.22617	75.2816	65.4476	1.81029	64.6464	68.4554	37.0411	75.2816
neg_254	3.07371e-08	3.07371e-08	367.338	3.07371e-08	10.5775	3.07371e-08	37.027	3.07371e-08	32.7974	3.07371e-08	3.07371e-08	367.338	32.7974	3.07371e-08	3.07371e-08	3.07371e-08	3.07371e-08	10.5775	37.027	3.07371e-08	2348.03	2352.02	2974.19	2863.28	3.07371e-08	3.07371e-08	3223.01	3.07371e-08	3.07371e-08	3.07371e-08	2863.28	3.07371e-08	2348.03	2352.02	2974.19	3.07371e-08	3.07371e-08	3223.01	3.07371e-08	3.07371e-08	3.07371e-08	3.07371e-08
neg_255	3.07371e-08	3.07371e-08	696.696	3.07371e-08	3.07371e-08	3.07371e-08	7.48707	3.07371e-08	3.07371e-08	3.07371e-08	3.07371e-08	696.696	3.07371e-08	3.07371e-08	3.07371e-08	3.07371e-08	3.07371e-08	3.07371e-08	7.48707	3.07371e-08	414.87	125.481	77.9271	189.943	3.07371e-08	3.07371e-08	429.235	3.07371e-08	3.07371e-08	3.07371e-08	189.943	3.07371e-08	414.87	125.481	77.9271	3.07371e-08	3.07371e-08	429.235	3.07371e-08	3.07371e-08	3.07371e-08	3.07371e-08
neg_256	3.07371e-08	3.07371e-08	182.288	3.07371e-08	3.07371e-08	3.07371e-08	3.07371e-08	3.07371e-08	1.14836	3.07371e-08	3.07371e-08	182.288	1.14836	3.07371e-08	3.07371e-08	3.07371e-08	3.07371e-08	3.07371e-08	3.07371e-08	3.07371e-08	1024.44	1042.39	1201.34	1281.84	3.07371e-08	3.07371e-08	1477.66	3.07371e-08	3.07371e-08	3.07371e-08	1281.84	3.07371e-08	1024.44	1042.39	1201.34	3.07371e-08	3.07371e-08	1477.66	3.07371e-08	3.07371e-08	3.07371e-08	3.07371e-08
neg_257	3.07371e-08	3.07371e-08	80.9687	3.07371e-08	3.07371e-08	3.07371e-08	3.07371e-08	3.07371e-08	3.07371e-08	3.07371e-08	3.07371e-08	80.9687	3.07371e-08	3.07371e-08	3.07371e-08	3.07371e-08	3.07371e-08	3.07371e-08	3.07371e-08	3.07371e-08	511.299	482.229	551.575	619.406	3.07371e-08	3.07371e-08	706.003	3.07371e-08	3.07371e-08	3.07371e-08	619.406	3.07371e-08	511.299	482.229	551.575	3.07371e-08	3.07371e-08	706.003	3.07371e-08	3.07371e-08	3.07371e-08	3.07371e-08
neg_258	3.07371e-08	3.07371e-08	25.0204	3.07371e-08	3.07371e-08	3.07371e-08	3.07371e-08	3.07371e-08	3.07371e-08	3.07371e-08	3.07371e-08	25.0204	3.07371e-08	3.07371e-08	3.07371e-08	3.07371e-08	3.07371e-08	3.07371e-08	3.07371e-08	3.07371e-08	296.602	281.89	304.995	350.166	3.07371e-08	3.07371e-08	448.626	3.07371e-08	3.07371e-08	3.07371e-08	350.166	3.07371e-08	296.602	281.89	304.995	3.07371e-08	3.07371e-08	448.626	3.07371e-08	3.07371e-08	3.07371e-08	3.07371e-08
neg_259	1280.01	1980.75	3162.64	1474.09	2078.14	1570.37	2483.3	1449.79	1862.01	1171.63	1570.37	3162.64	1862.01	1280.01	1171.63	1980.75	1474.09	2078.14	2483.3	1449.79	178.209	11.944	267.203	260.97	1280.55	1273.06	134.806	2241.49	1267.54	1656.39	260.97	1273.06	178.209	11.944	267.203	1656.39	1280.55	134.806	1273.06	2241.49	1267.54	1656.39
neg_26	3.07371e-08	3.07371e-08	72.9413	3.07371e-08	3.07371e-08	3.07371e-08	3.07371e-08	3.07371e-08	3.07371e-08	3.07371e-08	3.07371e-08	72.9413	3.07371e-08	3.07371e-08	3.07371e-08	3.07371e-08	3.07371e-08	3.07371e-08	3.07371e-08	3.07371e-08	3.07371e-08	3.07371e-08	3.07371e-08	3.07371e-08	11.0445	3.07371e-08	3.07371e-08	3.07371e-08	3.36755	3.07371e-08	3.07371e-08	3.07371e-08	3.07371e-08	3.07371e-08	3.07371e-08	3.07371e-08	11.0445	3.07371e-08	3.07371e-08	3.07371e-08	3.36755	3.07371e-08
neg_260	85.0503	158.617	3.07371e-08	140.351	51.0837	47.5453	98.7379	138.708	108.096	91.9784	47.5453	3.07371e-08	108.096	85.0503	91.9784	158.617	140.351	51.0837	98.7379	138.708	28.2688	18.888	40.1841	46.5143	30.3158	42.021	3.07371e-08	220.439	76.4936	90.1994	46.5143	42.021	28.2688	18.888	40.1841	90.1994	30.3158	3.07371e-08	42.021	220.439	76.4936	90.1994
neg_261	8.38744	82.0672	3.05716	2906.28	363.413	453.659	360.559	3.61491	1230.64	26.004	453.659	3.05716	1230.64	8.38744	26.004	82.0672	2906.28	363.413	360.559	3.61491	3741.55	6243.99	6641.51	7925.61	0.801243	2.10058	6390.73	273.479	0.898826	0.606689	7925.61	2.10058	3741.55	6243.99	6641.51	0.606689	0.801243	6390.73	2.10058	273.479	0.898826	0.606689
neg_262	3.07371e-08	3.07371e-08	348.004	3.07371e-08	3.07371e-08	3.07371e-08	3.07371e-08	3.07371e-08	3.07371e-08	3.07371e-08	3.07371e-08	348.004	3.07371e-08	3.07371e-08	3.07371e-08	3.07371e-08	3.07371e-08	3.07371e-08	3.07371e-08	3.07371e-08	72.881	71.4486	41.0422	13.8345	3.07371e-08	3.07371e-08	19.6717	3.07371e-08	3.07371e-08	3.07371e-08	13.8345	3.07371e-08	72.881	71.4486	41.0422	3.07371e-08	3.07371e-08	19.6717	3.07371e-08	3.07371e-08	3.07371e-08	3.07371e-08
neg_269	509.838	713.41	612.667	561.183	709.725	494.268	584.938	432.349	730.672	423.082	494.268	612.667	730.672	509.838	423.082	713.41	561.183	709.725	584.938	432.349	287.255	227.78	449.53	268.945	367.693	483.019	127.651	907.295	427.584	534.115	268.945	483.019	287.255	227.78	449.53	534.115	367.693	127.651	483.019	907.295	427.584	534.115
neg_27	1.14493	3.07371e-08	3.07371e-08	3.07371e-08	3.07371e-08	0.59822	3.07371e-08	3.07371e-08	3.07371e-08	3.07371e-08	0.59822	3.07371e-08	3.07371e-08	1.14493	3.07371e-08	3.07371e-08	3.07371e-08	3.07371e-08	3.07371e-08	3.07371e-08	3.07371e-08	3.07371e-08	3.07371e-08	3.07371e-08	3.07371e-08	3.07371e-08	3.07371e-08	3.07371e-08	3.07371e-08	3.07371e-08	3.07371e-08	3.07371e-08	3.07371e-08	3.07371e-08	3.07371e-08	3.07371e-08	3.07371e-08	3.07371e-08	3.07371e-08	3.07371e-08	3.07371e-08	3.07371e-08
neg_270	3.07371e-08	3.07371e-08	13254.6	3.07371e-08	75.7002	3.07371e-08	597.147	3.07371e-08	3.07371e-08	3.07371e-08	3.07371e-08	13254.6	3.07371e-08	3.07371e-08	3.07371e-08	3.07371e-08	3.07371e-08	75.7002	597.147	3.07371e-08	48.5508	219.205	66.2255	45.9839	154.257	3.07371e-08	3.07371e-08	3.07371e-08	3.07371e-08	3.07371e-08	45.9839	3.07371e-08	48.5508	219.205	66.2255	3.07371e-08	154.257	3.07371e-08	3.07371e-08	3.07371e-08	3.07371e-08	3.07371e-08
neg_271	568.112	551.819	3.07371e-08	501.148	471.729	300.614	3.07371e-08	560.654	598.878	505.003	300.614	3.07371e-08	598.878	568.112	505.003	551.819	501.148	471.729	3.07371e-08	560.654	3.07371e-08	3.07371e-08	3.07371e-08	3.07371e-08	250.425	360.46	3.07371e-08	622.31	79.8594	494.986	3.07371e-08	360.46	3.07371e-08	3.07371e-08	3.07371e-08	494.986	250.425	3.07371e-08	360.46	622.31	79.8594	494.986
neg_273	155.062	236.226	222.581	981.293	327.721	318.637	276.62	155.759	703.724	127.456	318.637	222.581	703.724	155.062	127.456	236.226	981.293	327.721	276.62	155.759	1831.01	2429.76	2816.51	3108.57	86.8383	124.076	2418.83	451.79	125.731	111.515	3108.57	124.076	1831.01	2429.76	2816.51	111.515	86.8383	2418.83	124.076	451.79	125.731	111.515
neg_276	59.652	134.706	101.253	102.198	86.9704	52.8801	40.8562	96.5088	111.94	77.6834	52.8801	101.253	111.94	59.652	77.6834	134.706	102.198	86.9704	40.8562	96.5088	15.7014	2.03361	53.5608	29.4704	50.6528	53.689	6.38421	144.081	76.1061	63.5532	29.4704	53.689	15.7014	2.03361	53.5608	63.5532	50.6528	6.38421	53.689	144.081	76.1061	63.5532
neg_28	4.49175	3.07371e-08	8.71806	3.07371e-08	3.07371e-08	1.15029	3.07371e-08	3.07371e-08	3.07371e-08	3.07371e-08	1.15029	8.71806	3.07371e-08	4.49175	3.07371e-08	3.07371e-08	3.07371e-08	3.07371e-08	3.07371e-08	3.07371e-08	3.07371e-08	3.07371e-08	3.07371e-08	3.07371e-08	3.07371e-08	3.07371e-08	3.07371e-08	3.07371e-08	3.07371e-08	3.07371e-08	3.07371e-08	3.07371e-08	3.07371e-08	3.07371e-08	3.07371e-08	3.07371e-08	3.07371e-08	3.07371e-08	3.07371e-08	3.07371e-08	3.07371e-08	3.07371e-08
neg_281	45108	67907	56827.3	74531.5	57718	35761.1	53038.7	36975.2	52149.3	50767	35761.1	56827.3	52149.3	45108	50767	67907	74531.5	57718	53038.7	36975.2	321114	30086.4	69982.9	34167.8	57860	39507.7	48816.8	336404	355112	61205.9	34167.8	39507.7	321114	30086.4	69982.9	61205.9	57860	48816.8	39507.7	336404	355112	61205.9
neg_289	142.87	198.863	335.032	132.635	190.874	145.928	239.094	130.465	203.013	118.705	145.928	335.032	203.013	142.87	118.705	198.863	132.635	190.874	239.094	130.465	69.1735	3.07371e-08	80.7394	81.6814	141.825	124.214	62.2723	200.124	117.981	171.704	81.6814	124.214	69.1735	3.07371e-08	80.7394	171.704	141.825	62.2723	124.214	200.124	117.981	171.704
neg_29	3.07371e-08	3.07371e-08	3.07371e-08	3.07371e-08	3.07371e-08	3.07371e-08	3.07371e-08	3.07371e-08	3.07371e-08	3.07371e-08	3.07371e-08	3.07371e-08	3.07371e-08	3.07371e-08	3.07371e-08	3.07371e-08	3.07371e-08	3.07371e-08	3.07371e-08	3.07371e-08	3.07371e-08	3.07371e-08	3.07371e-08	3.07371e-08	3.07371e-08	3.07371e-08	3.07371e-08	3.07371e-08	3.07371e-08	3.07371e-08	3.07371e-08	3.07371e-08	3.07371e-08	3.07371e-08	3.07371e-08	3.07371e-08	3.07371e-08	3.07371e-08	3.07371e-08	3.07371e-08	3.07371e-08	3.07371e-08
neg_290	39.4893	56.0051	84.4492	33.8533	58.3532	46.9519	56.1069	44.1769	64.1921	37.5558	46.9519	84.4492	64.1921	39.4893	37.5558	56.0051	33.8533	58.3532	56.1069	44.1769	20.9304	3.07371e-08	27.2909	24.1289	47.5678	26.5795	17.5257	60.0624	24.9749	54.9112	24.1289	26.5795	20.9304	3.07371e-08	27.2909	54.9112	47.5678	17.5257	26.5795	60.0624	24.9749	54.9112
neg_291	44.5719	73.9164	107.866	58.5665	59.5604	45.0883	93.4689	48.1865	64.4322	51.395	45.0883	107.866	64.4322	44.5719	51.395	73.9164	58.5665	59.5604	93.4689	48.1865	27.7103	3.07371e-08	31.6182	33.3173	44.2429	37.7184	21.2682	74.6942	39.4882	54.1123	33.3173	37.7184	27.7103	3.07371e-08	31.6182	54.1123	44.2429	21.2682	37.7184	74.6942	39.4882	54.1123
neg_292	78.3442	59.575	3.07371e-08	70.5531	56.9067	37.4939	3.07371e-08	63.5989	70.776	51.9845	37.4939	3.07371e-08	70.776	78.3442	51.9845	59.575	70.5531	56.9067	3.07371e-08	63.5989	3.07371e-08	3.07371e-08	3.07371e-08	3.07371e-08	51.0834	44.9964	3.07371e-08	54.2429	63.4243	48.9008	3.07371e-08	44.9964	3.07371e-08	3.07371e-08	3.07371e-08	48.9008	51.0834	3.07371e-08	44.9964	54.2429	63.4243	48.9008
neg_293	83.9015	82.9432	3.07371e-08	127.823	83.0808	77.8075	31.4579	127.296	89.3931	102.623	77.8075	3.07371e-08	89.3931	83.9015	102.623	82.9432	127.823	83.0808	31.4579	127.296	3.07371e-08	3.07371e-08	3.07371e-08	3.07371e-08	87.6365	70.3526	3.07371e-08	102.345	77.3762	69.3649	3.07371e-08	70.3526	3.07371e-08	3.07371e-08	3.07371e-08	69.3649	87.6365	3.07371e-08	70.3526	102.345	77.3762	69.3649
neg_298	3.07371e-08	3.07371e-08	3.07371e-08	3.07371e-08	3.07371e-08	3.07371e-08	3.07371e-08	3.07371e-08	3.07371e-08	3.07371e-08	3.07371e-08	3.07371e-08	3.07371e-08	3.07371e-08	3.07371e-08	3.07371e-08	3.07371e-08	3.07371e-08	3.07371e-08	3.07371e-08	56.5117	109.513	118.957	59.1482	3.07371e-08	3.07371e-08	61.5374	3.07371e-08	3.07371e-08	3.07371e-08	59.1482	3.07371e-08	56.5117	109.513	118.957	3.07371e-08	3.07371e-08	61.5374	3.07371e-08	3.07371e-08	3.07371e-08	3.07371e-08
neg_299	3.07371e-08	3.07371e-08	3.07371e-08	3.07371e-08	3.07371e-08	3.07371e-08	3.07371e-08	3.07371e-08	3.07371e-08	3.07371e-08	3.07371e-08	3.07371e-08	3.07371e-08	3.07371e-08	3.07371e-08	3.07371e-08	3.07371e-08	3.07371e-08	3.07371e-08	3.07371e-08	3.07371e-08	3.07371e-08	3.07371e-08	3.07371e-08	3.07371e-08	3.07371e-08	3.07371e-08	3.07371e-08	3.07371e-08	3.07371e-08	3.07371e-08	3.07371e-08	3.07371e-08	3.07371e-08	3.07371e-08	3.07371e-08	3.07371e-08	3.07371e-08	3.07371e-08	3.07371e-08	3.07371e-08	3.07371e-08
neg_3	3.07371e-08	3.07371e-08	3.07371e-08	3.07371e-08	3.07371e-08	3.07371e-08	3.07371e-08	3.07371e-08	3.07371e-08	3.07371e-08	3.07371e-08	3.07371e-08	3.07371e-08	3.07371e-08	3.07371e-08	3.07371e-08	3.07371e-08	3.07371e-08	3.07371e-08	3.07371e-08	3.07371e-08	3.07371e-08	3.07371e-08	3.07371e-08	3.07371e-08	3.07371e-08	3.07371e-08	3.07371e-08	3.07371e-08	0.519947	3.07371e-08	3.07371e-08	3.07371e-08	3.07371e-08	3.07371e-08	0.519947	3.07371e-08	3.07371e-08	3.07371e-08	3.07371e-08	3.07371e-08	0.519947
neg_30	53.8431	33.6071	37.2767	47.2924	80.2521	43.7829	3.07371e-08	60.048	46.5895	49.5714	43.7829	37.2767	46.5895	53.8431	49.5714	33.6071	47.2924	80.2521	3.07371e-08	60.048	3.07371e-08	3.07371e-08	3.07371e-08	3.07371e-08	80.5048	70.6769	3.07371e-08	43.4887	76.4098	64.3137	3.07371e-08	70.6769	3.07371e-08	3.07371e-08	3.07371e-08	64.3137	80.5048	3.07371e-08	70.6769	43.4887	76.4098	64.3137
neg_301	3.07371e-08	3.07371e-08	3.07371e-08	3.07371e-08	3.07371e-08	3.07371e-08	3.07371e-08	3.07371e-08	3.07371e-08	3.07371e-08	3.07371e-08	3.07371e-08	3.07371e-08	3.07371e-08	3.07371e-08	3.07371e-08	3.07371e-08	3.07371e-08	3.07371e-08	3.07371e-08	3.07371e-08	3.07371e-08	3.07371e-08	3.07371e-08	3.07371e-08	3.07371e-08	3.07371e-08	3.07371e-08	3.07371e-08	3.07371e-08	3.07371e-08	3.07371e-08	3.07371e-08	3.07371e-08	3.07371e-08	3.07371e-08	3.07371e-08	3.07371e-08	3.07371e-08	3.07371e-08	3.07371e-08	3.07371e-08
neg_302	112.841	122.112	3.07371e-08	191.052	125.448	92.7262	123.176	145.464	94.6279	181.271	92.7262	3.07371e-08	94.6279	112.841	181.271	122.112	191.052	125.448	123.176	145.464	3.07371e-08	3.07371e-08	3.07371e-08	3.07371e-08	125.298	129.147	3.07371e-08	111.925	246.275	90.0375	3.07371e-08	129.147	3.07371e-08	3.07371e-08	3.07371e-08	90.0375	125.298	3.07371e-08	129.147	111.925	246.275	90.0375
neg_305	207.323	226.771	2328.62	204.328	345.086	340.907	471.589	213.557	224.633	150.696	340.907	2328.62	224.633	207.323	150.696	226.771	204.328	345.086	471.589	213.557	3.07371e-08	3.07371e-08	3.07371e-08	3.07371e-08	316.331	252.507	3.07371e-08	273.793	238.061	221.923	3.07371e-08	252.507	3.07371e-08	3.07371e-08	3.07371e-08	221.923	316.331	3.07371e-08	252.507	273.793	238.061	221.923
neg_306	488.166	413.018	3088.89	412.513	625.69	436.461	888.097	324.799	487.982	326.382	436.461	3088.89	487.982	488.166	326.382	413.018	412.513	625.69	888.097	324.799	3.07371e-08	3.07371e-08	3.07371e-08	3.07371e-08	563.995	424.397	3.07371e-08	361.804	510.31	362.92	3.07371e-08	424.397	3.07371e-08	3.07371e-08	3.07371e-08	362.92	563.995	3.07371e-08	424.397	361.804	510.31	362.92
neg_308	3.07371e-08	3.07371e-08	3.07371e-08	3.07371e-08	3.07371e-08	3.07371e-08	3.07371e-08	3.07371e-08	3.07371e-08	3.07371e-08	3.07371e-08	3.07371e-08	3.07371e-08	3.07371e-08	3.07371e-08	3.07371e-08	3.07371e-08	3.07371e-08	3.07371e-08	3.07371e-08	567.763	998.881	795.993	471.901	3.07371e-08	3.07371e-08	795.269	3.07371e-08	3.07371e-08	0.804452	471.901	3.07371e-08	567.763	998.881	795.993	0.804452	3.07371e-08	795.269	3.07371e-08	3.07371e-08	3.07371e-08	0.804452
neg_313	182.138	292.829	353.187	260.758	351.427	324.215	368.895	225.293	226.071	156.392	324.215	353.187	226.071	182.138	156.392	292.829	260.758	351.427	368.895	225.293	212.224	162.707	210.51	160.261	252.92	234.449	150.321	264.632	156.867	160.704	160.261	234.449	212.224	162.707	210.51	160.704	252.92	150.321	234.449	264.632	156.867	160.704
neg_316	3.07371e-08	3.07371e-08	3.07371e-08	3.07371e-08	3.07371e-08	3.07371e-08	3.07371e-08	3.07371e-08	3.07371e-08	3.07371e-08	3.07371e-08	3.07371e-08	3.07371e-08	3.07371e-08	3.07371e-08	3.07371e-08	3.07371e-08	3.07371e-08	3.07371e-08	3.07371e-08	3.07371e-08	3.07371e-08	3.07371e-08	3.07371e-08	3.07371e-08	3.07371e-08	3.07371e-08	3.07371e-08	3.07371e-08	3.07371e-08	3.07371e-08	3.07371e-08	3.07371e-08	3.07371e-08	3.07371e-08	3.07371e-08	3.07371e-08	3.07371e-08	3.07371e-08	3.07371e-08	3.07371e-08	3.07371e-08
neg_317	40.5094	23.0649	3.07371e-08	22.4099	29.1134	24.3037	14.6792	25.1289	30.652	44.5983	24.3037	3.07371e-08	30.652	40.5094	44.5983	23.0649	22.4099	29.1134	14.6792	25.1289	3.07371e-08	3.07371e-08	3.07371e-08	3.07371e-08	35.4361	30.9237	3.07371e-08	20.4864	63.3781	43.3731	3.07371e-08	30.9237	3.07371e-08	3.07371e-08	3.07371e-08	43.3731	35.4361	3.07371e-08	30.9237	20.4864	63.3781	43.3731
neg_319	97.1148	121.486	58.9231	108.514	135.294	137.901	476.066	57.567	75.6074	339.673	137.901	58.9231	75.6074	97.1148	339.673	121.486	108.514	135.294	476.066	57.567	31.9766	378.599	106.442	58.7403	173.519	60.3038	26.3021	56.8344	150.54	143.914	58.7403	60.3038	31.9766	378.599	106.442	143.914	173.519	26.3021	60.3038	56.8344	150.54	143.914
neg_322	169.974	155.382	3.07371e-08	167.613	138.536	191.145	152.69	269.123	140.021	269.848	191.145	3.07371e-08	140.021	169.974	269.848	155.382	167.613	138.536	152.69	269.123	3.07371e-08	3.07371e-08	3.07371e-08	3.07371e-08	217.575	219.144	3.07371e-08	181.404	263.88	117.717	3.07371e-08	219.144	3.07371e-08	3.07371e-08	3.07371e-08	117.717	217.575	3.07371e-08	219.144	181.404	263.88	117.717
neg_325	3.07371e-08	3.07371e-08	3.07371e-08	3.07371e-08	3.07371e-08	3.07371e-08	3.07371e-08	3.07371e-08	3.07371e-08	3.07371e-08	3.07371e-08	3.07371e-08	3.07371e-08	3.07371e-08	3.07371e-08	3.07371e-08	3.07371e-08	3.07371e-08	3.07371e-08	3.07371e-08	3.07371e-08	3.07371e-08	3.07371e-08	3.07371e-08	3.07371e-08	3.07371e-08	3.07371e-08	3.07371e-08	3.07371e-08	3.07371e-08	3.07371e-08	3.07371e-08	3.07371e-08	3.07371e-08	3.07371e-08	3.07371e-08	3.07371e-08	3.07371e-08	3.07371e-08	3.07371e-08	3.07371e-08	3.07371e-08
neg_327	3.07371e-08	3.07371e-08	3.07371e-08	3.07371e-08	3.07371e-08	3.07371e-08	3.07371e-08	3.07371e-08	3.07371e-08	3.07371e-08	3.07371e-08	3.07371e-08	3.07371e-08	3.07371e-08	3.07371e-08	3.07371e-08	3.07371e-08	3.07371e-08	3.07371e-08	3.07371e-08	290.361	421.741	215.364	177.487	3.07371e-08	3.07371e-08	459.496	3.07371e-08	3.07371e-08	3.07371e-08	177.487	3.07371e-08	290.361	421.741	215.364	3.07371e-08	3.07371e-08	459.496	3.07371e-08	3.07371e-08	3.07371e-08	3.07371e-08
neg_328	3.07371e-08	3.07371e-08	16.4779	3.07371e-08	3.07371e-08	3.07371e-08	3.07371e-08	3.07371e-08	3.07371e-08	3.07371e-08	3.07371e-08	16.4779	3.07371e-08	3.07371e-08	3.07371e-08	3.07371e-08	3.07371e-08	3.07371e-08	3.07371e-08	3.07371e-08	228.992	360.739	412.129	187.617	3.07371e-08	3.07371e-08	240.424	3.07371e-08	3.07371e-08	3.07371e-08	187.617	3.07371e-08	228.992	360.739	412.129	3.07371e-08	3.07371e-08	240.424	3.07371e-08	3.07371e-08	3.07371e-08	3.07371e-08
neg_336	3.07371e-08	3.07371e-08	3.07371e-08	3.07371e-08	3.07371e-08	3.07371e-08	3.07371e-08	3.07371e-08	3.07371e-08	3.07371e-08	3.07371e-08	3.07371e-08	3.07371e-08	3.07371e-08	3.07371e-08	3.07371e-08	3.07371e-08	3.07371e-08	3.07371e-08	3.07371e-08	3.07371e-08	3.07371e-08	3.07371e-08	3.07371e-08	3.07371e-08	3.07371e-08	3.07371e-08	3.07371e-08	3.07371e-08	3.07371e-08	3.07371e-08	3.07371e-08	3.07371e-08	3.07371e-08	3.07371e-08	3.07371e-08	3.07371e-08	3.07371e-08	3.07371e-08	3.07371e-08	3.07371e-08	3.07371e-08
neg_337	150.359	273.959	579.428	341.786	294.071	292.885	884.15	354.508	145.654	425.45	292.885	579.428	145.654	150.359	425.45	273.959	341.786	294.071	884.15	354.508	3.07371e-08	12.4056	3.07371e-08	3.07371e-08	230.186	258.006	3.07371e-08	275.076	227.784	186.199	3.07371e-08	258.006	3.07371e-08	12.4056	3.07371e-08	186.199	230.186	3.07371e-08	258.006	275.076	227.784	186.199
neg_338	3.07371e-08	3.07371e-08	3.07371e-08	3.07371e-08	3.07371e-08	3.07371e-08	3.07371e-08	3.07371e-08	3.07371e-08	3.07371e-08	3.07371e-08	3.07371e-08	3.07371e-08	3.07371e-08	3.07371e-08	3.07371e-08	3.07371e-08	3.07371e-08	3.07371e-08	3.07371e-08	3.07371e-08	3.07371e-08	3.07371e-08	3.07371e-08	3.07371e-08	3.07371e-08	3.07371e-08	3.07371e-08	3.07371e-08	3.07371e-08	3.07371e-08	3.07371e-08	3.07371e-08	3.07371e-08	3.07371e-08	3.07371e-08	3.07371e-08	3.07371e-08	3.07371e-08	3.07371e-08	3.07371e-08	3.07371e-08
neg_339	3.07371e-08	3.07371e-08	3.07371e-08	3.07371e-08	3.07371e-08	3.07371e-08	3.07371e-08	3.07371e-08	3.07371e-08	3.07371e-08	3.07371e-08	3.07371e-08	3.07371e-08	3.07371e-08	3.07371e-08	3.07371e-08	3.07371e-08	3.07371e-08	3.07371e-08	3.07371e-08	509.602	573.7	433.219	607.61	3.07371e-08	3.07371e-08	648.35	3.07371e-08	3.07371e-08	3.07371e-08	607.61	3.07371e-08	509.602	573.7	433.219	3.07371e-08	3.07371e-08	648.35	3.07371e-08	3.07371e-08	3.07371e-08	3.07371e-08
neg_342	16526.6	3.07371e-08	3.07371e-08	3.07371e-08	3.07371e-08	747.958	57715.4	2.56724	3.07371e-08	319.283	747.958	3.07371e-08	3.07371e-08	16526.6	319.283	3.07371e-08	3.07371e-08	3.07371e-08	57715.4	2.56724	381.883	3.07371e-08	3.07371e-08	3.07371e-08	3.07371e-08	3.07371e-08	3.07371e-08	3.07371e-08	3.07371e-08	3.07371e-08	3.07371e-08	3.07371e-08	381.883	3.07371e-08	3.07371e-08	3.07371e-08	3.07371e-08	3.07371e-08	3.07371e-08	3.07371e-08	3.07371e-08	3.07371e-08
neg_352	1535.57	3.07371e-08	3.07371e-08	3.07371e-08	3.07371e-08	36.2532	12271.6	3.07371e-08	3.07371e-08	13.6766	36.2532	3.07371e-08	3.07371e-08	1535.57	13.6766	3.07371e-08	3.07371e-08	3.07371e-08	12271.6	3.07371e-08	13.2311	3.07371e-08	3.07371e-08	3.07371e-08	3.07371e-08	3.07371e-08	3.07371e-08	3.07371e-08	3.07371e-08	3.07371e-08	3.07371e-08	3.07371e-08	13.2311	3.07371e-08	3.07371e-08	3.07371e-08	3.07371e-08	3.07371e-08	3.07371e-08	3.07371e-08	3.07371e-08	3.07371e-08
neg_355	353.642	87.908	3.07371e-08	112.641	119.287	125.338	194.714	107.436	118.774	151.767	125.338	3.07371e-08	118.774	353.642	151.767	87.908	112.641	119.287	194.714	107.436	3.07371e-08	3.07371e-08	3.07371e-08	3.07371e-08	137.691	156.532	3.07371e-08	85.0281	239.026	122.828	3.07371e-08	156.532	3.07371e-08	3.07371e-08	3.07371e-08	122.828	137.691	3.07371e-08	156.532	85.0281	239.026	122.828
neg_356	3.07371e-08	3.07371e-08	3.07371e-08	3.07371e-08	3.07371e-08	3.07371e-08	3.07371e-08	3.07371e-08	3.07371e-08	3.07371e-08	3.07371e-08	3.07371e-08	3.07371e-08	3.07371e-08	3.07371e-08	3.07371e-08	3.07371e-08	3.07371e-08	3.07371e-08	3.07371e-08	29.9604	64.4366	26.8153	33.5245	3.07371e-08	3.07371e-08	53.896	3.07371e-08	3.07371e-08	3.07371e-08	33.5245	3.07371e-08	29.9604	64.4366	26.8153	3.07371e-08	3.07371e-08	53.896	3.07371e-08	3.07371e-08	3.07371e-08	3.07371e-08
neg_357	3.07371e-08	3.07371e-08	3.07371e-08	3.07371e-08	3.07371e-08	3.07371e-08	3.07371e-08	3.07371e-08	3.07371e-08	3.07371e-08	3.07371e-08	3.07371e-08	3.07371e-08	3.07371e-08	3.07371e-08	3.07371e-08	3.07371e-08	3.07371e-08	3.07371e-08	3.07371e-08	183.923	239.746	141.074	149.68	0.0209529	0.000524075	192.397	3.07371e-08	3.07371e-08	3.07371e-08	149.68	0.000524075	183.923	239.746	141.074	3.07371e-08	0.0209529	192.397	0.000524075	3.07371e-08	3.07371e-08	3.07371e-08
neg_358	122.248	74.1012	202.182	64.9214	76.9956	39.7095	252.274	53.8032	50.4239	60.2275	39.7095	202.182	50.4239	122.248	60.2275	74.1012	64.9214	76.9956	252.274	53.8032	3.07371e-08	3.07371e-08	3.07371e-08	3.07371e-08	67.953	64.5904	3.07371e-08	55.7726	74.5123	56.9796	3.07371e-08	64.5904	3.07371e-08	3.07371e-08	3.07371e-08	56.9796	67.953	3.07371e-08	64.5904	55.7726	74.5123	56.9796
neg_362	3.07371e-08	3.07371e-08	50.7162	3.07371e-08	3.07371e-08	3.07371e-08	3.07371e-08	3.07371e-08	3.07371e-08	3.07371e-08	3.07371e-08	50.7162	3.07371e-08	3.07371e-08	3.07371e-08	3.07371e-08	3.07371e-08	3.07371e-08	3.07371e-08	3.07371e-08	463.087	815.582	1070.22	419.01	3.07371e-08	3.07371e-08	600.699	3.07371e-08	3.07371e-08	3.07371e-08	419.01	3.07371e-08	463.087	815.582	1070.22	3.07371e-08	3.07371e-08	600.699	3.07371e-08	3.07371e-08	3.07371e-08	3.07371e-08
neg_364	5.69936	15.1534	4.36027	23.4521	15.5073	33.3869	129	3.22777	10.1887	112.628	33.3869	4.36027	10.1887	5.69936	112.628	15.1534	23.4521	15.5073	129	3.22777	8.13934	176.26	26.6565	20.2411	66.9631	5.21811	19.2824	2.57134	23.5632	27.556	20.2411	5.21811	8.13934	176.26	26.6565	27.556	66.9631	19.2824	5.21811	2.57134	23.5632	27.556
neg_365	106.289	86.4936	3.07371e-08	71.6952	108.383	78.787	168.286	61.3729	85.4314	63.1335	78.787	3.07371e-08	85.4314	106.289	63.1335	86.4936	71.6952	108.383	168.286	61.3729	3.07371e-08	3.07371e-08	3.07371e-08	3.07371e-08	77.1963	85.823	3.07371e-08	74.9619	83.8328	68.3835	3.07371e-08	85.823	3.07371e-08	3.07371e-08	3.07371e-08	68.3835	77.1963	3.07371e-08	85.823	74.9619	83.8328	68.3835
neg_368	3.07371e-08	3.07371e-08	3.07371e-08	3.07371e-08	3.07371e-08	3.07371e-08	3.07371e-08	3.07371e-08	3.07371e-08	3.07371e-08	3.07371e-08	3.07371e-08	3.07371e-08	3.07371e-08	3.07371e-08	3.07371e-08	3.07371e-08	3.07371e-08	3.07371e-08	3.07371e-08	3.07371e-08	3.07371e-08	3.07371e-08	3.07371e-08	3.07371e-08	3.07371e-08	3.07371e-08	3.07371e-08	3.07371e-08	3.07371e-08	3.07371e-08	3.07371e-08	3.07371e-08	3.07371e-08	3.07371e-08	3.07371e-08	3.07371e-08	3.07371e-08	3.07371e-08	3.07371e-08	3.07371e-08	3.07371e-08
neg_370	326.059	3.07371e-08	3.07371e-08	3.07371e-08	3.07371e-08	3.07371e-08	9214.05	3.07371e-08	3.07371e-08	3.07371e-08	3.07371e-08	3.07371e-08	3.07371e-08	326.059	3.07371e-08	3.07371e-08	3.07371e-08	3.07371e-08	9214.05	3.07371e-08	124.721	122.629	149.513	157.325	3.07371e-08	3.07371e-08	54.1864	3.07371e-08	3.07371e-08	3.07371e-08	157.325	3.07371e-08	124.721	122.629	149.513	3.07371e-08	3.07371e-08	54.1864	3.07371e-08	3.07371e-08	3.07371e-08	3.07371e-08
neg_371	3.07371e-08	3.07371e-08	3.07371e-08	3.07371e-08	3.07371e-08	3.07371e-08	3.07371e-08	3.07371e-08	3.07371e-08	3.07371e-08	3.07371e-08	3.07371e-08	3.07371e-08	3.07371e-08	3.07371e-08	3.07371e-08	3.07371e-08	3.07371e-08	3.07371e-08	3.07371e-08	3.07371e-08	3.07371e-08	3.07371e-08	3.07371e-08	3.07371e-08	3.07371e-08	3.07371e-08	3.07371e-08	3.07371e-08	3.07371e-08	3.07371e-08	3.07371e-08	3.07371e-08	3.07371e-08	3.07371e-08	3.07371e-08	3.07371e-08	3.07371e-08	3.07371e-08	3.07371e-08	3.07371e-08	3.07371e-08
neg_372	3.07371e-08	3.07371e-08	3.07371e-08	3.07371e-08	3.07371e-08	3.07371e-08	3.07371e-08	3.07371e-08	3.07371e-08	3.07371e-08	3.07371e-08	3.07371e-08	3.07371e-08	3.07371e-08	3.07371e-08	3.07371e-08	3.07371e-08	3.07371e-08	3.07371e-08	3.07371e-08	3.07371e-08	3.07371e-08	3.07371e-08	3.07371e-08	3.07371e-08	3.07371e-08	3.07371e-08	3.07371e-08	3.07371e-08	3.07371e-08	3.07371e-08	3.07371e-08	3.07371e-08	3.07371e-08	3.07371e-08	3.07371e-08	3.07371e-08	3.07371e-08	3.07371e-08	3.07371e-08	3.07371e-08	3.07371e-08
neg_376	3.07371e-08	3.07371e-08	3.07371e-08	3.07371e-08	3.07371e-08	3.07371e-08	3.07371e-08	3.07371e-08	3.07371e-08	3.07371e-08	3.07371e-08	3.07371e-08	3.07371e-08	3.07371e-08	3.07371e-08	3.07371e-08	3.07371e-08	3.07371e-08	3.07371e-08	3.07371e-08	203.127	270.968	150.684	191.811	3.07371e-08	3.07371e-08	221.012	3.07371e-08	3.07371e-08	3.07371e-08	191.811	3.07371e-08	203.127	270.968	150.684	3.07371e-08	3.07371e-08	221.012	3.07371e-08	3.07371e-08	3.07371e-08	3.07371e-08
neg_377	3.07371e-08	3.07371e-08	3.07371e-08	3.07371e-08	3.07371e-08	3.07371e-08	3.07371e-08	3.07371e-08	3.07371e-08	3.07371e-08	3.07371e-08	3.07371e-08	3.07371e-08	3.07371e-08	3.07371e-08	3.07371e-08	3.07371e-08	3.07371e-08	3.07371e-08	3.07371e-08	110.009	150.392	65.4961	93.8109	3.07371e-08	3.07371e-08	105.205	3.07371e-08	3.07371e-08	3.07371e-08	93.8109	3.07371e-08	110.009	150.392	65.4961	3.07371e-08	3.07371e-08	105.205	3.07371e-08	3.07371e-08	3.07371e-08	3.07371e-08
neg_378	3.07371e-08	3.07371e-08	3.07371e-08	3.07371e-08	3.07371e-08	3.07371e-08	3.07371e-08	3.07371e-08	3.07371e-08	3.07371e-08	3.07371e-08	3.07371e-08	3.07371e-08	3.07371e-08	3.07371e-08	3.07371e-08	3.07371e-08	3.07371e-08	3.07371e-08	3.07371e-08	3.07371e-08	3.07371e-08	3.07371e-08	3.07371e-08	3.07371e-08	3.07371e-08	3.07371e-08	3.07371e-08	3.07371e-08	3.07371e-08	3.07371e-08	3.07371e-08	3.07371e-08	3.07371e-08	3.07371e-08	3.07371e-08	3.07371e-08	3.07371e-08	3.07371e-08	3.07371e-08	3.07371e-08	3.07371e-08
neg_38	43.0047	56.7538	40.9555	48.5637	61.337	54.4633	112.419	43.2526	47.3397	26.7702	54.4633	40.9555	47.3397	43.0047	26.7702	56.7538	48.5637	61.337	112.419	43.2526	3.07371e-08	3.07371e-08	3.07371e-08	2.03901	40.9296	43.6235	3.07371e-08	51.2456	32.4473	54.4356	2.03901	43.6235	3.07371e-08	3.07371e-08	3.07371e-08	54.4356	40.9296	3.07371e-08	43.6235	51.2456	32.4473	54.4356
neg_380	68.7995	87.4913	273.599	105.883	102.917	112.131	278.024	75.2475	98.4838	126.567	112.131	273.599	98.4838	68.7995	126.567	87.4913	105.883	102.917	278.024	75.2475	3.07371e-08	3.42005	1.74718	3.07371e-08	119.725	95.08	3.07371e-08	78.194	110.414	105.576	3.07371e-08	95.08	3.07371e-08	3.42005	1.74718	105.576	119.725	3.07371e-08	95.08	78.194	110.414	105.576
neg_382	133.333	61.3121	3.07371e-08	107.37	100.262	92.4386	64.3829	104.533	110.651	132.12	92.4386	3.07371e-08	110.651	133.333	132.12	61.3121	107.37	100.262	64.3829	104.533	3.07371e-08	3.07371e-08	3.07371e-08	3.07371e-08	138.46	130.061	3.07371e-08	69.6941	184.163	96.2721	3.07371e-08	130.061	3.07371e-08	3.07371e-08	3.07371e-08	96.2721	138.46	3.07371e-08	130.061	69.6941	184.163	96.2721
neg_384	3.07371e-08	3.07371e-08	3.07371e-08	3.07371e-08	3.07371e-08	3.07371e-08	3.07371e-08	3.07371e-08	3.07371e-08	3.07371e-08	3.07371e-08	3.07371e-08	3.07371e-08	3.07371e-08	3.07371e-08	3.07371e-08	3.07371e-08	3.07371e-08	3.07371e-08	3.07371e-08	3.07371e-08	3.07371e-08	3.07371e-08	3.07371e-08	3.07371e-08	3.07371e-08	3.07371e-08	3.07371e-08	3.07371e-08	3.07371e-08	3.07371e-08	3.07371e-08	3.07371e-08	3.07371e-08	3.07371e-08	3.07371e-08	3.07371e-08	3.07371e-08	3.07371e-08	3.07371e-08	3.07371e-08	3.07371e-08
neg_385	3.07371e-08	3.07371e-08	3.07371e-08	3.07371e-08	3.07371e-08	3.07371e-08	3.07371e-08	3.07371e-08	3.07371e-08	3.07371e-08	3.07371e-08	3.07371e-08	3.07371e-08	3.07371e-08	3.07371e-08	3.07371e-08	3.07371e-08	3.07371e-08	3.07371e-08	3.07371e-08	3.07371e-08	3.07371e-08	3.07371e-08	3.07371e-08	3.07371e-08	3.07371e-08	3.07371e-08	3.07371e-08	3.07371e-08	3.07371e-08	3.07371e-08	3.07371e-08	3.07371e-08	3.07371e-08	3.07371e-08	3.07371e-08	3.07371e-08	3.07371e-08	3.07371e-08	3.07371e-08	3.07371e-08	3.07371e-08
neg_388	3.07371e-08	3.07371e-08	3.07371e-08	3.07371e-08	3.07371e-08	3.07371e-08	3.07371e-08	3.07371e-08	3.07371e-08	3.07371e-08	3.07371e-08	3.07371e-08	3.07371e-08	3.07371e-08	3.07371e-08	3.07371e-08	3.07371e-08	3.07371e-08	3.07371e-08	3.07371e-08	3.07371e-08	3.07371e-08	3.07371e-08	3.07371e-08	3.07371e-08	3.07371e-08	3.07371e-08	3.07371e-08	3.07371e-08	3.07371e-08	3.07371e-08	3.07371e-08	3.07371e-08	3.07371e-08	3.07371e-08	3.07371e-08	3.07371e-08	3.07371e-08	3.07371e-08	3.07371e-08	3.07371e-08	3.07371e-08
neg_389	3.07371e-08	3.07371e-08	15.8082	3.07371e-08	3.07371e-08	3.07371e-08	3.07371e-08	3.07371e-08	3.07371e-08	3.07371e-08	3.07371e-08	15.8082	3.07371e-08	3.07371e-08	3.07371e-08	3.07371e-08	3.07371e-08	3.07371e-08	3.07371e-08	3.07371e-08	109.321	178.665	303.424	94.7918	3.07371e-08	3.07371e-08	133.338	3.07371e-08	3.07371e-08	3.07371e-08	94.7918	3.07371e-08	109.321	178.665	303.424	3.07371e-08	3.07371e-08	133.338	3.07371e-08	3.07371e-08	3.07371e-08	3.07371e-08
neg_390	3.07371e-08	3.07371e-08	3.07371e-08	3.07371e-08	3.07371e-08	3.07371e-08	3.07371e-08	3.07371e-08	3.07371e-08	3.07371e-08	3.07371e-08	3.07371e-08	3.07371e-08	3.07371e-08	3.07371e-08	3.07371e-08	3.07371e-08	3.07371e-08	3.07371e-08	3.07371e-08	341.162	102.125	273.255	302.79	3.07371e-08	3.07371e-08	165.834	3.07371e-08	3.07371e-08	3.07371e-08	302.79	3.07371e-08	341.162	102.125	273.255	3.07371e-08	3.07371e-08	165.834	3.07371e-08	3.07371e-08	3.07371e-08	3.07371e-08
neg_394	3.07371e-08	3.07371e-08	3.07371e-08	3.07371e-08	3.07371e-08	3.07371e-08	3.07371e-08	3.07371e-08	3.07371e-08	3.07371e-08	3.07371e-08	3.07371e-08	3.07371e-08	3.07371e-08	3.07371e-08	3.07371e-08	3.07371e-08	3.07371e-08	3.07371e-08	3.07371e-08	3.07371e-08	3.07371e-08	3.07371e-08	3.07371e-08	3.07371e-08	3.07371e-08	3.07371e-08	3.07371e-08	3.07371e-08	3.07371e-08	3.07371e-08	3.07371e-08	3.07371e-08	3.07371e-08	3.07371e-08	3.07371e-08	3.07371e-08	3.07371e-08	3.07371e-08	3.07371e-08	3.07371e-08	3.07371e-08
neg_395	3.07371e-08	3.07371e-08	3.07371e-08	3.07371e-08	3.07371e-08	3.07371e-08	3.07371e-08	3.07371e-08	3.07371e-08	3.07371e-08	3.07371e-08	3.07371e-08	3.07371e-08	3.07371e-08	3.07371e-08	3.07371e-08	3.07371e-08	3.07371e-08	3.07371e-08	3.07371e-08	3.07371e-08	3.07371e-08	3.07371e-08	3.07371e-08	3.07371e-08	3.07371e-08	3.07371e-08	3.07371e-08	3.07371e-08	3.07371e-08	3.07371e-08	3.07371e-08	3.07371e-08	3.07371e-08	3.07371e-08	3.07371e-08	3.07371e-08	3.07371e-08	3.07371e-08	3.07371e-08	3.07371e-08	3.07371e-08
neg_396	3.07371e-08	3.07371e-08	3.07371e-08	3.07371e-08	3.07371e-08	3.07371e-08	3.07371e-08	3.07371e-08	3.07371e-08	3.07371e-08	3.07371e-08	3.07371e-08	3.07371e-08	3.07371e-08	3.07371e-08	3.07371e-08	3.07371e-08	3.07371e-08	3.07371e-08	3.07371e-08	3.07371e-08	3.07371e-08	3.07371e-08	3.07371e-08	3.07371e-08	3.07371e-08	3.07371e-08	3.07371e-08	3.07371e-08	3.07371e-08	3.07371e-08	3.07371e-08	3.07371e-08	3.07371e-08	3.07371e-08	3.07371e-08	3.07371e-08	3.07371e-08	3.07371e-08	3.07371e-08	3.07371e-08	3.07371e-08
neg_4	3.07371e-08	3.07371e-08	3.07371e-08	3.07371e-08	3.07371e-08	3.07371e-08	3.07371e-08	3.07371e-08	3.07371e-08	3.07371e-08	3.07371e-08	3.07371e-08	3.07371e-08	3.07371e-08	3.07371e-08	3.07371e-08	3.07371e-08	3.07371e-08	3.07371e-08	3.07371e-08	3.07371e-08	3.07371e-08	3.07371e-08	3.07371e-08	3.07371e-08	3.07371e-08	3.07371e-08	3.07371e-08	3.07371e-08	3.07371e-08	3.07371e-08	3.07371e-08	3.07371e-08	3.07371e-08	3.07371e-08	3.07371e-08	3.07371e-08	3.07371e-08	3.07371e-08	3.07371e-08	3.07371e-08	3.07371e-08
neg_401	3.07371e-08	3.07371e-08	3.07371e-08	3.07371e-08	3.07371e-08	3.07371e-08	3.07371e-08	3.07371e-08	3.07371e-08	3.07371e-08	3.07371e-08	3.07371e-08	3.07371e-08	3.07371e-08	3.07371e-08	3.07371e-08	3.07371e-08	3.07371e-08	3.07371e-08	3.07371e-08	45.129	60.6896	38.2684	33.4072	3.07371e-08	3.07371e-08	52.4602	3.07371e-08	3.07371e-08	3.07371e-08	33.4072	3.07371e-08	45.129	60.6896	38.2684	3.07371e-08	3.07371e-08	52.4602	3.07371e-08	3.07371e-08	3.07371e-08	3.07371e-08
neg_402	3.07371e-08	3.07371e-08	3.07371e-08	3.07371e-08	3.07371e-08	3.07371e-08	3.07371e-08	3.07371e-08	3.07371e-08	3.07371e-08	3.07371e-08	3.07371e-08	3.07371e-08	3.07371e-08	3.07371e-08	3.07371e-08	3.07371e-08	3.07371e-08	3.07371e-08	3.07371e-08	3.07371e-08	3.07371e-08	3.07371e-08	3.07371e-08	3.07371e-08	3.07371e-08	3.07371e-08	3.07371e-08	3.07371e-08	3.07371e-08	3.07371e-08	3.07371e-08	3.07371e-08	3.07371e-08	3.07371e-08	3.07371e-08	3.07371e-08	3.07371e-08	3.07371e-08	3.07371e-08	3.07371e-08	3.07371e-08
neg_403	12.4218	17.8535	5.63564	21.6333	19.5179	22.8099	4.40867	11.8371	9.97039	43.6553	22.8099	5.63564	9.97039	12.4218	43.6553	17.8535	21.6333	19.5179	4.40867	11.8371	3.26175	38.0179	10.5693	4.60831	25.8814	11.0192	3.14886	11.4031	21.8925	21.6873	4.60831	11.0192	3.26175	38.0179	10.5693	21.6873	25.8814	3.14886	11.0192	11.4031	21.8925	21.6873
neg_404	3.07371e-08	3.07371e-08	3.07371e-08	3.07371e-08	1.33996	3.07371e-08	3.07371e-08	3.07371e-08	1.70689	3.07371e-08	3.07371e-08	3.07371e-08	1.70689	3.07371e-08	3.07371e-08	3.07371e-08	3.07371e-08	1.33996	3.07371e-08	3.07371e-08	178.936	242.026	162.006	153.334	3.07371e-08	3.07371e-08	214.357	3.07371e-08	0.536798	3.07371e-08	153.334	3.07371e-08	178.936	242.026	162.006	3.07371e-08	3.07371e-08	214.357	3.07371e-08	3.07371e-08	0.536798	3.07371e-08
neg_405	74.5563	93.4832	61.6404	120.053	119.544	123.411	482.431	45.378	70.9589	347.119	123.411	61.6404	70.9589	74.5563	347.119	93.4832	120.053	119.544	482.431	45.378	37.8928	424.805	74.6645	50.6231	190.531	72.5347	40.5104	49.4721	163.599	146.449	50.6231	72.5347	37.8928	424.805	74.6645	146.449	190.531	40.5104	72.5347	49.4721	163.599	146.449
neg_407	6.95501	9.18489	2.21396	6.15591	16.7641	9.12832	43.2341	4.15683	3.96179	29.3213	9.12832	2.21396	3.96179	6.95501	29.3213	9.18489	6.15591	16.7641	43.2341	4.15683	3.07371e-08	38.9009	9.16088	3.31387	23.7682	8.04635	3.07371e-08	1.70527	20.3291	21.878	3.31387	8.04635	3.07371e-08	38.9009	9.16088	21.878	23.7682	3.07371e-08	8.04635	1.70527	20.3291	21.878
neg_408	53.9433	35.0415	3.07371e-08	51.5195	48.5739	44.162	77.2453	40.1033	46.1142	39.2498	44.162	3.07371e-08	46.1142	53.9433	39.2498	35.0415	51.5195	48.5739	77.2453	40.1033	3.07371e-08	3.07371e-08	3.07371e-08	3.07371e-08	46.0769	53.6687	3.07371e-08	45.8949	49.9523	28.5155	3.07371e-08	53.6687	3.07371e-08	3.07371e-08	3.07371e-08	28.5155	46.0769	3.07371e-08	53.6687	45.8949	49.9523	28.5155
neg_410	4115.42	3.07371e-08	3.07371e-08	3.07371e-08	3.07371e-08	3.07371e-08	16.6378	3.07371e-08	3.07371e-08	3.07371e-08	3.07371e-08	3.07371e-08	3.07371e-08	4115.42	3.07371e-08	3.07371e-08	3.07371e-08	3.07371e-08	16.6378	3.07371e-08	3.07371e-08	3.07371e-08	3.07371e-08	3.07371e-08	3.07371e-08	3.07371e-08	3.07371e-08	3.07371e-08	3.07371e-08	3.07371e-08	3.07371e-08	3.07371e-08	3.07371e-08	3.07371e-08	3.07371e-08	3.07371e-08	3.07371e-08	3.07371e-08	3.07371e-08	3.07371e-08	3.07371e-08	3.07371e-08
neg_411	3.07371e-08	3.07371e-08	3.07371e-08	3.07371e-08	3.07371e-08	3.07371e-08	3.07371e-08	3.07371e-08	3.04012	3.07371e-08	3.07371e-08	3.07371e-08	3.04012	3.07371e-08	3.07371e-08	3.07371e-08	3.07371e-08	3.07371e-08	3.07371e-08	3.07371e-08	3.07371e-08	3.07371e-08	3.07371e-08	3.07371e-08	3.07371e-08	3.07371e-08	3.07371e-08	3.07371e-08	3.28621	3.07371e-08	3.07371e-08	3.07371e-08	3.07371e-08	3.07371e-08	3.07371e-08	3.07371e-08	3.07371e-08	3.07371e-08	3.07371e-08	3.07371e-08	3.28621	3.07371e-08
neg_412	136.22	50.4457	3.07371e-08	90.1335	77.4871	73.1483	54.2432	77.5473	79.6145	100.061	73.1483	3.07371e-08	79.6145	136.22	100.061	50.4457	90.1335	77.4871	54.2432	77.5473	3.07371e-08	3.07371e-08	3.07371e-08	3.07371e-08	102.029	92.6263	3.07371e-08	55.6667	146.025	85.5264	3.07371e-08	92.6263	3.07371e-08	3.07371e-08	3.07371e-08	85.5264	102.029	3.07371e-08	92.6263	55.6667	146.025	85.5264
neg_413	2.94177	2.59303	1.73079	6.74163	3.07371e-08	7.53741	29.7433	4.95864	5.04306	18.2585	7.53741	1.73079	5.04306	2.94177	18.2585	2.59303	6.74163	3.07371e-08	29.7433	4.95864	12.0172	32.383	1.65046	3.94879	22.762	4.35747	21.9666	3.07371e-08	16.9826	16.1673	3.94879	4.35747	12.0172	32.383	1.65046	16.1673	22.762	21.9666	4.35747	3.07371e-08	16.9826	16.1673
neg_415	40.6217	24.4446	3.07371e-08	32.9675	30.6853	30.852	8.05586	26.4053	26.1535	28.8203	30.852	3.07371e-08	26.1535	40.6217	28.8203	24.4446	32.9675	30.6853	8.05586	26.4053	3.07371e-08	3.07371e-08	3.07371e-08	3.07371e-08	31.1269	32.5966	3.07371e-08	11.8946	40.6242	16.285	3.07371e-08	32.5966	3.07371e-08	3.07371e-08	3.07371e-08	16.285	31.1269	3.07371e-08	32.5966	11.8946	40.6242	16.285
neg_416	115.992	103.448	339.83	118.992	149.796	146.845	372.281	87.1879	107.153	136.102	146.845	339.83	107.153	115.992	136.102	103.448	118.992	149.796	372.281	87.1879	4.66868	1.52358	1.07414	3.07371e-08	148.536	106.606	2.72674	93.2951	121.718	143.755	3.07371e-08	106.606	4.66868	1.52358	1.07414	143.755	148.536	2.72674	106.606	93.2951	121.718	143.755
neg_417	3.07371e-08	3.07371e-08	3.07371e-08	3.07371e-08	3.07371e-08	3.07371e-08	3.07371e-08	3.07371e-08	3.07371e-08	3.07371e-08	3.07371e-08	3.07371e-08	3.07371e-08	3.07371e-08	3.07371e-08	3.07371e-08	3.07371e-08	3.07371e-08	3.07371e-08	3.07371e-08	160.785	295.029	196.227	148.954	3.07371e-08	12.6696	105.915	3.07371e-08	3.07371e-08	8.06131	148.954	12.6696	160.785	295.029	196.227	8.06131	3.07371e-08	105.915	12.6696	3.07371e-08	3.07371e-08	8.06131
neg_418	3.07371e-08	3.07371e-08	9.53089	3.07371e-08	3.07371e-08	3.07371e-08	3.07371e-08	3.07371e-08	3.07371e-08	3.07371e-08	3.07371e-08	9.53089	3.07371e-08	3.07371e-08	3.07371e-08	3.07371e-08	3.07371e-08	3.07371e-08	3.07371e-08	3.07371e-08	127.925	192.728	344.368	101.395	3.07371e-08	3.07371e-08	162.865	3.07371e-08	3.07371e-08	3.07371e-08	101.395	3.07371e-08	127.925	192.728	344.368	3.07371e-08	3.07371e-08	162.865	3.07371e-08	3.07371e-08	3.07371e-08	3.07371e-08
neg_419	423.768	416.824	3.07371e-08	381.181	471.859	383.237	591.758	316.065	445.35	304.328	383.237	3.07371e-08	445.35	423.768	304.328	416.824	381.181	471.859	591.758	316.065	3.07371e-08	3.07371e-08	3.07371e-08	3.07371e-08	383.871	407.569	3.07371e-08	346.787	381.834	318.856	3.07371e-08	407.569	3.07371e-08	3.07371e-08	3.07371e-08	318.856	383.871	3.07371e-08	407.569	346.787	381.834	318.856
neg_423	22.3927	11.6584	19.0977	25.8246	23.3151	24.2215	51.8655	18.8064	30.7191	30.9414	24.2215	19.0977	30.7191	22.3927	30.9414	11.6584	25.8246	23.3151	51.8655	18.8064	49.688	32.255	4.41744	12.1145	55.2786	19.2917	83.9601	3.81759	51.1342	56.4617	12.1145	19.2917	49.688	32.255	4.41744	56.4617	55.2786	83.9601	19.2917	3.81759	51.1342	56.4617
neg_424	3.07371e-08	3.07371e-08	3.07371e-08	3.07371e-08	3.07371e-08	3.07371e-08	3.07371e-08	3.07371e-08	0.955828	3.07371e-08	3.07371e-08	3.07371e-08	0.955828	3.07371e-08	3.07371e-08	3.07371e-08	3.07371e-08	3.07371e-08	3.07371e-08	3.07371e-08	246.627	340.651	221.473	218.439	3.07371e-08	3.07371e-08	218.553	3.07371e-08	3.07371e-08	3.07371e-08	218.439	3.07371e-08	246.627	340.651	221.473	3.07371e-08	3.07371e-08	218.553	3.07371e-08	3.07371e-08	3.07371e-08	3.07371e-08
neg_426	0.865984	3.07371e-08	3.07371e-08	1.47268	3.07371e-08	2.25369	3.07371e-08	3.07371e-08	3.07371e-08	3.89756	2.25369	3.07371e-08	3.07371e-08	0.865984	3.89756	3.07371e-08	1.47268	3.07371e-08	3.07371e-08	3.07371e-08	13.3044	53.9782	18.2632	6.08522	1.19989	3.07371e-08	13.0855	3.07371e-08	2.20881	1.65998	6.08522	3.07371e-08	13.3044	53.9782	18.2632	1.65998	1.19989	13.0855	3.07371e-08	3.07371e-08	2.20881	1.65998
neg_427	268.996	279.523	3.07371e-08	249.298	319.174	301.391	374.154	229.425	313.309	213.269	301.391	3.07371e-08	313.309	268.996	213.269	279.523	249.298	319.174	374.154	229.425	3.07371e-08	3.07371e-08	3.07371e-08	3.07371e-08	294.749	342.187	3.07371e-08	273.862	286.653	272.215	3.07371e-08	342.187	3.07371e-08	3.07371e-08	3.07371e-08	272.215	294.749	3.07371e-08	342.187	273.862	286.653	272.215
neg_428	1088.27	1570.51	3193.54	1281.84	1824.58	1906.13	2268.69	1342.57	1519.31	834.59	1906.13	3193.54	1519.31	1088.27	834.59	1570.51	1281.84	1824.58	2268.69	1342.57	935.672	621.874	431.711	472.942	1591.65	1349.17	1065.85	1591.87	1295.49	1597.58	472.942	1349.17	935.672	621.874	431.711	1597.58	1591.65	1065.85	1349.17	1591.87	1295.49	1597.58
neg_429	85.8521	128.172	294.698	109.319	172.867	151.404	212.448	109.176	126.963	57.8929	151.404	294.698	126.963	85.8521	57.8929	128.172	109.319	172.867	212.448	109.176	99.5605	56.835	52.5334	47.9714	134.238	99.0627	166.366	134.402	106.326	125.978	47.9714	99.0627	99.5605	56.835	52.5334	125.978	134.238	166.366	99.0627	134.402	106.326	125.978
neg_430	34.5372	60.7263	136.92	44.0307	66.9405	59.1514	85.6514	43.8262	58.8214	17.8308	59.1514	136.92	58.8214	34.5372	17.8308	60.7263	44.0307	66.9405	85.6514	43.8262	52.8576	31.5833	22.8427	19.9845	48.4383	36.1929	39.9026	51.5583	40.4065	54.5868	19.9845	36.1929	52.8576	31.5833	22.8427	54.5868	48.4383	39.9026	36.1929	51.5583	40.4065	54.5868
neg_432	3.07371e-08	2.39996	3.07371e-08	4.44876	6.53104	8.6493	35.062	0.789035	2.65001	30.9428	8.6493	3.07371e-08	2.65001	3.07371e-08	30.9428	2.39996	4.44876	6.53104	35.062	0.789035	3.07371e-08	30.7068	1.18302	3.07371e-08	14.6144	2.78954	3.07371e-08	3.07371e-08	9.06956	9.4569	3.07371e-08	2.78954	3.07371e-08	30.7068	1.18302	9.4569	14.6144	3.07371e-08	2.78954	3.07371e-08	9.06956	9.4569
neg_435	150.053	103.572	3.07371e-08	59.1212	134.504	112.009	140.945	93.0516	125.408	84.515	112.009	3.07371e-08	125.408	150.053	84.515	103.572	59.1212	134.504	140.945	93.0516	3.07371e-08	3.07371e-08	3.07371e-08	3.07371e-08	116.448	123.131	3.07371e-08	107.513	134.705	97.4404	3.07371e-08	123.131	3.07371e-08	3.07371e-08	3.07371e-08	97.4404	116.448	3.07371e-08	123.131	107.513	134.705	97.4404
neg_436	32.9904	23.8175	3.07371e-08	30.2252	27.8919	27.2905	49.1566	23.911	32.4651	24.1987	27.2905	3.07371e-08	32.4651	32.9904	24.1987	23.8175	30.2252	27.8919	49.1566	23.911	3.07371e-08	3.07371e-08	3.07371e-08	3.07371e-08	21.7604	31.5051	3.07371e-08	27.0223	34.1523	22.49	3.07371e-08	31.5051	3.07371e-08	3.07371e-08	3.07371e-08	22.49	21.7604	3.07371e-08	31.5051	27.0223	34.1523	22.49
neg_437	3.07371e-08	3.07371e-08	3.07371e-08	1.03867	3.07371e-08	2.07611	17.8151	3.07371e-08	3.07371e-08	17.4952	2.07611	3.07371e-08	3.07371e-08	3.07371e-08	17.4952	3.07371e-08	1.03867	3.07371e-08	17.8151	3.07371e-08	3.07371e-08	30.8028	3.07371e-08	3.07371e-08	4.81581	0.661789	0.947082	3.07371e-08	3.78463	3.44868	3.07371e-08	0.661789	3.07371e-08	30.8028	3.07371e-08	3.44868	4.81581	0.947082	0.661789	3.07371e-08	3.78463	3.44868
neg_438	89.726	39.4484	3.07371e-08	64.1258	61.8927	69.3258	43.2029	71.0921	68.3389	74.395	69.3258	3.07371e-08	68.3389	89.726	74.395	39.4484	64.1258	61.8927	43.2029	71.0921	3.07371e-08	3.07371e-08	3.07371e-08	3.07371e-08	71.5136	195.166	3.07371e-08	50.4653	118.07	81.4173	3.07371e-08	195.166	3.07371e-08	3.07371e-08	3.07371e-08	81.4173	71.5136	3.07371e-08	195.166	50.4653	118.07	81.4173
neg_440	3.07371e-08	3.07371e-08	3.07371e-08	3.07371e-08	3.07371e-08	3.07371e-08	3.07371e-08	3.07371e-08	3.07371e-08	3.07371e-08	3.07371e-08	3.07371e-08	3.07371e-08	3.07371e-08	3.07371e-08	3.07371e-08	3.07371e-08	3.07371e-08	3.07371e-08	3.07371e-08	3.07371e-08	3.07371e-08	3.07371e-08	3.07371e-08	3.07371e-08	1471.75	3.07371e-08	3.07371e-08	3.07371e-08	192.716	3.07371e-08	1471.75	3.07371e-08	3.07371e-08	3.07371e-08	192.716	3.07371e-08	3.07371e-08	1471.75	3.07371e-08	3.07371e-08	192.716
neg_441	3.07371e-08	3.07371e-08	3.07371e-08	3.07371e-08	3.07371e-08	3.07371e-08	3.07371e-08	3.07371e-08	3.07371e-08	3.07371e-08	3.07371e-08	3.07371e-08	3.07371e-08	3.07371e-08	3.07371e-08	3.07371e-08	3.07371e-08	3.07371e-08	3.07371e-08	3.07371e-08	11.848	79.8259	6.99641	5.54482	3.07371e-08	12197.7	207.17	3.07371e-08	1.55017	1608.47	5.54482	12197.7	11.848	79.8259	6.99641	1608.47	3.07371e-08	207.17	12197.7	3.07371e-08	1.55017	1608.47
neg_443	4.19371	4.71054	4.76915	5.60698	5.2619	5.3201	22.6836	1.34141	5.11231	13.7195	5.3201	4.76915	5.11231	4.19371	13.7195	4.71054	5.60698	5.2619	22.6836	1.34141	1.34217	17.3305	2.9474	2.18439	5.13226	0.778834	0.997784	3.07371e-08	11.3217	7.57709	2.18439	0.778834	1.34217	17.3305	2.9474	7.57709	5.13226	0.997784	0.778834	3.07371e-08	11.3217	7.57709
neg_444	7.5278	10.3229	4.30904	11.3588	18.995	14.1433	63.2456	4.61369	4.9228	33.5754	14.1433	4.30904	4.9228	7.5278	33.5754	10.3229	11.3588	18.995	63.2456	4.61369	3.46237	39.5648	9.32105	6.64389	25.6463	1.13563	6.26572	2.60314	22.2359	20.041	6.64389	1.13563	3.46237	39.5648	9.32105	20.041	25.6463	6.26572	1.13563	2.60314	22.2359	20.041
neg_445	3.07371e-08	3.07371e-08	3.07371e-08	3.07371e-08	3.07371e-08	3.07371e-08	3.07371e-08	3.07371e-08	3.07371e-08	3.07371e-08	3.07371e-08	3.07371e-08	3.07371e-08	3.07371e-08	3.07371e-08	3.07371e-08	3.07371e-08	3.07371e-08	3.07371e-08	3.07371e-08	142.421	521.033	257.416	355.656	3.07371e-08	3.07371e-08	147.729	3.07371e-08	3.07371e-08	3.07371e-08	355.656	3.07371e-08	142.421	521.033	257.416	3.07371e-08	3.07371e-08	147.729	3.07371e-08	3.07371e-08	3.07371e-08	3.07371e-08
neg_447	3.07371e-08	3.07371e-08	9.91207	3.07371e-08	3.07371e-08	3.07371e-08	3.07371e-08	3.07371e-08	3.07371e-08	3.07371e-08	3.07371e-08	9.91207	3.07371e-08	3.07371e-08	3.07371e-08	3.07371e-08	3.07371e-08	3.07371e-08	3.07371e-08	3.07371e-08	74.9617	164.052	249.71	76.9111	3.07371e-08	3.07371e-08	107.086	3.07371e-08	3.07371e-08	3.07371e-08	76.9111	3.07371e-08	74.9617	164.052	249.71	3.07371e-08	3.07371e-08	107.086	3.07371e-08	3.07371e-08	3.07371e-08	3.07371e-08
neg_450	19.2943	12.2603	40.4264	73.1237	23.0783	57.4118	52.8472	32.8924	13.967	45.8534	57.4118	40.4264	13.967	19.2943	45.8534	12.2603	73.1237	23.0783	52.8472	32.8924	3.07371e-08	3.07371e-08	3.07371e-08	3.07371e-08	49.7388	14.2355	3.07371e-08	40.138	63.4162	36.8531	3.07371e-08	14.2355	3.07371e-08	3.07371e-08	3.07371e-08	36.8531	49.7388	3.07371e-08	14.2355	40.138	63.4162	36.8531
neg_451	1.78805	3.07371e-08	3.07371e-08	3.07371e-08	3.07371e-08	5.2021	3.07371e-08	3.07371e-08	3.10006	3.07371e-08	5.2021	3.07371e-08	3.10006	1.78805	3.07371e-08	3.07371e-08	3.07371e-08	3.07371e-08	3.07371e-08	3.07371e-08	3.07371e-08	3.07371e-08	3.07371e-08	3.07371e-08	3.07371e-08	3.07371e-08	3.07371e-08	3.07371e-08	3.07371e-08	0.91462	3.07371e-08	3.07371e-08	3.07371e-08	3.07371e-08	3.07371e-08	0.91462	3.07371e-08	3.07371e-08	3.07371e-08	3.07371e-08	3.07371e-08	0.91462
neg_453	249.576	233.824	298.13	228.644	52.5238	110.459	133.539	47.3125	255.532	97.6643	110.459	298.13	255.532	249.576	97.6643	233.824	228.644	52.5238	133.539	47.3125	101.685	188.966	180.223	162.479	189.284	59.8192	204.776	246.059	258.083	255.157	162.479	59.8192	101.685	188.966	180.223	255.157	189.284	204.776	59.8192	246.059	258.083	255.157
neg_454	161.525	137.601	481.402	170.727	163.922	168.754	443.192	128.502	155.769	195.105	168.754	481.402	155.769	161.525	195.105	137.601	170.727	163.922	443.192	128.502	3.7045	3.07371e-08	1.40291	3.07371e-08	158.683	142.55	2.12915	153.883	194.719	185.283	3.07371e-08	142.55	3.7045	3.07371e-08	1.40291	185.283	158.683	2.12915	142.55	153.883	194.719	185.283
neg_460	3.07371e-08	3.07371e-08	3.07371e-08	3.07371e-08	3.07371e-08	3.07371e-08	3.07371e-08	3.07371e-08	3.07371e-08	3.07371e-08	3.07371e-08	3.07371e-08	3.07371e-08	3.07371e-08	3.07371e-08	3.07371e-08	3.07371e-08	3.07371e-08	3.07371e-08	3.07371e-08	3.07371e-08	3.07371e-08	3.07371e-08	3.07371e-08	3.07371e-08	3.07371e-08	3.07371e-08	3.07371e-08	3.07371e-08	3.07371e-08	3.07371e-08	3.07371e-08	3.07371e-08	3.07371e-08	3.07371e-08	3.07371e-08	3.07371e-08	3.07371e-08	3.07371e-08	3.07371e-08	3.07371e-08	3.07371e-08
neg_461	1.18571	1.48077	3.07371e-08	5.04898	1.53234	7.92596	20.6037	3.07371e-08	5.5741	15.8501	7.92596	3.07371e-08	5.5741	1.18571	15.8501	1.48077	5.04898	1.53234	20.6037	3.07371e-08	8.0969	14.2123	3.07371e-08	3.07371e-08	11.9545	3.34553	11.2206	1.09882	11.1177	12.805	3.07371e-08	3.34553	8.0969	14.2123	3.07371e-08	12.805	11.9545	11.2206	3.34553	1.09882	11.1177	12.805
neg_462	3.07371e-08	3.07371e-08	3.07371e-08	3.07371e-08	3.07371e-08	3.07371e-08	3.07371e-08	3.07371e-08	3.07371e-08	3.07371e-08	3.07371e-08	3.07371e-08	3.07371e-08	3.07371e-08	3.07371e-08	3.07371e-08	3.07371e-08	3.07371e-08	3.07371e-08	3.07371e-08	201.495	260.118	163.119	183.425	3.07371e-08	2.77416	203.132	3.07371e-08	3.07371e-08	3.07371e-08	183.425	2.77416	201.495	260.118	163.119	3.07371e-08	3.07371e-08	203.132	2.77416	3.07371e-08	3.07371e-08	3.07371e-08
neg_463	3.07371e-08	3.07371e-08	2.27805	3.07371e-08	3.07371e-08	3.07371e-08	3.07371e-08	3.07371e-08	3.07371e-08	3.07371e-08	3.07371e-08	2.27805	3.07371e-08	3.07371e-08	3.07371e-08	3.07371e-08	3.07371e-08	3.07371e-08	3.07371e-08	3.07371e-08	144.785	234.947	158.565	136.595	3.07371e-08	3.07371e-08	157.671	3.07371e-08	3.07371e-08	3.07371e-08	136.595	3.07371e-08	144.785	234.947	158.565	3.07371e-08	3.07371e-08	157.671	3.07371e-08	3.07371e-08	3.07371e-08	3.07371e-08
neg_464	65.4468	63.83	111.787	68.9628	79.7271	65.4125	120.432	59.4902	75.4848	54.2326	65.4125	111.787	75.4848	65.4468	54.2326	63.83	68.9628	79.7271	120.432	59.4902	3.07371e-08	3.07371e-08	3.07371e-08	3.07371e-08	74.4056	77.071	3.07371e-08	44.4971	91.2762	63.1967	3.07371e-08	77.071	3.07371e-08	3.07371e-08	3.07371e-08	63.1967	74.4056	3.07371e-08	77.071	44.4971	91.2762	63.1967
neg_465	3.07371e-08	3.07371e-08	3.07371e-08	3.07371e-08	7.82217	3.07371e-08	3.07371e-08	3.07371e-08	1.757	3.07371e-08	3.07371e-08	3.07371e-08	1.757	3.07371e-08	3.07371e-08	3.07371e-08	3.07371e-08	7.82217	3.07371e-08	3.07371e-08	7.97985	5.12113	1.67735	3.07371e-08	3.07371e-08	3.07371e-08	10.1684	3.07371e-08	85.0066	3.07371e-08	3.07371e-08	3.07371e-08	7.97985	5.12113	1.67735	3.07371e-08	3.07371e-08	10.1684	3.07371e-08	3.07371e-08	85.0066	3.07371e-08
neg_466	3.07371e-08	3.07371e-08	3.07371e-08	3.07371e-08	3.07371e-08	3.07371e-08	3.07371e-08	3.07371e-08	3.07371e-08	3.07371e-08	3.07371e-08	3.07371e-08	3.07371e-08	3.07371e-08	3.07371e-08	3.07371e-08	3.07371e-08	3.07371e-08	3.07371e-08	3.07371e-08	135.887	167.271	141.397	136.996	3.07371e-08	3.07371e-08	81.5496	3.07371e-08	3.07371e-08	3.07371e-08	136.996	3.07371e-08	135.887	167.271	141.397	3.07371e-08	3.07371e-08	81.5496	3.07371e-08	3.07371e-08	3.07371e-08	3.07371e-08
neg_467	3.07371e-08	3.07371e-08	3.07371e-08	3.07371e-08	3.07371e-08	3.07371e-08	2.2514	3.07371e-08	3.07371e-08	4.04469	3.07371e-08	3.07371e-08	3.07371e-08	3.07371e-08	4.04469	3.07371e-08	3.07371e-08	3.07371e-08	2.2514	3.07371e-08	3.07371e-08	9.13429	3.07371e-08	3.07371e-08	1.86892	3.07371e-08	3.07371e-08	3.07371e-08	3.07371e-08	2.58539	3.07371e-08	3.07371e-08	3.07371e-08	9.13429	3.07371e-08	2.58539	1.86892	3.07371e-08	3.07371e-08	3.07371e-08	3.07371e-08	2.58539
neg_47	102.546	30.4004	1729.38	94.287	80.733	77.8568	3.07371e-08	85.6922	67.9988	62.4098	77.8568	1729.38	67.9988	102.546	62.4098	30.4004	94.287	80.733	3.07371e-08	85.6922	3.07371e-08	171.794	162.162	25.0228	250.153	134.904	3.07371e-08	58.4691	273.766	31.5913	25.0228	134.904	3.07371e-08	171.794	162.162	31.5913	250.153	3.07371e-08	134.904	58.4691	273.766	31.5913
neg_470	78.7087	30.2278	3.07371e-08	69.2309	69.6856	52.2838	48.5607	72.8371	57.7324	74.1027	52.2838	3.07371e-08	57.7324	78.7087	74.1027	30.2278	69.2309	69.6856	48.5607	72.8371	3.07371e-08	3.07371e-08	3.07371e-08	3.07371e-08	61.5769	62.0891	3.07371e-08	34.4437	114.968	57.9206	3.07371e-08	62.0891	3.07371e-08	3.07371e-08	3.07371e-08	57.9206	61.5769	3.07371e-08	62.0891	34.4437	114.968	57.9206
neg_471	3.07371e-08	3.07371e-08	3.07371e-08	3.07371e-08	3.07371e-08	3.07371e-08	3.07371e-08	3.07371e-08	3.07371e-08	3.07371e-08	3.07371e-08	3.07371e-08	3.07371e-08	3.07371e-08	3.07371e-08	3.07371e-08	3.07371e-08	3.07371e-08	3.07371e-08	3.07371e-08	125.177	185.947	130.151	126.702	3.07371e-08	3.07371e-08	73.2507	3.07371e-08	3.07371e-08	3.07371e-08	126.702	3.07371e-08	125.177	185.947	130.151	3.07371e-08	3.07371e-08	73.2507	3.07371e-08	3.07371e-08	3.07371e-08	3.07371e-08
neg_472	3.07371e-08	3.07371e-08	3.07371e-08	3.07371e-08	3.07371e-08	3.07371e-08	3.07371e-08	3.07371e-08	3.07371e-08	3.07371e-08	3.07371e-08	3.07371e-08	3.07371e-08	3.07371e-08	3.07371e-08	3.07371e-08	3.07371e-08	3.07371e-08	3.07371e-08	3.07371e-08	44.8187	79.1206	48.9754	49.5079	3.07371e-08	3.07371e-08	23.578	3.07371e-08	3.07371e-08	3.07371e-08	49.5079	3.07371e-08	44.8187	79.1206	48.9754	3.07371e-08	3.07371e-08	23.578	3.07371e-08	3.07371e-08	3.07371e-08	3.07371e-08
neg_473	26.7914	33.9472	27.558	51.1298	59.5236	44.196	252.525	26.817	30.6909	195.101	44.196	27.558	30.6909	26.7914	195.101	33.9472	51.1298	59.5236	252.525	26.817	12.1613	137.141	12.9087	12.3736	83.0147	21.5696	7.07435	15.9995	86.4908	71.3644	12.3736	21.5696	12.1613	137.141	12.9087	71.3644	83.0147	7.07435	21.5696	15.9995	86.4908	71.3644
neg_474	70.2021	49.2439	42.5049	72.798	61.8492	77.7722	217.069	63.7774	91.2605	127.134	77.7722	42.5049	91.2605	70.2021	127.134	49.2439	72.798	61.8492	217.069	63.7774	144.36	76.7606	21.7082	49.9284	225.457	78.6591	235.604	21.6303	196.188	204.196	49.9284	78.6591	144.36	76.7606	21.7082	204.196	225.457	235.604	78.6591	21.6303	196.188	204.196
neg_476	3.07371e-08	3.07371e-08	3.07371e-08	3.07371e-08	3.07371e-08	3.07371e-08	3.07371e-08	3.07371e-08	3.07371e-08	3.07371e-08	3.07371e-08	3.07371e-08	3.07371e-08	3.07371e-08	3.07371e-08	3.07371e-08	3.07371e-08	3.07371e-08	3.07371e-08	3.07371e-08	3.07371e-08	65.3888	3.07371e-08	3.07371e-08	3.07371e-08	3.07371e-08	3.07371e-08	3.07371e-08	3.07371e-08	3.07371e-08	3.07371e-08	3.07371e-08	3.07371e-08	65.3888	3.07371e-08	3.07371e-08	3.07371e-08	3.07371e-08	3.07371e-08	3.07371e-08	3.07371e-08	3.07371e-08
neg_479	3.07371e-08	3.07371e-08	3.07371e-08	3.07371e-08	3.07371e-08	3.07371e-08	3.07371e-08	3.07371e-08	3.07371e-08	3.07371e-08	3.07371e-08	3.07371e-08	3.07371e-08	3.07371e-08	3.07371e-08	3.07371e-08	3.07371e-08	3.07371e-08	3.07371e-08	3.07371e-08	27.1962	35.9695	73.1504	21.4062	3.07371e-08	3.07371e-08	26.0936	3.07371e-08	3.07371e-08	3.07371e-08	21.4062	3.07371e-08	27.1962	35.9695	73.1504	3.07371e-08	3.07371e-08	26.0936	3.07371e-08	3.07371e-08	3.07371e-08	3.07371e-08
neg_48	3.07371e-08	3.07371e-08	3.07371e-08	3.07371e-08	3.07371e-08	3.07371e-08	3.07371e-08	3.07371e-08	3.07371e-08	3.07371e-08	3.07371e-08	3.07371e-08	3.07371e-08	3.07371e-08	3.07371e-08	3.07371e-08	3.07371e-08	3.07371e-08	3.07371e-08	3.07371e-08	3.07371e-08	3.07371e-08	3.07371e-08	3.07371e-08	3.07371e-08	3.07371e-08	3.07371e-08	3.07371e-08	3.07371e-08	3.07371e-08	3.07371e-08	3.07371e-08	3.07371e-08	3.07371e-08	3.07371e-08	3.07371e-08	3.07371e-08	3.07371e-08	3.07371e-08	3.07371e-08	3.07371e-08	3.07371e-08
neg_480	3.07371e-08	3.07371e-08	3.07371e-08	3.07371e-08	3.07371e-08	3.07371e-08	3.07371e-08	3.07371e-08	3.07371e-08	3.07371e-08	3.07371e-08	3.07371e-08	3.07371e-08	3.07371e-08	3.07371e-08	3.07371e-08	3.07371e-08	3.07371e-08	3.07371e-08	3.07371e-08	3.07371e-08	3.07371e-08	3.07371e-08	3.07371e-08	3.07371e-08	3.07371e-08	3.07371e-08	3.07371e-08	3.07371e-08	3.07371e-08	3.07371e-08	3.07371e-08	3.07371e-08	3.07371e-08	3.07371e-08	3.07371e-08	3.07371e-08	3.07371e-08	3.07371e-08	3.07371e-08	3.07371e-08	3.07371e-08
neg_482	3.07371e-08	3.07371e-08	6.06069	3.07371e-08	3.07371e-08	3.07371e-08	3.07371e-08	3.07371e-08	3.07371e-08	3.07371e-08	3.07371e-08	6.06069	3.07371e-08	3.07371e-08	3.07371e-08	3.07371e-08	3.07371e-08	3.07371e-08	3.07371e-08	3.07371e-08	5616.78	6732.22	5855.24	5294.58	3.07371e-08	3.07371e-08	5897.49	3.07371e-08	3.07371e-08	3.07371e-08	5294.58	3.07371e-08	5616.78	6732.22	5855.24	3.07371e-08	3.07371e-08	5897.49	3.07371e-08	3.07371e-08	3.07371e-08	3.07371e-08
neg_484	180.374	161.243	536.175	200.458	181.384	171.096	487.519	137.969	179.193	222.229	171.096	536.175	179.193	180.374	222.229	161.243	200.458	181.384	487.519	137.969	3.07371e-08	3.07371e-08	3.07371e-08	3.07371e-08	206.108	173.636	3.07371e-08	142.538	221.369	191.415	3.07371e-08	173.636	3.07371e-08	3.07371e-08	3.07371e-08	191.415	206.108	3.07371e-08	173.636	142.538	221.369	191.415
neg_485	3.07371e-08	3.07371e-08	3.07371e-08	3.07371e-08	3.07371e-08	3.07371e-08	3.07371e-08	3.07371e-08	3.07371e-08	3.07371e-08	3.07371e-08	3.07371e-08	3.07371e-08	3.07371e-08	3.07371e-08	3.07371e-08	3.07371e-08	3.07371e-08	3.07371e-08	3.07371e-08	3.07371e-08	69.3204	3.07371e-08	3.07371e-08	3.07371e-08	3.07371e-08	3.07371e-08	3.07371e-08	3.07371e-08	3.07371e-08	3.07371e-08	3.07371e-08	3.07371e-08	69.3204	3.07371e-08	3.07371e-08	3.07371e-08	3.07371e-08	3.07371e-08	3.07371e-08	3.07371e-08	3.07371e-08
neg_486	6.99735	9.85099	11.8867	13.17	13.8433	14.494	15.2441	8.78562	11.0304	42.4813	14.494	11.8867	11.0304	6.99735	42.4813	9.85099	13.17	13.8433	15.2441	8.78562	0.769506	30.6939	5.38161	1.64341	22.0683	9.78315	3.07371e-08	2.08782	24.8971	13.9799	1.64341	9.78315	0.769506	30.6939	5.38161	13.9799	22.0683	3.07371e-08	9.78315	2.08782	24.8971	13.9799
neg_487	3.07371e-08	3.07371e-08	3.07371e-08	3.07371e-08	3.07371e-08	3.07371e-08	3.07371e-08	3.07371e-08	3.30867	3.07371e-08	3.07371e-08	3.07371e-08	3.30867	3.07371e-08	3.07371e-08	3.07371e-08	3.07371e-08	3.07371e-08	3.07371e-08	3.07371e-08	102.167	136.27	96.3227	91.6434	3.07371e-08	3.07371e-08	104.369	3.07371e-08	3.07371e-08	3.07371e-08	91.6434	3.07371e-08	102.167	136.27	96.3227	3.07371e-08	3.07371e-08	104.369	3.07371e-08	3.07371e-08	3.07371e-08	3.07371e-08
neg_488	3.07371e-08	3.07371e-08	3.07371e-08	8.9562	3.07371e-08	0.841131	32.7896	3.07371e-08	2.9873	24.8049	0.841131	3.07371e-08	2.9873	3.07371e-08	24.8049	3.07371e-08	8.9562	3.07371e-08	32.7896	3.07371e-08	3.07371e-08	28.2697	3.07371e-08	3.07371e-08	4.26261	1.22553	3.07371e-08	2.14402	5.9267	4.82839	3.07371e-08	1.22553	3.07371e-08	28.2697	3.07371e-08	4.82839	4.26261	3.07371e-08	1.22553	2.14402	5.9267	4.82839
neg_489	20.9362	12.4379	29.0404	50.2354	98.1861	43.0556	3.07371e-08	28.1696	35.3214	42.7676	43.0556	29.0404	35.3214	20.9362	42.7676	12.4379	50.2354	98.1861	3.07371e-08	28.1696	3.07371e-08	3.07371e-08	3.07371e-08	4.82599	23.2909	25.5978	7.84525	42.4387	50.3621	28.7568	4.82599	25.5978	3.07371e-08	3.07371e-08	3.07371e-08	28.7568	23.2909	7.84525	25.5978	42.4387	50.3621	28.7568
neg_490	3.07371e-08	3.07371e-08	3.07371e-08	3.07371e-08	3.07371e-08	3.07371e-08	3.07371e-08	3.07371e-08	3.07371e-08	3.07371e-08	3.07371e-08	3.07371e-08	3.07371e-08	3.07371e-08	3.07371e-08	3.07371e-08	3.07371e-08	3.07371e-08	3.07371e-08	3.07371e-08	32.7814	48.9034	32.3627	26.4956	3.07371e-08	3.07371e-08	33.0184	3.07371e-08	3.07371e-08	3.07371e-08	26.4956	3.07371e-08	32.7814	48.9034	32.3627	3.07371e-08	3.07371e-08	33.0184	3.07371e-08	3.07371e-08	3.07371e-08	3.07371e-08
neg_491	3.07371e-08	3.07371e-08	3.07371e-08	3.07371e-08	3.07371e-08	3.07371e-08	3.07371e-08	3.07371e-08	3.07371e-08	3.07371e-08	3.07371e-08	3.07371e-08	3.07371e-08	3.07371e-08	3.07371e-08	3.07371e-08	3.07371e-08	3.07371e-08	3.07371e-08	3.07371e-08	3.07371e-08	99.8155	3.07371e-08	3.07371e-08	3.07371e-08	3.07371e-08	4.09927	3.07371e-08	3.07371e-08	3.07371e-08	3.07371e-08	3.07371e-08	3.07371e-08	99.8155	3.07371e-08	3.07371e-08	3.07371e-08	4.09927	3.07371e-08	3.07371e-08	3.07371e-08	3.07371e-08
neg_492	76.8721	31.8827	3.07371e-08	64.0957	52.7761	40.394	31.911	60.0648	66.521	73.4455	40.394	3.07371e-08	66.521	76.8721	73.4455	31.8827	64.0957	52.7761	31.911	60.0648	3.07371e-08	3.07371e-08	3.07371e-08	3.07371e-08	66.4426	79.7842	3.07371e-08	30.8716	115.62	55.3279	3.07371e-08	79.7842	3.07371e-08	3.07371e-08	3.07371e-08	55.3279	66.4426	3.07371e-08	79.7842	30.8716	115.62	55.3279
neg_494	26.5935	20.0313	110.568	21.7669	35.8346	20.8485	38.2069	21.8609	35.08	20.4273	20.8485	110.568	35.08	26.5935	20.4273	20.0313	21.7669	35.8346	38.2069	21.8609	3.07371e-08	3.07371e-08	3.07371e-08	3.07371e-08	21.2534	32.8066	3.07371e-08	15.3333	41.8114	18.7789	3.07371e-08	32.8066	3.07371e-08	3.07371e-08	3.07371e-08	18.7789	21.2534	3.07371e-08	32.8066	15.3333	41.8114	18.7789
neg_495	3.94819	5.82148	3.07371e-08	9.12754	14.6942	8.64946	53.3445	1.91613	3.8745	48.8981	8.64946	3.07371e-08	3.8745	3.94819	48.8981	5.82148	9.12754	14.6942	53.3445	1.91613	3.07371e-08	40.8924	3.09628	3.07371e-08	21.921	5.34245	3.07371e-08	1.01155	24.8899	20.5526	3.07371e-08	5.34245	3.07371e-08	40.8924	3.09628	20.5526	21.921	3.07371e-08	5.34245	1.01155	24.8899	20.5526
neg_496	3.07371e-08	3.07371e-08	3.07371e-08	3.07371e-08	3.07371e-08	3.07371e-08	3.07371e-08	3.07371e-08	3.07371e-08	3.07371e-08	3.07371e-08	3.07371e-08	3.07371e-08	3.07371e-08	3.07371e-08	3.07371e-08	3.07371e-08	3.07371e-08	3.07371e-08	3.07371e-08	63.48	114.764	70.9854	60.4495	3.07371e-08	3.07371e-08	71.5482	3.07371e-08	3.07371e-08	3.07371e-08	60.4495	3.07371e-08	63.48	114.764	70.9854	3.07371e-08	3.07371e-08	71.5482	3.07371e-08	3.07371e-08	3.07371e-08	3.07371e-08
neg_498	3.07371e-08	1.67252	3.07371e-08	1.07153	3.07371e-08	6.32414	2.99401	3.07371e-08	1.971	9.59022	6.32414	3.07371e-08	1.971	3.07371e-08	9.59022	1.67252	1.07153	3.07371e-08	2.99401	3.07371e-08	10.9326	47.2064	4.28993	3.07371e-08	4.28928	3.07371e-08	9.60021	3.07371e-08	2.45052	3.07371e-08	3.07371e-08	3.07371e-08	10.9326	47.2064	4.28993	3.07371e-08	4.28928	9.60021	3.07371e-08	3.07371e-08	2.45052	3.07371e-08
neg_5	2.39664	0.911182	10.1084	1.93556	8.77668	1.15028	2.03097	0.509241	1.16865	0.316563	1.15028	10.1084	1.16865	2.39664	0.316563	0.911182	1.93556	8.77668	2.03097	0.509241	3.07371e-08	3.07371e-08	3.07371e-08	3.07371e-08	0.271904	2.68687	3.07371e-08	0.38439	2.59895	2.59544	3.07371e-08	2.68687	3.07371e-08	3.07371e-08	3.07371e-08	2.59544	0.271904	3.07371e-08	2.68687	0.38439	2.59895	2.59544
neg_50	47.3804	4.90364	1065.66	69.6406	39.8398	20.9363	3.07371e-08	102.844	18.265	68.9726	20.9363	1065.66	18.265	47.3804	68.9726	4.90364	69.6406	39.8398	3.07371e-08	102.844	3.07371e-08	3.07371e-08	3.07371e-08	3.07371e-08	222.16	83.9661	3.07371e-08	36.3203	216.574	3.07371e-08	3.07371e-08	83.9661	3.07371e-08	3.07371e-08	3.07371e-08	3.07371e-08	222.16	3.07371e-08	83.9661	36.3203	216.574	3.07371e-08
neg_500	38.0313	9.88704	3.07371e-08	23.6195	25.8049	12.0723	3.07371e-08	26.463	34.5535	32.5639	12.0723	3.07371e-08	34.5535	38.0313	32.5639	9.88704	23.6195	25.8049	3.07371e-08	26.463	3.07371e-08	3.07371e-08	3.07371e-08	3.07371e-08	17.5703	30.0887	3.07371e-08	20.4193	39.5231	14.9444	3.07371e-08	30.0887	3.07371e-08	3.07371e-08	3.07371e-08	14.9444	17.5703	3.07371e-08	30.0887	20.4193	39.5231	14.9444
neg_503	3.07371e-08	3.07371e-08	3.07371e-08	3.07371e-08	3.07371e-08	3.07371e-08	3.07371e-08	3.07371e-08	3.07371e-08	3.07371e-08	3.07371e-08	3.07371e-08	3.07371e-08	3.07371e-08	3.07371e-08	3.07371e-08	3.07371e-08	3.07371e-08	3.07371e-08	3.07371e-08	50.3102	148.247	75.3418	36.3314	3.07371e-08	3.07371e-08	86.8796	3.07371e-08	3.07371e-08	3.07371e-08	36.3314	3.07371e-08	50.3102	148.247	75.3418	3.07371e-08	3.07371e-08	86.8796	3.07371e-08	3.07371e-08	3.07371e-08	3.07371e-08
neg_505	3.07371e-08	3.07371e-08	3.07371e-08	3.07371e-08	3.07371e-08	3.07371e-08	3.07371e-08	3.07371e-08	3.07371e-08	3.07371e-08	3.07371e-08	3.07371e-08	3.07371e-08	3.07371e-08	3.07371e-08	3.07371e-08	3.07371e-08	3.07371e-08	3.07371e-08	3.07371e-08	70.992	93.6699	178.916	40.4532	3.07371e-08	3.07371e-08	50.1129	3.07371e-08	3.07371e-08	3.07371e-08	40.4532	3.07371e-08	70.992	93.6699	178.916	3.07371e-08	3.07371e-08	50.1129	3.07371e-08	3.07371e-08	3.07371e-08	3.07371e-08
neg_507	3.07371e-08	3.07371e-08	3.07371e-08	3.07371e-08	3.07371e-08	3.07371e-08	3.07371e-08	3.07371e-08	3.07371e-08	3.07371e-08	3.07371e-08	3.07371e-08	3.07371e-08	3.07371e-08	3.07371e-08	3.07371e-08	3.07371e-08	3.07371e-08	3.07371e-08	3.07371e-08	54.3278	94.0893	48.8081	50.9614	3.07371e-08	3.07371e-08	66.896	3.07371e-08	3.07371e-08	3.07371e-08	50.9614	3.07371e-08	54.3278	94.0893	48.8081	3.07371e-08	3.07371e-08	66.896	3.07371e-08	3.07371e-08	3.07371e-08	3.07371e-08
neg_509	3.07371e-08	3.07371e-08	3.07371e-08	3.07371e-08	3.07371e-08	3.07371e-08	3.07371e-08	3.07371e-08	3.07371e-08	3.07371e-08	3.07371e-08	3.07371e-08	3.07371e-08	3.07371e-08	3.07371e-08	3.07371e-08	3.07371e-08	3.07371e-08	3.07371e-08	3.07371e-08	77.8244	108.665	81.7657	65.6247	3.07371e-08	3.07371e-08	81.0989	3.07371e-08	3.07371e-08	3.07371e-08	65.6247	3.07371e-08	77.8244	108.665	81.7657	3.07371e-08	3.07371e-08	81.0989	3.07371e-08	3.07371e-08	3.07371e-08	3.07371e-08
neg_510	3.07371e-08	3.07371e-08	3.07371e-08	3.07371e-08	3.07371e-08	3.07371e-08	3.07371e-08	3.07371e-08	3.07371e-08	3.07371e-08	3.07371e-08	3.07371e-08	3.07371e-08	3.07371e-08	3.07371e-08	3.07371e-08	3.07371e-08	3.07371e-08	3.07371e-08	3.07371e-08	58.8021	83.5024	66.4373	55.3845	3.07371e-08	3.07371e-08	67.699	3.07371e-08	3.07371e-08	3.07371e-08	55.3845	3.07371e-08	58.8021	83.5024	66.4373	3.07371e-08	3.07371e-08	67.699	3.07371e-08	3.07371e-08	3.07371e-08	3.07371e-08
neg_513	3.07371e-08	3.07371e-08	3.07371e-08	3.07371e-08	3.07371e-08	3.07371e-08	3.07371e-08	3.07371e-08	3.07371e-08	3.07371e-08	3.07371e-08	3.07371e-08	3.07371e-08	3.07371e-08	3.07371e-08	3.07371e-08	3.07371e-08	3.07371e-08	3.07371e-08	3.07371e-08	101.357	144.275	86.6557	98.1151	3.07371e-08	3.07371e-08	116.834	3.07371e-08	3.07371e-08	3.07371e-08	98.1151	3.07371e-08	101.357	144.275	86.6557	3.07371e-08	3.07371e-08	116.834	3.07371e-08	3.07371e-08	3.07371e-08	3.07371e-08
neg_515	3.07371e-08	3.07371e-08	3.07371e-08	3.07371e-08	3.07371e-08	3.07371e-08	3.07371e-08	3.07371e-08	0.96664	5.55832	3.07371e-08	3.07371e-08	0.96664	3.07371e-08	5.55832	3.07371e-08	3.07371e-08	3.07371e-08	3.07371e-08	3.07371e-08	4.72238	69.0113	3.07371e-08	1.225	6.96842	1.97641	5.97794	3.07371e-08	8.97308	6.83723	1.225	1.97641	4.72238	69.0113	3.07371e-08	6.83723	6.96842	5.97794	1.97641	3.07371e-08	8.97308	6.83723
neg_516	3.82051	3.07371e-08	3.07371e-08	3.07371e-08	3.07371e-08	3.07371e-08	3.07371e-08	3.07371e-08	3.07371e-08	3.07371e-08	3.07371e-08	3.07371e-08	3.07371e-08	3.82051	3.07371e-08	3.07371e-08	3.07371e-08	3.07371e-08	3.07371e-08	3.07371e-08	3.07371e-08	3.07371e-08	3.07371e-08	3.07371e-08	3.07371e-08	3.07371e-08	3.07371e-08	3.07371e-08	10.905	3.07371e-08	3.07371e-08	3.07371e-08	3.07371e-08	3.07371e-08	3.07371e-08	3.07371e-08	3.07371e-08	3.07371e-08	3.07371e-08	3.07371e-08	10.905	3.07371e-08
neg_517	41.6581	38.5448	3.07371e-08	31.4213	36.0323	33.214	40.3356	32.9429	49.7789	31.6609	33.214	3.07371e-08	49.7789	41.6581	31.6609	38.5448	31.4213	36.0323	40.3356	32.9429	3.07371e-08	3.07371e-08	3.07371e-08	3.07371e-08	40.3717	41.0347	3.07371e-08	17.9432	37.9902	25.3457	3.07371e-08	41.0347	3.07371e-08	3.07371e-08	3.07371e-08	25.3457	40.3717	3.07371e-08	41.0347	17.9432	37.9902	25.3457
neg_519	4227.55	5117.96	8714.18	4498.17	6334.03	6473.45	8666.76	4798.75	5916.44	4126.97	6473.45	8714.18	5916.44	4227.55	4126.97	5117.96	4498.17	6334.03	8666.76	4798.75	4838.39	3040.49	1630.1	2283.62	7281.79	5617.78	4948.83	4522.73	6211.69	6584.8	2283.62	5617.78	4838.39	3040.49	1630.1	6584.8	7281.79	4948.83	5617.78	4522.73	6211.69	6584.8
neg_520	2408.52	3051.85	4479.42	2816.25	3855.61	3408.54	5859.47	2748.07	3461.15	2159.29	3408.54	4479.42	3461.15	2408.52	2159.29	3051.85	2816.25	3855.61	5859.47	2748.07	2701.65	1319.07	1278.04	1630.88	3734.05	2983.28	2254.86	2985.6	3249.77	3574.67	1630.88	2983.28	2701.65	1319.07	1278.04	3574.67	3734.05	2254.86	2983.28	2985.6	3249.77	3574.67
neg_521	475.359	674.51	863.057	561.978	767.75	643.361	1026.67	536.391	709.546	411.492	643.361	863.057	709.546	475.359	411.492	674.51	561.978	767.75	1026.67	536.391	435.092	197.473	218.851	280.817	681.583	549.532	332.917	632.988	575.732	681.065	280.817	549.532	435.092	197.473	218.851	681.065	681.583	332.917	549.532	632.988	575.732	681.065
neg_522	12.3919	20.2041	19.8657	11.0995	22.5448	21.9563	37.0776	11.4855	22.4848	5.33406	21.9563	19.8657	22.4848	12.3919	5.33406	20.2041	11.0995	22.5448	37.0776	11.4855	20.9228	4.30001	3.2977	3.93711	27.5613	19.2541	6.38745	7.16061	21.8291	26.5855	3.93711	19.2541	20.9228	4.30001	3.2977	26.5855	27.5613	6.38745	19.2541	7.16061	21.8291	26.5855
neg_523	3.07371e-08	3.07371e-08	3.07371e-08	3.07371e-08	3.07371e-08	3.07371e-08	3.07371e-08	3.07371e-08	3.07371e-08	3.07371e-08	3.07371e-08	3.07371e-08	3.07371e-08	3.07371e-08	3.07371e-08	3.07371e-08	3.07371e-08	3.07371e-08	3.07371e-08	3.07371e-08	138.187	141.474	80.2768	83.1493	3.07371e-08	3.07371e-08	209.004	3.07371e-08	3.07371e-08	3.07371e-08	83.1493	3.07371e-08	138.187	141.474	80.2768	3.07371e-08	3.07371e-08	209.004	3.07371e-08	3.07371e-08	3.07371e-08	3.07371e-08
neg_524	3.07371e-08	3.07371e-08	3.07371e-08	3.07371e-08	3.07371e-08	3.07371e-08	3.07371e-08	3.07371e-08	3.07371e-08	3.07371e-08	3.07371e-08	3.07371e-08	3.07371e-08	3.07371e-08	3.07371e-08	3.07371e-08	3.07371e-08	3.07371e-08	3.07371e-08	3.07371e-08	267.894	297.31	184.911	181.787	3.07371e-08	3.07371e-08	381.58	3.07371e-08	3.07371e-08	3.07371e-08	181.787	3.07371e-08	267.894	297.31	184.911	3.07371e-08	3.07371e-08	381.58	3.07371e-08	3.07371e-08	3.07371e-08	3.07371e-08
neg_525	51.038	14.402	3.07371e-08	38.9994	30.6218	28.7518	12.1172	41.3154	31.7367	31.2364	28.7518	3.07371e-08	31.7367	51.038	31.2364	14.402	38.9994	30.6218	12.1172	41.3154	3.07371e-08	3.07371e-08	3.07371e-08	3.07371e-08	40.4691	34.7798	3.07371e-08	15.1611	43.0283	24.5589	3.07371e-08	34.7798	3.07371e-08	3.07371e-08	3.07371e-08	24.5589	40.4691	3.07371e-08	34.7798	15.1611	43.0283	24.5589
neg_528	227.103	166.76	3.07371e-08	153.064	212.007	166.579	186.395	159.771	233.634	105.882	166.579	3.07371e-08	233.634	227.103	105.882	166.76	153.064	212.007	186.395	159.771	3.07371e-08	3.07371e-08	3.07371e-08	3.07371e-08	185.476	206.558	3.07371e-08	133.476	187.477	121.442	3.07371e-08	206.558	3.07371e-08	3.07371e-08	3.07371e-08	121.442	185.476	3.07371e-08	206.558	133.476	187.477	121.442
neg_529	211.902	190.387	498.589	219.16	253.171	225.525	484.101	199.413	272.348	210.765	225.525	498.589	272.348	211.902	210.765	190.387	219.16	253.171	484.101	199.413	56.0432	24.0217	25.1981	30.7378	248.71	229.818	48.8121	206.028	246.646	246.838	30.7378	229.818	56.0432	24.0217	25.1981	246.838	248.71	48.8121	229.818	206.028	246.646	246.838
neg_530	33.8163	18.0978	3.07371e-08	24.8416	42.1537	28.9433	24.0019	18.0797	36.7149	9.40429	28.9433	3.07371e-08	36.7149	33.8163	9.40429	18.0978	24.8416	42.1537	24.0019	18.0797	3.07371e-08	3.07371e-08	3.07371e-08	3.07371e-08	29.7662	32.4862	3.07371e-08	20.5068	28.1637	17.7413	3.07371e-08	32.4862	3.07371e-08	3.07371e-08	3.07371e-08	17.7413	29.7662	3.07371e-08	32.4862	20.5068	28.1637	17.7413
neg_531	3.07371e-08	3.07371e-08	3.07371e-08	3.07371e-08	3.07371e-08	3.07371e-08	3.07371e-08	3.07371e-08	3.07371e-08	3.07371e-08	3.07371e-08	3.07371e-08	3.07371e-08	3.07371e-08	3.07371e-08	3.07371e-08	3.07371e-08	3.07371e-08	3.07371e-08	3.07371e-08	211.064	342.713	234.901	194.717	3.07371e-08	3.07371e-08	273.67	3.07371e-08	3.07371e-08	3.07371e-08	194.717	3.07371e-08	211.064	342.713	234.901	3.07371e-08	3.07371e-08	273.67	3.07371e-08	3.07371e-08	3.07371e-08	3.07371e-08
neg_532	3.07371e-08	3.07371e-08	3.07371e-08	3.07371e-08	3.07371e-08	3.07371e-08	3.07371e-08	3.07371e-08	3.07371e-08	3.07371e-08	3.07371e-08	3.07371e-08	3.07371e-08	3.07371e-08	3.07371e-08	3.07371e-08	3.07371e-08	3.07371e-08	3.07371e-08	3.07371e-08	406.117	510.875	407.726	369.783	3.07371e-08	3.07371e-08	492.552	3.07371e-08	3.07371e-08	3.07371e-08	369.783	3.07371e-08	406.117	510.875	407.726	3.07371e-08	3.07371e-08	492.552	3.07371e-08	3.07371e-08	3.07371e-08	3.07371e-08
neg_533	77.8918	45.1673	38.8436	67.912	61.7478	80.8482	186.358	63.4589	98.9072	124.494	80.8482	38.8436	98.9072	77.8918	124.494	45.1673	67.912	61.7478	186.358	63.4589	164.209	105.155	31.1149	87.1554	221.767	72.524	344.983	17.3298	155.189	166.872	87.1554	72.524	164.209	105.155	31.1149	166.872	221.767	344.983	72.524	17.3298	155.189	166.872
neg_534	3.07371e-08	3.07371e-08	3.07371e-08	3.07371e-08	3.07371e-08	3.07371e-08	3.07371e-08	3.07371e-08	3.07371e-08	3.07371e-08	3.07371e-08	3.07371e-08	3.07371e-08	3.07371e-08	3.07371e-08	3.07371e-08	3.07371e-08	3.07371e-08	3.07371e-08	3.07371e-08	258.371	307.926	162.159	189.446	3.07371e-08	3.07371e-08	364.22	3.07371e-08	3.07371e-08	3.07371e-08	189.446	3.07371e-08	258.371	307.926	162.159	3.07371e-08	3.07371e-08	364.22	3.07371e-08	3.07371e-08	3.07371e-08	3.07371e-08
neg_535	9.57556	2.90646	3.07371e-08	10.484	2.51346	27.0466	5.72431	4.76292	16.5508	9.7796	27.0466	3.07371e-08	16.5508	9.57556	9.7796	2.90646	10.484	2.51346	5.72431	4.76292	20.126	46.5633	21.3195	13.6961	8.72333	1.41663	17.4509	3.07371e-08	2.94785	9.57396	13.6961	1.41663	20.126	46.5633	21.3195	9.57396	8.72333	17.4509	1.41663	3.07371e-08	2.94785	9.57396
neg_536	3.07371e-08	3.07371e-08	3.07371e-08	3.07371e-08	3.07371e-08	3.07371e-08	3.07371e-08	3.07371e-08	3.07371e-08	3.07371e-08	3.07371e-08	3.07371e-08	3.07371e-08	3.07371e-08	3.07371e-08	3.07371e-08	3.07371e-08	3.07371e-08	3.07371e-08	3.07371e-08	48.8063	84.1908	52.5141	47.0073	3.07371e-08	3.07371e-08	57.4406	3.07371e-08	3.07371e-08	3.07371e-08	47.0073	3.07371e-08	48.8063	84.1908	52.5141	3.07371e-08	3.07371e-08	57.4406	3.07371e-08	3.07371e-08	3.07371e-08	3.07371e-08
neg_538	4.76815	3.8182	2.69515	12.615	10.4562	12.9285	93.788	5.34278	9.67934	83.8845	12.9285	2.69515	9.67934	4.76815	83.8845	3.8182	12.615	10.4562	93.788	5.34278	3.70035	81.5446	3.07371e-08	1.81809	26.5536	4.67529	3.07371e-08	3.07371e-08	24.7459	16.9497	1.81809	4.67529	3.70035	81.5446	3.07371e-08	16.9497	26.5536	3.07371e-08	4.67529	3.07371e-08	24.7459	16.9497
neg_539	27.7062	3.07371e-08	393.59	13.0092	35.423	12.1801	98.4033	9.34741	19.9257	28.4621	12.1801	393.59	19.9257	27.7062	28.4621	3.07371e-08	13.0092	35.423	98.4033	9.34741	3.07371e-08	3.07371e-08	3.07371e-08	3.07371e-08	48.8418	22.9259	3.07371e-08	5.98136	23.4911	5.61292	3.07371e-08	22.9259	3.07371e-08	3.07371e-08	3.07371e-08	5.61292	48.8418	3.07371e-08	22.9259	5.98136	23.4911	5.61292
neg_54	47.3601	36.84	3.07371e-08	36.0842	54.5868	32.8305	50.0323	32.4152	48.9026	24.2142	32.8305	3.07371e-08	48.9026	47.3601	24.2142	36.84	36.0842	54.5868	50.0323	32.4152	3.07371e-08	3.07371e-08	3.07371e-08	3.07371e-08	42.8869	43.2838	3.07371e-08	40.9394	41.144	22.1218	3.07371e-08	43.2838	3.07371e-08	3.07371e-08	3.07371e-08	22.1218	42.8869	3.07371e-08	43.2838	40.9394	41.144	22.1218
neg_540	1199.59	3.07371e-08	3.07371e-08	3.07371e-08	3.07371e-08	3.07371e-08	10508.2	3.07371e-08	3.07371e-08	10.221	3.07371e-08	3.07371e-08	3.07371e-08	1199.59	10.221	3.07371e-08	3.07371e-08	3.07371e-08	10508.2	3.07371e-08	3.07371e-08	3.07371e-08	3.07371e-08	3.07371e-08	3.07371e-08	3.07371e-08	3.07371e-08	3.07371e-08	3.07371e-08	3.07371e-08	3.07371e-08	3.07371e-08	3.07371e-08	3.07371e-08	3.07371e-08	3.07371e-08	3.07371e-08	3.07371e-08	3.07371e-08	3.07371e-08	3.07371e-08	3.07371e-08
neg_541	3.07371e-08	3.07371e-08	2.80125	3.07371e-08	3.07371e-08	3.07371e-08	3.07371e-08	3.07371e-08	0.958	3.07371e-08	3.07371e-08	2.80125	0.958	3.07371e-08	3.07371e-08	3.07371e-08	3.07371e-08	3.07371e-08	3.07371e-08	3.07371e-08	99.443	150.479	89.5334	83.941	3.07371e-08	3.07371e-08	120.442	3.07371e-08	3.07371e-08	3.07371e-08	83.941	3.07371e-08	99.443	150.479	89.5334	3.07371e-08	3.07371e-08	120.442	3.07371e-08	3.07371e-08	3.07371e-08	3.07371e-08
neg_543	3.07371e-08	3.07371e-08	3.07371e-08	3.07371e-08	3.07371e-08	3.07371e-08	3.07371e-08	3.07371e-08	3.07371e-08	3.07371e-08	3.07371e-08	3.07371e-08	3.07371e-08	3.07371e-08	3.07371e-08	3.07371e-08	3.07371e-08	3.07371e-08	3.07371e-08	3.07371e-08	45.3044	62.12	14.239	21.965	3.07371e-08	3.07371e-08	78.3158	3.07371e-08	3.07371e-08	3.07371e-08	21.965	3.07371e-08	45.3044	62.12	14.239	3.07371e-08	3.07371e-08	78.3158	3.07371e-08	3.07371e-08	3.07371e-08	3.07371e-08
neg_546	3.07371e-08	3.07371e-08	3.07371e-08	3.07371e-08	3.07371e-08	3.07371e-08	3.07371e-08	3.07371e-08	3.07371e-08	3.07371e-08	3.07371e-08	3.07371e-08	3.07371e-08	3.07371e-08	3.07371e-08	3.07371e-08	3.07371e-08	3.07371e-08	3.07371e-08	3.07371e-08	67.0964	108.158	69.3518	63.9646	3.07371e-08	3.07371e-08	100.513	3.07371e-08	3.07371e-08	3.07371e-08	63.9646	3.07371e-08	67.0964	108.158	69.3518	3.07371e-08	3.07371e-08	100.513	3.07371e-08	3.07371e-08	3.07371e-08	3.07371e-08
neg_547	10.4929	3.07371e-08	465.748	3.07371e-08	4.19188	3.07371e-08	3.07371e-08	3.07371e-08	3.07371e-08	8.00195	3.07371e-08	465.748	3.07371e-08	10.4929	8.00195	3.07371e-08	3.07371e-08	4.19188	3.07371e-08	3.07371e-08	3.07371e-08	3.07371e-08	3.07371e-08	3.07371e-08	13.426	3.07371e-08	3.07371e-08	3.07371e-08	5.58951	3.07371e-08	3.07371e-08	3.07371e-08	3.07371e-08	3.07371e-08	3.07371e-08	3.07371e-08	13.426	3.07371e-08	3.07371e-08	3.07371e-08	5.58951	3.07371e-08
neg_548	3.07371e-08	3.07371e-08	3.07371e-08	3.07371e-08	3.07371e-08	3.07371e-08	1.33706	3.07371e-08	3.07371e-08	0.96836	3.07371e-08	3.07371e-08	3.07371e-08	3.07371e-08	0.96836	3.07371e-08	3.07371e-08	3.07371e-08	1.33706	3.07371e-08	2.83761	17.3095	2.30006	1.07547	1.23821	3.07371e-08	3.07371e-08	3.07371e-08	2.22397	3.07371e-08	1.07547	3.07371e-08	2.83761	17.3095	2.30006	3.07371e-08	1.23821	3.07371e-08	3.07371e-08	3.07371e-08	2.22397	3.07371e-08
neg_55	16.5963	48.5926	28.4044	23.1317	39.3073	30.0871	329.062	28.0142	32.6126	11.1406	30.0871	28.4044	32.6126	16.5963	11.1406	48.5926	23.1317	39.3073	329.062	28.0142	3.07371e-08	43.9426	34.882	53.3493	8.47744	16.9018	3.07371e-08	24.5467	6.34069	42.5742	53.3493	16.9018	3.07371e-08	43.9426	34.882	42.5742	8.47744	3.07371e-08	16.9018	24.5467	6.34069	42.5742
neg_550	7.90801	15.1471	10.441	40.2248	12.6471	25.7314	3.55292	23.3856	19.0312	23.5627	25.7314	10.441	19.0312	7.90801	23.5627	15.1471	40.2248	12.6471	3.55292	23.3856	3.07371e-08	3.07371e-08	3.07371e-08	3.07371e-08	19.4841	16.9664	3.07371e-08	33.0504	24.9569	14.9927	3.07371e-08	16.9664	3.07371e-08	3.07371e-08	3.07371e-08	14.9927	19.4841	3.07371e-08	16.9664	33.0504	24.9569	14.9927
neg_553	47.4138	14.1028	3.07371e-08	23.226	27.391	25.0006	18.081	37.687	30.7008	31.9855	25.0006	3.07371e-08	30.7008	47.4138	31.9855	14.1028	23.226	27.391	18.081	37.687	3.07371e-08	3.07371e-08	3.07371e-08	3.07371e-08	34.8016	36.7017	3.07371e-08	18.2786	56.5341	25.0624	3.07371e-08	36.7017	3.07371e-08	3.07371e-08	3.07371e-08	25.0624	34.8016	3.07371e-08	36.7017	18.2786	56.5341	25.0624
neg_554	1.74275	3.96416	3.07371e-08	2.22042	7.31659	3.85361	10.124	3.07371e-08	1.77958	12.7756	3.85361	3.07371e-08	1.77958	1.74275	12.7756	3.96416	2.22042	7.31659	10.124	3.07371e-08	1.55738	26.0128	7.77835	5.81217	6.27531	2.53133	3.07371e-08	3.07371e-08	6.48674	5.75451	5.81217	2.53133	1.55738	26.0128	7.77835	5.75451	6.27531	3.07371e-08	2.53133	3.07371e-08	6.48674	5.75451
neg_556	3.07371e-08	3.07371e-08	3.07371e-08	3.07371e-08	3.07371e-08	3.07371e-08	3.07371e-08	3.07371e-08	3.07371e-08	3.07371e-08	3.07371e-08	3.07371e-08	3.07371e-08	3.07371e-08	3.07371e-08	3.07371e-08	3.07371e-08	3.07371e-08	3.07371e-08	3.07371e-08	379.415	460.023	344.519	503.914	3.07371e-08	3.07371e-08	526.885	3.07371e-08	3.07371e-08	3.07371e-08	503.914	3.07371e-08	379.415	460.023	344.519	3.07371e-08	3.07371e-08	526.885	3.07371e-08	3.07371e-08	3.07371e-08	3.07371e-08
neg_557	177	152.527	487.925	199.818	194.674	195.085	361.789	157.736	197.233	238.73	195.085	487.925	197.233	177	238.73	152.527	199.818	194.674	361.789	157.736	1.46603	3.07371e-08	1.49372	3.07371e-08	218.98	193.081	3.07371e-08	165.595	231.149	202.1	3.07371e-08	193.081	1.46603	3.07371e-08	1.49372	202.1	218.98	3.07371e-08	193.081	165.595	231.149	202.1
neg_558	3.07371e-08	3.07371e-08	3.07371e-08	3.07371e-08	3.07371e-08	3.07371e-08	3.07371e-08	3.07371e-08	0.979698	3.07371e-08	3.07371e-08	3.07371e-08	0.979698	3.07371e-08	3.07371e-08	3.07371e-08	3.07371e-08	3.07371e-08	3.07371e-08	3.07371e-08	78.1539	134.361	83.0415	69.637	3.07371e-08	3.07371e-08	121.063	3.07371e-08	3.07371e-08	3.07371e-08	69.637	3.07371e-08	78.1539	134.361	83.0415	3.07371e-08	3.07371e-08	121.063	3.07371e-08	3.07371e-08	3.07371e-08	3.07371e-08
neg_566	7125.54	3.07371e-08	3.07371e-08	3.07371e-08	3.07371e-08	88.0912	33871.5	3.07371e-08	3.07371e-08	66.307	88.0912	3.07371e-08	3.07371e-08	7125.54	66.307	3.07371e-08	3.07371e-08	3.07371e-08	33871.5	3.07371e-08	75.073	3.07371e-08	3.07371e-08	3.07371e-08	3.07371e-08	3.07371e-08	3.07371e-08	3.07371e-08	3.07371e-08	3.07371e-08	3.07371e-08	3.07371e-08	75.073	3.07371e-08	3.07371e-08	3.07371e-08	3.07371e-08	3.07371e-08	3.07371e-08	3.07371e-08	3.07371e-08	3.07371e-08
neg_567	1.48284	1.36866	3.07371e-08	2.22977	3.07371e-08	3.03249	14.1007	3.07371e-08	2.70813	28.1235	3.03249	3.07371e-08	2.70813	1.48284	28.1235	1.36866	2.22977	3.07371e-08	14.1007	3.07371e-08	1.79596	20.9254	1.75497	3.07371e-08	15.0784	0.832708	1.0126	3.07371e-08	10.1357	5.80914	3.07371e-08	0.832708	1.79596	20.9254	1.75497	5.80914	15.0784	1.0126	0.832708	3.07371e-08	10.1357	5.80914
neg_569	3.07371e-08	3.07371e-08	3.07371e-08	3.07371e-08	3.07371e-08	0.440311	3.07371e-08	3.07371e-08	0.885253	0.725912	0.440311	3.07371e-08	0.885253	3.07371e-08	0.725912	3.07371e-08	3.07371e-08	3.07371e-08	3.07371e-08	3.07371e-08	8.58583	44.2456	3.07371e-08	3.07371e-08	2.73072	3.07371e-08	8.63437	3.07371e-08	3.07371e-08	3.07371e-08	3.07371e-08	3.07371e-08	8.58583	44.2456	3.07371e-08	3.07371e-08	2.73072	8.63437	3.07371e-08	3.07371e-08	3.07371e-08	3.07371e-08
neg_570	3.07371e-08	3.07371e-08	3.07371e-08	3.07371e-08	3.07371e-08	3.07371e-08	3.07371e-08	3.07371e-08	3.07371e-08	3.07371e-08	3.07371e-08	3.07371e-08	3.07371e-08	3.07371e-08	3.07371e-08	3.07371e-08	3.07371e-08	3.07371e-08	3.07371e-08	3.07371e-08	3.07371e-08	3.07371e-08	3.07371e-08	3.07371e-08	3.07371e-08	3.07371e-08	3.07371e-08	3.07371e-08	3.07371e-08	3.07371e-08	3.07371e-08	3.07371e-08	3.07371e-08	3.07371e-08	3.07371e-08	3.07371e-08	3.07371e-08	3.07371e-08	3.07371e-08	3.07371e-08	3.07371e-08	3.07371e-08
neg_572	57.6672	41.5499	31.9985	53.4869	46.7842	70.3117	169.18	56.5251	87.8409	103.462	70.3117	31.9985	87.8409	57.6672	103.462	41.5499	53.4869	46.7842	169.18	56.5251	81.9224	57.5587	8.96799	48.3706	167.063	59.0379	232.37	14.5321	126.013	139.502	48.3706	59.0379	81.9224	57.5587	8.96799	139.502	167.063	232.37	59.0379	14.5321	126.013	139.502
neg_574	13.955	3.07371e-08	3.07371e-08	3.84581	1.98678	3.07371e-08	166.213	3.07371e-08	3.07371e-08	34.3421	3.07371e-08	3.07371e-08	3.07371e-08	13.955	34.3421	3.07371e-08	3.84581	1.98678	166.213	3.07371e-08	0.678986	32.208	3.07371e-08	3.07371e-08	12.2255	0.985098	3.07371e-08	3.07371e-08	4.22725	5.59079	3.07371e-08	0.985098	0.678986	32.208	3.07371e-08	5.59079	12.2255	3.07371e-08	0.985098	3.07371e-08	4.22725	5.59079
neg_575	44.9374	2.16644	3.07371e-08	14.9777	12.5112	16.3612	27.4426	15.7128	19.8241	20.704	16.3612	3.07371e-08	19.8241	44.9374	20.704	2.16644	14.9777	12.5112	27.4426	15.7128	3.07371e-08	3.07371e-08	3.07371e-08	3.07371e-08	28.8335	29.5416	3.07371e-08	3.93534	30.8832	11.8015	3.07371e-08	29.5416	3.07371e-08	3.07371e-08	3.07371e-08	11.8015	28.8335	3.07371e-08	29.5416	3.93534	30.8832	11.8015
neg_577	3.07371e-08	3.07371e-08	2.65533	3.07371e-08	3.07371e-08	3.07371e-08	3.07371e-08	3.07371e-08	3.07371e-08	3.07371e-08	3.07371e-08	2.65533	3.07371e-08	3.07371e-08	3.07371e-08	3.07371e-08	3.07371e-08	3.07371e-08	3.07371e-08	3.07371e-08	94.7345	144.067	103.708	102.98	3.07371e-08	3.07371e-08	141.313	3.07371e-08	3.07371e-08	3.07371e-08	102.98	3.07371e-08	94.7345	144.067	103.708	3.07371e-08	3.07371e-08	141.313	3.07371e-08	3.07371e-08	3.07371e-08	3.07371e-08
neg_578	3.07371e-08	3.07371e-08	3.07371e-08	3.07371e-08	3.07371e-08	3.07371e-08	3.07371e-08	3.07371e-08	3.07371e-08	3.07371e-08	3.07371e-08	3.07371e-08	3.07371e-08	3.07371e-08	3.07371e-08	3.07371e-08	3.07371e-08	3.07371e-08	3.07371e-08	3.07371e-08	146.95	239.643	105.334	134.658	3.07371e-08	3.07371e-08	229.926	3.07371e-08	3.07371e-08	3.07371e-08	134.658	3.07371e-08	146.95	239.643	105.334	3.07371e-08	3.07371e-08	229.926	3.07371e-08	3.07371e-08	3.07371e-08	3.07371e-08
neg_58	11.3833	3.07371e-08	390.295	24.2735	19.6305	16.7935	3.07371e-08	24.9603	21.7078	4.86789	16.7935	390.295	21.7078	11.3833	4.86789	3.07371e-08	24.2735	19.6305	3.07371e-08	24.9603	3.07371e-08	3.07371e-08	3.07371e-08	3.07371e-08	39.9904	31.6053	3.07371e-08	18.9884	11.1057	3.07371e-08	3.07371e-08	31.6053	3.07371e-08	3.07371e-08	3.07371e-08	3.07371e-08	39.9904	3.07371e-08	31.6053	18.9884	11.1057	3.07371e-08
neg_580	30.8789	31.0227	203.754	44.7232	54.2916	44.1664	137.735	34.5656	62.0652	55.1008	44.1664	203.754	62.0652	30.8789	55.1008	31.0227	44.7232	54.2916	137.735	34.5656	3.07371e-08	3.07371e-08	65.1494	3.07371e-08	64.1118	31.0626	3.07371e-08	28.9293	37.2614	39.1305	3.07371e-08	31.0626	3.07371e-08	3.07371e-08	65.1494	39.1305	64.1118	3.07371e-08	31.0626	28.9293	37.2614	39.1305
neg_581	3.07371e-08	3.07371e-08	3.07371e-08	3.07371e-08	3.07371e-08	3.07371e-08	3.07371e-08	3.07371e-08	3.07371e-08	3.07371e-08	3.07371e-08	3.07371e-08	3.07371e-08	3.07371e-08	3.07371e-08	3.07371e-08	3.07371e-08	3.07371e-08	3.07371e-08	3.07371e-08	3.07371e-08	3.07371e-08	3.07371e-08	3.07371e-08	3.07371e-08	3.07371e-08	3.07371e-08	3.07371e-08	3.07371e-08	3.07371e-08	3.07371e-08	3.07371e-08	3.07371e-08	3.07371e-08	3.07371e-08	3.07371e-08	3.07371e-08	3.07371e-08	3.07371e-08	3.07371e-08	3.07371e-08	3.07371e-08
neg_582	3.07371e-08	3.07371e-08	3.07371e-08	3.07371e-08	3.07371e-08	3.07371e-08	3.07371e-08	3.07371e-08	3.07371e-08	3.07371e-08	3.07371e-08	3.07371e-08	3.07371e-08	3.07371e-08	3.07371e-08	3.07371e-08	3.07371e-08	3.07371e-08	3.07371e-08	3.07371e-08	3.07371e-08	3.07371e-08	3.07371e-08	3.07371e-08	3.07371e-08	3.07371e-08	3.07371e-08	3.07371e-08	3.07371e-08	3.07371e-08	3.07371e-08	3.07371e-08	3.07371e-08	3.07371e-08	3.07371e-08	3.07371e-08	3.07371e-08	3.07371e-08	3.07371e-08	3.07371e-08	3.07371e-08	3.07371e-08
neg_587	7.69086	3.04472	3.07371e-08	8.03805	14.7103	8.42641	77.1667	2.98973	10.8127	51.0676	8.42641	3.07371e-08	10.8127	7.69086	51.0676	3.04472	8.03805	14.7103	77.1667	2.98973	35.7635	198.084	14.9015	35.1978	87.2712	4.91462	137.909	3.07371e-08	65.5425	58.1179	35.1978	4.91462	35.7635	198.084	14.9015	58.1179	87.2712	137.909	4.91462	3.07371e-08	65.5425	58.1179
neg_588	3.07371e-08	3.07371e-08	3.07371e-08	3.07371e-08	3.07371e-08	3.07371e-08	3.07371e-08	3.07371e-08	3.07371e-08	3.07371e-08	3.07371e-08	3.07371e-08	3.07371e-08	3.07371e-08	3.07371e-08	3.07371e-08	3.07371e-08	3.07371e-08	3.07371e-08	3.07371e-08	3.07371e-08	3.07371e-08	3.07371e-08	3.07371e-08	3.07371e-08	3.07371e-08	3.07371e-08	73.4715	3.07371e-08	3.07371e-08	3.07371e-08	3.07371e-08	3.07371e-08	3.07371e-08	3.07371e-08	3.07371e-08	3.07371e-08	3.07371e-08	3.07371e-08	73.4715	3.07371e-08	3.07371e-08
neg_590	3.07371e-08	3.07371e-08	3.07371e-08	3.07371e-08	3.07371e-08	3.07371e-08	3.07371e-08	3.07371e-08	3.07371e-08	3.07371e-08	3.07371e-08	3.07371e-08	3.07371e-08	3.07371e-08	3.07371e-08	3.07371e-08	3.07371e-08	3.07371e-08	3.07371e-08	3.07371e-08	27.3353	44.8073	31.7934	24.9485	3.07371e-08	3.07371e-08	40.5191	3.07371e-08	3.07371e-08	3.07371e-08	24.9485	3.07371e-08	27.3353	44.8073	31.7934	3.07371e-08	3.07371e-08	40.5191	3.07371e-08	3.07371e-08	3.07371e-08	3.07371e-08
neg_593	3.07371e-08	3.07371e-08	3.07371e-08	2.29158	0.629173	2.53725	13.2763	2.02967	0.84837	34.6549	2.53725	3.07371e-08	0.84837	3.07371e-08	34.6549	3.07371e-08	2.29158	0.629173	13.2763	2.02967	3.07371e-08	20.6452	3.07371e-08	3.07371e-08	7.50272	3.07371e-08	3.07371e-08	3.07371e-08	7.99727	4.43624	3.07371e-08	3.07371e-08	3.07371e-08	20.6452	3.07371e-08	4.43624	7.50272	3.07371e-08	3.07371e-08	3.07371e-08	7.99727	4.43624
neg_596	169.487	214.253	456.145	225.939	223.258	233.739	396.941	180.46	225.102	233.02	233.739	456.145	225.102	169.487	233.02	214.253	225.939	223.258	396.941	180.46	77.3421	47.3388	61.031	59.8806	224.459	204.283	76.5967	185.848	255.977	254.61	59.8806	204.283	77.3421	47.3388	61.031	254.61	224.459	76.5967	204.283	185.848	255.977	254.61
neg_597	3.13951	3.07371e-08	14.3582	15.8258	1.15191	7.86136	3.07371e-08	7.34648	8.5983	23.0321	7.86136	14.3582	8.5983	3.13951	23.0321	3.07371e-08	15.8258	1.15191	3.07371e-08	7.34648	3.07371e-08	3.07371e-08	3.07371e-08	3.07371e-08	13.3201	6.31609	3.07371e-08	3.07371e-08	26.778	15.9227	3.07371e-08	6.31609	3.07371e-08	3.07371e-08	3.07371e-08	15.9227	13.3201	3.07371e-08	6.31609	3.07371e-08	26.778	15.9227
neg_6	3.07371e-08	3.07371e-08	3.07371e-08	3.07371e-08	0.226559	3.07371e-08	3.07371e-08	3.07371e-08	3.07371e-08	3.07371e-08	3.07371e-08	3.07371e-08	3.07371e-08	3.07371e-08	3.07371e-08	3.07371e-08	3.07371e-08	0.226559	3.07371e-08	3.07371e-08	3.07371e-08	3.07371e-08	3.07371e-08	3.07371e-08	3.07371e-08	3.07371e-08	3.07371e-08	3.07371e-08	3.07371e-08	0.264115	3.07371e-08	3.07371e-08	3.07371e-08	3.07371e-08	3.07371e-08	0.264115	3.07371e-08	3.07371e-08	3.07371e-08	3.07371e-08	3.07371e-08	0.264115
neg_60	3.07371e-08	3.07371e-08	3.07371e-08	3.07371e-08	3.07371e-08	3.07371e-08	3.07371e-08	3.07371e-08	3.07371e-08	3.07371e-08	3.07371e-08	3.07371e-08	3.07371e-08	3.07371e-08	3.07371e-08	3.07371e-08	3.07371e-08	3.07371e-08	3.07371e-08	3.07371e-08	3.07371e-08	3.07371e-08	3.07371e-08	3.07371e-08	3.07371e-08	3.07371e-08	3.07371e-08	3.07371e-08	3.07371e-08	3.07371e-08	3.07371e-08	3.07371e-08	3.07371e-08	3.07371e-08	3.07371e-08	3.07371e-08	3.07371e-08	3.07371e-08	3.07371e-08	3.07371e-08	3.07371e-08	3.07371e-08
neg_600	17702.5	24997.6	37099.4	24289.4	31910	28928.5	44981.6	24012.2	31249.4	26055.4	28928.5	37099.4	31249.4	17702.5	26055.4	24997.6	24289.4	31910	44981.6	24012.2	36695.4	24626.3	15637.4	22026.6	44391.5	26204.4	46619	20152.5	38291.1	37227.2	22026.6	26204.4	36695.4	24626.3	15637.4	37227.2	44391.5	46619	26204.4	20152.5	38291.1	37227.2
neg_601	49.2696	40.8313	68.5149	59.7009	65.592	65.0657	96.5542	51.9509	74.1765	86.6013	65.0657	68.5149	74.1765	49.2696	86.6013	40.8313	59.7009	65.592	96.5542	51.9509	118.804	59.1079	25.1054	71.9245	109.915	66.8756	184.515	43.2967	121.486	76.3128	71.9245	66.8756	118.804	59.1079	25.1054	76.3128	109.915	184.515	66.8756	43.2967	121.486	76.3128
neg_603	11.2232	5.6374	11.4613	14.011	19.5048	47.6809	45.8202	22.5227	47.6402	37.477	47.6809	11.4613	47.6402	11.2232	37.477	5.6374	14.011	19.5048	45.8202	22.5227	243.858	113.096	3.07371e-08	10.6331	236.439	41.2063	341.35	3.07371e-08	228.321	146.513	10.6331	41.2063	243.858	113.096	3.07371e-08	146.513	236.439	341.35	41.2063	3.07371e-08	228.321	146.513
neg_604	457.052	863.083	1192.34	816.592	1056.55	835.514	1053.3	771.401	1119.86	575.263	835.514	1192.34	1119.86	457.052	575.263	863.083	816.592	1056.55	1053.3	771.401	772.747	384.505	479.175	571.475	1075.62	769.225	813.834	835.18	977.671	979.578	571.475	769.225	772.747	384.505	479.175	979.578	1075.62	813.834	769.225	835.18	977.671	979.578
neg_605	30.5361	67.8242	73.6324	71.427	76.9137	71.8004	61.3777	63.5283	98.2695	76.7554	71.8004	73.6324	98.2695	30.5361	76.7554	67.8242	71.427	76.9137	61.3777	63.5283	124.184	59.4592	39.6075	59.4882	116.784	68.555	128.226	56.9594	116.129	131.875	59.4882	68.555	124.184	59.4592	39.6075	131.875	116.784	128.226	68.555	56.9594	116.129	131.875
neg_606	31.4387	15.5418	97.5806	27.2034	24.9701	29.3116	3.07371e-08	27.3367	38.4214	31.4665	29.3116	97.5806	38.4214	31.4387	31.4665	15.5418	27.2034	24.9701	3.07371e-08	27.3367	36.1244	41.3908	18.5175	17.8244	62.7607	26.8762	52.2703	17.3581	71.2153	32.6313	17.8244	26.8762	36.1244	41.3908	18.5175	32.6313	62.7607	52.2703	26.8762	17.3581	71.2153	32.6313
neg_607	12.4105	22.5517	33.9629	26.2608	33.616	28.2769	17.1032	24.1372	39.0872	29.8554	28.2769	33.9629	39.0872	12.4105	29.8554	22.5517	26.2608	33.616	17.1032	24.1372	39.3854	25.4008	14.2562	19.1503	43.7665	25.6331	37.1251	18.2013	40.5664	39.6217	19.1503	25.6331	39.3854	25.4008	14.2562	39.6217	43.7665	37.1251	25.6331	18.2013	40.5664	39.6217
neg_608	2302.42	3.07371e-08	3.07371e-08	3.07371e-08	3.07371e-08	85.9802	4275.93	3.07371e-08	3.07371e-08	5.6295	85.9802	3.07371e-08	3.07371e-08	2302.42	5.6295	3.07371e-08	3.07371e-08	3.07371e-08	4275.93	3.07371e-08	27.8404	1.36855	3.07371e-08	3.07371e-08	3.07371e-08	3.07371e-08	3.07371e-08	3.07371e-08	3.07371e-08	3.07371e-08	3.07371e-08	3.07371e-08	27.8404	1.36855	3.07371e-08	3.07371e-08	3.07371e-08	3.07371e-08	3.07371e-08	3.07371e-08	3.07371e-08	3.07371e-08
neg_609	63.3193	97.1599	3.07371e-08	106.153	115.058	92.4529	52.8401	87.7087	136.341	73.1075	92.4529	3.07371e-08	136.341	63.3193	73.1075	97.1599	106.153	115.058	52.8401	87.7087	3.07371e-08	3.07371e-08	3.07371e-08	3.07371e-08	108.296	100.377	3.07371e-08	81.6705	113.882	72.1842	3.07371e-08	100.377	3.07371e-08	3.07371e-08	3.07371e-08	72.1842	108.296	3.07371e-08	100.377	81.6705	113.882	72.1842
neg_61	3.07371e-08	3.07371e-08	3.07371e-08	3.07371e-08	3.07371e-08	3.07371e-08	3.07371e-08	3.07371e-08	3.07371e-08	3.07371e-08	3.07371e-08	3.07371e-08	3.07371e-08	3.07371e-08	3.07371e-08	3.07371e-08	3.07371e-08	3.07371e-08	3.07371e-08	3.07371e-08	3.07371e-08	3.07371e-08	3.07371e-08	3.07371e-08	3.07371e-08	3.07371e-08	3.07371e-08	3.07371e-08	3.07371e-08	2.55519	3.07371e-08	3.07371e-08	3.07371e-08	3.07371e-08	3.07371e-08	2.55519	3.07371e-08	3.07371e-08	3.07371e-08	3.07371e-08	3.07371e-08	2.55519
neg_615	3.07371e-08	3.07371e-08	3.07371e-08	3.07371e-08	3.07371e-08	3.07371e-08	3.07371e-08	3.07371e-08	3.07371e-08	3.07371e-08	3.07371e-08	3.07371e-08	3.07371e-08	3.07371e-08	3.07371e-08	3.07371e-08	3.07371e-08	3.07371e-08	3.07371e-08	3.07371e-08	3.07371e-08	3.07371e-08	3.07371e-08	3.07371e-08	3.07371e-08	3.07371e-08	3.07371e-08	3.07371e-08	3.07371e-08	3.07371e-08	3.07371e-08	3.07371e-08	3.07371e-08	3.07371e-08	3.07371e-08	3.07371e-08	3.07371e-08	3.07371e-08	3.07371e-08	3.07371e-08	3.07371e-08	3.07371e-08
neg_616	3.07371e-08	3.07371e-08	3.07371e-08	3.07371e-08	3.07371e-08	3.07371e-08	3.07371e-08	3.07371e-08	3.07371e-08	3.07371e-08	3.07371e-08	3.07371e-08	3.07371e-08	3.07371e-08	3.07371e-08	3.07371e-08	3.07371e-08	3.07371e-08	3.07371e-08	3.07371e-08	718.234	1175.94	416.596	475.601	3.07371e-08	3.07371e-08	1278.67	3.07371e-08	3.07371e-08	3.07371e-08	475.601	3.07371e-08	718.234	1175.94	416.596	3.07371e-08	3.07371e-08	1278.67	3.07371e-08	3.07371e-08	3.07371e-08	3.07371e-08
neg_618	63.3156	82.9441	37.0958	85.9666	105.81	93.9516	296.248	50.1553	59.3002	249.411	93.9516	37.0958	59.3002	63.3156	249.411	82.9441	85.9666	105.81	296.248	50.1553	28.0303	343.849	80.519	55.5947	156.825	51.0402	27.7344	31.7679	134.272	131.569	55.5947	51.0402	28.0303	343.849	80.519	131.569	156.825	27.7344	51.0402	31.7679	134.272	131.569
neg_619	3.47203	9.72512	3.07371e-08	9.06983	12.8316	9.79975	10.7047	3.62921	5.08551	28.4439	9.79975	3.07371e-08	5.08551	3.47203	28.4439	9.72512	9.06983	12.8316	10.7047	3.62921	0.881569	23.305	6.01221	1.1836	13.0318	3.73436	3.07371e-08	3.07371e-08	12.8174	11.5767	1.1836	3.73436	0.881569	23.305	6.01221	11.5767	13.0318	3.07371e-08	3.73436	3.07371e-08	12.8174	11.5767
neg_620	2.50069	3.07371e-08	3.07371e-08	3.08685	3.07371e-08	7.29445	3.07371e-08	3.07371e-08	6.75231	1.97046	7.29445	3.07371e-08	6.75231	2.50069	1.97046	3.07371e-08	3.08685	3.07371e-08	3.07371e-08	3.07371e-08	13.0909	43.1445	10.2341	1.69109	3.10591	3.07371e-08	14.6812	3.07371e-08	3.07371e-08	1.54959	1.69109	3.07371e-08	13.0909	43.1445	10.2341	1.54959	3.10591	14.6812	3.07371e-08	3.07371e-08	3.07371e-08	1.54959
neg_621	36.994	14.2602	12.5471	27.8353	25.826	38.8085	89.7874	22.604	49.2801	39.5701	38.8085	12.5471	49.2801	36.994	39.5701	14.2602	27.8353	25.826	89.7874	22.604	31.1827	19.538	1.12393	12.0832	84.2296	31.5669	86.2823	6.47163	68.9832	72.3735	12.0832	31.5669	31.1827	19.538	1.12393	72.3735	84.2296	86.2823	31.5669	6.47163	68.9832	72.3735
neg_623	90.1772	82.4	494.66	89.237	102.531	107.428	259.833	63.6844	147.507	73.2495	107.428	494.66	147.507	90.1772	73.2495	82.4	89.237	102.531	259.833	63.6844	14.1088	4.2887	111.181	1.96027	141.786	69.386	7.99685	84.8825	125.682	104.204	1.96027	69.386	14.1088	4.2887	111.181	104.204	141.786	7.99685	69.386	84.8825	125.682	104.204
neg_624	3.07371e-08	3.07371e-08	3.07371e-08	3.07371e-08	3.07371e-08	3.07371e-08	3.07371e-08	3.07371e-08	3.07371e-08	3.07371e-08	3.07371e-08	3.07371e-08	3.07371e-08	3.07371e-08	3.07371e-08	3.07371e-08	3.07371e-08	3.07371e-08	3.07371e-08	3.07371e-08	3.07371e-08	3.07371e-08	3.07371e-08	3.07371e-08	1.18243	3.07371e-08	3.07371e-08	3.07371e-08	3.78403	3.07371e-08	3.07371e-08	3.07371e-08	3.07371e-08	3.07371e-08	3.07371e-08	3.07371e-08	1.18243	3.07371e-08	3.07371e-08	3.07371e-08	3.78403	3.07371e-08
neg_627	3.07371e-08	3.07371e-08	3.07371e-08	3.07371e-08	3.07371e-08	0.532394	3.07371e-08	3.07371e-08	3.07371e-08	1.89453	0.532394	3.07371e-08	3.07371e-08	3.07371e-08	1.89453	3.07371e-08	3.07371e-08	3.07371e-08	3.07371e-08	3.07371e-08	4.25616	47.5699	3.07371e-08	3.07371e-08	3.07371e-08	3.07371e-08	3.07371e-08	3.07371e-08	3.07371e-08	3.07371e-08	3.07371e-08	3.07371e-08	4.25616	47.5699	3.07371e-08	3.07371e-08	3.07371e-08	3.07371e-08	3.07371e-08	3.07371e-08	3.07371e-08	3.07371e-08
neg_630	3.07371e-08	3.07371e-08	3.07371e-08	42.3887	3.07371e-08	3.07371e-08	3.07371e-08	3.07371e-08	3.07371e-08	3.07371e-08	3.07371e-08	3.07371e-08	3.07371e-08	3.07371e-08	3.07371e-08	3.07371e-08	42.3887	3.07371e-08	3.07371e-08	3.07371e-08	3.07371e-08	3.07371e-08	3.07371e-08	3.07371e-08	3.07371e-08	7533.18	3.07371e-08	3.07371e-08	3.07371e-08	3.07371e-08	3.07371e-08	7533.18	3.07371e-08	3.07371e-08	3.07371e-08	3.07371e-08	3.07371e-08	3.07371e-08	7533.18	3.07371e-08	3.07371e-08	3.07371e-08
neg_631	3.07371e-08	3.07371e-08	3.07371e-08	3.07371e-08	3.07371e-08	3.07371e-08	3.07371e-08	3.07371e-08	3.07371e-08	3.07371e-08	3.07371e-08	3.07371e-08	3.07371e-08	3.07371e-08	3.07371e-08	3.07371e-08	3.07371e-08	3.07371e-08	3.07371e-08	3.07371e-08	3.07371e-08	3.07371e-08	3.07371e-08	3.07371e-08	3.07371e-08	3.07371e-08	3.07371e-08	3.07371e-08	3.07371e-08	3.07371e-08	3.07371e-08	3.07371e-08	3.07371e-08	3.07371e-08	3.07371e-08	3.07371e-08	3.07371e-08	3.07371e-08	3.07371e-08	3.07371e-08	3.07371e-08	3.07371e-08
neg_632	3.07371e-08	3.07371e-08	3.07371e-08	3.07371e-08	3.07371e-08	3.07371e-08	3.07371e-08	3.07371e-08	3.07371e-08	3.07371e-08	3.07371e-08	3.07371e-08	3.07371e-08	3.07371e-08	3.07371e-08	3.07371e-08	3.07371e-08	3.07371e-08	3.07371e-08	3.07371e-08	3.07371e-08	3.07371e-08	3.07371e-08	3.07371e-08	3.07371e-08	3.07371e-08	3.07371e-08	3.07371e-08	3.07371e-08	3.07371e-08	3.07371e-08	3.07371e-08	3.07371e-08	3.07371e-08	3.07371e-08	3.07371e-08	3.07371e-08	3.07371e-08	3.07371e-08	3.07371e-08	3.07371e-08	3.07371e-08
neg_634	170.916	135.085	404.663	195.913	155.479	181.065	387.367	147.317	162.733	207.323	181.065	404.663	162.733	170.916	207.323	135.085	195.913	155.479	387.367	147.317	3.07371e-08	3.07371e-08	3.07371e-08	3.07371e-08	184.313	174.177	3.07371e-08	150.555	216.504	194.272	3.07371e-08	174.177	3.07371e-08	3.07371e-08	3.07371e-08	194.272	184.313	3.07371e-08	174.177	150.555	216.504	194.272
neg_635	3.07371e-08	3.07371e-08	3.07371e-08	3.07371e-08	3.07371e-08	3.07371e-08	3.07371e-08	3.07371e-08	3.07371e-08	3.07371e-08	3.07371e-08	3.07371e-08	3.07371e-08	3.07371e-08	3.07371e-08	3.07371e-08	3.07371e-08	3.07371e-08	3.07371e-08	3.07371e-08	3.07371e-08	3.07371e-08	3.07371e-08	3.07371e-08	3.07371e-08	3.07371e-08	3.07371e-08	3.07371e-08	3.07371e-08	3.07371e-08	3.07371e-08	3.07371e-08	3.07371e-08	3.07371e-08	3.07371e-08	3.07371e-08	3.07371e-08	3.07371e-08	3.07371e-08	3.07371e-08	3.07371e-08	3.07371e-08
neg_637	3.07371e-08	3.07371e-08	3.07371e-08	3.07371e-08	3.07371e-08	3.07371e-08	3.07371e-08	3.07371e-08	3.07371e-08	3.07371e-08	3.07371e-08	3.07371e-08	3.07371e-08	3.07371e-08	3.07371e-08	3.07371e-08	3.07371e-08	3.07371e-08	3.07371e-08	3.07371e-08	3.07371e-08	3.07371e-08	3.07371e-08	3.07371e-08	3.07371e-08	3.07371e-08	3.07371e-08	3.07371e-08	3.07371e-08	3.07371e-08	3.07371e-08	3.07371e-08	3.07371e-08	3.07371e-08	3.07371e-08	3.07371e-08	3.07371e-08	3.07371e-08	3.07371e-08	3.07371e-08	3.07371e-08	3.07371e-08
neg_638	3.07371e-08	3.07371e-08	3.07371e-08	3.07371e-08	3.07371e-08	3.07371e-08	3.07371e-08	3.07371e-08	3.07371e-08	3.07371e-08	3.07371e-08	3.07371e-08	3.07371e-08	3.07371e-08	3.07371e-08	3.07371e-08	3.07371e-08	3.07371e-08	3.07371e-08	3.07371e-08	155.811	215.298	171.778	136.148	3.07371e-08	3.07371e-08	278.836	3.07371e-08	3.07371e-08	3.07371e-08	136.148	3.07371e-08	155.811	215.298	171.778	3.07371e-08	3.07371e-08	278.836	3.07371e-08	3.07371e-08	3.07371e-08	3.07371e-08
neg_639	0.836946	3.07371e-08	3.07371e-08	3.07371e-08	3.07371e-08	3.07371e-08	3.07371e-08	3.07371e-08	3.07371e-08	4.41206	3.07371e-08	3.07371e-08	3.07371e-08	0.836946	4.41206	3.07371e-08	3.07371e-08	3.07371e-08	3.07371e-08	3.07371e-08	3.07371e-08	6.20295	3.07371e-08	3.07371e-08	1.95667	3.07371e-08	3.07371e-08	3.07371e-08	1.11974	0.735231	3.07371e-08	3.07371e-08	3.07371e-08	6.20295	3.07371e-08	0.735231	1.95667	3.07371e-08	3.07371e-08	3.07371e-08	1.11974	0.735231
neg_64	1.73507	3.07371e-08	3.07371e-08	3.07371e-08	9.68737	3.07371e-08	3.07371e-08	3.07371e-08	2.21128	3.07371e-08	3.07371e-08	3.07371e-08	2.21128	1.73507	3.07371e-08	3.07371e-08	3.07371e-08	9.68737	3.07371e-08	3.07371e-08	3.07371e-08	3.07371e-08	3.07371e-08	0.993379	3.07371e-08	37.1724	3.07371e-08	3.07371e-08	3.07371e-08	12.8134	0.993379	37.1724	3.07371e-08	3.07371e-08	3.07371e-08	12.8134	3.07371e-08	3.07371e-08	37.1724	3.07371e-08	3.07371e-08	12.8134
neg_641	3.07371e-08	3.07371e-08	142.359	3.07371e-08	3.07371e-08	3.07371e-08	3.07371e-08	3.07371e-08	3.07371e-08	3.07371e-08	3.07371e-08	142.359	3.07371e-08	3.07371e-08	3.07371e-08	3.07371e-08	3.07371e-08	3.07371e-08	3.07371e-08	3.07371e-08	26.5404	120.47	38.5734	26.7412	3.07371e-08	3.07371e-08	70.7145	3.07371e-08	3.07371e-08	3.07371e-08	26.7412	3.07371e-08	26.5404	120.47	38.5734	3.07371e-08	3.07371e-08	70.7145	3.07371e-08	3.07371e-08	3.07371e-08	3.07371e-08
neg_642	6.79674	1.60655	5.12201	4.21293	2.78584	7.55759	14.3072	5.28841	6.12585	11.3826	7.55759	5.12201	6.12585	6.79674	11.3826	1.60655	4.21293	2.78584	14.3072	5.28841	12.9764	10.1751	1.34615	7.73899	30.8402	5.78882	36.5343	3.07371e-08	25.876	21.0533	7.73899	5.78882	12.9764	10.1751	1.34615	21.0533	30.8402	36.5343	5.78882	3.07371e-08	25.876	21.0533
neg_643	3.07371e-08	1.58557	3.07371e-08	3.07371e-08	3.07371e-08	3.07371e-08	13.5889	3.07371e-08	3.07371e-08	20.9601	3.07371e-08	3.07371e-08	3.07371e-08	3.07371e-08	20.9601	1.58557	3.07371e-08	3.07371e-08	13.5889	3.07371e-08	3.07371e-08	5.96753	3.07371e-08	3.07371e-08	2.0663	3.07371e-08	3.07371e-08	3.07371e-08	5.95097	1.41733	3.07371e-08	3.07371e-08	3.07371e-08	5.96753	3.07371e-08	1.41733	2.0663	3.07371e-08	3.07371e-08	3.07371e-08	5.95097	1.41733
neg_646	41.489	32.4947	229.289	48.1259	55.6504	31.2148	38.3956	39.5911	46.7197	33.4865	31.2148	229.289	46.7197	41.489	33.4865	32.4947	48.1259	55.6504	38.3956	39.5911	72.1365	85.6954	82.7101	94.8052	67.4897	48.4564	62.9608	41.7458	51.0718	40.8257	94.8052	48.4564	72.1365	85.6954	82.7101	40.8257	67.4897	62.9608	48.4564	41.7458	51.0718	40.8257
neg_647	0.639764	3.07371e-08	3.07371e-08	3.07371e-08	3.07371e-08	0.427699	11.4361	3.07371e-08	3.07371e-08	10.7867	0.427699	3.07371e-08	3.07371e-08	0.639764	10.7867	3.07371e-08	3.07371e-08	3.07371e-08	11.4361	3.07371e-08	4.89211	55.0446	1.46805	4.62316	27.2812	3.07371e-08	26.2642	3.07371e-08	19.2029	12.3294	4.62316	3.07371e-08	4.89211	55.0446	1.46805	12.3294	27.2812	26.2642	3.07371e-08	3.07371e-08	19.2029	12.3294
neg_648	157.883	152.256	793.185	172.635	200.543	189.91	489.09	123.151	267.959	156.111	189.91	793.185	267.959	157.883	156.111	152.256	172.635	200.543	489.09	123.151	21.0047	3.81092	141.197	5.22713	247.11	159.649	6.38285	145.527	211.746	208.275	5.22713	159.649	21.0047	3.81092	141.197	208.275	247.11	6.38285	159.649	145.527	211.746	208.275
neg_649	3.07371e-08	3.07371e-08	3.07371e-08	3.07371e-08	3.07371e-08	3.07371e-08	3.07371e-08	3.07371e-08	3.07371e-08	3.07371e-08	3.07371e-08	3.07371e-08	3.07371e-08	3.07371e-08	3.07371e-08	3.07371e-08	3.07371e-08	3.07371e-08	3.07371e-08	3.07371e-08	3.07371e-08	3.07371e-08	3.07371e-08	3.07371e-08	3.07371e-08	3.07371e-08	3.07371e-08	3.07371e-08	3.07371e-08	3.07371e-08	3.07371e-08	3.07371e-08	3.07371e-08	3.07371e-08	3.07371e-08	3.07371e-08	3.07371e-08	3.07371e-08	3.07371e-08	3.07371e-08	3.07371e-08	3.07371e-08
neg_65	37.5844	16.5609	3.07371e-08	30.4932	41.907	25.688	3.07371e-08	30.8712	39.4717	21.9555	25.688	3.07371e-08	39.4717	37.5844	21.9555	16.5609	30.4932	41.907	3.07371e-08	30.8712	3.07371e-08	3.07371e-08	3.07371e-08	3.07371e-08	38.2452	33.5611	3.07371e-08	20.986	36.6403	20.5172	3.07371e-08	33.5611	3.07371e-08	3.07371e-08	3.07371e-08	20.5172	38.2452	3.07371e-08	33.5611	20.986	36.6403	20.5172
neg_650	28.6436	15.9297	11.6363	23.1266	20.7036	32.986	60.7327	19.1805	31.0855	31.8195	32.986	11.6363	31.0855	28.6436	31.8195	15.9297	23.1266	20.7036	60.7327	19.1805	22.2052	9.38367	3.07371e-08	10.5094	54.9824	28.8068	53.7688	9.30982	45.9841	53.1316	10.5094	28.8068	22.2052	9.38367	3.07371e-08	53.1316	54.9824	53.7688	28.8068	9.30982	45.9841	53.1316
neg_651	3.07371e-08	3.07371e-08	3.07371e-08	3.07371e-08	3.07371e-08	3.07371e-08	3.07371e-08	3.07371e-08	3.07371e-08	3.07371e-08	3.07371e-08	3.07371e-08	3.07371e-08	3.07371e-08	3.07371e-08	3.07371e-08	3.07371e-08	3.07371e-08	3.07371e-08	3.07371e-08	3.07371e-08	3.07371e-08	3.07371e-08	3.07371e-08	3.07371e-08	3.07371e-08	3.07371e-08	3.07371e-08	3.07371e-08	3.07371e-08	3.07371e-08	3.07371e-08	3.07371e-08	3.07371e-08	3.07371e-08	3.07371e-08	3.07371e-08	3.07371e-08	3.07371e-08	3.07371e-08	3.07371e-08	3.07371e-08
neg_652	3.07371e-08	3.07371e-08	3.07371e-08	3.07371e-08	3.07371e-08	3.07371e-08	3.07371e-08	3.07371e-08	3.07371e-08	3.07371e-08	3.07371e-08	3.07371e-08	3.07371e-08	3.07371e-08	3.07371e-08	3.07371e-08	3.07371e-08	3.07371e-08	3.07371e-08	3.07371e-08	3.07371e-08	3.07371e-08	3.07371e-08	3.07371e-08	3.07371e-08	3.07371e-08	3.07371e-08	3.07371e-08	3.07371e-08	3.07371e-08	3.07371e-08	3.07371e-08	3.07371e-08	3.07371e-08	3.07371e-08	3.07371e-08	3.07371e-08	3.07371e-08	3.07371e-08	3.07371e-08	3.07371e-08	3.07371e-08
neg_653	3.07371e-08	3.07371e-08	3.07371e-08	3.07371e-08	3.07371e-08	3.07371e-08	3.07371e-08	3.07371e-08	3.07371e-08	3.07371e-08	3.07371e-08	3.07371e-08	3.07371e-08	3.07371e-08	3.07371e-08	3.07371e-08	3.07371e-08	3.07371e-08	3.07371e-08	3.07371e-08	3.07371e-08	3.07371e-08	3.07371e-08	3.07371e-08	3.07371e-08	3.07371e-08	3.07371e-08	3.07371e-08	3.07371e-08	3.07371e-08	3.07371e-08	3.07371e-08	3.07371e-08	3.07371e-08	3.07371e-08	3.07371e-08	3.07371e-08	3.07371e-08	3.07371e-08	3.07371e-08	3.07371e-08	3.07371e-08
neg_654	3.07371e-08	3.07371e-08	3.07371e-08	3.07371e-08	3.07371e-08	3.07371e-08	3.07371e-08	3.07371e-08	3.07371e-08	3.07371e-08	3.07371e-08	3.07371e-08	3.07371e-08	3.07371e-08	3.07371e-08	3.07371e-08	3.07371e-08	3.07371e-08	3.07371e-08	3.07371e-08	326.312	429.828	373.437	306.808	3.07371e-08	3.07371e-08	342.715	3.07371e-08	3.07371e-08	3.07371e-08	306.808	3.07371e-08	326.312	429.828	373.437	3.07371e-08	3.07371e-08	342.715	3.07371e-08	3.07371e-08	3.07371e-08	3.07371e-08
neg_655	3.07371e-08	3.07371e-08	3.07371e-08	3.07371e-08	3.07371e-08	3.07371e-08	3.07371e-08	3.07371e-08	3.07371e-08	3.07371e-08	3.07371e-08	3.07371e-08	3.07371e-08	3.07371e-08	3.07371e-08	3.07371e-08	3.07371e-08	3.07371e-08	3.07371e-08	3.07371e-08	93.7513	261.074	147.7	112.245	3.07371e-08	3.07371e-08	193.515	3.07371e-08	3.07371e-08	3.07371e-08	112.245	3.07371e-08	93.7513	261.074	147.7	3.07371e-08	3.07371e-08	193.515	3.07371e-08	3.07371e-08	3.07371e-08	3.07371e-08
neg_656	157.29	172.309	251.452	175.458	124.57	124.292	236.189	99.5908	143.524	86.9959	124.292	251.452	143.524	157.29	86.9959	172.309	175.458	124.57	236.189	99.5908	65.3945	79.3708	102.007	109.109	189.787	102.612	160.729	99.2318	163.1	147.268	109.109	102.612	65.3945	79.3708	102.007	147.268	189.787	160.729	102.612	99.2318	163.1	147.268
neg_658	175.961	149.004	347.309	186.473	151.7	176.944	365.124	149.183	163.421	204.104	176.944	347.309	163.421	175.961	204.104	149.004	186.473	151.7	365.124	149.183	3.07371e-08	3.07371e-08	3.07371e-08	3.07371e-08	158.696	177.486	3.07371e-08	154.693	201.285	188.223	3.07371e-08	177.486	3.07371e-08	3.07371e-08	3.07371e-08	188.223	158.696	3.07371e-08	177.486	154.693	201.285	188.223
neg_66	3.07371e-08	3.07371e-08	3.07371e-08	3.07371e-08	3.07371e-08	3.07371e-08	3.07371e-08	3.07371e-08	3.07371e-08	3.07371e-08	3.07371e-08	3.07371e-08	3.07371e-08	3.07371e-08	3.07371e-08	3.07371e-08	3.07371e-08	3.07371e-08	3.07371e-08	3.07371e-08	3.07371e-08	3.07371e-08	3.07371e-08	3.07371e-08	3.07371e-08	3.07371e-08	3.07371e-08	3.07371e-08	3.07371e-08	3.07371e-08	3.07371e-08	3.07371e-08	3.07371e-08	3.07371e-08	3.07371e-08	3.07371e-08	3.07371e-08	3.07371e-08	3.07371e-08	3.07371e-08	3.07371e-08	3.07371e-08
neg_660	5.25391	11.9351	3.07371e-08	2.64132	10.9942	8.31223	25.8251	1.33237	1.49525	35.3154	8.31223	3.07371e-08	1.49525	5.25391	35.3154	11.9351	2.64132	10.9942	25.8251	1.33237	3.07371e-08	47.1477	9.07687	2.19375	14.6837	4.65879	3.07371e-08	2.20314	14.8315	15.2559	2.19375	4.65879	3.07371e-08	47.1477	9.07687	15.2559	14.6837	3.07371e-08	4.65879	2.20314	14.8315	15.2559
neg_661	3.07371e-08	3.07371e-08	3.07371e-08	3.07371e-08	3.07371e-08	3.07371e-08	2.89887	3.07371e-08	3.07371e-08	11.8515	3.07371e-08	3.07371e-08	3.07371e-08	3.07371e-08	11.8515	3.07371e-08	3.07371e-08	3.07371e-08	2.89887	3.07371e-08	3.07371e-08	26.5205	3.07371e-08	3.07371e-08	1.68566	3.07371e-08	3.07371e-08	3.07371e-08	6.36377	3.07371e-08	3.07371e-08	3.07371e-08	3.07371e-08	26.5205	3.07371e-08	3.07371e-08	1.68566	3.07371e-08	3.07371e-08	3.07371e-08	6.36377	3.07371e-08
neg_662	202.288	246.433	433.776	670.23	555.613	531.36	287.2	301.054	222.649	317.592	531.36	433.776	222.649	202.288	317.592	246.433	670.23	555.613	287.2	301.054	24.1682	3.19875	60.581	34.5891	268.167	192.231	49.8529	751.171	391.252	229.797	34.5891	192.231	24.1682	3.19875	60.581	229.797	268.167	49.8529	192.231	751.171	391.252	229.797
neg_663	33415.7	33584.2	49789.6	34971.8	43890.5	36996.1	83408.8	31484.5	50632.4	43453.2	36996.1	49789.6	50632.4	33415.7	43453.2	33584.2	34971.8	43890.5	83408.8	31484.5	56554.6	38880.7	27271.3	40829.1	84146	36775.9	97164.8	21694.3	75736.7	63782.3	40829.1	36775.9	56554.6	38880.7	27271.3	63782.3	84146	97164.8	36775.9	21694.3	75736.7	63782.3
neg_664	0.82022	3.07371e-08	3.07371e-08	3.07371e-08	0.687868	3.07371e-08	4.05253	3.07371e-08	1.56839	3.07457	3.07371e-08	3.07371e-08	1.56839	0.82022	3.07457	3.07371e-08	3.07371e-08	0.687868	4.05253	3.07371e-08	4.28477	2.65507	3.07371e-08	1.13111	4.54181	0.268597	10.9142	3.07371e-08	8.22899	4.04803	1.13111	0.268597	4.28477	2.65507	3.07371e-08	4.04803	4.54181	10.9142	0.268597	3.07371e-08	8.22899	4.04803
neg_665	57.1949	49.696	49.1136	77.6061	66.9972	57.7578	227.656	65.0456	92.9051	140.623	57.7578	49.1136	92.9051	57.1949	140.623	49.696	77.6061	66.9972	227.656	65.0456	150.553	112.865	33.2192	115.653	270.033	71.0764	435.352	27.0928	196.136	141.97	115.653	71.0764	150.553	112.865	33.2192	141.97	270.033	435.352	71.0764	27.0928	196.136	141.97
neg_667	100.428	17.8165	32.3241	46.1914	82.8206	102.697	440.383	55.2881	190.197	192.265	102.697	32.3241	190.197	100.428	192.265	17.8165	46.1914	82.8206	440.383	55.2881	480.906	307.265	16.5425	126.043	824.052	140.201	1155.92	3.07371e-08	719.735	504.259	126.043	140.201	480.906	307.265	16.5425	504.259	824.052	1155.92	140.201	3.07371e-08	719.735	504.259
neg_669	1.06679	3.07371e-08	0.0971269	0.475591	0.717369	3.07371e-08	11.4128	0.234762	0.0279309	0.0699205	3.07371e-08	0.0971269	0.0279309	1.06679	0.0699205	3.07371e-08	0.475591	0.717369	11.4128	0.234762	12.6178	0.194824	0.184574	2.56409	32.4629	0.0617246	63.5026	3.07371e-08	30.1177	1.6028	2.56409	0.0617246	12.6178	0.194824	0.184574	1.6028	32.4629	63.5026	0.0617246	3.07371e-08	30.1177	1.6028
neg_67	11.832	3.07371e-08	3.07371e-08	3.07371e-08	29.8121	3.07371e-08	6.16278	3.07371e-08	20.0999	3.07371e-08	3.07371e-08	3.07371e-08	20.0999	11.832	3.07371e-08	3.07371e-08	3.07371e-08	29.8121	6.16278	3.07371e-08	3.07371e-08	3.07371e-08	3.07371e-08	0.818971	3.07371e-08	42.6228	3.07371e-08	3.07371e-08	3.07371e-08	49.5687	0.818971	42.6228	3.07371e-08	3.07371e-08	3.07371e-08	49.5687	3.07371e-08	3.07371e-08	42.6228	3.07371e-08	3.07371e-08	49.5687
neg_670	784.972	836.899	1255.38	857.736	1038.23	843.54	1304.19	681.103	1204.97	602.959	843.54	1255.38	1204.97	784.972	602.959	836.899	857.736	1038.23	1304.19	681.103	761.152	389.022	557.31	663.593	1280.23	787.642	991.008	683.721	1122.09	993.248	663.593	787.642	761.152	389.022	557.31	993.248	1280.23	991.008	787.642	683.721	1122.09	993.248
neg_671	114.367	125.97	181.958	102.565	138.519	115.312	297.872	102.996	216.484	141.385	115.312	181.958	216.484	114.367	141.385	125.97	102.565	138.519	297.872	102.996	221.623	127.357	105.695	155.434	299.831	139.667	230.694	52.4179	246.858	247.488	155.434	139.667	221.623	127.357	105.695	247.488	299.831	230.694	139.667	52.4179	246.858	247.488
neg_672	34.769	20.7625	130.994	25.3236	35.3789	34.7816	1.45401	23.5062	53.8262	42.1712	34.7816	130.994	53.8262	34.769	42.1712	20.7625	25.3236	35.3789	1.45401	23.5062	38.7553	55.1994	30.0154	24.078	88.4715	36.628	64.336	10.6043	95.8427	52.1865	24.078	36.628	38.7553	55.1994	30.0154	52.1865	88.4715	64.336	36.628	10.6043	95.8427	52.1865
neg_673	150.711	129.973	220.038	468.444	333.322	381.036	313.356	173.621	202.677	376.102	381.036	220.038	202.677	150.711	376.102	129.973	468.444	333.322	313.356	173.621	22.006	4.75924	31.5754	36.9111	500.318	144.535	150.847	225.27	802.972	360.759	36.9111	144.535	22.006	4.75924	31.5754	360.759	500.318	150.847	144.535	225.27	802.972	360.759
neg_679	2051.72	3.07371e-08	3.07371e-08	3.07371e-08	3.07371e-08	3.07371e-08	23433.1	3.07371e-08	3.07371e-08	94.9689	3.07371e-08	3.07371e-08	3.07371e-08	2051.72	94.9689	3.07371e-08	3.07371e-08	3.07371e-08	23433.1	3.07371e-08	3.07371e-08	3.07371e-08	3.07371e-08	3.07371e-08	3.07371e-08	3.07371e-08	3.07371e-08	3.07371e-08	3.07371e-08	3.07371e-08	3.07371e-08	3.07371e-08	3.07371e-08	3.07371e-08	3.07371e-08	3.07371e-08	3.07371e-08	3.07371e-08	3.07371e-08	3.07371e-08	3.07371e-08	3.07371e-08
neg_680	2477.49	3.07371e-08	3.07371e-08	3.07371e-08	3.07371e-08	3.07371e-08	18861.8	3.07371e-08	3.07371e-08	75.9348	3.07371e-08	3.07371e-08	3.07371e-08	2477.49	75.9348	3.07371e-08	3.07371e-08	3.07371e-08	18861.8	3.07371e-08	3.07371e-08	3.07371e-08	3.07371e-08	3.07371e-08	3.07371e-08	3.07371e-08	3.07371e-08	3.07371e-08	3.07371e-08	3.07371e-08	3.07371e-08	3.07371e-08	3.07371e-08	3.07371e-08	3.07371e-08	3.07371e-08	3.07371e-08	3.07371e-08	3.07371e-08	3.07371e-08	3.07371e-08	3.07371e-08
neg_682	245.046	194.746	1231.72	241.946	310.05	290.941	571.28	159.872	426.956	172.265	290.941	1231.72	426.956	245.046	172.265	194.746	241.946	310.05	571.28	159.872	41.1903	17.5137	161.875	20.5002	232.758	239.87	29.1688	223.168	211.362	207.934	20.5002	239.87	41.1903	17.5137	161.875	207.934	232.758	29.1688	239.87	223.168	211.362	207.934
neg_683	3.07371e-08	3.07371e-08	3.07371e-08	3.07371e-08	3.07371e-08	3.07371e-08	3.07371e-08	3.07371e-08	3.07371e-08	3.07371e-08	3.07371e-08	3.07371e-08	3.07371e-08	3.07371e-08	3.07371e-08	3.07371e-08	3.07371e-08	3.07371e-08	3.07371e-08	3.07371e-08	1147.93	1620.82	462.927	773.419	3.07371e-08	3.07371e-08	1996.47	3.07371e-08	3.07371e-08	3.07371e-08	773.419	3.07371e-08	1147.93	1620.82	462.927	3.07371e-08	3.07371e-08	1996.47	3.07371e-08	3.07371e-08	3.07371e-08	3.07371e-08
neg_684	7.92731	4.21022	1.48203	4.00358	4.35313	10.5429	18.2063	4.32605	13.1991	7.85696	10.5429	1.48203	13.1991	7.92731	7.85696	4.21022	4.00358	4.35313	18.2063	4.32605	1.63364	0.399481	3.07371e-08	3.07371e-08	12.662	6.1723	5.39418	3.07371e-08	14.1464	20.915	3.07371e-08	6.1723	1.63364	0.399481	3.07371e-08	20.915	12.662	5.39418	6.1723	3.07371e-08	14.1464	20.915
neg_685	29.7073	30.3629	173.4	35.0276	64.9368	38.6462	25.2373	35.4868	42.1469	21.5602	38.6462	173.4	42.1469	29.7073	21.5602	30.3629	35.0276	64.9368	25.2373	35.4868	40.166	38.8725	55.8083	58.9742	43.424	49.4491	9.646	40.1433	29.3598	23.3773	58.9742	49.4491	40.166	38.8725	55.8083	23.3773	43.424	9.646	49.4491	40.1433	29.3598	23.3773
neg_686	3.07371e-08	3.07371e-08	3.07371e-08	3.07371e-08	3.07371e-08	3.07371e-08	3.07371e-08	3.07371e-08	3.07371e-08	3.07371e-08	3.07371e-08	3.07371e-08	3.07371e-08	3.07371e-08	3.07371e-08	3.07371e-08	3.07371e-08	3.07371e-08	3.07371e-08	3.07371e-08	164.373	189.046	204.478	150.505	3.07371e-08	3.07371e-08	132.831	3.07371e-08	3.07371e-08	3.07371e-08	150.505	3.07371e-08	164.373	189.046	204.478	3.07371e-08	3.07371e-08	132.831	3.07371e-08	3.07371e-08	3.07371e-08	3.07371e-08
neg_687	3.07371e-08	3.07371e-08	3.07371e-08	3.07371e-08	3.07371e-08	3.07371e-08	3.25918	3.07371e-08	3.07371e-08	6.95686	3.07371e-08	3.07371e-08	3.07371e-08	3.07371e-08	6.95686	3.07371e-08	3.07371e-08	3.07371e-08	3.25918	3.07371e-08	12.4314	30.5836	3.07371e-08	6.64374	6.4751	3.07371e-08	17.0317	3.07371e-08	5.85833	3.23588	6.64374	3.07371e-08	12.4314	30.5836	3.07371e-08	3.23588	6.4751	17.0317	3.07371e-08	3.07371e-08	5.85833	3.23588
neg_689	62.7342	103.303	72.8443	62.2202	120.118	96.7924	183.279	32.9723	69.6949	145.325	96.7924	72.8443	69.6949	62.7342	145.325	103.303	62.2202	120.118	183.279	32.9723	47.9993	152.487	81.3725	57.0081	120.985	59.148	20.547	45.8376	96.8387	74.6216	57.0081	59.148	47.9993	152.487	81.3725	74.6216	120.985	20.547	59.148	45.8376	96.8387	74.6216
neg_69	3.07371e-08	3.07371e-08	3.07371e-08	3.07371e-08	3.07371e-08	3.07371e-08	3.07371e-08	3.07371e-08	3.07371e-08	3.07371e-08	3.07371e-08	3.07371e-08	3.07371e-08	3.07371e-08	3.07371e-08	3.07371e-08	3.07371e-08	3.07371e-08	3.07371e-08	3.07371e-08	3.07371e-08	3.07371e-08	3.07371e-08	3.07371e-08	3.07371e-08	3.07371e-08	3.07371e-08	3.07371e-08	3.07371e-08	3.07371e-08	3.07371e-08	3.07371e-08	3.07371e-08	3.07371e-08	3.07371e-08	3.07371e-08	3.07371e-08	3.07371e-08	3.07371e-08	3.07371e-08	3.07371e-08	3.07371e-08
neg_690	67.4939	115.357	49.95	57.5324	177.427	106.069	225.635	39.5414	73.698	153.615	106.069	49.95	73.698	67.4939	153.615	115.357	57.5324	177.427	225.635	39.5414	22.6414	145.885	71.7285	37.952	165.023	97.5643	20.9735	45.9109	96.4925	62.7434	37.952	97.5643	22.6414	145.885	71.7285	62.7434	165.023	20.9735	97.5643	45.9109	96.4925	62.7434
neg_691	173.347	131.147	355.947	189.343	145.489	167.465	335.983	147.89	175.053	206.109	167.465	355.947	175.053	173.347	206.109	131.147	189.343	145.489	335.983	147.89	3.07371e-08	3.07371e-08	3.07371e-08	3.07371e-08	144.773	161.5	3.07371e-08	141.865	186.611	167	3.07371e-08	161.5	3.07371e-08	3.07371e-08	3.07371e-08	167	144.773	3.07371e-08	161.5	141.865	186.611	167
neg_694	11.981	24.3459	5.8041	16.144	23.4595	18.3892	45.6417	11.4137	12.7941	27.7542	18.3892	5.8041	12.7941	11.981	27.7542	24.3459	16.144	23.4595	45.6417	11.4137	3.006	37.9177	14.1544	6.9578	26.182	12.4896	3.45148	9.36671	19.7272	12.1472	6.9578	12.4896	3.006	37.9177	14.1544	12.1472	26.182	3.45148	12.4896	9.36671	19.7272	12.1472
neg_695	71.6855	92.186	65.8655	123.981	116.682	104.001	477.19	50.5092	70.9421	352.191	104.001	65.8655	70.9421	71.6855	352.191	92.186	123.981	116.682	477.19	50.5092	39.8657	457.186	69.3799	70.0143	216.449	60.2012	39.4725	37.3097	194.671	95.8328	70.0143	60.2012	39.8657	457.186	69.3799	95.8328	216.449	39.4725	60.2012	37.3097	194.671	95.8328
neg_696	3.07371e-08	3.07371e-08	3.07371e-08	3.07371e-08	3.07371e-08	3.07371e-08	3.07371e-08	3.07371e-08	3.07371e-08	3.07371e-08	3.07371e-08	3.07371e-08	3.07371e-08	3.07371e-08	3.07371e-08	3.07371e-08	3.07371e-08	3.07371e-08	3.07371e-08	3.07371e-08	3.07371e-08	1.53682	3.07371e-08	3.07371e-08	3.07371e-08	3.07371e-08	3.07371e-08	3.07371e-08	3.07371e-08	1431.83	3.07371e-08	3.07371e-08	3.07371e-08	1.53682	3.07371e-08	1431.83	3.07371e-08	3.07371e-08	3.07371e-08	3.07371e-08	3.07371e-08	1431.83
neg_697	3.07371e-08	3.07371e-08	3.07371e-08	3.07371e-08	3.07371e-08	3.07371e-08	3.07371e-08	3.07371e-08	3.07371e-08	3.07371e-08	3.07371e-08	3.07371e-08	3.07371e-08	3.07371e-08	3.07371e-08	3.07371e-08	3.07371e-08	3.07371e-08	3.07371e-08	3.07371e-08	3.07371e-08	6.26017	3.07371e-08	3.07371e-08	3.07371e-08	3.07371e-08	3.07371e-08	3.07371e-08	3.07371e-08	888.032	3.07371e-08	3.07371e-08	3.07371e-08	6.26017	3.07371e-08	888.032	3.07371e-08	3.07371e-08	3.07371e-08	3.07371e-08	3.07371e-08	888.032
neg_7	12.6703	10.238	809.867	2.76719	48.7638	9.18214	13.6563	17.3199	13.5469	3.07371e-08	9.18214	809.867	13.5469	12.6703	3.07371e-08	10.238	2.76719	48.7638	13.6563	17.3199	3.07371e-08	3.07371e-08	3.07371e-08	3.07371e-08	2.06279	36.7961	3.07371e-08	2.64147	8.73663	3.7728	3.07371e-08	36.7961	3.07371e-08	3.07371e-08	3.07371e-08	3.7728	2.06279	3.07371e-08	36.7961	2.64147	8.73663	3.7728
neg_70	329.314	139.811	15.8695	242.352	291.259	199.962	3.07371e-08	187.142	231.885	174.556	199.962	15.8695	231.885	329.314	174.556	139.811	242.352	291.259	3.07371e-08	187.142	3.07371e-08	3.07371e-08	3.07371e-08	3.07371e-08	297.603	239.951	3.07371e-08	171.875	438.256	139.385	3.07371e-08	239.951	3.07371e-08	3.07371e-08	3.07371e-08	139.385	297.603	3.07371e-08	239.951	171.875	438.256	139.385
neg_701	3.07371e-08	3.07371e-08	3.07371e-08	3.07371e-08	3.07371e-08	3.07371e-08	3.07371e-08	3.07371e-08	3.07371e-08	3.07371e-08	3.07371e-08	3.07371e-08	3.07371e-08	3.07371e-08	3.07371e-08	3.07371e-08	3.07371e-08	3.07371e-08	3.07371e-08	3.07371e-08	625.717	964.068	830.372	673.737	3.07371e-08	3.07371e-08	689.664	3.07371e-08	3.07371e-08	3.07371e-08	673.737	3.07371e-08	625.717	964.068	830.372	3.07371e-08	3.07371e-08	689.664	3.07371e-08	3.07371e-08	3.07371e-08	3.07371e-08
neg_702	315.083	309.509	1434.72	376.362	429.953	368.358	969.948	292.009	587.501	334.643	368.358	1434.72	587.501	315.083	334.643	309.509	376.362	429.953	969.948	292.009	107.742	5.78689	200.441	4.55981	493.887	351.41	8.80101	338.492	405.177	226.074	4.55981	351.41	107.742	5.78689	200.441	226.074	493.887	8.80101	351.41	338.492	405.177	226.074
neg_703	3.07371e-08	3.07371e-08	3.07371e-08	3.07371e-08	3.07371e-08	3.07371e-08	3.07371e-08	3.5068	3.07371e-08	3.07371e-08	3.07371e-08	3.07371e-08	3.07371e-08	3.07371e-08	3.07371e-08	3.07371e-08	3.07371e-08	3.07371e-08	3.07371e-08	3.5068	345.792	3.07371e-08	3.07371e-08	124.829	3.07371e-08	3.07371e-08	43.3957	20439.8	3.07371e-08	3.07371e-08	124.829	3.07371e-08	345.792	3.07371e-08	3.07371e-08	3.07371e-08	3.07371e-08	43.3957	3.07371e-08	20439.8	3.07371e-08	3.07371e-08
neg_705	152.812	115.628	293.312	166.206	139.11	146.64	261.587	128.074	141.26	149.005	146.64	293.312	141.26	152.812	149.005	115.628	166.206	139.11	261.587	128.074	3.07371e-08	3.07371e-08	3.07371e-08	3.07371e-08	123.384	158.092	3.07371e-08	126.66	150.998	125.804	3.07371e-08	158.092	3.07371e-08	3.07371e-08	3.07371e-08	125.804	123.384	3.07371e-08	158.092	126.66	150.998	125.804
neg_707	16049.2	15258.4	22826.9	18075.3	22432.2	18643	48423.6	16450.5	23619.1	24026.9	18643	22826.9	23619.1	16049.2	24026.9	15258.4	18075.3	22432.2	48423.6	16450.5	26737.7	18604.3	12045.2	19493.6	46471.3	20078	42459.4	9462.48	36082.9	30350.3	19493.6	20078	26737.7	18604.3	12045.2	30350.3	46471.3	42459.4	20078	9462.48	36082.9	30350.3
neg_708	3.07371e-08	3.07371e-08	3.07371e-08	3.07371e-08	3.07371e-08	3.07371e-08	3.07371e-08	3.07371e-08	3.07371e-08	3.07371e-08	3.07371e-08	3.07371e-08	3.07371e-08	3.07371e-08	3.07371e-08	3.07371e-08	3.07371e-08	3.07371e-08	3.07371e-08	3.07371e-08	3.07371e-08	3.07371e-08	3.07371e-08	3.07371e-08	3.07371e-08	3.07371e-08	3.07371e-08	3.07371e-08	3.07371e-08	3.07371e-08	3.07371e-08	3.07371e-08	3.07371e-08	3.07371e-08	3.07371e-08	3.07371e-08	3.07371e-08	3.07371e-08	3.07371e-08	3.07371e-08	3.07371e-08	3.07371e-08
neg_709	2.59175	3.07371e-08	3.07371e-08	0.725756	1.05302	2.86823	35.9812	0.573252	4.05195	14.5627	2.86823	3.07371e-08	4.05195	2.59175	14.5627	3.07371e-08	0.725756	1.05302	35.9812	0.573252	34.5617	19.16	3.07371e-08	3.67306	181.862	4.83056	140.737	3.07371e-08	103.587	35.1252	3.67306	4.83056	34.5617	19.16	3.07371e-08	35.1252	181.862	140.737	4.83056	3.07371e-08	103.587	35.1252
neg_710	257.419	289.941	345.64	336.392	430.613	311.611	660.726	306.326	387.712	291.218	311.611	345.64	387.712	257.419	291.218	289.941	336.392	430.613	660.726	306.326	309.5	174.327	156.974	224.148	574.565	373.954	501.952	174.816	402.419	299.905	224.148	373.954	309.5	174.327	156.974	299.905	574.565	501.952	373.954	174.816	402.419	299.905
neg_711	41.5098	35.1011	46.396	50.604	53.8946	44.0532	143.157	50.7169	68.7381	64.4708	44.0532	46.396	68.7381	41.5098	64.4708	35.1011	50.604	53.8946	143.157	50.7169	79.4699	49.3034	22.753	51.5244	137.504	56.27	88.2233	3.07085	106.516	76.2172	51.5244	56.27	79.4699	49.3034	22.753	76.2172	137.504	88.2233	56.27	3.07085	106.516	76.2172
neg_712	11.4592	2.01394	43.0206	5.25776	10.7091	7.64382	3.07371e-08	10.3686	13.0201	11.9883	7.64382	43.0206	13.0201	11.4592	11.9883	2.01394	5.25776	10.7091	3.07371e-08	10.3686	9.95854	15.7959	4.44053	2.84515	41.1931	14.7335	28.4897	1.55871	31.3809	14.7855	2.84515	14.7335	9.95854	15.7959	4.44053	14.7855	41.1931	28.4897	14.7335	1.55871	31.3809	14.7855
neg_713	3.07371e-08	3.07371e-08	3.07371e-08	3.07371e-08	3.07371e-08	3.07371e-08	3.07371e-08	3.07371e-08	3.07371e-08	3.07371e-08	3.07371e-08	3.07371e-08	3.07371e-08	3.07371e-08	3.07371e-08	3.07371e-08	3.07371e-08	3.07371e-08	3.07371e-08	3.07371e-08	3.07371e-08	3.07371e-08	3.07371e-08	3.07371e-08	3.07371e-08	3.07371e-08	3.07371e-08	4.71344	3.07371e-08	8180.1	3.07371e-08	3.07371e-08	3.07371e-08	3.07371e-08	3.07371e-08	8180.1	3.07371e-08	3.07371e-08	3.07371e-08	4.71344	3.07371e-08	8180.1
neg_714	4.45012	2.91573	7.71951	43.5355	2.55911	27.8235	42.3914	33.5056	5.31052	46.1541	27.8235	7.71951	5.31052	4.45012	46.1541	2.91573	43.5355	2.55911	42.3914	33.5056	3.07371e-08	3.07371e-08	3.07371e-08	3.07371e-08	80.4978	8.4694	3.07371e-08	12.9687	78.3096	43.9396	3.07371e-08	8.4694	3.07371e-08	3.07371e-08	3.07371e-08	43.9396	80.4978	3.07371e-08	8.4694	12.9687	78.3096	43.9396
neg_716	22.2055	7.29515	21.0836	14.8078	11.7595	20.8362	91.9016	28.9293	19.4396	46.331	20.8362	21.0836	19.4396	22.2055	46.331	7.29515	14.8078	11.7595	91.9016	28.9293	35.724	35.8885	13.395	35.6764	120.461	16.4473	152.422	3.07371e-08	78.4384	48.0746	35.6764	16.4473	35.724	35.8885	13.395	48.0746	120.461	152.422	16.4473	3.07371e-08	78.4384	48.0746
neg_72	1728.08	786.386	88.0442	1321.09	1635.56	1115.72	2.73588	1044.8	1227.49	993.974	1115.72	88.0442	1227.49	1728.08	993.974	786.386	1321.09	1635.56	2.73588	1044.8	3.07371e-08	3.07371e-08	3.07371e-08	3.07371e-08	1621.67	1303.51	3.07371e-08	884.119	2131.39	821.16	3.07371e-08	1303.51	3.07371e-08	3.07371e-08	3.07371e-08	821.16	1621.67	3.07371e-08	1303.51	884.119	2131.39	821.16
neg_721	71.7037	155.992	296.007	445.463	140.936	336.024	232.312	290.044	138.544	184.518	336.024	296.007	138.544	71.7037	184.518	155.992	445.463	140.936	232.312	290.044	3.07371e-08	3.07371e-08	3.07371e-08	3.07371e-08	233.896	113.736	3.07371e-08	365.077	273.142	169.483	3.07371e-08	113.736	3.07371e-08	3.07371e-08	3.07371e-08	169.483	233.896	3.07371e-08	113.736	365.077	273.142	169.483
neg_723	28.0067	43.1385	91.6238	22.7851	89.6425	77.0618	41.7628	37.2718	43.0413	16.9773	77.0618	91.6238	43.0413	28.0067	16.9773	43.1385	22.7851	89.6425	41.7628	37.2718	3.07371e-08	3.07371e-08	3.07371e-08	3.07371e-08	40.5397	59.9699	3.07371e-08	46.2282	26.3607	26.3248	3.07371e-08	59.9699	3.07371e-08	3.07371e-08	3.07371e-08	26.3248	40.5397	3.07371e-08	59.9699	46.2282	26.3607	26.3248
neg_725	407.865	380.519	1653.54	418.112	599.917	454.5	1102.06	398.5	660.225	385.892	454.5	1653.54	660.225	407.865	385.892	380.519	418.112	599.917	1102.06	398.5	145.238	3.07371e-08	194.241	3.07371e-08	474.962	510.705	0.106283	425.51	389.933	427.687	3.07371e-08	510.705	145.238	3.07371e-08	194.241	427.687	474.962	0.106283	510.705	425.51	389.933	427.687
neg_726	67.1285	6.50727	3.07371e-08	3.07371e-08	3.07371e-08	3.07371e-08	7.36233	3.07371e-08	3.07371e-08	3.57239	3.07371e-08	3.07371e-08	3.07371e-08	67.1285	3.57239	6.50727	3.07371e-08	3.07371e-08	7.36233	3.07371e-08	578.51	3.07371e-08	3.07371e-08	206.731	16.7176	3.07371e-08	102.616	37664.6	2.59518	4.88232	206.731	3.07371e-08	578.51	3.07371e-08	3.07371e-08	4.88232	16.7176	102.616	3.07371e-08	37664.6	2.59518	4.88232
neg_727	28.237	27.0726	146.038	30.5601	43.2886	25.1647	20.6498	31.077	32.2767	25.0018	25.1647	146.038	32.2767	28.237	25.0018	27.0726	30.5601	43.2886	20.6498	31.077	45.7339	44.7058	46.3902	55.2977	41.0602	42.6654	23.9069	33.6076	26.5838	24.3596	55.2977	42.6654	45.7339	44.7058	46.3902	24.3596	41.0602	23.9069	42.6654	33.6076	26.5838	24.3596
neg_728	3.07371e-08	3.07371e-08	3.07371e-08	3.07371e-08	3.07371e-08	3.07371e-08	3.07371e-08	3.07371e-08	3.07371e-08	3.07371e-08	3.07371e-08	3.07371e-08	3.07371e-08	3.07371e-08	3.07371e-08	3.07371e-08	3.07371e-08	3.07371e-08	3.07371e-08	3.07371e-08	3.07371e-08	3.07371e-08	3.07371e-08	3.07371e-08	3.07371e-08	3.07371e-08	3.07371e-08	3.07371e-08	3.07371e-08	3.07371e-08	3.07371e-08	3.07371e-08	3.07371e-08	3.07371e-08	3.07371e-08	3.07371e-08	3.07371e-08	3.07371e-08	3.07371e-08	3.07371e-08	3.07371e-08	3.07371e-08
neg_73	3.07371e-08	3.07371e-08	3.07371e-08	3.07371e-08	3.07371e-08	3.07371e-08	3.07371e-08	3.07371e-08	3.07371e-08	3.07371e-08	3.07371e-08	3.07371e-08	3.07371e-08	3.07371e-08	3.07371e-08	3.07371e-08	3.07371e-08	3.07371e-08	3.07371e-08	3.07371e-08	3.07371e-08	3.07371e-08	3.07371e-08	3.07371e-08	3.07371e-08	3.07371e-08	3.07371e-08	3.07371e-08	3.07371e-08	3.07371e-08	3.07371e-08	3.07371e-08	3.07371e-08	3.07371e-08	3.07371e-08	3.07371e-08	3.07371e-08	3.07371e-08	3.07371e-08	3.07371e-08	3.07371e-08	3.07371e-08
neg_730	3.07371e-08	3.07371e-08	3.07371e-08	3.07371e-08	3.07371e-08	3.07371e-08	3.07371e-08	3.07371e-08	3.07371e-08	3.07371e-08	3.07371e-08	3.07371e-08	3.07371e-08	3.07371e-08	3.07371e-08	3.07371e-08	3.07371e-08	3.07371e-08	3.07371e-08	3.07371e-08	421.063	646.662	516.491	384.613	3.07371e-08	3.07371e-08	406.175	3.07371e-08	3.07371e-08	3.07371e-08	384.613	3.07371e-08	421.063	646.662	516.491	3.07371e-08	3.07371e-08	406.175	3.07371e-08	3.07371e-08	3.07371e-08	3.07371e-08
neg_732	3.07371e-08	3.07371e-08	3.07371e-08	3.07371e-08	3.07371e-08	3.07371e-08	3.07371e-08	3.07371e-08	3.07371e-08	3.07371e-08	3.07371e-08	3.07371e-08	3.07371e-08	3.07371e-08	3.07371e-08	3.07371e-08	3.07371e-08	3.07371e-08	3.07371e-08	3.07371e-08	3.07371e-08	3.07371e-08	3.07371e-08	3.07371e-08	3.07371e-08	3.07371e-08	3.07371e-08	3.07371e-08	3.07371e-08	3.07371e-08	3.07371e-08	3.07371e-08	3.07371e-08	3.07371e-08	3.07371e-08	3.07371e-08	3.07371e-08	3.07371e-08	3.07371e-08	3.07371e-08	3.07371e-08	3.07371e-08
neg_733	3.07371e-08	3.07371e-08	3.07371e-08	3.07371e-08	3.07371e-08	3.07371e-08	3.07371e-08	3.07371e-08	3.07371e-08	3.07371e-08	3.07371e-08	3.07371e-08	3.07371e-08	3.07371e-08	3.07371e-08	3.07371e-08	3.07371e-08	3.07371e-08	3.07371e-08	3.07371e-08	3.07371e-08	3.07371e-08	3.07371e-08	3.07371e-08	3.07371e-08	3.07371e-08	3.07371e-08	3.07371e-08	3.07371e-08	3.07371e-08	3.07371e-08	3.07371e-08	3.07371e-08	3.07371e-08	3.07371e-08	3.07371e-08	3.07371e-08	3.07371e-08	3.07371e-08	3.07371e-08	3.07371e-08	3.07371e-08
neg_734	152.431	109.644	276.819	167.147	132.304	153.151	282.618	131.64	136.202	168.686	153.151	276.819	136.202	152.431	168.686	109.644	167.147	132.304	282.618	131.64	3.07371e-08	3.07371e-08	3.07371e-08	3.07371e-08	143.823	165.649	3.07371e-08	136.489	194.926	148.403	3.07371e-08	165.649	3.07371e-08	3.07371e-08	3.07371e-08	148.403	143.823	3.07371e-08	165.649	136.489	194.926	148.403
neg_735	2.85154	3.26275	0.914115	3.58892	4.05528	5.3116	31.8455	1.27478	3.07371e-08	36.3716	5.3116	0.914115	3.07371e-08	2.85154	36.3716	3.26275	3.58892	4.05528	31.8455	1.27478	3.07371e-08	52.3016	1.28296	2.24134	17.7137	2.16381	1.05439	3.07371e-08	18.4446	12.5798	2.24134	2.16381	3.07371e-08	52.3016	1.28296	12.5798	17.7137	1.05439	2.16381	3.07371e-08	18.4446	12.5798
neg_737	42.0099	3.07371e-08	0.450777	3.07371e-08	3.07371e-08	3.07371e-08	0.134268	0.552647	3.07371e-08	3.07371e-08	3.07371e-08	0.450777	3.07371e-08	42.0099	3.07371e-08	3.07371e-08	3.07371e-08	3.07371e-08	0.134268	0.552647	933.407	12.2767	25.933	330.182	0.00147015	0.200933	211.363	45493.1	3.07371e-08	0.0597743	330.182	0.200933	933.407	12.2767	25.933	0.0597743	0.00147015	211.363	0.200933	45493.1	3.07371e-08	0.0597743
neg_739	19.9058	34.9211	22.6274	45.6941	37.1835	29.7092	222.78	17.3389	17.4984	189.47	29.7092	22.6274	17.4984	19.9058	189.47	34.9211	45.6941	37.1835	222.78	17.3389	19.1544	202.682	16.8395	29.1287	101.016	24.9842	14.9227	5.98984	87.7464	66.753	29.1287	24.9842	19.1544	202.682	16.8395	66.753	101.016	14.9227	24.9842	5.98984	87.7464	66.753
neg_740	517.195	452.98	2061.06	515.376	684.075	550.586	1467.92	473.188	870.655	496.29	550.586	2061.06	870.655	517.195	496.29	452.98	515.376	684.075	1467.92	473.188	266.91	5.78571	217.36	2.16217	666.28	592.841	4.16382	445.888	612.523	614.164	2.16217	592.841	266.91	5.78571	217.36	614.164	666.28	4.16382	592.841	445.888	612.523	614.164
neg_742	3.07371e-08	3.07371e-08	3.07371e-08	3.07371e-08	3.07371e-08	3.07371e-08	3.07371e-08	3.07371e-08	3.07371e-08	3.07371e-08	3.07371e-08	3.07371e-08	3.07371e-08	3.07371e-08	3.07371e-08	3.07371e-08	3.07371e-08	3.07371e-08	3.07371e-08	3.07371e-08	180.745	158.272	35.4611	72.9355	3.07371e-08	3.07371e-08	937.542	3.07371e-08	3.07371e-08	3.07371e-08	72.9355	3.07371e-08	180.745	158.272	35.4611	3.07371e-08	3.07371e-08	937.542	3.07371e-08	3.07371e-08	3.07371e-08	3.07371e-08
neg_743	156.042	127.521	276.377	153.164	118.905	162.184	239.611	125.24	141.646	180.195	162.184	276.377	141.646	156.042	180.195	127.521	153.164	118.905	239.611	125.24	3.07371e-08	2.86969	3.07371e-08	3.07371e-08	144.651	156.187	0.0541654	99.365	182.242	169.519	3.07371e-08	156.187	3.07371e-08	2.86969	3.07371e-08	169.519	144.651	0.0541654	156.187	99.365	182.242	169.519
neg_744	2388.47	1881.83	2426.79	2495.09	2745.25	2602.67	6750.85	2352.11	3329.77	3545.28	2602.67	2426.79	3329.77	2388.47	3545.28	1881.83	2495.09	2745.25	6750.85	2352.11	2585.76	1643.86	684.963	1915.15	7031.58	2794.35	4139.75	1019.79	5299.4	5417.16	1915.15	2794.35	2585.76	1643.86	684.963	5417.16	7031.58	4139.75	2794.35	1019.79	5299.4	5417.16
neg_745	26.5846	25.012	20.9524	33.0508	30.6275	29.4328	66.3167	31.1439	38.6446	30.47	29.4328	20.9524	38.6446	26.5846	30.47	25.012	33.0508	30.6275	66.3167	31.1439	15.8722	1.90572	3.07371e-08	6.77364	73.2085	35.6331	46.6956	5.31586	49.595	56.1792	6.77364	35.6331	15.8722	1.90572	3.07371e-08	56.1792	73.2085	46.6956	35.6331	5.31586	49.595	56.1792
neg_746	3.07371e-08	3.07371e-08	3.07371e-08	3.07371e-08	3.07371e-08	0.30596	1.38182	3.07371e-08	3.07371e-08	1.41322	0.30596	3.07371e-08	3.07371e-08	3.07371e-08	1.41322	3.07371e-08	3.07371e-08	3.07371e-08	1.38182	3.07371e-08	3.07371e-08	3.07371e-08	3.07371e-08	3.07371e-08	4.18964	0.363786	3.07371e-08	3.07371e-08	2.12603	2.12169	3.07371e-08	0.363786	3.07371e-08	3.07371e-08	3.07371e-08	2.12169	4.18964	3.07371e-08	0.363786	3.07371e-08	2.12603	2.12169
neg_748	125.661	179.495	132.686	150.481	194.857	174.52	439.589	103.882	138.045	330.02	174.52	132.686	138.045	125.661	330.02	179.495	150.481	194.857	439.589	103.882	60.6439	294.896	115.252	91.3911	302.284	130.856	61.6433	99.751	258.438	236.312	91.3911	130.856	60.6439	294.896	115.252	236.312	302.284	61.6433	130.856	99.751	258.438	236.312
neg_749	3.07371e-08	3.07371e-08	3.07371e-08	3.07371e-08	3.07371e-08	3.07371e-08	3.07371e-08	3.07371e-08	3.07371e-08	3.07371e-08	3.07371e-08	3.07371e-08	3.07371e-08	3.07371e-08	3.07371e-08	3.07371e-08	3.07371e-08	3.07371e-08	3.07371e-08	3.07371e-08	164.371	216.13	186.724	135.375	3.07371e-08	3.07371e-08	126.872	3.07371e-08	3.07371e-08	3.07371e-08	135.375	3.07371e-08	164.371	216.13	186.724	3.07371e-08	3.07371e-08	126.872	3.07371e-08	3.07371e-08	3.07371e-08	3.07371e-08
neg_751	3.07371e-08	3.07371e-08	3.07371e-08	3.07371e-08	3.07371e-08	3.07371e-08	3.07371e-08	3.07371e-08	3.07371e-08	3.07371e-08	3.07371e-08	3.07371e-08	3.07371e-08	3.07371e-08	3.07371e-08	3.07371e-08	3.07371e-08	3.07371e-08	3.07371e-08	3.07371e-08	1510.68	1953.49	1616.74	1419.56	3.07371e-08	3.07371e-08	1659.99	3.07371e-08	3.07371e-08	3.07371e-08	1419.56	3.07371e-08	1510.68	1953.49	1616.74	3.07371e-08	3.07371e-08	1659.99	3.07371e-08	3.07371e-08	3.07371e-08	3.07371e-08
neg_753	70.4864	3.07371e-08	3.07371e-08	3.07371e-08	3.07371e-08	2.15362	3.07371e-08	3.07371e-08	3.07371e-08	3.07371e-08	2.15362	3.07371e-08	3.07371e-08	70.4864	3.07371e-08	3.07371e-08	3.07371e-08	3.07371e-08	3.07371e-08	3.07371e-08	1144.33	3.07371e-08	82.3957	398.396	3.07371e-08	3.07371e-08	367.562	58148.2	3.07371e-08	3.07371e-08	398.396	3.07371e-08	1144.33	3.07371e-08	82.3957	3.07371e-08	3.07371e-08	367.562	3.07371e-08	58148.2	3.07371e-08	3.07371e-08
neg_754	1569.27	3.07371e-08	3.07371e-08	3.07371e-08	3.07371e-08	4.8775	32328	3.07371e-08	3.07371e-08	3.07371e-08	4.8775	3.07371e-08	3.07371e-08	1569.27	3.07371e-08	3.07371e-08	3.07371e-08	3.07371e-08	32328	3.07371e-08	10.8974	111.767	16.8972	3.07371e-08	3.07371e-08	3.07371e-08	34.5159	3.07371e-08	3.07371e-08	3.07371e-08	3.07371e-08	3.07371e-08	10.8974	111.767	16.8972	3.07371e-08	3.07371e-08	34.5159	3.07371e-08	3.07371e-08	3.07371e-08	3.07371e-08
neg_755	3.07371e-08	3.07371e-08	3.07371e-08	3.07371e-08	3.07371e-08	3.07371e-08	3.07371e-08	3.07371e-08	3.07371e-08	3.07371e-08	3.07371e-08	3.07371e-08	3.07371e-08	3.07371e-08	3.07371e-08	3.07371e-08	3.07371e-08	3.07371e-08	3.07371e-08	3.07371e-08	86.3879	3.07371e-08	3.07371e-08	3.07371e-08	29.2407	3.07371e-08	5691.08	3.07371e-08	3.07371e-08	3.07371e-08	3.07371e-08	3.07371e-08	86.3879	3.07371e-08	3.07371e-08	3.07371e-08	29.2407	5691.08	3.07371e-08	3.07371e-08	3.07371e-08	3.07371e-08
neg_756	3.07371e-08	3.07371e-08	3.07371e-08	3.07371e-08	3.07371e-08	3.07371e-08	3.07371e-08	3.07371e-08	3.07371e-08	3.07371e-08	3.07371e-08	3.07371e-08	3.07371e-08	3.07371e-08	3.07371e-08	3.07371e-08	3.07371e-08	3.07371e-08	3.07371e-08	3.07371e-08	50.0464	3.07371e-08	3.07371e-08	3.07371e-08	3.07371e-08	3.07371e-08	3469.15	3.07371e-08	3.07371e-08	3.07371e-08	3.07371e-08	3.07371e-08	50.0464	3.07371e-08	3.07371e-08	3.07371e-08	3.07371e-08	3469.15	3.07371e-08	3.07371e-08	3.07371e-08	3.07371e-08
neg_757	134.104	227.843	92.7544	177.141	273.441	202.361	632.81	112.612	132.527	516.101	202.361	92.7544	132.527	134.104	516.101	227.843	177.141	273.441	632.81	112.612	48.7333	362.331	96.6431	79.6589	376.368	143.295	45.1248	105.316	309.997	305.742	79.6589	143.295	48.7333	362.331	96.6431	305.742	376.368	45.1248	143.295	105.316	309.997	305.742
neg_758	1.99516	2.62415	3.07371e-08	6.0223	5.87891	2.27271	15.5384	3.07371e-08	1.0299	16.6724	2.27271	3.07371e-08	1.0299	1.99516	16.6724	2.62415	6.0223	5.87891	15.5384	3.07371e-08	3.07371e-08	3.07371e-08	3.07371e-08	3.07371e-08	6.73674	1.1175	3.07371e-08	3.07371e-08	6.55278	4.80847	3.07371e-08	1.1175	3.07371e-08	3.07371e-08	3.07371e-08	4.80847	6.73674	3.07371e-08	1.1175	3.07371e-08	6.55278	4.80847
neg_759	3.07371e-08	3.07371e-08	3.07371e-08	3.07371e-08	3.07371e-08	3.07371e-08	3.07371e-08	3.07371e-08	3.07371e-08	3.07371e-08	3.07371e-08	3.07371e-08	3.07371e-08	3.07371e-08	3.07371e-08	3.07371e-08	3.07371e-08	3.07371e-08	3.07371e-08	3.07371e-08	137.446	189.777	139.886	127.832	3.07371e-08	3.07371e-08	201.823	3.07371e-08	3.07371e-08	3.07371e-08	127.832	3.07371e-08	137.446	189.777	139.886	3.07371e-08	3.07371e-08	201.823	3.07371e-08	3.07371e-08	3.07371e-08	3.07371e-08
neg_760	3.07371e-08	3.07371e-08	3.07371e-08	3.07371e-08	3.07371e-08	3.07371e-08	3.07371e-08	3.07371e-08	3.07371e-08	3.07371e-08	3.07371e-08	3.07371e-08	3.07371e-08	3.07371e-08	3.07371e-08	3.07371e-08	3.07371e-08	3.07371e-08	3.07371e-08	3.07371e-08	171.855	925.742	267.245	212.909	3.07371e-08	3.07371e-08	320.767	3.07371e-08	3.07371e-08	3.07371e-08	212.909	3.07371e-08	171.855	925.742	267.245	3.07371e-08	3.07371e-08	320.767	3.07371e-08	3.07371e-08	3.07371e-08	3.07371e-08
neg_761	584.028	499.275	2222.18	537.635	708.006	562.98	1554.46	514.589	869.168	539.25	562.98	2222.18	869.168	584.028	539.25	499.275	537.635	708.006	1554.46	514.589	310.631	1.38494	232.933	2.68897	738.445	622.045	2.64052	449.074	684.718	660.352	2.68897	622.045	310.631	1.38494	232.933	660.352	738.445	2.64052	622.045	449.074	684.718	660.352
neg_762	3.07371e-08	3.07371e-08	3.07371e-08	3.07371e-08	3.07371e-08	3.07371e-08	3.07371e-08	3.07371e-08	3.07371e-08	3.07371e-08	3.07371e-08	3.07371e-08	3.07371e-08	3.07371e-08	3.07371e-08	3.07371e-08	3.07371e-08	3.07371e-08	3.07371e-08	3.07371e-08	7691.29	9435.65	8498.18	7584.79	3.07371e-08	3.07371e-08	7831.81	3.07371e-08	3.07371e-08	3.07371e-08	7584.79	3.07371e-08	7691.29	9435.65	8498.18	3.07371e-08	3.07371e-08	7831.81	3.07371e-08	3.07371e-08	3.07371e-08	3.07371e-08
neg_764	3.07371e-08	3.07371e-08	3.07371e-08	3.07371e-08	3.07371e-08	3.07371e-08	3.07371e-08	3.07371e-08	3.07371e-08	3.07371e-08	3.07371e-08	3.07371e-08	3.07371e-08	3.07371e-08	3.07371e-08	3.07371e-08	3.07371e-08	3.07371e-08	3.07371e-08	3.07371e-08	293.266	386.626	345.848	284.523	3.07371e-08	3.07371e-08	282.453	3.07371e-08	3.07371e-08	3.07371e-08	284.523	3.07371e-08	293.266	386.626	345.848	3.07371e-08	3.07371e-08	282.453	3.07371e-08	3.07371e-08	3.07371e-08	3.07371e-08
neg_767	132.897	90.5843	200.899	127.698	104.11	125.866	225.199	110.319	111.715	159.991	125.866	200.899	111.715	132.897	159.991	90.5843	127.698	104.11	225.199	110.319	3.07371e-08	3.07371e-08	3.07371e-08	3.07371e-08	129.605	158.302	3.07371e-08	93.3526	153.543	138.571	3.07371e-08	158.302	3.07371e-08	3.07371e-08	3.07371e-08	138.571	129.605	3.07371e-08	158.302	93.3526	153.543	138.571
neg_768	250.164	328.064	475.934	243.927	342.937	346.608	591.447	266.067	401.9	260.928	346.608	475.934	401.9	250.164	260.928	328.064	243.927	342.937	591.447	266.067	1.29178	3.07371e-08	3.07371e-08	3.07371e-08	543.045	320.746	3.07371e-08	187.226	440.732	427.241	3.07371e-08	320.746	1.29178	3.07371e-08	3.07371e-08	427.241	543.045	3.07371e-08	320.746	187.226	440.732	427.241
neg_769	3.07371e-08	3.07371e-08	3.07371e-08	3.07371e-08	3.07371e-08	3.07371e-08	3.07371e-08	3.07371e-08	3.07371e-08	3.07371e-08	3.07371e-08	3.07371e-08	3.07371e-08	3.07371e-08	3.07371e-08	3.07371e-08	3.07371e-08	3.07371e-08	3.07371e-08	3.07371e-08	458.162	711.96	514.267	449.766	3.07371e-08	3.07371e-08	572.412	3.07371e-08	3.07371e-08	3.07371e-08	449.766	3.07371e-08	458.162	711.96	514.267	3.07371e-08	3.07371e-08	572.412	3.07371e-08	3.07371e-08	3.07371e-08	3.07371e-08
neg_77	1158.26	2149.28	5641.34	1521.21	2665.03	2013.63	2140.87	2238.18	2658.67	920.667	2013.63	5641.34	2658.67	1158.26	920.667	2149.28	1521.21	2665.03	2140.87	2238.18	3.07371e-08	206.548	135.852	118.576	2776.43	2087.53	3.07371e-08	2127.71	2298.22	1928.96	118.576	2087.53	3.07371e-08	206.548	135.852	1928.96	2776.43	3.07371e-08	2087.53	2127.71	2298.22	1928.96
neg_770	5.6413	2.76329	4.56189	7.25491	4.49686	6.23242	73.2026	1.09747	3.56726	64.6756	6.23242	4.56189	3.56726	5.6413	64.6756	2.76329	7.25491	4.49686	73.2026	1.09747	2.46634	65.2851	0.973944	3.97454	26.5729	5.00435	1.34508	3.07371e-08	24.3335	22.6318	3.97454	5.00435	2.46634	65.2851	0.973944	22.6318	26.5729	1.34508	5.00435	3.07371e-08	24.3335	22.6318
neg_771	370.142	310.481	345.574	372.26	401.149	458.495	911.21	385.235	477.051	447.331	458.495	345.574	477.051	370.142	447.331	310.481	372.26	401.149	911.21	385.235	261.86	176.162	56.9837	226.108	829.238	444.045	379.269	197.968	561.517	718.584	226.108	444.045	261.86	176.162	56.9837	718.584	829.238	379.269	444.045	197.968	561.517	718.584
neg_772	3.07371e-08	3.07371e-08	3.07371e-08	3.07371e-08	3.07371e-08	3.07371e-08	3.07371e-08	3.07371e-08	3.07371e-08	13.2639	3.07371e-08	3.07371e-08	3.07371e-08	3.07371e-08	13.2639	3.07371e-08	3.07371e-08	3.07371e-08	3.07371e-08	3.07371e-08	3.07371e-08	16.1338	3.07371e-08	3.07371e-08	3.07371e-08	3.07371e-08	3.07371e-08	3.07371e-08	0.845424	3.07371e-08	3.07371e-08	3.07371e-08	3.07371e-08	16.1338	3.07371e-08	3.07371e-08	3.07371e-08	3.07371e-08	3.07371e-08	3.07371e-08	0.845424	3.07371e-08
neg_773	553.338	493.148	2167.51	543.079	641.677	568.211	1626	482.066	762.266	523.273	568.211	2167.51	762.266	553.338	523.273	493.148	543.079	641.677	1626	482.066	387.601	1.70581	309.443	3.05573	711.581	628.306	9.84297	393.716	635.903	634.637	3.05573	628.306	387.601	1.70581	309.443	634.637	711.581	9.84297	628.306	393.716	635.903	634.637
neg_774	80.4023	3.07371e-08	3.07371e-08	3.07371e-08	3.07371e-08	3.07371e-08	3.07371e-08	3.07371e-08	3.07371e-08	3.07371e-08	3.07371e-08	3.07371e-08	3.07371e-08	80.4023	3.07371e-08	3.07371e-08	3.07371e-08	3.07371e-08	3.07371e-08	3.07371e-08	1674.9	3.07371e-08	94.4391	603.284	3.07371e-08	3.07371e-08	375.297	69863.5	3.07371e-08	3.07371e-08	603.284	3.07371e-08	1674.9	3.07371e-08	94.4391	3.07371e-08	3.07371e-08	375.297	3.07371e-08	69863.5	3.07371e-08	3.07371e-08
neg_776	3.07371e-08	3.07371e-08	3.07371e-08	3.07371e-08	3.07371e-08	3.07371e-08	3.07371e-08	3.07371e-08	3.07371e-08	3.07371e-08	3.07371e-08	3.07371e-08	3.07371e-08	3.07371e-08	3.07371e-08	3.07371e-08	3.07371e-08	3.07371e-08	3.07371e-08	3.07371e-08	293.655	341.211	281.93	241.969	3.07371e-08	3.07371e-08	411.902	3.07371e-08	3.07371e-08	3.07371e-08	241.969	3.07371e-08	293.655	341.211	281.93	3.07371e-08	3.07371e-08	411.902	3.07371e-08	3.07371e-08	3.07371e-08	3.07371e-08
neg_777	3.07371e-08	3.07371e-08	3.07371e-08	3.07371e-08	3.07371e-08	3.07371e-08	3.07371e-08	3.07371e-08	3.07371e-08	3.07371e-08	3.07371e-08	3.07371e-08	3.07371e-08	3.07371e-08	3.07371e-08	3.07371e-08	3.07371e-08	3.07371e-08	3.07371e-08	3.07371e-08	365.573	666.104	388.108	313.03	3.07371e-08	3.07371e-08	667.829	3.07371e-08	3.07371e-08	3.07371e-08	313.03	3.07371e-08	365.573	666.104	388.108	3.07371e-08	3.07371e-08	667.829	3.07371e-08	3.07371e-08	3.07371e-08	3.07371e-08
neg_780	107.367	84.3107	182.727	111.473	77.0445	104.172	181.143	84.9785	96.0852	134.376	104.172	182.727	96.0852	107.367	134.376	84.3107	111.473	77.0445	181.143	84.9785	3.07371e-08	3.07371e-08	3.07371e-08	3.07371e-08	86.2577	106.688	3.07371e-08	6.95952	142.527	123.551	3.07371e-08	106.688	3.07371e-08	3.07371e-08	3.07371e-08	123.551	86.2577	3.07371e-08	106.688	6.95952	142.527	123.551
neg_781	3.07371e-08	3.07371e-08	3.07371e-08	3.07371e-08	3.07371e-08	3.07371e-08	3.07371e-08	3.07371e-08	3.07371e-08	3.07371e-08	3.07371e-08	3.07371e-08	3.07371e-08	3.07371e-08	3.07371e-08	3.07371e-08	3.07371e-08	3.07371e-08	3.07371e-08	3.07371e-08	564.985	737.574	641.928	551.903	3.07371e-08	3.07371e-08	619.363	3.07371e-08	3.07371e-08	3.07371e-08	551.903	3.07371e-08	564.985	737.574	641.928	3.07371e-08	3.07371e-08	619.363	3.07371e-08	3.07371e-08	3.07371e-08	3.07371e-08
neg_782	3.07371e-08	3.07371e-08	3.07371e-08	3.07371e-08	3.07371e-08	3.07371e-08	3.07371e-08	3.07371e-08	3.07371e-08	3.07371e-08	3.07371e-08	3.07371e-08	3.07371e-08	3.07371e-08	3.07371e-08	3.07371e-08	3.07371e-08	3.07371e-08	3.07371e-08	3.07371e-08	700.042	1419.67	764.57	592.134	3.07371e-08	3.07371e-08	861.284	3.07371e-08	3.07371e-08	3.07371e-08	592.134	3.07371e-08	700.042	1419.67	764.57	3.07371e-08	3.07371e-08	861.284	3.07371e-08	3.07371e-08	3.07371e-08	3.07371e-08
neg_783	428.432	397.058	1899.83	436.125	519.185	437.563	1365.03	381.828	567.817	420.327	437.563	1899.83	567.817	428.432	420.327	397.058	436.125	519.185	1365.03	381.828	363.37	2.29702	344.253	3.07371e-08	557.94	484.645	11.2304	281.83	503.787	486.961	3.07371e-08	484.645	363.37	2.29702	344.253	486.961	557.94	11.2304	484.645	281.83	503.787	486.961
neg_785	3.07371e-08	3.07371e-08	3.07371e-08	3.07371e-08	3.07371e-08	3.07371e-08	3.07371e-08	3.07371e-08	3.07371e-08	3.07371e-08	3.07371e-08	3.07371e-08	3.07371e-08	3.07371e-08	3.07371e-08	3.07371e-08	3.07371e-08	3.07371e-08	3.07371e-08	3.07371e-08	172.509	250.528	178.219	157.298	3.07371e-08	3.07371e-08	263.208	3.07371e-08	3.07371e-08	3.07371e-08	157.298	3.07371e-08	172.509	250.528	178.219	3.07371e-08	3.07371e-08	263.208	3.07371e-08	3.07371e-08	3.07371e-08	3.07371e-08
neg_786	57.4499	62.1205	68.6401	70.9978	79.6402	64.2588	243.392	40.8411	54.9826	172.729	64.2588	68.6401	54.9826	57.4499	172.729	62.1205	70.9978	79.6402	243.392	40.8411	45.7064	224.684	57.9348	60.5111	160.191	55.8976	76.4752	31.9938	147.014	124.614	60.5111	55.8976	45.7064	224.684	57.9348	124.614	160.191	76.4752	55.8976	31.9938	147.014	124.614
neg_787	111.825	3.07371e-08	3.07371e-08	3.07371e-08	3.07371e-08	18.778	9.12708	2.72491	3.07371e-08	3.07371e-08	18.778	3.07371e-08	3.07371e-08	111.825	3.07371e-08	3.07371e-08	3.07371e-08	3.07371e-08	9.12708	2.72491	2045.51	3.07371e-08	136.586	781.805	3.07371e-08	3.07371e-08	541.212	76555.7	3.07371e-08	3.07371e-08	781.805	3.07371e-08	2045.51	3.07371e-08	136.586	3.07371e-08	3.07371e-08	541.212	3.07371e-08	76555.7	3.07371e-08	3.07371e-08
neg_789	96.8122	117.167	129.247	112.861	106.433	127.375	157.927	96.9922	133.652	69.1737	127.375	129.247	133.652	96.8122	69.1737	117.167	112.861	106.433	157.927	96.9922	70.1326	33.6605	2.35199	87.5276	121.244	98.3041	35.38	41.1059	83.4754	116.917	87.5276	98.3041	70.1326	33.6605	2.35199	116.917	121.244	35.38	98.3041	41.1059	83.4754	116.917
neg_79	3.07371e-08	3.07371e-08	3.07371e-08	3.07371e-08	3.07371e-08	3.07371e-08	3.07371e-08	3.07371e-08	3.07371e-08	3.07371e-08	3.07371e-08	3.07371e-08	3.07371e-08	3.07371e-08	3.07371e-08	3.07371e-08	3.07371e-08	3.07371e-08	3.07371e-08	3.07371e-08	3.07371e-08	3.07371e-08	3.07371e-08	3.07371e-08	3.07371e-08	3.07371e-08	3.07371e-08	3.07371e-08	3.07371e-08	3.07371e-08	3.07371e-08	3.07371e-08	3.07371e-08	3.07371e-08	3.07371e-08	3.07371e-08	3.07371e-08	3.07371e-08	3.07371e-08	3.07371e-08	3.07371e-08	3.07371e-08
neg_790	0.621443	3.07371e-08	3.07371e-08	2.94413	3.07371e-08	3.07371e-08	20.7531	3.07371e-08	3.07371e-08	13.2036	3.07371e-08	3.07371e-08	3.07371e-08	0.621443	13.2036	3.07371e-08	2.94413	3.07371e-08	20.7531	3.07371e-08	3.07371e-08	8.26991	3.07371e-08	3.07371e-08	4.99328	3.07371e-08	3.07371e-08	3.07371e-08	7.73994	7.19458	3.07371e-08	3.07371e-08	3.07371e-08	8.26991	3.07371e-08	7.19458	4.99328	3.07371e-08	3.07371e-08	3.07371e-08	7.73994	7.19458
neg_791	0.634895	3.07371e-08	3.07371e-08	1.14608	3.07371e-08	1.52325	27.8385	0.776799	3.07371e-08	27.7568	1.52325	3.07371e-08	3.07371e-08	0.634895	27.7568	3.07371e-08	1.14608	3.07371e-08	27.8385	0.776799	3.07371e-08	24.3268	3.07371e-08	3.07371e-08	10.7512	3.07371e-08	5.86602	3.07371e-08	7.20786	4.86162	3.07371e-08	3.07371e-08	3.07371e-08	24.3268	3.07371e-08	4.86162	10.7512	5.86602	3.07371e-08	3.07371e-08	7.20786	4.86162
neg_792	92.1057	58.1962	203.723	95.253	69.1601	81.0918	164.273	73.9212	84.4295	91.7998	81.0918	203.723	84.4295	92.1057	91.7998	58.1962	95.253	69.1601	164.273	73.9212	3.07371e-08	3.07371e-08	3.07371e-08	3.07371e-08	75.9549	93.437	3.07371e-08	3.07371e-08	108.793	91.5397	3.07371e-08	93.437	3.07371e-08	3.07371e-08	3.07371e-08	91.5397	75.9549	3.07371e-08	93.437	3.07371e-08	108.793	91.5397
neg_793	36.3199	50.9944	22.6272	58.9389	65.3697	45.6617	290.86	26.5454	26.7799	212.419	45.6617	22.6272	26.7799	36.3199	212.419	50.9944	58.9389	65.3697	290.86	26.5454	28.3751	244.217	42.8987	39.8208	115.12	31.2937	45.8031	9.69498	99.3997	95.5745	39.8208	31.2937	28.3751	244.217	42.8987	95.5745	115.12	45.8031	31.2937	9.69498	99.3997	95.5745
neg_794	3.07371e-08	3.07371e-08	3.07371e-08	3.07371e-08	1.30822	3.07371e-08	9.63614	3.07371e-08	3.07371e-08	6.92791	3.07371e-08	3.07371e-08	3.07371e-08	3.07371e-08	6.92791	3.07371e-08	3.07371e-08	1.30822	9.63614	3.07371e-08	3.07371e-08	5.6523	3.07371e-08	3.07371e-08	0.894654	3.07371e-08	3.07371e-08	3.07371e-08	2.89463	1.03029	3.07371e-08	3.07371e-08	3.07371e-08	5.6523	3.07371e-08	1.03029	0.894654	3.07371e-08	3.07371e-08	3.07371e-08	2.89463	1.03029
neg_795	443.095	428.35	2387.33	460.855	559.205	450.56	1578.11	409.268	593.817	443.072	450.56	2387.33	593.817	443.095	443.072	428.35	460.855	559.205	1578.11	409.268	422.04	3.34536	488.663	4.99161	587.209	489.524	12.7552	301.115	555.703	532.436	4.99161	489.524	422.04	3.34536	488.663	532.436	587.209	12.7552	489.524	301.115	555.703	532.436
neg_796	75.8692	81.0716	3.07371e-08	57.1136	73.0287	56.3177	59.4867	58.8236	89.9815	13.5857	56.3177	3.07371e-08	89.9815	75.8692	13.5857	81.0716	57.1136	73.0287	59.4867	58.8236	3.07371e-08	3.07371e-08	3.07371e-08	3.07371e-08	45.4098	78.9543	3.07371e-08	17.7389	43.9858	34.2441	3.07371e-08	78.9543	3.07371e-08	3.07371e-08	3.07371e-08	34.2441	45.4098	3.07371e-08	78.9543	17.7389	43.9858	34.2441
neg_80	3.07371e-08	3.07371e-08	3.07371e-08	3.07371e-08	3.07371e-08	3.07371e-08	3.07371e-08	3.07371e-08	3.07371e-08	3.07371e-08	3.07371e-08	3.07371e-08	3.07371e-08	3.07371e-08	3.07371e-08	3.07371e-08	3.07371e-08	3.07371e-08	3.07371e-08	3.07371e-08	3.07371e-08	3.07371e-08	3.07371e-08	3.07371e-08	3.07371e-08	3.07371e-08	3.07371e-08	3.07371e-08	3.07371e-08	3.07371e-08	3.07371e-08	3.07371e-08	3.07371e-08	3.07371e-08	3.07371e-08	3.07371e-08	3.07371e-08	3.07371e-08	3.07371e-08	3.07371e-08	3.07371e-08	3.07371e-08
neg_800	308.191	305.61	396.176	293.464	351.415	343.043	824.711	303.264	437.571	384.316	343.043	396.176	437.571	308.191	384.316	305.61	293.464	351.415	824.711	303.264	3.07371e-08	1.79391	3.07371e-08	3.07371e-08	764.143	352.007	20.4385	149.366	676.675	626.141	3.07371e-08	352.007	3.07371e-08	1.79391	3.07371e-08	626.141	764.143	20.4385	352.007	149.366	676.675	626.141
neg_801	3.07371e-08	3.07371e-08	3.07371e-08	3.07371e-08	3.07371e-08	3.07371e-08	3.07371e-08	3.07371e-08	3.07371e-08	3.07371e-08	3.07371e-08	3.07371e-08	3.07371e-08	3.07371e-08	3.07371e-08	3.07371e-08	3.07371e-08	3.07371e-08	3.07371e-08	3.07371e-08	202.923	264.143	232.039	194.254	3.07371e-08	3.07371e-08	288.495	3.07371e-08	3.07371e-08	3.07371e-08	194.254	3.07371e-08	202.923	264.143	232.039	3.07371e-08	3.07371e-08	288.495	3.07371e-08	3.07371e-08	3.07371e-08	3.07371e-08
neg_803	77.406	46.0187	175.082	71.1311	57.5292	73.1494	110.741	70.5608	73.0184	71.0727	73.1494	175.082	73.0184	77.406	71.0727	46.0187	71.1311	57.5292	110.741	70.5608	3.07371e-08	3.07371e-08	3.07371e-08	3.07371e-08	63.7808	79.715	3.07371e-08	3.07371e-08	104.237	84.6378	3.07371e-08	79.715	3.07371e-08	3.07371e-08	3.07371e-08	84.6378	63.7808	3.07371e-08	79.715	3.07371e-08	104.237	84.6378
neg_805	398.338	359.113	2499.1	402.851	498.563	406.318	1423.41	375.428	526.846	356.657	406.318	2499.1	526.846	398.338	356.657	359.113	402.851	498.563	1423.41	375.428	354.177	6.41692	629.919	3.73543	548.324	456.335	3.07371e-08	255.783	495.302	468.817	3.73543	456.335	354.177	6.41692	629.919	468.817	548.324	3.07371e-08	456.335	255.783	495.302	468.817
neg_806	17.4942	10.4621	3.07371e-08	13.1158	20.2075	14.3911	13.007	6.33899	17.5063	12.3188	14.3911	3.07371e-08	17.5063	17.4942	12.3188	10.4621	13.1158	20.2075	13.007	6.33899	3.07371e-08	3.07371e-08	3.07371e-08	3.07371e-08	15.3162	20.7272	3.07371e-08	3.07371e-08	14.3893	8.85995	3.07371e-08	20.7272	3.07371e-08	3.07371e-08	3.07371e-08	8.85995	15.3162	3.07371e-08	20.7272	3.07371e-08	14.3893	8.85995
neg_807	8.81045	19.4038	26.8358	36.445	41.8117	39.0315	3.88878	21.9358	22.7777	27.0397	39.0315	26.8358	22.7777	8.81045	27.0397	19.4038	36.445	41.8117	3.88878	21.9358	3.07371e-08	3.07371e-08	3.07371e-08	3.07371e-08	20.7529	9.44424	3.07371e-08	3.07371e-08	40.9388	22.7727	3.07371e-08	9.44424	3.07371e-08	3.07371e-08	3.07371e-08	22.7727	20.7529	3.07371e-08	9.44424	3.07371e-08	40.9388	22.7727
neg_809	14.7697	12.6391	14.7696	18.6256	17.3094	14.8671	81.6935	9.54404	10.8461	61.9219	14.8671	14.7696	10.8461	14.7697	61.9219	12.6391	18.6256	17.3094	81.6935	9.54404	13.2851	83.9995	12.3268	17.6669	61.5583	20.4756	29.2153	4.18495	56.1119	45.178	17.6669	20.4756	13.2851	83.9995	12.3268	45.178	61.5583	29.2153	20.4756	4.18495	56.1119	45.178
neg_810	53.4377	36.9433	140.016	72.733	45.5064	48.5152	100.612	48.9627	57.5329	64.0547	48.5152	140.016	57.5329	53.4377	64.0547	36.9433	72.733	45.5064	100.612	48.9627	3.07371e-08	3.07371e-08	3.07371e-08	3.07371e-08	51.0719	64.9612	3.07371e-08	3.07371e-08	73.9937	52.5977	3.07371e-08	64.9612	3.07371e-08	3.07371e-08	3.07371e-08	52.5977	51.0719	3.07371e-08	64.9612	3.07371e-08	73.9937	52.5977
neg_811	349.373	304.981	2353.93	370.526	425.002	317.692	1357.35	332.8	406.888	340.529	317.692	2353.93	406.888	349.373	340.529	304.981	370.526	425.002	1357.35	332.8	290.933	6.05378	809.303	2.57867	453.585	367.11	7.43275	214.73	426.485	379.708	2.57867	367.11	290.933	6.05378	809.303	379.708	453.585	7.43275	367.11	214.73	426.485	379.708
neg_812	1.51332	0.90476	3.07371e-08	4.08188	2.22936	3.017	53.6709	1.1469	3.07371e-08	42.4307	3.017	3.07371e-08	3.07371e-08	1.51332	42.4307	0.90476	4.08188	2.22936	53.6709	1.1469	1.387	73.385	4.02888	2.6265	20.4666	15.2778	2.95081	3.07371e-08	21.0075	18.7753	2.6265	15.2778	1.387	73.385	4.02888	18.7753	20.4666	2.95081	15.2778	3.07371e-08	21.0075	18.7753
neg_813	62.7352	36.3395	155.501	40.3781	29.462	45.6515	100.164	39.2756	41.6445	61.3971	45.6515	155.501	41.6445	62.7352	61.3971	36.3395	40.3781	29.462	100.164	39.2756	3.07371e-08	3.07371e-08	3.07371e-08	3.07371e-08	51.5766	48.8697	3.07371e-08	3.07371e-08	54.9075	53.8015	3.07371e-08	48.8697	3.07371e-08	3.07371e-08	3.07371e-08	53.8015	51.5766	3.07371e-08	48.8697	3.07371e-08	54.9075	53.8015
neg_814	119.822	88.8548	96.1559	104.849	109.018	110.099	357.832	119.72	148.116	160.757	110.099	96.1559	148.116	119.822	160.757	88.8548	104.849	109.018	357.832	119.72	3.07371e-08	3.07371e-08	3.07371e-08	3.07371e-08	304.266	281.655	2.36881	19.7772	246.918	329.113	3.07371e-08	281.655	3.07371e-08	3.07371e-08	3.07371e-08	329.113	304.266	2.36881	281.655	19.7772	246.918	329.113
neg_815	3.07371e-08	3.07371e-08	3.07371e-08	3.07371e-08	3.07371e-08	3.07371e-08	3.07371e-08	3.07371e-08	3.07371e-08	3.07371e-08	3.07371e-08	3.07371e-08	3.07371e-08	3.07371e-08	3.07371e-08	3.07371e-08	3.07371e-08	3.07371e-08	3.07371e-08	3.07371e-08	1179.19	1828.29	1304.33	1200.78	3.07371e-08	3.07371e-08	1970.56	3.07371e-08	3.07371e-08	3.07371e-08	1200.78	3.07371e-08	1179.19	1828.29	1304.33	3.07371e-08	3.07371e-08	1970.56	3.07371e-08	3.07371e-08	3.07371e-08	3.07371e-08
neg_816	3.07371e-08	3.07371e-08	3.07371e-08	3.07371e-08	3.07371e-08	3.07371e-08	3.07371e-08	3.07371e-08	3.07371e-08	3.07371e-08	3.07371e-08	3.07371e-08	3.07371e-08	3.07371e-08	3.07371e-08	3.07371e-08	3.07371e-08	3.07371e-08	3.07371e-08	3.07371e-08	1741.62	3876.01	2044.5	1693.78	3.07371e-08	3.07371e-08	5437.35	3.07371e-08	3.07371e-08	3.07371e-08	1693.78	3.07371e-08	1741.62	3876.01	2044.5	3.07371e-08	3.07371e-08	5437.35	3.07371e-08	3.07371e-08	3.07371e-08	3.07371e-08
neg_818	40.9072	17.0745	67.1989	44.5807	13.6352	22.2595	80.7691	36.3937	32.9832	41.2613	22.2595	67.1989	32.9832	40.9072	41.2613	17.0745	44.5807	13.6352	80.7691	36.3937	3.07371e-08	3.07371e-08	3.07371e-08	3.07371e-08	26.318	29.0821	3.07371e-08	3.07371e-08	53.0731	49.0964	3.07371e-08	29.0821	3.07371e-08	3.07371e-08	3.07371e-08	49.0964	26.318	3.07371e-08	29.0821	3.07371e-08	53.0731	49.0964
neg_819	3.07371e-08	3.07371e-08	1064.29	3.07371e-08	3.07371e-08	3.07371e-08	3.07371e-08	3.07371e-08	3.07371e-08	3.07371e-08	3.07371e-08	1064.29	3.07371e-08	3.07371e-08	3.07371e-08	3.07371e-08	3.07371e-08	3.07371e-08	3.07371e-08	3.07371e-08	3.07371e-08	3.07371e-08	3.07371e-08	3.07371e-08	20.6468	3.07371e-08	3.07371e-08	3.07371e-08	3.07371e-08	3.07371e-08	3.07371e-08	3.07371e-08	3.07371e-08	3.07371e-08	3.07371e-08	3.07371e-08	20.6468	3.07371e-08	3.07371e-08	3.07371e-08	3.07371e-08	3.07371e-08
neg_821	251.093	258.384	58304.2	229.715	1640.9	282.036	1814.47	190.996	265.092	206.112	282.036	58304.2	265.092	251.093	206.112	258.384	229.715	1640.9	1814.47	190.996	255.071	337.005	229.49	144.68	2423.72	223.52	244.87	273.947	378.284	166.684	144.68	223.52	255.071	337.005	229.49	166.684	2423.72	244.87	223.52	273.947	378.284	166.684
neg_824	3.07371e-08	3.07371e-08	3.07371e-08	3.07371e-08	3.07371e-08	3.07371e-08	3.07371e-08	3.07371e-08	3.07371e-08	3.07371e-08	3.07371e-08	3.07371e-08	3.07371e-08	3.07371e-08	3.07371e-08	3.07371e-08	3.07371e-08	3.07371e-08	3.07371e-08	3.07371e-08	1413.31	2021.31	1596.7	1422.35	3.07371e-08	3.07371e-08	2048.38	3.07371e-08	3.07371e-08	3.07371e-08	1422.35	3.07371e-08	1413.31	2021.31	1596.7	3.07371e-08	3.07371e-08	2048.38	3.07371e-08	3.07371e-08	3.07371e-08	3.07371e-08
neg_825	3.06535	3.07371e-08	3.07371e-08	3.07371e-08	1.21202	4.32037	19.5053	3.07371e-08	1.53593	19.7071	4.32037	3.07371e-08	1.53593	3.06535	19.7071	3.07371e-08	3.07371e-08	1.21202	19.5053	3.07371e-08	2.1696	29.698	3.07371e-08	3.07371e-08	22.4276	13.3002	5.19221	3.07371e-08	15.7112	27.0077	3.07371e-08	13.3002	2.1696	29.698	3.07371e-08	27.0077	22.4276	5.19221	13.3002	3.07371e-08	15.7112	27.0077
neg_828	3.07371e-08	3.07371e-08	3.07371e-08	3.07371e-08	3.07371e-08	3.07371e-08	3.07371e-08	3.07371e-08	3.07371e-08	7.51957	3.07371e-08	3.07371e-08	3.07371e-08	3.07371e-08	7.51957	3.07371e-08	3.07371e-08	3.07371e-08	3.07371e-08	3.07371e-08	3.07371e-08	22.2292	3.07371e-08	3.07371e-08	2.58392	0.628169	3.07371e-08	3.07371e-08	3.07371e-08	5.48742	3.07371e-08	0.628169	3.07371e-08	22.2292	3.07371e-08	5.48742	2.58392	3.07371e-08	0.628169	3.07371e-08	3.07371e-08	5.48742
neg_83	27.7547	45.2729	156.807	34.7527	64.0427	47.6551	47.0403	54.8691	74.8048	17.6408	47.6551	156.807	74.8048	27.7547	17.6408	45.2729	34.7527	64.0427	47.0403	54.8691	3.07371e-08	3.07371e-08	3.07371e-08	3.07371e-08	75.0671	53.8727	3.07371e-08	49.5262	62.581	48.7736	3.07371e-08	53.8727	3.07371e-08	3.07371e-08	3.07371e-08	48.7736	75.0671	3.07371e-08	53.8727	49.5262	62.581	48.7736
neg_830	40.3783	30.3863	3.07371e-08	31.9915	19.8182	37.1314	73.8763	62.3128	54.6019	63.9419	37.1314	3.07371e-08	54.6019	40.3783	63.9419	30.3863	31.9915	19.8182	73.8763	62.3128	3.07371e-08	3.07371e-08	3.07371e-08	3.07371e-08	112.034	68.9152	3.07371e-08	3.15368	93.4765	114.295	3.07371e-08	68.9152	3.07371e-08	3.07371e-08	3.07371e-08	114.295	112.034	3.07371e-08	68.9152	3.15368	93.4765	114.295
neg_831	3.07371e-08	3.07371e-08	3.07371e-08	3.07371e-08	3.07371e-08	3.07371e-08	3.07371e-08	3.07371e-08	3.07371e-08	3.07371e-08	3.07371e-08	3.07371e-08	3.07371e-08	3.07371e-08	3.07371e-08	3.07371e-08	3.07371e-08	3.07371e-08	3.07371e-08	3.07371e-08	105.472	159.621	126.871	141.791	3.07371e-08	3.07371e-08	150.428	3.07371e-08	3.07371e-08	3.07371e-08	141.791	3.07371e-08	105.472	159.621	126.871	3.07371e-08	3.07371e-08	150.428	3.07371e-08	3.07371e-08	3.07371e-08	3.07371e-08
neg_833	2746.12	3.07371e-08	3.07371e-08	3.07371e-08	46.668	30.9219	114873	8.93077	3.07371e-08	3.07371e-08	30.9219	3.07371e-08	3.07371e-08	2746.12	3.07371e-08	3.07371e-08	3.07371e-08	46.668	114873	8.93077	22.5096	3.07371e-08	3.07371e-08	3.07371e-08	3.07371e-08	3.07371e-08	3.07371e-08	3.07371e-08	3.07371e-08	3.07371e-08	3.07371e-08	3.07371e-08	22.5096	3.07371e-08	3.07371e-08	3.07371e-08	3.07371e-08	3.07371e-08	3.07371e-08	3.07371e-08	3.07371e-08	3.07371e-08
neg_835	3.07371e-08	3.07371e-08	3.07371e-08	3.07371e-08	3.07371e-08	3.07371e-08	3.07371e-08	3.07371e-08	3.07371e-08	3.07371e-08	3.07371e-08	3.07371e-08	3.07371e-08	3.07371e-08	3.07371e-08	3.07371e-08	3.07371e-08	3.07371e-08	3.07371e-08	3.07371e-08	548.248	793.652	537.625	545.681	3.07371e-08	3.07371e-08	853.383	3.07371e-08	3.07371e-08	3.07371e-08	545.681	3.07371e-08	548.248	793.652	537.625	3.07371e-08	3.07371e-08	853.383	3.07371e-08	3.07371e-08	3.07371e-08	3.07371e-08
neg_836	3.07371e-08	3.07371e-08	3.07371e-08	3.07371e-08	3.07371e-08	3.07371e-08	3.07371e-08	3.07371e-08	3.07371e-08	9.45632	3.07371e-08	3.07371e-08	3.07371e-08	3.07371e-08	9.45632	3.07371e-08	3.07371e-08	3.07371e-08	3.07371e-08	3.07371e-08	3.07371e-08	6.30592	3.07371e-08	3.07371e-08	4.90639	3.07371e-08	3.07371e-08	3.07371e-08	3.97665	3.71984	3.07371e-08	3.07371e-08	3.07371e-08	6.30592	3.07371e-08	3.71984	4.90639	3.07371e-08	3.07371e-08	3.07371e-08	3.97665	3.71984
neg_839	3.07371e-08	3.07371e-08	3.07371e-08	3.07371e-08	3.07371e-08	3.07371e-08	3.07371e-08	3.07371e-08	3.07371e-08	3.07371e-08	3.07371e-08	3.07371e-08	3.07371e-08	3.07371e-08	3.07371e-08	3.07371e-08	3.07371e-08	3.07371e-08	3.07371e-08	3.07371e-08	339.276	618.162	372.179	357.373	3.07371e-08	3.07371e-08	698.169	3.07371e-08	3.07371e-08	3.07371e-08	357.373	3.07371e-08	339.276	618.162	372.179	3.07371e-08	3.07371e-08	698.169	3.07371e-08	3.07371e-08	3.07371e-08	3.07371e-08
neg_840	3.07371e-08	3.07371e-08	3.07371e-08	3.07371e-08	3.07371e-08	3.07371e-08	3.07371e-08	3.07371e-08	3.07371e-08	0.322843	3.07371e-08	3.07371e-08	3.07371e-08	3.07371e-08	0.322843	3.07371e-08	3.07371e-08	3.07371e-08	3.07371e-08	3.07371e-08	3.07371e-08	3.07371e-08	3.07371e-08	3.07371e-08	1.58309	3.07371e-08	5.03128	3.07371e-08	3.07371e-08	3.07371e-08	3.07371e-08	3.07371e-08	3.07371e-08	3.07371e-08	3.07371e-08	3.07371e-08	1.58309	5.03128	3.07371e-08	3.07371e-08	3.07371e-08	3.07371e-08
neg_844	6540.48	3.07371e-08	3.07371e-08	3.07371e-08	3.07371e-08	21.6809	56681.5	3.07371e-08	3.07371e-08	3.07371e-08	21.6809	3.07371e-08	3.07371e-08	6540.48	3.07371e-08	3.07371e-08	3.07371e-08	3.07371e-08	56681.5	3.07371e-08	3.07371e-08	3.07371e-08	3.07371e-08	3.07371e-08	3.07371e-08	3.07371e-08	3.07371e-08	3.07371e-08	3.07371e-08	3.07371e-08	3.07371e-08	3.07371e-08	3.07371e-08	3.07371e-08	3.07371e-08	3.07371e-08	3.07371e-08	3.07371e-08	3.07371e-08	3.07371e-08	3.07371e-08	3.07371e-08
neg_845	3.07371e-08	3.07371e-08	5.85393	3.07371e-08	3.07371e-08	3.07371e-08	3.07371e-08	3.07371e-08	3.07371e-08	3.07371e-08	3.07371e-08	5.85393	3.07371e-08	3.07371e-08	3.07371e-08	3.07371e-08	3.07371e-08	3.07371e-08	3.07371e-08	3.07371e-08	777.386	1058.16	817.412	775.491	3.07371e-08	3.07371e-08	1245.87	3.07371e-08	3.07371e-08	3.07371e-08	775.491	3.07371e-08	777.386	1058.16	817.412	3.07371e-08	3.07371e-08	1245.87	3.07371e-08	3.07371e-08	3.07371e-08	3.07371e-08
[truncated: 7,733 more rows]
