# Supplementary material for: Changes in oral, skin, and gut microbiota in children with atopic dermatitis: a case-control study
Source: Front Microbiol. 2024 Aug 15;15:1442126. doi: 10.3389/fmicb.2024.1442126 (PMC11358084; doi:10.3389/fmicb.2024.1442126)
Supplement: Supplementary file 1 [file Data_Sheet_1.ZIP › raw data/Metabolomic data /MD_vs_M.KEGG_diff_anno.xlsx]

## Sheet: Sheet1
#ID	name	MD9	MD10	MD2	MD8	MD4	MD6	MD1	MD3	MD5	MD7	MD11	MD17	MD16	MD13	MD19	MD20	MD12	MD18	MD14	MD15	M1	M6	M7	M2	M10	M3	M8	M9	M4	M5	M19	M12	M20	M11	M16	M17	M15	M18	M14	M13	MD_Mean	M_Mean	Fold_change	log2FC	Pvalue	VIP	regulated	KEGG_pathway_annotation
neg_1006	beta-Alanine, N-(N-(1-carboxy-2-phenylethyl)-L-phenylalanyl)-, (S)-	3.07371e-08	3.07371e-08	3.07371e-08	3.07371e-08	3.07371e-08	3.07371e-08	3.07371e-08	3.07371e-08	3.07371e-08	3.07371e-08	3.07371e-08	3.07371e-08	3.07371e-08	3.07371e-08	3.07371e-08	3.07371e-08	3.07371e-08	3.07371e-08	3.07371e-08	3.07371e-08	1041.73	1161.06	3.07371e-08	1365.75	3.07371e-08	1704.39	3.07371e-08	3.07371e-08	1293.72	1147.28	3.07371e-08	1365.75	3.07371e-08	1041.73	1161.06	3.07371e-08	1147.28	3.07371e-08	1293.72	1704.39	3.07371e-08	771.393	2.50965e+10	34.5468	0.00618939	1.3925	up	--
neg_1028	3-Carboxy-4-methyl-5-propyl-2-furanpropionic acid	3.07371e-08	0.000952252	3.07371e-08	3.07371e-08	3.07371e-08	3.07371e-08	3.07371e-08	3.07371e-08	0.0911958	3.07371e-08	3.07371e-08	0.0911958	3.07371e-08	3.07371e-08	3.07371e-08	0.000952252	3.07371e-08	3.07371e-08	3.07371e-08	3.07371e-08	1503.86	1527.21	3.07371e-08	2079.07	3.07371e-08	2059.78	3.07371e-08	3.07371e-08	1667.45	1584.66	3.07371e-08	2079.07	3.07371e-08	1503.86	1527.21	3.07371e-08	1584.66	3.07371e-08	1667.45	2059.78	0.00921483	1042.2	113100	16.7872	0.00584731	1.4081	up	--
neg_1029	Bestatin	3.07371e-08	3.07371e-08	25.7254	3.07371e-08	3.07371e-08	23.6891	3.07371e-08	3.07371e-08	3.07371e-08	3.07371e-08	3.07371e-08	3.07371e-08	23.6891	3.07371e-08	3.07371e-08	3.07371e-08	25.7254	3.07371e-08	3.07371e-08	3.07371e-08	82.6717	91.4921	3.07371e-08	49.9602	3.07371e-08	98.4654	24.4739	30.92	116.447	63.8409	30.92	49.9602	3.07371e-08	82.6717	91.4921	3.07371e-08	63.8409	24.4739	116.447	98.4654	4.94145	55.8272	11.2977	3.49796	0.00357643	1.4181	up	--
neg_1031	Chamissonolide	3.07371e-08	3.07371e-08	3.07371e-08	3.07371e-08	3.07371e-08	3.07371e-08	3.07371e-08	3.07371e-08	3.07371e-08	3.07371e-08	3.07371e-08	3.07371e-08	3.07371e-08	3.07371e-08	3.07371e-08	3.07371e-08	3.07371e-08	3.07371e-08	3.07371e-08	3.07371e-08	138.673	211.552	3.07371e-08	133.578	3.07371e-08	81.4367	3.07371e-08	3.07371e-08	222.083	255.365	3.07371e-08	133.578	3.07371e-08	138.673	211.552	3.07371e-08	255.365	3.07371e-08	222.083	81.4367	3.07371e-08	104.269	3.39228e+09	31.6596	0.0104609	1.24167	up	--
neg_104	3-(Imidazol-4-yl)-2-oxopropyl phosphate	935.899	772.266	97.8461	854.695	995.592	207.283	664.806	796.314	841.785	803.83	796.314	841.785	207.283	803.83	935.899	772.266	97.8461	854.695	664.806	995.592	3.07371e-08	3.07371e-08	804.673	3.07371e-08	867.611	3.07371e-08	123.922	36.257	3.07371e-08	3.07371e-08	36.257	3.07371e-08	867.611	3.07371e-08	3.07371e-08	804.673	3.07371e-08	123.922	3.07371e-08	3.07371e-08	697.032	183.246	0.262895	-1.92744	0.00241628	1.40694	down	Histidine metabolism(ko00340)
neg_1043	Taltirelin	3.07371e-08	3.07371e-08	3.07371e-08	3.07371e-08	3.07371e-08	3.07371e-08	3.07371e-08	3.07371e-08	3.07371e-08	3.07371e-08	3.07371e-08	3.07371e-08	3.07371e-08	3.07371e-08	3.07371e-08	3.07371e-08	3.07371e-08	3.07371e-08	3.07371e-08	3.07371e-08	984.558	1180.17	3.07371e-08	1176.59	3.07371e-08	2070.79	3.07371e-08	3.07371e-08	1448.97	1275.8	3.07371e-08	1176.59	3.07371e-08	984.558	1180.17	3.07371e-08	1275.8	3.07371e-08	1448.97	2070.79	3.07371e-08	813.687	2.64725e+10	34.6238	0.00781718	1.34218	up	--
neg_1048	Norfloxacin	3.07371e-08	3.07371e-08	3.07371e-08	3.07371e-08	3.07371e-08	3.07371e-08	3.07371e-08	3.07371e-08	3.07371e-08	3.07371e-08	3.07371e-08	3.07371e-08	3.07371e-08	3.07371e-08	3.07371e-08	3.07371e-08	3.07371e-08	3.07371e-08	3.07371e-08	3.07371e-08	2235.83	2354.36	3.07371e-08	3062.47	3.07371e-08	3626.41	3.07371e-08	3.07371e-08	2697.94	2379.14	3.07371e-08	3062.47	3.07371e-08	2235.83	2354.36	3.07371e-08	2379.14	3.07371e-08	2697.94	3626.41	3.07371e-08	1635.61	5.3213e+10	35.6311	0.00635543	1.39324	up	ABC transporters(ko02010)
neg_1058	Benzyl b-L-arabinopyranoside	37.7206	83.3768	155.706	3.07371e-08	2.25029	99.5387	14.1277	4.05126	1.40304	7.34803	4.05126	1.40304	99.5387	7.34803	37.7206	83.3768	155.706	3.07371e-08	14.1277	2.25029	946.155	973.582	3.84785	1258.48	2.99599	1430.56	102.503	130.033	1042.95	865.893	130.033	1258.48	2.99599	946.155	973.582	3.84785	865.893	102.503	1042.95	1430.56	40.5522	675.699	16.6624	4.05853	0.00556013	1.42593	up	--
neg_1059	Melledonol	3.07371e-08	3.07371e-08	3.07371e-08	3.07371e-08	3.07371e-08	3.07371e-08	3.07371e-08	3.07371e-08	3.07371e-08	3.07371e-08	3.07371e-08	3.07371e-08	3.07371e-08	3.07371e-08	3.07371e-08	3.07371e-08	3.07371e-08	3.07371e-08	3.07371e-08	3.07371e-08	747.819	916.633	3.07371e-08	998.417	3.07371e-08	1320.57	3.07371e-08	3.07371e-08	919.335	984.363	3.07371e-08	998.417	3.07371e-08	747.819	916.633	3.07371e-08	984.363	3.07371e-08	919.335	1320.57	3.07371e-08	588.713	1.91532e+10	34.1569	0.00630978	1.38674	up	--
neg_1061	19-Oxotestosterone	3.07371e-08	3.07371e-08	3.07371e-08	3.07371e-08	3.07371e-08	3.07371e-08	3.07371e-08	3.07371e-08	3.07371e-08	3.07371e-08	3.07371e-08	3.07371e-08	3.07371e-08	3.07371e-08	3.07371e-08	3.07371e-08	3.07371e-08	3.07371e-08	3.07371e-08	3.07371e-08	67.8032	66.7656	3.07371e-08	12.9493	3.07371e-08	71.9331	3.07371e-08	3.07371e-08	110.252	27.1937	3.07371e-08	12.9493	3.07371e-08	67.8032	66.7656	3.07371e-08	27.1937	3.07371e-08	110.252	71.9331	3.07371e-08	35.6897	1.16113e+09	30.1129	0.0204936	1.13763	up	Steroid hormone biosynthesis(ko00140)
neg_1087	Cyclic Urea	41.7516	68.7769	69.6613	46.018	53.7358	43.1718	35.9687	26.9582	36.3413	41.6294	26.9582	36.3413	43.1718	41.6294	41.7516	68.7769	69.6613	46.018	35.9687	53.7358	3.07371e-08	3.07371e-08	28.5117	3.07371e-08	51.9115	3.07371e-08	33.1004	29.7615	3.07371e-08	3.07371e-08	29.7615	3.07371e-08	51.9115	3.07371e-08	3.07371e-08	28.5117	3.07371e-08	33.1004	3.07371e-08	3.07371e-08	46.4013	14.3285	0.308796	-1.69528	0.000617684	1.59234	down	--
neg_1090	Naematolone	42.1776	20.5712	28.2966	28.4956	15.0794	37.7388	15.5924	20.8232	18.39	40.0113	20.8232	18.39	37.7388	40.0113	42.1776	20.5712	28.2966	28.4956	15.5924	15.0794	3.07371e-08	3.07371e-08	33.3895	3.07371e-08	15.4392	3.07371e-08	15.9853	20.5579	3.07371e-08	3.07371e-08	20.5579	3.07371e-08	15.4392	3.07371e-08	3.07371e-08	33.3895	3.07371e-08	15.9853	3.07371e-08	3.07371e-08	26.7176	8.53718	0.319534	-1.64596	0.00194261	1.32066	down	--
neg_1099	1-O-Acetyl britannilactone	3.07371e-08	3.07371e-08	5.7889	3.07371e-08	3.07371e-08	3.07371e-08	3.07371e-08	3.07371e-08	3.07371e-08	3.07371e-08	3.07371e-08	3.07371e-08	3.07371e-08	3.07371e-08	3.07371e-08	3.07371e-08	5.7889	3.07371e-08	3.07371e-08	3.07371e-08	46.7301	48.4141	3.07371e-08	75.1484	3.07371e-08	36.954	2.65153	3.07371e-08	25.1186	70.5677	3.07371e-08	75.1484	3.07371e-08	46.7301	48.4141	3.07371e-08	70.5677	2.65153	25.1186	36.954	0.57889	30.5584	52.788	5.72214	0.0105547	1.33631	up	--
neg_1101	(3R,5R)-7-[(1S,2R,3R,8S,8Ar)-3-hydroxy-2-methyl-8-(2-methylbutanoyloxy)-1,2,3,7,8,8a-hexahydronaphthalen-1-yl]-3,5-dihydroxyheptanoic acid	48.0305	18.2807	50.167	16.7419	15.5541	26.8188	30.7463	30.4194	12.2687	20.3131	30.4194	12.2687	26.8188	20.3131	48.0305	18.2807	50.167	16.7419	30.7463	15.5541	3.07371e-08	3.07371e-08	19.8375	3.07371e-08	18.2282	1.88625	4.54798	37.4061	3.07371e-08	3.07371e-08	37.4061	3.07371e-08	18.2282	3.07371e-08	3.07371e-08	19.8375	3.07371e-08	4.54798	3.07371e-08	1.88625	26.9341	8.1906	0.304098	-1.71739	0.00479584	1.18716	down	--
neg_1106	AB-MECA	3.07371e-08	3.07371e-08	3.07371e-08	3.07371e-08	3.07371e-08	3.07371e-08	3.07371e-08	3.07371e-08	3.07371e-08	3.07371e-08	3.07371e-08	3.07371e-08	3.07371e-08	3.07371e-08	3.07371e-08	3.07371e-08	3.07371e-08	3.07371e-08	3.07371e-08	3.07371e-08	1211.82	1207.92	3.07371e-08	1644.88	3.07371e-08	1848.93	3.07371e-08	3.07371e-08	1422.84	1357.42	3.07371e-08	1644.88	3.07371e-08	1211.82	1207.92	3.07371e-08	1357.42	3.07371e-08	1422.84	1848.93	3.07371e-08	869.381	2.82844e+10	34.7193	0.00609767	1.39598	up	--
neg_1107	Glycine, N-[1-(phenylacetyl)-L-prolyl]-	3.07371e-08	3.07371e-08	0.217918	3.07371e-08	3.07371e-08	3.07371e-08	3.07371e-08	3.07371e-08	3.07371e-08	3.07371e-08	3.07371e-08	3.07371e-08	3.07371e-08	3.07371e-08	3.07371e-08	3.07371e-08	0.217918	3.07371e-08	3.07371e-08	3.07371e-08	2194.98	1977.81	3.07371e-08	3110.58	3.07371e-08	3033.33	3.07371e-08	3.07371e-08	2407.66	2185.59	3.07371e-08	3110.58	3.07371e-08	2194.98	1977.81	3.07371e-08	2185.59	3.07371e-08	2407.66	3033.33	0.0217918	1491	68419.9	16.0621	0.00629677	1.40016	up	--
neg_1116	3-[1-(3-Aminopropyl)-1H-indol-3-YL]-4-(1-methyl-1H-indol-3-YL)-1H-pyrrole-2,5-dione	3.07371e-08	3.07371e-08	3.07371e-08	3.07371e-08	3.07371e-08	3.07371e-08	3.07371e-08	3.07371e-08	3.07371e-08	3.07371e-08	3.07371e-08	3.07371e-08	3.07371e-08	3.07371e-08	3.07371e-08	3.07371e-08	3.07371e-08	3.07371e-08	3.07371e-08	3.07371e-08	803.658	1043.61	3.07371e-08	1094.67	1.49016	1525.78	3.07371e-08	3.07371e-08	1160.76	1159.42	3.07371e-08	1094.67	1.49016	803.658	1043.61	3.07371e-08	1159.42	3.07371e-08	1160.76	1525.78	3.07371e-08	678.938	2.20885e+10	34.3626	0.00648904	1.37038	up	--
neg_1117	PIP(18:2(9Z,12Z)/PGJ2)	3.07371e-08	3.07371e-08	3.07371e-08	3.07371e-08	3.07371e-08	3.07371e-08	3.07371e-08	3.07371e-08	3.07371e-08	3.07371e-08	3.07371e-08	3.07371e-08	3.07371e-08	3.07371e-08	3.07371e-08	3.07371e-08	3.07371e-08	3.07371e-08	3.07371e-08	3.07371e-08	749.838	1053.73	3.07371e-08	969.256	3.07371e-08	1751.31	3.07371e-08	3.07371e-08	1348.13	1390.48	3.07371e-08	969.256	3.07371e-08	749.838	1053.73	3.07371e-08	1390.48	3.07371e-08	1348.13	1751.31	3.07371e-08	726.275	2.36286e+10	34.4598	0.00812653	1.3148	up	--
neg_1133	Isopetasoside	77.2852	73.6428	117.893	41.8358	47.82	74.9689	73.5415	72.215	35.7289	52.6172	72.215	35.7289	74.9689	52.6172	77.2852	73.6428	117.893	41.8358	73.5415	47.82	1.72867	3.07371e-08	51.7629	3.07371e-08	56.0657	16.018	44.4857	63.9452	3.07371e-08	3.07371e-08	63.9452	3.07371e-08	56.0657	1.72867	3.07371e-08	51.7629	3.07371e-08	44.4857	3.07371e-08	16.018	66.7549	23.4006	0.350545	-1.51233	0.00135807	1.37222	down	--
neg_1150	Etimizol	171.978	235.264	3.07371e-08	122.872	190.291	3.07371e-08	159.637	158.523	137.367	137.425	158.523	137.367	3.07371e-08	137.425	171.978	235.264	3.07371e-08	122.872	159.637	190.291	3.07371e-08	3.07371e-08	170.685	3.07371e-08	262.926	3.07371e-08	1.53488	2.78422	3.07371e-08	3.07371e-08	2.78422	3.07371e-08	262.926	3.07371e-08	3.07371e-08	170.685	3.07371e-08	1.53488	3.07371e-08	3.07371e-08	131.336	43.7931	0.333444	-1.58449	0.0346714	1.15303	down	--
neg_1158	3,4-Dihydro-4-[(5-methyl-2-furanyl)methylene]-2H-pyrrole	364.778	520.481	3.07371e-08	405.762	503.817	43.3173	313.497	292.399	399.672	400.372	292.399	399.672	43.3173	400.372	364.778	520.481	3.07371e-08	405.762	313.497	503.817	4.91303	3.07371e-08	377.259	2.61035	481.333	3.96052	14.6769	3.07371e-08	1.97135	24.849	3.07371e-08	2.61035	481.333	4.91303	3.07371e-08	377.259	24.849	14.6769	1.97135	3.96052	324.41	91.1574	0.280995	-1.83139	0.0088092	1.3371	down	--
neg_1164	9E-Heptadecenoic acid	9.45383	16.9387	33.0352	20.8787	15.1235	27.7293	33.5631	24.6065	7.12563	23.475	24.6065	7.12563	27.7293	23.475	9.45383	16.9387	33.0352	20.8787	33.5631	15.1235	1.35362	1.22323	17.7941	3.07371e-08	21.1376	3.07371e-08	35.2338	25.0922	3.07371e-08	3.07371e-08	25.0922	3.07371e-08	21.1376	1.35362	1.22323	17.7941	3.07371e-08	35.2338	3.07371e-08	3.07371e-08	21.1929	10.1834	0.480511	-1.05736	0.0466725	1.01805	down	--
neg_1170	Cumambrin A	94.8673	103.52	3.07371e-08	114.338	125.592	3.07371e-08	80.3994	83.3527	98.7623	98.7187	83.3527	98.7623	3.07371e-08	98.7187	94.8673	103.52	3.07371e-08	114.338	80.3994	125.592	19.877	17.1384	86.0066	20.569	130.297	16.5469	3.07371e-08	3.07371e-08	26.5132	28.4025	3.07371e-08	20.569	130.297	19.877	17.1384	86.0066	28.4025	3.07371e-08	26.5132	16.5469	79.955	34.535	0.431931	-1.21113	0.0288644	1.19628	down	--
neg_1176	(4R,5S,7R,11x)-11,12-Dihydroxy-1(10)-spirovetiven-2-one 12-glucoside	3.07371e-08	3.07371e-08	148.844	0.778009	3.07371e-08	135.602	1.68394	3.07371e-08	3.07371e-08	26.3051	3.07371e-08	3.07371e-08	135.602	26.3051	3.07371e-08	3.07371e-08	148.844	0.778009	1.68394	3.07371e-08	134.516	68.5377	3.07371e-08	68.334	3.07371e-08	74.4531	175.256	178.684	99.0957	89.0535	178.684	68.334	3.07371e-08	134.516	68.5377	3.07371e-08	89.0535	175.256	99.0957	74.4531	31.3214	88.793	2.8349	1.5033	0.0479548	1.01779	up	--
neg_1191	3-dehydrocholate	317.316	28.8531	3.07371e-08	1279.75	417.452	3.07371e-08	258.888	650.493	300.01	756.408	650.493	300.01	3.07371e-08	756.408	317.316	28.8531	3.07371e-08	1279.75	258.888	417.452	10.8494	9.03608	207.832	27.1987	118.219	3.07371e-08	3.07371e-08	3.07371e-08	3.82288	14.9769	3.07371e-08	27.1987	118.219	10.8494	9.03608	207.832	14.9769	3.07371e-08	3.82288	3.07371e-08	400.917	39.1935	0.0977598	-3.35462	0.0196217	1.22108	down	--
neg_1192	Abscisic acid glucose ester	3.07371e-08	3.07371e-08	3.07371e-08	3.07371e-08	3.07371e-08	3.07371e-08	3.07371e-08	3.07371e-08	3.07371e-08	3.07371e-08	3.07371e-08	3.07371e-08	3.07371e-08	3.07371e-08	3.07371e-08	3.07371e-08	3.07371e-08	3.07371e-08	3.07371e-08	3.07371e-08	555.564	609.2	3.07371e-08	790.816	3.07371e-08	796.632	3.07371e-08	3.07371e-08	696.248	658.209	3.07371e-08	790.816	3.07371e-08	555.564	609.2	3.07371e-08	658.209	3.07371e-08	696.248	796.632	3.07371e-08	410.667	1.33606e+10	33.6373	0.00575043	1.39974	up	--
neg_1193	Melleolide C	3.07371e-08	3.07371e-08	3.07371e-08	3.07371e-08	3.07371e-08	3.07371e-08	3.07371e-08	3.07371e-08	3.07371e-08	3.07371e-08	3.07371e-08	3.07371e-08	3.07371e-08	3.07371e-08	3.07371e-08	3.07371e-08	3.07371e-08	3.07371e-08	3.07371e-08	3.07371e-08	317.015	442.581	3.07371e-08	464.141	3.07371e-08	433.992	3.07371e-08	3.07371e-08	358.059	427.279	3.07371e-08	464.141	3.07371e-08	317.015	442.581	3.07371e-08	427.279	3.07371e-08	358.059	433.992	3.07371e-08	244.307	7.94826e+09	32.888	0.00573211	1.40686	up	--
neg_1210	15-Deacetylneosolaniol	3.07371e-08	3.07371e-08	3.07371e-08	3.07371e-08	3.07371e-08	3.07371e-08	3.07371e-08	3.07371e-08	3.07371e-08	3.07371e-08	3.07371e-08	3.07371e-08	3.07371e-08	3.07371e-08	3.07371e-08	3.07371e-08	3.07371e-08	3.07371e-08	3.07371e-08	3.07371e-08	1535.64	1538.89	3.07371e-08	2154.81	3.07371e-08	2086.81	3.07371e-08	3.07371e-08	1740.55	1544.98	3.07371e-08	2154.81	3.07371e-08	1535.64	1538.89	3.07371e-08	1544.98	3.07371e-08	1740.55	2086.81	3.07371e-08	1060.17	3.44914e+10	35.0055	0.00594877	1.40649	up	--
neg_127	Difluorodeoxyuridine	532.474	169.144	18.3211	455.137	370.356	33.1358	342.661	401.133	412.749	423.028	401.133	412.749	33.1358	423.028	532.474	169.144	18.3211	455.137	342.661	370.356	3.07371e-08	3.07371e-08	364.567	3.07371e-08	325.546	3.07371e-08	32.4141	3.07371e-08	3.07371e-08	3.07371e-08	3.07371e-08	3.07371e-08	325.546	3.07371e-08	3.07371e-08	364.567	3.07371e-08	32.4141	3.07371e-08	3.07371e-08	315.814	72.2526	0.228782	-2.12795	0.00374372	1.31716	down	--
neg_1270	Carmoxirole	56.9531	56.2324	3.07371e-08	64.7954	84.1125	3.07371e-08	58.4679	63.5295	53.6298	55.7587	63.5295	53.6298	3.07371e-08	55.7587	56.9531	56.2324	3.07371e-08	64.7954	58.4679	84.1125	3.07371e-08	3.07371e-08	52.494	3.07371e-08	84.7968	3.07371e-08	3.07371e-08	3.07371e-08	3.07371e-08	3.07371e-08	3.07371e-08	3.07371e-08	84.7968	3.07371e-08	3.07371e-08	52.494	3.07371e-08	3.07371e-08	3.07371e-08	3.07371e-08	49.3479	13.7291	0.27821	-1.84575	0.0125496	1.28239	down	--
neg_1271	17-O-deacetylvindoline	266.682	99.1321	4.64671	156.479	153.602	3.07371e-08	123.232	131.131	144.222	106.173	131.131	144.222	3.07371e-08	106.173	266.682	99.1321	4.64671	156.479	123.232	153.602	3.07371e-08	3.07371e-08	143.016	2.37132	148.47	3.07371e-08	3.07371e-08	3.07371e-08	3.07371e-08	3.07371e-08	3.07371e-08	2.37132	148.47	3.07371e-08	3.07371e-08	143.016	3.07371e-08	3.07371e-08	3.07371e-08	3.07371e-08	118.53	29.3857	0.247918	-2.01206	0.0105568	1.18336	down	--
neg_1272	1,25-Dihydroxy-16-ene-vitamin D3	3.07371e-08	3.07371e-08	3.07371e-08	3.07371e-08	3.07371e-08	3.07371e-08	3.07371e-08	3.07371e-08	3.07371e-08	3.07371e-08	3.07371e-08	3.07371e-08	3.07371e-08	3.07371e-08	3.07371e-08	3.07371e-08	3.07371e-08	3.07371e-08	3.07371e-08	3.07371e-08	1103.6	1725.66	3.07371e-08	2336.97	3.07371e-08	2020.42	3.07371e-08	3.07371e-08	714.662	715.192	3.07371e-08	2336.97	3.07371e-08	1103.6	1725.66	3.07371e-08	715.192	3.07371e-08	714.662	2020.42	3.07371e-08	861.65	2.80329e+10	34.7064	0.0145315	1.34025	up	--
neg_1277	Corylifol A	3.07371e-08	3.07371e-08	3.07371e-08	3.07371e-08	3.07371e-08	3.07371e-08	3.07371e-08	3.07371e-08	3.07371e-08	3.07371e-08	3.07371e-08	3.07371e-08	3.07371e-08	3.07371e-08	3.07371e-08	3.07371e-08	3.07371e-08	3.07371e-08	3.07371e-08	3.07371e-08	422.33	461.347	3.07371e-08	584.152	3.07371e-08	668.772	3.07371e-08	3.07371e-08	482.355	479.085	3.07371e-08	584.152	3.07371e-08	422.33	461.347	3.07371e-08	479.085	3.07371e-08	482.355	668.772	3.07371e-08	309.804	1.00792e+10	33.2307	0.0061322	1.40018	up	--
neg_1282	S-2,5-Dimethyl-3-furanyl 3-methylbutanethioate	113.27	148.651	3.07371e-08	773.33	175.791	3.07371e-08	358.014	113.6	435.057	565.633	113.6	435.057	3.07371e-08	565.633	113.27	148.651	3.07371e-08	773.33	358.014	175.791	3.07371e-08	3.07371e-08	89.4897	3.07371e-08	161.572	3.07371e-08	5.76254	3.07371e-08	3.07371e-08	3.07371e-08	3.07371e-08	3.07371e-08	161.572	3.07371e-08	3.07371e-08	89.4897	3.07371e-08	5.76254	3.07371e-08	3.07371e-08	268.335	25.6824	0.0957103	-3.38518	0.0155715	1.39409	down	--
neg_1284	Aglepristone	161.701	740.958	853.994	248.855	200.656	576.851	777.224	2327.52	521.469	1048.18	2327.52	521.469	576.851	1048.18	161.701	740.958	853.994	248.855	777.224	200.656	41.8385	3.07371e-08	221.589	3.07371e-08	457.948	156.195	402.529	220.528	29.777	21.8504	220.528	3.07371e-08	457.948	41.8385	3.07371e-08	221.589	21.8504	402.529	29.777	156.195	745.741	155.226	0.208149	-2.26431	0.0164005	1.06846	down	--
neg_1287	Cinnarizine	15.4886	14.3302	61.8678	7.14558	16.9438	25.2921	16.9461	23.9991	4.39106	14.3234	23.9991	4.39106	25.2921	14.3234	15.4886	14.3302	61.8678	7.14558	16.9461	16.9438	178.137	186.105	16.5246	240.074	18.0427	268.57	37.1629	49.8565	197.422	189.93	49.8565	240.074	18.0427	178.137	186.105	16.5246	189.93	37.1629	197.422	268.57	20.0728	138.182	6.88408	2.78326	0.00383894	1.46683	up	--
neg_1291	11-Hydroxy-E4-neuroprostane	103.745	41.2384	3.07371e-08	73.6203	62.0265	3.07371e-08	45.3465	45.4019	33.3697	69.9285	45.4019	33.3697	3.07371e-08	69.9285	103.745	41.2384	3.07371e-08	73.6203	45.3465	62.0265	3.07371e-08	3.07371e-08	81.8526	3.07371e-08	66.1143	3.07371e-08	3.07371e-08	3.07371e-08	3.07371e-08	3.07371e-08	3.07371e-08	3.07371e-08	66.1143	3.07371e-08	3.07371e-08	81.8526	3.07371e-08	3.07371e-08	3.07371e-08	3.07371e-08	47.4677	14.7967	0.311721	-1.68167	0.0338165	1.06282	down	--
neg_1293	Desmethyl Fluvoxamine	3.07371e-08	21.9374	3.07371e-08	3.07371e-08	3.07371e-08	3.07371e-08	3.07371e-08	3.07371e-08	1.232	3.64111	3.07371e-08	1.232	3.07371e-08	3.64111	3.07371e-08	21.9374	3.07371e-08	3.07371e-08	3.07371e-08	3.07371e-08	25.3075	11.042	3.07371e-08	67.3042	3.07371e-08	57.0212	3.61711	3.18538	60.0354	55.2245	3.18538	67.3042	3.07371e-08	25.3075	11.042	3.07371e-08	55.2245	3.61711	60.0354	57.0212	2.68105	28.2737	10.5457	3.39859	0.0195026	1.1366	up	--
neg_1313	Secoeremopetasitolide A	384518	304448	16953.7	358325	368203	61684.4	314567	330218	391035	355465	330218	391035	61684.4	355465	384518	304448	16953.7	358325	314567	368203	739.55	509.15	413934	1341.39	378238	1162.56	41216.7	11567.6	604.905	622.255	11567.6	1341.39	378238	739.55	509.15	413934	622.255	41216.7	604.905	1162.56	288542	84993.6	0.294563	-1.76335	0.00750489	1.30109	down	--
neg_1362	Cysteinyl-Isoleucine	133.732	144.927	3.07371e-08	448.882	180.453	3.07371e-08	292.443	122.214	300.069	309.485	122.214	300.069	3.07371e-08	309.485	133.732	144.927	3.07371e-08	448.882	292.443	180.453	3.07371e-08	3.07371e-08	109.157	3.07371e-08	197.758	3.07371e-08	3.07371e-08	3.07371e-08	3.07371e-08	3.07371e-08	3.07371e-08	3.07371e-08	197.758	3.07371e-08	3.07371e-08	109.157	3.07371e-08	3.07371e-08	3.07371e-08	3.07371e-08	193.221	30.6915	0.158842	-2.65434	0.00663808	1.48344	down	--
neg_1366	Acidissiminol epoxide	404.623	228.352	3.07371e-08	250.309	247.216	3.07371e-08	215.783	279.745	240.067	233.029	279.745	240.067	3.07371e-08	233.029	404.623	228.352	3.07371e-08	250.309	215.783	247.216	3.07371e-08	3.07371e-08	418.417	3.07371e-08	309.145	3.07371e-08	3.07371e-08	3.07371e-08	3.07371e-08	3.07371e-08	3.07371e-08	3.07371e-08	309.145	3.07371e-08	3.07371e-08	418.417	3.07371e-08	3.07371e-08	3.07371e-08	3.07371e-08	209.913	72.7563	0.346603	-1.52864	0.0428051	1.0089	down	--
neg_137	Aminofurantoin	3.07371e-08	3.07371e-08	3.07371e-08	3.07371e-08	3.07371e-08	3.07371e-08	3.07371e-08	3.07371e-08	3.07371e-08	3.07371e-08	3.07371e-08	3.07371e-08	3.07371e-08	3.07371e-08	3.07371e-08	3.07371e-08	3.07371e-08	3.07371e-08	3.07371e-08	3.07371e-08	28.8879	29.736	3.07371e-08	38.6497	3.07371e-08	46.8645	3.07371e-08	3.07371e-08	42.7918	30.1541	3.07371e-08	38.6497	3.07371e-08	28.8879	29.736	3.07371e-08	30.1541	3.07371e-08	42.7918	46.8645	3.07371e-08	21.7084	7.0626e+08	29.3956	0.0065874	1.37049	up	--
neg_138	5-Hydroxy Dantrolene	90.2984	62.9777	3.07371e-08	181.224	142.207	3.07371e-08	119.046	89.8372	159.978	146.77	89.8372	159.978	3.07371e-08	146.77	90.2984	62.9777	3.07371e-08	181.224	119.046	142.207	3.07371e-08	3.07371e-08	77.3588	3.07371e-08	97.5631	12.522	2.30607	3.07371e-08	3.07371e-08	3.07371e-08	3.07371e-08	3.07371e-08	97.5631	3.07371e-08	3.07371e-08	77.3588	3.07371e-08	2.30607	3.07371e-08	12.522	99.2338	18.975	0.191215	-2.38673	0.00361288	1.44344	down	--
neg_1386	Xanthosine 5'-phosphate	2308.98	1368.24	3.07371e-08	1639.44	1894.81	38.9296	1293.47	2205.9	1979.78	1849.6	2205.9	1979.78	38.9296	1849.6	2308.98	1368.24	3.07371e-08	1639.44	1293.47	1894.81	6.3471	4.02533	2836.88	15.0225	1686.52	29.0077	9.22588	3.07371e-08	5.22658	2.08996	3.07371e-08	15.0225	1686.52	6.3471	4.02533	2836.88	2.08996	9.22588	5.22658	29.0077	1457.91	459.434	0.315131	-1.66598	0.024866	1.05305	down	Purine metabolism(ko00230)
neg_1387	Phorbol	221119	132203	5547.06	133126	140894	25455.7	137420	176698	161715	154894	176698	161715	25455.7	154894	221119	132203	5547.06	133126	137420	140894	35.8722	31.6713	231126	74.4269	168044	14.9871	15104.7	3238.99	45.1631	47.7432	3238.99	74.4269	168044	35.8722	31.6713	231126	47.7432	15104.7	45.1631	14.9871	128907	41776.3	0.32408	-1.62558	0.0197564	1.11462	down	Inflammatory mediator regulation of TRP channels(ko04750)
neg_1412	Ceranapril	3.07371e-08	3.07371e-08	3.07371e-08	3.07371e-08	3.07371e-08	3.07371e-08	3.07371e-08	3.07371e-08	3.07371e-08	3.07371e-08	3.07371e-08	3.07371e-08	3.07371e-08	3.07371e-08	3.07371e-08	3.07371e-08	3.07371e-08	3.07371e-08	3.07371e-08	3.07371e-08	243.281	230.8	3.07371e-08	313.466	3.07371e-08	232.423	3.07371e-08	3.07371e-08	48.7567	5.28478	3.07371e-08	313.466	3.07371e-08	243.281	230.8	3.07371e-08	5.28478	3.07371e-08	48.7567	232.423	3.07371e-08	107.401	3.49418e+09	31.7023	0.02803	1.26664	up	--
neg_1413	Neryl rhamnosyl-glucoside	32.4975	45.5809	3.07371e-08	19.6684	37.2231	3.07371e-08	42.1411	54.4054	63.2967	45.3755	54.4054	63.2967	3.07371e-08	45.3755	32.4975	45.5809	3.07371e-08	19.6684	42.1411	37.2231	3.07371e-08	3.07371e-08	49.0074	3.07371e-08	67.5366	3.07371e-08	3.07371e-08	3.07371e-08	3.07371e-08	3.07371e-08	3.07371e-08	3.07371e-08	67.5366	3.07371e-08	3.07371e-08	49.0074	3.07371e-08	3.07371e-08	3.07371e-08	3.07371e-08	34.0189	11.6544	0.342586	-1.54546	0.0457322	1.07123	down	--
neg_142	6-Methyl-1,7-dihydro-2H-purine-2-thione	58.1006	62.79	3.07371e-08	54.6963	65.8081	3.07371e-08	22.3894	84.9953	37.3755	35.3601	84.9953	37.3755	3.07371e-08	35.3601	58.1006	62.79	3.07371e-08	54.6963	22.3894	65.8081	3.07371e-08	3.07371e-08	55.5997	3.07371e-08	64.5302	3.07371e-08	3.07371e-08	3.07371e-08	3.07371e-08	3.07371e-08	3.07371e-08	3.07371e-08	64.5302	3.07371e-08	3.07371e-08	55.5997	3.07371e-08	3.07371e-08	3.07371e-08	3.07371e-08	42.1515	12.013	0.284995	-1.81099	0.0223421	1.10202	down	--
neg_1421	D-Name	91.9591	143.18	2.73337	230.493	135.178	3.07371e-08	239.617	137.683	228.416	227.691	137.683	228.416	3.07371e-08	227.691	91.9591	143.18	2.73337	230.493	239.617	135.178	3.07371e-08	3.07371e-08	93.6973	3.07371e-08	171.397	3.07371e-08	3.07371e-08	3.07371e-08	3.07371e-08	3.07371e-08	3.07371e-08	3.07371e-08	171.397	3.07371e-08	3.07371e-08	93.6973	3.07371e-08	3.07371e-08	3.07371e-08	3.07371e-08	143.695	26.5095	0.184484	-2.43843	0.00363901	1.50528	down	--
neg_1426	Dehydroxypaxilline	652.145	466.416	3.07371e-08	372.049	460.776	29.0303	395.372	390.301	456.568	483.619	390.301	456.568	29.0303	483.619	652.145	466.416	3.07371e-08	372.049	395.372	460.776	3.07371e-08	3.07371e-08	567.055	3.07371e-08	579.441	3.07371e-08	7.33956	3.07371e-08	3.07371e-08	3.07371e-08	3.07371e-08	3.07371e-08	579.441	3.07371e-08	3.07371e-08	567.055	3.07371e-08	7.33956	3.07371e-08	3.07371e-08	370.628	115.384	0.311319	-1.68353	0.020057	1.16478	down	--
neg_143	Glycerophosphoglycerol	3.07371e-08	3.07371e-08	3.07371e-08	3.07371e-08	3.07371e-08	3.07371e-08	3.07371e-08	3.07371e-08	3.07371e-08	3.07371e-08	3.07371e-08	3.07371e-08	3.07371e-08	3.07371e-08	3.07371e-08	3.07371e-08	3.07371e-08	3.07371e-08	3.07371e-08	3.07371e-08	9.92333	8.31695	3.07371e-08	17.6915	3.07371e-08	19.9005	3.07371e-08	3.07371e-08	10.7633	12.0302	3.07371e-08	17.6915	3.07371e-08	9.92333	8.31695	3.07371e-08	12.0302	3.07371e-08	10.7633	19.9005	3.07371e-08	7.86258	2.55801e+08	27.9304	0.00962001	1.34645	up	--
neg_1432	(1alpha,3beta,20S,22R,24S,25S)-Pubescenin	3.07371e-08	450.162	3.07371e-08	8.17976	30.6735	3.07371e-08	11.7048	4.58042	5.64637	31.186	4.58042	5.64637	3.07371e-08	31.186	3.07371e-08	450.162	3.07371e-08	8.17976	11.7048	30.6735	3501.51	3811.68	3.07371e-08	5291.85	8.36282	3907.74	180.631	3.07371e-08	2374.9	1942.62	3.07371e-08	5291.85	8.36282	3501.51	3811.68	3.07371e-08	1942.62	180.631	2374.9	3907.74	54.2133	2101.93	38.7715	5.27692	0.00970724	1.38703	up	--
neg_1435	2-Chlorohexadecanal	9489.98	12484.2	36608	5860.74	9246.29	11806.7	9486.47	11592.6	5985.29	11922.3	11592.6	5985.29	11806.7	11922.3	9489.98	12484.2	36608	5860.74	9486.47	9246.29	312329	359329	17270.5	451645	9198.05	397486	8844.5	21286.5	297930	233613	21286.5	451645	9198.05	312329	359329	17270.5	233613	8844.5	297930	397486	12448.3	210893	16.9416	4.08249	0.00664248	1.42008	up	--
neg_1443	PE(18_1(9Z)_0_0)	189.852	4454.6	6276.95	1091	1330.96	4176.82	2031.81	3677.79	997.252	2965.49	3677.79	997.252	4176.82	2965.49	189.852	4454.6	6276.95	1091	2031.81	1330.96	26.1	3.07371e-08	381.116	3.07371e-08	754.208	213.19	4014.47	1353.8	72.0268	24.4041	1353.8	3.07371e-08	754.208	26.1	3.07371e-08	381.116	24.4041	4014.47	72.0268	213.19	2719.25	683.931	0.251514	-1.99129	0.012905	1.09793	down	--
neg_1456	3b,8a-Dihydroxy-6b-angeloyloxy-7(11)-eremophilen-12,8-olide	428642	306115	16611.2	349120	358754	63922.6	325067	362294	391041	358552	362294	391041	63922.6	358552	428642	306115	16611.2	349120	325067	358754	327.686	162.853	445983	627.518	386169	515.321	41596.8	9895.12	207.266	254.734	9895.12	627.518	386169	327.686	162.853	445983	254.734	41596.8	207.266	515.321	296012	88573.9	0.299224	-1.7407	0.00894049	1.26137	down	--
neg_146	Flumethasone Pivalate	3.07371e-08	3.07371e-08	3.07371e-08	3.07371e-08	3.01981	2.0949	3.07371e-08	3.07371e-08	2.944	3.07371e-08	3.07371e-08	2.944	2.0949	3.07371e-08	3.07371e-08	3.07371e-08	3.07371e-08	3.07371e-08	3.07371e-08	3.01981	20.0972	21.3109	5.92521	3.07371e-08	11.4641	43.6779	3.07371e-08	37.19	3.07371e-08	85.4247	37.19	3.07371e-08	11.4641	20.0972	21.3109	5.92521	85.4247	3.07371e-08	3.07371e-08	43.6779	0.805871	22.509	27.9313	4.80381	0.0315087	1.00397	up	--
neg_1478	O-(1->4)-alpha-L-Dihydrostreptosyl-streptidine 6-phosphate	478.935	91.4863	3.07371e-08	380.579	237.452	3.07371e-08	254.464	153.067	333.723	314.495	153.067	333.723	3.07371e-08	314.495	478.935	91.4863	3.07371e-08	380.579	254.464	237.452	3.07371e-08	3.07371e-08	332.981	3.07371e-08	281.82	3.07371e-08	3.07371e-08	3.07371e-08	3.07371e-08	3.07371e-08	3.07371e-08	3.07371e-08	281.82	3.07371e-08	3.07371e-08	332.981	3.07371e-08	3.07371e-08	3.07371e-08	3.07371e-08	224.42	61.4801	0.273951	-1.86801	0.0234008	1.13339	down	--
neg_1489	3b-Hydroxy-6b-angeloyloxy-7(11)-eremophilen-12,8b-olide	2439.54	2318.51	28.3375	2251.4	2587.84	291.558	1897.88	1655.95	2467.42	2241.87	1655.95	2467.42	291.558	2241.87	2439.54	2318.51	28.3375	2251.4	1897.88	2587.84	3.07371e-08	3.07371e-08	2231.76	3.07371e-08	2425.06	3.07371e-08	498.193	2057.4	3.07371e-08	3.07371e-08	2057.4	3.07371e-08	2425.06	3.07371e-08	3.07371e-08	2231.76	3.07371e-08	498.193	3.07371e-08	3.07371e-08	1818.03	721.241	0.396716	-1.33382	0.0239018	1.16468	down	--
neg_1518	(+/-)-2-(5-Methyl-5-vinyltetrahydrofuran-2-yl)propionaldehyde	132.666	34.0871	3.07371e-08	160.606	14.438	3.07371e-08	122.024	49.6498	150.452	110.835	49.6498	150.452	3.07371e-08	110.835	132.666	34.0871	3.07371e-08	160.606	122.024	14.438	3.07371e-08	3.07371e-08	106.904	3.07371e-08	48.1148	3.07371e-08	3.07371e-08	3.07371e-08	3.07371e-08	3.07371e-08	3.07371e-08	3.07371e-08	48.1148	3.07371e-08	3.07371e-08	106.904	3.07371e-08	3.07371e-08	3.07371e-08	3.07371e-08	77.4758	15.5019	0.200086	-2.3213	0.0181326	1.20468	down	--
neg_1524	Cyclo(glycylleucylvalylleucylprolylseryl)	5411.22	2241.78	83.7351	2436.03	1866.67	865.483	3647.67	3425.14	4193.57	3646.08	3425.14	4193.57	865.483	3646.08	5411.22	2241.78	83.7351	2436.03	3647.67	1866.67	3.07371e-08	3.07371e-08	5672.94	3.07371e-08	3029.33	3.07371e-08	565.118	96.52	3.07371e-08	3.07371e-08	96.52	3.07371e-08	3029.33	3.07371e-08	3.07371e-08	5672.94	3.07371e-08	565.118	3.07371e-08	3.07371e-08	2781.74	936.39	0.336621	-1.5708	0.0313517	1.00673	down	--
neg_1525	Colistin	8266.56	3505.42	150.07	3873.59	2966.75	1397.69	5308.5	5417.49	6463.78	5813.12	5417.49	6463.78	1397.69	5813.12	8266.56	3505.42	150.07	3873.59	5308.5	2966.75	3.07371e-08	3.07371e-08	8953.55	3.07371e-08	4665.42	3.07371e-08	881.634	198.702	3.07371e-08	3.07371e-08	198.702	3.07371e-08	4665.42	3.07371e-08	3.07371e-08	8953.55	3.07371e-08	881.634	3.07371e-08	3.07371e-08	4316.3	1469.93	0.340554	-1.55405	0.0322072	1.00186	down	--
neg_1527	3-Methoxytyramine	163.764	146.149	3.07371e-08	186.499	188.341	3.07371e-08	146.801	130.139	177.588	164.906	130.139	177.588	3.07371e-08	164.906	163.764	146.149	3.07371e-08	186.499	146.801	188.341	3.07371e-08	3.07371e-08	163.124	3.07371e-08	165.916	3.07371e-08	3.07371e-08	3.07371e-08	3.07371e-08	3.07371e-08	3.07371e-08	3.07371e-08	165.916	3.07371e-08	3.07371e-08	163.124	3.07371e-08	3.07371e-08	3.07371e-08	3.07371e-08	130.419	32.904	0.252295	-1.98682	0.00613957	1.34624	down	Tyrosine metabolism(ko00350);;Dopaminergic synapse(ko04728)
neg_1530	Estreptoquinasa	207.118	43.5062	3.07371e-08	209.659	28.8904	3.07371e-08	201.259	83.8408	226.73	160.962	83.8408	226.73	3.07371e-08	160.962	207.118	43.5062	3.07371e-08	209.659	201.259	28.8904	3.07371e-08	3.07371e-08	180.973	3.07371e-08	76.0921	3.07371e-08	3.07371e-08	3.07371e-08	3.07371e-08	3.07371e-08	3.07371e-08	3.07371e-08	76.0921	3.07371e-08	3.07371e-08	180.973	3.07371e-08	3.07371e-08	3.07371e-08	3.07371e-08	116.197	25.7065	0.221233	-2.17636	0.0210334	1.15115	down	--
neg_1538	Cucurbic acid	412.111	64.816	3.07371e-08	439.177	31.8778	3.07371e-08	297.644	118.163	275.634	251.218	118.163	275.634	3.07371e-08	251.218	412.111	64.816	3.07371e-08	439.177	297.644	31.8778	3.07371e-08	3.07371e-08	249.937	3.07371e-08	107.779	3.07371e-08	3.07371e-08	3.07371e-08	3.07371e-08	3.07371e-08	3.07371e-08	3.07371e-08	107.779	3.07371e-08	3.07371e-08	249.937	3.07371e-08	3.07371e-08	3.07371e-08	3.07371e-08	189.064	35.7716	0.189204	-2.40199	0.0219565	1.16289	down	--
neg_1539	[(2-Hexylcyclopentylidene)amino]thiourea	651.874	97.6531	3.07371e-08	617.349	64.7298	3.07371e-08	355.952	166.117	365.903	361.535	166.117	365.903	3.07371e-08	361.535	651.874	97.6531	3.07371e-08	617.349	355.952	64.7298	3.07371e-08	3.07371e-08	346.97	3.07371e-08	125.962	3.07371e-08	24.9418	3.07371e-08	3.07371e-08	3.07371e-08	3.07371e-08	3.07371e-08	125.962	3.07371e-08	3.07371e-08	346.97	3.07371e-08	24.9418	3.07371e-08	3.07371e-08	268.111	49.7874	0.185697	-2.42898	0.0221098	1.12936	down	--
neg_1541	1H-Benzimidazole-2-carboxamide, 1-(4-methoxybutyl)-N-(2-methylpropyl)-N-((3S,5R)-5-(4-morpholinylcarbonyl)-3-piperidinyl)-	1673.87	571.928	9.97757	727.29	484.256	208.28	1110.07	898.259	1237.42	1034.26	898.259	1237.42	208.28	1034.26	1673.87	571.928	9.97757	727.29	1110.07	484.256	3.07371e-08	3.07371e-08	1565.59	3.07371e-08	794.958	3.07371e-08	160.746	3.07371e-08	3.07371e-08	3.07371e-08	3.07371e-08	3.07371e-08	794.958	3.07371e-08	3.07371e-08	1565.59	3.07371e-08	160.746	3.07371e-08	3.07371e-08	795.56	252.129	0.31692	-1.65781	0.0290142	1.00735	down	--
neg_1542	Cholyllysine	286.465	90.9947	3.07371e-08	294.879	78.9555	3.07371e-08	362.949	192.515	393.554	318.001	192.515	393.554	3.07371e-08	318.001	286.465	90.9947	3.07371e-08	294.879	362.949	78.9555	3.07371e-08	3.07371e-08	308.683	3.07371e-08	136.122	3.07371e-08	3.07371e-08	3.07371e-08	3.07371e-08	3.07371e-08	3.07371e-08	3.07371e-08	136.122	3.07371e-08	3.07371e-08	308.683	3.07371e-08	3.07371e-08	3.07371e-08	3.07371e-08	201.831	44.4805	0.220384	-2.18191	0.014337	1.19611	down	--
neg_1543	DG(8:0/6 keto-PGF1alpha/0:0)	582.27	105.931	18.8366	532.583	100.812	44.8531	429.872	221.37	391.722	392.32	221.37	391.722	44.8531	392.32	582.27	105.931	18.8366	532.583	429.872	100.812	3.07371e-08	3.07371e-08	345.412	3.07371e-08	188.734	3.07371e-08	23.6337	67.642	3.07371e-08	3.07371e-08	67.642	3.07371e-08	188.734	3.07371e-08	3.07371e-08	345.412	3.07371e-08	23.6337	3.07371e-08	3.07371e-08	282.057	62.5421	0.221736	-2.17309	0.0114194	1.23272	down	--
neg_1546	Tsangane L 3-glucoside	357.577	109.156	56.8224	391.725	92.1749	3.07371e-08	415.488	187.958	321.528	270.455	187.958	321.528	3.07371e-08	270.455	357.577	109.156	56.8224	391.725	415.488	92.1749	3.07371e-08	3.07371e-08	242.535	3.65804	153.445	3.07371e-08	3.07371e-08	3.07371e-08	3.07371e-08	3.07371e-08	3.07371e-08	3.65804	153.445	3.07371e-08	3.07371e-08	242.535	3.07371e-08	3.07371e-08	3.07371e-08	3.07371e-08	220.288	39.9638	0.181416	-2.46263	0.00525303	1.3637	down	--
neg_1547	9-(3-Imidazol-1-yl-2,6,6-trimethylcyclohexen-1-yl)-3,7-dimethylnona-2,4,6,8-tetraenoic acid	425.375	76.2674	3.07371e-08	529.319	68.1859	3.07371e-08	307.462	138.835	230.913	200.159	138.835	230.913	3.07371e-08	200.159	425.375	76.2674	3.07371e-08	529.319	307.462	68.1859	3.07371e-08	3.07371e-08	211.744	3.07371e-08	113.578	3.07371e-08	3.07371e-08	3.07371e-08	3.07371e-08	3.07371e-08	3.07371e-08	3.07371e-08	113.578	3.07371e-08	3.07371e-08	211.744	3.07371e-08	3.07371e-08	3.07371e-08	3.07371e-08	197.652	32.5323	0.164594	-2.60302	0.019281	1.20795	down	--
neg_1549	Tuftsin	794.345	229.651	3.07371e-08	328.333	197.353	83.6513	511.109	370.454	565.474	441.003	370.454	565.474	83.6513	441.003	794.345	229.651	3.07371e-08	328.333	511.109	197.353	3.07371e-08	3.07371e-08	619.31	3.07371e-08	329.242	3.07371e-08	57.5477	3.07371e-08	3.07371e-08	3.07371e-08	3.07371e-08	3.07371e-08	329.242	3.07371e-08	3.07371e-08	619.31	3.07371e-08	57.5477	3.07371e-08	3.07371e-08	352.137	100.61	0.285712	-1.80736	0.022053	1.04137	down	--
neg_1573	Val Ala His Glu	561370	359030	16047.4	423491	431716	69772.9	425671	487956	495136	439469	487956	495136	69772.9	439469	561370	359030	16047.4	423491	425671	431716	168.305	79.9114	581202	444.795	491229	263.964	43168.5	10867.4	61.3352	134.669	10867.4	444.795	491229	168.305	79.9114	581202	134.669	43168.5	61.3352	263.964	370966	112762	0.303969	-1.71801	0.0114863	1.21777	down	--
neg_158	3-Phenyl-2-thioxoimidazolidin-4-one	3.07371e-08	3.07371e-08	3.07371e-08	3.07371e-08	3.07371e-08	3.07371e-08	3.07371e-08	3.07371e-08	3.07371e-08	3.07371e-08	3.07371e-08	3.07371e-08	3.07371e-08	3.07371e-08	3.07371e-08	3.07371e-08	3.07371e-08	3.07371e-08	3.07371e-08	3.07371e-08	12.5662	14.7939	3.07371e-08	13.294	3.07371e-08	14.0727	3.07371e-08	3.07371e-08	12.0379	12.7445	3.07371e-08	13.294	3.07371e-08	12.5662	14.7939	3.07371e-08	12.7445	3.07371e-08	12.0379	14.0727	3.07371e-08	7.95093	2.58675e+08	27.9466	0.0053048	1.41988	up	--
neg_160	4-Hydroxy-2,2'-bipyrrole-5-carbaldehyde	21.4798	13.6699	3.07371e-08	27.1386	23.9868	3.07371e-08	6.96879	23.066	12.2069	7.05566	23.066	12.2069	3.07371e-08	7.05566	21.4798	13.6699	3.07371e-08	27.1386	6.96879	23.9868	3.07371e-08	3.07371e-08	11.3308	3.07371e-08	18.3797	3.07371e-08	3.07371e-08	3.07371e-08	3.07371e-08	3.07371e-08	3.07371e-08	3.07371e-08	18.3797	3.07371e-08	3.07371e-08	11.3308	3.07371e-08	3.07371e-08	3.07371e-08	3.07371e-08	13.5572	2.97105	0.219149	-2.19002	0.0129851	1.20218	down	--
neg_1609	2-Propenoic acid, 2-methyl-, 7-oxabicyclo[4.1.0]hept-3-ylmethyl ester	1556.84	1071.5	62.3632	929.608	1159.25	79.2351	901.745	1205.26	1213.34	998.432	1205.26	1213.34	79.2351	998.432	1556.84	1071.5	62.3632	929.608	901.745	1159.25	3.07371e-08	3.07371e-08	1447.73	3.07371e-08	1280.85	3.07371e-08	29.0177	3.07371e-08	3.07371e-08	3.07371e-08	3.07371e-08	3.07371e-08	1280.85	3.07371e-08	3.07371e-08	1447.73	3.07371e-08	29.0177	3.07371e-08	3.07371e-08	917.758	275.759	0.300471	-1.7347	0.0148366	1.16562	down	--
neg_1632	PA(20:5(5Z,8Z,11Z,14Z,16E)-OH(18R)/16:1(9Z))	3.07371e-08	3.07371e-08	3.07371e-08	3.07371e-08	3.07371e-08	3.07371e-08	0.864063	3.07371e-08	3.07371e-08	3.07371e-08	3.07371e-08	3.07371e-08	3.07371e-08	3.07371e-08	3.07371e-08	3.07371e-08	3.07371e-08	3.07371e-08	0.864063	3.07371e-08	1345.51	1361.7	3.07371e-08	2162.22	3.07371e-08	1231.36	3.07371e-08	3.07371e-08	742.831	597.627	3.07371e-08	2162.22	3.07371e-08	1345.51	1361.7	3.07371e-08	597.627	3.07371e-08	742.831	1231.36	0.0864063	744.125	8611.93	13.0721	0.0129892	1.35866	up	--
neg_1651	Ampeloside Bf2	740.388	1168.57	3.07371e-08	599.033	1109.75	3.07371e-08	1813.82	972.997	1513.74	518.685	972.997	1513.74	3.07371e-08	518.685	740.388	1168.57	3.07371e-08	599.033	1813.82	1109.75	3.07371e-08	3.07371e-08	502.275	3.07371e-08	1712.39	3.07371e-08	3.07371e-08	3.07371e-08	3.07371e-08	3.07371e-08	3.07371e-08	3.07371e-08	1712.39	3.07371e-08	3.07371e-08	502.275	3.07371e-08	3.07371e-08	3.07371e-08	3.07371e-08	843.698	221.466	0.262495	-1.92964	0.0256024	1.21654	down	--
neg_1676	PI(22:6(4Z,7Z,10Z,13Z,16Z,19Z)/TXB2)	2084.1	826.361	3.07371e-08	1235.42	1591.19	3.07371e-08	2646.3	2081.94	2142.51	1550.86	2081.94	2142.51	3.07371e-08	1550.86	2084.1	826.361	3.07371e-08	1235.42	2646.3	1591.19	3.07371e-08	3.07371e-08	2347.42	3.07371e-08	2373.55	3.07371e-08	3.07371e-08	3.07371e-08	3.07371e-08	3.07371e-08	3.07371e-08	3.07371e-08	2373.55	3.07371e-08	3.07371e-08	2347.42	3.07371e-08	3.07371e-08	3.07371e-08	3.07371e-08	1415.87	472.097	0.333433	-1.58453	0.0397326	1.05048	down	--
neg_1679	(14alpha,17beta,20S,22R)-14,20-Epoxy-17-hydroxy-1-oxowitha-3,5,24-trienolide	579713	333344	13151.9	449022	483805	54634.4	463747	543031	507905	426191	543031	507905	54634.4	426191	579713	333344	13151.9	449022	463747	483805	115.729	46.355	606731	320.524	545509	205.968	34858.7	8777.97	49.9235	91.232	8777.97	320.524	545509	115.729	46.355	606731	91.232	34858.7	49.9235	205.968	385454	119671	0.310466	-1.68749	0.015077	1.18248	down	--
neg_1705	MG(0:0/20:5(5Z,8Z,11Z,14Z,17Z)/0:0)	444.206	168.587	896.468	337.227	463.586	592.48	414.603	520.327	390.25	400.306	520.327	390.25	592.48	400.306	444.206	168.587	896.468	337.227	414.603	463.586	184553	216737	647.517	268068	524.24	232271	402.54	591.959	170888	140892	591.959	268068	524.24	184553	216737	647.517	140892	402.54	170888	232271	462.804	121558	262.655	8.03702	0.00679278	1.41645	up	--
neg_172	PS(18:3(9Z,12Z,15Z)/5-iso PGF2VI)	3.07371e-08	51.4024	54.6316	3.07371e-08	291.657	158.94	3.07371e-08	8.3594	129.719	177.196	8.3594	129.719	158.94	177.196	3.07371e-08	51.4024	54.6316	3.07371e-08	3.07371e-08	291.657	1956.11	653.88	185.174	10.0856	593.607	854.888	838.486	426.042	14.885	2312.79	426.042	10.0856	593.607	1956.11	653.88	185.174	2312.79	838.486	14.885	854.888	87.1906	784.595	8.99862	3.1697	0.0197234	1.12548	up	--
neg_1731	APGPR Enterostatin	537528	301169	7619.18	415993	458261	38078	429617	525486	465208	371601	525486	465208	38078	371601	537528	301169	7619.18	415993	429617	458261	77.0472	38.3335	578536	271.675	514312	144.15	23951.4	4955.58	17.9654	77.9471	4955.58	271.675	514312	77.0472	38.3335	578536	77.9471	23951.4	17.9654	144.15	355056	112238	0.316114	-1.66148	0.0189648	1.14606	down	--
neg_175	Demethoxycurcumin	42.9081	124.83	3.07371e-08	135.207	123.225	3.07371e-08	75.3395	52.5409	73.665	90.9496	52.5409	73.665	3.07371e-08	90.9496	42.9081	124.83	3.07371e-08	135.207	75.3395	123.225	3.07371e-08	0.273464	65.8326	3.07371e-08	81.4085	3.07371e-08	3.07371e-08	3.07371e-08	3.07371e-08	3.07371e-08	3.07371e-08	3.07371e-08	81.4085	3.07371e-08	0.273464	65.8326	3.07371e-08	3.07371e-08	3.07371e-08	3.07371e-08	71.8666	14.7515	0.205262	-2.28446	0.00687713	1.42682	down	--
neg_1781	Isolimonic acid	3.07371e-08	3.07371e-08	3.07371e-08	18.8292	4.24026	3.07371e-08	0.188567	3.07371e-08	0.764526	3.07371e-08	3.07371e-08	0.764526	3.07371e-08	3.07371e-08	3.07371e-08	3.07371e-08	3.07371e-08	18.8292	0.188567	4.24026	2791.48	3576.77	3.07371e-08	4354.75	0.26463	3449.72	0.0237781	3.07371e-08	1996.25	1870.28	3.07371e-08	4354.75	0.26463	2791.48	3576.77	3.07371e-08	1870.28	0.0237781	1996.25	3449.72	2.40226	1803.96	750.942	9.55256	0.00884216	1.39981	up	--
neg_1788	(ent-6alpha,7alpha,12alpha)-6,7,12-Trihydroxy-16-kauren-19-oic acid	10184	8307.22	54.9147	10989.7	12011.8	688.868	9882.26	9537.71	11973.5	9510.86	9537.71	11973.5	688.868	9510.86	10184	8307.22	54.9147	10989.7	9882.26	12011.8	67.5391	61.8398	11017	61.4782	12172.6	173.464	472.05	3.94942	86.9946	67.1559	3.94942	61.4782	12172.6	67.5391	61.8398	11017	67.1559	472.05	86.9946	173.464	8314.09	2418.41	0.290881	-1.7815	0.0103563	1.28498	down	--
neg_1789	Bixin	204885	153406	11465.5	202754	207265	26732.3	183390	179532	219349	189391	179532	219349	26732.3	189391	204885	153406	11465.5	202754	183390	207265	266.376	160.502	225523	565.038	221564	411.207	18464.4	7092.9	196.301	288.418	7092.9	565.038	221564	266.376	160.502	225523	288.418	18464.4	196.301	411.207	157817	47453.2	0.300685	-1.73368	0.00954258	1.28795	down	--
neg_1809	Acetylbalchanolide	250525	159224	5135.66	187994	203834	24218.3	196790	239207	210771	184149	239207	210771	24218.3	184149	250525	159224	5135.66	187994	196790	203834	54.2203	9.43843	266485	163.702	231197	89.4167	14605	2918.93	8.31349	29.7157	2918.93	163.702	231197	54.2203	9.43843	266485	29.7157	14605	8.31349	89.4167	166185	51556	0.310233	-1.68858	0.0149514	1.17964	down	--
neg_1825	Ecdysone	313.019	263.344	1995.5	223.379	254.196	1311.73	275.118	275.475	288.391	337.081	275.475	288.391	1311.73	337.081	313.019	263.344	1995.5	223.379	275.118	254.196	96599.5	103293	386.242	137102	293.994	119937	855.319	1127.73	88920.1	69553	1127.73	137102	293.994	96599.5	103293	386.242	69553	855.319	88920.1	119937	553.723	61806.8	111.62	6.80246	0.00683336	1.41584	up	Apoptosis - fly(ko04214);;Insect hormone biosynthesis(ko00981)
neg_1834	Baccatin III	8.62383	4.64203	0.748419	31.2636	3.07371e-08	2.5431	3.07371e-08	3.07371e-08	3.07371e-08	3.47246	3.07371e-08	3.07371e-08	2.5431	3.47246	8.62383	4.64203	0.748419	31.2636	3.07371e-08	3.07371e-08	2901.08	3489.15	13.4177	4104.68	3.07371e-08	3380.45	1.60331	0.0017418	1970.07	1820	0.0017418	4104.68	3.07371e-08	2901.08	3489.15	13.4177	1820	1.60331	1970.07	3380.45	5.12934	1768.05	344.693	8.42917	0.00841118	1.40681	up	--
neg_1841	26-Glucosyl-1,3,11,22-tetrahydroxyergosta-5,24-dien-26-oate	184546	125769	5490.23	143524	159035	23495.6	148210	180220	157959	142379	180220	157959	23495.6	142379	184546	125769	5490.23	143524	148210	159035	63.3399	32.9556	197319	137.213	176862	96.5696	14720.3	3099.98	18.8115	30.7904	3099.98	137.213	176862	63.3399	32.9556	197319	30.7904	14720.3	18.8115	96.5696	127063	39238.1	0.308809	-1.69521	0.0126923	1.20783	down	--
neg_1844	Pterosin N	123.021	73.0098	3.07371e-08	104.752	98.2868	3.07371e-08	81.9415	78.5727	89.7183	44.443	78.5727	89.7183	3.07371e-08	44.443	123.021	73.0098	3.07371e-08	104.752	81.9415	98.2868	3.07371e-08	3.07371e-08	71.8478	3.07371e-08	143.909	3.07371e-08	3.07371e-08	3.07371e-08	3.07371e-08	3.07371e-08	3.07371e-08	3.07371e-08	143.909	3.07371e-08	3.07371e-08	71.8478	3.07371e-08	3.07371e-08	3.07371e-08	3.07371e-08	69.3745	21.5757	0.311003	-1.685	0.030372	1.16932	down	--
neg_1862	Kukoamine A	93.3	120.879	4289.8	63.253	89.3587	2496.62	90.7799	96.3065	90.7535	190.394	96.3065	90.7535	2496.62	190.394	93.3	120.879	4289.8	63.253	90.7799	89.3587	70404.8	77659.5	130.846	99177.9	103.928	90517	1643.47	2635.26	66578.5	53376.1	2635.26	99177.9	103.928	70404.8	77659.5	130.846	53376.1	1643.47	66578.5	90517	762.145	46222.7	60.6482	5.92239	0.00643093	1.42256	up	--
neg_1864	Glucosyl passiflorate	134486	96009.3	3560.28	107317	123536	17102	113750	136981	118666	106867	136981	118666	17102	106867	134486	96009.3	3560.28	107317	113750	123536	70.2384	66.2138	145966	141.796	135696	131.147	10564.3	2321.44	45.3907	33.5628	2321.44	141.796	135696	70.2384	66.2138	145966	33.5628	10564.3	45.3907	131.147	95827.5	29503.6	0.307882	-1.69955	0.0125202	1.21444	down	--
neg_1870	Bilirubin	72.248	38.8817	36.3757	30.8698	48.244	50.3211	22.017	39.2843	19.7243	36.7252	39.2843	19.7243	50.3211	36.7252	72.248	38.8817	36.3757	30.8698	22.017	48.244	2279.13	2488.54	64.9307	3255.7	9.18449	3382.54	40.4407	14.6306	2281.25	1697.69	14.6306	3255.7	9.18449	2279.13	2488.54	64.9307	1697.69	40.4407	2281.25	3382.54	39.4691	1551.4	39.3068	5.29671	0.00746746	1.40296	up	Porphyrin metabolism(ko00860);;Bile secretion(ko04976)
neg_1874	Torvoside D	94088.8	71020.1	2482.48	77200.5	90626.8	11317.7	84474.8	99796.1	85629.8	75907	99796.1	85629.8	11317.7	75907	94088.8	71020.1	2482.48	77200.5	84474.8	90626.8	26.8722	11.2977	103872	61.6265	99124.6	32.2074	6808.98	1563.13	17.0989	16.3346	1563.13	61.6265	99124.6	26.8722	11.2977	103872	16.3346	6808.98	17.0989	32.2074	69254.4	21153.5	0.305446	-1.71101	0.0122915	1.22184	down	--
neg_188	Pinusolide	3.07371e-08	3.07371e-08	0.0617163	0.00112028	3.07371e-08	3.07371e-08	0.218441	1.4037	3.07371e-08	3.07371e-08	1.4037	3.07371e-08	3.07371e-08	3.07371e-08	3.07371e-08	3.07371e-08	0.0617163	0.00112028	0.218441	3.07371e-08	951.397	2957.55	3.07371e-08	1394.8	3.07371e-08	4502.03	3.07371e-08	3.07371e-08	7387.28	5154.98	3.07371e-08	1394.8	3.07371e-08	951.397	2957.55	3.07371e-08	5154.98	3.07371e-08	7387.28	4502.03	0.168497	2234.8	13263.1	13.6951	0.0256453	1.02762	up	--
neg_1880	Bis(2-ethylhexyl) hydrogen phosphate	0.50606	2.94955	3.07371e-08	3.98229	7.69599	3.07371e-08	1.2174	0.342403	4.45379	0.530396	0.342403	4.45379	3.07371e-08	0.530396	0.50606	2.94955	3.07371e-08	3.98229	1.2174	7.69599	304.837	347.484	0.399177	409.944	3.10196	421.868	3.07371e-08	3.07371e-08	334.323	284.361	3.07371e-08	409.944	3.10196	304.837	347.484	0.399177	284.361	3.07371e-08	334.323	421.868	2.16779	210.632	97.1644	6.60236	0.00612303	1.40759	up	--
neg_1883	Cucurbitacin B 2-sulfate	464.758	166.118	157.119	277.122	220.713	380.619	227.269	281.609	245.076	359.241	281.609	245.076	380.619	359.241	464.758	166.118	157.119	277.122	227.269	220.713	1580.07	1651.79	628.255	2064.59	165.322	2336.43	304.653	125.468	1705.72	1455.16	125.468	2064.59	165.322	1580.07	1651.79	628.255	1455.16	304.653	1705.72	2336.43	277.964	1201.75	4.32338	2.11216	0.00609601	1.43476	up	--
neg_1884	Torvoside E	62667.7	47675.2	1471.89	52244.4	60917.5	7135.48	57508.5	67536.6	57863.1	50331.5	67536.6	57863.1	7135.48	50331.5	62667.7	47675.2	1471.89	52244.4	57508.5	60917.5	17.4265	6.63428	68723.6	23.3384	66883.4	14.0331	4155.43	793.694	6.35895	4.52701	793.694	23.3384	66883.4	17.4265	6.63428	68723.6	4.52701	4155.43	6.35895	14.0331	46535.2	14062.8	0.302198	-1.72643	0.0119296	1.22739	down	--
neg_1885	3''-Oxogentamicin A2	574.957	187.869	3.07371e-08	424.948	311.31	3.07371e-08	261.364	292.013	257.353	347.868	292.013	257.353	3.07371e-08	347.868	574.957	187.869	3.07371e-08	424.948	261.364	311.31	3.07371e-08	3.07371e-08	408.442	3.07371e-08	346.74	3.07371e-08	3.07371e-08	3.07371e-08	3.07371e-08	3.07371e-08	3.07371e-08	3.07371e-08	346.74	3.07371e-08	3.07371e-08	408.442	3.07371e-08	3.07371e-08	3.07371e-08	3.07371e-08	265.768	75.5182	0.284151	-1.81527	0.0209379	1.12356	down	Neomycin, kanamycin and gentamicin biosynthesis(ko00524)
neg_1888	manoalide	117770	59170	1854.09	72001.4	71683.9	10134.7	73020	96715.4	80742.1	84801.7	96715.4	80742.1	10134.7	84801.7	117770	59170	1854.09	72001.4	73020	71683.9	14.3514	4.24798	123822	16.0668	92457.4	11.9455	6382.42	1340.65	7.46782	7.44273	1340.65	16.0668	92457.4	14.3514	4.24798	123822	7.44273	6382.42	7.46782	11.9455	66789.3	22406.4	0.335479	-1.57571	0.0274742	1.06829	down	--
neg_1891	3'-N-Acetyl-4'-O-(10,12-octadecadienoyl)fusarochromanone	8.44371	56.79	5181.99	1.70267	17.4293	3231.98	20.2098	8.2592	24.3875	104.227	8.2592	24.3875	3231.98	104.227	8.44371	56.79	5181.99	1.70267	20.2098	17.4293	25960.5	26749.8	35.4256	35787.6	27.4998	30958.2	2012.74	3414.52	22476.4	17554.6	3414.52	35787.6	27.4998	25960.5	26749.8	35.4256	17554.6	2012.74	22476.4	30958.2	865.542	16497.7	19.0606	4.25252	0.00609232	1.43594	up	--
neg_1894	Okadaic acid	37353	28573.7	666.995	31504.1	36691.9	4117.32	34481.8	40137.7	34177.4	30505.8	40137.7	34177.4	4117.32	30505.8	37353	28573.7	666.995	31504.1	34481.8	36691.9	3.07488	0.674221	41612.2	10.6431	40714.6	1.53743	2355.41	275.507	0.776985	0.515594	275.507	10.6431	40714.6	3.07488	0.674221	41612.2	0.515594	2355.41	0.776985	1.53743	27821	8497.5	0.305435	-1.71106	0.0131724	1.21932	down	--
neg_1898	Indecainide	1.09397	35.649	4485.37	3.07371e-08	6.40964	2818.09	3.40404	1.18967	1.42556	62.6143	1.18967	1.42556	2818.09	62.6143	1.09397	35.649	4485.37	3.07371e-08	3.40404	6.40964	15347	16324.3	1.59469	20928.4	8.36325	18778	1687.59	2956.78	13985	10675.1	2956.78	20928.4	8.36325	15347	16324.3	1.59469	10675.1	1687.59	13985	18778	741.524	10069.2	13.5791	3.76331	0.00557342	1.43912	up	--
neg_1900	Avermectin	20001	16323.2	249.3	17465.4	21527.6	2189.39	19628.7	23049.8	19147.7	16386	23049.8	19147.7	2189.39	16386	20001	16323.2	249.3	17465.4	19628.7	21527.6	0.286986	3.07371e-08	22510.5	0.2344	23402.7	3.07371e-08	1254.84	74.5268	3.07371e-08	3.07371e-08	74.5268	0.2344	23402.7	0.286986	3.07371e-08	22510.5	3.07371e-08	1254.84	3.07371e-08	3.07371e-08	15596.8	4724.3	0.302902	-1.72308	0.013081	1.22347	down	--
neg_1901	Allixin	283.675	117.326	3.07371e-08	241.199	140.067	3.07371e-08	141.844	143.794	122.537	137.037	143.794	122.537	3.07371e-08	137.037	283.675	117.326	3.07371e-08	241.199	141.844	140.067	3.07371e-08	3.07371e-08	165.97	3.07371e-08	157.877	3.07371e-08	3.07371e-08	3.07371e-08	3.07371e-08	3.07371e-08	3.07371e-08	3.07371e-08	157.877	3.07371e-08	3.07371e-08	165.97	3.07371e-08	3.07371e-08	3.07371e-08	3.07371e-08	132.748	32.3847	0.243956	-2.0353	0.0113468	1.22767	down	--
neg_1902	Fluocortin butyl	10521.1	9049.87	104.128	9416.05	11964.1	1111.85	10714.8	12498.1	10185.4	8763.05	12498.1	10185.4	1111.85	8763.05	10521.1	9049.87	104.128	9416.05	10714.8	11964.1	0.0734245	3.07371e-08	11998.5	3.07371e-08	13036.7	3.07371e-08	605.076	4.07936	3.07371e-08	3.07371e-08	4.07936	3.07371e-08	13036.7	0.0734245	3.07371e-08	11998.5	3.07371e-08	605.076	3.07371e-08	3.07371e-08	8432.84	2564.45	0.304103	-1.71737	0.013961	1.22199	down	--
neg_1905	AB-Pinaca	3.07371e-08	20.6997	3839.98	3.07371e-08	3.07371e-08	2536.93	0.858103	3.07371e-08	3.07371e-08	36.0992	3.07371e-08	3.07371e-08	2536.93	36.0992	3.07371e-08	20.6997	3839.98	3.07371e-08	0.858103	3.07371e-08	8972.34	9786.77	3.07371e-08	12080.6	4.84011	10839.4	1604.24	2659.79	8090.82	6681.63	2659.79	12080.6	4.84011	8972.34	9786.77	3.07371e-08	6681.63	1604.24	8090.82	10839.4	643.456	6072.05	9.43662	3.23827	0.00463669	1.44838	up	--
neg_1910	PI(18:0/PGF2alpha)	5070.32	4531.53	20.1479	4727.58	6034.8	466.394	5280.66	6171.15	5044.55	4233.65	6171.15	5044.55	466.394	4233.65	5070.32	4531.53	20.1479	4727.58	5280.66	6034.8	64.2149	46.1927	5863.22	99.8399	6452.65	81.5263	173.61	3.07371e-08	37.269	14.2072	3.07371e-08	99.8399	6452.65	64.2149	46.1927	5863.22	14.2072	173.61	37.269	81.5263	4158.08	1283.27	0.308622	-1.69609	0.0146164	1.21747	down	--
neg_1911	12-Hydroxy-13-O-D-glucuronoside-octadec-9Z-enoate	2706.24	2355.04	2.75093	2496.77	3177.06	159.035	2764.98	3164.24	2754.26	2262.37	3164.24	2754.26	159.035	2262.37	2706.24	2355.04	2.75093	2496.77	2764.98	3177.06	3.07371e-08	3.07371e-08	2982.69	3.07371e-08	3310.99	3.07371e-08	58.9349	3.07371e-08	3.07371e-08	3.07371e-08	3.07371e-08	3.07371e-08	3310.99	3.07371e-08	3.07371e-08	2982.69	3.07371e-08	58.9349	3.07371e-08	3.07371e-08	2184.27	635.261	0.290834	-1.78173	0.0122021	1.23937	down	--
neg_1917	PGP(PGE2/a-25:0)	1257.1	1049.24	3.07371e-08	1276.4	1437.2	5.96684	1246.23	1481.66	1161.48	1099.47	1481.66	1161.48	5.96684	1099.47	1257.1	1049.24	3.07371e-08	1276.4	1246.23	1437.2	3.07371e-08	3.07371e-08	1375.24	3.07371e-08	1502.92	3.07371e-08	3.07371e-08	3.07371e-08	3.07371e-08	3.07371e-08	3.07371e-08	3.07371e-08	1502.92	3.07371e-08	3.07371e-08	1375.24	3.07371e-08	3.07371e-08	3.07371e-08	3.07371e-08	1001.47	287.816	0.287392	-1.79891	0.0127271	1.23945	down	--
neg_1922	Prostaglandin E2	3.07371e-08	8.08834	3120.23	3.07371e-08	3.07371e-08	2074.98	3.07371e-08	3.07371e-08	3.07371e-08	13.2457	3.07371e-08	3.07371e-08	2074.98	13.2457	3.07371e-08	8.08834	3120.23	3.07371e-08	3.07371e-08	3.07371e-08	4807.62	5060.23	3.07371e-08	6406.68	2.20182	5656.04	1316.28	2205.02	4216.6	3357.03	2205.02	6406.68	2.20182	4807.62	5060.23	3.07371e-08	3357.03	1316.28	4216.6	5656.04	521.655	3302.77	6.33133	2.66251	0.00459529	1.42282	up	C-type lectin receptor signaling pathway(ko04625);;Oxytocin signaling pathway(ko04921);;Pathways in cancer(ko05200);;Rheumatoid arthritis(ko05323);;Serotonergic synapse(ko04726);;African trypanosomiasis(ko05143);;Renin secretion(ko04924);;Leishmaniasis(ko05140);;Human cytomegalovirus infection(ko05163);;Amoebiasis(ko05146);;Neuroactive ligand-receptor interaction(ko04080);;Bile secretion(ko04976)…
neg_1923	LysoPE(0:0/22:5(4Z,7Z,10Z,13Z,16Z))	701.099	483.106	3.07371e-08	779.042	811.5	3.07371e-08	600.527	791.983	630.183	620.146	791.983	630.183	3.07371e-08	620.146	701.099	483.106	3.07371e-08	779.042	600.527	811.5	3.07371e-08	3.07371e-08	934.03	3.07371e-08	727.748	3.07371e-08	3.07371e-08	3.07371e-08	3.07371e-08	3.07371e-08	3.07371e-08	3.07371e-08	727.748	3.07371e-08	3.07371e-08	934.03	3.07371e-08	3.07371e-08	3.07371e-08	3.07371e-08	541.759	166.178	0.306738	-1.70492	0.0203019	1.1513	down	--
neg_1924	2,4,6-Trimethyl-4-phenyl-1,3-dioxane	1.20063	1.46098	3.07371e-08	1.37634	5.17175	3.07371e-08	2.02222	0.805149	1.68183	0.493822	0.805149	1.68183	3.07371e-08	0.493822	1.20063	1.46098	3.07371e-08	1.37634	2.02222	5.17175	110.715	132.384	0.738673	149.876	3.77961	152.226	3.07371e-08	3.07371e-08	108.391	89.0453	3.07371e-08	149.876	3.77961	110.715	132.384	0.738673	89.0453	3.07371e-08	108.391	152.226	1.42127	74.7154	52.5694	5.71615	0.00663783	1.40924	up	--
neg_1934	PG(i-14:0/20:4(5Z,8Z,11Z,14Z)-OH(20))	3.07371e-08	2.9846	2841.51	3.07371e-08	3.07371e-08	1960.41	3.07371e-08	3.07371e-08	3.07371e-08	1.62921	3.07371e-08	3.07371e-08	1960.41	1.62921	3.07371e-08	2.9846	2841.51	3.07371e-08	3.07371e-08	3.07371e-08	2382.09	2402.76	3.07371e-08	3161.87	3.07371e-08	2687.49	1200.84	2015.5	1991.7	1609.37	2015.5	3161.87	3.07371e-08	2382.09	2402.76	3.07371e-08	1609.37	1200.84	1991.7	2687.49	480.654	1745.16	3.63081	1.86029	0.0149599	1.24091	up	--
neg_1942	Elarofiban	315839	244919	11596	258934	275167	41563.6	277934	289292	306969	271642	289292	306969	41563.6	271642	315839	244919	11596	258934	277934	275167	43.809	2.45589	349515	251.694	319003	65.3286	27744	5592.49	14.2682	34.6441	5592.49	251.694	319003	43.809	2.45589	349515	34.6441	27744	14.2682	65.3286	229386	70226.7	0.306151	-1.70768	0.0112938	1.24671	down	--
neg_195	Diethylenetriamine crosslinked with epichlorohydrin	196771	146207	6781.8	163878	186835	25225.3	169419	206541	176122	163117	206541	176122	25225.3	163117	196771	146207	6781.8	163878	169419	186835	29.4617	4.20527	223949	137.151	210755	53.5421	15870.7	3531.16	1.23958	21.1411	3531.16	137.151	210755	29.4617	4.20527	223949	21.1411	15870.7	1.23958	53.5421	144090	45435.2	0.315326	-1.66508	0.0145118	1.2053	down	--
neg_1956	(Z)-5-[(2R,3S,4S)-4-Hydroxy-2-[(E)-3-hydroxyoct-1-enyl]oxan-3-yl]pent-3-enoic acid	3.07371e-08	3.07371e-08	7.65046	3.07371e-08	0.410888	4.36628	0.722376	3.07371e-08	3.07371e-08	3.07371e-08	3.07371e-08	3.07371e-08	4.36628	3.07371e-08	3.07371e-08	3.07371e-08	7.65046	3.07371e-08	0.722376	0.410888	208.606	378.473	3.07371e-08	305.386	0.993671	221.622	4.05735	33.9007	137.661	188.293	33.9007	305.386	0.993671	208.606	378.473	3.07371e-08	188.293	4.05735	137.661	221.622	1.315	147.899	112.471	6.81341	0.00770607	1.41224	up	--
neg_1959	N-Eicosapentaenoyl Methionine	3.07371e-08	3.07371e-08	568.115	3.07371e-08	3.07371e-08	434.088	3.07371e-08	3.07371e-08	3.07371e-08	3.07371e-08	3.07371e-08	3.07371e-08	434.088	3.07371e-08	3.07371e-08	3.07371e-08	568.115	3.07371e-08	3.07371e-08	3.07371e-08	338.709	370.317	3.07371e-08	441.765	3.07371e-08	398.737	271.178	437.78	323.434	287.865	437.78	441.765	3.07371e-08	338.709	370.317	3.07371e-08	287.865	271.178	323.434	398.737	100.22	286.978	2.86348	1.51777	0.0417545	1.07079	up	--
neg_1960	Sarcodon scabrosus Depsipeptide	3.07371e-08	3.07371e-08	321.893	3.07371e-08	3.07371e-08	231.147	3.07371e-08	3.07371e-08	3.07371e-08	3.07371e-08	3.07371e-08	3.07371e-08	231.147	3.07371e-08	3.07371e-08	3.07371e-08	321.893	3.07371e-08	3.07371e-08	3.07371e-08	213.014	176.614	3.07371e-08	262.848	3.07371e-08	241.54	175.82	308.203	185.887	162.154	308.203	262.848	3.07371e-08	213.014	176.614	3.07371e-08	162.154	175.82	185.887	241.54	55.304	172.608	3.12108	1.64204	0.0290632	1.12662	up	--
neg_1962	Quinelorane	553.431	252.776	320.948	318.273	229.754	348.868	304.209	362.885	414.532	406.469	362.885	414.532	348.868	406.469	553.431	252.776	320.948	318.273	304.209	229.754	58.5389	106.145	570.181	53.8011	265.389	92.2182	287.211	284.72	25.9809	8.83365	284.72	53.8011	265.389	58.5389	106.145	570.181	8.83365	287.211	25.9809	92.2182	351.215	175.302	0.49913	-1.00251	0.0145115	1.06306	down	--
neg_1969	3alpha-3-Hydroxytirucalla-7,24-dien-21-oic acid	982.865	541.539	736.231	556.299	431.658	533.025	651.055	726.689	780.404	651.694	726.689	780.404	533.025	651.694	982.865	541.539	736.231	556.299	651.055	431.658	132.493	190.229	1032.46	213.815	436.708	239.856	350.674	388.554	55.0448	37.6309	388.554	213.815	436.708	132.493	190.229	1032.46	37.6309	350.674	55.0448	239.856	659.146	307.746	0.466887	-1.09886	0.00442951	1.19277	down	--
neg_1982	Testololactone	1.82285	0.0212741	3.07371e-08	3.07371e-08	3.07371e-08	3.07371e-08	3.07371e-08	3.07371e-08	3.07371e-08	0.171738	3.07371e-08	3.07371e-08	3.07371e-08	0.171738	1.82285	0.0212741	3.07371e-08	3.07371e-08	3.07371e-08	3.07371e-08	27.4612	466.587	3.07371e-08	0.100861	3.07371e-08	511.083	3.07371e-08	3.07371e-08	349.891	368.028	3.07371e-08	0.100861	3.07371e-08	27.4612	466.587	3.07371e-08	368.028	3.07371e-08	349.891	511.083	0.201587	172.315	854.795	9.73943	0.036167	1.02331	up	Steroid hormone biosynthesis(ko00140)
neg_1991	4alpha-Carboxy-stigmasta-7,24(24(1))-dien-3beta-ol	8303.12	5432.86	6654.25	5089.38	4618.95	4958.61	6473.3	6703.91	7082.9	6509.65	6703.91	7082.9	4958.61	6509.65	8303.12	5432.86	6654.25	5089.38	6473.3	4618.95	1493.06	1940.33	9249.88	2262.69	4384.11	1971.14	3224.23	3613.67	1280.54	999.126	3613.67	2262.69	4384.11	1493.06	1940.33	9249.88	999.126	3224.23	1280.54	1971.14	6182.69	3041.88	0.491999	-1.02327	0.00277585	1.28987	down	Steroid biosynthesis(ko00100)
neg_1994	2-Methoxyestrone 3-glucuronide	3.07371e-08	3.07371e-08	3.07371e-08	3.07371e-08	3.07371e-08	3.07371e-08	3.07371e-08	3.07371e-08	3.07371e-08	3.07371e-08	3.07371e-08	3.07371e-08	3.07371e-08	3.07371e-08	3.07371e-08	3.07371e-08	3.07371e-08	3.07371e-08	3.07371e-08	3.07371e-08	756.447	1390.33	3.07371e-08	935.005	3.07371e-08	1660.35	3.07371e-08	3.07371e-08	1496.41	1215.9	3.07371e-08	935.005	3.07371e-08	756.447	1390.33	3.07371e-08	1215.9	3.07371e-08	1496.41	1660.35	3.07371e-08	745.444	2.42522e+10	34.4974	0.00773049	1.32468	up	Steroid hormone biosynthesis(ko00140)
neg_1999	Lucidenic acid N	385626	273389	14796	308794	339808	55345.9	316910	368953	348517	319232	368953	348517	55345.9	319232	385626	273389	14796	308794	316910	339808	91.9645	27.4932	432461	328.802	387105	170.444	37798.1	8445.42	25.4836	96.8938	8445.42	328.802	387105	91.9645	27.4932	432461	96.8938	37798.1	25.4836	170.444	273137	86655	0.317258	-1.65627	0.0138694	1.20872	down	--
neg_200	beta-D-Glucosyl crocetin	23.9381	28.5374	3.07371e-08	92.9551	47.8453	3.07371e-08	0.354471	25.2619	11.1593	21.8991	25.2619	11.1593	3.07371e-08	21.8991	23.9381	28.5374	3.07371e-08	92.9551	0.354471	47.8453	2302.85	2335.82	42.1559	3265.13	6.01683	2469.42	0.000877172	3.07371e-08	1789.86	1187.2	3.07371e-08	3265.13	6.01683	2302.85	2335.82	42.1559	1187.2	0.000877172	1789.86	2469.42	25.1951	1339.85	53.1788	5.73278	0.00905637	1.39046	up	--
neg_2007	Vitamin K1 2,3-epoxide	83106.4	65556.1	81040.7	61409.5	60181.5	63549	87228.9	94359.8	79657.4	82742.5	94359.8	79657.4	63549	82742.5	83106.4	65556.1	81040.7	61409.5	87228.9	60181.5	13753.6	13250.7	100395	41996.3	43404	17184	29852.7	26940.9	9661.23	9489.44	26940.9	41996.3	43404	13753.6	13250.7	100395	9489.44	29852.7	9661.23	17184	75883.2	30592.8	0.403156	-1.31059	0.000428438	1.45569	down	Ubiquinone and other terpenoid-quinone biosynthesis(ko00130)
neg_201	Amino leucine	3.07371e-08	3.07371e-08	3.07371e-08	3.07371e-08	1.74769	3.07371e-08	1.99217	0.517577	1.9939	3.07371e-08	0.517577	1.9939	3.07371e-08	3.07371e-08	3.07371e-08	3.07371e-08	3.07371e-08	3.07371e-08	1.99217	1.74769	255.821	293.04	3.07371e-08	322.463	3.07371e-08	306.838	3.07371e-08	3.07371e-08	271.277	216.72	3.07371e-08	322.463	3.07371e-08	255.821	293.04	3.07371e-08	216.72	3.07371e-08	271.277	306.838	0.625134	166.616	266.528	8.05815	0.00583798	1.4168	up	--
neg_2010	17-Estradiol cyclooctyl acetate	40.9562	33.2366	9.36416	27.1477	19.1214	28.2881	41.5323	29.199	31.8884	7.38182	29.199	31.8884	28.2881	7.38182	40.9562	33.2366	9.36416	27.1477	41.5323	19.1214	1.23535	3.07371e-08	41.9502	3.33383	24.5823	3.07371e-08	13.9197	20.2975	3.07371e-08	3.07371e-08	20.2975	3.33383	24.5823	1.23535	3.07371e-08	41.9502	3.07371e-08	13.9197	3.07371e-08	3.07371e-08	26.8116	10.5319	0.392812	-1.34809	0.0129408	1.1495	down	--
neg_2019	Tetrofosmin	525.7	444.996	995.727	363.192	446.87	662.461	772.806	1166.27	494.836	484.725	1166.27	494.836	662.461	484.725	525.7	444.996	995.727	363.192	772.806	446.87	209259	253366	1274.44	304363	827.722	259212	489.516	624.752	205254	166932	624.752	304363	827.722	209259	253366	1274.44	166932	489.516	205254	259212	635.758	140160	220.462	7.78438	0.00651009	1.41749	up	--
neg_2026	Neuromedin N (1-4)	293653	214881	10622.1	242662	279154	39323.3	245895	300914	266218	243627	300914	266218	39323.3	243627	293653	214881	10622.1	242662	245895	279154	102.018	25.5034	336194	293.02	310441	188.685	24785.4	5467.78	25.9717	68.1094	5467.78	293.02	310441	102.018	25.5034	336194	68.1094	24785.4	25.9717	188.685	213695	67759.2	0.317084	-1.65706	0.0147348	1.20142	down	--
neg_204	Fludrocortisone	0.0116752	0.0363552	3.07371e-08	0.00111182	3.07371e-08	0.109432	0.0170352	0.0165715	3.07371e-08	3.07371e-08	0.0165715	3.07371e-08	0.109432	3.07371e-08	0.0116752	0.0363552	3.07371e-08	0.00111182	0.0170352	3.07371e-08	2394.27	8781.95	0.00375924	3015.77	3.07371e-08	8122.27	3.07371e-08	3.07371e-08	13222.7	11393.1	3.07371e-08	3015.77	3.07371e-08	2394.27	8781.95	0.00375924	11393.1	3.07371e-08	13222.7	8122.27	0.0192181	4693.01	244198	17.8977	0.0187786	1.0999	up	--
neg_206	7a,12a-Dihydroxy-cholestene-3-one	10236.6	7632.88	8947.11	5850.67	4800.7	8081.02	9551.9	8081.63	7067.8	5345.73	8081.63	7067.8	8081.02	5345.73	10236.6	7632.88	8947.11	5850.67	9551.9	4800.7	2362.34	2856.86	10720	4734.29	7177.53	2135.97	3749.29	7019.51	2156.15	1063.74	7019.51	4734.29	7177.53	2362.34	2856.86	10720	1063.74	3749.29	2156.15	2135.97	7559.6	4397.57	0.581719	-0.781604	0.0128345	1.12494	down	--
neg_214	DG(2:0/PGF2alpha/0:0)	858.621	798.547	2595.43	801.147	382.457	1660.45	1722.41	2497.18	521.628	812.793	2497.18	521.628	1660.45	812.793	858.621	798.547	2595.43	801.147	1722.41	382.457	63883.1	71210.8	2435.85	88148.8	1413.26	78619.5	1195.15	1610.54	62747	50509	1610.54	88148.8	1413.26	63883.1	71210.8	2435.85	50509	1195.15	62747	78619.5	1265.07	42177.3	33.34	5.05918	0.00601512	1.42597	up	--
neg_219	Heliocide B2	3.07371e-08	3.07371e-08	3.07371e-08	3.07371e-08	3.07371e-08	0.0331581	0.0235245	3.07371e-08	3.07371e-08	0.0143412	3.07371e-08	3.07371e-08	0.0331581	0.0143412	3.07371e-08	3.07371e-08	3.07371e-08	3.07371e-08	0.0235245	3.07371e-08	499.367	3126.42	0.000226275	1863.97	3.07371e-08	3360.58	3.07371e-08	3.07371e-08	4123.65	4111.31	3.07371e-08	1863.97	3.07371e-08	499.367	3126.42	0.000226275	4111.31	3.07371e-08	4123.65	3360.58	0.0071024	1708.53	240557	17.876	0.0153547	1.15864	up	--
neg_221	2-(1-Hexyloxyethyl)-2-devinyl pyropheophorbide-a	66010.9	46708.3	1660.73	54720.4	60502.3	7032.61	53706.5	67167	56553.6	52777.1	67167	56553.6	7032.61	52777.1	66010.9	46708.3	1660.73	54720.4	53706.5	60502.3	53.5468	41.4408	70603.7	75.1054	65639.9	52.7975	4551.25	848.478	40.9292	38.0173	848.478	75.1054	65639.9	53.5468	41.4408	70603.7	38.0173	4551.25	40.9292	52.7975	46684	14194.5	0.304056	-1.71759	0.0122087	1.21798	down	--
neg_226	Lucyoside R	36972.5	27081.4	885.486	31472.6	35468	4001.95	30827.9	38921.6	32322.2	29943.1	38921.6	32322.2	4001.95	29943.1	36972.5	27081.4	885.486	31472.6	30827.9	35468	1.70575	0.916246	39604.2	3.84139	37450.9	3.93632	2598.52	396.631	1.51403	0.285268	396.631	3.84139	37450.9	1.70575	0.916246	39604.2	0.285268	2598.52	1.51403	3.93632	26789.7	8006.25	0.298856	-1.74248	0.0110937	1.23017	down	--
neg_228	Homodolicholide	24.736	42.0065	1034.71	25.1651	35.7675	656.183	146.449	248.675	34.7	67.4916	248.675	34.7	656.183	67.4916	24.736	42.0065	1034.71	25.1651	146.449	35.7675	33708.7	37847.4	217.069	46053.4	154.317	42924.9	496.04	725.602	35032.5	28599	725.602	46053.4	154.317	33708.7	37847.4	217.069	28599	496.04	35032.5	42924.9	231.588	22575.9	97.483	6.60708	0.00581453	1.42397	up	--
neg_230	6'''-Deamino-6'''-oxoparomomycin II	1.72444	3.07371e-08	6.16318	0.699799	227.434	29.3045	7.09663	11.0085	0.504655	3.07371e-08	11.0085	0.504655	29.3045	3.07371e-08	1.72444	3.07371e-08	6.16318	0.699799	7.09663	227.434	3535.18	4272.2	18.6199	4703.31	27.5017	4796.61	38.5777	25.2696	4003.27	3186.56	25.2696	4703.31	27.5017	3535.18	4272.2	18.6199	3186.56	38.5777	4003.27	4796.61	28.3936	2460.71	86.6644	6.43737	0.0059143	1.41568	up	Neomycin, kanamycin and gentamicin biosynthesis(ko00524)
neg_235	Epoxyartemisia ketone	7.33386	2.55506	2.27673	5.7041	7.21752	3.07371e-08	5.69023	16.7601	8.03744	5.13143	16.7601	8.03744	3.07371e-08	5.13143	7.33386	2.55506	2.27673	5.7041	5.69023	7.21752	197.85	246.049	12.9608	298.929	5.22386	281.699	3.07371e-08	1.55337	227.25	198.536	1.55337	298.929	5.22386	197.85	246.049	12.9608	198.536	3.07371e-08	227.25	281.699	6.07065	147.005	24.2157	4.59787	0.00642217	1.40886	up	--
neg_236	Ganoderic acid X	1.74452	14.9489	901.626	3.07371e-08	7.32375	632.11	45.8062	93.2174	6.61962	24.3481	93.2174	6.61962	632.11	24.3481	1.74452	14.9489	901.626	3.07371e-08	45.8062	7.32375	17158.9	19832.4	60.0752	23366.4	47.2801	22840.4	426.862	669.768	18587.6	15308.1	669.768	23366.4	47.2801	17158.9	19832.4	60.0752	15308.1	426.862	18587.6	22840.4	172.774	11829.8	68.4695	6.09739	0.0056233	1.42547	up	--
neg_242	Phoenicoxanthin	3.07371e-08	1.9731	706.345	3.07371e-08	1.36582	486.676	2.98797	12.3344	3.07371e-08	7.58653	12.3344	3.07371e-08	486.676	7.58653	3.07371e-08	1.9731	706.345	3.07371e-08	2.98797	1.36582	8433.85	9455.96	3.85372	11483.1	6.89093	11082.6	322.163	533.996	8982.59	7517.22	533.996	11483.1	6.89093	8433.85	9455.96	3.85372	7517.22	322.163	8982.59	11082.6	121.927	5782.22	47.4237	5.56754	0.00545327	1.43066	up	--
neg_247	Pectenotoxin 2 secoacid	1100.62	729.783	3.07371e-08	991.882	1008.16	12.1704	839.607	1028.22	822.148	870.461	1028.22	822.148	12.1704	870.461	1100.62	729.783	3.07371e-08	991.882	839.607	1008.16	3.07371e-08	3.07371e-08	1127.87	3.07371e-08	976.731	3.07371e-08	3.07371e-08	3.07371e-08	3.07371e-08	3.07371e-08	3.07371e-08	3.07371e-08	976.731	3.07371e-08	3.07371e-08	1127.87	3.07371e-08	3.07371e-08	3.07371e-08	3.07371e-08	740.305	210.46	0.284289	-1.81457	0.012138	1.2159	down	--
neg_248	PI(20:0/PGJ2)	320.759	290.417	3.07371e-08	397.924	485.418	3.07371e-08	333.146	441.566	316.889	254.729	441.566	316.889	3.07371e-08	254.729	320.759	290.417	3.07371e-08	397.924	333.146	485.418	3.07371e-08	3.07371e-08	417.888	3.07371e-08	395.708	3.07371e-08	3.07371e-08	3.07371e-08	3.07371e-08	3.07371e-08	3.07371e-08	3.07371e-08	395.708	3.07371e-08	3.07371e-08	417.888	3.07371e-08	3.07371e-08	3.07371e-08	3.07371e-08	284.085	81.3596	0.286392	-1.80394	0.0149206	1.19756	down	--
neg_249	Tris(2-ethylhexyl) phosphate	120655	80271	124928	51035	61937.4	74763.5	91961.8	66997.2	98672.6	94335.9	66997.2	98672.6	74763.5	94335.9	120655	80271	124928	51035	91961.8	61937.4	18123.3	29913.6	86911.1	29010.1	43759.8	31009.1	62443.4	64076.6	22275.2	16069	64076.6	29010.1	43759.8	18123.3	29913.6	86911.1	16069	62443.4	22275.2	31009.1	86555.8	40359.1	0.466279	-1.10074	0.000408424	1.36144	down	--
neg_251	3-Methoxy-2-[(5-methylidene-4-pentylpyrrol-2-ylidene)methyl]-5-(1H-pyrrol-2-yl)-1H-pyrrole	3.07371e-08	3.07371e-08	2408.49	3.07371e-08	3.07371e-08	2252.11	3.07371e-08	3.07371e-08	3.07371e-08	16.756	3.07371e-08	3.07371e-08	2252.11	16.756	3.07371e-08	3.07371e-08	2408.49	3.07371e-08	3.07371e-08	3.07371e-08	4603.64	4997.81	3.07371e-08	6223.29	3.07371e-08	6054.01	1743.92	2919.86	5026.66	4057.54	2919.86	6223.29	3.07371e-08	4603.64	4997.81	3.07371e-08	4057.54	1743.92	5026.66	6054.01	467.735	3562.67	7.61685	2.9292	0.0020513	1.50629	up	--
neg_254	Momorcharaside B	3.07371e-08	3.07371e-08	346.26	3.07371e-08	3.07371e-08	255.704	3.07371e-08	3.07371e-08	3.07371e-08	3.07371e-08	3.07371e-08	3.07371e-08	255.704	3.07371e-08	3.07371e-08	3.07371e-08	346.26	3.07371e-08	3.07371e-08	3.07371e-08	2117.47	2270.04	3.07371e-08	2822.3	3.07371e-08	2649.77	156.754	271.544	2210.37	1831.8	271.544	2822.3	3.07371e-08	2117.47	2270.04	3.07371e-08	1831.8	156.754	2210.37	2649.77	60.1964	1433	23.8055	4.57322	0.00493349	1.44362	up	--
neg_256	PA(14:0/6 keto-PGF1alpha)	3.07371e-08	3.07371e-08	189.09	3.07371e-08	3.07371e-08	139.478	3.07371e-08	3.07371e-08	3.07371e-08	3.07371e-08	3.07371e-08	3.07371e-08	139.478	3.07371e-08	3.07371e-08	3.07371e-08	189.09	3.07371e-08	3.07371e-08	3.07371e-08	986.473	1047.99	3.07371e-08	1296.91	3.07371e-08	1221.71	87.1964	156.215	991.613	822.746	156.215	1296.91	3.07371e-08	986.473	1047.99	3.07371e-08	822.746	87.1964	991.613	1221.71	32.8567	661.085	20.1202	4.33058	0.00473327	1.45144	up	--
neg_257	Arbaprostil	3.07371e-08	3.07371e-08	83.3136	3.07371e-08	3.07371e-08	66.2271	3.07371e-08	3.07371e-08	3.07371e-08	3.07371e-08	3.07371e-08	3.07371e-08	66.2271	3.07371e-08	3.07371e-08	3.07371e-08	83.3136	3.07371e-08	3.07371e-08	3.07371e-08	428.286	501.288	3.07371e-08	543.119	3.07371e-08	545.439	43.6393	100.064	449.376	396.117	100.064	543.119	3.07371e-08	428.286	501.288	3.07371e-08	396.117	43.6393	449.376	545.439	14.9541	300.733	20.1104	4.32987	0.00380308	1.47287	up	--
neg_258	5,6-Dihydroxyprostaglandin F1a	3.07371e-08	3.07371e-08	26.1283	3.07371e-08	3.07371e-08	28.9787	3.07371e-08	3.07371e-08	3.07371e-08	3.07371e-08	3.07371e-08	3.07371e-08	28.9787	3.07371e-08	3.07371e-08	3.07371e-08	26.1283	3.07371e-08	3.07371e-08	3.07371e-08	229.748	256.51	3.07371e-08	301.2	3.07371e-08	283.256	7.63159	36.6016	225.719	220.967	36.6016	301.2	3.07371e-08	229.748	256.51	3.07371e-08	220.967	7.63159	225.719	283.256	5.5107	156.163	28.3382	4.82468	0.0046768	1.44983	up	--
neg_261	3b-Allotetrahydrocortisol	0.0356437	0.591527	3.07371e-08	0.697328	1.66416	3.07371e-08	3.25408	23.532	1.10961	0.122647	23.532	1.10961	3.07371e-08	0.122647	0.0356437	0.591527	3.07371e-08	0.697328	3.25408	1.66416	4478.89	5451.41	6.29381	6375.37	1.00312	6952.53	3.07371e-08	3.07371e-08	6099.66	5271.33	3.07371e-08	6375.37	1.00312	4478.89	5451.41	6.29381	5271.33	3.07371e-08	6099.66	6952.53	3.1007	3463.65	1117.05	10.1255	0.00586997	1.39509	up	--
neg_271	Threonylleucine	743.082	352.915	3.07371e-08	554.347	482.664	3.07371e-08	512.219	447.14	573.916	723.882	447.14	573.916	3.07371e-08	723.882	743.082	352.915	3.07371e-08	554.347	512.219	482.664	3.07371e-08	3.07371e-08	857.852	3.07371e-08	510.315	3.07371e-08	3.07371e-08	3.07371e-08	3.07371e-08	3.07371e-08	3.07371e-08	3.07371e-08	510.315	3.07371e-08	3.07371e-08	857.852	3.07371e-08	3.07371e-08	3.07371e-08	3.07371e-08	439.017	136.817	0.311644	-1.68203	0.027082	1.0912	down	--
neg_273	Methyl 2-(10-heptadecenyl)-6-hydroxybenzoate	272.049	84.922	272.703	128.676	76.1007	152.007	185.903	252.415	219.136	177.814	252.415	219.136	152.007	177.814	272.049	84.922	272.703	128.676	185.903	76.1007	1890.39	2328.3	360.195	2714.29	147.335	2765.58	115.875	200.484	2538.09	2052.87	200.484	2714.29	147.335	1890.39	2328.3	360.195	2052.87	115.875	2538.09	2765.58	182.173	1511.34	8.2962	3.05245	0.00542836	1.4185	up	--
neg_292	1,5-Dihydro-7-(1-piperidinyl)-imidazo(2,1-b)quinazolin-2(3H)-one	56.3406	45.1504	3.07371e-08	67.8147	50.8179	3.07371e-08	42.412	38.3473	50.9233	57.2703	38.3473	50.9233	3.07371e-08	57.2703	56.3406	45.1504	3.07371e-08	67.8147	42.412	50.8179	3.07371e-08	3.07371e-08	52.604	3.07371e-08	60.5289	3.07371e-08	3.07371e-08	3.07371e-08	3.07371e-08	3.07371e-08	3.07371e-08	3.07371e-08	60.5289	3.07371e-08	3.07371e-08	52.604	3.07371e-08	3.07371e-08	3.07371e-08	3.07371e-08	40.9077	11.3133	0.276557	-1.85435	0.0114921	1.31197	down	--
neg_293	9-Hydroxy-7-megastigmen-3-one glucoside	83.3429	61.0947	3.07371e-08	114.639	84.4032	3.07371e-08	64.4824	57.0591	70.7174	63.2383	57.0591	70.7174	3.07371e-08	63.2383	83.3429	61.0947	3.07371e-08	114.639	64.4824	84.4032	3.07371e-08	3.07371e-08	60.9223	3.07371e-08	78.1915	3.07371e-08	3.07371e-08	3.07371e-08	3.07371e-08	3.07371e-08	3.07371e-08	3.07371e-08	78.1915	3.07371e-08	3.07371e-08	60.9223	3.07371e-08	3.07371e-08	3.07371e-08	3.07371e-08	59.8977	13.9114	0.232252	-2.10623	0.00591008	1.38213	down	--
neg_302	Benzyl edta	91.1633	315.508	3.07371e-08	393.006	345.752	3.07371e-08	175.467	137.234	185.491	203.939	137.234	185.491	3.07371e-08	203.939	91.1633	315.508	3.07371e-08	393.006	175.467	345.752	3.07371e-08	3.07371e-08	147.178	3.07371e-08	218.125	3.07371e-08	41.9273	3.07371e-08	3.07371e-08	3.07371e-08	3.07371e-08	3.07371e-08	218.125	3.07371e-08	3.07371e-08	147.178	3.07371e-08	41.9273	3.07371e-08	3.07371e-08	184.756	40.7231	0.220415	-2.1817	0.0112029	1.37783	down	--
neg_308	(+)-Galeon	3.07371e-08	10.2528	3.07371e-08	3.07371e-08	2.23496	5.4927	3.07371e-08	3.07371e-08	3.07371e-08	5.03827	3.07371e-08	3.07371e-08	5.4927	5.03827	3.07371e-08	10.2528	3.07371e-08	3.07371e-08	3.07371e-08	2.23496	358.329	224.384	3.07371e-08	479.626	3.07371e-08	409.887	3.07371e-08	8.52081	386.231	241.071	8.52081	479.626	3.07371e-08	358.329	224.384	3.07371e-08	241.071	3.07371e-08	386.231	409.887	2.30187	210.805	91.5798	6.51696	0.0079551	1.36924	up	--
neg_317	Propylene glycol alginate	11.2789	69.1914	3.07371e-08	50.4049	97.226	3.07371e-08	39.095	31.7338	46.1319	41.8996	31.7338	46.1319	3.07371e-08	41.8996	11.2789	69.1914	3.07371e-08	50.4049	39.095	97.226	3.07371e-08	3.07371e-08	30.3243	3.07371e-08	41.2715	3.07371e-08	3.07371e-08	3.07371e-08	3.07371e-08	3.07371e-08	3.07371e-08	3.07371e-08	41.2715	3.07371e-08	3.07371e-08	30.3243	3.07371e-08	3.07371e-08	3.07371e-08	3.07371e-08	38.6961	7.15958	0.18502	-2.43424	0.0116137	1.29728	down	--
neg_322	Metreton	145.772	387.503	3.07371e-08	377.663	503.114	4.90239	234.478	182.065	213.346	201.583	182.065	213.346	4.90239	201.583	145.772	387.503	3.07371e-08	377.663	234.478	503.114	3.07371e-08	3.07371e-08	126.599	3.07371e-08	264.202	3.07371e-08	62.7456	3.07371e-08	3.07371e-08	3.07371e-08	3.07371e-08	3.07371e-08	264.202	3.07371e-08	3.07371e-08	126.599	3.07371e-08	62.7456	3.07371e-08	3.07371e-08	225.043	45.3547	0.201538	-2.31088	0.0080501	1.36708	down	--
neg_327	Thiamine	3.07371e-08	3.07371e-08	3.07371e-08	3.07371e-08	3.07371e-08	3.07371e-08	3.07371e-08	3.07371e-08	3.07371e-08	3.07371e-08	3.07371e-08	3.07371e-08	3.07371e-08	3.07371e-08	3.07371e-08	3.07371e-08	3.07371e-08	3.07371e-08	3.07371e-08	3.07371e-08	212.743	101.938	3.07371e-08	294.924	3.07371e-08	186.385	3.07371e-08	3.07371e-08	189.407	135.266	3.07371e-08	294.924	3.07371e-08	212.743	101.938	3.07371e-08	135.266	3.07371e-08	189.407	186.385	3.07371e-08	112.066	3.64596e+09	31.7637	0.00974222	1.34983	up	Thiamine metabolism(ko00730);;ABC transporters(ko02010);;Vitamin digestion and absorption(ko04977);;Sulfur relay system(ko04122)
neg_328	S-(N,N-Diethylcarbamoyl)glutathione	3.07371e-08	3.07371e-08	13.9842	3.07371e-08	3.07371e-08	10.4524	3.07371e-08	3.07371e-08	3.07371e-08	3.07371e-08	3.07371e-08	3.07371e-08	10.4524	3.07371e-08	3.07371e-08	3.07371e-08	13.9842	3.07371e-08	3.07371e-08	3.07371e-08	185.493	169.648	3.07371e-08	206.094	3.07371e-08	178.467	13.9783	26.0376	224.113	192.177	26.0376	206.094	3.07371e-08	185.493	169.648	3.07371e-08	192.177	13.9783	224.113	178.467	2.44366	119.601	48.9434	5.61304	0.00378238	1.44169	up	--
neg_339	Floxuridine	3.07371e-08	3.07371e-08	3.07371e-08	3.07371e-08	3.07371e-08	3.07371e-08	3.07371e-08	3.07371e-08	3.07371e-08	3.07371e-08	3.07371e-08	3.07371e-08	3.07371e-08	3.07371e-08	3.07371e-08	3.07371e-08	3.07371e-08	3.07371e-08	3.07371e-08	3.07371e-08	254.557	157.795	3.07371e-08	215.075	3.07371e-08	108.79	3.07371e-08	3.07371e-08	116.539	70.7249	3.07371e-08	215.075	3.07371e-08	254.557	157.795	3.07371e-08	70.7249	3.07371e-08	116.539	108.79	3.07371e-08	92.3481	3.00445e+09	31.4845	0.0132143	1.34064	up	Drug metabolism - other enzymes(ko00983)
neg_355	Neopterin	78.2348	267.798	3.07371e-08	190.308	339.152	5.32074	144.546	118.544	155.855	175.134	118.544	155.855	5.32074	175.134	78.2348	267.798	3.07371e-08	190.308	144.546	339.152	3.07371e-08	3.07371e-08	144.443	3.07371e-08	178.289	3.07371e-08	25.8065	3.07371e-08	3.07371e-08	3.07371e-08	3.07371e-08	3.07371e-08	178.289	3.07371e-08	3.07371e-08	144.443	3.07371e-08	25.8065	3.07371e-08	3.07371e-08	147.489	34.8538	0.236314	-2.08122	0.0125195	1.28309	down	Folate biosynthesis(ko00790)
neg_357	Olaquindox	3.07371e-08	3.07371e-08	3.07371e-08	3.07371e-08	0.0302284	3.07371e-08	0.0191782	3.07371e-08	3.07371e-08	3.07371e-08	3.07371e-08	3.07371e-08	3.07371e-08	3.07371e-08	3.07371e-08	3.07371e-08	3.07371e-08	3.07371e-08	0.0191782	0.0302284	135.662	111.189	3.07371e-08	194.137	0.0350195	168.23	3.07371e-08	3.07371e-08	156.419	139.373	3.07371e-08	194.137	0.0350195	135.662	111.189	3.07371e-08	139.373	3.07371e-08	156.419	168.23	0.00494068	90.5045	18318.2	14.161	0.00628976	1.39163	up	--
neg_382	Clocinnamox	51.1017	291.296	3.07371e-08	164.737	376.617	4.50608	114.928	101.631	135.986	140.432	101.631	135.986	4.50608	140.432	51.1017	291.296	3.07371e-08	164.737	114.928	376.617	3.07371e-08	3.07371e-08	126.172	3.07371e-08	204.294	3.07371e-08	38.2259	3.07371e-08	3.07371e-08	3.07371e-08	3.07371e-08	3.07371e-08	204.294	3.07371e-08	3.07371e-08	126.172	3.07371e-08	38.2259	3.07371e-08	3.07371e-08	138.123	36.8691	0.266929	-1.90547	0.0358631	1.13274	down	--
neg_404	Pugnac	3.07371e-08	1.50173	3.07371e-08	3.07371e-08	1.0818	3.07371e-08	3.07371e-08	3.07371e-08	0.585174	3.07371e-08	3.07371e-08	0.585174	3.07371e-08	3.07371e-08	3.07371e-08	1.50173	3.07371e-08	3.07371e-08	3.07371e-08	1.0818	165.436	134.548	3.07371e-08	214.024	3.07371e-08	105.434	3.07371e-08	3.07371e-08	176.887	148.461	3.07371e-08	214.024	3.07371e-08	165.436	134.548	3.07371e-08	148.461	3.07371e-08	176.887	105.434	0.31687	94.479	298.163	8.21996	0.0071037	1.36821	up	--
neg_412	Zidovudine	44.4958	177.798	3.07371e-08	116.548	200.763	3.07371e-08	79.5461	71.2808	83.6262	76.0438	71.2808	83.6262	3.07371e-08	76.0438	44.4958	177.798	3.07371e-08	116.548	79.5461	200.763	3.07371e-08	3.07371e-08	67.8629	3.07371e-08	134.598	3.07371e-08	11.1808	3.07371e-08	3.07371e-08	3.07371e-08	3.07371e-08	3.07371e-08	134.598	3.07371e-08	3.07371e-08	67.8629	3.07371e-08	11.1808	3.07371e-08	3.07371e-08	85.0101	21.3641	0.251313	-1.99244	0.0231116	1.23065	down	Bile secretion(ko04976)
neg_415	Austdiol	21.5084	33.9892	3.07371e-08	32.6366	36.3482	3.07371e-08	11.5364	18.9559	25.6468	25.0518	18.9559	25.6468	3.07371e-08	25.0518	21.5084	33.9892	3.07371e-08	32.6366	11.5364	36.3482	3.07371e-08	3.07371e-08	25.9831	3.07371e-08	38.2435	3.07371e-08	3.07371e-08	3.07371e-08	3.07371e-08	3.07371e-08	3.07371e-08	3.07371e-08	38.2435	3.07371e-08	3.07371e-08	25.9831	3.07371e-08	3.07371e-08	3.07371e-08	3.07371e-08	20.5673	6.42267	0.312275	-1.67911	0.0307832	1.19802	down	--
neg_417	Desidustat	3.07371e-08	3.07371e-08	3.07371e-08	3.07371e-08	3.07371e-08	3.07371e-08	3.07371e-08	3.07371e-08	3.07371e-08	3.07371e-08	3.07371e-08	3.07371e-08	3.07371e-08	3.07371e-08	3.07371e-08	3.07371e-08	3.07371e-08	3.07371e-08	3.07371e-08	3.07371e-08	150.867	153.881	3.07371e-08	221.979	3.07371e-08	185.856	3.07371e-08	3.07371e-08	179.848	177.981	3.07371e-08	221.979	3.07371e-08	150.867	153.881	3.07371e-08	177.981	3.07371e-08	179.848	185.856	3.07371e-08	107.041	3.48248e+09	31.6975	0.00577545	1.40017	up	--
neg_418	7-O-Succinyl macrolactin A	3.07371e-08	3.07371e-08	20.6092	3.07371e-08	3.07371e-08	17.4079	3.07371e-08	3.07371e-08	3.07371e-08	3.07371e-08	3.07371e-08	3.07371e-08	17.4079	3.07371e-08	3.07371e-08	3.07371e-08	20.6092	3.07371e-08	3.07371e-08	3.07371e-08	109.341	116.407	3.07371e-08	110.913	3.07371e-08	57.6969	25.6947	6.92161	141.62	120.423	6.92161	110.913	3.07371e-08	109.341	116.407	3.07371e-08	120.423	25.6947	141.62	57.6969	3.80171	68.9017	18.1239	4.17982	0.00543285	1.37436	up	--
neg_424	loganate	3.07371e-08	3.07371e-08	3.07371e-08	3.07371e-08	3.07371e-08	3.07371e-08	3.07371e-08	3.07371e-08	3.07371e-08	3.07371e-08	3.07371e-08	3.07371e-08	3.07371e-08	3.07371e-08	3.07371e-08	3.07371e-08	3.07371e-08	3.07371e-08	3.07371e-08	3.07371e-08	191.833	173.611	3.07371e-08	261.982	3.07371e-08	176.779	3.07371e-08	3.07371e-08	223.013	202.217	3.07371e-08	261.982	3.07371e-08	191.833	173.611	3.07371e-08	202.217	3.07371e-08	223.013	176.779	3.07371e-08	122.944	3.99984e+09	31.8973	0.00595572	1.3907	up	--
neg_435	Cbhcy	83.3887	136.769	3.07371e-08	97.4888	127.754	3.07371e-08	84.9446	106.068	115.948	115.979	106.068	115.948	3.07371e-08	115.979	83.3887	136.769	3.07371e-08	97.4888	84.9446	127.754	3.07371e-08	3.07371e-08	119.397	3.07371e-08	136.417	3.07371e-08	3.70337	3.07371e-08	3.07371e-08	3.07371e-08	3.07371e-08	3.07371e-08	136.417	3.07371e-08	3.07371e-08	119.397	3.07371e-08	3.70337	3.07371e-08	3.07371e-08	86.8341	25.9517	0.298866	-1.74243	0.0164607	1.24301	down	--
neg_436	Xanthohumol C	31.0808	25.6618	3.07371e-08	32.7786	31.8734	3.07371e-08	21.0462	20.9037	23.0257	16.0465	20.9037	23.0257	3.07371e-08	16.0465	31.0808	25.6618	3.07371e-08	32.7786	21.0462	31.8734	3.07371e-08	3.07371e-08	19.4924	3.07371e-08	29.3181	3.07371e-08	3.07371e-08	3.07371e-08	3.07371e-08	3.07371e-08	3.07371e-08	3.07371e-08	29.3181	3.07371e-08	3.07371e-08	19.4924	3.07371e-08	3.07371e-08	3.07371e-08	3.07371e-08	20.2417	4.88105	0.241139	-2.05206	0.00702032	1.3358	down	--
neg_438	Lymecycline	26.9404	135.667	3.07371e-08	97.8584	137.746	3.07371e-08	61.6172	63.504	67.3046	57.4595	63.504	67.3046	3.07371e-08	57.4595	26.9404	135.667	3.07371e-08	97.8584	61.6172	137.746	3.07371e-08	3.07371e-08	50.5909	3.07371e-08	96.4424	3.07371e-08	4.94623	3.07371e-08	3.07371e-08	3.07371e-08	3.07371e-08	3.07371e-08	96.4424	3.07371e-08	3.07371e-08	50.5909	3.07371e-08	4.94623	3.07371e-08	3.07371e-08	64.8097	15.198	0.234501	-2.09233	0.016722	1.29022	down	--
neg_447	geldanamycin	3.07371e-08	3.07371e-08	18.0646	3.07371e-08	3.07371e-08	3.07371e-08	3.07371e-08	3.07371e-08	3.07371e-08	3.07371e-08	3.07371e-08	3.07371e-08	3.07371e-08	3.07371e-08	3.07371e-08	3.07371e-08	18.0646	3.07371e-08	3.07371e-08	3.07371e-08	95.0586	86.1708	3.07371e-08	106.951	3.07371e-08	92.3666	30.2353	13.2635	116.418	96.494	13.2635	106.951	3.07371e-08	95.0586	86.1708	3.07371e-08	96.494	30.2353	116.418	92.3666	1.80646	63.6958	35.2599	5.13996	0.00236631	1.5038	up	--
neg_453	Allylisopropylacetamide	263.88	42.2351	524.116	482.362	76.4981	164.208	364.875	258.034	347.722	264.54	258.034	347.722	164.208	264.54	263.88	42.2351	524.116	482.362	364.875	76.4981	8.67025	84.9369	161.915	6.08305	178.705	2.6892	232.542	258.622	34.8814	5.73769	258.622	6.08305	178.705	8.67025	84.9369	161.915	5.73769	232.542	34.8814	2.6892	278.847	97.4782	0.349576	-1.51632	0.00786281	1.29701	down	--
neg_462	Biflorin	3.07371e-08	3.07371e-08	3.07371e-08	3.07371e-08	3.07371e-08	3.07371e-08	3.07371e-08	3.07371e-08	3.07371e-08	3.07371e-08	3.07371e-08	3.07371e-08	3.07371e-08	3.07371e-08	3.07371e-08	3.07371e-08	3.07371e-08	3.07371e-08	3.07371e-08	3.07371e-08	89.7874	83.342	3.07371e-08	119.348	3.07371e-08	140.729	3.07371e-08	3.07371e-08	113.261	115.7	3.07371e-08	119.348	3.07371e-08	89.7874	83.342	3.07371e-08	115.7	3.07371e-08	113.261	140.729	3.07371e-08	66.2167	2.15429e+09	31.0046	0.0062776	1.37769	up	--
neg_463	N-[1-(2-Cyclopropylethyl)-6-fluoro-4-hydroxy-2-oxo-1,2-dihydroquinoline-3-carbonyl]glycine	3.07371e-08	3.07371e-08	2.56027	3.07371e-08	3.07371e-08	1.96303	3.07371e-08	3.07371e-08	3.07371e-08	3.07371e-08	3.07371e-08	3.07371e-08	1.96303	3.07371e-08	3.07371e-08	3.07371e-08	2.56027	3.07371e-08	3.07371e-08	3.07371e-08	143.155	134.4	3.07371e-08	195.852	3.07371e-08	241.634	3.07371e-08	1.74258	159.35	142.471	1.74258	195.852	3.07371e-08	143.155	134.4	3.07371e-08	142.471	3.07371e-08	159.35	241.634	0.45233	101.86	225.191	7.815	0.0071428	1.38403	up	--
neg_464	4-Ethylphenylsulfate	61.4675	105.341	94.0616	50.9205	67.9594	76.2308	69.7619	66.3891	75.3753	79.4729	66.3891	75.3753	76.2308	79.4729	61.4675	105.341	94.0616	50.9205	69.7619	67.9594	3.07371e-08	3.07371e-08	89.2373	3.07371e-08	97.0993	3.07371e-08	55.0252	73.3072	3.07371e-08	3.07371e-08	73.3072	3.07371e-08	97.0993	3.07371e-08	3.07371e-08	89.2373	3.07371e-08	55.0252	3.07371e-08	3.07371e-08	74.698	31.4669	0.421255	-1.24724	0.010621	1.33422	down	--
neg_466	Biotin sulfoxide	3.07371e-08	3.07371e-08	3.07371e-08	3.07371e-08	3.07371e-08	3.07371e-08	3.07371e-08	3.07371e-08	3.07371e-08	3.07371e-08	3.07371e-08	3.07371e-08	3.07371e-08	3.07371e-08	3.07371e-08	3.07371e-08	3.07371e-08	3.07371e-08	3.07371e-08	3.07371e-08	77.0346	80.1834	3.07371e-08	108.776	3.07371e-08	133.629	3.07371e-08	3.07371e-08	88.5036	91.4516	3.07371e-08	108.776	3.07371e-08	77.0346	80.1834	3.07371e-08	91.4516	3.07371e-08	88.5036	133.629	3.07371e-08	57.9579	1.8856e+09	30.8124	0.00670752	1.38672	up	Biotin metabolism(ko00780)
neg_470	Coproporphyrinogen III	28.1927	141.529	3.07371e-08	82.6719	131.619	3.07371e-08	52.1279	57.5009	59.7059	46.0352	57.5009	59.7059	3.07371e-08	46.0352	28.1927	141.529	3.07371e-08	82.6719	52.1279	131.619	3.07371e-08	3.07371e-08	57.0934	3.07371e-08	88.4204	3.07371e-08	8.98438	3.07371e-08	3.07371e-08	3.07371e-08	3.07371e-08	3.07371e-08	88.4204	3.07371e-08	3.07371e-08	57.0934	3.07371e-08	8.98438	3.07371e-08	3.07371e-08	59.9383	15.4498	0.257762	-1.95589	0.0263312	1.20297	down	Porphyrin metabolism(ko00860)
neg_471	Dihydrozeatin-7-N-glucoside	3.07371e-08	3.07371e-08	3.07371e-08	3.07371e-08	3.07371e-08	3.07371e-08	3.07371e-08	3.07371e-08	3.07371e-08	3.07371e-08	3.07371e-08	3.07371e-08	3.07371e-08	3.07371e-08	3.07371e-08	3.07371e-08	3.07371e-08	3.07371e-08	3.07371e-08	3.07371e-08	113.589	101.352	3.07371e-08	162.738	3.07371e-08	160.359	3.07371e-08	3.07371e-08	126.542	107.893	3.07371e-08	162.738	3.07371e-08	113.589	101.352	3.07371e-08	107.893	3.07371e-08	126.542	160.359	3.07371e-08	77.2473	2.51316e+09	31.2269	0.0065205	1.39684	up	--
neg_492	beta-D-glucosaminyl-(1->4)-beta-D-glucosamine	16.5102	124.495	3.07371e-08	80.9601	138.387	3.07371e-08	44.1879	67.0493	54.6123	33.3107	67.0493	54.6123	3.07371e-08	33.3107	16.5102	124.495	3.07371e-08	80.9601	44.1879	138.387	3.07371e-08	3.07371e-08	54.3913	3.07371e-08	89.4468	3.07371e-08	3.07371e-08	3.07371e-08	3.07371e-08	3.07371e-08	3.07371e-08	3.07371e-08	89.4468	3.07371e-08	3.07371e-08	54.3913	3.07371e-08	3.07371e-08	3.07371e-08	3.07371e-08	55.9512	14.3838	0.257078	-1.95972	0.0362565	1.14335	down	--
neg_496	Nicorandil	3.07371e-08	3.07371e-08	3.07371e-08	3.07371e-08	3.07371e-08	3.07371e-08	3.07371e-08	3.07371e-08	3.07371e-08	3.07371e-08	3.07371e-08	3.07371e-08	3.07371e-08	3.07371e-08	3.07371e-08	3.07371e-08	3.07371e-08	3.07371e-08	3.07371e-08	3.07371e-08	66.4967	53.4011	3.07371e-08	92.7462	3.07371e-08	92.9255	3.07371e-08	3.07371e-08	78.5502	61.9956	3.07371e-08	92.7462	3.07371e-08	66.4967	53.4011	3.07371e-08	61.9956	3.07371e-08	78.5502	92.9255	3.07371e-08	44.6115	1.45139e+09	30.4348	0.00672403	1.38509	up	--
neg_500	5,6-Dihydro-5'-azacytidine	23.1626	49.2272	3.07371e-08	39.8834	46.6581	3.07371e-08	28.1742	27.0263	30.9377	28.9597	27.0263	30.9377	3.07371e-08	28.9597	23.1626	49.2272	3.07371e-08	39.8834	28.1742	46.6581	3.07371e-08	3.07371e-08	32.0759	3.07371e-08	34.2977	3.07371e-08	3.07371e-08	3.07371e-08	3.07371e-08	3.07371e-08	3.07371e-08	3.07371e-08	34.2977	3.07371e-08	3.07371e-08	32.0759	3.07371e-08	3.07371e-08	3.07371e-08	3.07371e-08	27.4029	6.63736	0.242214	-2.04565	0.00783355	1.34818	down	--
neg_505	2-(4-Hydroxy-1,3-thiazol-3-ium-3-yl)ethyl [2-(octadecylcarbamoyloxymethyl)oxolan-2-yl]methyl phosphate	3.07371e-08	3.07371e-08	3.07371e-08	3.07371e-08	3.07371e-08	3.07371e-08	3.07371e-08	3.07371e-08	3.07371e-08	3.07371e-08	3.07371e-08	3.07371e-08	3.07371e-08	3.07371e-08	3.07371e-08	3.07371e-08	3.07371e-08	3.07371e-08	3.07371e-08	3.07371e-08	25.1021	53.225	3.07371e-08	29.9641	3.07371e-08	13.1825	10.5864	3.07371e-08	41.9456	55.1181	3.07371e-08	29.9641	3.07371e-08	25.1021	53.225	3.07371e-08	55.1181	10.5864	41.9456	13.1825	3.07371e-08	22.9124	7.4543e+08	29.4735	0.00843894	1.29411	up	--
neg_507	Alitame	3.07371e-08	3.07371e-08	3.07371e-08	3.07371e-08	3.07371e-08	3.07371e-08	3.07371e-08	3.07371e-08	3.07371e-08	3.07371e-08	3.07371e-08	3.07371e-08	3.07371e-08	3.07371e-08	3.07371e-08	3.07371e-08	3.07371e-08	3.07371e-08	3.07371e-08	3.07371e-08	36.1348	42.8425	3.07371e-08	44.7265	3.07371e-08	17.2157	3.07371e-08	3.07371e-08	27.688	53.2112	3.07371e-08	44.7265	3.07371e-08	36.1348	42.8425	3.07371e-08	53.2112	3.07371e-08	27.688	17.2157	3.07371e-08	22.1819	7.21663e+08	29.4268	0.00952685	1.31931	up	--
neg_509	3-(5-Methylisoxazol-3-yl)-6-[(1-methyl-1H-1,2,3-triazol-4-yl)methoxy][1,2,4]triazolo[3,4-a]phthalazine	3.07371e-08	3.07371e-08	3.07371e-08	3.07371e-08	3.07371e-08	3.07371e-08	3.07371e-08	3.07371e-08	3.07371e-08	3.07371e-08	3.07371e-08	3.07371e-08	3.07371e-08	3.07371e-08	3.07371e-08	3.07371e-08	3.07371e-08	3.07371e-08	3.07371e-08	3.07371e-08	72.363	69.9495	3.07371e-08	80.2349	3.07371e-08	95.4524	3.07371e-08	3.07371e-08	76.8203	60.01	3.07371e-08	80.2349	3.07371e-08	72.363	69.9495	3.07371e-08	60.01	3.07371e-08	76.8203	95.4524	3.07371e-08	45.483	1.47974e+09	30.4627	0.00589276	1.40782	up	--
neg_517	Corchorifatty acid A	26.6673	38.912	3.07371e-08	31.5121	40.7291	3.07371e-08	21.2259	26.2666	28.2564	24.3696	26.2666	28.2564	3.07371e-08	24.3696	26.6673	38.912	3.07371e-08	31.5121	21.2259	40.7291	3.07371e-08	3.07371e-08	24.0263	3.07371e-08	31.1191	3.07371e-08	3.07371e-08	3.07371e-08	3.07371e-08	3.07371e-08	3.07371e-08	3.07371e-08	31.1191	3.07371e-08	3.07371e-08	24.0263	3.07371e-08	3.07371e-08	3.07371e-08	3.07371e-08	23.7939	5.51454	0.231763	-2.10928	0.00542835	1.35587	down	--
neg_522	Furanofukinin	12.644	20.5717	39.0092	3.41697	19.0133	33.7905	9.79017	21.8157	5.10039	8.23292	21.8157	5.10039	33.7905	8.23292	12.644	20.5717	39.0092	3.41697	9.79017	19.0133	6.48493	3.07371e-08	6.84332	2.75697	11.939	2.01968	2.5333	7.52061	7.7982	4.84232	7.52061	2.75697	11.939	6.48493	3.07371e-08	6.84332	4.84232	2.5333	7.7982	2.01968	17.3385	5.27383	0.304169	-1.71705	0.011167	1.15174	down	--
neg_532	Feruloylquinic acid	3.07371e-08	3.07371e-08	2.3871	3.07371e-08	3.07371e-08	3.07371e-08	3.07371e-08	3.07371e-08	3.07371e-08	3.07371e-08	3.07371e-08	3.07371e-08	3.07371e-08	3.07371e-08	3.07371e-08	3.07371e-08	2.3871	3.07371e-08	3.07371e-08	3.07371e-08	312.228	278.66	3.07371e-08	436.428	3.07371e-08	369.778	3.07371e-08	3.07371e-08	302.75	261.008	3.07371e-08	436.428	3.07371e-08	312.228	278.66	3.07371e-08	261.008	3.07371e-08	302.75	369.778	0.23871	196.085	821.436	9.68201	0.00645263	1.4096	up	--
neg_54	Ethanesulfonic acid	44.7206	6.95998	3.07371e-08	49.7002	30.2186	3.07371e-08	21.4951	27.2177	27.9346	24.9184	27.2177	27.9346	3.07371e-08	24.9184	44.7206	6.95998	3.07371e-08	49.7002	21.4951	30.2186	3.07371e-08	3.07371e-08	23.3471	3.07371e-08	32.2909	3.07371e-08	3.07371e-08	3.07371e-08	3.07371e-08	3.07371e-08	3.07371e-08	3.07371e-08	32.2909	3.07371e-08	3.07371e-08	23.3471	3.07371e-08	3.07371e-08	3.07371e-08	3.07371e-08	23.3165	5.5638	0.238621	-2.06721	0.0155406	1.21165	down	--
neg_541	Cadabicine methyl ether	3.07371e-08	3.07371e-08	2.88825	3.07371e-08	3.07371e-08	3.07371e-08	3.07371e-08	3.07371e-08	3.07371e-08	3.07371e-08	3.07371e-08	3.07371e-08	3.07371e-08	3.07371e-08	3.07371e-08	3.07371e-08	2.88825	3.07371e-08	3.07371e-08	3.07371e-08	77.7968	69.8833	3.07371e-08	110.037	3.07371e-08	117.218	3.07371e-08	0.0628806	100.217	87.609	0.0628806	110.037	3.07371e-08	77.7968	69.8833	3.07371e-08	87.609	3.07371e-08	100.217	117.218	0.288825	56.2824	194.867	7.60634	0.00655605	1.37825	up	--
neg_590	Baptifoline	3.07371e-08	3.07371e-08	3.07371e-08	3.07371e-08	3.07371e-08	3.07371e-08	3.07371e-08	3.07371e-08	3.07371e-08	3.07371e-08	3.07371e-08	3.07371e-08	3.07371e-08	3.07371e-08	3.07371e-08	3.07371e-08	3.07371e-08	3.07371e-08	3.07371e-08	3.07371e-08	27.3902	32.8397	3.07371e-08	41.7694	3.07371e-08	38.7867	3.07371e-08	3.07371e-08	30.1859	34.1702	3.07371e-08	41.7694	3.07371e-08	27.3902	32.8397	3.07371e-08	34.1702	3.07371e-08	30.1859	38.7867	3.07371e-08	20.5142	6.67408e+08	29.314	0.00589166	1.40828	up	--
neg_638	(2S)-2-Amino-4-[2-amino-3-(2-amino-3-hydroxybenzoyl)oxyphenyl]-4-oxobutanoic acid	3.07371e-08	3.07371e-08	3.07371e-08	3.07371e-08	3.07371e-08	3.07371e-08	3.07371e-08	3.07371e-08	3.07371e-08	3.07371e-08	3.07371e-08	3.07371e-08	3.07371e-08	3.07371e-08	3.07371e-08	3.07371e-08	3.07371e-08	3.07371e-08	3.07371e-08	3.07371e-08	114.311	71.7871	3.07371e-08	140.528	3.07371e-08	142.411	3.07371e-08	3.07371e-08	86.143	88.303	3.07371e-08	140.528	3.07371e-08	114.311	71.7871	3.07371e-08	88.303	3.07371e-08	86.143	142.411	3.07371e-08	64.3483	2.0935e+09	30.9633	0.00775736	1.39132	up	--
neg_654	Cephalexin	3.07371e-08	3.07371e-08	3.07371e-08	3.07371e-08	3.07371e-08	3.07371e-08	3.07371e-08	3.07371e-08	3.07371e-08	3.07371e-08	3.07371e-08	3.07371e-08	3.07371e-08	3.07371e-08	3.07371e-08	3.07371e-08	3.07371e-08	3.07371e-08	3.07371e-08	3.07371e-08	206.236	209.827	3.07371e-08	297.484	3.07371e-08	336.434	3.07371e-08	3.07371e-08	203.438	200.611	3.07371e-08	297.484	3.07371e-08	206.236	209.827	3.07371e-08	200.611	3.07371e-08	203.438	336.434	3.07371e-08	145.403	4.73053e+09	32.1394	0.00710133	1.39707	up	--
neg_691	6-Keto-prostaglandin E1	110.547	153.362	311.389	334.799	185.9	311.155	285.701	218.439	299.336	256.553	218.439	299.336	311.155	256.553	110.547	153.362	311.389	334.799	285.701	185.9	3.07371e-08	3.07371e-08	191.962	3.07371e-08	193.154	3.07371e-08	346.611	323.86	0.18795	0.848743	323.86	3.07371e-08	193.154	3.07371e-08	3.07371e-08	191.962	0.848743	346.611	0.18795	3.07371e-08	246.718	105.662	0.428272	-1.2234	0.0164796	1.21235	down	Arachidonic acid metabolism(ko00590)
neg_701	Valtrate	3.07371e-08	3.07371e-08	3.07371e-08	3.07371e-08	3.07371e-08	3.07371e-08	3.07371e-08	3.07371e-08	3.07371e-08	3.07371e-08	3.07371e-08	3.07371e-08	3.07371e-08	3.07371e-08	3.07371e-08	3.07371e-08	3.07371e-08	3.07371e-08	3.07371e-08	3.07371e-08	536.898	533.043	3.07371e-08	810.729	3.07371e-08	892.329	3.07371e-08	3.07371e-08	505.6	422.799	3.07371e-08	810.729	3.07371e-08	536.898	533.043	3.07371e-08	422.799	3.07371e-08	505.6	892.329	3.07371e-08	370.14	1.20421e+10	33.4874	0.00835024	1.38596	up	--
neg_705	PG(i-12:0/6 keto-PGF1alpha)	89.4142	135.683	261.715	278.06	141.826	229.253	249.423	189.454	261.735	199.794	189.454	261.735	229.253	199.794	89.4142	135.683	261.715	278.06	249.423	141.826	3.07371e-08	3.07371e-08	153.759	3.07371e-08	167.982	3.07371e-08	254.907	271.585	3.07371e-08	3.07371e-08	271.585	3.07371e-08	167.982	3.07371e-08	3.07371e-08	153.759	3.07371e-08	254.907	3.07371e-08	3.07371e-08	203.636	84.8233	0.416545	-1.26346	0.012551	1.26678	down	--
neg_72	(±)-Sulfobutanedioic acid	949.714	785.949	129.636	1525.99	1783.48	437.698	1209.15	1053.11	1742.37	1168.41	1053.11	1742.37	437.698	1168.41	949.714	785.949	129.636	1525.99	1209.15	1783.48	3.07371e-08	0.681715	1146.04	3.07371e-08	1503.9	3.07371e-08	144.247	101.652	5.28678	0.317022	101.652	3.07371e-08	1503.9	3.07371e-08	0.681715	1146.04	0.317022	144.247	5.28678	3.07371e-08	1078.55	290.213	0.269076	-1.89391	0.00458908	1.39651	down	--
neg_743	PG(a-15:0/6 keto-PGF1alpha)	82.3354	134.852	241.727	263.048	161.742	249.169	221.793	201.973	229.475	214.678	201.973	229.475	249.169	214.678	82.3354	134.852	241.727	263.048	221.793	161.742	1.71304	0.242503	177.874	3.07371e-08	170.141	3.07371e-08	212.946	255.3	6.22732	1.98278	255.3	3.07371e-08	170.141	1.71304	0.242503	177.874	1.98278	212.946	6.22732	3.07371e-08	200.079	82.6426	0.413049	-1.27561	0.0085506	1.32163	down	--
neg_751	3-O-(2-Methoxyethyl) 5-O-(3-phenylprop-2-enyl) 2,6-dimethyl-4-(3-nitrophenyl)-3,4-dihydropyridine-3,5-dicarboxylate	3.07371e-08	3.07371e-08	3.07371e-08	3.07371e-08	3.07371e-08	3.07371e-08	3.07371e-08	3.07371e-08	3.07371e-08	3.07371e-08	3.07371e-08	3.07371e-08	3.07371e-08	3.07371e-08	3.07371e-08	3.07371e-08	3.07371e-08	3.07371e-08	3.07371e-08	3.07371e-08	1157.81	1141.94	3.07371e-08	1805.67	3.07371e-08	1708.4	3.07371e-08	3.07371e-08	1104.44	884.361	3.07371e-08	1805.67	3.07371e-08	1157.81	1141.94	3.07371e-08	884.361	3.07371e-08	1104.44	1708.4	3.07371e-08	780.261	2.5385e+10	34.5633	0.00786241	1.39529	up	--
neg_759	Bolton-Hunter reagent	3.07371e-08	3.07371e-08	3.07371e-08	3.07371e-08	3.07371e-08	3.07371e-08	3.07371e-08	3.07371e-08	3.07371e-08	3.07371e-08	3.07371e-08	3.07371e-08	3.07371e-08	3.07371e-08	3.07371e-08	3.07371e-08	3.07371e-08	3.07371e-08	3.07371e-08	3.07371e-08	103.128	94.1974	3.07371e-08	156.121	3.07371e-08	170.102	3.07371e-08	3.07371e-08	104.894	91.1169	3.07371e-08	156.121	3.07371e-08	103.128	94.1974	3.07371e-08	91.1169	3.07371e-08	104.894	170.102	3.07371e-08	71.956	2.34101e+09	31.1245	0.00789177	1.38403	up	--
neg_762	2-Fluoro-5-hydroxy-L-phenylalanine	3.07371e-08	3.07371e-08	3.07371e-08	3.07371e-08	3.07371e-08	3.07371e-08	3.07371e-08	3.07371e-08	3.07371e-08	3.07371e-08	3.07371e-08	3.07371e-08	3.07371e-08	3.07371e-08	3.07371e-08	3.07371e-08	3.07371e-08	3.07371e-08	3.07371e-08	3.07371e-08	5993.56	6006.58	3.07371e-08	8931.11	3.07371e-08	7859.54	3.07371e-08	3.07371e-08	5665.98	4689.87	3.07371e-08	8931.11	3.07371e-08	5993.56	6006.58	3.07371e-08	4689.87	3.07371e-08	5665.98	7859.54	3.07371e-08	3914.66	1.27359e+11	36.8901	0.00702305	1.40829	up	--
neg_764	N-((6-Methyl-5-oxo-3-thiomorpholinyl)carbonyl)-L-histidyl-L-proline	3.07371e-08	3.07371e-08	3.07371e-08	3.07371e-08	3.07371e-08	3.07371e-08	3.07371e-08	3.07371e-08	3.07371e-08	3.07371e-08	3.07371e-08	3.07371e-08	3.07371e-08	3.07371e-08	3.07371e-08	3.07371e-08	3.07371e-08	3.07371e-08	3.07371e-08	3.07371e-08	179.813	198.951	3.07371e-08	278.923	3.07371e-08	300.337	3.07371e-08	3.07371e-08	175.72	186.219	3.07371e-08	278.923	3.07371e-08	179.813	198.951	3.07371e-08	186.219	3.07371e-08	175.72	300.337	3.07371e-08	131.996	4.29436e+09	31.9998	0.00719915	1.39826	up	--
neg_767	PI(18:0/18:2(10E,12Z)+=O(9))	82.5287	139.246	203.685	215.651	179.366	188.409	223.332	159.37	176.123	147.453	159.37	176.123	188.409	147.453	82.5287	139.246	203.685	215.651	223.332	179.366	3.07371e-08	3.07371e-08	124.057	3.07371e-08	165.984	3.07371e-08	186.213	198.347	3.07371e-08	3.07371e-08	198.347	3.07371e-08	165.984	3.07371e-08	3.07371e-08	124.057	3.07371e-08	186.213	3.07371e-08	3.07371e-08	171.516	67.4601	0.393316	-1.34624	0.0054015	1.40505	down	--
neg_768	2-(2-Furanyl)piperidine	170.531	612.82	673.491	153.102	589.366	817.769	195.031	299.938	111.541	261.254	299.938	111.541	817.769	261.254	170.531	612.82	673.491	153.102	195.031	589.366	3.07371e-08	3.07371e-08	360.853	3.07371e-08	243.87	3.07371e-08	364.275	373.636	1.00306	3.07371e-08	373.636	3.07371e-08	243.87	3.07371e-08	3.07371e-08	360.853	3.07371e-08	364.275	1.00306	3.07371e-08	388.484	134.364	0.345866	-1.53171	0.0205218	1.03968	down	--
neg_776	N-[1'-(6-Cyano-1,2,3,4-tetrahydronaphthalen-2-yl)-4-hydroxyspiro[3,4-dihydrochromene-2,4'-piperidine]-6-yl]methanesulfonamide	3.07371e-08	3.07371e-08	3.07371e-08	3.07371e-08	3.07371e-08	3.07371e-08	3.07371e-08	3.07371e-08	3.07371e-08	3.07371e-08	3.07371e-08	3.07371e-08	3.07371e-08	3.07371e-08	3.07371e-08	3.07371e-08	3.07371e-08	3.07371e-08	3.07371e-08	3.07371e-08	218.938	213.874	3.07371e-08	303.733	3.07371e-08	308.182	3.07371e-08	3.07371e-08	240.318	192.258	3.07371e-08	303.733	3.07371e-08	218.938	213.874	3.07371e-08	192.258	3.07371e-08	240.318	308.182	3.07371e-08	147.73	4.80625e+09	32.1623	0.00638599	1.40409	up	--
neg_777	(+)-Brusatol	3.07371e-08	3.07371e-08	3.07371e-08	3.07371e-08	3.07371e-08	3.07371e-08	3.07371e-08	3.07371e-08	3.07371e-08	3.07371e-08	3.07371e-08	3.07371e-08	3.07371e-08	3.07371e-08	3.07371e-08	3.07371e-08	3.07371e-08	3.07371e-08	3.07371e-08	3.07371e-08	164.481	208.793	3.07371e-08	258.844	3.07371e-08	273.019	3.07371e-08	3.07371e-08	183.4	180.776	3.07371e-08	258.844	3.07371e-08	164.481	208.793	3.07371e-08	180.776	3.07371e-08	183.4	273.019	3.07371e-08	126.931	4.12958e+09	31.9433	0.00657077	1.40369	up	--
neg_781	De-O-methylsimmondsin	3.07371e-08	3.07371e-08	3.07371e-08	3.07371e-08	3.07371e-08	3.07371e-08	3.07371e-08	3.07371e-08	3.07371e-08	3.07371e-08	3.07371e-08	3.07371e-08	3.07371e-08	3.07371e-08	3.07371e-08	3.07371e-08	3.07371e-08	3.07371e-08	3.07371e-08	3.07371e-08	385.057	400.704	3.07371e-08	571.65	3.07371e-08	598.037	3.07371e-08	3.07371e-08	395.744	374.358	3.07371e-08	571.65	3.07371e-08	385.057	400.704	3.07371e-08	374.358	3.07371e-08	395.744	598.037	3.07371e-08	272.555	8.86729e+09	33.0458	0.0067705	1.40242	up	--
neg_815	(2S,3S,4R,5R)-5-(6-Aminopurin-9-yl)-N-cyclopropyl-3,4-dihydroxyoxolane-2-carboxamide	3.07371e-08	3.07371e-08	3.07371e-08	3.07371e-08	3.07371e-08	3.07371e-08	3.07371e-08	3.07371e-08	3.07371e-08	3.07371e-08	3.07371e-08	3.07371e-08	3.07371e-08	3.07371e-08	3.07371e-08	3.07371e-08	3.07371e-08	3.07371e-08	3.07371e-08	3.07371e-08	738.497	820.082	3.07371e-08	989.751	3.07371e-08	1245.63	3.07371e-08	3.07371e-08	875.056	847.865	3.07371e-08	989.751	3.07371e-08	738.497	820.082	3.07371e-08	847.865	3.07371e-08	875.056	1245.63	3.07371e-08	551.688	1.79486e+10	34.0632	0.00634824	1.39215	up	--
neg_816	Embusartan	3.07371e-08	3.07371e-08	3.07371e-08	3.07371e-08	3.07371e-08	3.07371e-08	3.07371e-08	3.07371e-08	3.07371e-08	3.07371e-08	3.07371e-08	3.07371e-08	3.07371e-08	3.07371e-08	3.07371e-08	3.07371e-08	3.07371e-08	3.07371e-08	3.07371e-08	3.07371e-08	1238.22	1139.25	3.07371e-08	1606.62	3.07371e-08	2512.57	3.07371e-08	3.07371e-08	1521.26	1453.75	3.07371e-08	1606.62	3.07371e-08	1238.22	1139.25	3.07371e-08	1453.75	3.07371e-08	1521.26	2512.57	3.07371e-08	947.167	3.08151e+10	34.8429	0.00848289	1.34502	up	--
neg_824	Ketorolac	3.07371e-08	3.07371e-08	3.07371e-08	3.07371e-08	3.07371e-08	3.07371e-08	3.07371e-08	3.07371e-08	3.07371e-08	3.07371e-08	3.07371e-08	3.07371e-08	3.07371e-08	3.07371e-08	3.07371e-08	3.07371e-08	3.07371e-08	3.07371e-08	3.07371e-08	3.07371e-08	1166.96	1134.69	3.07371e-08	1540.91	3.07371e-08	1822.94	3.07371e-08	3.07371e-08	1268.36	1161.39	3.07371e-08	1540.91	3.07371e-08	1166.96	1134.69	3.07371e-08	1161.39	3.07371e-08	1268.36	1822.94	3.07371e-08	809.525	2.6337e+10	34.6164	0.00648131	1.39687	up	--
neg_835	N-[(3a,5b,7a,12a)-3,12-dihydroxy-24-oxo-7-(sulfooxy)cholan-24-yl]-Glycine	3.07371e-08	3.07371e-08	3.07371e-08	3.07371e-08	3.07371e-08	3.07371e-08	3.07371e-08	3.07371e-08	3.07371e-08	3.07371e-08	3.07371e-08	3.07371e-08	3.07371e-08	3.07371e-08	3.07371e-08	3.07371e-08	3.07371e-08	3.07371e-08	3.07371e-08	3.07371e-08	379.377	413.639	3.07371e-08	514.337	3.07371e-08	612.932	3.07371e-08	3.07371e-08	481.679	401.262	3.07371e-08	514.337	3.07371e-08	379.377	413.639	3.07371e-08	401.262	3.07371e-08	481.679	612.932	3.07371e-08	280.323	9.12e+09	33.0864	0.00625572	1.39196	up	--
neg_866	Eucaglobulin	3.07371e-08	3.07371e-08	3.07371e-08	3.07371e-08	3.07371e-08	1.83372	3.07371e-08	3.07371e-08	3.07371e-08	3.07371e-08	3.07371e-08	3.07371e-08	1.83372	3.07371e-08	3.07371e-08	3.07371e-08	3.07371e-08	3.07371e-08	3.07371e-08	3.07371e-08	4557.74	4304.6	3.07371e-08	6460.09	3.07371e-08	6090.4	3.07371e-08	3.37187	4660.82	4097.32	3.37187	6460.09	3.07371e-08	4557.74	4304.6	3.07371e-08	4097.32	3.07371e-08	4660.82	6090.4	0.183372	3017.43	16455.3	14.0063	0.0063701	1.4083	up	--
neg_869	Mirodenafil	3.07371e-08	3.07371e-08	3.07371e-08	3.07371e-08	3.07371e-08	3.07371e-08	3.07371e-08	3.07371e-08	3.07371e-08	3.07371e-08	3.07371e-08	3.07371e-08	3.07371e-08	3.07371e-08	3.07371e-08	3.07371e-08	3.07371e-08	3.07371e-08	3.07371e-08	3.07371e-08	251.392	285.868	3.07371e-08	286.521	3.07371e-08	370.013	3.07371e-08	3.07371e-08	290.372	263.165	3.07371e-08	286.521	3.07371e-08	251.392	285.868	3.07371e-08	263.165	3.07371e-08	290.372	370.013	3.07371e-08	174.733	5.68476e+09	32.4045	0.0057599	1.40175	up	--
neg_873	Undecanedioic acid	100.404	44.9919	95.6244	125.549	110.363	86.6214	54.0464	129.089	156.104	92.8367	129.089	156.104	86.6214	92.8367	100.404	44.9919	95.6244	125.549	54.0464	110.363	3.07371e-08	1.23113	41.6974	3.07371e-08	87.7062	3.07371e-08	81.0805	92.7367	3.07371e-08	3.07371e-08	92.7367	3.07371e-08	87.7062	3.07371e-08	1.23113	41.6974	3.07371e-08	81.0805	3.07371e-08	3.07371e-08	99.563	30.4452	0.305788	-1.7094	0.000711796	1.4327	down	--
neg_874	Bursehernin	3.07371e-08	3.07371e-08	3.07371e-08	3.07371e-08	3.07371e-08	3.07371e-08	3.07371e-08	3.07371e-08	3.07371e-08	3.07371e-08	3.07371e-08	3.07371e-08	3.07371e-08	3.07371e-08	3.07371e-08	3.07371e-08	3.07371e-08	3.07371e-08	3.07371e-08	3.07371e-08	889.339	991.797	3.07371e-08	1172.33	3.07371e-08	1591.62	3.07371e-08	3.07371e-08	1109.94	1085.64	3.07371e-08	1172.33	3.07371e-08	889.339	991.797	3.07371e-08	1085.64	3.07371e-08	1109.94	1591.62	3.07371e-08	684.067	2.22554e+10	34.3734	0.00659137	1.38076	up	--
neg_879	(S)-Pterosin P	3.07371e-08	3.07371e-08	323.263	3.07371e-08	3.07371e-08	229.271	3.07371e-08	3.07371e-08	3.07371e-08	3.07371e-08	3.07371e-08	3.07371e-08	229.271	3.07371e-08	3.07371e-08	3.07371e-08	323.263	3.07371e-08	3.07371e-08	3.07371e-08	503.153	443.34	3.07371e-08	865.562	3.07371e-08	859.417	211.595	280.115	860.802	533.01	280.115	865.562	3.07371e-08	503.153	443.34	3.07371e-08	533.01	211.595	860.802	859.417	55.2534	455.699	8.24745	3.04395	0.00430295	1.4016	up	--
neg_896	1-Dodecanesulfonic acid, 1-hydroxy-3-oxo-	3.07371e-08	3.07371e-08	142.018	3.07371e-08	3.07371e-08	102.801	3.07371e-08	3.07371e-08	3.07371e-08	3.07371e-08	3.07371e-08	3.07371e-08	102.801	3.07371e-08	3.07371e-08	3.07371e-08	142.018	3.07371e-08	3.07371e-08	3.07371e-08	522.133	407.297	3.07371e-08	554.331	3.07371e-08	515.283	95.6475	132.52	493.306	508.495	132.52	554.331	3.07371e-08	522.133	407.297	3.07371e-08	508.495	95.6475	493.306	515.283	24.4819	322.901	13.1894	3.72131	0.00293365	1.48056	up	--
neg_897	Endoxifen	78.732	75.6894	3.07371e-08	76.7948	84.7555	3.07371e-08	64.4938	75.486	67.1578	62.4327	75.486	67.1578	3.07371e-08	62.4327	78.732	75.6894	3.07371e-08	76.7948	64.4938	84.7555	3.07371e-08	3.07371e-08	73.7448	3.07371e-08	81.4572	3.07371e-08	3.07371e-08	3.07371e-08	3.07371e-08	3.07371e-08	3.07371e-08	3.07371e-08	81.4572	3.07371e-08	3.07371e-08	73.7448	3.07371e-08	3.07371e-08	3.07371e-08	3.07371e-08	58.5542	15.5202	0.265057	-1.91563	0.00787585	1.29907	down	Drug metabolism - cytochrome P450(ko00982);;Endocrine resistance(ko01522)
neg_904	Minoxidil Glucuronide	3.07371e-08	3.07371e-08	3.07371e-08	3.07371e-08	3.07371e-08	3.07371e-08	3.07371e-08	3.07371e-08	3.07371e-08	3.07371e-08	3.07371e-08	3.07371e-08	3.07371e-08	3.07371e-08	3.07371e-08	3.07371e-08	3.07371e-08	3.07371e-08	3.07371e-08	3.07371e-08	685.237	864.352	3.07371e-08	846.128	3.07371e-08	1200.63	3.07371e-08	3.07371e-08	794.696	995.3	3.07371e-08	846.128	3.07371e-08	685.237	864.352	3.07371e-08	995.3	3.07371e-08	794.696	1200.63	3.07371e-08	538.635	1.75239e+10	34.0286	0.00640994	1.37997	up	--
neg_907	Lividomycin A	3.07371e-08	3.07371e-08	3.07371e-08	3.07371e-08	3.07371e-08	3.07371e-08	3.07371e-08	3.07371e-08	3.07371e-08	3.07371e-08	3.07371e-08	3.07371e-08	3.07371e-08	3.07371e-08	3.07371e-08	3.07371e-08	3.07371e-08	3.07371e-08	3.07371e-08	3.07371e-08	1827.85	883.321	3.07371e-08	2046.61	3.07371e-08	2193.4	3.07371e-08	3.07371e-08	1579.76	1094.97	3.07371e-08	2046.61	3.07371e-08	1827.85	883.321	3.07371e-08	1094.97	3.07371e-08	1579.76	2193.4	3.07371e-08	962.591	3.13169e+10	34.8662	0.0088903	1.36231	up	Neomycin, kanamycin and gentamicin biosynthesis(ko00524)
neg_908	3H-1,2,4-Triazol-3-one, 4-(4-(4-((1R,2R)-2-(2,4-difluorophenyl)-2-hydroxy-1-methyl-3-(1H-1,2,4-triazol-1-yl)propyl)-1-piperazinyl)phenyl)-2,4-dihydro-2-((4-(trifluoromethoxy)phenyl)methyl)-	3.07371e-08	3.07371e-08	3.07371e-08	3.07371e-08	3.07371e-08	3.07371e-08	3.07371e-08	3.07371e-08	3.07371e-08	3.07371e-08	3.07371e-08	3.07371e-08	3.07371e-08	3.07371e-08	3.07371e-08	3.07371e-08	3.07371e-08	3.07371e-08	3.07371e-08	3.07371e-08	923.301	886.996	3.07371e-08	1144.21	3.07371e-08	1420.95	3.07371e-08	3.07371e-08	993.339	908.172	3.07371e-08	1144.21	3.07371e-08	923.301	886.996	3.07371e-08	908.172	3.07371e-08	993.339	1420.95	3.07371e-08	627.696	2.04214e+10	34.2494	0.0063722	1.39691	up	--
neg_922	11,12-Dimethoxydihydrokawain	456.028	390.421	3.07371e-08	351.36	402.054	3.9585	332.68	379.933	390.055	395.994	379.933	390.055	3.9585	395.994	456.028	390.421	3.07371e-08	351.36	332.68	402.054	3.07371e-08	3.07371e-08	463.591	3.07371e-08	430.436	3.07371e-08	3.02196	3.07371e-08	3.07371e-08	3.07371e-08	3.07371e-08	3.07371e-08	430.436	3.07371e-08	3.07371e-08	463.591	3.07371e-08	3.02196	3.07371e-08	3.07371e-08	310.248	89.7049	0.289139	-1.79016	0.0125049	1.22672	down	--
neg_925	Fusarochromanone	78.6648	72.6633	3.07371e-08	65.7439	69.1374	3.07371e-08	58.8248	67.851	48.587	59.2632	67.851	48.587	3.07371e-08	59.2632	78.6648	72.6633	3.07371e-08	65.7439	58.8248	69.1374	3.07371e-08	3.07371e-08	62.0788	3.07371e-08	65.6425	3.07371e-08	3.07371e-08	3.07371e-08	3.07371e-08	3.07371e-08	3.07371e-08	3.07371e-08	65.6425	3.07371e-08	3.07371e-08	62.0788	3.07371e-08	3.07371e-08	3.07371e-08	3.07371e-08	52.0735	12.7721	0.245271	-2.02755	0.00543839	1.32175	down	--
neg_927	Lipoyllysine	3.07371e-08	3.07371e-08	3.07371e-08	3.07371e-08	3.07371e-08	3.07371e-08	3.07371e-08	3.07371e-08	3.07371e-08	3.07371e-08	3.07371e-08	3.07371e-08	3.07371e-08	3.07371e-08	3.07371e-08	3.07371e-08	3.07371e-08	3.07371e-08	3.07371e-08	3.07371e-08	1660.76	1836.61	3.07371e-08	2153.08	3.07371e-08	2648.16	3.07371e-08	3.07371e-08	1848.01	1720.18	3.07371e-08	2153.08	3.07371e-08	1660.76	1836.61	3.07371e-08	1720.18	3.07371e-08	1848.01	2648.16	3.07371e-08	1186.68	3.86073e+10	35.1682	0.00624203	1.40084	up	--
neg_934	3H-Phenoxazine	3.07371e-08	4.34763	3.07371e-08	6.78332	9.6692	3.07371e-08	7.30916	5.9281	3.07371e-08	3.40123	5.9281	3.07371e-08	3.07371e-08	3.40123	3.07371e-08	4.34763	3.07371e-08	6.78332	7.30916	9.6692	556.91	566.901	3.07371e-08	766.374	7.58549	760.077	3.07371e-08	3.07371e-08	565.625	548.718	3.07371e-08	766.374	7.58549	556.91	566.901	3.07371e-08	548.718	3.07371e-08	565.625	760.077	3.74386	377.219	100.757	6.65473	0.00619125	1.40713	up	--
neg_935	PC(2:0/20:5(7Z,9Z,11E,13E,17Z)-3OH(5,6,15))	3.07371e-08	3.07371e-08	3.07371e-08	3.07371e-08	3.07371e-08	3.07371e-08	3.07371e-08	3.07371e-08	3.07371e-08	3.07371e-08	3.07371e-08	3.07371e-08	3.07371e-08	3.07371e-08	3.07371e-08	3.07371e-08	3.07371e-08	3.07371e-08	3.07371e-08	3.07371e-08	870.549	954.783	3.07371e-08	939.409	3.07371e-08	1357.29	3.07371e-08	3.07371e-08	956.321	859.481	3.07371e-08	939.409	3.07371e-08	870.549	954.783	3.07371e-08	859.481	3.07371e-08	956.321	1357.29	3.07371e-08	593.783	1.93181e+10	34.1692	0.00624163	1.39468	up	--
neg_942	4-Coumaroylputrescine	3.07371e-08	3.07371e-08	127.04	3.07371e-08	3.07371e-08	105.874	3.07371e-08	3.07371e-08	3.07371e-08	3.07371e-08	3.07371e-08	3.07371e-08	105.874	3.07371e-08	3.07371e-08	3.07371e-08	127.04	3.07371e-08	3.07371e-08	3.07371e-08	421.082	415.351	3.07371e-08	434.745	3.07371e-08	462.569	92.5268	132.288	484.298	503.115	132.288	434.745	3.07371e-08	421.082	415.351	3.07371e-08	503.115	92.5268	484.298	462.569	23.2914	294.598	12.6484	3.66088	0.00265533	1.47064	up	--
neg_947	Tecastemizole	3.07371e-08	85.418	3.07371e-08	3.07371e-08	3.07371e-08	3.07371e-08	3.07371e-08	3.07371e-08	3.07371e-08	3.07371e-08	3.07371e-08	3.07371e-08	3.07371e-08	3.07371e-08	3.07371e-08	85.418	3.07371e-08	3.07371e-08	3.07371e-08	3.07371e-08	258.096	246.299	3.07371e-08	387.579	3.07371e-08	509.075	3.07371e-08	3.07371e-08	435.508	190.247	3.07371e-08	387.579	3.07371e-08	258.096	246.299	3.07371e-08	190.247	3.07371e-08	435.508	509.075	8.5418	202.68	23.7281	4.56852	0.0126555	1.26498	up	--
neg_952	11-Hydroxyaclacinomycin X	3.07371e-08	3.07371e-08	3.07371e-08	3.07371e-08	3.07371e-08	3.07371e-08	3.07371e-08	3.07371e-08	3.07371e-08	3.07371e-08	3.07371e-08	3.07371e-08	3.07371e-08	3.07371e-08	3.07371e-08	3.07371e-08	3.07371e-08	3.07371e-08	3.07371e-08	3.07371e-08	1229.2	1576.67	3.07371e-08	1513.59	3.07371e-08	2456.73	3.07371e-08	3.07371e-08	1628.64	1674.5	3.07371e-08	1513.59	3.07371e-08	1229.2	1576.67	3.07371e-08	1674.5	3.07371e-08	1628.64	2456.73	3.07371e-08	1007.93	3.2792e+10	34.9326	0.0071171	1.36278	up	--
neg_953	Dodecanedioic acid	45.3808	27.7804	46.3951	63.9915	70.3211	38.1944	48.2502	62.3057	79.5026	47.7364	62.3057	79.5026	38.1944	47.7364	45.3808	27.7804	46.3951	63.9915	48.2502	70.3211	3.07371e-08	3.07371e-08	13.791	3.07371e-08	53.8264	3.07371e-08	34.8668	36.0514	3.07371e-08	3.07371e-08	36.0514	3.07371e-08	53.8264	3.07371e-08	3.07371e-08	13.791	3.07371e-08	34.8668	3.07371e-08	3.07371e-08	52.9858	13.8536	0.261458	-1.93535	0.00015685	1.60423	down	--
neg_955	19-Hydroxycinnzeylanol 19-glucoside	3.07371e-08	3.07371e-08	3.07371e-08	3.07371e-08	3.07371e-08	3.07371e-08	3.07371e-08	3.07371e-08	3.07371e-08	3.07371e-08	3.07371e-08	3.07371e-08	3.07371e-08	3.07371e-08	3.07371e-08	3.07371e-08	3.07371e-08	3.07371e-08	3.07371e-08	3.07371e-08	3519.35	3579.7	3.07371e-08	4842.36	3.07371e-08	5143.38	3.07371e-08	3.07371e-08	3786.3	3536.5	3.07371e-08	4842.36	3.07371e-08	3519.35	3579.7	3.07371e-08	3536.5	3.07371e-08	3786.3	5143.38	3.07371e-08	2440.76	7.94075e+10	36.2086	0.0061466	1.40642	up	--
neg_956	4-[(E)-5,6-Dihydro-2,3'-bipyridin-3(4H)-ylidenemethyl]-3-methoxyphenol	165.367	144.938	113.682	122.907	118.614	94.3352	109.223	122.564	121.99	140.088	122.564	121.99	94.3352	140.088	165.367	144.938	113.682	122.907	109.223	118.614	3.07371e-08	3.07371e-08	150.589	3.07371e-08	152.104	3.07371e-08	51.858	86.1998	3.07371e-08	3.07371e-08	86.1998	3.07371e-08	152.104	3.07371e-08	3.07371e-08	150.589	3.07371e-08	51.858	3.07371e-08	3.07371e-08	125.371	44.0751	0.351558	-1.50817	0.00280541	1.48586	down	--
neg_964	Biotripyrrin-a	3.07371e-08	3.07371e-08	3.07371e-08	3.07371e-08	3.07371e-08	3.07371e-08	3.07371e-08	3.07371e-08	3.07371e-08	3.07371e-08	3.07371e-08	3.07371e-08	3.07371e-08	3.07371e-08	3.07371e-08	3.07371e-08	3.07371e-08	3.07371e-08	3.07371e-08	3.07371e-08	635.975	739.455	3.07371e-08	825.027	3.07371e-08	1476.25	3.07371e-08	3.07371e-08	1059.29	798.046	3.07371e-08	825.027	3.07371e-08	635.975	739.455	3.07371e-08	798.046	3.07371e-08	1059.29	1476.25	3.07371e-08	553.404	1.80044e+10	34.0676	0.00900667	1.3184	up	--
neg_971	repirinast	3.07371e-08	3.07371e-08	3.07371e-08	3.07371e-08	3.07371e-08	3.07371e-08	3.07371e-08	3.07371e-08	3.07371e-08	3.07371e-08	3.07371e-08	3.07371e-08	3.07371e-08	3.07371e-08	3.07371e-08	3.07371e-08	3.07371e-08	3.07371e-08	3.07371e-08	3.07371e-08	653.332	736.307	3.07371e-08	801.933	3.07371e-08	1100.2	3.07371e-08	3.07371e-08	804.626	737.631	3.07371e-08	801.933	3.07371e-08	653.332	736.307	3.07371e-08	737.631	3.07371e-08	804.626	1100.2	3.07371e-08	483.403	1.5727e+10	33.8725	0.00630393	1.38711	up	--
neg_998	4'-N-desmethylolanzapine	3.07371e-08	3.07371e-08	3.07371e-08	3.07371e-08	3.07371e-08	3.07371e-08	3.07371e-08	3.07371e-08	3.07371e-08	3.07371e-08	3.07371e-08	3.07371e-08	3.07371e-08	3.07371e-08	3.07371e-08	3.07371e-08	3.07371e-08	3.07371e-08	3.07371e-08	3.07371e-08	262.794	286.946	3.07371e-08	302.421	3.07371e-08	460.703	3.07371e-08	3.07371e-08	335.15	267.249	3.07371e-08	302.421	3.07371e-08	262.794	286.946	3.07371e-08	267.249	3.07371e-08	335.15	460.703	3.07371e-08	191.526	6.2311e+09	32.5368	0.0068981	1.37323	up	--
pos_10001	Anandamide	1239.84	789.923	919.922	908.7	597.208	864.992	672.307	694.28	853.88	1035.83	694.28	853.88	864.992	1035.83	1239.84	789.923	919.922	908.7	672.307	597.208	1072.5	966.908	780.443	1438.05	795.853	1303.44	913.997	1061.5	1117.59	1289.99	1061.5	1438.05	795.853	1072.5	966.908	780.443	1289.99	913.997	1117.59	1303.44	857.689	1074.03	1.25223	0.324504	0.0296864	1.10401	up	Retrograde endocannabinoid signaling(ko04723);;Neuroactive ligand-receptor interaction(ko04080);;Axon regeneration(ko04361);;Inflammatory mediator regulation of TRP channels(ko04750);;Thermogenesis(ko04714)
pos_10002	1-(2,3-Dihydro-6,7-dimethyl-1H-pyrrolizin-5-yl)-2-hydroxy-1-propanone	4070.57	3442.9	11472.6	2484.3	1613.13	10680.6	2129.54	2126.84	2849.3	5972.85	2126.84	2849.3	10680.6	5972.85	4070.57	3442.9	11472.6	2484.3	2129.54	1613.13	8279.89	7498.26	2448.86	10566.5	2436.04	10745.1	9843.13	11792.6	9629.11	10926.5	11792.6	10566.5	2436.04	8279.89	7498.26	2448.86	10926.5	9843.13	9629.11	10745.1	4684.26	8416.6	1.79678	0.845417	0.0281368	1.10768	up	--
pos_1001	Cyclosporin metabolite m17	110.196	326.375	3.63858	70.4826	397.169	3.07371e-08	446.374	647.541	343.33	37.7974	647.541	343.33	3.07371e-08	37.7974	110.196	326.375	3.63858	70.4826	446.374	397.169	708.932	1055.98	355.146	1291.57	134.655	1403.37	3.37872	3.07371e-08	1671.56	978.082	3.07371e-08	1291.57	134.655	708.932	1055.98	355.146	978.082	3.37872	1671.56	1403.37	238.29	760.267	3.19051	1.67379	0.0272153	1.1265	up	--
pos_10016	Tetraethylene glycol monododecyl ether	1788.1	1147.21	1386.34	1361.61	1000.22	1302.04	1047.06	1135.69	1365.9	1483.42	1135.69	1365.9	1302.04	1483.42	1788.1	1147.21	1386.34	1361.61	1047.06	1000.22	1444.8	1300.99	1192.84	1869.96	1256.18	1888.81	1389.68	1624.77	1646.15	1816.46	1624.77	1869.96	1256.18	1444.8	1300.99	1192.84	1816.46	1389.68	1646.15	1888.81	1301.76	1543.07	1.18537	0.245334	0.0432997	1.02278	up	--
pos_10018	Octaethyleneglycol monododecyl ether	898799	528139	866933	573104	376321	814208	516647	530008	660555	869301	530008	660555	814208	869301	898799	528139	866933	573104	516647	376321	1.1055e+06	1.04424e+06	617200	1.48085e+06	534265	1.32187e+06	780311	883794	1.096e+06	1.15858e+06	883794	1.48085e+06	534265	1.1055e+06	1.04424e+06	617200	1.15858e+06	780311	1.096e+06	1.32187e+06	663401	1.00226e+06	1.51079	0.595304	0.00824294	1.35132	up	--
pos_10023	Palmitic acid	25319.7	15330.1	18137.5	18027	12247.8	16848.7	15571.5	14983.7	18891.2	21639.3	14983.7	18891.2	16848.7	21639.3	25319.7	15330.1	18137.5	18027	15571.5	12247.8	23696.4	21521.8	17028.1	29921.2	17133.5	29193.4	18119.3	20320.8	25781.4	28067.3	20320.8	29921.2	17133.5	23696.4	21521.8	17028.1	28067.3	18119.3	25781.4	29193.4	17699.7	23078.3	1.30389	0.382817	0.0141482	1.20071	up	Fatty acid biosynthesis(ko00061);;Cutin, suberine and wax biosynthesis(ko00073);;Fatty acid degradation(ko00071);;Biosynthesis of unsaturated fatty acids(ko01040);;Fatty acid elongation(ko00062)
pos_10026	Heptaethylene glycol	7380.33	4931.14	10565	5252.33	3468.93	9354.86	3899.91	4391.17	5507.6	7827.45	4391.17	5507.6	9354.86	7827.45	7380.33	4931.14	10565	5252.33	3899.91	3468.93	9250.04	8444.82	4754.15	11474.1	4953.26	12466.7	9435.68	11186.3	11260.9	12452	11186.3	11474.1	4953.26	9250.04	8444.82	4754.15	12452	9435.68	11260.9	12466.7	6257.87	9567.8	1.52892	0.612516	0.011458	1.22443	up	--
pos_10027	Heptaethylene glycol monododecyl ether	1.0429e+06	575727	802269	657824	426405	736969	620547	601393	783346	922642	601393	783346	736969	922642	1.0429e+06	575727	802269	657824	620547	426405	1.13437e+06	1.05215e+06	726811	1.51064e+06	619866	1.37544e+06	743654	822930	1.14187e+06	1.16295e+06	822930	1.51064e+06	619866	1.13437e+06	1.05215e+06	726811	1.16295e+06	743654	1.14187e+06	1.37544e+06	717003	1.02907e+06	1.43524	0.521288	0.0118648	1.29866	up	--
pos_10033	(8S,9S,10S,11S,13S,14S,17R)-11,17-Dihydroxy-17-(2-hydroxyacetyl)-10,13-dimethyl-9-nonyl-1,2,6,7,8,11,12,14,15,16-decahydrocyclopenta[a]phenanthren-3-one	6638.89	3261.04	3.07371e-08	4683.93	5231.46	3.07371e-08	3812.68	5484.08	5348.9	2117.43	5484.08	5348.9	3.07371e-08	2117.43	6638.89	3261.04	3.07371e-08	4683.93	3812.68	5231.46	3.07371e-08	3.07371e-08	6059.68	16.4832	4466.5	3.07371e-08	3.07371e-08	3.07371e-08	3.07371e-08	53.0577	3.07371e-08	16.4832	4466.5	3.07371e-08	3.07371e-08	6059.68	53.0577	3.07371e-08	3.07371e-08	3.07371e-08	3657.84	1059.57	0.289671	-1.78751	0.0200672	1.07704	down	--
pos_10034	3-Hydroxybutyl acetate	24648.1	15889.1	27053.5	17184.4	11792.7	25161.5	14210	14010.2	17735.4	22962.9	14010.2	17735.4	25161.5	22962.9	24648.1	15889.1	27053.5	17184.4	14210	11792.7	33706.3	30021.1	15801.6	41553.3	16380.8	40242.1	25956.3	29909.7	36443.9	40938.5	29909.7	41553.3	16380.8	33706.3	30021.1	15801.6	40938.5	25956.3	36443.9	40242.1	19064.8	31095.4	1.63104	0.705788	0.00349122	1.40369	up	--
pos_10038	Hexaethylene glycol	11744	6476.37	8604.99	8061.9	5278.65	7293.35	6428.46	6786.27	8345.25	9512.6	6786.27	8345.25	7293.35	9512.6	11744	6476.37	8604.99	8061.9	6428.46	5278.65	10568.8	9605.78	7428.06	12995.7	7427.33	13938	8160.95	9398.3	12258.5	13057.5	9398.3	12995.7	7427.33	10568.8	9605.78	7428.06	13057.5	8160.95	12258.5	13938	7853.19	10483.9	1.33499	0.416824	0.0150019	1.19398	up	--
pos_10055	11,12-DHET	102368	39271.4	125.123	67463.9	44891.9	478.493	60530.5	60581.7	78099.2	43769.8	60581.7	78099.2	478.493	43769.8	102368	39271.4	125.123	67463.9	60530.5	44891.9	116.375	173.078	71504.4	51.9899	60704.1	145.085	692.545	174.5	67.265	107.225	174.5	51.9899	60704.1	116.375	173.078	71504.4	107.225	692.545	67.265	145.085	49758	13373.7	0.268774	-1.89553	0.0144139	1.15794	down	Arachidonic acid metabolism(ko00590);;Serotonergic synapse(ko04726)
pos_10080	DG(18:3(6Z,9Z,12Z)/18:4(6Z,9Z,12Z,15Z)/0:0)	943432	423695	150763	581289	367047	142671	558009	514763	706565	562221	514763	706565	142671	562221	943432	423695	150763	581289	558009	367047	102249	96430.7	606570	131137	572077	141597	141740	158796	126640	144486	158796	131137	572077	102249	96430.7	606570	144486	141740	126640	141597	495046	222172	0.448791	-1.15588	0.0127255	1.18361	down	--
pos_10083	N-(3-(Aminomethyl)benzyl)acetamidine	836.998	325.04	0.575871	609.355	364.915	0.0102263	372.253	429.067	546.158	379.734	429.067	546.158	0.0102263	379.734	836.998	325.04	0.575871	609.355	372.253	364.915	3.07371e-08	3.07371e-08	437.322	3.07371e-08	486.359	3.07371e-08	3.07371e-08	0.624773	3.07371e-08	3.07371e-08	0.624773	3.07371e-08	486.359	3.07371e-08	3.07371e-08	437.322	3.07371e-08	3.07371e-08	3.07371e-08	3.07371e-08	386.411	92.4306	0.239203	-2.06369	0.0100317	1.22834	down	--
pos_10085	delta-Tocotrienol	44922.2	20725.7	60.6583	31993.1	20583.6	205.841	23362.5	24774.3	32739	24135.3	24774.3	32739	205.841	24135.3	44922.2	20725.7	60.6583	31993.1	23362.5	20583.6	38.3926	40.7802	25533	73.5923	30220.1	86.7079	378.724	73.2319	81.6283	75.2755	73.2319	73.5923	30220.1	38.3926	40.7802	25533	75.2755	378.724	81.6283	86.7079	22350.2	5660.14	0.253248	-1.98138	0.00949494	1.25085	down	Ubiquinone and other terpenoid-quinone biosynthesis(ko00130)
pos_10093	L-Propargylglycine	198.71	71.0349	51.0936	142.396	52.2502	30.9496	63.358	61.871	86.5007	77.1966	61.871	86.5007	30.9496	77.1966	198.71	71.0349	51.0936	142.396	63.358	52.2502	6479.51	6086.46	77.317	8207.24	98.8636	6320.85	34.6836	67.8138	4590.55	4203.29	67.8138	8207.24	98.8636	6479.51	6086.46	77.317	4203.29	34.6836	4590.55	6320.85	83.5361	3616.66	43.2945	5.43611	0.00725582	1.41636	up	--
pos_10104	Dihydrotestosterone	841.453	441.432	3.07371e-08	625.624	460.145	1.90265	488.257	528.321	663.502	477.774	528.321	663.502	1.90265	477.774	841.453	441.432	3.07371e-08	625.624	488.257	460.145	3.07371e-08	3.07371e-08	509.93	3.07371e-08	602.651	3.07371e-08	3.07371e-08	3.07371e-08	3.07371e-08	3.07371e-08	3.07371e-08	3.07371e-08	602.651	3.07371e-08	3.07371e-08	509.93	3.07371e-08	3.07371e-08	3.07371e-08	3.07371e-08	452.841	111.258	0.245689	-2.02509	0.00723091	1.28404	down	Steroid hormone biosynthesis(ko00140);;Prostate cancer(ko05215);;Pathways in cancer(ko05200)
pos_10105	3-Dehydro-6-deoxoteasterone	3.07371e-08	3.07371e-08	86.7034	3.07371e-08	3.07371e-08	47.8823	3.07371e-08	3.07371e-08	3.07371e-08	3.07371e-08	3.07371e-08	3.07371e-08	47.8823	3.07371e-08	3.07371e-08	3.07371e-08	86.7034	3.07371e-08	3.07371e-08	3.07371e-08	6100.89	4063.74	3.07371e-08	10687.5	3.07371e-08	6439.74	96.8746	40.4969	3558.7	3173.13	40.4969	10687.5	3.07371e-08	6100.89	4063.74	3.07371e-08	3173.13	96.8746	3558.7	6439.74	13.4586	3416.1	253.824	7.98768	0.0148604	1.33033	up	--
pos_10109	PC(LTE4/24:0)	3.07371e-08	46.2766	3.07371e-08	49.226	96.0467	3.07371e-08	3.07371e-08	118.431	28.6653	3.07371e-08	118.431	28.6653	3.07371e-08	3.07371e-08	3.07371e-08	46.2766	3.07371e-08	49.226	3.07371e-08	96.0467	5287.97	3583.08	43.7236	9078.61	65.6445	3517.04	3.07371e-08	3.07371e-08	1876.43	299.207	3.07371e-08	9078.61	65.6445	5287.97	3583.08	43.7236	299.207	3.07371e-08	1876.43	3517.04	33.8645	2375.17	70.1374	6.13211	0.0373044	1.19803	up	--
pos_10113	(8S,9S,10R,13S,14S,17R)-1-Hexadecanoyl-11,17-dihydroxy-17-(2-hydroxyacetyl)-10,13-dimethyl-7,8,9,11,12,14,15,16-octahydro-6H-cyclopenta[a]phenanthren-3-one	1622.72	1100.27	2563.08	1245.12	962.715	2246.41	956.54	1160.05	1214.44	1835.19	1160.05	1214.44	2246.41	1835.19	1622.72	1100.27	2563.08	1245.12	956.54	962.715	2245.9	2191.68	1228.64	2709.42	975.478	2759.01	2250.13	2522.53	2468.13	2959.28	2522.53	2709.42	975.478	2245.9	2191.68	1228.64	2959.28	2250.13	2468.13	2759.01	1490.65	2231.02	1.49667	0.581758	0.0136974	1.24465	up	--
pos_10118	9'-Carboxy-gamma-tocotrienol	1265.81	472.588	3.07371e-08	846.613	439.799	3.07371e-08	738.412	682.334	1035.23	681.907	682.334	1035.23	3.07371e-08	681.907	1265.81	472.588	3.07371e-08	846.613	738.412	439.799	3.07371e-08	3.07371e-08	1043.56	3.07371e-08	693.111	3.07371e-08	3.07371e-08	3.07371e-08	3.07371e-08	3.07371e-08	3.07371e-08	3.07371e-08	693.111	3.07371e-08	3.07371e-08	1043.56	3.07371e-08	3.07371e-08	3.07371e-08	3.07371e-08	616.269	173.667	0.281804	-1.82724	0.0209996	1.10677	down	--
pos_10122	SM(d20:1/6 keto-PGF1alpha)	75938.2	41885.9	3914.87	50007.5	44554.6	4354.12	46762.2	54045.6	59460.5	43528.2	54045.6	59460.5	4354.12	43528.2	75938.2	41885.9	3914.87	50007.5	46762.2	44554.6	8613.19	8103.53	56036.3	11470.4	53493.1	10060.7	4910.98	4455.1	8490.61	9049.96	4455.1	11470.4	53493.1	8613.19	8103.53	56036.3	9049.96	4910.98	8490.61	10060.7	42445.2	17468.4	0.411552	-1.28085	0.0169564	1.1349	down	--
pos_10123	1,1-Dimethoxydecane	563.182	200.504	3.07371e-08	250.424	137.844	3.07371e-08	268.975	155.681	173.28	218.538	155.681	173.28	3.07371e-08	218.538	563.182	200.504	3.07371e-08	250.424	268.975	137.844	3.07371e-08	3.07371e-08	201.154	3.07371e-08	216.1	3.07371e-08	3.07371e-08	3.07371e-08	3.07371e-08	3.07371e-08	3.07371e-08	3.07371e-08	216.1	3.07371e-08	3.07371e-08	201.154	3.07371e-08	3.07371e-08	3.07371e-08	3.07371e-08	196.843	41.7254	0.211973	-2.23805	0.0169933	1.13465	down	--
pos_10124	10R-Methyldodecyl acetate	1651.27	577.767	3.07371e-08	807.786	441.266	3.07371e-08	818.195	549.029	606.004	819.793	549.029	606.004	3.07371e-08	819.793	1651.27	577.767	3.07371e-08	807.786	818.195	441.266	3.07371e-08	3.07371e-08	596.369	3.07371e-08	638.882	3.07371e-08	3.08057	3.07371e-08	3.07371e-08	3.07371e-08	3.07371e-08	3.07371e-08	638.882	3.07371e-08	3.07371e-08	596.369	3.07371e-08	3.08057	3.07371e-08	3.07371e-08	627.111	123.833	0.197466	-2.34032	0.0102313	1.20666	down	--
pos_10141	undecan-2-one	704.542	328.176	3.07371e-08	498.507	305.469	3.07371e-08	359.076	366.498	530.743	424.915	366.498	530.743	3.07371e-08	424.915	704.542	328.176	3.07371e-08	498.507	359.076	305.469	3.07371e-08	13.714	386.682	3.07371e-08	414.677	0.347687	3.07371e-08	3.07371e-08	9.41281	3.07371e-08	3.07371e-08	3.07371e-08	414.677	3.07371e-08	13.714	386.682	3.07371e-08	3.07371e-08	9.41281	0.347687	351.793	82.4833	0.234466	-2.09255	0.00682756	1.28236	down	--
pos_10145	N-Oleoyl Glutamine	16614.1	7593.7	857.013	10956.6	6546.35	850.964	8817.67	8420.74	11520.3	9469.75	8420.74	11520.3	850.964	9469.75	16614.1	7593.7	857.013	10956.6	8817.67	6546.35	693.616	634.692	9065.02	918.873	10038.2	790.391	855.868	883.843	698.563	825.409	883.843	918.873	10038.2	693.616	634.692	9065.02	825.409	855.868	698.563	790.391	8164.71	2540.45	0.31115	-1.68432	0.00885492	1.24933	down	--
pos_10156	alpha-Butyl-omega-hydroxypoly(oxyethylene) poly(oxypropylene)	2609.05	1826.89	3226.01	1858.15	1302.25	2776.88	1742.13	1966.27	2266.63	2497.11	1966.27	2266.63	2776.88	2497.11	2609.05	1826.89	3226.01	1858.15	1742.13	1302.25	4672.74	4023.75	2219.47	6043.83	1611.48	5079.44	2939.22	3224.45	4156.19	3903	3224.45	6043.83	1611.48	4672.74	4023.75	2219.47	3903	2939.22	4156.19	5079.44	2207.14	3787.36	1.71596	0.779016	0.00473327	1.47273	up	--
pos_10184	PA(24:0/18:1(12Z)-2OH(9,10))	150119	78534.1	4910.01	97268.2	80156.8	6412.5	92564.9	100593	116131	90083	100593	116131	6412.5	90083	150119	78534.1	4910.01	97268.2	92564.9	80156.8	8293.14	8067.69	107709	9737.88	106075	9145.29	7234.48	5615.43	8293.6	8863.88	5615.43	9737.88	106075	8293.14	8067.69	107709	8863.88	7234.48	8293.6	9145.29	81677.3	27903.6	0.341632	-1.54949	0.0125878	1.19029	down	--
pos_10200	CDP-DG(a-25:0/i-19:0)	3.07371e-08	1410.43	3.07371e-08	943.557	3511.14	237.502	737.822	2868.6	1065.64	326.702	2868.6	1065.64	237.502	326.702	3.07371e-08	1410.43	3.07371e-08	943.557	737.822	3511.14	157712	141770	1664.26	231149	1702.33	129351	363.872	76.6312	107499	56331.8	76.6312	231149	1702.33	157712	141770	1664.26	56331.8	363.872	107499	129351	1110.14	82762	74.551	6.22016	0.0121848	1.35862	up	--
pos_10224	22(R)-Hydroxycholesterol	3.07371e-08	3.07371e-08	3.07371e-08	3.07371e-08	3.07371e-08	3.07371e-08	3.07371e-08	3.07371e-08	3.07371e-08	3.07371e-08	3.07371e-08	3.07371e-08	3.07371e-08	3.07371e-08	3.07371e-08	3.07371e-08	3.07371e-08	3.07371e-08	3.07371e-08	3.07371e-08	773.712	1086.62	3.07371e-08	1060.51	3.07371e-08	2857.92	3.07371e-08	3.07371e-08	2209.91	2474.52	3.07371e-08	1060.51	3.07371e-08	773.712	1086.62	3.07371e-08	2474.52	3.07371e-08	2209.91	2857.92	3.07371e-08	1046.32	3.40409e+10	34.9865	0.0155696	1.17428	up	Steroid hormone biosynthesis(ko00140)
pos_10225	16-Nitroxystearate	3.07371e-08	22.1937	3.07371e-08	127.169	3.07371e-08	3.07371e-08	64.8013	3.07371e-08	98.8005	11.8268	3.07371e-08	98.8005	3.07371e-08	11.8268	3.07371e-08	22.1937	3.07371e-08	127.169	64.8013	3.07371e-08	371.778	497.653	3.07371e-08	762.489	3.07371e-08	1599.72	3.07371e-08	3.07371e-08	1270.15	928.028	3.07371e-08	762.489	3.07371e-08	371.778	497.653	3.07371e-08	928.028	3.07371e-08	1270.15	1599.72	32.4791	542.982	16.7179	4.06332	0.0217487	1.11865	up	--
pos_10226	Nigericin	66837.7	61695.3	886.456	76296.9	83295.8	2258.54	61168	72641.9	69959.7	48388.6	72641.9	69959.7	2258.54	48388.6	66837.7	61695.3	886.456	76296.9	61168	83295.8	2882.69	3129.7	58043.5	3597.56	80981.8	2997.97	2144.92	1116.46	2672.06	3358.51	1116.46	3597.56	80981.8	2882.69	3129.7	58043.5	3358.51	2144.92	2672.06	2997.97	54342.9	16092.5	0.296129	-1.7557	0.00862879	1.30177	down	--
pos_10227	SM(d19:1/18:1(12Z)-2OH(9,10))	289869	148208	7987.98	184427	158053	15612.7	180967	200790	258559	210944	200790	258559	15612.7	210944	289869	148208	7987.98	184427	180967	158053	12524.2	15181.5	208117	15249.9	205807	14983.8	16898.9	11204.4	15358.4	16371.4	11204.4	15249.9	205807	12524.2	15181.5	208117	16371.4	16898.9	15358.4	14983.8	165542	53169.6	0.321186	-1.63852	0.00958237	1.22161	down	--
pos_10233	Decanal propyleneglycol acetal	39603.1	17648.9	3.07371e-08	26253.5	15872.9	74.7521	20004.2	19051.6	26571.4	20786.2	19051.6	26571.4	74.7521	20786.2	39603.1	17648.9	3.07371e-08	26253.5	20004.2	15872.9	3.07371e-08	3.07371e-08	20142.3	3.07371e-08	25176.9	3.07371e-08	407.023	11.5221	3.07371e-08	3.07371e-08	11.5221	3.07371e-08	25176.9	3.07371e-08	3.07371e-08	20142.3	3.07371e-08	407.023	3.07371e-08	3.07371e-08	18586.6	4573.78	0.246079	-2.02281	0.00980744	1.24864	down	--
pos_10235	3beta-Acetoxy-11alpha-methoxy-12-ursen-28-oic acid	403.789	278.767	48.7806	389.128	245.023	67.7928	219.792	297.613	310.812	293.537	297.613	310.812	67.7928	293.537	403.789	278.767	48.7806	389.128	219.792	245.023	72.2788	63.116	293.701	104.879	289.734	9.42032	74.8041	71.6378	82.8737	9.29951	71.6378	104.879	289.734	72.2788	63.116	293.701	9.29951	74.8041	82.8737	9.42032	255.504	107.174	0.419463	-1.25338	0.00774643	1.2734	down	--
pos_10236	Panaxydol linoleate	731040	367490	69844.2	402275	227954	67945.6	424544	335743	501223	447923	335743	501223	67945.6	447923	731040	367490	69844.2	402275	424544	227954	68761.2	65526.7	397365	83788.2	404067	98872.6	79879.4	72329.5	125317	97244.3	72329.5	83788.2	404067	68761.2	65526.7	397365	97244.3	79879.4	125317	98872.6	357598	149315	0.41755	-1.25998	0.0146713	1.1833	down	--
pos_10237	Juvenile hormone III	7.0267	38.0676	119.101	415.702	22.9054	72.8767	6.55831	40.9136	39.4916	6.88848	40.9136	39.4916	72.8767	6.88848	7.0267	38.0676	119.101	415.702	6.55831	22.9054	10308.8	11342.7	89.6136	13284.8	17.7452	13094.3	12.735	221.176	11905.9	11396.1	221.176	13284.8	17.7452	10308.8	11342.7	89.6136	11396.1	12.735	11905.9	13094.3	76.9531	7167.39	93.1396	6.54132	0.00537041	1.40784	up	Insect hormone biosynthesis(ko00981)
pos_10240	16-hydroxy hexadecanoic acid	25106.4	11235.3	3.07371e-08	15694	8731.91	119.726	13160.7	11174.9	16133.9	13843.3	11174.9	16133.9	119.726	13843.3	25106.4	11235.3	3.07371e-08	15694	13160.7	8731.91	3.07371e-08	3.07371e-08	12140	3.07371e-08	14872.1	3.07371e-08	422.639	52.1304	3.07371e-08	3.07371e-08	52.1304	3.07371e-08	14872.1	3.07371e-08	3.07371e-08	12140	3.07371e-08	422.639	3.07371e-08	3.07371e-08	11520	2748.68	0.238601	-2.06733	0.00901252	1.25771	down	--
pos_10281	22alpha-Hydroxy-campest-4-en-3-one	146.329	52.4501	0.139934	41.9314	16.1108	0.407473	105.897	58.5461	90.0558	37.0348	58.5461	90.0558	0.407473	37.0348	146.329	52.4501	0.139934	41.9314	105.897	16.1108	21412.2	20017.2	85.9414	30801.8	64.7989	23464.4	3.07371e-08	0.269498	14782.8	13480.9	0.269498	30801.8	64.7989	21412.2	20017.2	85.9414	13480.9	3.07371e-08	14782.8	23464.4	54.8902	12411	226.106	7.82086	0.00841365	1.40366	up	--
pos_10308	Solacauline	147175	134070	28896.4	132608	144226	27317.1	150660	155910	154232	94263.6	155910	154232	27317.1	94263.6	147175	134070	28896.4	132608	150660	144226	31012.8	25198.6	143444	44030.8	159494	36970.1	27195.7	31685.6	26239.9	34432.8	31685.6	44030.8	159494	31012.8	25198.6	143444	34432.8	27195.7	26239.9	36970.1	116936	55970.4	0.478642	-1.06298	0.0145288	1.20631	down	--
pos_1031	Triethylphosphine oxide	1684.25	314.672	6.51293	1299.52	328.296	3.24956	482.011	356.442	741.939	725.544	356.442	741.939	3.24956	725.544	1684.25	314.672	6.51293	1299.52	482.011	328.296	15.6535	30.1049	363.862	10.9963	582.54	45.8142	4.18027	11.7207	18.8708	48.6283	11.7207	10.9963	582.54	15.6535	30.1049	363.862	48.6283	4.18027	18.8708	45.8142	594.244	113.237	0.190557	-2.39171	0.0224595	1.15055	down	--
pos_10325	gamma-Humulene	609.989	291.356	498.952	392.609	414.492	386.689	530.039	583.87	268.204	395.207	583.87	268.204	386.689	395.207	609.989	291.356	498.952	392.609	530.039	414.492	112.375	81.9283	436.591	75.8499	500.886	78.7583	357.749	478.615	121.851	96.3548	478.615	75.8499	500.886	112.375	81.9283	436.591	96.3548	357.749	121.851	78.7583	437.141	234.096	0.535516	-0.900999	0.00986203	1.19329	down	--
pos_1033	Prodigiosin	2575.15	695.305	3.07371e-08	1835.96	665.731	3.07371e-08	1130.12	769.131	1417.25	873.105	769.131	1417.25	3.07371e-08	873.105	2575.15	695.305	3.07371e-08	1835.96	1130.12	665.731	3.07371e-08	3.07371e-08	659.758	0.000552659	1410.41	0.419842	3.07371e-08	3.07371e-08	0.0487103	3.07371e-08	3.07371e-08	0.000552659	1410.41	3.07371e-08	3.07371e-08	659.758	3.07371e-08	3.07371e-08	0.0487103	0.419842	996.175	207.064	0.207859	-2.26632	0.0164449	1.20892	down	--
pos_10336	(2R,3S,4R,5R)-2,3,4,5,6-Pentahydroxyhexanoyl Fluoride	1683	500.977	3.07371e-08	752.046	332.55	3.07371e-08	802.887	482.638	838.702	733.972	482.638	838.702	3.07371e-08	733.972	1683	500.977	3.07371e-08	752.046	802.887	332.55	2401.54	3010.56	649.245	2143.88	742.498	3294.74	21.5513	8.0303	4540.99	5739	8.0303	2143.88	742.498	2401.54	3010.56	649.245	5739	21.5513	4540.99	3294.74	612.677	2255.2	3.6809	1.88006	0.0265127	1.03885	up	--
pos_10338	Exametazime	4342.67	1063.56	3.07371e-08	1609.97	643.795	3.07371e-08	1894.21	1198.63	2184.41	1536.57	1198.63	2184.41	3.07371e-08	1536.57	4342.67	1063.56	3.07371e-08	1609.97	1894.21	643.795	8591.97	11068.2	1682.91	8444.12	1339.84	11687.8	3.07371e-08	3.07371e-08	16118.6	17294.1	3.07371e-08	8444.12	1339.84	8591.97	11068.2	1682.91	17294.1	3.07371e-08	16118.6	11687.8	1447.38	7622.77	5.26659	2.39687	0.0156827	1.16427	up	--
pos_1034	Calcitriol	1817.14	413.445	5.54327	1182.98	417.246	3.07371e-08	662.516	502.732	1007.65	555.242	502.732	1007.65	3.07371e-08	555.242	1817.14	413.445	5.54327	1182.98	662.516	417.246	18.8254	3.07371e-08	392.261	3.07371e-08	738.002	3.07371e-08	3.07371e-08	3.07371e-08	7.09976	3.07371e-08	3.07371e-08	3.07371e-08	738.002	18.8254	3.07371e-08	392.261	3.07371e-08	3.07371e-08	7.09976	3.07371e-08	656.449	115.619	0.176128	-2.50531	0.0149833	1.18696	down	Endocrine and other factor-regulated calcium reabsorption(ko04961);;Parathyroid hormone synthesis, secretion and action(ko04928);;Mineral absorption(ko04978);;Tuberculosis(ko05152);;Steroid biosynthesis(ko00100)
pos_10348	DG(11D3/11M3/0:0)	535503	246386	6755.76	335534	227046	12303.7	311184	305933	415014	337659	305933	415014	12303.7	337659	535503	246386	6755.76	335534	311184	227046	9287.09	9254.1	335239	11906.1	346904	11277.2	18029.2	8952.11	9852.58	10910.3	8952.11	11906.1	346904	9287.09	9254.1	335239	10910.3	18029.2	9852.58	11277.2	273332	77161.1	0.282298	-1.82471	0.0100103	1.22704	down	--
pos_1035	Kerdlan	9939.42	3116.17	19.4664	5830.56	2510.8	2.92264	5213.42	3457	6804.51	4046.84	3457	6804.51	2.92264	4046.84	9939.42	3116.17	19.4664	5830.56	5213.42	2510.8	220.506	237.834	3438.25	289.381	5365.73	351.441	4.91713	6.96931	194.67	255.993	6.96931	289.381	5365.73	220.506	237.834	3438.25	255.993	4.91713	194.67	351.441	4094.11	1036.57	0.253185	-1.98173	0.0157914	1.18656	down	--
pos_10354	delta-N-Methylarginine	1136.91	377.696	100.226	548.867	1435.89	68.9119	720.327	471.161	617.807	730.894	471.161	617.807	68.9119	730.894	1136.91	377.696	100.226	548.867	720.327	1435.89	2168.52	2345.79	588.532	2249.4	505.475	2315.55	120.983	82.6501	3195.51	3232.65	82.6501	2249.4	505.475	2168.52	2345.79	588.532	3232.65	120.983	3195.51	2315.55	620.87	1680.51	2.7067	1.43653	0.0258346	1.10813	up	--
pos_10357	Norlinolenic acid	36.4888	399.053	329.859	376.791	201.007	256.612	158.669	287.161	123.354	378.044	287.161	123.354	256.612	378.044	36.4888	399.053	329.859	376.791	158.669	201.007	1170.23	1328.36	97.3255	1520.45	205.87	1645.12	311.321	364.778	1829.25	1565.47	364.778	1520.45	205.87	1170.23	1328.36	97.3255	1565.47	311.321	1829.25	1645.12	254.704	1003.82	3.94111	1.9786	0.00683079	1.30489	up	alpha-Linolenic acid metabolism(ko00592)
pos_1036	LysoPE(20:4(5Z,8Z,11Z,14Z)/0:0)	23774.2	6173.65	1448.03	16861.4	7968.15	895.658	10502.6	9464.84	15998.5	10825.3	9464.84	15998.5	895.658	10825.3	23774.2	6173.65	1448.03	16861.4	10502.6	7968.15	329.109	129.212	8092.1	206.794	13848.4	431.382	1247.76	1529.21	253.612	247.847	1529.21	206.794	13848.4	329.109	129.212	8092.1	247.847	1247.76	253.612	431.382	10391.2	2631.54	0.253246	-1.98139	0.0104573	1.24733	down	--
pos_10367	L-Coprine	543.395	90.8565	46.6701	243.573	110.168	5.41881	147.204	112.352	256.707	213.291	112.352	256.707	5.41881	213.291	543.395	90.8565	46.6701	243.573	147.204	110.168	3.07371e-08	3.07371e-08	63.9509	3.07371e-08	220.302	3.07371e-08	50.7336	84.53	3.07371e-08	3.07371e-08	84.53	3.07371e-08	220.302	3.07371e-08	3.07371e-08	63.9509	3.07371e-08	50.7336	3.07371e-08	3.07371e-08	176.964	41.9516	0.237064	-2.07665	0.0250938	1.07418	down	--
pos_10368	Benzhydrol	1056.29	292.37	97.4221	448.145	177.773	5.76325	329.578	296.795	478.24	399.577	296.795	478.24	5.76325	399.577	1056.29	292.37	97.4221	448.145	329.578	177.773	3.07371e-08	3.07371e-08	274.705	3.07371e-08	479.651	3.07371e-08	90.4811	138.624	3.07371e-08	3.07371e-08	138.624	3.07371e-08	479.651	3.07371e-08	3.07371e-08	274.705	3.07371e-08	90.4811	3.07371e-08	3.07371e-08	358.195	98.3461	0.27456	-1.86481	0.0258566	1.07128	down	--
pos_10379	PE(22:4(7Z,10Z,13Z,16Z)/PGJ2)	112071	108477	17517.2	107980	119498	14328.3	121537	128459	132351	78554	128459	132351	14328.3	78554	112071	108477	17517.2	107980	121537	119498	27788.5	15820.9	112302	42605.8	134749	32353.5	15812.9	19506.4	17940.5	28923.1	19506.4	42605.8	134749	27788.5	15820.9	112302	28923.1	15812.9	17940.5	32353.5	94077.4	44780.3	0.475995	-1.07098	0.020087	1.16766	down	--
pos_10391	Semduramicin	12472.6	12277.5	485.092	15296	19272	685.549	13002.7	17513.2	13833.6	9294.42	17513.2	13833.6	685.549	9294.42	12472.6	12277.5	485.092	15296	13002.7	19272	1831.54	2012.81	12967.1	1373.47	17468.3	2000.4	701.269	511.467	2491.57	1699.63	511.467	1373.47	17468.3	1831.54	2012.81	12967.1	1699.63	701.269	2491.57	2000.4	11413.3	4305.75	0.377258	-1.40638	0.0182888	1.19211	down	--
pos_10395	sphinganine (C20)	3.07371e-08	3.07371e-08	0.568654	0.00217555	3.07371e-08	1.91111	3.07371e-08	0.056675	0.0174506	0.00532212	0.056675	0.0174506	1.91111	0.00532212	3.07371e-08	3.07371e-08	0.568654	0.00217555	3.07371e-08	3.07371e-08	131.081	181.651	0.0765837	142.224	0.0155028	37.8063	2.22513	1.61399	62.8267	48.9078	1.61399	142.224	0.0155028	131.081	181.651	0.0765837	48.9078	2.22513	62.8267	37.8063	0.256139	60.8429	237.538	7.89202	0.0196288	1.27656	up	--
pos_10407	Tetracosanedioic acid	2319.68	865.064	403.1	1184.46	878.838	250.472	1542.57	1258.06	1224.8	1434.01	1258.06	1224.8	250.472	1434.01	2319.68	865.064	403.1	1184.46	1542.57	878.838	16778.1	20013	1436.57	17157.9	1012.73	7574.62	483.528	409.98	11376.9	10010.8	409.98	17157.9	1012.73	16778.1	20013	1436.57	10010.8	483.528	11376.9	7574.62	1136.11	8625.42	7.59209	2.9245	0.0125922	1.32699	up	--
pos_10410	4,4-Dimethyl-5alpha-cholesta-8,14,24-trien-3beta-ol	7238.7	3570.06	576.587	4925.49	2979.92	573.896	3709.96	3962.15	5217.28	4395.01	3962.15	5217.28	573.896	4395.01	7238.7	3570.06	576.587	4925.49	3709.96	2979.92	317.115	328.837	3902.01	335.682	4980.33	435.085	532.59	573.349	396.996	480.519	573.349	335.682	4980.33	317.115	328.837	3902.01	480.519	532.59	396.996	435.085	3714.91	1228.25	0.330628	-1.59672	0.00850996	1.27168	down	Steroid biosynthesis(ko00100)
pos_10423	MG(18:1(12Z)-2OH(9,10)/0:0/0:0)	6.70288	7.69606	27.6644	9.0557	1.98809	24.5087	7.74612	2.7516	7.36682	6.4729	2.7516	7.36682	24.5087	6.4729	6.70288	7.69606	27.6644	9.0557	7.74612	1.98809	38.5415	26.5458	4.35465	40.9058	4.29641	39.7975	23.0276	30.9129	33.4946	37.1902	30.9129	40.9058	4.29641	38.5415	26.5458	4.35465	37.1902	23.0276	33.4946	39.7975	10.1953	27.9067	2.7372	1.4527	0.0034798	1.38724	up	--
pos_10462	AS 1-1	1622.39	1990.92	2597.11	3335.34	1582.52	1939.69	1496.89	2034.77	1464.33	2112.83	2034.77	1464.33	1939.69	2112.83	1622.39	1990.92	2597.11	3335.34	1496.89	1582.52	8840.86	7988.96	2474.87	12384.4	1432	10283	2578.64	2591.49	8609.41	8869.1	2591.49	12384.4	1432	8840.86	7988.96	2474.87	8869.1	2578.64	8609.41	10283	2017.68	6605.27	3.2737	1.71092	0.00494938	1.42547	up	--
pos_10483	beta-Sitosterol	6888.11	1840.35	528.52	2931.16	1213.05	321.981	3468.52	2388.86	3275.37	3076.18	2388.86	3275.37	321.981	3076.18	6888.11	1840.35	528.52	2931.16	3468.52	1213.05	71.8719	62.0847	2691.14	35.1844	2853.08	67.4887	300.491	287.195	98.7068	75.4596	287.195	35.1844	2853.08	71.8719	62.0847	2691.14	75.4596	300.491	98.7068	67.4887	2593.21	654.271	0.252301	-1.98678	0.0137884	1.15127	down	Steroid biosynthesis(ko00100)
pos_10486	Oxyacanthine	5496.4	2038.09	75.255	5241.46	2067.58	66.4247	2444.95	2364.46	2705.27	1519.39	2364.46	2705.27	66.4247	1519.39	5496.4	2038.09	75.255	5241.46	2444.95	2067.58	226.469	341.48	2749.93	148.039	2397.96	501.932	103.264	115.135	541.22	444.517	115.135	148.039	2397.96	226.469	341.48	2749.93	444.517	103.264	541.22	501.932	2401.93	756.995	0.315161	-1.66584	0.0244302	1.13335	down	--
pos_10500	PE(24:0/5-iso PGF2VI)	82801.9	82297.7	14712.4	80393.6	96293.7	10260.7	86488.1	91191.3	107294	60629	91191.3	107294	10260.7	60629	82801.9	82297.7	14712.4	80393.6	86488.1	96293.7	27550.2	10174.4	75601.7	46433.4	98840.3	31405.5	11731.6	15385.6	10836	27852.5	15385.6	46433.4	98840.3	27550.2	10174.4	75601.7	27852.5	11731.6	10836	31405.5	71236.2	35581.1	0.499481	-1.0015	0.0215219	1.13934	down	--
pos_10501	PI(20:3(5Z,8Z,11Z)/PGJ2)	55716.8	59001.6	5707.74	54969.6	74761.9	5366.79	65634.3	74287.8	63095.2	34166.6	74287.8	63095.2	5366.79	34166.6	55716.8	59001.6	5707.74	54969.6	65634.3	74761.9	11153	10630.6	60558	14610.6	77406.7	13065.2	5556.25	6535.93	10329.2	12436.4	6535.93	14610.6	77406.7	11153	10630.6	60558	12436.4	5556.25	10329.2	13065.2	49270.8	22228.2	0.451143	-1.14834	0.0286527	1.11845	down	--
pos_10505	PI(22:5(4Z,7Z,10Z,13Z,16Z)/PGF2alpha)	31166.5	34901	4614.45	33141.7	45926.9	4029.48	38451.3	44291.4	37519.4	20046.2	44291.4	37519.4	4029.48	20046.2	31166.5	34901	4614.45	33141.7	38451.3	45926.9	6563.09	6804.46	34878	8558.23	46909	7765.98	4230.77	5045.44	6980.75	7602.55	5045.44	8558.23	46909	6563.09	6804.46	34878	7602.55	4230.77	6980.75	7765.98	29408.8	13533.8	0.460196	-1.11968	0.0283968	1.12951	down	--
pos_1051	Gramicidin S	1543.81	1575.6	93.9666	1078.4	1757.59	32.2209	4623.47	5864.66	2234.3	437.324	5864.66	2234.3	32.2209	437.324	1543.81	1575.6	93.9666	1078.4	4623.47	1757.59	4787.97	4965.86	4153.86	7633.56	2968.09	6341.2	166.259	67.7661	6811.58	3853.67	67.7661	7633.56	2968.09	4787.97	4965.86	4153.86	3853.67	166.259	6811.58	6341.2	1924.13	4174.98	2.1698	1.11756	0.0402562	1.02856	up	--
pos_10559	DG(13:0/0:0/15:0)	30.4355	405.986	196.88	248.014	95.255	149.639	155.464	148.138	141.767	231.611	148.138	141.767	149.639	231.611	30.4355	405.986	196.88	248.014	155.464	95.255	465.439	532.333	74.4647	671.955	112.174	616.797	251.793	199.903	797.021	617.928	199.903	671.955	112.174	465.439	532.333	74.4647	617.928	251.793	797.021	616.797	180.319	433.981	2.40674	1.26708	0.0130935	1.13893	up	--
pos_10581	PC(P-16:0/PGF1alpha)	1013.6	952.765	415.588	1304.48	978.608	358.558	1064.86	1171.71	1188.26	1019.26	1171.71	1188.26	358.558	1019.26	1013.6	952.765	415.588	1304.48	1064.86	978.608	3353.04	4312.48	952.546	4989.18	1073.14	5396.92	348.675	437.489	5548.15	4873.17	437.489	4989.18	1073.14	3353.04	4312.48	952.546	4873.17	348.675	5548.15	5396.92	946.768	3128.48	3.30438	1.72438	0.0115765	1.24183	up	--
pos_10584	4,4-dimethyl valeric acid	616.684	233.37	3.07371e-08	364.095	196.58	3.07371e-08	263.061	237.113	339.79	291.316	237.113	339.79	3.07371e-08	291.316	616.684	233.37	3.07371e-08	364.095	263.061	196.58	13.1437	13.0225	243.602	9.22003	337.147	15.6833	6.08282	3.07371e-08	23.8816	9.13593	3.07371e-08	9.22003	337.147	13.1437	13.0225	243.602	9.13593	6.08282	23.8816	15.6833	254.201	67.0919	0.263933	-1.92176	0.0142088	1.19294	down	--
pos_10588	Paromamine	3.07371e-08	3.07371e-08	3.07371e-08	3.07371e-08	3.07371e-08	3.07371e-08	3.07371e-08	3.07371e-08	3.07371e-08	3.07371e-08	3.07371e-08	3.07371e-08	3.07371e-08	3.07371e-08	3.07371e-08	3.07371e-08	3.07371e-08	3.07371e-08	3.07371e-08	3.07371e-08	3601.27	3037.2	3.07371e-08	3540.88	0.229495	5193.51	3.07371e-08	3.07371e-08	5512.35	4304.33	3.07371e-08	3540.88	0.229495	3601.27	3037.2	3.07371e-08	4304.33	3.07371e-08	5512.35	5193.51	3.07371e-08	2518.98	8.19523e+10	36.2541	0.00694234	1.33146	up	Neomycin, kanamycin and gentamicin biosynthesis(ko00524)
pos_10591	2alpha-(3-Hydroxypropyl)-1alpha,25-dihydroxy-19-norvitamin D3	680.277	483.551	522.049	573.658	365.386	454.029	494.827	446.417	468.071	510.488	446.417	468.071	454.029	510.488	680.277	483.551	522.049	573.658	494.827	365.386	1318.06	1509.4	356.916	1650.68	499.788	1677.62	385.208	518.367	1589.34	1565.35	518.367	1650.68	499.788	1318.06	1509.4	356.916	1565.35	385.208	1589.34	1677.62	499.875	1107.07	2.2147	1.14711	0.0094103	1.3041	up	--
pos_10593	(8R,9R,10R,13S,14S)-10,13-Dimethyl-5,6,7,8,9,11,12,14,15,16-decahydro-4H-cyclopenta[a]phenanthrene-3,17-dione	213.446	319.153	442.976	294.826	185.835	343.751	310.47	226.202	261.294	377.652	226.202	261.294	343.751	377.652	213.446	319.153	442.976	294.826	310.47	185.835	1246.7	1433.23	149.457	1701.75	169.111	1650.69	316.544	413.567	1543.92	1533.37	413.567	1701.75	169.111	1246.7	1433.23	149.457	1533.37	316.544	1543.92	1650.69	297.561	1015.83	3.41387	1.77141	0.00759574	1.34932	up	--
pos_10596	Vitamin D2 3-glucuronide	957.636	618.423	181.364	1385.8	647.995	129.204	859.501	988.087	1051.31	1044.96	988.087	1051.31	129.204	1044.96	957.636	618.423	181.364	1385.8	859.501	647.995	3717.35	3929.32	654.312	4337.16	691.431	4753.38	128.659	153.572	4804.54	4300.65	153.572	4337.16	691.431	3717.35	3929.32	654.312	4300.65	128.659	4804.54	4753.38	786.428	2747.04	3.49306	1.80449	0.0144684	1.21375	up	--
pos_10621	Centellasapogenol A	3.07371e-08	3.07371e-08	28.8713	3.07371e-08	3.07371e-08	4.84133	3.07371e-08	3.07371e-08	3.07371e-08	3.07371e-08	3.07371e-08	3.07371e-08	4.84133	3.07371e-08	3.07371e-08	3.07371e-08	28.8713	3.07371e-08	3.07371e-08	3.07371e-08	705.805	756.108	3.07371e-08	673.512	3.07371e-08	966.124	3.07371e-08	3.77838	988.869	952.045	3.77838	673.512	3.07371e-08	705.805	756.108	3.07371e-08	952.045	3.07371e-08	988.869	966.124	3.37126	504.624	149.684	7.22578	0.00621841	1.35197	up	--
pos_10626	SM(d20:1/18:1(12Z)-O(9S,10R))	225829	106417	18538	142803	106554	16706.3	134333	140444	180344	136274	140444	180344	16706.3	136274	225829	106417	18538	142803	134333	106554	28501.7	31484.8	151739	35008.7	154646	34174.3	18774.5	20230.1	31966.7	33403.5	20230.1	35008.7	154646	28501.7	31484.8	151739	33403.5	18774.5	31966.7	34174.3	120824	53992.9	0.446871	-1.16207	0.0210877	1.11691	down	--
pos_1063	Dehydrotremetone	1498.56	511.284	3.94518	898.65	462.424	3.07371e-08	799.918	565.694	985.831	608.905	565.694	985.831	3.07371e-08	608.905	1498.56	511.284	3.94518	898.65	799.918	462.424	61.1305	22.7299	489.854	173.469	877.58	59.2906	3.07371e-08	4.5029	115.322	10.6879	4.5029	173.469	877.58	61.1305	22.7299	489.854	10.6879	3.07371e-08	115.322	59.2906	633.521	181.457	0.286426	-1.80377	0.0167572	1.18054	down	--
pos_10633	4-(1-Methylethenyl)benzaldehyde	3.07371e-08	3.07371e-08	5.98559	4.3211	3.07371e-08	4.64178	3.07371e-08	3.07371e-08	3.07371e-08	3.07371e-08	3.07371e-08	3.07371e-08	4.64178	3.07371e-08	3.07371e-08	3.07371e-08	5.98559	4.3211	3.07371e-08	3.07371e-08	1525.93	1581.91	3.07371e-08	1301.04	3.07371e-08	2275.74	21.7707	23.1606	2750.17	2493.47	23.1606	1301.04	3.07371e-08	1525.93	1581.91	3.07371e-08	2493.47	21.7707	2750.17	2275.74	1.49485	1197.32	800.965	9.6456	0.00790291	1.28445	up	--
pos_10635	p-Hydroxyl-ethotoin	3.07371e-08	3.07371e-08	3.07371e-08	3.07371e-08	3.07371e-08	3.07371e-08	3.07371e-08	3.07371e-08	3.07371e-08	3.07371e-08	3.07371e-08	3.07371e-08	3.07371e-08	3.07371e-08	3.07371e-08	3.07371e-08	3.07371e-08	3.07371e-08	3.07371e-08	3.07371e-08	2448.65	2730.73	3.07371e-08	2087.58	3.07371e-08	3907.09	3.07371e-08	3.07371e-08	5153.65	4317.53	3.07371e-08	2087.58	3.07371e-08	2448.65	2730.73	3.07371e-08	4317.53	3.07371e-08	5153.65	3907.09	3.07371e-08	2064.52	6.71671e+10	35.967	0.00952829	1.24429	up	--
pos_10637	Abscisic aldehyde	3.07371e-08	3.07371e-08	71.7365	3.07371e-08	3.07371e-08	79.0908	3.07371e-08	3.07371e-08	3.07371e-08	3.07371e-08	3.07371e-08	3.07371e-08	79.0908	3.07371e-08	3.07371e-08	3.07371e-08	71.7365	3.07371e-08	3.07371e-08	3.07371e-08	1801.88	2329.68	3.07371e-08	1475.9	3.07371e-08	2492.94	22.8983	161.712	2852.05	3244.02	161.712	1475.9	3.07371e-08	1801.88	2329.68	3.07371e-08	3244.02	22.8983	2852.05	2492.94	15.0827	1438.11	95.348	6.57513	0.00696402	1.311	up	--
pos_10639	Styrene-cis-2,3-dihydrodiol	3.07371e-08	3.07371e-08	3.07371e-08	3.07371e-08	3.07371e-08	3.07371e-08	3.07371e-08	3.07371e-08	3.07371e-08	3.07371e-08	3.07371e-08	3.07371e-08	3.07371e-08	3.07371e-08	3.07371e-08	3.07371e-08	3.07371e-08	3.07371e-08	3.07371e-08	3.07371e-08	6585	6645.08	3.07371e-08	5938.32	3.07371e-08	9008.94	3.07371e-08	3.07371e-08	10188.9	9133.52	3.07371e-08	5938.32	3.07371e-08	6585	6645.08	3.07371e-08	9133.52	3.07371e-08	10188.9	9008.94	3.07371e-08	4749.98	1.54536e+11	37.1691	0.00670039	1.3275	up	--
pos_1064	Val-Cit	293.425	132.015	453.227	203.148	117.654	314.053	102.493	87.6046	150.047	227.16	87.6046	150.047	314.053	227.16	293.425	132.015	453.227	203.148	102.493	117.654	806.921	718.421	50.9396	1013.82	218.196	1234.74	493.441	607.981	1210.07	1530.48	607.981	1013.82	218.196	806.921	718.421	50.9396	1530.48	493.441	1210.07	1234.74	208.083	788.5	3.78936	1.92195	0.00339118	1.39096	up	--
pos_10652	LysoPE(0:0/22:0)	460.366	821.299	4071.95	442.556	239.553	3962.53	221.756	320.877	374.533	1136.03	320.877	374.533	3962.53	1136.03	460.366	821.299	4071.95	442.556	221.756	239.553	4136.63	3745	199.586	5208.83	342.569	4450.58	3249.32	3791.4	3930.35	4517.84	3791.4	5208.83	342.569	4136.63	3745	199.586	4517.84	3249.32	3930.35	4450.58	1205.14	3357.21	2.78573	1.47806	0.00804823	1.29643	up	--
pos_1066	Melleolide H	17293.6	5097.45	297.73	12426	6379.97	154.665	7812.23	7084.42	12487.6	8394.23	7084.42	12487.6	154.665	8394.23	17293.6	5097.45	297.73	12426	7812.23	6379.97	3.07371e-08	3.07371e-08	6104.75	3.07371e-08	10670	3.07371e-08	443.49	327.205	3.07371e-08	3.07371e-08	327.205	3.07371e-08	10670	3.07371e-08	3.07371e-08	6104.75	3.07371e-08	443.49	3.07371e-08	3.07371e-08	7742.8	1754.54	0.226603	-2.14176	0.0101085	1.25742	down	--
pos_10689	PA(a-13:0/i-14:0)	736.73	1892.51	2506.24	539.212	430.351	2579.56	412.798	518.558	585.937	2284.4	518.558	585.937	2579.56	2284.4	736.73	1892.51	2506.24	539.212	412.798	430.351	4378.16	4691.25	406.104	6147.33	619.311	4808.38	2065.87	2078.65	4032.08	4249.42	2078.65	6147.33	619.311	4378.16	4691.25	406.104	4249.42	2065.87	4032.08	4808.38	1248.63	3347.65	2.68106	1.42281	0.00851073	1.32268	up	--
pos_10698	Galabiosylceramide (d18:1/26:0)	4244.48	13142.6	47191.5	3416.04	2627.3	43691.5	2358.7	3168.8	3079.71	17536.2	3168.8	3079.71	43691.5	17536.2	4244.48	13142.6	47191.5	3416.04	2358.7	2627.3	42409.6	41448.1	2475.44	53863.5	4147.36	49635.9	40459	45380.7	46957.9	49661.5	45380.7	53863.5	4147.36	42409.6	41448.1	2475.44	49661.5	40459	46957.9	49635.9	14045.7	37643.9	2.6801	1.42229	0.00882697	1.26826	up	--
pos_10710	11-Oxahexadecanolide	592.357	1382.43	4910.1	535.628	432.515	4818.23	316.369	459.072	582.992	1791.73	459.072	582.992	4818.23	1791.73	592.357	1382.43	4910.1	535.628	316.369	432.515	5809.49	5352.12	316.813	7511.09	514.655	6564.53	4134.62	4610.59	5617.42	6390.45	4610.59	7511.09	514.655	5809.49	5352.12	316.813	6390.45	4134.62	5617.42	6564.53	1582.14	4682.18	2.95939	1.5653	0.0050237	1.35906	up	--
pos_1072	1-Stearoylglycerophosphoserine	57217.7	18129.8	2780.46	39345.8	20318.3	2422.35	28145.7	24179.3	40860.3	27933.2	24179.3	40860.3	2422.35	27933.2	57217.7	18129.8	2780.46	39345.8	28145.7	20318.3	93.94	388.894	22070.3	169.776	34751.5	256.314	2837.3	2786.5	444.271	626.364	2786.5	169.776	34751.5	93.94	388.894	22070.3	626.364	2837.3	444.271	256.314	26133.3	6442.52	0.246525	-2.02019	0.00833062	1.27578	down	--
pos_10750	Sphingosine 1-phosphate (d16:1-P)	0.533317	12.5982	63.7488	1.01657	1.83931	73.4596	3.07371e-08	3.07371e-08	3.07371e-08	13.3557	3.07371e-08	3.07371e-08	73.4596	13.3557	0.533317	12.5982	63.7488	1.01657	3.07371e-08	1.83931	101.005	101.097	3.07371e-08	122.352	3.07371e-08	124.283	78.6752	89.5377	103.767	119.796	89.5377	122.352	3.07371e-08	101.005	101.097	3.07371e-08	119.796	78.6752	103.767	124.283	16.6551	84.0512	5.04656	2.3353	0.00139503	1.50372	up	--
pos_10756	xi-Tetrahydro-3-nonyl-2H-pyran-2-one	797.892	1644.44	3539.18	561.907	436.044	3499.16	402.068	475.936	629.414	2201.74	475.936	629.414	3499.16	2201.74	797.892	1644.44	3539.18	561.907	402.068	436.044	5623.02	5196.84	383.438	7459.96	603.066	6580.64	3025.48	3233.58	5403.09	5936.91	3233.58	7459.96	603.066	5623.02	5196.84	383.438	5936.91	3025.48	5403.09	6580.64	1418.78	4344.6	3.06221	1.61457	0.00473519	1.38922	up	--
pos_10757	3beta-Hydroxy-4beta,14alpha-dimethyl-9beta,19-cyclo-5alpha-ergost-24(24(1))-en-4alpha-carboxylate	921.073	1091.33	1724.32	915.396	488.501	1688.67	728.279	576.245	1001.62	1701.52	576.245	1001.62	1688.67	1701.52	921.073	1091.33	1724.32	915.396	728.279	488.501	2481.2	2308.99	642.196	3400.43	722.858	2862.81	1557.35	1575.95	2350.88	2608.92	1575.95	3400.43	722.858	2481.2	2308.99	642.196	2608.92	1557.35	2350.88	2862.81	1083.7	2051.16	1.89274	0.920478	0.0097383	1.28561	up	Steroid biosynthesis(ko00100)
pos_10762	SM(d17:1/18:3(10,12,15)-OH(9))	128008	53645.9	1104.59	81687.1	58370.3	1337.54	72730.3	75298.1	101692	62406.9	75298.1	101692	1337.54	62406.9	128008	53645.9	1104.59	81687.1	72730.3	58370.3	3350	3462.11	76572.8	4176.01	89114.3	4697	1804.99	1341.02	3393.75	3700.56	1341.02	4176.01	89114.3	3350	3462.11	76572.8	3700.56	1804.99	3393.75	4697	63628.1	19161.3	0.301145	-1.73147	0.014651	1.17918	down	--
pos_10765	PS(24:0/24:1(15Z))	8720.45	21363.2	61564.3	6578.06	4872.88	57344.3	4355.26	5511.05	6217.87	30198.9	5511.05	6217.87	57344.3	30198.9	8720.45	21363.2	61564.3	6578.06	4355.26	4872.88	60717.2	58585.3	4322.1	78495.6	7724.13	71419.9	52901.5	58687.8	66171.9	69112.3	58687.8	78495.6	7724.13	60717.2	58585.3	4322.1	69112.3	52901.5	66171.9	71419.9	20672.6	52813.8	2.55477	1.35319	0.00792128	1.28314	up	--
pos_10769	5-Acetamidopentanoate	2.11223	5.14039	25.9434	3.07371e-08	3.07371e-08	14.4455	3.07371e-08	3.07371e-08	3.07371e-08	6.19057	3.07371e-08	3.07371e-08	14.4455	6.19057	2.11223	5.14039	25.9434	3.07371e-08	3.07371e-08	3.07371e-08	23.7993	15.8194	3.07371e-08	30.5082	3.07371e-08	14.58	22.9587	21.9152	28.7078	23.4167	21.9152	30.5082	3.07371e-08	23.7993	15.8194	3.07371e-08	23.4167	22.9587	28.7078	14.58	5.38321	18.1705	3.37541	1.75506	0.00903193	1.26213	up	Lysine degradation(ko00310)
pos_10778	(13Z,16Z)-Docosadienoic acid	1965.42	1023.31	40.6702	3954.22	1300.97	17.004	4505.28	1480.5	3655.84	2872.97	1480.5	3655.84	17.004	2872.97	1965.42	1023.31	40.6702	3954.22	4505.28	1300.97	1016.07	832.456	2079.2	662.348	1236.14	755.689	88.3757	36.0328	950.153	823.758	36.0328	662.348	1236.14	1016.07	832.456	2079.2	823.758	88.3757	950.153	755.689	2081.62	848.022	0.407386	-1.29553	0.0418223	1.12836	down	Biosynthesis of unsaturated fatty acids(ko01040)
pos_10789	(22R,23R)-22,23-dihydroxycampesterol	1362.38	1504.54	2156.75	1309.49	571.093	2111.49	1249.86	761.484	1595.61	2467.85	761.484	1595.61	2111.49	2467.85	1362.38	1504.54	2156.75	1309.49	1249.86	571.093	3627.68	3339.74	1044.76	4753.2	922.08	4093.88	1984	2032.4	3423.07	3689.76	2032.4	4753.2	922.08	3627.68	3339.74	1044.76	3689.76	1984	3423.07	4093.88	1509.05	2891.06	1.91581	0.937952	0.00988857	1.28756	up	--
pos_10799	Tyramine	61.0768	164.603	656.15	48.0512	48.4694	646.319	28.7129	37.3512	65.4802	280.456	37.3512	65.4802	646.319	280.456	61.0768	164.603	656.15	48.0512	28.7129	48.4694	813.335	736.144	27.6681	1007.48	56.3718	1043.04	662.373	729.362	858.55	1036.17	729.362	1007.48	56.3718	813.335	736.144	27.6681	1036.17	662.373	858.55	1043.04	203.667	697.049	3.42249	1.77505	0.00302108	1.4058	up	Tyrosine metabolism(ko00350);;Neuroactive ligand-receptor interaction(ko04080);;Protein digestion and absorption(ko04974)
pos_10800	Ethyl acetate	2241.69	1739.66	5757.06	1641.63	1046.63	5458.96	1057.03	1230.64	1560.58	2925.25	1230.64	1560.58	5458.96	2925.25	2241.69	1739.66	5757.06	1641.63	1057.03	1046.63	5471.27	4826.25	1284	6502.9	1448.69	6878.12	5857.67	6901.2	5965.98	7124.06	6901.2	6502.9	1448.69	5471.27	4826.25	1284	7124.06	5857.67	5965.98	6878.12	2465.91	5226.01	2.1193	1.08359	0.00582296	1.32175	up	--
pos_10802	cis-6-Nitro-p-mentha-1(7),2-diene	258.219	547.009	2305.14	207.416	141.339	2256.47	94.8683	134.04	179.836	894.517	134.04	179.836	2256.47	894.517	258.219	547.009	2305.14	207.416	94.8683	141.339	2757.71	2390.17	99.1294	3444.49	198.372	3397.91	2210.2	2563.95	2841.35	3495.35	2563.95	3444.49	198.372	2757.71	2390.17	99.1294	3495.35	2210.2	2841.35	3397.91	701.885	2339.86	3.33369	1.73712	0.00341586	1.38941	up	--
pos_10808	2,15-dihydroxy-pentadecylic acid	3.07371e-08	8.66659	168.138	3.07371e-08	3.07371e-08	168.948	3.07371e-08	3.07371e-08	3.07371e-08	16.7454	3.07371e-08	3.07371e-08	168.948	16.7454	3.07371e-08	8.66659	168.138	3.07371e-08	3.07371e-08	3.07371e-08	189.182	156.721	3.07371e-08	231.682	3.07371e-08	222.097	192.312	231.099	191.862	238.006	231.099	231.682	3.07371e-08	189.182	156.721	3.07371e-08	238.006	192.312	191.862	222.097	36.2498	165.296	4.55992	2.18901	0.00240578	1.42777	up	--
pos_10811	Pregnanolone	57.1427	36.6053	3.07371e-08	186.8	44.1543	3.07371e-08	246.359	28.6185	181.803	159.715	28.6185	181.803	3.07371e-08	159.715	57.1427	36.6053	3.07371e-08	186.8	246.359	44.1543	8.18513	2.25069	68.7746	0.980219	49.5828	3.24309	2.29011	3.07371e-08	4.60079	5.65574	3.07371e-08	0.980219	49.5828	8.18513	2.25069	68.7746	5.65574	2.29011	4.60079	3.24309	94.1198	14.5563	0.154657	-2.69285	0.0218106	1.29165	down	Steroid hormone biosynthesis(ko00140)
pos_10815	Phytantriol	37395.4	12705.1	1464.16	22029.2	21658.7	1347.52	31174.7	34123	20325.9	16670.8	34123	20325.9	1347.52	16670.8	37395.4	12705.1	1464.16	22029.2	31174.7	21658.7	1689.46	1421.45	32255.3	3415.27	22683.6	2811.76	1558.76	1442.55	1632.04	1632.46	1442.55	3415.27	22683.6	1689.46	1421.45	32255.3	1632.46	1558.76	1632.04	2811.76	19889.4	7054.26	0.354674	-1.49544	0.0251896	1.0199	down	--
pos_10818	(9Z,12Z,15Z)-17-Hydroxyoctadeca-9,12,15-trienoylcarnitine	38531.2	56610.4	110839	25256	19264.3	104421	20362.2	23475.3	27617	87932.2	23475.3	27617	104421	87932.2	38531.2	56610.4	110839	25256	20362.2	19264.3	132325	124740	21588.1	175298	28697.1	155389	97259.7	106424	134063	142615	106424	175298	28697.1	132325	124740	21588.1	142615	97259.7	134063	155389	51430.8	111840	2.17457	1.12073	0.00740498	1.30821	up	--
pos_10820	Ethambutol	680.957	1063.95	1266.78	456.63	307.195	1248.05	316.144	370.921	510.414	1676.9	370.921	510.414	1248.05	1676.9	680.957	1063.95	1266.78	456.63	316.144	307.195	2926.78	2782.82	362.327	4208.63	437.446	3462.84	1065.3	1106.76	2565.01	2953.53	1106.76	4208.63	437.446	2926.78	2782.82	362.327	2953.53	1065.3	2565.01	3462.84	789.795	2187.14	2.76926	1.4695	0.00979023	1.32274	up	--
pos_10835	N-Eicosapentaenoyl Leucine	84351.6	102160	243684	55109.9	40421.2	230227	42813.7	47519.3	59772.5	166955	47519.3	59772.5	230227	166955	84351.6	102160	243684	55109.9	42813.7	40421.2	245112	226174	46889.9	324968	57636.2	295230	214517	239305	254986	277724	239305	324968	57636.2	245112	226174	46889.9	277724	214517	254986	295230	107301	218254	2.03403	1.02434	0.0102007	1.26373	up	--
pos_10846	4-Amino-5-hydroxymethyl-2-methylpyrimidine	268.766	396.893	680.194	176.927	131.456	722.342	110.554	133.224	195.734	732.038	133.224	195.734	722.342	732.038	268.766	396.893	680.194	176.927	110.554	131.456	1291.93	1296.24	136.601	1764.04	185.916	1716	651.703	719.379	1242.22	1648.54	719.379	1764.04	185.916	1291.93	1296.24	136.601	1648.54	651.703	1242.22	1716	354.813	1065.26	3.0023	1.58607	0.00512809	1.38244	up	ABC transporters(ko02010);;Thiamine metabolism(ko00730)
pos_10851	Androstenediol	40.5447	69.6531	73.3338	21.8592	21.5119	67.0292	14.4066	28.2569	38.7002	104.875	28.2569	38.7002	67.0292	104.875	40.5447	69.6531	73.3338	21.8592	14.4066	21.5119	180.895	172.954	28.0243	266.736	39.6832	211.358	63.5787	69.5594	162.859	177.485	69.5594	266.736	39.6832	180.895	172.954	28.0243	177.485	63.5787	162.859	211.358	48.0171	137.313	2.85968	1.51585	0.00714375	1.35953	up	Ovarian steroidogenesis(ko04913);;Steroid hormone biosynthesis(ko00140)
pos_10852	undecylprodigiosin	163332	162449	313402	105237	76182	296376	83214.9	91897.9	121449	266788	91897.9	121449	296376	266788	163332	162449	313402	105237	83214.9	76182	352043	323830	97123	471736	104648	423328	274882	304999	359663	387776	304999	471736	104648	352043	323830	97123	387776	274882	359663	423328	168033	310003	1.84489	0.883538	0.00981375	1.28187	up	--
pos_10861	PE-NMe2(22:5(7Z,10Z,13Z,16Z,19Z)/22:1(13Z))	2357.58	1218.79	3.07371e-08	1692.59	1697.47	3.07371e-08	1875.93	1863.84	2184.94	974.014	1863.84	2184.94	3.07371e-08	974.014	2357.58	1218.79	3.07371e-08	1692.59	1875.93	1697.47	325.139	258.696	1561.78	443.858	1969.84	259.229	3.07371e-08	8.9914	266.689	357.691	8.9914	443.858	1969.84	325.139	258.696	1561.78	357.691	3.07371e-08	266.689	259.229	1386.52	545.191	0.393209	-1.34663	0.0232665	1.11028	down	--
pos_10873	DG(17:0/PGF1alpha/0:0)	117676	39904.6	1590.07	95918.3	52323.4	1358.31	70814.9	75774.5	95064.4	58280.9	75774.5	95064.4	1358.31	58280.9	117676	39904.6	1590.07	95918.3	70814.9	52323.4	16970.6	21935.4	80300.2	16167.7	76991	23466.1	2950.66	6453.43	20425.4	19927.5	6453.43	16167.7	76991	16970.6	21935.4	80300.2	19927.5	2950.66	20425.4	23466.1	60870.6	28558.8	0.469173	-1.09181	0.0463752	1.00519	down	--
pos_10874	SM(d18:1/18:1(12Z)-O(9S,10R))	386469	270042	414712	245229	157724	395709	189260	197122	261986	460059	197122	261986	395709	460059	386469	270042	414712	245229	189260	157724	491266	460320	234479	660117	220435	591793	367663	407926	501615	539946	407926	660117	220435	491266	460320	234479	539946	367663	501615	591793	297831	447556	1.50272	0.587573	0.0171802	1.2172	up	--
pos_10884	15-Dihydroxyeicosatrienoic acid	3.07371e-08	3.05398	20.2703	3.07371e-08	3.07371e-08	10.4026	3.07371e-08	3.07371e-08	3.07371e-08	30.6686	3.07371e-08	3.07371e-08	10.4026	30.6686	3.07371e-08	3.05398	20.2703	3.07371e-08	3.07371e-08	3.07371e-08	306.065	331.752	3.07371e-08	383.178	3.07371e-08	346.26	3.07371e-08	3.07371e-08	286.849	288.011	3.07371e-08	383.178	3.07371e-08	306.065	331.752	3.07371e-08	288.011	3.07371e-08	286.849	346.26	6.43955	194.211	30.1592	4.91452	0.00667698	1.39748	up	--
pos_10889	9,10,13-TriHOME	298.752	285.78	844.122	237.368	140.432	750.175	123.66	179.6	240.514	503.245	179.6	240.514	750.175	503.245	298.752	285.78	844.122	237.368	123.66	140.432	873.498	789.216	169.293	1089.24	219.025	1118.68	837.087	955.787	949.561	1093.75	955.787	1089.24	219.025	873.498	789.216	169.293	1093.75	837.087	949.561	1118.68	360.365	809.515	2.24637	1.1676	0.00411066	1.36358	up	Linoleic acid metabolism(ko00591)
pos_1089	Dixyrazine	34978.5	9756.52	1477.55	24931.1	11752.2	1312.02	15581.1	13437.5	23410.6	15932.7	13437.5	23410.6	1312.02	15932.7	34978.5	9756.52	1477.55	24931.1	15581.1	11752.2	1389.02	786.687	11908.2	1773.74	20705.6	1511.72	1841.12	1733.97	831.727	1084.31	1733.97	1773.74	20705.6	1389.02	786.687	11908.2	1084.31	1841.12	831.727	1511.72	15257	4356.6	0.285548	-1.80819	0.0136417	1.21582	down	--
pos_10892	Pumiliotoxin A	0.00229552	0.170318	126.609	0.402271	0.0918668	103.669	3.07371e-08	0.566014	4.8554	26.6148	0.566014	4.8554	103.669	26.6148	0.00229552	0.170318	126.609	0.402271	3.07371e-08	0.0918668	74.2337	65.3178	9.14945	91.4313	0.148528	87.9978	147.936	196.45	88.9456	107.58	196.45	91.4313	0.148528	74.2337	65.3178	9.14945	107.58	147.936	88.9456	87.9978	26.2981	86.9191	3.30515	1.72472	0.0205953	1.14317	up	--
pos_10897	Tetraglyme	23.2085	18.5059	36.1683	16.5807	8.32722	30.4415	8.93698	15.1339	24.7104	16.8905	15.1339	24.7104	30.4415	16.8905	23.2085	18.5059	36.1683	16.5807	8.93698	8.32722	22.7798	41.8291	14.3985	20.4668	11.5673	36.3953	48.6666	53.9774	29.5861	67.0331	53.9774	20.4668	11.5673	22.7798	41.8291	14.3985	67.0331	48.6666	29.5861	36.3953	19.8904	34.67	1.74305	0.801617	0.0380676	1.04026	up	--
pos_10901	Tamoxifen	2063.81	1336.99	2651.15	1502.49	918.145	2420.39	1064.53	1167.32	1648.54	2322.83	1167.32	1648.54	2420.39	2322.83	2063.81	1336.99	2651.15	1502.49	1064.53	918.145	2103.67	1922.96	1256.92	2716.95	1425.8	2937.59	2467.6	2775.9	2501.23	2768.22	2775.9	2716.95	1425.8	2103.67	1922.96	1256.92	2768.22	2467.6	2501.23	2937.59	1709.62	2287.68	1.33812	0.420212	0.0459495	1.00822	up	Drug metabolism - cytochrome P450(ko00982)
pos_10926	Dihomomethionine	35117.6	13420.3	3545.7	21092.9	12897.3	2775.79	19676.8	16548.9	22398.7	20621.4	16548.9	22398.7	2775.79	20621.4	35117.6	13420.3	3545.7	21092.9	19676.8	12897.3	6362.33	6329.47	19593.4	6834.98	19186.1	7980.77	4089.25	4252.9	7916.48	8406.75	4252.9	6834.98	19186.1	6362.33	6329.47	19593.4	8406.75	4089.25	7916.48	7980.77	16809.5	9095.24	0.541076	-0.886096	0.0430299	1.00213	down	--
pos_10932	3-Dodecyloxypropane-1,2-diol	2538.48	617.286	3.07371e-08	1457.97	713.904	3.07371e-08	1116.12	960.549	1534.55	781.945	960.549	1534.55	3.07371e-08	781.945	2538.48	617.286	3.07371e-08	1457.97	1116.12	713.904	3.07371e-08	3.07371e-08	945.927	3.07371e-08	948.465	3.07371e-08	3.07371e-08	3.07371e-08	3.07371e-08	3.07371e-08	3.07371e-08	3.07371e-08	948.465	3.07371e-08	3.07371e-08	945.927	3.07371e-08	3.07371e-08	3.07371e-08	3.07371e-08	972.08	189.439	0.19488	-2.35934	0.0120226	1.16737	down	--
pos_10935	DG(18:3(6Z,9Z,12Z)/20:4(8Z,11Z,14Z,17Z)/0:0)	56342.2	20879.9	1021.25	35687.5	21129.8	725.155	32433.3	30306.2	40558	23696.7	30306.2	40558	725.155	23696.7	56342.2	20879.9	1021.25	35687.5	32433.3	21129.8	2781.99	2079.08	29568.4	2591.6	34322.3	2547.2	256.058	520.475	1837.45	1953.17	520.475	2591.6	34322.3	2781.99	2079.08	29568.4	1953.17	256.058	1837.45	2547.2	26278	7845.78	0.298568	-1.74387	0.014121	1.17764	down	--
pos_10945	Permetin A	75.3685	182.85	810.485	104.344	648.769	734.283	588.99	660.943	1125.27	146.82	660.943	1125.27	734.283	146.82	75.3685	182.85	810.485	104.344	588.99	648.769	1958.16	1846.76	601.127	3220.04	148.152	2337.34	616.678	719.58	2160.72	1660.17	719.58	3220.04	148.152	1958.16	1846.76	601.127	1660.17	616.678	2160.72	2337.34	507.813	1526.87	3.00676	1.58821	0.00942803	1.37854	up	--
pos_10958	1,2-Bis(4-hydroxyphenyl)-2-propanol	1173.73	192.096	3.07371e-08	811.852	219.593	3.07371e-08	340.363	287.182	421.077	233.135	287.182	421.077	3.07371e-08	233.135	1173.73	192.096	3.07371e-08	811.852	340.363	219.593	3.07371e-08	3.07371e-08	296.486	3.07371e-08	409.471	3.07371e-08	3.07371e-08	3.07371e-08	3.07371e-08	3.07371e-08	3.07371e-08	3.07371e-08	409.471	3.07371e-08	3.07371e-08	296.486	3.07371e-08	3.07371e-08	3.07371e-08	3.07371e-08	367.903	70.5957	0.191887	-2.38167	0.03474	1.04656	down	--
pos_10959	N-(L-Arginino)succinate	2205.34	693.065	3.07371e-08	1635.46	867.563	3.07371e-08	1154.88	970.326	1643.03	674.483	970.326	1643.03	3.07371e-08	674.483	2205.34	693.065	3.07371e-08	1635.46	1154.88	867.563	3.07371e-08	3.07371e-08	904.507	3.07371e-08	1324.47	3.07371e-08	3.07371e-08	3.07371e-08	3.07371e-08	3.07371e-08	3.07371e-08	3.07371e-08	1324.47	3.07371e-08	3.07371e-08	904.507	3.07371e-08	3.07371e-08	3.07371e-08	3.07371e-08	984.414	222.898	0.226427	-2.14288	0.0125409	1.22061	down	Alanine, aspartate and glutamate metabolism(ko00250);;Arginine biosynthesis(ko00220)
pos_10961	Gibberellin A123	3498.77	1360.31	14.1265	2547.95	1414.37	3.07371e-08	2267.11	1810.08	2910.03	1388.7	1810.08	2910.03	3.07371e-08	1388.7	3498.77	1360.31	14.1265	2547.95	2267.11	1414.37	3.07371e-08	3.07371e-08	1914.44	3.07371e-08	2350.94	3.07371e-08	3.07371e-08	3.07371e-08	3.07371e-08	3.07371e-08	3.07371e-08	3.07371e-08	2350.94	3.07371e-08	3.07371e-08	1914.44	3.07371e-08	3.07371e-08	3.07371e-08	3.07371e-08	1721.14	426.538	0.247823	-2.01262	0.0120829	1.22909	down	--
pos_10964	5-Oxoavermectin ''1a'' aglycone	866.624	582.059	96.9896	775.558	592.354	97.3576	693.354	622.127	808.857	230.836	622.127	808.857	97.3576	230.836	866.624	582.059	96.9896	775.558	693.354	592.354	2571.82	2454.06	799.758	3652.91	691.361	2853.97	78.4011	55.0543	2413.68	2603.98	55.0543	3652.91	691.361	2571.82	2454.06	799.758	2603.98	78.4011	2413.68	2853.97	536.612	1817.5	3.38699	1.76	0.0117856	1.28413	up	--
pos_10967	Metandienone	754.28	421.897	14.1184	706.182	359.199	7.78211	413.243	317.994	497.609	571.923	317.994	497.609	7.78211	571.923	754.28	421.897	14.1184	706.182	413.243	359.199	4665.8	4190.67	540.423	7014.7	464.305	4733.6	7.59867e-05	3.07371e-08	3849.2	3922.02	3.07371e-08	7014.7	464.305	4665.8	4190.67	540.423	3922.02	7.59867e-05	3849.2	4733.6	406.423	2938.07	7.2291	2.85382	0.0103448	1.33968	up	--
pos_10968	PC(22:6(5Z,7Z,10Z,13Z,16Z,19Z)-OH(4)/24:0)	426.295	357.199	695.741	353.723	385.496	573.184	403.504	414.137	411.11	271.618	414.137	411.11	573.184	271.618	426.295	357.199	695.741	353.723	403.504	385.496	630.208	535.317	328.332	810.643	357.447	655.115	540.48	677.03	552.057	551.903	677.03	810.643	357.447	630.208	535.317	328.332	551.903	540.48	552.057	655.115	429.201	563.853	1.31373	0.393667	0.0361606	1.16449	up	--
pos_10977	PC(LTE4/22:0)	40.4783	78.3502	17.5486	92.3038	104.39	14.2072	116.564	119.024	114.763	9.31094	119.024	114.763	14.2072	9.31094	40.4783	78.3502	17.5486	92.3038	116.564	104.39	217.253	190.924	119.152	297.286	125.335	220.345	12.2175	12.4093	178.041	185.104	12.4093	297.286	125.335	217.253	190.924	119.152	185.104	12.2175	178.041	220.345	70.694	155.807	2.20396	1.1401	0.0196591	1.11972	up	--
pos_10979	Trihexosylceramide (d18:1/24:0)	57.4614	835.13	805.483	111.395	221.384	684.998	3579.21	6524.83	1755.82	34.5178	6524.83	1755.82	684.998	34.5178	57.4614	835.13	805.483	111.395	3579.21	221.384	5249.71	5151.8	5458.67	7439.06	2393.75	6723.94	408.831	441.943	6344.98	2758.79	441.943	7439.06	2393.75	5249.71	5151.8	5458.67	2758.79	408.831	6344.98	6723.94	1461.02	4237.15	2.90012	1.53611	0.0162605	1.204	up	--
pos_1099	SM(d18:1/18:1(12Z)-2OH(9,10))	620.525	294.678	580.6	485.619	263.995	447.101	280.168	266.648	493.878	448.537	266.648	493.878	447.101	448.537	620.525	294.678	580.6	485.619	280.168	263.995	1067.85	868.094	305.891	1472.13	316.15	1341.06	526.162	657.713	994.792	968.52	657.713	1472.13	316.15	1067.85	868.094	305.891	968.52	526.162	994.792	1341.06	418.175	851.836	2.03703	1.02647	0.00763137	1.38332	up	--
pos_10993	22-oxo-docosanoate	488.607	290.725	3.07371e-08	539.388	192.121	3.07371e-08	368.227	330.389	412.727	387.297	330.389	412.727	3.07371e-08	387.297	488.607	290.725	3.07371e-08	539.388	368.227	192.121	16.526	3.07371e-08	378.81	14.7471	240.609	3.07371e-08	3.07371e-08	3.07371e-08	3.07371e-08	3.07371e-08	3.07371e-08	14.7471	240.609	16.526	3.07371e-08	378.81	3.07371e-08	3.07371e-08	3.07371e-08	3.07371e-08	300.948	65.0692	0.216214	-2.20947	0.00477449	1.34357	down	--
pos_1100	DG(17:0/PGE1/0:0)	555.635	562.969	391.411	520.178	706.823	260.975	499.767	563.285	541.328	501.626	563.285	541.328	260.975	501.626	555.635	562.969	391.411	520.178	499.767	706.823	326.349	193.239	399.256	293.287	663.468	404.839	309.824	376.371	301.545	338.259	376.371	293.287	663.468	326.349	193.239	399.256	338.259	309.824	301.545	404.839	510.4	360.644	0.706591	-0.501053	0.0121391	1.26013	down	--
pos_11004	Zeranol	3.07371e-08	3.07371e-08	144.459	3.07371e-08	3.07371e-08	147.366	3.07371e-08	3.07371e-08	3.07371e-08	3.07371e-08	3.07371e-08	3.07371e-08	147.366	3.07371e-08	3.07371e-08	3.07371e-08	144.459	3.07371e-08	3.07371e-08	3.07371e-08	100.801	77.9198	3.07371e-08	102.031	3.07371e-08	135.062	121.783	146.663	127.922	194.288	146.663	102.031	3.07371e-08	100.801	77.9198	3.07371e-08	194.288	121.783	127.922	135.062	29.1825	100.647	3.44888	1.78613	0.0181819	1.13635	up	--
pos_11005	14-Demethyllanosterol	3.07371e-08	3.07371e-08	3.07371e-08	3.07371e-08	3.07371e-08	3.07371e-08	3.07371e-08	3.07371e-08	3.07371e-08	3.07371e-08	3.07371e-08	3.07371e-08	3.07371e-08	3.07371e-08	3.07371e-08	3.07371e-08	3.07371e-08	3.07371e-08	3.07371e-08	3.07371e-08	1293.52	1265.41	3.07371e-08	1569.12	3.07371e-08	4071.86	3.07371e-08	3.07371e-08	3287.62	2716.63	3.07371e-08	1569.12	3.07371e-08	1293.52	1265.41	3.07371e-08	2716.63	3.07371e-08	3287.62	4071.86	3.07371e-08	1420.42	4.62117e+10	35.4275	0.0152342	1.18689	up	Steroid biosynthesis(ko00100)
pos_11011	SM(d18:2(4E,14Z)/PGE1)	940.867	515.037	209.746	676.316	475.481	203.004	666.234	623.176	788.421	553.784	623.176	788.421	203.004	553.784	940.867	515.037	209.746	676.316	666.234	475.481	267.397	225.548	657.996	355.893	656.871	297.879	162.62	173.084	211.471	242.511	173.084	355.893	656.871	267.397	225.548	657.996	242.511	162.62	211.471	297.879	565.207	325.127	0.575236	-0.797775	0.0201236	1.10987	down	--
pos_11021	PG(i-20:0/20:4(6E,8Z,11Z,14Z)-OH(5S))	35732.1	27198.4	8073.4	33678.4	32965.9	7564.49	29612.4	27974.8	34249.5	24267.4	27974.8	34249.5	7564.49	24267.4	35732.1	27198.4	8073.4	33678.4	29612.4	32965.9	8942.18	6842.62	26933.3	11452	34480.5	9055.61	6696.48	8415.65	7351.59	7148.52	8415.65	11452	34480.5	8942.18	6842.62	26933.3	7148.52	6696.48	7351.59	9055.61	26131.7	12731.8	0.487218	-1.03736	0.00786121	1.3002	down	--
pos_11038	DG(15:0/18:1(12Z)-2OH(9,10)/0:0)	35626.2	14975.1	1640.41	22298	12647.5	1587.45	20000.2	18136.3	24371.8	17270.4	18136.3	24371.8	1587.45	17270.4	35626.2	14975.1	1640.41	22298	20000.2	12647.5	1176.7	994.181	17819.7	1198.28	21183.8	1194.45	1188.09	1352.38	969.115	964.343	1352.38	1198.28	21183.8	1176.7	994.181	17819.7	964.343	1188.09	969.115	1194.45	16855.3	4804.1	0.285019	-1.81087	0.00865629	1.24791	down	--
pos_11068	DG(22:6(4Z,7Z,11E,13Z,15E,19Z)-2OH(10S,17)/14:0/0:0)	300.154	443.576	649.808	519.726	345.73	605.884	477.228	364.487	500.48	405.196	364.487	500.48	605.884	405.196	300.154	443.576	649.808	519.726	477.228	345.73	859.087	918.608	362.349	1157.48	253.997	1234.77	365.433	465.415	1026.95	957.579	465.415	1157.48	253.997	859.087	918.608	362.349	957.579	365.433	1026.95	1234.77	461.227	760.166	1.64814	0.720839	0.0306543	1.11109	up	--
pos_11077	PE(18:0/PGD1)	7626.72	4750.18	10030.8	4984.48	6244.94	9526.12	4704.54	5636.2	7948.8	5078.83	5636.2	7948.8	9526.12	5078.83	7626.72	4750.18	10030.8	4984.48	4704.54	6244.94	21378.8	20753.3	6999.29	29526	3895.64	26303.4	8670.93	10252.9	23405.9	22352.7	10252.9	29526	3895.64	21378.8	20753.3	6999.29	22352.7	8670.93	23405.9	26303.4	6653.16	17353.9	2.60836	1.38314	0.00444839	1.48086	up	--
pos_11081	1-heptadecanoyl-glycero-3-phosphate	347.566	173.451	58.2616	169.277	150.512	64.093	216.07	292.109	164.507	320.976	292.109	164.507	64.093	320.976	347.566	173.451	58.2616	169.277	216.07	150.512	4374.03	7352.41	396.165	3707.89	85.9158	6182.38	4.44237	15.0826	7045.65	6792.92	15.0826	3707.89	85.9158	4374.03	7352.41	396.165	6792.92	4.44237	7045.65	6182.38	195.682	3595.69	18.3751	4.19968	0.00830645	1.30562	up	--
pos_11083	PE(15:0/18:0)	49494.9	52495.9	149562	32625.4	21318.9	141422	22949.9	25803.9	34335.3	92700.5	25803.9	34335.3	141422	92700.5	49494.9	52495.9	149562	32625.4	22949.9	21318.9	120576	108027	27393.1	154683	31152.7	148176	142836	151945	126859	137018	151945	154683	31152.7	120576	108027	27393.1	137018	142836	126859	148176	62270.8	114867	1.84463	0.88333	0.0247957	1.13973	up	--
pos_11105	L-2-Aminoadipate 6-semialdehyde	1590.2	504.068	25.831	1029.09	590.723	3.07371e-08	872.204	706.403	1141.22	544.589	706.403	1141.22	3.07371e-08	544.589	1590.2	504.068	25.831	1029.09	872.204	590.723	205.538	116.635	565.583	256.781	995.368	212.557	5.72875	7.33771	255.278	180.398	7.33771	256.781	995.368	205.538	116.635	565.583	180.398	5.72875	255.278	212.557	700.433	280.121	0.399925	-1.3222	0.0345047	1.06817	down	Lysine degradation(ko00310);;Lysine biosynthesis(ko00300)
pos_11108	Histidylthreonine	4964.63	1840.59	284.381	3250.85	1863.13	125.317	2687.16	2218.58	3866.93	2105.55	2218.58	3866.93	125.317	2105.55	4964.63	1840.59	284.381	3250.85	2687.16	1863.13	96.4575	131.216	1795.14	103.865	3343.5	164.526	238.017	223.408	159.684	169.125	223.408	103.865	3343.5	96.4575	131.216	1795.14	169.125	238.017	159.684	164.526	2320.71	642.494	0.276852	-1.85281	0.0104312	1.25522	down	--
pos_11122	Polyglycerol esters of fatty acids	15.0963	25.5452	59.7921	17.8201	3.50603	68.2491	55.3855	6.78028	24.7128	23.3267	6.78028	24.7128	68.2491	23.3267	15.0963	25.5452	59.7921	17.8201	55.3855	3.50603	212.323	189.01	5.65008	297.669	6.3227	284.416	41.0043	52.7384	211.184	250.873	52.7384	297.669	6.3227	212.323	189.01	5.65008	250.873	41.0043	211.184	284.416	30.0214	155.119	5.16695	2.36931	0.00784953	1.35433	up	--
pos_11124	Dehydrocarpaine I	186.626	242.797	469.91	161.457	144.597	456.499	353.099	181.844	222.833	346.859	181.844	222.833	456.499	346.859	186.626	242.797	469.91	161.457	353.099	144.597	835.89	862.843	99.2705	1162.45	212.41	1088.79	418.878	494.719	933.93	965.899	494.719	1162.45	212.41	835.89	862.843	99.2705	965.899	418.878	933.93	1088.79	276.652	707.508	2.55739	1.35467	0.00531854	1.38003	up	--
pos_11125	Milbemycin beta1	1062.43	180.56	3.07371e-08	1234.44	358.447	3.07371e-08	282.955	130.481	315.874	180.418	130.481	315.874	3.07371e-08	180.418	1062.43	180.56	3.07371e-08	1234.44	282.955	358.447	5530.25	6305.45	290.736	6211.23	214.372	6196.51	3.07371e-08	3.07371e-08	5864.6	4708.69	3.07371e-08	6211.23	214.372	5530.25	6305.45	290.736	4708.69	3.07371e-08	5864.6	6196.51	374.561	3532.19	9.43021	3.23729	0.00831132	1.34542	up	--
pos_11144	Esculeogenin A	7082.84	2727.9	144.215	4531.67	2188.93	102.92	3830.74	3112.67	4476.21	3369.42	3112.67	4476.21	102.92	3369.42	7082.84	2727.9	144.215	4531.67	3830.74	2188.93	1026.93	784.786	3285.47	1138.39	3618.45	908.442	153.447	168.661	761.817	821.43	168.661	1138.39	3618.45	1026.93	784.786	3285.47	821.43	153.447	761.817	908.442	3156.75	1266.78	0.401293	-1.31727	0.0257738	1.08989	down	--
pos_1115	PA(13:0/PGE2)	25606.2	20855.7	5160.27	21360.1	19099	5371.79	18995.3	15551	21483.9	18605.6	15551	21483.9	5371.79	18605.6	25606.2	20855.7	5160.27	21360.1	18995.3	19099	2173	1729.46	16664.9	3723.42	21397.5	2902.63	4980.64	4867.43	1911.1	2283.71	4867.43	3723.42	21397.5	2173	1729.46	16664.9	2283.71	4980.64	1911.1	2902.63	17208.9	6263.38	0.363962	-1.45814	0.00219645	1.44474	down	--
pos_11157	Piribedil	1351.01	515.032	3.07371e-08	943.292	534.013	3.07371e-08	795.111	616.508	1156.06	489.168	616.508	1156.06	3.07371e-08	489.168	1351.01	515.032	3.07371e-08	943.292	795.111	534.013	8143.8	8677.55	595.362	7061.59	921.874	11304.3	3.07371e-08	3.07371e-08	13713.2	9642.53	3.07371e-08	7061.59	921.874	8143.8	8677.55	595.362	9642.53	3.07371e-08	13713.2	11304.3	640.02	6006.02	9.38411	3.23022	0.00951742	1.26412	up	--
pos_11183	Fluoromethylhistidine	2946.14	1217.46	6.98639	1828.93	1247.2	3.07371e-08	2104.42	1579.57	2568.81	1037.87	1579.57	2568.81	3.07371e-08	1037.87	2946.14	1217.46	6.98639	1828.93	2104.42	1247.2	394.028	240.084	1402.81	574.564	2147.79	438.62	3.07371e-08	3.07371e-08	460.15	295.582	3.07371e-08	574.564	2147.79	394.028	240.084	1402.81	295.582	3.07371e-08	460.15	438.62	1453.74	595.362	0.409539	-1.28793	0.0356541	1.06306	down	--
pos_11187	N-Acetyl-S-methylcysteine	842.892	267.915	0.0872136	567.774	251.459	3.07371e-08	368.248	319.984	564.345	234.268	319.984	564.345	3.07371e-08	234.268	842.892	267.915	0.0872136	567.774	368.248	251.459	3.07371e-08	3.07371e-08	195.992	3.07371e-08	473.488	3.07371e-08	0.132475	3.07371e-08	3.07371e-08	3.07371e-08	3.07371e-08	3.07371e-08	473.488	3.07371e-08	3.07371e-08	195.992	3.07371e-08	0.132475	3.07371e-08	3.07371e-08	341.697	66.9613	0.195967	-2.35132	0.0120764	1.23065	down	--
pos_11189	5-METHYL-7-METHOXYISOFLAVONE	15679.5	6088.14	312.513	10388	6161.26	82.9338	8864.13	7635.81	12296.9	6618.69	7635.81	12296.9	82.9338	6618.69	15679.5	6088.14	312.513	10388	8864.13	6161.26	3.07371e-08	3.07371e-08	6829.36	3.07371e-08	10462	3.07371e-08	331.18	335.559	3.07371e-08	3.07371e-08	335.559	3.07371e-08	10462	3.07371e-08	3.07371e-08	6829.36	3.07371e-08	331.18	3.07371e-08	3.07371e-08	7412.79	1795.81	0.242258	-2.04538	0.0098195	1.25299	down	--
pos_11196	PE(15:0/P-16:0)	89821.2	77574.8	184072	56676.1	36395.9	172591	43566.1	46761.8	62650.7	139905	46761.8	62650.7	172591	139905	89821.2	77574.8	184072	56676.1	43566.1	36395.9	152474	138581	52710.9	196091	55486.5	190506	175846	185612	161143	172452	185612	196091	55486.5	152474	138581	52710.9	172452	175846	161143	190506	91001.5	148090	1.62734	0.702515	0.0287416	1.12158	up	--
pos_11209	Hydroxyspirilloxanthin	162945	116792	212268	101789	63473.8	197397	83523	84804.1	115335	206541	84804.1	115335	197397	206541	162945	116792	212268	101789	83523	63473.8	186916	168920	99542.2	243220	98532	233712	203331	213302	193377	206625	213302	243220	98532	186916	168920	99542.2	206625	203331	193377	233712	134487	184748	1.37372	0.458092	0.0478519	1.04827	up	--
pos_11256	N-Arachidonoyl Arginine	9093.18	1904.66	27.7432	4007.07	1293.38	20.1979	3846.56	2248.45	3893.35	3513.39	2248.45	3893.35	20.1979	3513.39	9093.18	1904.66	27.7432	4007.07	3846.56	1293.38	37.2163	19.2166	3390.45	68.2895	2879.78	31.2248	49.5351	33.3355	30.7457	3.07371e-08	33.3355	68.2895	2879.78	37.2163	19.2166	3390.45	3.07371e-08	49.5351	30.7457	31.2248	2984.8	653.979	0.219103	-2.19032	0.0260048	1.04874	down	--
pos_11293	N-Oleoyl dopamine	24.5748	17.8672	66.3906	19.1112	6.86043	60.3164	29.9269	10.1585	28.442	18.6791	10.1585	28.442	60.3164	18.6791	24.5748	17.8672	66.3906	19.1112	29.9269	6.86043	55.3676	30.8558	21.1136	72.3322	19.0157	67.4554	59.2238	77.8418	54.3963	67.2897	77.8418	72.3322	19.0157	55.3676	30.8558	21.1136	67.2897	59.2238	54.3963	67.4554	28.2327	52.4892	1.85916	0.894653	0.0171689	1.15498	up	--
pos_11295	DG(14:0/20:5(5Z,8Z,11Z,14Z,17Z)/0:0)	12229.6	4833.46	427.011	7496.86	3674.11	400.727	6653.98	5157.66	7541.77	5466.74	5157.66	7541.77	400.727	5466.74	12229.6	4833.46	427.011	7496.86	6653.98	3674.11	422.483	499.4	4874.98	278.662	6560.36	809.972	391.289	409.474	478.623	526.278	409.474	278.662	6560.36	422.483	499.4	4874.98	526.278	391.289	478.623	809.972	5388.19	1525.15	0.283054	-1.82085	0.0100268	1.24092	down	--
pos_11326	Neramexane	1364.78	411.61	86.192	734.128	342.08	84.8573	656.414	376.927	481.224	492.279	376.927	481.224	84.8573	492.279	1364.78	411.61	86.192	734.128	656.414	342.08	10.6664	0.00884414	355.869	0.0172145	534.496	2.06746	57.8951	95.7962	1.53828	0.61749	95.7962	0.0172145	534.496	10.6664	0.00884414	355.869	0.61749	57.8951	1.53828	2.06746	503.049	105.897	0.210511	-2.24803	0.0091711	1.23813	down	--
pos_1145	10-Epijunenol	70.3885	26.8492	51.778	74.7204	30.336	25.0627	62.8035	34.5438	65.5489	63.6432	34.5438	65.5489	25.0627	63.6432	70.3885	26.8492	51.778	74.7204	62.8035	30.336	10.8477	10.0234	12.5118	4.51509	47.7573	13.9955	48.7568	43.9647	35.0454	7.35641	43.9647	4.51509	47.7573	10.8477	10.0234	12.5118	7.35641	48.7568	35.0454	13.9955	50.5674	23.4774	0.46428	-1.10693	0.00473015	1.39846	down	--
pos_1163	Polyoxyethylene 40 monostearate	328.192	208.431	496.496	260.962	189.578	421.311	124.797	185.842	210.376	343.293	185.842	210.376	421.311	343.293	328.192	208.431	496.496	260.962	124.797	189.578	580.677	515.692	152.063	676.521	251.712	884.004	562.258	665.916	860.075	1008.04	665.916	676.521	251.712	580.677	515.692	152.063	1008.04	562.258	860.075	884.004	276.928	615.696	2.22331	1.15271	0.00323298	1.36766	up	--
pos_1225	Notoginsenoside T2	1106.53	2569.45	4034.75	1310.53	485.364	4086.55	492.56	490.516	962.525	4171.83	490.516	962.525	4086.55	4171.83	1106.53	2569.45	4034.75	1310.53	492.56	485.364	4938.08	5154.16	375.057	5486.66	877.956	7167.42	3515.77	3741.35	7503.4	3504.17	3741.35	5486.66	877.956	4938.08	5154.16	375.057	3504.17	3515.77	7503.4	7167.42	1971.06	4226.4	2.14423	1.10046	0.023114	1.09856	up	--
pos_1311	Sarar	3.07371e-08	3.07371e-08	33.244	3.07371e-08	16.9722	3.07371e-08	54.4574	3.07371e-08	3.07371e-08	3.07371e-08	3.07371e-08	3.07371e-08	3.07371e-08	3.07371e-08	3.07371e-08	3.07371e-08	33.244	3.07371e-08	54.4574	16.9722	95.7823	1240.9	3.07371e-08	1394.71	3.07371e-08	57.8011	693.118	77.6744	688.459	100.018	77.6744	1394.71	3.07371e-08	95.7823	1240.9	3.07371e-08	100.018	693.118	688.459	57.8011	10.4674	434.846	41.543	5.37653	0.0334512	1.16934	up	--
pos_1482	13-O-Tetradecanoylphorbol 12-acetate	1601.92	1011.04	1271.2	1366.69	459.35	1352.1	848.503	908.882	1196.55	1690.83	908.882	1196.55	1352.1	1690.83	1601.92	1011.04	1271.2	1366.69	848.503	459.35	172	222.347	803.148	81.5778	1104.11	112.758	1148.77	1238.08	146.344	100.468	1238.08	81.5778	1104.11	172	222.347	803.148	100.468	1148.77	146.344	112.758	1170.71	512.96	0.438163	-1.19046	0.00383158	1.35317	down	--
pos_1517	SM(d18:1/6 keto-PGF1alpha)	27047.4	43355.6	18478.7	27845.1	48976.3	17741.4	19095.2	27315.6	15638.1	18368.7	27315.6	15638.1	17741.4	18368.7	27047.4	43355.6	18478.7	27845.1	19095.2	48976.3	3642.09	3580.48	19971.3	3989.18	30041.9	3921.81	16110	19435.2	3046.96	3227.19	19435.2	3989.18	30041.9	3642.09	3580.48	19971.3	3227.19	16110	3046.96	3921.81	26386.2	10696.6	0.405386	-1.30263	0.00413748	1.3249	down	--
pos_156	Trolamine	754.989	392.251	499.539	468.512	271.24	274.034	512.738	451.916	320.21	367.734	451.916	320.21	274.034	367.734	754.989	392.251	499.539	468.512	512.738	271.24	383.982	179.691	231.921	210.951	335.944	248.443	209.564	341.396	232.548	32.5931	341.396	210.951	335.944	383.982	179.691	231.921	32.5931	209.564	232.548	248.443	431.316	240.703	0.558067	-0.841489	0.00330443	1.22775	down	Glycerophospholipid metabolism(ko00564)
pos_158	L-Carnitine	6138.44	2793.89	3466.42	7086.58	4322.35	2862.58	8000.61	5641.56	4496.01	5523.43	5641.56	4496.01	2862.58	5523.43	6138.44	2793.89	3466.42	7086.58	8000.61	4322.35	647.921	460.323	3239.77	189.459	4296.77	581.698	3117.08	4014.41	1353.8	111.943	4014.41	189.459	4296.77	647.921	460.323	3239.77	111.943	3117.08	1353.8	581.698	5033.19	1801.32	0.357888	-1.48242	0.000528205	1.54706	down	Diabetic cardiomyopathy(ko05415);;Bile secretion(ko04976);;Thermogenesis(ko04714)
pos_173	Daunosamine	3.07371e-08	12.7269	3.07371e-08	3.07371e-08	0.413559	3.07371e-08	3.07371e-08	3.07371e-08	3.07371e-08	3.07371e-08	3.07371e-08	3.07371e-08	3.07371e-08	3.07371e-08	3.07371e-08	12.7269	3.07371e-08	3.07371e-08	3.07371e-08	0.413559	518.832	306.18	0.0586716	997.485	3.07371e-08	175.26	115.112	160.493	523.576	944.26	160.493	997.485	3.07371e-08	518.832	306.18	0.0586716	944.26	115.112	523.576	175.26	1.31405	374.126	284.713	8.15336	0.0102049	1.29391	up	--
pos_1735	Galabiosylceramide (d18:1/24:1(15Z))	25810.6	28175.8	12397	19598	28339.9	13923	17890.4	21939	17837.9	17055.8	21939	17837.9	13923	17055.8	25810.6	28175.8	12397	19598	17890.4	28339.9	5342.33	5042.7	18042.2	4813.31	23794.7	5543.29	10404.9	11179.4	6510.24	4279.82	11179.4	4813.31	23794.7	5342.33	5042.7	18042.2	4279.82	10404.9	6510.24	5543.29	20296.7	9495.28	0.467823	-1.09597	0.0010072	1.46734	down	--
pos_174	N-Methyl-1-deoxynojirimycin	341.317	229.761	232.747	268.182	166.249	94.1874	263.161	173.231	197.943	178.005	173.231	197.943	94.1874	178.005	341.317	229.761	232.747	268.182	263.161	166.249	6273.79	5595.68	231.284	9857.01	166.866	8306.83	330.251	430.837	7173.02	9215.13	430.837	9857.01	166.866	6273.79	5595.68	231.284	9215.13	330.251	7173.02	8306.83	214.478	4758.07	22.1844	4.47147	0.00618723	1.38472	up	--
pos_1767	(E)-2-Octenyl hexanoate	107130	121455	50360.5	82838.2	133866	64314.9	61665.3	86486.5	65429.3	67268.1	86486.5	65429.3	64314.9	67268.1	107130	121455	50360.5	82838.2	61665.3	133866	1499.84	802.223	65249.2	1829.29	93315.9	1924.08	42732.4	46307.9	1226.47	1666.49	46307.9	1829.29	93315.9	1499.84	802.223	65249.2	1666.49	42732.4	1226.47	1924.08	84081.4	25655.4	0.305126	-1.71253	0.000580119	1.49377	down	--
pos_1813	PS(22:0/18:1(12Z)-2OH(9,10))	22257.5	20310.4	8894.26	14943.9	20053.3	10012.5	13441.8	16665.1	14744.6	13852.9	16665.1	14744.6	10012.5	13852.9	22257.5	20310.4	8894.26	14943.9	13441.8	20053.3	1660.3	1005.39	13470.8	2068.27	16919.2	1628.33	7523.4	8378.58	1200.65	1254.84	8378.58	2068.27	16919.2	1660.3	1005.39	13470.8	1254.84	7523.4	1200.65	1628.33	15517.6	5510.98	0.355143	-1.49353	0.000454608	1.50866	down	--
pos_183	Acetyl-DL-Valine	3.07371e-08	3.07371e-08	117.215	14.4674	3.07371e-08	27.2786	3.07371e-08	3.07371e-08	3.07371e-08	3.07371e-08	3.07371e-08	3.07371e-08	27.2786	3.07371e-08	3.07371e-08	3.07371e-08	117.215	14.4674	3.07371e-08	3.07371e-08	183.12	191.742	3.07371e-08	350.556	3.07371e-08	276.054	26.2746	92.3143	230.068	450.608	92.3143	350.556	3.07371e-08	183.12	191.742	3.07371e-08	450.608	26.2746	230.068	276.054	15.8961	180.074	11.3282	3.50184	0.007946	1.3039	up	--
pos_1896	Tilmicosin	1174.98	535.98	593.676	897.639	462.2	412.579	758.297	761.655	1250.35	891.918	761.655	1250.35	412.579	891.918	1174.98	535.98	593.676	897.639	758.297	462.2	13588.4	15026.6	869.936	15243.6	664.004	22675.5	447.612	596.713	23562.4	9733.92	596.713	15243.6	664.004	13588.4	15026.6	869.936	9733.92	447.612	23562.4	22675.5	773.927	10240.9	13.2323	3.726	0.00987054	1.30118	up	--
pos_197	Peramine	3.07371e-08	3.07371e-08	899.917	3.07371e-08	3.07371e-08	456.568	3.07371e-08	3.07371e-08	3.07371e-08	3.07371e-08	3.07371e-08	3.07371e-08	456.568	3.07371e-08	3.07371e-08	3.07371e-08	899.917	3.07371e-08	3.07371e-08	3.07371e-08	18309.3	17751.2	3.07371e-08	30005.6	3.07371e-08	20363.7	294.868	268.819	15530.8	20755.3	268.819	30005.6	3.07371e-08	18309.3	17751.2	3.07371e-08	20755.3	294.868	15530.8	20363.7	135.649	12327.9	90.8815	6.50592	0.0071624	1.39846	up	--
pos_1975	E-64	3.07371e-08	3.07371e-08	3.07371e-08	3.07371e-08	3.07371e-08	3.07371e-08	3.07371e-08	3.07371e-08	3.07371e-08	3.07371e-08	3.07371e-08	3.07371e-08	3.07371e-08	3.07371e-08	3.07371e-08	3.07371e-08	3.07371e-08	3.07371e-08	3.07371e-08	3.07371e-08	628.799	1016.15	3.07371e-08	548.854	3.07371e-08	1646.89	3.07371e-08	3.07371e-08	809.256	168.952	3.07371e-08	548.854	3.07371e-08	628.799	1016.15	3.07371e-08	168.952	3.07371e-08	809.256	1646.89	3.07371e-08	481.89	1.56778e+10	33.868	0.0231961	1.20636	up	--
pos_2004	Pisumionoside	3.07371e-08	107.966	3.07371e-08	3.07371e-08	124.253	38.3152	3.07371e-08	3.07371e-08	13.6677	64.8247	3.07371e-08	13.6677	38.3152	64.8247	3.07371e-08	107.966	3.07371e-08	3.07371e-08	3.07371e-08	124.253	754.483	418.648	75.6415	15.8025	499.971	910.202	564.534	435.483	177.51	2375.52	435.483	15.8025	499.971	754.483	418.648	75.6415	2375.52	564.534	177.51	910.202	34.9027	622.78	17.8433	4.15731	0.0227813	1.0336	up	--
pos_2027	N(alpha)-Acetyl-L-2,4-diaminobutyrate	3.07371e-08	214.706	3.07371e-08	3.07371e-08	5.30846	2.40346	20.4	3.07371e-08	3.07371e-08	3.07371e-08	3.07371e-08	3.07371e-08	2.40346	3.07371e-08	3.07371e-08	214.706	3.07371e-08	3.07371e-08	20.4	5.30846	471.081	304.433	41.1331	684.993	3.07371e-08	403.638	25.0985	3.07371e-08	559.722	417.087	3.07371e-08	684.993	3.07371e-08	471.081	304.433	41.1331	417.087	25.0985	559.722	403.638	24.2818	290.719	11.9727	3.58167	0.0095501	1.28594	up	Glycine, serine and threonine metabolism(ko00260)
pos_2063	b-Dihydrotetrabenazine	1809.66	512.672	1370.34	2284.95	776.71	1595	2119.61	1273.4	2164.98	2727.36	1273.4	2164.98	1595	2727.36	1809.66	512.672	1370.34	2284.95	2119.61	776.71	241.405	615.864	1163.82	201.862	1101.82	275.092	940.15	1344.77	1069.31	281.031	1344.77	201.862	1101.82	241.405	615.864	1163.82	281.031	940.15	1069.31	275.092	1663.47	723.513	0.434943	-1.2011	0.00256884	1.45392	down	--
pos_2069	2,3-Butanediol glucoside	1360.57	1320.02	435.161	2168.04	1134.33	564.761	2019.21	1116.46	2029.19	1636.24	1116.46	2029.19	564.761	1636.24	1360.57	1320.02	435.161	2168.04	2019.21	1134.33	171.862	67.0047	1571.99	7.41447	1149.68	28.2594	682.018	524.962	81.8968	151.276	524.962	7.41447	1149.68	171.862	67.0047	1571.99	151.276	682.018	81.8968	28.2594	1378.4	443.636	0.321849	-1.63554	0.00177458	1.498	down	--
pos_2162	3-Pyridinemethanol, 6-amino-alpha-(((1-methyl-4-phenylbutyl)amino)methyl)-	221.249	260.168	257.311	390.524	177.915	261.975	409.22	213.548	359.189	482.238	213.548	359.189	261.975	482.238	221.249	260.168	257.311	390.524	409.22	177.915	32.246	43.2795	193.585	27.4258	194.302	52.1223	332.801	251.437	238.523	49.9849	251.437	27.4258	194.302	32.246	43.2795	193.585	49.9849	332.801	238.523	52.1223	303.334	141.571	0.466715	-1.09938	0.00330252	1.46044	down	--
pos_2164	Carboprost Tromethamine	460.615	99.2451	3.07371e-08	248.182	452.956	8.09294	162.109	279.097	197.491	193.135	279.097	197.491	8.09294	193.135	460.615	99.2451	3.07371e-08	248.182	162.109	452.956	3.07371e-08	14.2592	81.1134	3.07371e-08	369.224	3.07371e-08	20.1109	2.54068	3.07371e-08	3.07371e-08	2.54068	3.07371e-08	369.224	3.07371e-08	14.2592	81.1134	3.07371e-08	20.1109	3.07371e-08	3.07371e-08	210.092	48.7248	0.231921	-2.1083	0.0192094	1.09717	down	--
pos_2166	1,3-Dioxane	584.227	548.423	594.338	1249.38	404.859	733.321	948.603	484.575	912.355	1236.71	484.575	912.355	733.321	1236.71	584.227	548.423	594.338	1249.38	948.603	404.859	127.496	185.131	507.467	106.999	483.488	136.629	1184.51	866.89	491.452	145.265	866.89	106.999	483.488	127.496	185.131	507.467	145.265	1184.51	491.452	136.629	769.678	423.533	0.550273	-0.861781	0.0335549	1.13702	down	--
pos_2175	Tranylcypromine	1727.19	1234.6	1533.08	2690.77	1037.02	1735.58	2220.67	1341.92	2326.33	3067.85	1341.92	2326.33	1735.58	3067.85	1727.19	1234.6	1533.08	2690.77	2220.67	1037.02	407.304	549.354	1305.53	399.272	1200.86	433.107	2321.48	1910.86	1289.45	473.121	1910.86	399.272	1200.86	407.304	549.354	1305.53	473.121	2321.48	1289.45	433.107	1891.5	1029.03	0.54403	-0.878241	0.010726	1.27818	down	--
pos_218	(+/-)-Ethyl 3-acetoxy-2-methylbutyrate	219.152	225.51	155.981	237.297	157.915	103.651	310.972	232.168	91.1308	233.742	232.168	91.1308	103.651	233.742	219.152	225.51	155.981	237.297	310.972	157.915	19.8124	3.07371e-08	241.174	5.60249	113.574	3.07371e-08	225.938	159.288	39.7407	3.07371e-08	159.288	5.60249	113.574	19.8124	3.07371e-08	241.174	3.07371e-08	225.938	39.7407	3.07371e-08	196.752	80.513	0.409211	-1.28908	0.00678693	1.25197	down	--
pos_2186	7,8-Diaminononanoate	648.319	123.966	49.5138	684.483	840.649	100.113	476.23	728.864	704.813	474.384	728.864	704.813	100.113	474.384	648.319	123.966	49.5138	684.483	476.23	840.649	3.07371e-08	3.07371e-08	266.587	3.07371e-08	570.954	3.07371e-08	108.539	58.3559	3.07371e-08	3.07371e-08	58.3559	3.07371e-08	570.954	3.07371e-08	3.07371e-08	266.587	3.07371e-08	108.539	3.07371e-08	3.07371e-08	483.133	100.444	0.2079	-2.26604	0.00319808	1.33279	down	Biotin metabolism(ko00780)
pos_219	6-(2-Hydroxyethoxy)-6-oxohexanoic acid	145.241	438.988	79.6473	83.1808	96.8467	58.4905	309.164	57.3678	91.8703	112.389	57.3678	91.8703	58.4905	112.389	145.241	438.988	79.6473	83.1808	309.164	96.8467	2275	761.705	124.87	2017.1	313.325	756.046	207.576	63.0685	1001.64	881.394	63.0685	2017.1	313.325	2275	761.705	124.87	881.394	207.576	1001.64	756.046	147.319	840.173	5.7031	2.51175	0.018973	1.2209	up	--
pos_2207	6alpha-Carissanol	73.6152	101.795	3.07371e-08	293.466	47.7356	3.07371e-08	320.832	44.8713	162.957	195.941	44.8713	162.957	3.07371e-08	195.941	73.6152	101.795	3.07371e-08	293.466	320.832	47.7356	12.4339	22.0103	63.41	8.18231	31.8599	3.07371e-08	4.64715	3.07371e-08	48.1073	6.05023	3.07371e-08	8.18231	31.8599	12.4339	22.0103	63.41	6.05023	4.64715	48.1073	3.07371e-08	124.121	19.6701	0.158475	-2.65767	0.0190809	1.34444	down	--
pos_2216	2-Ethylpyrazine	3.07371e-08	3.07371e-08	3.07371e-08	3.07371e-08	3.07371e-08	3.07371e-08	3.07371e-08	3.07371e-08	3.07371e-08	3.07371e-08	3.07371e-08	3.07371e-08	3.07371e-08	3.07371e-08	3.07371e-08	3.07371e-08	3.07371e-08	3.07371e-08	3.07371e-08	3.07371e-08	1242.71	1971.13	3.07371e-08	728.489	3.07371e-08	2867.19	3.07371e-08	3.07371e-08	2061.66	1353.8	3.07371e-08	728.489	3.07371e-08	1242.71	1971.13	3.07371e-08	1353.8	3.07371e-08	2061.66	2867.19	3.07371e-08	1022.5	3.32659e+10	34.9533	0.0127809	1.25128	up	--
pos_2218	11-Deoxycortisol	3.07371e-08	5.30963	3.07371e-08	20.6042	3.07371e-08	3.07371e-08	7.11863	3.07371e-08	3.07371e-08	3.07371e-08	3.07371e-08	3.07371e-08	3.07371e-08	3.07371e-08	3.07371e-08	5.30963	3.07371e-08	20.6042	7.11863	3.07371e-08	194.826	327.373	3.07371e-08	327.511	3.07371e-08	295.582	35.2922	3.07371e-08	662.58	563.023	3.07371e-08	327.511	3.07371e-08	194.826	327.373	3.07371e-08	563.023	35.2922	662.58	295.582	3.30324	240.619	72.8432	6.18672	0.012162	1.18054	up	Cortisol synthesis and secretion(ko04927);;Cushing syndrome(ko04934);;Steroid hormone biosynthesis(ko00140)
pos_2220	(2S)-2-Amino-6-[(3-formylpiperidin-1-yl)amino]hexanoic acid	150.033	156.945	137.198	85.1448	123.327	143.481	127.091	209.446	31.1522	180.236	209.446	31.1522	143.481	180.236	150.033	156.945	137.198	85.1448	127.091	123.327	17.1881	7.28346	32.2361	3.07371e-08	153.262	3.07371e-08	166.791	131.056	12.3159	3.07371e-08	131.056	3.07371e-08	153.262	17.1881	7.28346	32.2361	3.07371e-08	166.791	12.3159	3.07371e-08	134.405	52.0133	0.386988	-1.36964	0.00720895	1.21048	down	--
pos_2232	Doxylamine	180.734	59.3135	3.07371e-08	495.292	80.5014	4.49203	453.632	119.273	316.132	325.919	119.273	316.132	4.49203	325.919	180.734	59.3135	3.07371e-08	495.292	453.632	80.5014	33.964	92.7452	107.136	3.07371e-08	112.951	8.05517	19.0929	7.37166	81.2852	57.6809	7.37166	3.07371e-08	112.951	33.964	92.7452	107.136	57.6809	19.0929	81.2852	8.05517	203.529	52.0282	0.255631	-1.96787	0.0287053	1.26234	down	--
pos_2233	(x)-2-Heptanol glucoside	2204.56	1447.95	528.096	2571.7	2364.19	630.378	2301.62	2203.57	2238.03	1805.27	2203.57	2238.03	630.378	1805.27	2204.56	1447.95	528.096	2571.7	2301.62	2364.19	3.07371e-08	3.07371e-08	1241.96	3.07371e-08	2172.81	3.07371e-08	1130.89	638.631	55.0045	3.07371e-08	638.631	3.07371e-08	2172.81	3.07371e-08	3.07371e-08	1241.96	3.07371e-08	1130.89	55.0045	3.07371e-08	1829.54	523.929	0.286373	-1.80403	0.00101075	1.49915	down	--
pos_2236	Ascorbyl palmitate	38.737	65.7967	38.9228	64.3409	58.0458	31.9989	75.0892	57.7379	46.1353	47.6488	57.7379	46.1353	31.9989	47.6488	38.737	65.7967	38.9228	64.3409	75.0892	58.0458	125.574	219.137	65.2292	31.8661	45.1722	162.998	44.4802	52.1524	161.707	189.493	52.1524	31.8661	45.1722	125.574	219.137	65.2292	189.493	44.4802	161.707	162.998	52.4453	109.781	2.09324	1.06574	0.0296866	1.02768	up	--
pos_2264	Cholylglutamic acid	172.43	524.802	186.822	327.275	327.949	131.084	355.917	210.093	187.268	378.944	210.093	187.268	131.084	378.944	172.43	524.802	186.822	327.275	355.917	327.949	1700.5	1553.49	393.194	1445.69	221.701	1256.34	348.202	253.912	2384.09	1875.22	253.912	1445.69	221.701	1700.5	1553.49	393.194	1875.22	348.202	2384.09	1256.34	280.258	1143.23	4.07921	2.02829	0.0067644	1.2876	up	--
pos_2273	6-Hydroxypentadecanedioic acid	1501.99	468.765	227.753	578.166	1353.47	198.677	646.301	1139.98	497.252	473.985	1139.98	497.252	198.677	473.985	1501.99	468.765	227.753	578.166	646.301	1353.47	3.07371e-08	3.07371e-08	265.555	3.07371e-08	1269.54	3.07371e-08	223.889	182.781	3.07371e-08	3.07371e-08	182.781	3.07371e-08	1269.54	3.07371e-08	3.07371e-08	265.555	3.07371e-08	223.889	3.07371e-08	3.07371e-08	708.635	194.176	0.274014	-1.86768	0.0151528	1.10113	down	--
pos_2279	Octanoic acid	12.424	24.796	24.2379	39.0826	5.52647	27.9864	30.2133	12.3761	35.575	49.4899	12.3761	35.575	27.9864	49.4899	12.424	24.796	24.2379	39.0826	30.2133	5.52647	3.07371e-08	3.07371e-08	24.2846	3.07371e-08	15.5927	3.07371e-08	40.8861	24.8588	12.8921	3.07371e-08	24.8588	3.07371e-08	15.5927	3.07371e-08	3.07371e-08	24.2846	3.07371e-08	40.8861	12.8921	3.07371e-08	26.1708	11.8514	0.45285	-1.14289	0.0342666	1.1493	down	Fatty acid biosynthesis(ko00061);;Lipoic acid metabolism(ko00785)
pos_2281	3-Hydroxy-9,10-secoandrosta-1,3,5(10)-triene-9,17-dione	93.4697	108.191	143.644	239.32	80.7214	165.843	207.043	79.1826	197.703	268.036	79.1826	197.703	165.843	268.036	93.4697	108.191	143.644	239.32	207.043	80.7214	18.2344	6.564	92.9112	3.07371e-08	89.7534	3.07371e-08	221.959	174.712	95.7951	10.6705	174.712	3.07371e-08	89.7534	18.2344	6.564	92.9112	10.6705	221.959	95.7951	3.07371e-08	158.315	71.06	0.448851	-1.15569	0.0164181	1.25596	down	--
pos_2282	Acitretin	29267.7	29642.7	28946.3	47440.5	20700.5	33616.4	42675.4	24927.6	42590.6	54773.2	24927.6	42590.6	33616.4	54773.2	29267.7	29642.7	28946.3	47440.5	42675.4	20700.5	10038	11140.3	27684.3	9767.05	24665.7	10277.1	44469.6	35910.6	27096.8	11736.1	35910.6	9767.05	24665.7	10038	11140.3	27684.3	11736.1	44469.6	27096.8	10277.1	35458.1	21278.6	0.600105	-0.736714	0.0147567	1.26656	down	--
pos_2283	5-Acetyl-2,3-dihydro-6,7-dimethyl-1H-pyrrolizine	9409.63	3736.39	6157.89	11438	5078.81	7523.71	10246.7	6954.46	11922.1	13592.7	6954.46	11922.1	7523.71	13592.7	9409.63	3736.39	6157.89	11438	10246.7	5078.81	2414.58	3087.81	7343.71	2137.12	7017.31	1970.07	5659.01	6730.76	5508.86	2989.96	6730.76	2137.12	7017.31	2414.58	3087.81	7343.71	2989.96	5659.01	5508.86	1970.07	8606.04	4485.92	0.521252	-0.939947	0.0040801	1.41721	down	--
pos_229	Taraxinic acid glucosyl ester	3.07371e-08	67.584	3.07371e-08	106.105	249.014	37.5419	3.07371e-08	3.07371e-08	3.07371e-08	746.306	3.07371e-08	3.07371e-08	37.5419	746.306	3.07371e-08	67.584	3.07371e-08	106.105	3.07371e-08	249.014	2903.39	1112.37	128.444	115.527	1501.21	1796.52	567.573	449.276	23.3211	2631.83	449.276	115.527	1501.21	2903.39	1112.37	128.444	2631.83	567.573	23.3211	1796.52	120.655	1122.95	9.30708	3.21833	0.0151467	1.09432	up	--
pos_2292	3-Hydroxyquinine	3036.24	3255.41	1835.97	6497.59	3506.46	2389.21	5781.79	3290.59	5622.18	5103.74	3290.59	5622.18	2389.21	5103.74	3036.24	3255.41	1835.97	6497.59	5781.79	3506.46	794.618	817.352	3675.75	516.767	3605.11	300.064	3099.69	2294.81	987.997	828.501	2294.81	516.767	3605.11	794.618	817.352	3675.75	828.501	3099.69	987.997	300.064	4031.92	1692.07	0.419668	-1.25268	0.00231192	1.51312	down	--
pos_2294	Pegaptanib	3.07371e-08	537.857	434.862	28.6725	1806.4	1039.97	192.053	209.29	956.765	1436.37	209.29	956.765	1039.97	1436.37	3.07371e-08	537.857	434.862	28.6725	192.053	1806.4	7152.39	2959.95	2374.37	6148.86	837.63	4296.67	1061.92	418.289	115.696	6878.34	418.289	6148.86	837.63	7152.39	2959.95	2374.37	6878.34	1061.92	115.696	4296.67	664.225	3224.41	4.8544	2.27929	0.0162374	1.28651	up	--
pos_2297	Pantoyllactone glucoside	3.07371e-08	43.3208	45.9282	3.07371e-08	261.876	163.273	7.81052	3.07371e-08	126.594	149.506	3.07371e-08	126.594	163.273	149.506	3.07371e-08	43.3208	45.9282	3.07371e-08	7.81052	261.876	1184.57	351.623	474.511	1264.14	52.8124	835.352	143.383	12.7295	60.7978	770.321	12.7295	1264.14	52.8124	1184.57	351.623	474.511	770.321	143.383	60.7978	835.352	79.8309	515.025	6.45145	2.68962	0.0176508	1.32037	up	--
pos_2305	N-Eicosapentaenoyl Asparagine	78.4566	85.0869	67.4703	66.4074	91.3655	45.1158	112.126	82.118	52.4991	92.7546	82.118	52.4991	45.1158	92.7546	78.4566	85.0869	67.4703	66.4074	112.126	91.3655	211.422	322.963	105.649	77.2989	66.6804	168.509	86.0251	68.074	310.888	368.931	68.074	77.2989	66.6804	211.422	322.963	105.649	368.931	86.0251	310.888	168.509	77.34	178.644	2.30985	1.2078	0.0238968	1.06425	up	--
pos_2313	3-Isopropenylpentanedioic acid	3.07371e-08	3.07371e-08	3.07371e-08	3.07371e-08	3.07371e-08	3.07371e-08	3.07371e-08	3.07371e-08	15.062	3.07371e-08	3.07371e-08	15.062	3.07371e-08	3.07371e-08	3.07371e-08	3.07371e-08	3.07371e-08	3.07371e-08	3.07371e-08	3.07371e-08	1416.81	1881.23	3.07371e-08	1742.73	3.07371e-08	3219.5	3.07371e-08	6.4071	1306.28	378.224	6.4071	1742.73	3.07371e-08	1416.81	1881.23	3.07371e-08	378.224	3.07371e-08	1306.28	3219.5	1.5062	995.118	660.682	9.36781	0.0189123	1.27106	up	--
pos_2316	Phaseollinisoflavan	125.57	179.038	101.402	429.96	200.568	139.492	356.179	160.261	301.175	290.628	160.261	301.175	139.492	290.628	125.57	179.038	101.402	429.96	356.179	200.568	0.539953	8.01704	154.831	3.07371e-08	195.997	3.07371e-08	254.224	137.331	83.7374	15.2573	137.331	3.07371e-08	195.997	0.539953	8.01704	154.831	15.2573	254.224	83.7374	3.07371e-08	228.427	84.9935	0.372081	-1.42631	0.00595544	1.44357	down	--
pos_2319	2-[2-[(1R,2R)-1-(5-Tert-butyl-2-methoxyphenyl)-2-(dimethylamino)-1-hydroxypropyl]phenoxy]acetamide	3.07371e-08	13.1866	24.0847	28.6712	5.84961	27.5145	9.35251	28.7743	6.5652	26.5394	28.7743	6.5652	27.5145	26.5394	3.07371e-08	13.1866	24.0847	28.6712	9.35251	5.84961	1201.54	1416.79	3.07371e-08	1905.86	6.14352	1264.93	230.381	7.36918	2704.31	2648.34	7.36918	1905.86	6.14352	1201.54	1416.79	3.07371e-08	2648.34	230.381	2704.31	1264.93	17.0538	1138.57	66.7633	6.06098	0.00855308	1.26643	up	--
pos_2320	LysoPC(16:0/0:0)	3.07371e-08	3.07371e-08	3.07371e-08	3.07371e-08	3.07371e-08	3.07371e-08	3.07371e-08	3.07371e-08	3.07371e-08	3.07371e-08	3.07371e-08	3.07371e-08	3.07371e-08	3.07371e-08	3.07371e-08	3.07371e-08	3.07371e-08	3.07371e-08	3.07371e-08	3.07371e-08	419.966	800.271	3.07371e-08	660.986	3.07371e-08	204.372	11.0392	3.07371e-08	790.958	902.118	3.07371e-08	660.986	3.07371e-08	419.966	800.271	3.07371e-08	902.118	11.0392	790.958	204.372	3.07371e-08	378.971	1.23294e+10	33.5214	0.0116503	1.23584	up	--
pos_2327	2-Hydroxy-cis-hex-2,4-dienoate	3.07371e-08	3.07371e-08	3.07371e-08	3.07371e-08	3.07371e-08	3.07371e-08	3.07371e-08	3.07371e-08	29.8605	3.07371e-08	3.07371e-08	29.8605	3.07371e-08	3.07371e-08	3.07371e-08	3.07371e-08	3.07371e-08	3.07371e-08	3.07371e-08	3.07371e-08	906.504	1066.69	3.07371e-08	1777.77	3.07371e-08	3216.62	3.07371e-08	3.07371e-08	844.836	236.536	3.07371e-08	1777.77	3.07371e-08	906.504	1066.69	3.07371e-08	236.536	3.07371e-08	844.836	3216.62	2.98605	804.895	269.551	8.07442	0.0376496	1.15187	up	--
pos_2339	Milbemycin A3	380.922	873.93	313.053	593.462	546.004	245.338	564.236	402.043	407.132	645.134	402.043	407.132	245.338	645.134	380.922	873.93	313.053	593.462	564.236	546.004	2702.98	2566.23	558.336	2171.33	426.072	1985.27	449.403	407.427	4043.56	3323.33	407.427	2171.33	426.072	2702.98	2566.23	558.336	3323.33	449.403	4043.56	1985.27	497.125	1863.4	3.74834	1.90625	0.0103001	1.21187	up	--
pos_2351	Loganoside	3.07371e-08	39.095	15.332	3.07371e-08	305.516	158.088	3.07371e-08	3.07371e-08	59.3322	47.0429	3.07371e-08	59.3322	158.088	47.0429	3.07371e-08	39.095	15.332	3.07371e-08	3.07371e-08	305.516	2512.54	947.892	698.68	1828.2	27.3881	99.5976	84.4357	3.07371e-08	3.07371e-08	1346.23	3.07371e-08	1828.2	27.3881	2512.54	947.892	698.68	1346.23	84.4357	3.07371e-08	99.5976	62.4406	754.497	12.0834	3.59496	0.0370344	1.17186	up	--
pos_2371	Sisomicin sulfate	173.024	78.4726	118.91	316.007	114.27	214.895	310.287	151.173	275.216	344.58	151.173	275.216	214.895	344.58	173.024	78.4726	118.91	316.007	310.287	114.27	3.07371e-08	3.07371e-08	131.652	3.07371e-08	155.547	3.07371e-08	200.515	191.887	42.3423	13.7045	191.887	3.07371e-08	155.547	3.07371e-08	3.07371e-08	131.652	13.7045	200.515	42.3423	3.07371e-08	209.683	73.5648	0.350837	-1.51113	0.00371359	1.41746	down	--
pos_2392	1-(2-Hydroxyethyl-2-hydroxymethyl)-5-nitro-imidazole	45.3293	73.8659	78.5545	106.995	40.8203	80.3526	69.1805	54.4683	88.8799	110.671	54.4683	88.8799	80.3526	110.671	45.3293	73.8659	78.5545	106.995	69.1805	40.8203	3.07371e-08	3.07371e-08	46.2399	3.07371e-08	47.7166	3.07371e-08	103.948	95.4784	41.2768	3.07371e-08	95.4784	3.07371e-08	47.7166	3.07371e-08	3.07371e-08	46.2399	3.07371e-08	103.948	41.2768	3.07371e-08	74.9117	33.466	0.446739	-1.1625	0.0141301	1.27599	down	--
pos_2429	5-O-beta-D-Mycaminosyltylactone	464.896	917.767	328.136	630.671	675.486	238.751	663.76	456.862	469.756	707.666	456.862	469.756	238.751	707.666	464.896	917.767	328.136	630.671	663.76	675.486	3425.68	2954.05	649.753	2537.79	480.959	2482.18	514.791	400.236	4668.97	4084.15	400.236	2537.79	480.959	3425.68	2954.05	649.753	4084.15	514.791	4668.97	2482.18	555.375	2219.86	3.99704	1.99893	0.00971231	1.23214	up	--
pos_2447	Oleandolide	52.6762	82.2133	12.5408	218.928	78.7343	29.3251	155.139	74.7608	161.35	150.604	74.7608	161.35	29.3251	150.604	52.6762	82.2133	12.5408	218.928	155.139	78.7343	3.07371e-08	3.07371e-08	76.8126	3.07371e-08	103.18	3.07371e-08	65.3256	14.6066	2.93235	3.07371e-08	14.6066	3.07371e-08	103.18	3.07371e-08	3.07371e-08	76.8126	3.07371e-08	65.3256	2.93235	3.07371e-08	101.627	26.2857	0.258649	-1.95093	0.0078033	1.44302	down	--
pos_2463	7-Oxoheptanoic acid	1383.2	1097.33	33.0014	2298.7	607.85	31.4391	2483.71	871.264	1834.07	2025.9	871.264	1834.07	31.4391	2025.9	1383.2	1097.33	33.0014	2298.7	2483.71	607.85	320.29	373.042	935.565	234.155	786.426	357.216	142.819	89.8978	324.322	206.805	89.8978	234.155	786.426	320.29	373.042	935.565	206.805	142.819	324.322	357.216	1266.65	377.054	0.297679	-1.74817	0.0119691	1.3527	down	--
pos_2472	Lysyl-Lysine	134.864	86.8192	54.4378	312.79	49.2633	60.8293	317.364	67.2838	304.348	290.001	67.2838	304.348	60.8293	290.001	134.864	86.8192	54.4378	312.79	317.364	49.2633	3.07371e-08	3.07371e-08	69.3655	3.07371e-08	68.8916	3.07371e-08	98.3984	72.0877	3.07371e-08	3.07371e-08	72.0877	3.07371e-08	68.8916	3.07371e-08	3.07371e-08	69.3655	3.07371e-08	98.3984	3.07371e-08	3.07371e-08	167.8	30.8743	0.183995	-2.44226	0.00618232	1.43425	down	--
pos_2504	Leucinic acid	307.951	325.37	281.364	866.583	220.6	363.958	579.539	280.219	491.686	715.847	280.219	491.686	363.958	715.847	307.951	325.37	281.364	866.583	579.539	220.6	39.4643	30.4169	262.223	33.8619	247.668	38.2565	722.633	513.932	112.614	55.4381	513.932	33.8619	247.668	39.4643	30.4169	262.223	55.4381	722.633	112.614	38.2565	443.312	205.651	0.463897	-1.10812	0.0312476	1.1427	down	--
pos_2515	N,N,O-Tridesmethyltramadol	18159.6	7514.63	12695.9	23435.9	10804.9	16236.7	18290	14548.4	20696.2	24716.3	14548.4	20696.2	16236.7	24716.3	18159.6	7514.63	12695.9	23435.9	18290	10804.9	3789.21	4708.87	13899	3105.49	13804	2864.23	13050	15672	7361.39	4703.63	15672	3105.49	13804	3789.21	4708.87	13899	4703.63	13050	7361.39	2864.23	16709.9	8295.78	0.49646	-1.01025	0.00242058	1.43727	down	--
pos_2519	Isopentyl beta-D-glucoside	1529.68	475.636	243.945	1309.46	1429.5	241.309	714.24	1077.72	1221.89	721.237	1077.72	1221.89	241.309	721.237	1529.68	475.636	243.945	1309.46	714.24	1429.5	3.07371e-08	3.07371e-08	385.071	3.07371e-08	1254.79	3.07371e-08	332.314	252.802	56.8556	3.07371e-08	252.802	3.07371e-08	1254.79	3.07371e-08	3.07371e-08	385.071	3.07371e-08	332.314	56.8556	3.07371e-08	896.462	228.183	0.254537	-1.97405	0.00332057	1.34764	down	--
pos_2520	Tetrahydrofurfuryl propionate	30465.4	8942.84	5271.66	23658.3	26645.8	5539.8	14425.6	22515.1	25820	15170.9	22515.1	25820	5539.8	15170.9	30465.4	8942.84	5271.66	23658.3	14425.6	26645.8	3.07371e-08	3.07371e-08	9625.11	3.07371e-08	23943.5	3.07371e-08	5736.84	5363.87	824.978	3.07371e-08	5363.87	3.07371e-08	23943.5	3.07371e-08	3.07371e-08	9625.11	3.07371e-08	5736.84	824.978	3.07371e-08	17845.5	4549.43	0.254933	-1.97181	0.00256028	1.35458	down	--
pos_2526	8-Amino-7-oxononanoate	3.07371e-08	898.843	47.2039	3.07371e-08	533.158	110.703	15.9137	33.8497	3.07371e-08	87.4633	33.8497	3.07371e-08	110.703	87.4633	3.07371e-08	898.843	47.2039	3.07371e-08	15.9137	533.158	901.29	953.177	20.8399	881.104	209.449	478.915	2102.13	261.831	1698.19	556.726	261.831	881.104	209.449	901.29	953.177	20.8399	556.726	2102.13	1698.19	478.915	172.713	806.365	4.66881	2.22305	0.0168684	1.16464	up	Biotin metabolism(ko00780)
pos_253	3-Oxovalproic acid	128.708	85.4431	142.562	209.071	170.776	166.543	433.192	160.977	136.464	235.818	160.977	136.464	166.543	235.818	128.708	85.4431	142.562	209.071	433.192	170.776	3.07371e-08	3.07371e-08	109.997	3.07371e-08	143.194	21.0229	194.152	159.232	23.3876	3.07371e-08	159.232	3.07371e-08	143.194	3.07371e-08	3.07371e-08	109.997	3.07371e-08	194.152	23.3876	21.0229	186.956	65.0986	0.348204	-1.522	0.00615951	1.32891	down	Drug metabolism - cytochrome P450(ko00982)
pos_2532	Asp Val Val Pro	6205.67	8199.57	5064.13	16798.5	8338.5	6841.33	13167.4	7978.7	12367.8	12501.9	7978.7	12367.8	6841.33	12501.9	6205.67	8199.57	5064.13	16798.5	13167.4	8338.5	462.504	601.637	7438.73	393.325	8490.64	379.828	9959	7088.01	1699.73	464.38	7088.01	393.325	8490.64	462.504	601.637	7438.73	464.38	9959	1699.73	379.828	9746.35	3697.78	0.379401	-1.3982	0.00263005	1.49665	down	--
pos_2538	Homoarecoline	1543.95	22.0356	530.007	2114.54	152.382	144.751	1118.4	1250.64	1697.6	885.035	1250.64	1697.6	144.751	885.035	1543.95	22.0356	530.007	2114.54	1118.4	152.382	3.07371e-08	812.24	1292.53	3.07371e-08	575.182	3.07371e-08	226.891	263.126	105.42	3.07371e-08	263.126	3.07371e-08	575.182	3.07371e-08	812.24	1292.53	3.07371e-08	226.891	105.42	3.07371e-08	945.934	327.539	0.346259	-1.53007	0.0355355	1.02496	down	--
pos_254	Hydroxyoctanoic acid	8317.25	4361.31	3748.25	4571.48	5386.43	3239.26	6102.31	6771.51	4467.64	5764.74	6771.51	4467.64	3239.26	5764.74	8317.25	4361.31	3748.25	4571.48	6102.31	5386.43	112.392	108.058	7665.64	188.735	5897.07	162.332	4051.77	3535.58	295.993	118.666	3535.58	188.735	5897.07	112.392	108.058	7665.64	118.666	4051.77	295.993	162.332	5273.02	2213.62	0.419802	-1.25222	0.0100156	1.19065	down	--
pos_2588	Phenylalanylisoleucine	542.315	601.995	184.922	79.385	1033.23	119.508	269.289	186.166	290.006	201.296	186.166	290.006	119.508	201.296	542.315	601.995	184.922	79.385	269.289	1033.23	1918.27	801.285	982.441	2538.31	413.871	805.121	1867.89	72.3139	1042.9	2650.21	72.3139	2538.31	413.871	1918.27	801.285	982.441	2650.21	1867.89	1042.9	805.121	350.812	1309.26	3.73209	1.89998	0.00765808	1.3772	up	--
pos_2603	Lumiflavin	7.76586	51.7185	57.3313	53.1695	27.2706	73.6151	77.3155	38.3318	40.6883	66.3298	38.3318	40.6883	73.6151	66.3298	7.76586	51.7185	57.3313	53.1695	77.3155	27.2706	3.07371e-08	3.07371e-08	23.7153	3.07371e-08	40.8818	3.07371e-08	84.031	64.0485	3.54362	3.07371e-08	64.0485	3.07371e-08	40.8818	3.07371e-08	3.07371e-08	23.7153	3.07371e-08	84.031	3.54362	3.07371e-08	49.3536	21.622	0.438104	-1.19065	0.0340899	1.12285	down	--
pos_2607	N-((1R,2S,4S)-Bicyclo[2.2.1]heptan-2-yl)-9-methyl-9H-purin-6-amine	11637.9	5620.68	8918.59	14903.8	7820.23	11113.1	12741.4	10422.1	14040.5	16164.7	10422.1	14040.5	11113.1	16164.7	11637.9	5620.68	8918.59	14903.8	12741.4	7820.23	2621.68	2931.31	9814.76	1965.97	10041.4	1623.89	8306.93	10255.2	4757.27	3047	10255.2	1965.97	10041.4	2621.68	2931.31	9814.76	3047	8306.93	4757.27	1623.89	11338.3	5536.54	0.488304	-1.03415	0.00149986	1.49137	down	--
pos_2611	(R)-Acetoin	186.588	161.042	91.7148	493.867	133.431	115.62	369.966	137.67	362.339	363.337	137.67	362.339	115.62	363.337	186.588	161.042	91.7148	493.867	369.966	133.431	11.5601	17.401	149.239	3.07371e-08	156.466	6.75356	249.819	161.912	36.2504	22.2527	161.912	3.07371e-08	156.466	11.5601	17.401	149.239	22.2527	249.819	36.2504	6.75356	241.557	81.1654	0.336009	-1.57343	0.00828702	1.38248	down	C5-Branched dibasic acid metabolism(ko00660);;Butanoate metabolism(ko00650)
pos_2613	Isopilocarpinic acid	44.2151	106.722	95.3213	144.347	55.6001	110.753	109.846	59.6439	95.0997	139.183	59.6439	95.0997	110.753	139.183	44.2151	106.722	95.3213	144.347	109.846	55.6001	3.07371e-08	3.07371e-08	59.4728	3.07371e-08	64.5848	3.07371e-08	144.455	112.348	31.3358	3.07371e-08	112.348	3.07371e-08	64.5848	3.07371e-08	3.07371e-08	59.4728	3.07371e-08	144.455	31.3358	3.07371e-08	96.0732	41.2196	0.429044	-1.2208	0.0143668	1.28884	down	--
pos_2614	Motolimod	45252.8	56933.4	54851.4	82231.9	41998.7	63898.9	68417.5	50905	66155.9	86937.8	50905	66155.9	63898.9	86937.8	45252.8	56933.4	54851.4	82231.9	68417.5	41998.7	12662.8	12253.3	47953.2	13862.2	46636.8	13278.9	80663.4	68872.6	26019.8	14068.5	68872.6	13862.2	46636.8	12662.8	12253.3	47953.2	14068.5	80663.4	26019.8	13278.9	61758.3	33627.1	0.544496	-0.877008	0.00943713	1.31948	down	--
pos_2618	Lys Pro Tyr	3.07371e-08	184.008	3.07371e-08	58.4181	42.2599	3.07371e-08	103.147	55.0787	56.4219	82.0629	55.0787	56.4219	3.07371e-08	82.0629	3.07371e-08	184.008	3.07371e-08	58.4181	103.147	42.2599	420.88	483.402	46.7574	298.602	3.07371e-08	325.191	29.8193	3.07371e-08	507.201	474.295	3.07371e-08	298.602	3.07371e-08	420.88	483.402	46.7574	474.295	29.8193	507.201	325.191	58.1396	258.615	4.44817	2.15321	0.0174345	1.1489	up	--
pos_2624	1H-Pyrido[3,2-c][1,2]diazepine	3.07371e-08	3.07371e-08	3.07371e-08	3.07371e-08	3.07371e-08	3.07371e-08	3.07371e-08	3.07371e-08	3.07371e-08	3.07371e-08	3.07371e-08	3.07371e-08	3.07371e-08	3.07371e-08	3.07371e-08	3.07371e-08	3.07371e-08	3.07371e-08	3.07371e-08	3.07371e-08	697.51	590.25	3.07371e-08	1090.15	3.07371e-08	1044.91	3.07371e-08	3.07371e-08	678.91	1007.3	3.07371e-08	1090.15	3.07371e-08	697.51	590.25	3.07371e-08	1007.3	3.07371e-08	678.91	1044.91	3.07371e-08	510.902	1.66217e+10	33.9523	0.00734344	1.37181	up	--
pos_2631	Lys Lys Ser Gln	3002.69	4186.57	2961.13	8419.15	4544.96	3788.85	6601.5	4422.47	6353.65	6074.44	4422.47	6353.65	3788.85	6074.44	3002.69	4186.57	2961.13	8419.15	6601.5	4544.96	669.251	776.561	3742.38	390.545	4496.48	293.349	4769.66	3791.16	2697.17	2400.61	3791.16	390.545	4496.48	669.251	776.561	3742.38	2400.61	4769.66	2697.17	293.349	5035.54	2402.72	0.477152	-1.06748	0.0036602	1.51708	down	--
pos_2632	Etomidate	34.5486	229.795	43.2211	186.002	126.076	75.8749	150.686	90.1022	140.508	157.057	90.1022	140.508	75.8749	157.057	34.5486	229.795	43.2211	186.002	150.686	126.076	3.07371e-08	3.07371e-08	101.235	9.85055	83.1662	3.07371e-08	150.33	54.8012	25.2472	0.132941	54.8012	9.85055	83.1662	3.07371e-08	3.07371e-08	101.235	0.132941	150.33	25.2472	3.07371e-08	123.387	42.4763	0.344253	-1.53846	0.00606379	1.38992	down	--
pos_2646	(1S,2S,3S,4R)-3-(1-Acetamido-2-ethylbutyl)-4-(diaminomethylideneamino)-2-hydroxycyclopentane-1-carboxylic acid	1711.96	918.675	113.72	3117.37	858.885	77.995	2861.37	1075.66	2754.57	2422.4	1075.66	2754.57	77.995	2422.4	1711.96	918.675	113.72	3117.37	2861.37	858.885	556.051	671.892	1143.92	392.697	1102.96	577.06	154.986	92.5971	494.108	410.029	92.5971	392.697	1102.96	556.051	671.892	1143.92	410.029	154.986	494.108	577.06	1591.26	559.629	0.351689	-1.50763	0.0199598	1.27345	down	--
pos_2647	trans-p-Menthane-1,7,8-triol 8-glucoside	1859.68	1122.07	45.5598	3075.1	929.905	25.8826	3107.81	1156.22	2787.86	2461.44	1156.22	2787.86	25.8826	2461.44	1859.68	1122.07	45.5598	3075.1	3107.81	929.905	529.918	583.687	1207.93	475.441	1172.65	606.661	101.639	49.6033	514.635	343.124	49.6033	475.441	1172.65	529.918	583.687	1207.93	343.124	101.639	514.635	606.661	1657.15	558.529	0.337041	-1.569	0.0170224	1.28931	down	--
pos_2648	N-Stearoyltaurine	966.963	265.163	74.9054	1576.36	415.045	107.336	1286.75	448.269	1358.18	1155.81	448.269	1358.18	107.336	1155.81	966.963	265.163	74.9054	1576.36	1286.75	415.045	173.536	302.865	497.762	83.5399	435.028	125.98	120.772	83.5549	404.643	634.119	83.5549	83.5399	435.028	173.536	302.865	497.762	634.119	120.772	404.643	125.98	765.478	286.18	0.373858	-1.41944	0.027244	1.22547	down	--
pos_2649	21-Deoxycortisone	6.81353	55.1675	22.311	61.8562	47.1309	5.25704	96.9249	47.9642	26.6965	61.1825	47.9642	26.6965	5.25704	61.1825	6.81353	55.1675	22.311	61.8562	96.9249	47.1309	238.99	169.7	25.2767	193.28	18.1346	185.271	19.6139	9.18795	328.681	323.475	9.18795	193.28	18.1346	238.99	169.7	25.2767	323.475	19.6139	328.681	185.271	43.1304	151.161	3.50474	1.80931	0.0248137	1.05103	up	--
pos_269	Prolyl-Glutamine	3.07371e-08	146.471	5.30763	3.07371e-08	237.395	78.0148	3.07371e-08	3.07371e-08	3.07371e-08	127.774	3.07371e-08	3.07371e-08	78.0148	127.774	3.07371e-08	146.471	5.30763	3.07371e-08	3.07371e-08	237.395	112.429	419.731	469.801	404.557	152.266	385.508	190.325	133.592	122.735	669.311	133.592	404.557	152.266	112.429	419.731	469.801	669.311	190.325	122.735	385.508	59.4963	306.025	5.14361	2.36278	0.00264145	1.38366	up	--
pos_270	Subaphylline	3.07371e-08	112.383	22.511	3.07371e-08	3.07371e-08	3.07371e-08	3.07371e-08	3.07371e-08	3.07371e-08	3.07371e-08	3.07371e-08	3.07371e-08	3.07371e-08	3.07371e-08	3.07371e-08	112.383	22.511	3.07371e-08	3.07371e-08	3.07371e-08	907.083	1199.97	3.07371e-08	1543.8	3.07371e-08	1135.31	56.3294	85.5294	867.795	1236.6	85.5294	1543.8	3.07371e-08	907.083	1199.97	3.07371e-08	1236.6	56.3294	867.795	1135.31	13.4894	703.242	52.1329	5.70412	0.0056341	1.42116	up	--
pos_2718	5-(2-Furanyl)-3,4-dihydro-2H-pyrrole	23.7179	56.605	67.4026	120.546	33.2924	69.4708	72.2345	50.0191	69.2364	82.1907	50.0191	69.2364	69.4708	82.1907	23.7179	56.605	67.4026	120.546	72.2345	33.2924	3.07371e-08	5.39652	45.4706	3.07371e-08	34.6086	3.07371e-08	100.182	93.2059	11.9147	4.86654	93.2059	3.07371e-08	34.6086	3.07371e-08	5.39652	45.4706	4.86654	100.182	11.9147	3.07371e-08	64.4715	29.5645	0.458567	-1.1248	0.0321405	1.14262	down	--
pos_2729	Oxprenolol	8578.84	4395.17	7140.07	12848.3	6295.41	8904.87	10445.6	8117.2	12434.8	13667.9	8117.2	12434.8	8904.87	13667.9	8578.84	4395.17	7140.07	12848.3	10445.6	6295.41	1759.1	2066.89	7738.95	1280.76	8222.39	1122.28	7275.38	8494.45	2953.45	2316.94	8494.45	1280.76	8222.39	1759.1	2066.89	7738.95	2316.94	7275.38	2953.45	1122.28	9282.81	4323.06	0.465706	-1.10251	0.00214269	1.46824	down	--
pos_2760	L-Olivosyl-oleandolide	4649.64	6207.89	4236.7	13989.7	7112.61	5783.94	10776.6	6339.39	10950.1	10133.1	6339.39	10950.1	5783.94	10133.1	4649.64	6207.89	4236.7	13989.7	10776.6	7112.61	312.54	260.739	5736.8	122.484	7105.62	166.42	8587.14	5934.17	1000.36	188.072	5934.17	122.484	7105.62	312.54	260.739	5736.8	188.072	8587.14	1000.36	166.42	8017.96	2941.44	0.366856	-1.44672	0.00322685	1.47268	down	--
pos_2761	Brincidofovir	952.181	462.871	548.816	1835.8	909.252	793.969	1516.24	1012.37	1861.89	1520.39	1012.37	1861.89	793.969	1520.39	952.181	462.871	548.816	1835.8	1516.24	909.252	25.2127	52.6938	896.484	4.98067	1199.38	5.47713	666.148	657.708	192.93	46.4872	657.708	4.98067	1199.38	25.2127	52.6938	896.484	46.4872	666.148	192.93	5.47713	1141.38	374.75	0.328331	-1.60678	0.00209881	1.50962	down	--
pos_2821	Mepindolol	68.6756	91.0742	88.8371	163.239	80.4485	104.135	114.285	108.832	113.266	149.322	108.832	113.266	104.135	149.322	68.6756	91.0742	88.8371	163.239	114.285	80.4485	3.98641	3.07371e-08	123.66	3.07371e-08	71.0847	3.07371e-08	132.01	97.1803	4.18313	3.07371e-08	97.1803	3.07371e-08	71.0847	3.98641	3.07371e-08	123.66	3.07371e-08	132.01	4.18313	3.07371e-08	108.212	43.2104	0.399315	-1.3244	0.00622382	1.34125	down	--
pos_2822	Anamorelin	44889.2	62020.3	55458.9	87486.4	52406.1	65479.8	72697.1	57306.7	73015.2	88466.4	57306.7	73015.2	65479.8	88466.4	44889.2	62020.3	55458.9	87486.4	72697.1	52406.1	10648	10381.6	53198	10101	54180.9	10879.4	82897.7	69059.5	19067.3	12421.3	69059.5	10101	54180.9	10648	10381.6	53198	12421.3	82897.7	19067.3	10879.4	65922.6	33283.5	0.504887	-0.985968	0.00634616	1.38265	down	--
pos_2823	(5E)-3-Hydroxyhept-5-enoylcarnitine	9850.54	5471.54	8432.51	14438.9	8448.85	10010.4	12283.1	10448.5	14081.2	15235.1	10448.5	14081.2	10010.4	15235.1	9850.54	5471.54	8432.51	14438.9	12283.1	8448.85	1701.46	2029.42	9241.3	1285.12	10293.4	1374.41	8135.73	9439.68	2514.27	1870.45	9439.68	1285.12	10293.4	1701.46	2029.42	9241.3	1870.45	8135.73	2514.27	1374.41	10870.1	4788.52	0.440524	-1.18271	0.00127237	1.5126	down	--
pos_2838	Ser Leu Arg Trp	5389.32	7887.6	4869.66	16251.3	9063.18	6663.63	12715.3	7765.33	12993.5	11661.7	7765.33	12993.5	6663.63	11661.7	5389.32	7887.6	4869.66	16251.3	12715.3	9063.18	425.187	340.907	7097.41	509.796	8624.32	1052.26	9283.63	6855.11	1003.69	424.839	6855.11	509.796	8624.32	425.187	340.907	7097.41	424.839	9283.63	1003.69	1052.26	9526.05	3561.72	0.373892	-1.41931	0.00246793	1.50022	down	--
pos_2839	(2R)-2-[[(2R)-2-amino-3-(1-methoxycarbonylindol-3-yl)propanoyl]-[(2S)-2-[[(2R,6S)-2,6-dimethylpiperidine-1-carbonyl]amino]-4,4-dimethylpentanoyl]amino]hexanoic acid	1191.9	594.678	632.943	2292.3	1255.14	858.2	1862.18	1282.01	2236.4	1746.66	1282.01	2236.4	858.2	1746.66	1191.9	594.678	632.943	2292.3	1862.18	1255.14	40.9836	74.4491	1037.46	13.816	1436.47	29.4849	758.912	767.29	436.522	81.9632	767.29	13.816	1436.47	40.9836	74.4491	1037.46	81.9632	758.912	436.522	29.4849	1395.24	467.735	0.335236	-1.57675	0.00185932	1.528	down	--
pos_2846	1-(13Z,16Z-docosadienoyl)-glycero-3-phosphate	93.8224	675.953	171.754	721.049	379.615	73.9296	796.264	425.162	574.448	547.075	425.162	574.448	73.9296	547.075	93.8224	675.953	171.754	721.049	796.264	379.615	2518.78	2600.41	379.304	2389.6	225.646	3140.32	221.353	141.382	2823.03	2058.43	141.382	2389.6	225.646	2518.78	2600.41	379.304	2058.43	221.353	2823.03	3140.32	445.907	1649.82	3.69993	1.8875	0.0137671	1.22305	up	--
pos_287	HEPTAMINOL	7865.4	3476.5	4534.13	3108.45	4206.62	3374.24	4614.54	7797.63	2968.41	3586.5	7797.63	2968.41	3374.24	3586.5	7865.4	3476.5	4534.13	3108.45	4614.54	4206.62	3.07371e-08	3.07371e-08	7112.91	30.4414	4335.94	16.6251	2849.62	2971.91	3.07371e-08	3.07371e-08	2971.91	30.4414	4335.94	3.07371e-08	3.07371e-08	7112.91	3.07371e-08	2849.62	3.07371e-08	16.6251	4553.24	1731.74	0.380332	-1.39467	0.0105487	1.07101	down	--
pos_2884	Palmitoyl Ara-C	171.065	165.576	153.747	534.677	133.972	167.402	477.152	149.39	468.653	511.278	149.39	468.653	167.402	511.278	171.065	165.576	153.747	534.677	477.152	133.972	3.07371e-08	3.25042	132.427	3.07371e-08	162.719	3.07371e-08	223.11	186.627	5.26873	3.07371e-08	186.627	3.07371e-08	162.719	3.07371e-08	3.25042	132.427	3.07371e-08	223.11	5.26873	3.07371e-08	293.291	71.3402	0.24324	-2.03955	0.00363782	1.48585	down	--
pos_2885	Narbomycin	3.07371e-08	3.07371e-08	24.3958	100.648	15.4691	27.3341	73.8003	3.62919	95.7036	100.474	3.62919	95.7036	27.3341	100.474	3.07371e-08	3.07371e-08	24.3958	100.648	73.8003	15.4691	3.07371e-08	3.07371e-08	2.79018	3.07371e-08	3.07371e-08	3.07371e-08	25.5425	17.4511	4.1687	3.07371e-08	17.4511	3.07371e-08	3.07371e-08	3.07371e-08	3.07371e-08	2.79018	3.07371e-08	25.5425	4.1687	3.07371e-08	44.1454	4.99525	0.113154	-3.14364	0.0193768	1.28695	down	--
pos_2893	6-Hydroxyazapropazone	112.282	146.068	24.3466	174.886	63.5684	32.4879	168.374	74.0798	168.672	121.346	74.0798	168.672	32.4879	121.346	112.282	146.068	24.3466	174.886	168.374	63.5684	3.07371e-08	3.93399	80.2471	3.07371e-08	58.9547	69.8705	17.6338	20.3121	37.5549	4.6264	20.3121	3.07371e-08	58.9547	3.07371e-08	3.93399	80.2471	4.6264	17.6338	37.5549	69.8705	108.611	29.3133	0.269893	-1.88954	0.00172508	1.53812	down	--
pos_2901	Phenethylamine glucuronide	60.8399	135.349	108.957	156.71	105.947	119.134	142.105	104.715	130.968	156.784	104.715	130.968	119.134	156.784	60.8399	135.349	108.957	156.71	142.105	105.947	8.16495	3.77345	97.168	3.07371e-08	94.8912	11.806	124.519	120.959	7.33833	3.07371e-08	120.959	3.07371e-08	94.8912	8.16495	3.77345	97.168	3.07371e-08	124.519	7.33833	11.806	122.151	46.862	0.38364	-1.38218	0.00184356	1.52106	down	--
pos_2902	Mesocarb	30.5324	131.745	89.9091	122.713	86.3087	100.856	146.938	114.26	119.847	128.083	114.26	119.847	100.856	128.083	30.5324	131.745	89.9091	122.713	146.938	86.3087	3.07371e-08	3.07371e-08	80.7655	48.2884	82.4643	3.07371e-08	123.315	103.786	6.7335	3.07371e-08	103.786	48.2884	82.4643	3.07371e-08	3.07371e-08	80.7655	3.07371e-08	123.315	6.7335	3.07371e-08	107.119	44.5352	0.415754	-1.2662	0.00423394	1.38365	down	--
pos_2917	(2E,6E,8E)-Decatrienoylcarnitine	8597.87	4912.79	7148.54	12408.6	7472.92	8382.34	10544	9400.44	12166.9	12530.1	9400.44	12166.9	8382.34	12530.1	8597.87	4912.79	7148.54	12408.6	10544	7472.92	1188.29	1284.76	8456.97	874.861	8802.62	882.649	6768.91	7779.47	1494.71	1252.48	7779.47	874.861	8802.62	1188.29	1284.76	8456.97	1252.48	6768.91	1494.71	882.649	9356.45	3878.57	0.414535	-1.27044	0.00107033	1.52279	down	--
pos_2968	(S)-alpha-Terpinyl glucoside	830.466	400.525	402.371	1524.62	724.854	533.115	1211.67	754.528	1448	1117.07	754.528	1448	533.115	1117.07	830.466	400.525	402.371	1524.62	1211.67	724.854	36.7682	12.4896	728.079	66.5525	906.069	3.07371e-08	483.084	524.719	57.393	6.57836	524.719	66.5525	906.069	36.7682	12.4896	728.079	6.57836	483.084	57.393	3.07371e-08	894.722	282.173	0.315376	-1.66486	0.00209671	1.49934	down	--
pos_2973	Telinavir	4709.91	5997.57	3880.76	13261.7	6932.87	5090.54	10305.5	6322.94	10588.4	9214.18	6322.94	10588.4	5090.54	9214.18	4709.91	5997.57	3880.76	13261.7	10305.5	6932.87	659.989	202.943	5925.36	602.393	7353.88	210.107	7108.65	5362.3	566.827	194.518	5362.3	602.393	7353.88	659.989	202.943	5925.36	194.518	7108.65	566.827	210.107	7630.43	2818.7	0.369402	-1.43674	0.00281307	1.49097	down	--
pos_301	Brivaracetam	3.07371e-08	693.513	3.07371e-08	3.07371e-08	379.827	11.9704	58.6773	3.89903	245.789	62.3517	3.89903	245.789	11.9704	62.3517	3.07371e-08	693.513	3.07371e-08	3.07371e-08	58.6773	379.827	812.469	1095.95	23.451	1766.67	86.0633	562.506	145.895	213.167	942.138	787.089	213.167	1766.67	86.0633	812.469	1095.95	23.451	787.089	145.895	942.138	562.506	145.603	643.539	4.41983	2.14399	0.0217925	1.17132	up	--
pos_3039	(R)-3-((R)-3-Hydroxybutanoyloxy)butanoate	3.07371e-08	14.1175	11.5315	3.07371e-08	3.57444	2.07385	3.07371e-08	3.07371e-08	3.07371e-08	3.07371e-08	3.07371e-08	3.07371e-08	2.07385	3.07371e-08	3.07371e-08	14.1175	11.5315	3.07371e-08	3.07371e-08	3.57444	64.9161	43.797	3.07371e-08	229.447	3.07371e-08	221.55	11.6097	9.27141	66.3447	223.651	9.27141	229.447	3.07371e-08	64.9161	43.797	3.07371e-08	223.651	11.6097	66.3447	221.55	3.12973	87.0587	27.8167	4.79788	0.0242723	1.17678	up	Butanoate metabolism(ko00650)
pos_3049	Dihydromonacolin L acid	8314.5	3685.69	328.47	14005.2	3620.89	459.99	12864.8	4245.57	12980.6	11761.7	4245.57	12980.6	459.99	11761.7	8314.5	3685.69	328.47	14005.2	12864.8	3620.89	1263.57	1549.09	5064.14	1154.89	4781.02	1426.63	773.233	558.755	3179.39	3760.4	558.755	1154.89	4781.02	1263.57	1549.09	5064.14	3760.4	773.233	3179.39	1426.63	7226.73	2351.11	0.325336	-1.62	0.0197766	1.29483	down	--
pos_3053	Papa nonoate	513.585	44.5801	0.607827	610.196	105.183	0.887909	494.231	175.044	621.888	489.846	175.044	621.888	0.887909	489.846	513.585	44.5801	0.607827	610.196	494.231	105.183	3.07371e-08	3.07371e-08	193.421	3.07371e-08	202.962	3.07371e-08	2.13556	0.871736	5.49641	3.07371e-08	0.871736	3.07371e-08	202.962	3.07371e-08	3.07371e-08	193.421	3.07371e-08	2.13556	5.49641	3.07371e-08	305.605	40.4887	0.132487	-2.91607	0.0112262	1.30891	down	--
pos_3079	Nebramine	346.198	444.466	435.893	565.687	381.157	460.041	430.226	594.022	554.816	430.468	594.022	554.816	460.041	430.468	346.198	444.466	435.893	565.687	430.226	381.157	3.07371e-08	3.07371e-08	442.896	3.07371e-08	477.214	3.07371e-08	424.328	487.067	3.07371e-08	3.07371e-08	487.067	3.07371e-08	477.214	3.07371e-08	3.07371e-08	442.896	3.07371e-08	424.328	3.07371e-08	3.07371e-08	464.297	183.15	0.394468	-1.34202	0.00451658	1.41635	down	Neomycin, kanamycin and gentamicin biosynthesis(ko00524)
pos_3080	Nateglinide	39877.1	55714.8	47524.9	75510.3	52008.6	51572.5	60870.4	57960.7	63246.2	70886.9	57960.7	63246.2	51572.5	70886.9	39877.1	55714.8	47524.9	75510.3	60870.4	52008.6	8178.52	5996.16	50639	14449.7	51021.6	8421.83	67269.6	54671.6	7979.47	6367.81	54671.6	14449.7	51021.6	8178.52	5996.16	50639	6367.81	67269.6	7979.47	8421.83	57517.2	27499.5	0.47811	-1.06459	0.00431228	1.4177	down	--
pos_3095	Ile-Val-Val	1346.13	796.503	1061.92	1953.96	1306.6	1264.96	1485.18	1592.17	1813.75	1887.05	1592.17	1813.75	1264.96	1887.05	1346.13	796.503	1061.92	1953.96	1485.18	1306.6	137.616	143.639	1289.84	296.663	1472.71	64.8521	1197.43	1226.56	217.961	159.556	1226.56	296.663	1472.71	137.616	143.639	1289.84	159.556	1197.43	217.961	64.8521	1450.82	620.683	0.427815	-1.22494	0.00182102	1.47279	down	--
pos_3126	Lys Val Val Ala	534.175	219.658	3.07371e-08	386.681	239.129	3.07371e-08	373.536	283.897	469.149	358.584	283.897	469.149	3.07371e-08	358.584	534.175	219.658	3.07371e-08	386.681	373.536	239.129	3.07371e-08	3.07371e-08	303.811	3.07371e-08	359.805	3.07371e-08	5.4146	2.64988	3.07371e-08	3.07371e-08	2.64988	3.07371e-08	359.805	3.07371e-08	3.07371e-08	303.811	3.07371e-08	5.4146	3.07371e-08	3.07371e-08	286.481	67.1681	0.234459	-2.09259	0.00721911	1.29576	down	--
pos_3176	Cucurbitacin C	108.072	1198.42	311.28	555.285	455.759	228.974	784.812	559.239	502.638	541.631	559.239	502.638	228.974	541.631	108.072	1198.42	311.28	555.285	784.812	455.759	4386.43	3848.9	815.254	7494.68	277.468	5415.8	565.721	230.67	5575.22	3775.68	230.67	7494.68	277.468	4386.43	3848.9	815.254	3775.68	565.721	5575.22	5415.8	524.611	3238.58	6.17331	2.62604	0.0093282	1.33202	up	--
pos_318	Dapdiamide B	47.6395	597.608	78.7525	73.4627	646.85	302.876	45.5771	74.1072	351.621	332.685	74.1072	351.621	302.876	332.685	47.6395	597.608	78.7525	73.4627	45.5771	646.85	2455.36	1021.25	270.068	1057.87	724.425	670.682	982.209	524.545	1467.45	3606.91	524.545	1057.87	724.425	2455.36	1021.25	270.068	3606.91	982.209	1467.45	670.682	255.118	1278.08	5.00975	2.32474	0.0113019	1.16952	up	--
pos_3211	Zipeprol	297.809	238.73	189.534	553.14	316.967	199.725	692.254	359.612	678.159	602.854	359.612	678.159	199.725	602.854	297.809	238.73	189.534	553.14	692.254	316.967	199.989	335.575	304.332	39.0517	266.742	30.9748	174.798	182.664	407.104	315.783	182.664	39.0517	266.742	199.989	335.575	304.332	315.783	174.798	407.104	30.9748	412.878	225.701	0.546654	-0.871301	0.0231603	1.23247	down	--
pos_3226	PE-NMe2(18:4(6Z,9Z,12Z,15Z)/18:4(6Z,9Z,12Z,15Z))	6137.55	3726.08	4778.14	8658.33	5822.7	5636.03	6895.16	7839.87	8758.15	8258.1	7839.87	8758.15	5636.03	8258.1	6137.55	3726.08	4778.14	8658.33	6895.16	5822.7	587.622	569.276	6427.58	458.527	6749.4	461.839	4729.03	5160.08	774.692	657.431	5160.08	458.527	6749.4	587.622	569.276	6427.58	657.431	4729.03	774.692	461.839	6651.01	2657.55	0.399571	-1.32348	0.00137231	1.49573	down	--
pos_3259	PE(18:4(6Z,9Z,12Z,15Z)/20:4(6E,8Z,11Z,14Z)+=O(5))	486.648	227.067	260.722	949.247	496.86	356.184	717.082	552.583	975.979	727.609	552.583	975.979	356.184	727.609	486.648	227.067	260.722	949.247	717.082	496.86	3.07371e-08	3.07371e-08	494.925	3.07371e-08	602.836	3.07371e-08	383.786	337.741	30.4865	3.07371e-08	337.741	3.07371e-08	602.836	3.07371e-08	3.07371e-08	494.925	3.07371e-08	383.786	30.4865	3.07371e-08	574.998	184.977	0.321701	-1.63621	0.00292622	1.44959	down	--
pos_3277	Cytidine, 2'-deoxy-2',2'-difluoro-N-(1-oxo-2-propylpentyl)-	15.7947	71.7303	3.07371e-08	159.681	21.8712	3.07371e-08	106.457	27.6892	133.169	153.344	27.6892	133.169	3.07371e-08	153.344	15.7947	71.7303	3.07371e-08	159.681	106.457	21.8712	4.69099	3.07371e-08	65.7996	3.07371e-08	20.2365	13.8974	3.07371e-08	3.07371e-08	3.07371e-08	3.07371e-08	3.07371e-08	3.07371e-08	20.2365	4.69099	3.07371e-08	65.7996	3.07371e-08	3.07371e-08	3.07371e-08	13.8974	68.9736	10.4624	0.151688	-2.72082	0.0194083	1.31214	down	--
pos_3320	DG(21:0/20:4(5Z,8Z,11Z,14Z)-OH(20)/0:0)	724.501	351.454	330.705	464.738	500.529	394.168	372.521	483.808	447.689	412.703	483.808	447.689	394.168	412.703	724.501	351.454	330.705	464.738	372.521	500.529	1000.89	723.047	527.286	1092.55	513.293	867.475	394.897	328.157	683.38	965.914	328.157	1092.55	513.293	1000.89	723.047	527.286	965.914	394.897	683.38	867.475	448.282	709.689	1.58313	0.662781	0.0143034	1.29634	up	--
pos_3328	Muzanzagenin	775.318	248.007	9.20033	524.607	223.321	5.58697	490.058	382.52	637.448	500.71	382.52	637.448	5.58697	500.71	775.318	248.007	9.20033	524.607	490.058	223.321	3.07371e-08	3.07371e-08	408.875	3.07371e-08	436.116	3.07371e-08	23.9984	5.26388	69.5263	106.07	5.26388	3.07371e-08	436.116	3.07371e-08	3.07371e-08	408.875	106.07	23.9984	69.5263	3.07371e-08	379.678	104.985	0.276511	-1.85459	0.0124755	1.2305	down	--
pos_3333	(8R,9S,10R,13S,14S,17S)-17-Hydroxy-10,13-dimethyl-6,7,8,9,11,12,14,15,16,17-decahydro-1H-cyclopenta[a]phenanthrene-2,3-dione	75.4111	455.999	211.224	326.151	208.389	80.5153	361.74	390.527	262.319	274.202	390.527	262.319	80.5153	274.202	75.4111	455.999	211.224	326.151	361.74	208.389	2101.55	1908.45	342.551	2703.93	154.66	2607.68	232.339	187.18	1574.3	1290.39	187.18	2703.93	154.66	2101.55	1908.45	342.551	1290.39	232.339	1574.3	2607.68	264.648	1310.3	4.95112	2.30776	0.0101672	1.36086	up	--
pos_3342	PA(15:0/22:6(4Z,7Z,10Z,12E,16Z,19Z)-OH(14))	27882.2	48555.4	34234.9	55712.7	44217.8	36798.5	46127.5	49366.7	47231.9	49708.4	49366.7	47231.9	36798.5	49708.4	27882.2	48555.4	34234.9	55712.7	46127.5	44217.8	3146.83	2589.23	39320.7	4680.55	40949.3	2897.38	48332.2	36484.9	3597.81	2497.85	36484.9	4680.55	40949.3	3146.83	2589.23	39320.7	2497.85	48332.2	3597.81	2897.38	43983.6	18449.7	0.419467	-1.25337	0.00276233	1.47226	down	--
pos_3346	PE(18:2(9Z,12Z)/22:6(5Z,7Z,10Z,13Z,16Z,19Z)-OH(4))	5487.15	3895.69	4989.39	8969.96	5650.92	5541.38	7086.83	7651.31	8362.95	7907.15	7651.31	8362.95	5541.38	7907.15	5487.15	3895.69	4989.39	8969.96	7086.83	5650.92	357.488	345.697	6478.06	317.773	6491.83	271.318	5590.85	5474.89	376.659	202.094	5474.89	317.773	6491.83	357.488	345.697	6478.06	202.094	5590.85	376.659	271.318	6554.27	2590.67	0.395264	-1.33911	0.0023719	1.45621	down	--
pos_3351	Tryptophanol	343.666	539.63	391.757	646.452	311.659	363.107	580.483	580.15	609.385	592.888	580.15	609.385	363.107	592.888	343.666	539.63	391.757	646.452	580.483	311.659	3.07371e-08	4.5085	487.295	5.72446	436.378	3.07371e-08	499.575	446.901	3.07371e-08	3.07371e-08	446.901	5.72446	436.378	3.07371e-08	4.5085	487.295	3.07371e-08	499.575	3.07371e-08	3.07371e-08	495.918	188.038	0.379172	-1.39907	0.00319736	1.44496	down	--
pos_3356	(-)-Nopol	905.572	689.41	680.273	1076.11	593.695	609.88	1129.12	1061.15	1224.76	1183.21	1061.15	1224.76	609.88	1183.21	905.572	689.41	680.273	1076.11	1129.12	593.695	64.0908	85.5685	945.144	62.334	871.946	59.1481	631.184	695.071	52.4024	16.4762	695.071	62.334	871.946	64.0908	85.5685	945.144	16.4762	631.184	52.4024	59.1481	915.318	348.337	0.380563	-1.39379	0.00136975	1.4867	down	--
pos_3386	3-Hydroxydodeca-6,9-dienoylcarnitine	100.729	61.688	38.6809	167.819	118.836	49.6209	154.662	129.969	185.964	126.914	129.969	185.964	49.6209	126.914	100.729	61.688	38.6809	167.819	154.662	118.836	3.07371e-08	3.07371e-08	84.4162	3.07371e-08	122.749	3.07371e-08	46.6436	50.2184	3.07371e-08	3.07371e-08	50.2184	3.07371e-08	122.749	3.07371e-08	3.07371e-08	84.4162	3.07371e-08	46.6436	3.07371e-08	3.07371e-08	113.488	30.4027	0.267893	-1.90027	0.00104443	1.52671	down	--
pos_3401	PG(i-12:0/5-iso PGF2VI)	2490.08	3485.03	1862.39	8130.43	4660.07	2414.34	5927.04	3924.35	6309.32	5134.89	3924.35	6309.32	2414.34	5134.89	2490.08	3485.03	1862.39	8130.43	5927.04	4660.07	3.07371e-08	24.8479	3234.36	3.87702	4320.04	3.07371e-08	3811.07	2692.83	53.6323	4.14659	2692.83	3.87702	4320.04	3.07371e-08	24.8479	3234.36	4.14659	3811.07	53.6323	3.07371e-08	4433.79	1414.48	0.319023	-1.64827	0.00249878	1.50181	down	--
pos_3410	DIBOA tetrahexose	366.657	66.882	78.4358	164.933	177.221	46.1976	136.179	264.766	169.125	187.108	264.766	169.125	46.1976	187.108	366.657	66.882	78.4358	164.933	136.179	177.221	3.07371e-08	3.07371e-08	118.773	3.07371e-08	204.883	3.07371e-08	80.9059	79.7033	3.07371e-08	3.07371e-08	79.7033	3.07371e-08	204.883	3.07371e-08	3.07371e-08	118.773	3.07371e-08	80.9059	3.07371e-08	3.07371e-08	165.75	48.4265	0.292165	-1.77514	0.00664975	1.16696	down	--
pos_3421	8-[(1R,2R)-3-Oxo-2-{(Z)-pent-2-enyl}cyclopentyl]octanoate	2083.22	1226.28	74.7697	3163.64	720.875	82.4838	2968.16	1022.7	2445.01	3165.76	1022.7	2445.01	82.4838	3165.76	2083.22	1226.28	74.7697	3163.64	2968.16	720.875	3.07371e-08	3.07371e-08	917.752	3.07371e-08	1076.91	3.07371e-08	253.467	117.044	3.90098	3.07371e-08	117.044	3.07371e-08	1076.91	3.07371e-08	3.07371e-08	917.752	3.07371e-08	253.467	3.90098	3.07371e-08	1695.29	236.908	0.139744	-2.83914	0.00439493	1.47899	down	--
pos_3424	Indinavir	79.1877	155.068	188.641	379.211	93.9281	203.981	284.165	72.0232	280.116	298.183	72.0232	280.116	203.981	298.183	79.1877	155.068	188.641	379.211	284.165	93.9281	3.07371e-08	4.17626	72.0269	3.07371e-08	110.121	3.07371e-08	325.067	274.688	17.3856	3.07371e-08	274.688	3.07371e-08	110.121	3.07371e-08	4.17626	72.0269	3.07371e-08	325.067	17.3856	3.07371e-08	203.451	80.3466	0.394919	-1.34037	0.0268159	1.18374	down	Bile secretion(ko04976)
pos_3431	N-BENZYL-3-CYANOAZETIDINE	32.5439	74.4493	50.935	99.9949	63.3748	48.2899	74.8774	83.2317	65.9375	68.7222	83.2317	65.9375	48.2899	68.7222	32.5439	74.4493	50.935	99.9949	74.8774	63.3748	3.07371e-08	3.07371e-08	53.3105	3.07371e-08	57.363	3.07371e-08	82.5431	62.3573	3.07371e-08	3.07371e-08	62.3573	3.07371e-08	57.363	3.07371e-08	3.07371e-08	53.3105	3.07371e-08	82.5431	3.07371e-08	3.07371e-08	66.2357	25.5574	0.385856	-1.37387	0.00505651	1.38607	down	--
pos_3433	Pentaethylene glycol	428.416	637.318	445.019	900.635	642.542	493.695	724.833	717.537	752.532	715.827	717.537	752.532	493.695	715.827	428.416	637.318	445.019	900.635	724.833	642.542	10.3935	17.4992	625.713	6.96611	607.674	6.03441	591.341	507.988	39.8225	15.3449	507.988	6.96611	607.674	10.3935	17.4992	625.713	15.3449	591.341	39.8225	6.03441	645.835	242.878	0.376067	-1.41094	0.00189622	1.51695	down	--
pos_3436	Tandospirone	22785.7	39964.3	27466.7	42882.5	38024.4	28690	37147.3	40706.3	37875	38421.1	40706.3	37875	28690	38421.1	22785.7	39964.3	27466.7	42882.5	37147.3	38024.4	1820.54	1656.39	33505.1	1862.37	33043	1829.11	37082	29056.3	5378.01	1845.84	29056.3	1862.37	33043	1820.54	1656.39	33505.1	1845.84	37082	5378.01	1829.11	35396.3	14707.9	0.41552	-1.26701	0.00268122	1.47661	down	--
pos_3439	L-alpha-Amino-1H-pyrrole-1-hexanoic acid	1610.28	1608.15	1303.37	1987.57	1662.15	1312.63	1857.16	2137.01	2071.25	1862.76	2137.01	2071.25	1312.63	1862.76	1610.28	1608.15	1303.37	1987.57	1857.16	1662.15	78.497	81.7826	1741.65	69.6042	1619.55	99.8749	1259.08	1284.24	103.958	83.3297	1284.24	69.6042	1619.55	78.497	81.7826	1741.65	83.3297	1259.08	103.958	99.8749	1741.23	642.158	0.368795	-1.43911	0.000878905	1.55608	down	--
pos_3446	(2E,4E,7E)-Nona-2,4,7-trienoylcarnitine	373.522	547.561	613.628	1095.67	610.544	600.451	1108.51	673.417	897.422	866.138	673.417	897.422	600.451	866.138	373.522	547.561	613.628	1095.67	1108.51	610.544	3.07371e-08	3.07371e-08	566.47	3.07371e-08	520.566	3.07371e-08	738.018	711.036	15.759	55.42	711.036	3.07371e-08	520.566	3.07371e-08	3.07371e-08	566.47	55.42	738.018	15.759	3.07371e-08	738.686	260.727	0.35296	-1.50242	0.001815	1.49391	down	--
pos_3447	Momordicine III	15.246	698.038	207.995	245.504	249.545	102.047	280.125	368.025	203.236	226.241	368.025	203.236	102.047	226.241	15.246	698.038	207.995	245.504	280.125	249.545	3385.38	2743.77	278.159	4207.86	134.555	4117.09	288.593	158.055	2907.01	2493.27	158.055	4207.86	134.555	3385.38	2743.77	278.159	2493.27	288.593	2907.01	4117.09	259.6	2071.38	7.9791	2.99623	0.00790509	1.38121	up	--
pos_347	Methylfurfuryl alcohol	3.07371e-08	186.966	2.47438	3.07371e-08	60.9616	28.2475	9.68297	3.07371e-08	14.2504	43.5657	3.07371e-08	14.2504	28.2475	43.5657	3.07371e-08	186.966	2.47438	3.07371e-08	9.68297	60.9616	153.422	203.378	132.738	351.185	15.3739	350.416	78.0274	9.44619	445.141	201.134	9.44619	351.185	15.3739	153.422	203.378	132.738	201.134	78.0274	445.141	350.416	34.6148	194.026	5.60529	2.48679	0.00827111	1.25335	up	--
pos_3472	LysoPC(18:3(9Z,12Z,15Z)/0:0)	10.78	3.07371e-08	5.441	39.9047	8.86468	4.07911	68.5334	3.07371e-08	40.3724	71.4402	3.07371e-08	40.3724	4.07911	71.4402	10.78	3.07371e-08	5.441	39.9047	68.5334	8.86468	3.07371e-08	3.07371e-08	10.5473	3.07371e-08	3.07371e-08	3.07371e-08	8.64542	13.9918	3.07371e-08	5.23229	13.9918	3.07371e-08	3.07371e-08	3.07371e-08	3.07371e-08	10.5473	5.23229	8.64542	3.07371e-08	3.07371e-08	24.9415	3.84168	0.154027	-2.69874	0.0420182	1.12581	down	--
pos_3482	Cortol	4300.56	1442.99	87.7518	2519.04	1401.54	136.943	2320.74	2052.13	2848.96	2547.93	2052.13	2848.96	136.943	2547.93	4300.56	1442.99	87.7518	2519.04	2320.74	1401.54	3.07371e-08	3.07371e-08	2294.18	3.07371e-08	2514.34	3.07371e-08	219.672	142.948	13.1524	14.9464	142.948	3.07371e-08	2514.34	3.07371e-08	3.07371e-08	2294.18	14.9464	219.672	13.1524	3.07371e-08	1965.86	519.924	0.264477	-1.91879	0.0114233	1.20838	down	Steroid hormone biosynthesis(ko00140)
pos_3494	N'-nitrosoanabasine	140.48	75.5893	72.9674	323.678	106.345	76.9177	266.578	162.289	269.292	200.152	162.289	269.292	76.9177	200.152	140.48	75.5893	72.9674	323.678	266.578	106.345	3.07371e-08	3.07371e-08	163.978	3.07371e-08	164.322	3.07371e-08	101.329	109.074	5.12681	3.07371e-08	109.074	3.07371e-08	164.322	3.07371e-08	3.07371e-08	163.978	3.07371e-08	101.329	5.12681	3.07371e-08	169.429	54.3829	0.320978	-1.63945	0.00619129	1.40142	down	--
pos_3495	Hydroxycotinine	115.661	96.2559	73.6488	254.644	118.954	68.9357	227.226	147.386	228.373	164.875	147.386	228.373	68.9357	164.875	115.661	96.2559	73.6488	254.644	227.226	118.954	3.07371e-08	3.07371e-08	158.2	3.07371e-08	152.267	3.07371e-08	83.9683	90.3847	3.07371e-08	3.07371e-08	90.3847	3.07371e-08	152.267	3.07371e-08	3.07371e-08	158.2	3.07371e-08	83.9683	3.07371e-08	3.07371e-08	149.596	48.4821	0.324087	-1.62555	0.00335179	1.45958	down	--
pos_3509	Isofucosterol 3-O-[6-O-(9,12-Octadecadienoyl)-b-D-glucopyranoside]	1085.82	610.541	290.75	261.93	955.744	563.435	161.723	492.68	368.904	404.76	492.68	368.904	563.435	404.76	1085.82	610.541	290.75	261.93	161.723	955.744	3357.89	2285.33	948.736	4104.98	608.865	2533.53	122.602	213.426	2268.69	3774.9	213.426	4104.98	608.865	3357.89	2285.33	948.736	3774.9	122.602	2268.69	2533.53	519.629	2021.9	3.89104	1.96015	0.0105987	1.3407	up	--
pos_3547	Pinane thromboxane A2	2654.57	2952.8	2244.07	3750.05	2931.88	2300.78	3272.25	3741.16	3644.97	3459.63	3741.16	3644.97	2300.78	3459.63	2654.57	2952.8	2244.07	3750.05	3272.25	2931.88	608.966	481.339	3433.64	608.573	3026.21	640.562	2308.54	2345.55	731.887	805.769	2345.55	608.573	3026.21	608.966	481.339	3433.64	805.769	2308.54	731.887	640.562	3095.22	1499.1	0.484329	-1.04594	0.00166122	1.50968	down	--
pos_3548	MG(0:0/20:4(5Z,8Z,11Z,14Z)/0:0)	1549.33	1953.96	1429.84	2303.86	1672.5	1415.5	2177.9	2395.25	2268.33	2073.2	2395.25	2268.33	1415.5	2073.2	1549.33	1953.96	1429.84	2303.86	2177.9	1672.5	76.7991	94.5555	2169.34	86.7192	2004.75	94.273	1522.28	1504.17	89.1966	69.4015	1504.17	86.7192	2004.75	76.7991	94.5555	2169.34	69.4015	1522.28	89.1966	94.273	1923.97	771.149	0.400812	-1.319	0.00296267	1.46931	down	--
pos_3549	1-(8Z,11Z,14Z-eicosatrienoyl)-glycero-3-phosphate	581.416	975.159	574.873	1044.65	728.775	612.679	979.676	975.833	935.917	893.165	975.833	935.917	612.679	893.165	581.416	975.159	574.873	1044.65	979.676	728.775	74.2173	107.615	855.683	48.2528	766.59	117.819	677.102	643.875	239.215	260.504	643.875	48.2528	766.59	74.2173	107.615	855.683	260.504	677.102	239.215	117.819	830.214	379.087	0.456614	-1.13095	0.00161228	1.54584	down	--
pos_3554	PE(DiMe(13,5)/PGJ2)	3353.68	2194.78	3004.54	5349.91	3495.45	3192.15	4561.5	4918.06	4957.84	4695.47	4918.06	4957.84	3192.15	4695.47	3353.68	2194.78	3004.54	5349.91	4561.5	3495.45	108.067	116.718	4179.5	87.6248	4173.05	66.824	3161.18	3591.82	79.9958	71.0088	3591.82	87.6248	4173.05	108.067	116.718	4179.5	71.0088	3161.18	79.9958	66.824	3972.34	1563.58	0.393617	-1.34514	0.00376598	1.41071	down	--
pos_356	Tryptamine	35.2936	3.07371e-08	7.6768	9.96704	22.5659	21.7429	22.2934	31.529	32.9637	12.1011	31.529	32.9637	21.7429	12.1011	35.2936	3.07371e-08	7.6768	9.96704	22.2934	22.5659	63.398	169.486	100.049	170.097	10.5692	408.079	16.5673	50.4062	217.246	221.563	50.4062	170.097	10.5692	63.398	169.486	100.049	221.563	16.5673	217.246	408.079	19.6134	142.746	7.27801	2.86354	0.0109235	1.29817	up	Tryptophan metabolism(ko00380);;Neuroactive ligand-receptor interaction(ko04080)
pos_3560	Antibiotic CJ 15544	79.9568	115.155	83.9195	111.381	99.7276	79.3876	122.922	140.129	128.993	118.497	140.129	128.993	79.3876	118.497	79.9568	115.155	83.9195	111.381	122.922	99.7276	3.32267	7.81142	113.228	5.26465	103.009	9.00641	70.6095	73.0086	20.0951	6.16574	73.0086	5.26465	103.009	3.32267	7.81142	113.228	6.16574	70.6095	20.0951	9.00641	108.007	41.1522	0.381015	-1.39208	0.000827986	1.56739	down	--
pos_3608	PE(22:5(4Z,7Z,10Z,13Z,16Z)/20:5(7Z,9Z,11E,13E,17Z)-3OH(5,6,15))	963.468	1415.04	789.234	3530.27	2156.6	1038.19	2452.11	1587.8	2279.01	1923.82	1587.8	2279.01	1038.19	1923.82	963.468	1415.04	789.234	3530.27	2452.11	2156.6	3.07371e-08	3.07371e-08	1385.68	3.07371e-08	1906.6	3.07371e-08	1675.45	1209.62	3.07371e-08	3.07371e-08	1209.62	3.07371e-08	1906.6	3.07371e-08	3.07371e-08	1385.68	3.07371e-08	1675.45	3.07371e-08	3.07371e-08	1813.55	617.735	0.340621	-1.55376	0.00459173	1.44987	down	--
pos_3620	14,15-DHET	6081.77	2918.69	285.565	10050.2	3045.5	436.33	8910.13	3399.97	9290.57	8848.01	3399.97	9290.57	436.33	8848.01	6081.77	2918.69	285.565	10050.2	8910.13	3045.5	322.435	188.047	3581.64	111.054	3615.4	200.349	619.676	428.132	870.069	1285.51	428.132	111.054	3615.4	322.435	188.047	3581.64	1285.51	619.676	870.069	200.349	5326.67	1122.23	0.210682	-2.24686	0.00661341	1.43125	down	Serotonergic synapse(ko04726);;Arachidonic acid metabolism(ko00590)
pos_3623	Pubescenol	2861.01	2362.05	244.072	5823.56	2200.16	237.856	5413.87	2601.05	5456.55	4997.85	2601.05	5456.55	237.856	4997.85	2861.01	2362.05	244.072	5823.56	5413.87	2200.16	1801.21	1680.11	2596.3	1805.88	2563.45	2169.7	335.957	248.762	1596.99	1232.76	248.762	1805.88	2563.45	1801.21	1680.11	2596.3	1232.76	335.957	1596.99	2169.7	3219.8	1603.11	0.497891	-1.0061	0.043196	1.12995	down	--
pos_365	2-Amino-3,4,8-trimethyl-3H-imidazo[4,5-f]quinoxaline	3.07371e-08	1929.1	53.2146	16.204	1019.08	56.9017	176.118	3.07371e-08	56.9225	263.903	3.07371e-08	56.9225	56.9017	263.903	3.07371e-08	1929.1	53.2146	16.204	176.118	1019.08	3741.64	1535.51	561.178	2119.61	363.135	997.82	1557.95	730.752	2166.98	1892.09	730.752	2119.61	363.135	3741.64	1535.51	561.178	1892.09	1557.95	2166.98	997.82	357.144	1566.67	4.38665	2.13312	0.005468	1.30739	up	--
pos_3653	Lucidenic acid L	1869.39	2382.17	1890.52	2431.02	2071.53	1874.76	2306.7	2616.48	2285.32	2157.86	2616.48	2285.32	1874.76	2157.86	1869.39	2382.17	1890.52	2431.02	2306.7	2071.53	194.724	242.797	2308.98	180.476	2321.9	177.228	1966.69	1964.36	356.085	389.086	1964.36	180.476	2321.9	194.724	242.797	2308.98	389.086	1966.69	356.085	177.228	2188.58	1010.23	0.461593	-1.11531	0.00415794	1.45938	down	--
pos_366	Frovatriptan	3.07371e-08	155	39.4946	3.07371e-08	198.19	114.607	10.6386	3.07371e-08	133.525	25.9555	3.07371e-08	133.525	114.607	25.9555	3.07371e-08	155	39.4946	3.07371e-08	10.6386	198.19	1091.52	496.376	396.258	557.75	373.431	347.864	454.012	200.337	413.301	2077.17	200.337	557.75	373.431	1091.52	496.376	396.258	2077.17	454.012	413.301	347.864	67.7411	640.802	9.45958	3.24178	0.0099457	1.20573	up	--
pos_3661	Butyric acid	25.9695	40.1057	23.0424	58.7808	37.6605	23.8525	48.2812	46.4591	44.4023	43.7141	46.4591	44.4023	23.8525	43.7141	25.9695	40.1057	23.0424	58.7808	48.2812	37.6605	3.07371e-08	3.07371e-08	26.8808	3.07371e-08	37.8917	3.07371e-08	34.0827	30.235	3.07371e-08	3.07371e-08	30.235	3.07371e-08	37.8917	3.07371e-08	3.07371e-08	26.8808	3.07371e-08	34.0827	3.07371e-08	3.07371e-08	39.2268	12.909	0.329087	-1.60346	0.000932091	1.56754	down	Carbohydrate digestion and absorption(ko04973);;Protein digestion and absorption(ko04974);;Butanoate metabolism(ko00650)
pos_3663	Mestranol	119.956	51.8133	34.0053	285.549	91.7412	25.8803	343.438	61.057	194.701	213.18	61.057	194.701	25.8803	213.18	119.956	51.8133	34.0053	285.549	343.438	91.7412	55.7829	15.6251	29.6115	3.07371e-08	101.408	3.07371e-08	44.3939	51.6931	41.2926	75.8065	51.6931	3.07371e-08	101.408	55.7829	15.6251	29.6115	75.8065	44.3939	41.2926	3.07371e-08	142.132	41.5614	0.292414	-1.77392	0.0199846	1.33746	down	--
pos_3665	4-Hydroxy-2-methyl-3-oxo-4-[(2E,6E)-farnesyl]-3,4-dihydroquinoline 1-oxide	1506.86	544.796	6.2704	894.968	607.123	13.255	828.099	815.996	1015.01	960.682	815.996	1015.01	13.255	960.682	1506.86	544.796	6.2704	894.968	828.099	607.123	131.946	70.2279	899.587	22.3647	981.765	3.07371e-08	42.4261	7.57571	15.2247	14.9455	7.57571	22.3647	981.765	131.946	70.2279	899.587	14.9455	42.4261	15.2247	3.07371e-08	719.305	218.606	0.303913	-1.71827	0.0162138	1.15703	down	--
pos_3666	Gentamicin X2	303.293	659.94	349.022	513.309	454.203	356.486	489.481	561.54	494.308	478.958	561.54	494.308	356.486	478.958	303.293	659.94	349.022	513.309	489.481	454.203	3.07371e-08	6.23786	525.495	3.98777	446.359	3.32268	430.94	347.837	3.07371e-08	5.35993	347.837	3.98777	446.359	3.07371e-08	6.23786	525.495	5.35993	430.94	3.07371e-08	3.32268	466.054	176.954	0.379686	-1.39712	0.00315662	1.44192	down	Neomycin, kanamycin and gentamicin biosynthesis(ko00524)
pos_368	(+)-cis-abscisic aldehyde	278.577	994.068	135.956	38.3518	3713.61	745.678	213.031	12.8495	192.791	876.012	12.8495	192.791	745.678	876.012	278.577	994.068	135.956	38.3518	213.031	3713.61	5595.99	6340.03	2729.94	4621.76	3729.31	1578.3	2917.33	2753.02	1951.41	12482.8	2753.02	4621.76	3729.31	5595.99	6340.03	2729.94	12482.8	2917.33	1951.41	1578.3	720.093	4469.99	6.20752	2.63402	0.00494996	1.27395	up	--
pos_370	4-((6-Methoxyquinolin-8-yl)amino)pentanoic acid	3.07371e-08	358.458	50.3244	8.66719	578.654	56.2497	3.07371e-08	3.07371e-08	41.2939	146.269	3.07371e-08	41.2939	56.2497	146.269	3.07371e-08	358.458	50.3244	8.66719	3.07371e-08	578.654	1736.94	503.708	338.199	1487.03	83.1162	459.492	458.31	228.11	1021.22	809.681	228.11	1487.03	83.1162	1736.94	503.708	338.199	809.681	458.31	1021.22	459.492	123.992	712.581	5.74701	2.52281	0.00818304	1.35319	up	--
pos_3705	6alpha-Hydroxy-castasterone	157.247	136.764	36.653	24.4639	132.6	92.9561	3.07371e-08	97.1213	21.8846	34.8068	97.1213	21.8846	92.9561	34.8068	157.247	136.764	36.653	24.4639	3.07371e-08	132.6	772.773	295.017	218.793	668.057	108.393	328.228	9.43414	17.8524	257.669	501.993	17.8524	668.057	108.393	772.773	295.017	218.793	501.993	9.43414	257.669	328.228	73.4497	317.821	4.32705	2.11339	0.0158371	1.30202	up	--
pos_372	Siguazodan	3.07371e-08	293.288	34.1112	3.07371e-08	488.043	57.2141	3.07371e-08	3.07371e-08	40.1103	6.13202	3.07371e-08	40.1103	57.2141	6.13202	3.07371e-08	293.288	34.1112	3.07371e-08	3.07371e-08	488.043	1386.75	1275.33	463.506	371.051	143.609	524.522	2068.65	281.278	933.762	3465.85	281.278	371.051	143.609	1386.75	1275.33	463.506	3465.85	2068.65	933.762	524.522	91.8899	1091.43	11.8776	3.57017	0.0133983	1.21041	up	--
pos_3736	Curvacin A	643.769	227.855	3.07371e-08	1322.68	295.08	3.07371e-08	973.142	357.697	1093.33	877	357.697	1093.33	3.07371e-08	877	643.769	227.855	3.07371e-08	1322.68	973.142	295.08	3.07371e-08	3.07371e-08	529.003	3.07371e-08	443.898	3.07371e-08	3.07371e-08	24.8094	3.07371e-08	3.07371e-08	24.8094	3.07371e-08	443.898	3.07371e-08	3.07371e-08	529.003	3.07371e-08	3.07371e-08	3.07371e-08	3.07371e-08	579.055	99.7711	0.1723	-2.53701	0.0117482	1.35075	down	--
pos_3738	7alpha-hydroxy-3-oxochol-4-en-24-oic Acid	6608.58	2248.72	44.097	3266.5	2390.07	122.102	2963.11	3310.91	4004.82	3671.87	3310.91	4004.82	122.102	3671.87	6608.58	2248.72	44.097	3266.5	2963.11	2390.07	3.07371e-08	70.3107	3672.4	7.88132	3912.62	3.07371e-08	212.572	83.9001	136.427	4.33961	83.9001	7.88132	3912.62	3.07371e-08	70.3107	3672.4	4.33961	212.572	136.427	3.07371e-08	2863.08	810.045	0.282928	-1.82149	0.0172192	1.12927	down	--
pos_3765	Hericenone E	569.525	1647.09	676.444	1577.84	1054.75	439.699	1484.16	1356	1360.53	1384.36	1356	1360.53	439.699	1384.36	569.525	1647.09	676.444	1577.84	1484.16	1054.75	6382.59	5743.99	1338.57	7215.53	913.498	8214.73	791.768	732.713	4861.9	4448.75	732.713	7215.53	913.498	6382.59	5743.99	1338.57	4448.75	791.768	4861.9	8214.73	1155.04	4064.41	3.51884	1.8151	0.0112093	1.31976	up	--
pos_3771	Butanoic acid	6.33642	24.3757	17.8379	30.6739	32.1544	19.4152	24.3073	30.7192	26.1711	23.9194	30.7192	26.1711	19.4152	23.9194	6.33642	24.3757	17.8379	30.6739	24.3073	32.1544	3.07371e-08	3.07371e-08	23.6424	3.07371e-08	21.2534	3.07371e-08	22.2288	22.6272	3.07371e-08	3.07371e-08	22.6272	3.07371e-08	21.2534	3.07371e-08	3.07371e-08	23.6424	3.07371e-08	22.2288	3.07371e-08	3.07371e-08	23.5911	8.97518	0.380448	-1.39423	0.00443113	1.36982	down	Butanoate metabolism(ko00650);;Carbohydrate digestion and absorption(ko04973);;Protein digestion and absorption(ko04974)
pos_3780	Gentamicin C1a	20713.8	31779.4	23664.9	35248	32060.1	24060.3	31422.4	35303.1	29821.7	29791.7	35303.1	29821.7	24060.3	29791.7	20713.8	31779.4	23664.9	35248	31422.4	32060.1	987.412	1110.76	27376.4	887.671	28911.6	1074.79	30499	25720.4	1270.66	1177.47	25720.4	887.671	28911.6	987.412	1110.76	27376.4	1177.47	30499	1270.66	1074.79	29386.5	11901.6	0.405002	-1.304	0.00327726	1.45372	down	Neomycin, kanamycin and gentamicin biosynthesis(ko00524)
pos_379	(2R,5R)-2-[6-(Cyclopentylamino)-8-(methylamino)purin-9-yl]-5-(hydroxymethyl)oxolane-3,4-diol	3.07371e-08	1595.11	91.2212	124.409	2545.43	50.6546	3.07371e-08	3.07371e-08	20.8601	720.402	3.07371e-08	20.8601	50.6546	720.402	3.07371e-08	1595.11	91.2212	124.409	3.07371e-08	2545.43	6280.82	965.473	73.4763	3056.49	657.462	1148.48	2567.37	860.254	6918.91	2414.08	860.254	3056.49	657.462	6280.82	965.473	73.4763	2414.08	2567.37	6918.91	1148.48	514.809	2494.28	4.84506	2.27652	0.0296986	1.04454	up	--
pos_3791	Bilastine	2159.51	1642.4	2021.93	3294.13	2629.42	2171.09	2765.4	3339.87	2982.84	2793.05	3339.87	2982.84	2171.09	2793.05	2159.51	1642.4	2021.93	3294.13	2765.4	2629.42	57.4195	38.5573	2643.03	19.3614	2726.94	13.436	1961.67	2222.98	23.8309	28.4296	2222.98	19.3614	2726.94	57.4195	38.5573	2643.03	28.4296	1961.67	23.8309	13.436	2579.96	973.566	0.377357	-1.406	0.00260563	1.45247	down	--
pos_3808	4,5-Dihydro-6-(4-(imidazol-1-yl)phenyl)-5-methyl-3(2H)-pyridazinone	3.07371e-08	3.07371e-08	3.07371e-08	1.14747	3.07371e-08	3.07371e-08	1.29385	3.07371e-08	3.07371e-08	0.343183	3.07371e-08	3.07371e-08	3.07371e-08	0.343183	3.07371e-08	3.07371e-08	3.07371e-08	1.14747	1.29385	3.07371e-08	1924.02	1898.27	3.07371e-08	2785.99	3.07371e-08	3028.22	0.0814342	3.07371e-08	2146.47	2811.12	3.07371e-08	2785.99	3.07371e-08	1924.02	1898.27	3.07371e-08	2811.12	0.0814342	2146.47	3028.22	0.27845	1459.42	5241.21	12.3557	0.00649551	1.38026	up	--
pos_3811	(S)-N-Methylcoclaurine	325.217	613.781	3.07371e-08	56.9765	123.546	3.07371e-08	162.1	168.242	3.07371e-08	317.94	168.242	3.07371e-08	3.07371e-08	317.94	325.217	613.781	3.07371e-08	56.9765	162.1	123.546	3.07371e-08	51.7019	64.8435	3.07371e-08	156.223	3.07371e-08	17.1647	3.07371e-08	3.07371e-08	3.07371e-08	3.07371e-08	3.07371e-08	156.223	3.07371e-08	51.7019	64.8435	3.07371e-08	17.1647	3.07371e-08	3.07371e-08	176.78	28.9933	0.164007	-2.60817	0.0427723	1.02677	down	--
pos_3817	LysoPE(0:0/20:4(8Z,11Z,14Z,17Z))	262.498	226.191	166.953	589.439	372.431	199.369	493.185	332.887	493.521	354.552	332.887	493.521	199.369	354.552	262.498	226.191	166.953	589.439	493.185	372.431	3.07371e-08	3.07371e-08	273.142	3.07371e-08	364.912	3.07371e-08	213.625	234.762	12.0473	30.7877	234.762	3.07371e-08	364.912	3.07371e-08	3.07371e-08	273.142	30.7877	213.625	12.0473	3.07371e-08	349.102	112.927	0.32348	-1.62825	0.00152736	1.54022	down	--
pos_383	Gly Pro Pro Gln	3.07371e-08	549.679	10.883	3.07371e-08	278.308	257.931	113.307	3.07371e-08	369.89	134.556	3.07371e-08	369.89	257.931	134.556	3.07371e-08	549.679	10.883	3.07371e-08	113.307	278.308	1402.1	806.136	579.903	2105.32	351.242	583.221	303.386	178.614	385.54	2908.15	178.614	2105.32	351.242	1402.1	806.136	579.903	2908.15	303.386	385.54	583.221	171.455	960.362	5.60123	2.48574	0.0226675	1.13026	up	--
pos_3830	SM(d17:2(4E,8Z)/5-iso PGF2VI)	3.07371e-08	3.07371e-08	3.07371e-08	3.07371e-08	3.07371e-08	3.07371e-08	3.07371e-08	3.07371e-08	3.07371e-08	3.07371e-08	3.07371e-08	3.07371e-08	3.07371e-08	3.07371e-08	3.07371e-08	3.07371e-08	3.07371e-08	3.07371e-08	3.07371e-08	3.07371e-08	1110.69	1335	3.07371e-08	1771.06	3.07371e-08	4575.19	3.07371e-08	3.07371e-08	2615.76	4495.16	3.07371e-08	1771.06	3.07371e-08	1110.69	1335	3.07371e-08	4495.16	3.07371e-08	2615.76	4575.19	3.07371e-08	1590.29	5.17383e+10	35.5905	0.0204058	1.13623	up	--
pos_384	trequinsin	3.07371e-08	1073.17	8.34682	52.8851	783.934	38.4838	3.07371e-08	3.07371e-08	59.9724	357.435	3.07371e-08	59.9724	38.4838	357.435	3.07371e-08	1073.17	8.34682	52.8851	3.07371e-08	783.934	3447.65	1632.71	92.1282	840.974	303.246	462.298	1980.13	546.187	3436.11	3241.38	546.187	840.974	303.246	3447.65	1632.71	92.1282	3241.38	1980.13	3436.11	462.298	237.423	1598.28	6.73179	2.75099	0.0116498	1.17724	up	--
pos_3847	(7Z,13Z)-hexadeca-7,13-dienedioylcarnitine	282.712	99.6833	103.78	158.132	207.912	91.6203	98.7269	267.316	143.771	140.809	267.316	143.771	91.6203	140.809	282.712	99.6833	103.78	158.132	98.7269	207.912	3.07371e-08	11.6373	116.385	3.07371e-08	204.853	17.2917	109.736	100.082	12.5999	10.4178	100.082	3.07371e-08	204.853	3.07371e-08	11.6373	116.385	10.4178	109.736	12.5999	17.2917	159.446	58.3003	0.365642	-1.4515	0.00478886	1.20254	down	--
pos_3857	Methymycin	1069.22	1416.37	1054.51	1379.15	1289.47	1061.74	1472.61	1628.05	1476.34	1350.51	1628.05	1476.34	1061.74	1350.51	1069.22	1416.37	1054.51	1379.15	1472.61	1289.47	59.3249	89.1609	1347.33	47.6004	1340.23	107.217	1006.99	1019.19	195.162	113.696	1019.19	47.6004	1340.23	59.3249	89.1609	1347.33	113.696	1006.99	195.162	107.217	1319.8	532.59	0.40354	-1.30922	0.00160108	1.53865	down	--
pos_3867	(3S,5R,6R)-3,5-dihydroxy-6,7-didehydro-5,6-dihydro-12'-apo-beta-caroten-12'-al	7625	3873.36	329.767	13753	3963.39	426.215	11840.7	4798.9	12918.5	11885.8	4798.9	12918.5	426.215	11885.8	7625	3873.36	329.767	13753	11840.7	3963.39	367.418	486.439	5022.15	120.191	5133.55	437.171	663.266	402.907	548.337	851.481	402.907	120.191	5133.55	367.418	486.439	5022.15	851.481	663.266	548.337	437.171	7141.46	1403.29	0.196499	-2.34741	0.00680286	1.42355	down	--
pos_387	Gly Phe Val Pro	3.07371e-08	697.939	3.15167	8.02448	240.953	94.2341	17.6046	3.07371e-08	354.733	64.9755	3.07371e-08	354.733	94.2341	64.9755	3.07371e-08	697.939	3.15167	8.02448	17.6046	240.953	2082.69	764.501	278.66	563.688	370.838	390.873	774.599	299.956	970.505	2062.52	299.956	563.688	370.838	2082.69	764.501	278.66	2062.52	774.599	970.505	390.873	148.162	855.883	5.77669	2.53024	0.00978085	1.19861	up	--
pos_3874	Phenacetine	57.5027	70.7292	10.3734	210.901	69.6409	36.572	305.812	63.7488	189.777	283.719	63.7488	189.777	36.572	283.719	57.5027	70.7292	10.3734	210.901	305.812	69.6409	3.07371e-08	3.07371e-08	94.6079	3.07371e-08	49.4986	3.07371e-08	54.5867	43.5441	5.80949	3.07371e-08	43.5441	3.07371e-08	49.4986	3.07371e-08	3.07371e-08	94.6079	3.07371e-08	54.5867	5.80949	3.07371e-08	129.878	24.8047	0.190985	-2.38847	0.0136823	1.33153	down	--
pos_388	His Gly Gly Arg	3.07371e-08	540.098	77.0703	26.3	629.162	21.9251	3.37365	111.619	138.192	367.602	111.619	138.192	21.9251	367.602	3.07371e-08	540.098	77.0703	26.3	3.37365	629.162	2572.98	1133.28	298.515	1466.79	134.061	1094.92	1114.93	578.184	2019.93	1853.22	578.184	1466.79	134.061	2572.98	1133.28	298.515	1853.22	1114.93	2019.93	1094.92	191.534	1226.68	6.4045	2.67909	0.00207669	1.48565	up	--
pos_3882	DG(14:0/PGF1alpha/0:0)	3.07371e-08	64.4692	14.1615	23.7841	85.6592	14.3938	18.4829	36.0945	19.277	23.5533	36.0945	19.277	14.3938	23.5533	3.07371e-08	64.4692	14.1615	23.7841	18.4829	85.6592	310.373	222.364	16.3273	299.776	6.41122	329.686	9.31078	7.11425	289.355	298.565	7.11425	299.776	6.41122	310.373	222.364	16.3273	298.565	9.31078	289.355	329.686	29.9876	178.928	5.96675	2.57694	0.0112516	1.29955	up	--
pos_390	Dextrorphan O-glucuronide	3.07371e-08	569.789	58.2275	109.81	574.842	4.61358	3.07371e-08	108.022	43.74	332.371	108.022	43.74	4.61358	332.371	3.07371e-08	569.789	58.2275	109.81	3.07371e-08	574.842	3027.18	571.31	62.4181	1519.62	226.609	1427.23	1006.9	290.976	1471.7	1789.66	290.976	1519.62	226.609	3027.18	571.31	62.4181	1789.66	1006.9	1471.7	1427.23	180.142	1139.36	6.32481	2.66102	0.00858836	1.32439	up	--
pos_3903	N,N,N-Trimethyl-L-alanyl-L-proline betaine	9096.68	4043.97	667.614	6012.18	4685.29	875.745	5399.15	5609.17	6857.32	5830.98	5609.17	6857.32	875.745	5830.98	9096.68	4043.97	667.614	6012.18	5399.15	4685.29	3.07371e-08	18.328	5654.08	3.07371e-08	6471.43	0.00265074	856.829	793.557	343.173	309.436	793.557	3.07371e-08	6471.43	3.07371e-08	18.328	5654.08	309.436	856.829	343.173	0.00265074	4907.81	1444.68	0.294364	-1.76433	0.00645649	1.2899	down	--
pos_3922	Cytochalasin Npho	16714.1	20603.8	18332.5	25237.7	21495.9	18683.2	21524.3	23141.2	20514.3	20572.9	23141.2	20514.3	18683.2	20572.9	16714.1	20603.8	18332.5	25237.7	21524.3	21495.9	714.121	845.825	18931.6	712.526	20620.8	794.271	22775.3	20021.5	1003.82	832.116	20021.5	712.526	20620.8	714.121	845.825	18931.6	832.116	22775.3	1003.82	794.271	20682	8725.19	0.421874	-1.24512	0.00493405	1.42365	down	--
pos_3924	Castasterone	4801.5	4308.74	4113.36	5950.22	4941.26	4330.51	5178.81	5846.76	5562.42	5210.88	5846.76	5562.42	4330.51	5210.88	4801.5	4308.74	4113.36	5950.22	5178.81	4941.26	248.046	327.213	5063.24	223.395	5159.35	259.768	4308.48	4412.33	317.004	402.602	4412.33	223.395	5159.35	248.046	327.213	5063.24	402.602	4308.48	317.004	259.768	5024.45	2072.14	0.412412	-1.27784	0.00276234	1.47964	down	--
pos_3966	3,10-Dihydroxydodecanoylcarnitine	1616.14	295.799	245.416	1295.5	1350.96	241.979	654.04	1127.91	1445.99	853.833	1127.91	1445.99	241.979	853.833	1616.14	295.799	245.416	1295.5	654.04	1350.96	3.07371e-08	3.07371e-08	317.614	3.07371e-08	1253.23	0.808204	293.289	242.946	5.58181	8.48806	242.946	3.07371e-08	1253.23	3.07371e-08	3.07371e-08	317.614	8.48806	293.289	5.58181	0.808204	912.758	212.196	0.232478	-2.10483	0.0037032	1.32109	down	--
pos_3972	Mupirocin	1328.86	1000.08	438.767	2216.29	1563.88	585.223	1508.59	1261.73	1546.71	1362.8	1261.73	1546.71	585.223	1362.8	1328.86	1000.08	438.767	2216.29	1508.59	1563.88	104.556	55.769	1143.01	19.9125	1414.08	3.07371e-08	847.64	651.304	22.4152	31.445	651.304	19.9125	1414.08	104.556	55.769	1143.01	31.445	847.64	22.4152	3.07371e-08	1281.29	429.013	0.334827	-1.57851	0.00195657	1.48501	down	--
pos_3979	Nardosinone	9772.32	4767.03	993.461	7298.56	5937.29	1295.67	6035.66	6598.71	7316.67	6258.76	6598.71	7316.67	1295.67	6258.76	9772.32	4767.03	993.461	7298.56	6035.66	5937.29	90.5805	124.188	6715.56	17.2894	7390.57	67.6373	1377.54	1218.67	332.275	576.254	1218.67	17.2894	7390.57	90.5805	124.188	6715.56	576.254	1377.54	332.275	67.6373	5627.41	1791.06	0.318273	-1.65166	0.0060493	1.30409	down	--
pos_3984	8,9-DHET	7699.96	2584.12	3.52215	3147.07	1836.59	56.9659	3127.97	2820.12	3248.07	3796.82	2820.12	3248.07	56.9659	3796.82	7699.96	2584.12	3.52215	3147.07	3127.97	1836.59	3.07371e-08	13.3462	3040.58	5.81682	3396.13	3.07371e-08	352.434	65.517	3.07371e-08	3.07371e-08	65.517	5.81682	3396.13	3.07371e-08	13.3462	3040.58	3.07371e-08	352.434	3.07371e-08	3.07371e-08	2832.12	687.382	0.242709	-2.0427	0.017309	1.11337	down	Serotonergic synapse(ko04726);;Arachidonic acid metabolism(ko00590)
pos_3989	Butyl lactate	314.182	98.0592	3.07371e-08	137.657	66.4337	3.07371e-08	110.833	105.299	113.142	147.865	105.299	113.142	3.07371e-08	147.865	314.182	98.0592	3.07371e-08	137.657	110.833	66.4337	3.07371e-08	3.07371e-08	118.654	3.07371e-08	137.527	3.07371e-08	2.96082	3.07371e-08	3.07371e-08	3.07371e-08	3.07371e-08	3.07371e-08	137.527	3.07371e-08	3.07371e-08	118.654	3.07371e-08	2.96082	3.07371e-08	3.07371e-08	109.347	25.9141	0.236989	-2.07711	0.0223283	1.08688	down	--
pos_3990	9alpha-Hydroxyandrosta-1,4-diene-3,17-dione	50.6546	104.19	94.2088	160.436	115.118	103.656	119.793	110.809	96.672	94.9799	110.809	96.672	103.656	94.9799	50.6546	104.19	94.2088	160.436	119.793	115.118	3.07371e-08	3.07371e-08	93.2334	3.07371e-08	108.609	3.07371e-08	139.593	122.04	3.07371e-08	3.07371e-08	122.04	3.07371e-08	108.609	3.07371e-08	3.07371e-08	93.2334	3.07371e-08	139.593	3.07371e-08	3.07371e-08	105.052	46.3475	0.441188	-1.18054	0.0160746	1.27358	down	--
pos_3991	Metoprolol	264.639	207.489	237.169	573.537	220.93	254.099	418.508	194.692	300.917	472.654	194.692	300.917	254.099	472.654	264.639	207.489	237.169	573.537	418.508	220.93	3.07371e-08	3.07371e-08	100.467	3.07371e-08	223.041	3.71705	447.639	372.503	3.07371e-08	3.07371e-08	372.503	3.07371e-08	223.041	3.07371e-08	3.07371e-08	100.467	3.07371e-08	447.639	3.07371e-08	3.71705	314.463	114.737	0.364865	-1.45457	0.00941707	1.30971	down	--
pos_3993	Ciliatocholate	17731.1	20478.5	20179.6	25732.9	21931.7	20906.3	21486.2	22912.8	21602.8	21116.5	22912.8	21602.8	20906.3	21116.5	17731.1	20478.5	20179.6	25732.9	21486.2	21931.7	911.972	1136.09	19595.5	968.147	21103	1199.79	24502.6	22636.7	5076.89	1113.12	22636.7	968.147	21103	911.972	1136.09	19595.5	1113.12	24502.6	5076.89	1199.79	21407.9	9824.38	0.458915	-1.1237	0.00712798	1.3886	down	Phosphonate and phosphinate metabolism(ko00440)
pos_3999	Celgosivir	1347.85	1734.21	1544.62	1791.35	1629.12	1635.13	1685.08	1820.5	1715.53	1584.49	1820.5	1715.53	1635.13	1584.49	1347.85	1734.21	1544.62	1791.35	1685.08	1629.12	48.3791	94.8265	1501.4	74.962	1613.43	88.1921	1540.31	1557.16	171.503	127.036	1557.16	74.962	1613.43	48.3791	94.8265	1501.4	127.036	1540.31	171.503	88.1921	1648.79	681.72	0.413467	-1.27415	0.00271003	1.50608	down	--
pos_4006	[12]-Gingerdiol	50.1822	39.4392	1.51193	127.414	41.3054	1.56127	118.54	40.9956	102.285	79.4715	40.9956	102.285	1.56127	79.4715	50.1822	39.4392	1.51193	127.414	118.54	41.3054	3.07371e-08	3.07371e-08	41.318	3.07371e-08	61.3765	3.07371e-08	4.30225	4.95959	3.07371e-08	3.07371e-08	4.95959	3.07371e-08	61.3765	3.07371e-08	3.07371e-08	41.318	3.07371e-08	4.30225	3.07371e-08	3.07371e-08	60.2706	11.1956	0.185756	-2.42852	0.00835177	1.43733	down	--
pos_4030	(9R,10S,12Z)-9,10-Dihydroxy-8-oxo-12-octadecenoic acid	137.846	161.938	77.5147	165.249	190.94	84.3275	300.056	295.976	130.702	140.377	295.976	130.702	84.3275	140.377	137.846	161.938	77.5147	165.249	300.056	190.94	3.07371e-08	3.07371e-08	192.792	3.07371e-08	173.216	3.07371e-08	155.692	99.8794	3.07371e-08	12.544	99.8794	3.07371e-08	173.216	3.07371e-08	3.07371e-08	192.792	12.544	155.692	3.07371e-08	3.07371e-08	168.493	63.4124	0.376351	-1.40985	0.00855194	1.21937	down	--
pos_4033	Verdamicin	3129.06	10474.8	2505.57	4075.52	13796.3	5889.09	3237.81	5331.11	2530.66	4058.69	5331.11	2530.66	5889.09	4058.69	3129.06	10474.8	2505.57	4075.52	3237.81	13796.3	932.78	943.748	5348.51	524.475	5076.21	1223.93	1867.46	1624.65	1835.18	2679.09	1624.65	524.475	5076.21	932.78	943.748	5348.51	2679.09	1867.46	1835.18	1223.93	5502.86	2205.6	0.400811	-1.31901	0.025471	1.08887	down	--
pos_4037	(Z)-7-[(1R,3S,4S,5R)-3-[(E,3R)-3-Hydroxyoct-1-enyl]-6-thiabicyclo[3.1.1]heptan-4-yl]hept-5-enoic acid	758.931	594.511	474.155	982.439	432.396	445.203	960.379	419.286	725.685	1083.43	419.286	725.685	445.203	1083.43	758.931	594.511	474.155	982.439	960.379	432.396	10.0027	29.5498	319.334	7.98001	476.953	70.5319	643.396	558.331	31.6981	77.9815	558.331	7.98001	476.953	10.0027	29.5498	319.334	77.9815	643.396	31.6981	70.5319	687.642	222.576	0.32368	-1.62736	0.000644866	1.56357	down	--
pos_4039	N(4)-Oleylcytosine arabinoside	4074.04	1996.78	2252.69	840.378	2146.92	1154.52	2173.62	2891.26	747.725	1577.32	2891.26	747.725	1154.52	1577.32	4074.04	1996.78	2252.69	840.378	2173.62	2146.92	63.4585	89.2084	1469.83	25.0651	3011.81	46.0031	1060.08	1643.61	190.955	182.217	1643.61	25.0651	3011.81	63.4585	89.2084	1469.83	182.217	1060.08	190.955	46.0031	1985.52	778.223	0.391948	-1.35127	0.0148997	1.09482	down	--
pos_4047	Theasapogenol E	227.056	274.305	234.802	540.059	348.812	314.541	385.126	354.742	404.882	360.825	354.742	404.882	314.541	360.825	227.056	274.305	234.802	540.059	385.126	348.812	3.07371e-08	3.07371e-08	313.72	3.07371e-08	323.922	3.07371e-08	340.247	306.673	290.882	3.07371e-08	306.673	3.07371e-08	323.922	3.07371e-08	3.07371e-08	313.72	3.07371e-08	340.247	290.882	3.07371e-08	344.515	157.544	0.457293	-1.12881	0.00767229	1.41567	down	--
pos_4051	Prostaglandin A2	44.4311	35.8633	24.5154	130.021	60.8092	17.371	37.1469	84.9435	40.5138	51.2677	84.9435	40.5138	17.371	51.2677	44.4311	35.8633	24.5154	130.021	37.1469	60.8092	231.99	305.045	30.9187	286.149	53.4441	343.241	18.8732	12.9629	207.334	260.613	12.9629	286.149	53.4441	231.99	305.045	30.9187	260.613	18.8732	207.334	343.241	52.6883	175.057	3.3225	1.73227	0.0168549	1.21275	up	Arachidonic acid metabolism(ko00590);;Serotonergic synapse(ko04726)
pos_4058	Diethylene glycol monovinyl ether	23.2721	58.7776	73.1637	112.068	66.1368	80.8036	59.3474	67.0419	55.5535	61.5375	67.0419	55.5535	80.8036	61.5375	23.2721	58.7776	73.1637	112.068	59.3474	66.1368	3.07371e-08	3.07371e-08	40.6469	3.07371e-08	43.5133	3.07371e-08	113.415	103.62	3.07371e-08	3.07371e-08	103.62	3.07371e-08	43.5133	3.07371e-08	3.07371e-08	40.6469	3.07371e-08	113.415	3.07371e-08	3.07371e-08	65.7702	30.1195	0.457951	-1.12673	0.041858	1.04599	down	--
pos_4087	(3b,20R,22R)-3,20,27-Trihydroxy-1-oxowitha-5,24-dienolide 3-glucoside	3.07371e-08	4.97346	16.618	6.91302	8.8411	20.2229	13.484	5.60572	7.26379	3.37279	5.60572	7.26379	20.2229	3.37279	3.07371e-08	4.97346	16.618	6.91302	13.484	8.8411	5.79587	8.90925	3.06876	61.4146	3.07371e-08	24.9992	35.146	37.632	28.1464	34.58	37.632	61.4146	3.07371e-08	5.79587	8.90925	3.06876	34.58	35.146	28.1464	24.9992	8.72948	23.9692	2.74578	1.45721	0.0383852	1.09079	up	--
pos_4095	4-Pentenoic acid, 2-fluoro-2-propyl-	3.07371e-08	3.07371e-08	3.07371e-08	3.07371e-08	3.07371e-08	3.07371e-08	3.07371e-08	3.07371e-08	3.07371e-08	3.07371e-08	3.07371e-08	3.07371e-08	3.07371e-08	3.07371e-08	3.07371e-08	3.07371e-08	3.07371e-08	3.07371e-08	3.07371e-08	3.07371e-08	9.60414	14.6696	3.07371e-08	18.0937	3.07371e-08	16.8706	3.07371e-08	3.07371e-08	10.8197	18.0025	3.07371e-08	18.0937	3.07371e-08	9.60414	14.6696	3.07371e-08	18.0025	3.07371e-08	10.8197	16.8706	3.07371e-08	8.80602	2.86494e+08	28.0939	0.00723325	1.37421	up	--
pos_411	(2R,3Z)-Phycocyanobilin	3.07371e-08	324.009	14.1905	3.07371e-08	536.994	82.5026	3.07371e-08	3.07371e-08	50.9969	226.031	3.07371e-08	50.9969	82.5026	226.031	3.07371e-08	324.009	14.1905	3.07371e-08	3.07371e-08	536.994	4290.95	1015.43	735.416	1473.32	249.511	2723.28	822.7	157.996	1175.85	3311.62	157.996	1473.32	249.511	4290.95	1015.43	735.416	3311.62	822.7	1175.85	2723.28	123.472	1595.61	12.9228	3.69185	0.00831005	1.34882	up	--
pos_4132	Boldione	3819.67	3145.99	4289.21	4572.14	3966.53	4678.99	3943.35	4349.1	4302.67	4201.6	4349.1	4302.67	4678.99	4201.6	3819.67	3145.99	4289.21	4572.14	3943.35	3966.53	225.394	357.517	3871.46	180.26	4038.22	287.278	4342.77	4829.79	395.81	360.634	4829.79	180.26	4038.22	225.394	357.517	3871.46	360.634	4342.77	395.81	287.278	4126.92	1888.91	0.457705	-1.12751	0.00753282	1.34181	down	--
pos_4143	Gingerglycolipid C	8.02676	163.205	33.349	51.3378	284.142	81.3854	30.5751	47.1207	21.6271	25.1894	47.1207	21.6271	81.3854	25.1894	8.02676	163.205	33.349	51.3378	30.5751	284.142	331.001	200.184	34.4786	131.116	32.9895	186.238	50.8529	616.27	496.09	577.985	616.27	131.116	32.9895	331.001	200.184	34.4786	577.985	50.8529	496.09	186.238	74.5959	265.72	3.56213	1.83274	0.0286852	1.00014	up	--
pos_4147	4-Amino-5-aminomethyl-2-methylpyrimidine	212.247	45.6408	3.07371e-08	101.402	35.2656	3.07371e-08	61.1611	57.0325	86.356	103.156	57.0325	86.356	3.07371e-08	103.156	212.247	45.6408	3.07371e-08	101.402	61.1611	35.2656	3.07371e-08	3.07371e-08	83.4292	3.07371e-08	67.4207	3.07371e-08	3.07371e-08	3.07371e-08	3.07371e-08	3.07371e-08	3.07371e-08	3.07371e-08	67.4207	3.07371e-08	3.07371e-08	83.4292	3.07371e-08	3.07371e-08	3.07371e-08	3.07371e-08	70.226	15.085	0.214806	-2.21889	0.0258324	1.04543	down	Thiamine metabolism(ko00730)
pos_4172	(8R,9S,13S,14S)-3-Hydroxy-13-methyl-4,6,7,8,9,11,12,14,15,16-decahydro-3H-cyclopenta[a]phenanthren-17-one	1823.16	1652.03	603.888	1935.64	1866.35	845.042	1665.53	1588.81	1814.96	1518.31	1588.81	1814.96	845.042	1518.31	1823.16	1652.03	603.888	1935.64	1665.53	1866.35	342.859	186.904	1476.26	74.3997	1911.69	221.188	774.226	726.239	653.211	737.52	726.239	74.3997	1911.69	342.859	186.904	1476.26	737.52	774.226	653.211	221.188	1531.37	710.449	0.46393	-1.10802	0.00266721	1.49231	down	--
pos_4213	DG(8:0/PGF2alpha/0:0)	344.474	447.139	700.694	546.401	493.428	783.217	430.803	478.133	475.351	492.848	478.133	475.351	783.217	492.848	344.474	447.139	700.694	546.401	430.803	493.428	11.8212	16.0259	401.641	3.07371e-08	478.727	26.9115	762.55	825.826	22.0512	21.0254	825.826	3.07371e-08	478.727	11.8212	16.0259	401.641	21.0254	762.55	22.0512	26.9115	519.249	256.658	0.494287	-1.01658	0.0390409	1.04328	down	--
pos_422	Rhizoxin	3.07371e-08	278.919	3.07371e-08	3.07371e-08	29.6848	3.07371e-08	49.8765	3.07371e-08	17.9631	105.09	3.07371e-08	17.9631	3.07371e-08	105.09	3.07371e-08	278.919	3.07371e-08	3.07371e-08	49.8765	29.6848	2099.66	173.469	109.317	390.748	160.352	1255.52	306.695	183.044	233.477	363.263	183.044	390.748	160.352	2099.66	173.469	109.317	363.263	306.695	233.477	1255.52	48.1534	527.555	10.9557	3.45361	0.0436798	1.08607	up	--
pos_4233	17-Hydroxylinolenic acid	6465.46	3950.48	1522.87	5390.79	4961.59	1762.74	4330.13	4805.74	4993.46	4342.23	4805.74	4993.46	1762.74	4342.23	6465.46	3950.48	1522.87	5390.79	4330.13	4961.59	49.7002	72.3617	4927.73	25.6341	5682.99	46.2191	1882.31	1826.48	207.807	39.8848	1826.48	25.6341	5682.99	49.7002	72.3617	4927.73	39.8848	1882.31	207.807	46.2191	4252.55	1476.11	0.347112	-1.52653	0.00426738	1.36738	down	alpha-Linolenic acid metabolism(ko00592)
pos_4252	Lipoteichoic acid	3.07371e-08	21.3139	3.07371e-08	31.9711	11.8669	3.07371e-08	9.38184	13.1454	12.0638	9.61292	13.1454	12.0638	3.07371e-08	9.61292	3.07371e-08	21.3139	3.07371e-08	31.9711	9.38184	11.8669	75.1267	76.9346	3.07371e-08	67.0045	2.77459	94.4714	1.50533	3.07371e-08	80.9379	64.7893	3.07371e-08	67.0045	2.77459	75.1267	76.9346	3.07371e-08	64.7893	1.50533	80.9379	94.4714	10.9356	46.3544	4.23886	2.08368	0.020979	1.14177	up	Glycerolipid metabolism(ko00561)
pos_4261	Amprotropine	954.124	652.251	422.049	553.969	717.617	347.511	1103.21	1133.04	468.821	643.024	1133.04	468.821	347.511	643.024	954.124	652.251	422.049	553.969	1103.21	717.617	3.07371e-08	13.6162	916.289	3.07371e-08	698.236	3.07371e-08	543.389	451.718	4.99025	3.07371e-08	451.718	3.07371e-08	698.236	3.07371e-08	13.6162	916.289	3.07371e-08	543.389	4.99025	3.07371e-08	699.562	262.824	0.375698	-1.41236	0.00706941	1.19369	down	--
pos_4265	Sunitinib	84.1931	111.095	216.425	132.372	131.129	237.296	100.153	132.895	132.18	141.472	132.895	132.18	237.296	141.472	84.1931	111.095	216.425	132.372	100.153	131.129	3.07371e-08	3.07371e-08	113.124	3.07371e-08	121.115	3.22072	177.851	233.288	9.60223	3.07371e-08	233.288	3.07371e-08	121.115	3.07371e-08	3.07371e-08	113.124	3.07371e-08	177.851	9.60223	3.22072	141.921	65.82	0.463779	-1.10849	0.0316112	1.04803	down	--
pos_4295	(23R)-1alpha-Hydroxy-25,27-didehydrovitamin D3 26,23-lactone	26927.6	10446.5	1437.96	13339.7	10448.4	1839.13	12192.7	13025.1	15698.8	15179.3	13025.1	15698.8	1839.13	15179.3	26927.6	10446.5	1437.96	13339.7	12192.7	10448.4	271.045	287.78	14654.9	159.81	16277.6	228.637	1800.69	1526.56	607.537	600.291	1526.56	159.81	16277.6	271.045	287.78	14654.9	600.291	1800.69	607.537	228.637	12053.5	3641.48	0.30211	-1.72685	0.0124561	1.17859	down	--
pos_4319	Tuberoside	76.8066	127.072	175.379	241.027	181.748	230.708	203.436	148.192	182.644	182.096	148.192	182.644	230.708	182.096	76.8066	127.072	175.379	241.027	203.436	181.748	3.07371e-08	3.95417	140.797	3.07371e-08	162.61	3.07371e-08	244.097	256.141	67.5655	3.07371e-08	256.141	3.07371e-08	162.61	3.07371e-08	3.95417	140.797	3.07371e-08	244.097	67.5655	3.07371e-08	174.911	87.5164	0.500349	-0.998994	0.0332815	1.15549	down	--
pos_435	Pectenotoxin 3	3.07371e-08	495.819	223.358	92.4697	791.191	91.9846	6.77848	254.354	309.897	1611.9	254.354	309.897	91.9846	1611.9	3.07371e-08	495.819	223.358	92.4697	6.77848	791.191	2791.45	879.91	1201.32	7206.24	462.869	1500.51	1824.22	639.272	423.451	2540.07	639.272	7206.24	462.869	2791.45	879.91	1201.32	2540.07	1824.22	423.451	1500.51	387.776	1946.93	5.02077	2.32791	0.0393439	1.14841	up	--
pos_4381	3-trans-Caffeoyltormentic acid	3858.28	2887.71	1627.27	3733.59	3769.82	1902.12	3041.16	3568.45	3446.51	3032.23	3568.45	3446.51	1902.12	3032.23	3858.28	2887.71	1627.27	3733.59	3041.16	3769.82	9.75973	50.8679	3145.51	15.0376	4102.5	12.216	2060.6	1964.11	131.055	39.8795	1964.11	15.0376	4102.5	9.75973	50.8679	3145.51	39.8795	2060.6	131.055	12.216	3086.71	1153.15	0.373586	-1.42049	0.00358053	1.42518	down	--
pos_4428	(R)-1-O-b-D-glucopyranosyl-1,3-octanediol	582.023	457.715	317.952	628.048	574.061	377.293	445.358	544.96	537.225	455.587	544.96	537.225	377.293	455.587	582.023	457.715	317.952	628.048	445.358	574.061	3.07371e-08	94.0244	486.458	16.2918	619.739	157.089	432.375	355.635	23.5351	184.83	355.635	16.2918	619.739	3.07371e-08	94.0244	486.458	184.83	432.375	23.5351	157.089	492.022	236.998	0.481681	-1.05385	0.00573863	1.38596	down	--
pos_4462	2-Phytyl-1,4-naphthoquinone	229.935	173.509	310.262	439.231	324.147	348.309	311.787	286.025	360.313	348.796	286.025	360.313	348.309	348.796	229.935	173.509	310.262	439.231	311.787	324.147	14.9511	16.0316	155.98	5.86367	299.288	30.4291	338.23	345.395	189.12	105.261	345.395	5.86367	299.288	14.9511	16.0316	155.98	105.261	338.23	189.12	30.4291	313.231	150.055	0.479055	-1.06174	0.005294	1.43724	down	Ubiquinone and other terpenoid-quinone biosynthesis(ko00130)
pos_4502	8,8a-Deoxyoleandolide	568.107	117.92	64.3164	574.471	651.108	100.273	282.298	517.911	566.468	324.236	517.911	566.468	100.273	324.236	568.107	117.92	64.3164	574.471	282.298	651.108	3.07371e-08	3.07371e-08	81.8722	3.07371e-08	533.675	0.333709	92.4528	75.4425	106.892	247.102	75.4425	3.07371e-08	533.675	3.07371e-08	3.07371e-08	81.8722	247.102	92.4528	106.892	0.333709	376.711	113.777	0.302027	-1.72725	0.00890175	1.26828	down	--
pos_451	Enol-phenylpyruvate	3.07371e-08	48.9503	3.07371e-08	3.07371e-08	29.5949	40.5895	14.0197	3.07371e-08	13.3989	9.20761	3.07371e-08	13.3989	40.5895	9.20761	3.07371e-08	48.9503	3.07371e-08	3.07371e-08	14.0197	29.5949	88.8597	40.3336	197.028	147.393	5.42459	82.6335	26.0528	3.64515	77.7132	59.1917	3.64515	147.393	5.42459	88.8597	40.3336	197.028	59.1917	26.0528	77.7132	82.6335	15.5761	72.8275	4.6756	2.22515	0.0172815	1.23093	up	Phenylalanine metabolism(ko00360)
pos_4515	PA(14:1(9Z)/22:4(7Z,10Z,13Z,16Z))	1750.82	1345.47	900.238	1691.21	1808.94	967.342	1252.13	1599.89	1524.35	1304.52	1599.89	1524.35	967.342	1304.52	1750.82	1345.47	900.238	1691.21	1252.13	1808.94	12.6354	15.5393	1402.94	5.25495	1885.29	4.50827	1131.7	1052.58	3.07371e-08	6.9196	1052.58	5.25495	1885.29	12.6354	15.5393	1402.94	6.9196	1131.7	3.07371e-08	4.50827	1414.49	551.736	0.39006	-1.35823	0.00506715	1.38449	down	--
pos_452	2-Diethylaminoethanol	309.084	246.204	31.7679	348.988	280.742	49.0643	367.659	336.91	313.193	333.253	336.91	313.193	49.0643	333.253	309.084	246.204	31.7679	348.988	367.659	280.742	4.26964e-05	0.803934	306.68	0.477508	259.072	0.0384452	61.9814	26.2862	3.07371e-08	9.29676e-06	26.2862	0.477508	259.072	4.26964e-05	0.803934	306.68	9.29676e-06	61.9814	3.07371e-08	0.0384452	261.687	65.5339	0.250429	-1.99753	0.00172441	1.43839	down	--
pos_4528	Agavoside A	92.7212	98.3956	3.07371e-08	329.123	115.305	3.07371e-08	218.158	82.8959	240.024	230.582	82.8959	240.024	3.07371e-08	230.582	92.7212	98.3956	3.07371e-08	329.123	218.158	115.305	5.8585	15.0949	86.2875	17.9008	106.318	49.176	3.07371e-08	3.07849	34.648	32.2973	3.07849	17.9008	106.318	5.8585	15.0949	86.2875	32.2973	3.07371e-08	34.648	49.176	140.721	35.0659	0.249188	-2.00469	0.0143157	1.38594	down	--
pos_4585	(5Z)-7-[(1R,2E,5S)-5-Hydroxy-2-[(2E)-oct-2-en-1-ylidene]-3-oxocyclopentyl]hept-5-enoylcarnitine	958.434	535.61	1261.47	1916.54	1593.34	1363.59	922.957	998.875	1800.2	1224.11	998.875	1800.2	1363.59	1224.11	958.434	535.61	1261.47	1916.54	922.957	1593.34	63.5732	125.814	438.278	62.4222	1330.99	107.226	1250.25	1284.34	113.287	97.7283	1284.34	62.4222	1330.99	63.5732	125.814	438.278	97.7283	1250.25	113.287	107.226	1257.51	487.391	0.387583	-1.36742	0.00315175	1.41089	down	--
pos_4631	Pro Ile Val Leu	2503.62	1792.46	1866.87	4590	1929	1965.97	3563.61	2090.5	3797.74	3742.25	2090.5	3797.74	1965.97	3742.25	2503.62	1792.46	1866.87	4590	3563.61	1929	142.945	248.668	1785.33	123.89	2187	213.772	1935.47	1971.24	210.222	223.262	1971.24	123.89	2187	142.945	248.668	1785.33	223.262	1935.47	210.222	213.772	2784.2	904.18	0.324754	-1.62258	0.000449538	1.62147	down	--
pos_4633	13'-Carboxy-gamma-tocotrienol	2187.25	1152.58	93.5237	2894.22	1882.97	222.023	2079.15	1441.97	2690.1	2341.78	1441.97	2690.1	222.023	2341.78	2187.25	1152.58	93.5237	2894.22	2079.15	1882.97	6.88927	3.07371e-08	1099.72	3.07371e-08	1699.25	3.07371e-08	130.023	54.7685	35.1762	37.1292	54.7685	3.07371e-08	1699.25	6.88927	3.07371e-08	1099.72	37.1292	130.023	35.1762	3.07371e-08	1698.56	306.296	0.180327	-2.47131	0.00146212	1.52259	down	--
pos_4698	Cicloprolol	135.319	214.405	3.07371e-08	532.168	224.636	3.07371e-08	385.123	153.303	354.231	343.198	153.303	354.231	3.07371e-08	343.198	135.319	214.405	3.07371e-08	532.168	385.123	224.636	3.07371e-08	5.81554	143.713	3.07371e-08	173.695	23.111	4.47561	3.07371e-08	3.07371e-08	3.07371e-08	3.07371e-08	3.07371e-08	173.695	3.07371e-08	5.81554	143.713	3.07371e-08	4.47561	3.07371e-08	23.111	234.238	35.081	0.149766	-2.73921	0.00522139	1.50499	down	--
pos_4745	LysoPE(0:0/22:1(13Z))	1173.15	181.893	133.778	1537.31	1742.26	172.657	759.018	2133.35	1063.11	685.736	2133.35	1063.11	172.657	685.736	1173.15	181.893	133.778	1537.31	759.018	1742.26	3.07371e-08	3.07371e-08	467.047	3.07371e-08	1061.02	3.07371e-08	266.348	160.26	3.07371e-08	3.07371e-08	160.26	3.07371e-08	1061.02	3.07371e-08	3.07371e-08	467.047	3.07371e-08	266.348	3.07371e-08	3.07371e-08	958.227	195.468	0.203989	-2.29344	0.008438	1.19017	down	--
pos_4769	3-(4-(2-Dimethylamino-1-methylethoxy)phenyl)-1H-pyrazolo(3,4-b)pyridine-1-acetic acid	3.07371e-08	3.07371e-08	3.07371e-08	3.07371e-08	3.07371e-08	3.07371e-08	3.07371e-08	3.07371e-08	3.07371e-08	3.07371e-08	3.07371e-08	3.07371e-08	3.07371e-08	3.07371e-08	3.07371e-08	3.07371e-08	3.07371e-08	3.07371e-08	3.07371e-08	3.07371e-08	1862.14	1743.08	3.07371e-08	2462.54	3.07371e-08	2528.24	3.07371e-08	3.07371e-08	2150.9	2859.16	3.07371e-08	2462.54	3.07371e-08	1862.14	1743.08	3.07371e-08	2859.16	3.07371e-08	2150.9	2528.24	3.07371e-08	1360.61	4.42659e+10	35.3655	0.00625529	1.37083	up	--
pos_4771	Macrolactin-A	11.9985	8.35536	48.8564	41.4106	6.42816	71.4301	26.3484	16.2711	39.5953	29.5952	16.2711	39.5953	71.4301	29.5952	11.9985	8.35536	48.8564	41.4106	26.3484	6.42816	1319.3	1304.68	3.31646	2077.05	13.2371	2179.87	63.3876	90.2933	1552.65	1795.51	90.2933	2077.05	13.2371	1319.3	1304.68	3.31646	1795.51	63.3876	1552.65	2179.87	30.0289	1039.93	34.631	5.11399	0.00635206	1.38966	up	--
pos_4850	Glutathionylspermidine	3.07371e-08	3.07371e-08	3.07371e-08	3.07371e-08	14.3351	3.07371e-08	3.07371e-08	3.07371e-08	29.8982	3.07371e-08	3.07371e-08	29.8982	3.07371e-08	3.07371e-08	3.07371e-08	3.07371e-08	3.07371e-08	3.07371e-08	3.07371e-08	14.3351	3368.27	4083.56	3.07371e-08	3035.03	3.07371e-08	3257.84	3.07371e-08	3.07371e-08	393.158	1546.76	3.07371e-08	3035.03	3.07371e-08	3368.27	4083.56	3.07371e-08	1546.76	3.07371e-08	393.158	3257.84	4.42332	1568.46	354.589	8.47	0.0169866	1.33077	up	Glutathione metabolism(ko00480)
pos_4874	Erythromycylamine	80.8918	186.46	3.07371e-08	482.526	230.668	3.07371e-08	304.844	188.595	301.029	256.833	188.595	301.029	3.07371e-08	256.833	80.8918	186.46	3.07371e-08	482.526	304.844	230.668	33.0749	13.6279	166.924	22.4321	193.375	24.3826	3.07371e-08	3.08899	16.7757	4.87168	3.08899	22.4321	193.375	33.0749	13.6279	166.924	4.87168	3.07371e-08	16.7757	24.3826	203.185	47.8552	0.235526	-2.08604	0.0107592	1.40609	down	--
pos_4886	1-(4-O-beta-D-glucopyranosyl-3-methoxyphenyl)-3,5-dihydroxydecane	3117.81	275.502	294.84	1545.09	2102.12	354.552	328.881	1167.81	2054.47	1408.59	1167.81	2054.47	354.552	1408.59	3117.81	275.502	294.84	1545.09	328.881	2102.12	3.07371e-08	3.07371e-08	304.737	3.07371e-08	2456.5	3.07371e-08	200.188	270.459	3.07371e-08	3.07371e-08	270.459	3.07371e-08	2456.5	3.07371e-08	3.07371e-08	304.737	3.07371e-08	200.188	3.07371e-08	3.07371e-08	1264.97	323.188	0.255491	-1.96865	0.0272751	1.06449	down	--
pos_4905	PA(13:0/18:1(9Z)-O(12,13))	10956.7	6368.39	91.1452	5911.11	7313.51	324.116	4475.84	7547.26	6151.87	5290.1	7547.26	6151.87	324.116	5290.1	10956.7	6368.39	91.1452	5911.11	4475.84	7313.51	3.07371e-08	3.07371e-08	7211.34	3.07371e-08	9096.89	3.07371e-08	456.678	174.857	3.07371e-08	3.07371e-08	174.857	3.07371e-08	9096.89	3.07371e-08	3.07371e-08	7211.34	3.07371e-08	456.678	3.07371e-08	3.07371e-08	5443	1693.98	0.311221	-1.68399	0.0222276	1.10953	down	--
pos_4986	N-[1-[[5-(Diaminomethylideneamino)-1-oxopentan-2-yl]amino]-4-methyl-1-oxopentan-2-yl]-4-methyl-2-(propanoylamino)pentanamide	20705.1	8007.12	455.415	10732.6	7114.02	731.775	9322.31	10789.2	12927.1	11709.2	10789.2	12927.1	731.775	11709.2	20705.1	8007.12	455.415	10732.6	9322.31	7114.02	13.0457	32.8895	10567.1	3.07371e-08	12395	6.19454	1140.57	750.292	25.9909	6.28662	750.292	3.07371e-08	12395	13.0457	32.8895	10567.1	6.28662	1140.57	25.9909	6.19454	9249.38	2493.74	0.269611	-1.89105	0.0116589	1.18776	down	--
pos_5023	Spermine	959.525	414.094	478.108	545.681	426.175	424.833	632.579	785.352	497.27	492.22	785.352	497.27	424.833	492.22	959.525	414.094	478.108	545.681	632.579	426.175	388.663	318.429	363.189	295.813	644.071	455.593	165.467	322.748	322.076	423.114	322.748	295.813	644.071	388.663	318.429	363.189	423.114	165.467	322.076	455.593	565.583	369.916	0.654044	-0.612541	0.0118806	1.11972	down	Bile secretion(ko04976);;beta-Alanine metabolism(ko00410);;Arginine and proline metabolism(ko00330);;Glutathione metabolism(ko00480);;Pantothenate and CoA biosynthesis(ko00770)
pos_5047	PA(15:0/PGF1alpha)	2128.79	1428.91	3.07371e-08	1291.57	1754.15	25.2052	819.292	1644.49	1314.53	1030.91	1644.49	1314.53	25.2052	1030.91	2128.79	1428.91	3.07371e-08	1291.57	819.292	1754.15	3.07371e-08	3.07371e-08	1537.09	3.07371e-08	2029.51	3.07371e-08	59.0111	11.933	3.07371e-08	3.07371e-08	11.933	3.07371e-08	2029.51	3.07371e-08	3.07371e-08	1537.09	3.07371e-08	59.0111	3.07371e-08	3.07371e-08	1143.78	363.755	0.318027	-1.65278	0.0279173	1.08805	down	--
pos_5059	N-Desthienylethyl-rotigotine	702.372	340.6	3.07371e-08	889.159	306.906	3.07371e-08	674.473	446.524	863.485	767.373	446.524	863.485	3.07371e-08	767.373	702.372	340.6	3.07371e-08	889.159	674.473	306.906	7.79848	12.5209	372.599	41.3137	476.613	79.4465	7.69136	3.07371e-08	34.1884	42.3077	3.07371e-08	41.3137	476.613	7.79848	12.5209	372.599	42.3077	7.69136	34.1884	79.4465	499.089	107.448	0.215288	-2.21566	0.00532961	1.40626	down	--
pos_5064	Contignasterol	496.862	7.26459	51.7766	936.018	1114.64	100.529	277.463	1207.94	590.412	291.235	1207.94	590.412	100.529	291.235	496.862	7.26459	51.7766	936.018	277.463	1114.64	3.07371e-08	3.07371e-08	142.977	3.07371e-08	559.951	3.07371e-08	177.605	70.5323	3.07371e-08	3.07371e-08	70.5323	3.07371e-08	559.951	3.07371e-08	3.07371e-08	142.977	3.07371e-08	177.605	3.07371e-08	3.07371e-08	507.415	95.1066	0.187434	-2.41555	0.0185473	1.08671	down	--
pos_5070	Plactin D	55.6365	90.4126	328.043	102.438	120.069	299.891	68.9842	93.918	79.7377	107.321	93.918	79.7377	299.891	107.321	55.6365	90.4126	328.043	102.438	68.9842	120.069	248.556	431.335	66.6477	289.903	102.849	302.935	305.442	344.017	250.905	159.374	344.017	289.903	102.849	248.556	431.335	66.6477	159.374	305.442	250.905	302.935	134.645	250.196	1.85819	0.893898	0.0238553	1.16459	up	--
pos_5118	Glycocholate	88.5492	48.5981	306.464	75.7173	47.1667	299.439	46.5108	109.154	45.3483	93.5383	109.154	45.3483	299.439	93.5383	88.5492	48.5981	306.464	75.7173	46.5108	47.1667	264.156	541.818	61.3672	284.506	90.8792	381.355	288.246	329.348	270.855	140.756	329.348	284.506	90.8792	264.156	541.818	61.3672	140.756	288.246	270.855	381.355	116.049	265.329	2.28636	1.19305	0.0155182	1.25632	up	Primary bile acid biosynthesis(ko00120);;Bile secretion(ko04976);;Cholesterol metabolism(ko04979)
pos_5124	PE(20:2(11Z,14Z)/22:6(5Z,7Z,10Z,13Z,16Z,19Z)-OH(4))	1116.22	939.288	3.07371e-08	699.624	998.826	3.07371e-08	453.756	960.713	676.486	542.232	960.713	676.486	3.07371e-08	542.232	1116.22	939.288	3.07371e-08	699.624	453.756	998.826	3.07371e-08	3.07371e-08	829.157	3.07371e-08	1268.38	3.07371e-08	13.2845	3.07371e-08	3.07371e-08	3.07371e-08	3.07371e-08	3.07371e-08	1268.38	3.07371e-08	3.07371e-08	829.157	3.07371e-08	13.2845	3.07371e-08	3.07371e-08	638.715	211.082	0.33048	-1.59737	0.037852	1.06844	down	--
pos_5125	Dodecanol	3066.02	1087.61	1068.29	1545.23	1078.82	955.212	1846.34	2126.53	961.119	1307.06	2126.53	961.119	955.212	1307.06	3066.02	1087.61	1068.29	1545.23	1846.34	1078.82	758.787	515.879	650.908	402.43	1691.91	851.987	463.958	960.861	522.155	774.191	960.861	402.43	1691.91	758.787	515.879	650.908	774.191	463.958	522.155	851.987	1504.22	759.306	0.504783	-0.986264	0.00871596	1.17741	down	--
pos_5127	7-Hydroxyhexadecanoic acid	124078	48816.8	44740.3	66195	49492.1	41497.4	78554.6	85204	48680.9	61803.8	85204	48680.9	41497.4	61803.8	124078	48816.8	44740.3	66195	78554.6	49492.1	38237.1	30030.2	35452.5	26721.3	71397.3	42756.7	23939.4	39904.8	29551	40562.8	39904.8	26721.3	71397.3	38237.1	30030.2	35452.5	40562.8	23939.4	29551	42756.7	64906.3	37855.3	0.583231	-0.777862	0.0102757	1.15982	down	--
pos_5151	LysoPE(P-16:0/0:0)	653.1	243.836	3.07371e-08	1053.99	308.459	3.07371e-08	598.58	337.297	735.967	737.265	337.297	735.967	3.07371e-08	737.265	653.1	243.836	3.07371e-08	1053.99	598.58	308.459	3.07371e-08	3.07371e-08	303.318	3.07371e-08	485.055	3.07371e-08	4.32497	3.07371e-08	3.07371e-08	3.07371e-08	3.07371e-08	3.07371e-08	485.055	3.07371e-08	3.07371e-08	303.318	3.07371e-08	4.32497	3.07371e-08	3.07371e-08	466.849	79.2699	0.169798	-2.55811	0.00708109	1.41477	down	--
pos_5166	(24E)-3alpha-Acetoxy-15alpha,22S-dihydroxylanosta-7,9(11),24-trien-26-oic acid	22412.9	10144.9	1820.93	12752.5	10705.2	2052.67	10102.1	13602.2	13631.6	12516.8	13602.2	13631.6	2052.67	12516.8	22412.9	10144.9	1820.93	12752.5	10102.1	10705.2	2905.14	3866.75	12695.2	3304.49	15737.4	3650.07	2265.72	2014.91	2473.92	1784.51	2014.91	3304.49	15737.4	2905.14	3866.75	12695.2	1784.51	2265.72	2473.92	3650.07	10974.2	5069.81	0.461976	-1.11411	0.0263964	1.063	down	--
pos_5172	3alpha-Hydroxy-3,5-dihydromonacolin L acid	3.07371e-08	3.07371e-08	35.2261	3.07371e-08	3.07371e-08	3.07371e-08	3.07371e-08	3.07371e-08	3.07371e-08	3.07371e-08	3.07371e-08	3.07371e-08	3.07371e-08	3.07371e-08	3.07371e-08	3.07371e-08	35.2261	3.07371e-08	3.07371e-08	3.07371e-08	56.2971	84.3616	3.07371e-08	3.07371e-08	3.07371e-08	36.6241	4.75509	36.5658	64.8557	38.0473	36.5658	3.07371e-08	3.07371e-08	56.2971	84.3616	3.07371e-08	38.0473	4.75509	64.8557	36.6241	3.52261	32.1507	9.12693	3.19013	0.0168394	1.1494	up	--
pos_5178	25-Acetylvulgaroside	156.012	147.811	269.512	188.947	171.678	289.663	128.833	172.057	139.966	156.351	172.057	139.966	289.663	156.351	156.012	147.811	269.512	188.947	128.833	171.678	385.667	589.57	114.952	454.781	161.605	482.822	283.827	314.606	360.611	201.765	314.606	454.781	161.605	385.667	589.57	114.952	201.765	283.827	360.611	482.822	182.083	335.021	1.83993	0.879652	0.0112266	1.35076	up	--
pos_5188	DG(14:0/6 keto-PGF1alpha/0:0)	157.353	178.024	656.687	248.477	236.173	655.976	152.657	227.415	199.081	247.164	227.415	199.081	655.976	247.164	157.353	178.024	656.687	248.477	152.657	236.173	976.074	1545.05	157.751	1093.88	227.116	1253.88	706.231	781.74	887.381	604.909	781.74	1093.88	227.116	976.074	1545.05	157.751	604.909	706.231	887.381	1253.88	295.901	823.401	2.7827	1.47648	0.00388143	1.45954	up	--
pos_5196	Resolvin E1	75.7974	125.008	399.524	179.889	155.769	382.81	88.411	133.302	92.7521	110.639	133.302	92.7521	382.81	110.639	75.7974	125.008	399.524	179.889	88.411	155.769	533.968	805.716	79.5141	645.246	138.577	703.964	407.167	462.768	499.021	307.839	462.768	645.246	138.577	533.968	805.716	79.5141	307.839	407.167	499.021	703.964	174.39	458.378	2.62846	1.39422	0.00442555	1.42573	up	--
pos_5205	LysoPC(15:0/0:0)	540.759	264.684	3.07371e-08	1104.65	341.147	3.07371e-08	584.317	394.413	656.697	724.76	394.413	656.697	3.07371e-08	724.76	540.759	264.684	3.07371e-08	1104.65	584.317	341.147	3.07371e-08	3.07371e-08	278.238	3.07371e-08	546.118	3.07371e-08	7.60129	19.9546	3.07371e-08	3.07371e-08	19.9546	3.07371e-08	546.118	3.07371e-08	3.07371e-08	278.238	3.07371e-08	7.60129	3.07371e-08	3.07371e-08	461.143	85.1911	0.184739	-2.43644	0.00800055	1.42516	down	--
pos_5219	Cyclopassifloside VII	394.213	450.469	1743.66	629.128	634.187	1658.93	380.299	511.718	457.378	647.551	511.718	457.378	1658.93	647.551	394.213	450.469	1743.66	629.128	380.299	634.187	3045.8	4099.8	392.808	6564.88	537.382	3568.98	1731.01	1959.57	2440.7	1652.22	1959.57	6564.88	537.382	3045.8	4099.8	392.808	1652.22	1731.01	2440.7	3568.98	750.753	2599.32	3.46228	1.79172	0.0113884	1.37388	up	--
pos_5232	MG(15:0/0:0/0:0)	30883.9	10489.8	10961	15233.2	11518.6	9958.69	19279.7	21295.8	9317.89	13192.5	21295.8	9317.89	9958.69	13192.5	30883.9	10489.8	10961	15233.2	19279.7	11518.6	6930.05	4789.43	6245.48	4308.99	17627.9	7657.88	5111.7	9566.5	5125.52	8259.7	9566.5	4308.99	17627.9	6930.05	4789.43	6245.48	8259.7	5111.7	5125.52	7657.88	15213.1	7562.31	0.497092	-1.00842	0.0080645	1.19261	down	--
pos_5237	(9Z)-Hexadecenoic acid	314.992	91.7569	125.37	136.246	107.792	108.575	214.145	241.203	60.4121	98.9046	241.203	60.4121	108.575	98.9046	314.992	91.7569	125.37	136.246	214.145	107.792	56.1803	29.7534	37.137	3.07371e-08	182.072	51.593	43.6614	93.4178	37.6167	71.0529	93.4178	3.07371e-08	182.072	56.1803	29.7534	37.137	71.0529	43.6614	37.6167	51.593	149.94	60.2484	0.401818	-1.31539	0.00883657	1.17794	down	Fatty acid biosynthesis(ko00061)
pos_5256	(3b,16a,20R)-25-Acetoxy-3,16,20,22-tetrahydroxy-5-cucurbiten-11-one 3-glucoside	338.488	365.146	1140.82	507.13	420.213	1059.14	335.984	459.615	411.551	455.513	459.615	411.551	1059.14	455.513	338.488	365.146	1140.82	507.13	335.984	420.213	2250.42	2995.96	356.281	2463.07	477.601	2617.92	1127.99	1287.8	1822.18	1331.77	1287.8	2463.07	477.601	2250.42	2995.96	356.281	1331.77	1127.99	1822.18	2617.92	549.36	1673.1	3.04555	1.6067	0.00332666	1.49837	up	--
pos_5262	4-Methylthioamphetamine	3.07371e-08	25.3976	313.133	47.3617	53.5023	319.073	3.07371e-08	14.0453	8.85796	6.84585	14.0453	8.85796	319.073	6.84585	3.07371e-08	25.3976	313.133	47.3617	3.07371e-08	53.5023	398.283	650.476	3.07371e-08	395.662	34.7308	461.413	352.759	398.684	313.651	175.977	398.684	395.662	34.7308	398.283	650.476	3.07371e-08	175.977	352.759	313.651	461.413	78.8216	318.164	4.0365	2.01311	0.00558682	1.39062	up	--
pos_5266	Antcin K	69.9342	10.858	3.07371e-08	270.183	194.76	15.4523	41.6614	51.1506	183.315	93.8878	51.1506	183.315	15.4523	93.8878	69.9342	10.858	3.07371e-08	270.183	41.6614	194.76	3.07371e-08	3.07371e-08	8.30676	3.07371e-08	154.074	3.07371e-08	19.5128	7.8033	3.07371e-08	3.07371e-08	7.8033	3.07371e-08	154.074	3.07371e-08	3.07371e-08	8.30676	3.07371e-08	19.5128	3.07371e-08	3.07371e-08	93.1203	18.9697	0.203712	-2.2954	0.0408776	1.17229	down	--
pos_5268	Manzamine A	3.07371e-08	3.07371e-08	122.599	7.78749	3.07371e-08	115.859	3.07371e-08	3.71112	3.07371e-08	3.07371e-08	3.71112	3.07371e-08	115.859	3.07371e-08	3.07371e-08	3.07371e-08	122.599	7.78749	3.07371e-08	3.07371e-08	291.474	414.411	3.07371e-08	222.996	3.07371e-08	201.081	103.027	135.792	141.749	50.8634	135.792	222.996	3.07371e-08	291.474	414.411	3.07371e-08	50.8634	103.027	141.749	201.081	24.9957	156.139	6.24666	2.64308	0.0124577	1.34291	up	--
pos_5276	Pregnanetriol 3a-O-b-D-glucuronide	3.07371e-08	8.63654	82.5539	46.2139	43.5361	83.3974	13.8137	24.5872	18.491	10.1419	24.5872	18.491	83.3974	10.1419	3.07371e-08	8.63654	82.5539	46.2139	13.8137	43.5361	95.053	140.011	3.07371e-08	100.979	37.0175	116.7	89.7499	85.9979	82.8529	43.111	85.9979	100.979	37.0175	95.053	140.011	3.07371e-08	43.111	89.7499	82.8529	116.7	33.1372	79.1472	2.38847	1.25609	0.0113954	1.24806	up	--
pos_5283	PG(i-14:0/PGJ2)	53.1829	64.4118	519.253	174.831	145.326	546.994	57.8172	136.26	82.3815	110.978	136.26	82.3815	546.994	110.978	53.1829	64.4118	519.253	174.831	57.8172	145.326	984.042	1493.7	74.1355	1101.71	168.905	1181.14	580.27	653.395	851.003	559.562	653.395	1101.71	168.905	984.042	1493.7	74.1355	559.562	580.27	851.003	1181.14	189.143	764.786	4.04342	2.01558	0.00269152	1.49833	up	--
pos_5293	Avenoleic acid	468.511	393.925	513.146	358.704	387.42	553.641	971.125	999.514	162.127	416.327	999.514	162.127	553.641	416.327	468.511	393.925	513.146	358.704	971.125	387.42	3.07371e-08	3.07371e-08	281.093	3.07371e-08	367.848	3.07371e-08	620.59	523.404	3.07371e-08	3.07371e-08	523.404	3.07371e-08	367.848	3.07371e-08	3.07371e-08	281.093	3.07371e-08	620.59	3.07371e-08	3.07371e-08	522.444	179.294	0.343182	-1.54295	0.00793012	1.13547	down	--
pos_5306	6,8a-Seco-6,8a-deoxy-5-oxoavermectin ''1a'' aglycone	35.3695	66.994	337.893	120.351	99.2891	356.123	61.8245	87.9492	56.7676	92.7924	87.9492	56.7676	356.123	92.7924	35.3695	66.994	337.893	120.351	61.8245	99.2891	575.645	784.506	64.6837	655.807	91.6673	700.534	324.007	364.674	510.103	395.702	364.674	655.807	91.6673	575.645	784.506	64.6837	395.702	324.007	510.103	700.534	131.535	446.733	3.3963	1.76396	0.00282917	1.47551	up	--
pos_5309	PE(P-16:0/18:3(10,12,15)-OH(9))	54.5925	86.8621	399.355	187.645	134.504	412.553	95.9323	149.536	116.17	126.479	149.536	116.17	412.553	126.479	54.5925	86.8621	399.355	187.645	95.9323	134.504	773.551	1263.05	100.783	848.344	130.953	906.398	431.722	514.372	697.127	491.204	514.372	848.344	130.953	773.551	1263.05	100.783	491.204	431.722	697.127	906.398	176.363	615.75	3.49138	1.8038	0.00359789	1.47196	up	--
pos_5318	LysoPE(0:0/22:2(13Z,16Z))	35.1553	54.5207	301.464	61.2702	74.0896	271.891	36.712	60.1425	53.1498	65.0662	60.1425	53.1498	271.891	65.0662	35.1553	54.5207	301.464	61.2702	36.712	74.0896	474.3	671.021	19.4699	600.264	63.0709	567.257	308.251	317.476	399.433	261.682	317.476	600.264	63.0709	474.3	671.021	19.4699	261.682	308.251	399.433	567.257	101.346	368.222	3.63332	1.86129	0.003969	1.46876	up	--
pos_5327	3-O-Sulfogalactosylceramide (d18:1/12:0)	10.8384	22.451	222.948	41.9963	30.6569	217.902	4.55907	39.2184	22.3756	38.1122	39.2184	22.3756	217.902	38.1122	10.8384	22.451	222.948	41.9963	4.55907	30.6569	359.583	605.918	20.1096	409.564	14.2519	461.468	230.598	277.014	310.877	218.526	277.014	409.564	14.2519	359.583	605.918	20.1096	218.526	230.598	310.877	461.468	65.1058	290.791	4.46644	2.15912	0.00392535	1.46776	up	--
pos_5336	2-Hydroxyestradiol	3.07371e-08	5.16117	77.0533	6.64684	15.6411	64.9683	3.07371e-08	8.94767	3.07371e-08	3.07371e-08	8.94767	3.07371e-08	64.9683	3.07371e-08	3.07371e-08	5.16117	77.0533	6.64684	3.07371e-08	15.6411	87.208	130.237	3.07371e-08	126.646	3.07371e-08	87.5578	64.8893	63.0136	50.5182	25.8647	63.0136	126.646	3.07371e-08	87.208	130.237	3.07371e-08	25.8647	64.8893	50.5182	87.5578	17.8418	63.5934	3.56428	1.83361	0.0177825	1.2979	up	Ovarian steroidogenesis(ko04913);;Chemical carcinogenesis - reactive oxygen species(ko05208);;Steroid hormone biosynthesis(ko00140)
pos_5337	Nonoxynol-9	15954.3	8162.99	336.213	8943.63	9144.48	712.676	7267.04	9705.55	9083.7	8551.16	9705.55	9083.7	712.676	8551.16	15954.3	8162.99	336.213	8943.63	7267.04	9144.48	188.381	364.715	10260.7	254.259	12764.8	261.666	939.648	490.4	153.462	103.012	490.4	254.259	12764.8	188.381	364.715	10260.7	103.012	939.648	153.462	261.666	7786.18	2578.11	0.331113	-1.5946	0.0215205	1.12777	down	--
pos_5341	Clinprost	55.7756	131.861	606.585	259.006	187.358	553.965	122.625	159.751	105.111	179.081	159.751	105.111	553.965	179.081	55.7756	131.861	606.585	259.006	122.625	187.358	959.909	1454.66	81.942	1128.09	208.359	1102.3	617.097	704.671	827.721	539.883	704.671	1128.09	208.359	959.909	1454.66	81.942	539.883	617.097	827.721	1102.3	236.112	762.464	3.22925	1.6912	0.00353489	1.45013	up	--
pos_5346	Pinometostat	237.599	330.511	991.266	405.416	309.233	963.903	212.131	345.525	252.777	377.952	345.525	252.777	963.903	377.952	237.599	330.511	991.266	405.416	212.131	309.233	1771.71	2087.21	216.466	2094.94	338.13	2107.83	909.253	1068.71	1441.75	1055.05	1068.71	2094.94	338.13	1771.71	2087.21	216.466	1055.05	909.253	1441.75	2107.83	442.631	1309.1	2.95755	1.5644	0.00379865	1.46821	up	--
pos_5364	9-HydroxyNonadecanoylcarnitine	375.804	104.605	122.391	146.047	117.116	105.966	256.35	231.691	69.1834	145.616	231.691	69.1834	105.966	145.616	375.804	104.605	122.391	146.047	256.35	117.116	46.3174	12.2625	44.6619	32.6388	223.239	63.8084	48.0026	99.1669	32.6034	57.4284	99.1669	32.6388	223.239	46.3174	12.2625	44.6619	57.4284	48.0026	32.6034	63.8084	167.477	66.0129	0.394161	-1.34314	0.0109027	1.16907	down	--
pos_5370	6-Hydroxytetradecanedioylcarnitine	3.07371e-08	3.07371e-08	3.07371e-08	3.07371e-08	3.07371e-08	3.07371e-08	3.07371e-08	3.07371e-08	3.07371e-08	3.07371e-08	3.07371e-08	3.07371e-08	3.07371e-08	3.07371e-08	3.07371e-08	3.07371e-08	3.07371e-08	3.07371e-08	3.07371e-08	3.07371e-08	288.01	319.352	3.07371e-08	39.9571	3.07371e-08	317.471	3.07371e-08	3.07371e-08	738.908	397.584	3.07371e-08	39.9571	3.07371e-08	288.01	319.352	3.07371e-08	397.584	3.07371e-08	738.908	317.471	3.07371e-08	210.128	6.8363e+09	32.6706	0.0248632	1.0373	up	--
pos_5376	20-Oxo-5-O-beta-mycaminosyltylactone	32.4344	124.137	541.776	185.426	211.825	548.941	87.7558	123.355	82.0143	143.98	123.355	82.0143	548.941	143.98	32.4344	124.137	541.776	185.426	87.7558	211.825	718.39	1202.76	64.814	887.941	135.046	934.637	550.073	620.126	660.352	413.299	620.126	887.941	135.046	718.39	1202.76	64.814	413.299	550.073	660.352	934.637	208.164	618.744	2.97238	1.57162	0.00578386	1.39423	up	--
pos_5404	Crocetin dialdehyde	49.5057	106.795	479.576	177.462	152.807	473.601	70.8459	109.066	125.163	147.922	109.066	125.163	473.601	147.922	49.5057	106.795	479.576	177.462	70.8459	152.807	570.803	911.756	67.339	783.469	109.397	762.663	451.978	506.755	528.344	338.3	506.755	783.469	109.397	570.803	911.756	67.339	338.3	451.978	528.344	762.663	189.274	503.08	2.65794	1.41031	0.00747363	1.36372	up	--
pos_5414	PE(DiMe(11,3)/20:4(6E,8Z,11Z,14Z)+=O(5))	47.4209	159.091	1447.63	192.998	187.592	1356.51	72.764	157.198	114.266	210.876	157.198	114.266	1356.51	210.876	47.4209	159.091	1447.63	192.998	72.764	187.592	1854.11	2956.5	98.3559	1997.17	173.766	2369.37	1435.14	1710.36	1753.66	1096.73	1710.36	1997.17	173.766	1854.11	2956.5	98.3559	1096.73	1435.14	1753.66	2369.37	394.635	1544.52	3.91379	1.96857	0.0034173	1.44317	up	--
pos_5441	PG(16:0/20:5(7Z,9Z,11E,13E,17Z)-3OH(5,6,15))	61.1918	104.548	844.049	142.565	128.881	750.092	64.2642	76.8994	89.9467	147.743	76.8994	89.9467	750.092	147.743	61.1918	104.548	844.049	142.565	64.2642	128.881	935.528	1560.56	60.5914	978.681	108.937	1233.32	818.456	922.579	845.201	580.916	922.579	978.681	108.937	935.528	1560.56	60.5914	580.916	818.456	845.201	1233.32	241.018	804.478	3.33783	1.73891	0.00516504	1.39139	up	--
pos_5448	Thymidine	3.07371e-08	3.07371e-08	3.07371e-08	3.07371e-08	3.07371e-08	3.07371e-08	3.07371e-08	3.07371e-08	3.07371e-08	3.07371e-08	3.07371e-08	3.07371e-08	3.07371e-08	3.07371e-08	3.07371e-08	3.07371e-08	3.07371e-08	3.07371e-08	3.07371e-08	3.07371e-08	1851.07	1686.63	3.07371e-08	3481.34	3.07371e-08	2039.88	3.07371e-08	3.07371e-08	2302.12	3677.99	3.07371e-08	3481.34	3.07371e-08	1851.07	1686.63	3.07371e-08	3677.99	3.07371e-08	2302.12	2039.88	3.07371e-08	1503.9	4.89279e+10	35.5099	0.00932134	1.30628	up	Pyrimidine metabolism(ko00240)
pos_5449	9,10-Epoxyoctadecenoic acid	969.526	835.239	899.336	789.862	883.474	725.11	1921.25	2173.1	400.931	859.027	2173.1	400.931	725.11	859.027	969.526	835.239	899.336	789.862	1921.25	883.474	3.07371e-08	3.07371e-08	597.115	3.07371e-08	846.285	3.07371e-08	720.638	674.338	3.07371e-08	3.07371e-08	674.338	3.07371e-08	846.285	3.07371e-08	3.07371e-08	597.115	3.07371e-08	720.638	3.07371e-08	3.07371e-08	1045.69	283.838	0.271437	-1.88131	0.00237365	1.30871	down	--
pos_5450	5-hydroxypropafenone	3.07371e-08	3.07371e-08	0.776098	3.07371e-08	3.07371e-08	3.07371e-08	3.07371e-08	0.0024951	3.07371e-08	3.07371e-08	0.0024951	3.07371e-08	3.07371e-08	3.07371e-08	3.07371e-08	3.07371e-08	0.776098	3.07371e-08	3.07371e-08	3.07371e-08	4803.3	4339.98	3.07371e-08	8441.45	3.07371e-08	6176.13	0.000435811	3.07371e-08	6071.74	8792.61	3.07371e-08	8441.45	3.07371e-08	4803.3	4339.98	3.07371e-08	8792.61	0.000435811	6071.74	6176.13	0.0778593	3862.52	49609	15.5983	0.00790035	1.33433	up	--
pos_5457	(3b,5a,22E,24S)-Stigmasta-7,22,25-trien-3-ol 3-glucoside	114.923	198.234	767.242	268.949	241.705	714.675	91.9528	159.96	148.958	224.001	159.96	148.958	714.675	224.001	114.923	198.234	767.242	268.949	91.9528	241.705	718.25	1096.37	119.268	979.248	176.789	962.985	714.187	808.277	656.939	461.076	808.277	979.248	176.789	718.25	1096.37	119.268	461.076	714.187	656.939	962.985	293.06	669.339	2.28397	1.19154	0.0100106	1.3085	up	--
pos_5458	2-hydroxyimipramine	42.2157	103.788	641.553	182.249	190.391	610.393	51.1799	133.398	111.868	149.663	133.398	111.868	610.393	149.663	42.2157	103.788	641.553	182.249	51.1799	190.391	546.127	811.475	70.3227	697.236	139.942	706.461	601.288	675.146	518.212	342.105	675.146	697.236	139.942	546.127	811.475	70.3227	342.105	601.288	518.212	706.461	221.67	510.831	2.30447	1.20443	0.0131227	1.25891	up	--
pos_5472	PS(18:2(9Z,12Z)/22:6(4Z,7Z,10Z,13Z,16Z,19Z))	46.0613	100.481	968.26	117.602	107.963	898.775	39.6614	95.988	58.0395	128.158	95.988	58.0395	898.775	128.158	46.0613	100.481	968.26	117.602	39.6614	107.963	881.508	1514.94	51.4856	1027.33	93.6793	1189.02	953.672	1062.51	795.052	535.647	1062.51	1027.33	93.6793	881.508	1514.94	51.4856	535.647	953.672	795.052	1189.02	256.099	810.484	3.16473	1.66208	0.00830362	1.33315	up	--
pos_5474	Hebevinoside XI	3.74138	19.4147	293.809	9.16855	18.0238	268.827	3.07371e-08	12.4812	3.07371e-08	6.58773	12.4812	3.07371e-08	268.827	6.58773	3.74138	19.4147	293.809	9.16855	3.07371e-08	18.0238	226.528	398.849	8.6496	237.899	52.4198	452.085	290.733	350.592	219.303	144.606	350.592	237.899	52.4198	226.528	398.849	8.6496	144.606	290.733	219.303	452.085	63.2053	238.166	3.76814	1.91385	0.0077085	1.31386	up	--
pos_5477	Gabapentin	39.1534	39.9421	37.7208	45.2351	31.2974	35.5843	84.5901	95.0874	3.07371e-08	34.7811	95.0874	3.07371e-08	35.5843	34.7811	39.1534	39.9421	37.7208	45.2351	84.5901	31.2974	3.07371e-08	3.07371e-08	17.5365	3.07371e-08	34.3039	3.07371e-08	42.7163	40.9054	3.07371e-08	3.07371e-08	40.9054	3.07371e-08	34.3039	3.07371e-08	3.07371e-08	17.5365	3.07371e-08	42.7163	3.07371e-08	3.07371e-08	44.3392	13.5462	0.305513	-1.71069	0.00920975	1.1735	down	--
pos_5480	9-(4-Fluoro-3-(hydroxymethyl)butyl)guanine	3.07371e-08	3.07371e-08	3.07371e-08	3.07371e-08	3.07371e-08	3.07371e-08	3.07371e-08	3.07371e-08	3.07371e-08	3.07371e-08	3.07371e-08	3.07371e-08	3.07371e-08	3.07371e-08	3.07371e-08	3.07371e-08	3.07371e-08	3.07371e-08	3.07371e-08	3.07371e-08	513.78	546.36	3.07371e-08	922.73	3.07371e-08	612.017	3.07371e-08	3.07371e-08	673.935	1258.93	3.07371e-08	922.73	3.07371e-08	513.78	546.36	3.07371e-08	1258.93	3.07371e-08	673.935	612.017	3.07371e-08	452.775	1.47306e+10	33.7781	0.0104593	1.27236	up	--
pos_5490	Monensin	231.582	269.764	1180.54	433.064	378.544	1153.39	168.709	279.528	255.853	430.163	279.528	255.853	1153.39	430.163	231.582	269.764	1180.54	433.064	168.709	378.544	828.869	1407.02	257.547	1056.55	352.883	1108.02	1120.49	1313.24	819.466	623.797	1313.24	1056.55	352.883	828.869	1407.02	257.547	623.797	1120.49	819.466	1108.02	478.113	888.787	1.85895	0.894486	0.0264238	1.1401	up	--
pos_5500	PE(20:2(11Z,14Z)/20:4(6E,8Z,11Z,13E)-2OH(5S,15S))	7.72375	42.5712	879.129	87.8492	61.0903	766.598	4.40247	37.763	20.7886	91.0497	37.763	20.7886	766.598	91.0497	7.72375	42.5712	879.129	87.8492	4.40247	61.0903	577.562	979.747	9.02576	618.123	20.076	712.69	846.081	1003.25	530.982	323.957	1003.25	618.123	20.076	577.562	979.747	9.02576	323.957	846.081	530.982	712.69	199.896	562.15	2.8122	1.4917	0.0297269	1.13752	up	--
pos_5602	H-Asp-ala-his-lys-OH	3.07371e-08	3.07371e-08	3.07371e-08	3.07371e-08	3.07371e-08	3.07371e-08	3.07371e-08	3.07371e-08	3.07371e-08	3.07371e-08	3.07371e-08	3.07371e-08	3.07371e-08	3.07371e-08	3.07371e-08	3.07371e-08	3.07371e-08	3.07371e-08	3.07371e-08	3.07371e-08	1040.16	1773.21	3.07371e-08	1416.64	3.07371e-08	1745.76	3.07371e-08	3.07371e-08	1676.12	3365.85	3.07371e-08	1416.64	3.07371e-08	1040.16	1773.21	3.07371e-08	3365.85	3.07371e-08	1676.12	1745.76	3.07371e-08	1101.77	3.58451e+10	35.0611	0.0124758	1.21995	up	--
pos_5608	PE(18:2(9Z,12Z)/18:3(10,12,15)-OH(9))	746.903	555.128	153.96	571.257	749.542	199.753	335.552	601.66	445.049	445.414	601.66	445.049	199.753	445.414	746.903	555.128	153.96	571.257	335.552	749.542	4.89043	40.6606	607.637	4.03185	816.1	1.45961	220.814	243.754	8.93462	3.94415	243.754	4.03185	816.1	4.89043	40.6606	607.637	3.94415	220.814	8.93462	1.45961	480.422	195.223	0.406357	-1.29918	0.0222073	1.15579	down	--
pos_5610	1-Methylpiperidin-4-yl butanoate	104.76	161.004	52.3316	186.374	196.842	41.806	585.133	314.94	67.9815	211.961	314.94	67.9815	41.806	211.961	104.76	161.004	52.3316	186.374	585.133	196.842	3.07371e-08	3.07371e-08	172.784	3.07371e-08	141.965	3.07371e-08	111.814	69.0151	3.07371e-08	3.07371e-08	69.0151	3.07371e-08	141.965	3.07371e-08	3.07371e-08	172.784	3.07371e-08	111.814	3.07371e-08	3.07371e-08	192.313	49.5578	0.257693	-1.95628	0.0245818	1.13864	down	--
pos_5613	17-Hydroxy-E4-neuroprostane	18.4087	11.7036	60.488	64.4668	78.7531	139.851	3.07371e-08	18.5102	8.63183	11.5006	18.5102	8.63183	139.851	11.5006	18.4087	11.7036	60.488	64.4668	3.07371e-08	78.7531	455.567	323.472	5.8043	224.226	17.9123	508.7	138.067	194.794	149.014	137.073	194.794	224.226	17.9123	455.567	323.472	5.8043	137.073	138.067	149.014	508.7	41.2314	215.463	5.2257	2.38563	0.00981633	1.39072	up	--
pos_5680	4-(Methylnitrosamino)-1-(3-pyridyl)-1-butanol	3.07371e-08	3.07371e-08	0.180937	3.07371e-08	3.07371e-08	0.0913493	3.07371e-08	3.07371e-08	3.07371e-08	3.07371e-08	3.07371e-08	3.07371e-08	0.0913493	3.07371e-08	3.07371e-08	3.07371e-08	0.180937	3.07371e-08	3.07371e-08	3.07371e-08	13.3509	12.2155	3.07371e-08	18.0055	3.07371e-08	15.8785	0.236165	0.660808	16.5122	32.2343	0.660808	18.0055	3.07371e-08	13.3509	12.2155	3.07371e-08	32.2343	0.236165	16.5122	15.8785	0.0272287	10.9094	400.658	8.64623	0.0104345	1.25793	up	Metabolism of xenobiotics by cytochrome P450(ko00980);;Chemical carcinogenesis - DNA adducts(ko05204)
pos_5694	Neotussilagine	3.07371e-08	3.07371e-08	3.07371e-08	3.07371e-08	3.07371e-08	3.07371e-08	3.07371e-08	3.07371e-08	3.07371e-08	3.07371e-08	3.07371e-08	3.07371e-08	3.07371e-08	3.07371e-08	3.07371e-08	3.07371e-08	3.07371e-08	3.07371e-08	3.07371e-08	3.07371e-08	703.383	624.835	3.07371e-08	1425.59	3.07371e-08	790.819	3.07371e-08	3.07371e-08	907.506	1309.6	3.07371e-08	1425.59	3.07371e-08	703.383	624.835	3.07371e-08	1309.6	3.07371e-08	907.506	790.819	3.07371e-08	576.174	1.87452e+10	34.1258	0.00939109	1.31204	up	--
pos_5695	N-D-Glucosylarylamine	3.07371e-08	3.07371e-08	0.0393705	3.07371e-08	0.942184	3.07371e-08	0.0040601	2.40882	3.07371e-08	3.07371e-08	2.40882	3.07371e-08	3.07371e-08	3.07371e-08	3.07371e-08	3.07371e-08	0.0393705	3.07371e-08	0.0040601	0.942184	974.529	868.899	3.07371e-08	1833.04	2.04897	1090.68	3.07371e-08	0.71736	1213.52	1866.68	0.71736	1833.04	2.04897	974.529	868.899	3.07371e-08	1866.68	3.07371e-08	1213.52	1090.68	0.339444	785.012	2312.64	11.1753	0.00904227	1.31315	up	--
pos_5697	Dihydrocitrinone	3.07371e-08	3.07371e-08	6.31731	3.07371e-08	3.07371e-08	3.07371e-08	3.07371e-08	3.07371e-08	3.07371e-08	3.07371e-08	3.07371e-08	3.07371e-08	3.07371e-08	3.07371e-08	3.07371e-08	3.07371e-08	6.31731	3.07371e-08	3.07371e-08	3.07371e-08	2979.68	3099.58	3.07371e-08	5598.42	3.07371e-08	3639.61	3.07371e-08	3.07371e-08	3906.27	6099.83	3.07371e-08	5598.42	3.07371e-08	2979.68	3099.58	3.07371e-08	6099.83	3.07371e-08	3906.27	3639.61	0.631731	2532.34	4008.57	11.9689	0.00852903	1.31896	up	--
pos_5721	Statine	57.776	60.7326	77.4746	54.2562	58.4626	83.2573	157.027	175.38	14.7439	52.4354	175.38	14.7439	83.2573	52.4354	57.776	60.7326	77.4746	54.2562	157.027	58.4626	3.07371e-08	3.07371e-08	46.4968	3.07371e-08	53.0185	3.07371e-08	91.7588	73.8026	3.07371e-08	3.07371e-08	73.8026	3.07371e-08	53.0185	3.07371e-08	3.07371e-08	46.4968	3.07371e-08	91.7588	3.07371e-08	3.07371e-08	79.1546	26.5077	0.334885	-1.57826	0.0150221	1.05329	down	--
pos_5726	(-)-Abietadiene	558.855	470.348	475.227	414.098	449.466	474.08	1202.12	1049.73	235.499	477.488	1049.73	235.499	474.08	477.488	558.855	470.348	475.227	414.098	1202.12	449.466	3.07371e-08	3.07371e-08	342.574	3.07371e-08	439.177	3.07371e-08	554.911	460.725	3.07371e-08	3.07371e-08	460.725	3.07371e-08	439.177	3.07371e-08	3.07371e-08	342.574	3.07371e-08	554.911	3.07371e-08	3.07371e-08	580.691	179.739	0.309526	-1.69187	0.00415308	1.24584	down	--
pos_5752	(2S,4R,5S)-Muscarine	294.228	344.161	127.086	401.752	384.556	132.239	1133.74	598.351	194.182	468.335	598.351	194.182	132.239	468.335	294.228	344.161	127.086	401.752	1133.74	384.556	3.07371e-08	3.07371e-08	376.574	3.07371e-08	284.216	3.07371e-08	278.255	168.594	9.28428	3.07371e-08	168.594	3.07371e-08	284.216	3.07371e-08	3.07371e-08	376.574	3.07371e-08	278.255	9.28428	3.07371e-08	407.863	111.692	0.273848	-1.86855	0.0139745	1.20901	down	--
pos_5775	LysoPE(0:0/18:0)	2364.59	563.051	134.278	1305.54	1176.33	160.067	694.106	1091.97	1473.34	1279.15	1091.97	1473.34	160.067	1279.15	2364.59	563.051	134.278	1305.54	694.106	1176.33	3.07371e-08	3.07371e-08	737.671	3.07371e-08	1688.97	3.07371e-08	94.9622	125.927	3.07371e-08	3.07371e-08	125.927	3.07371e-08	1688.97	3.07371e-08	3.07371e-08	737.671	3.07371e-08	94.9622	3.07371e-08	3.07371e-08	1024.24	264.753	0.258487	-1.95184	0.0128493	1.19071	down	--
pos_5776	LysoPE(0:0/18:1(11Z))	1590.87	828.415	3.07371e-08	953.616	740.673	14.4397	834.026	903.468	1095.94	989.599	903.468	1095.94	14.4397	989.599	1590.87	828.415	3.07371e-08	953.616	834.026	740.673	3.07371e-08	3.07371e-08	840.777	3.07371e-08	1152.57	3.07371e-08	43.1422	9.92109	3.07371e-08	3.07371e-08	9.92109	3.07371e-08	1152.57	3.07371e-08	3.07371e-08	840.777	3.07371e-08	43.1422	3.07371e-08	3.07371e-08	795.105	204.641	0.257376	-1.95805	0.00910951	1.25517	down	--
pos_583	12(13)Ep-9-KODE	3.07371e-08	3.07371e-08	3.07371e-08	3.41791	3.07371e-08	3.07371e-08	3.07371e-08	3.07371e-08	3.07371e-08	3.07371e-08	3.07371e-08	3.07371e-08	3.07371e-08	3.07371e-08	3.07371e-08	3.07371e-08	3.07371e-08	3.41791	3.07371e-08	3.07371e-08	1996.23	1447.55	3.07371e-08	2370.55	3.07371e-08	1750.12	3.07371e-08	3.07371e-08	2817.05	2156.78	3.07371e-08	2370.55	3.07371e-08	1996.23	1447.55	3.07371e-08	2156.78	3.07371e-08	2817.05	1750.12	0.341791	1253.83	3668.4	11.8409	0.00686157	1.338	up	--
pos_5918	carbenoxolone	370.67	496.197	111.747	384.635	548.681	296.952	351.377	453.371	449.862	319.215	453.371	449.862	296.952	319.215	370.67	496.197	111.747	384.635	351.377	548.681	3.07371e-08	3.07371e-08	226.811	3.07371e-08	693.985	3.07371e-08	240.7	311.78	3.07371e-08	3.07371e-08	311.78	3.07371e-08	693.985	3.07371e-08	3.07371e-08	226.811	3.07371e-08	240.7	3.07371e-08	3.07371e-08	378.271	147.328	0.389477	-1.36039	0.0140021	1.30872	down	--
pos_5919	(3b,16a,21b,22a)-12-Oleanene-3,16,21,23,28-pentol-22-angeloyloxy-23-al	1801.89	1317.46	1330.99	1463.24	1184.98	1301.73	1001.32	1309.14	1362.04	1370.48	1309.14	1362.04	1301.73	1370.48	1801.89	1317.46	1330.99	1463.24	1001.32	1184.98	24.2927	36.2005	1141.23	66.5764	1711.14	50.0269	1139.7	1307.69	104.499	128.192	1307.69	66.5764	1711.14	24.2927	36.2005	1141.23	128.192	1139.7	104.499	50.0269	1344.33	570.955	0.424715	-1.23543	0.00518672	1.41332	down	--
pos_6026	14alpha-Hydroxy-5beta-cholest-7-ene-3,6-dione	300.656	82.005	61.4402	392.317	375.538	59.976	141.16	322.413	377.351	220.669	322.413	377.351	59.976	220.669	300.656	82.005	61.4402	392.317	141.16	375.538	3.07371e-08	3.07371e-08	56.4377	3.07371e-08	305.88	3.07371e-08	56.3959	46.6349	3.07371e-08	3.07371e-08	46.6349	3.07371e-08	305.88	3.07371e-08	3.07371e-08	56.4377	3.07371e-08	56.3959	3.07371e-08	3.07371e-08	233.352	46.5349	0.199419	-2.32613	0.00271793	1.38891	down	Insect hormone biosynthesis(ko00981)
pos_6038	Nomifensine	368.199	352.553	280.057	190.339	349.243	133.957	277.171	402.631	126.978	81.9439	402.631	126.978	133.957	81.9439	368.199	352.553	280.057	190.339	277.171	349.243	3.07371e-08	3.07371e-08	53.613	3.07371e-08	329.137	3.07371e-08	127.12	222.762	3.07371e-08	3.07371e-08	222.762	3.07371e-08	329.137	3.07371e-08	3.07371e-08	53.613	3.07371e-08	127.12	3.07371e-08	3.07371e-08	256.307	73.2632	0.285841	-1.80671	0.00241604	1.329	down	--
pos_6049	N-Oleoyl Asparagine	3.07371e-08	201.748	50.2926	48.2417	66.0328	42.0399	173.651	165.164	3.07371e-08	35.2978	165.164	3.07371e-08	42.0399	35.2978	3.07371e-08	201.748	50.2926	48.2417	173.651	66.0328	3.07371e-08	3.07371e-08	32.1708	3.07371e-08	71.1089	3.07371e-08	51.7621	45.3403	3.07371e-08	3.07371e-08	45.3403	3.07371e-08	71.1089	3.07371e-08	3.07371e-08	32.1708	3.07371e-08	51.7621	3.07371e-08	3.07371e-08	78.2468	20.0382	0.25609	-1.96528	0.0387073	1.07829	down	--
pos_6071	PE(15:0/22:2(13Z,16Z))	1294.43	1018.3	398.393	922.093	1170.54	279.245	555.797	943.569	823.422	701.89	943.569	823.422	279.245	701.89	1294.43	1018.3	398.393	922.093	555.797	1170.54	3.07371e-08	3.07371e-08	898.32	3.07371e-08	1293.29	3.07371e-08	292.305	338.186	3.07371e-08	3.07371e-08	338.186	3.07371e-08	1293.29	3.07371e-08	3.07371e-08	898.32	3.07371e-08	292.305	3.07371e-08	3.07371e-08	810.767	282.21	0.348078	-1.52252	0.00886926	1.28022	down	--
pos_6073	(16Z)-14-Hydroxydocos-16-enoylcarnitine	4482.08	3112	2734.68	4395.16	4500.69	2038.97	4891.38	5651.26	2832.63	3807.87	5651.26	2832.63	2038.97	3807.87	4482.08	3112	2734.68	4395.16	4891.38	4500.69	3.07371e-08	3.07371e-08	2087.09	3.07371e-08	4237.81	3.07371e-08	2549.02	2104.36	106.102	3.07371e-08	2104.36	3.07371e-08	4237.81	3.07371e-08	3.07371e-08	2087.09	3.07371e-08	2549.02	106.102	3.07371e-08	3844.67	1108.44	0.288305	-1.79433	0.000298628	1.56395	down	--
pos_6090	Monocrotaline	3.07371e-08	3.07371e-08	3.07371e-08	3.07371e-08	3.07371e-08	3.07371e-08	3.07371e-08	3.07371e-08	3.07371e-08	3.07371e-08	3.07371e-08	3.07371e-08	3.07371e-08	3.07371e-08	3.07371e-08	3.07371e-08	3.07371e-08	3.07371e-08	3.07371e-08	3.07371e-08	741.882	1658.07	3.07371e-08	1185.59	3.07371e-08	1066.06	3.07371e-08	3.07371e-08	883.008	3097.62	3.07371e-08	1185.59	3.07371e-08	741.882	1658.07	3.07371e-08	3097.62	3.07371e-08	883.008	1066.06	3.07371e-08	863.224	2.80841e+10	34.709	0.0218932	1.13255	up	--
pos_6118	Campestanol	715.113	68.19	10.1718	1189.5	981.124	102.227	336.264	742.056	1050.16	653.854	742.056	1050.16	102.227	653.854	715.113	68.19	10.1718	1189.5	336.264	981.124	3.07371e-08	3.07371e-08	65.484	3.07371e-08	926.852	3.07371e-08	22.6298	3.07371e-08	3.07371e-08	3.07371e-08	3.07371e-08	3.07371e-08	926.852	3.07371e-08	3.07371e-08	65.484	3.07371e-08	22.6298	3.07371e-08	3.07371e-08	584.866	101.497	0.173538	-2.52668	0.00979	1.29652	down	--
pos_6153	3b,5a,6b-Cholestanetriol	724.396	785.678	631.549	867.731	1022.39	537.892	923.208	1144.03	675.077	848.125	1144.03	675.077	537.892	848.125	724.396	785.678	631.549	867.731	923.208	1022.39	3.07371e-08	3.07371e-08	704.735	3.07371e-08	901.26	3.07371e-08	860.184	570.062	91.7322	3.07371e-08	570.062	3.07371e-08	901.26	3.07371e-08	3.07371e-08	704.735	3.07371e-08	860.184	91.7322	3.07371e-08	816.008	312.797	0.383326	-1.38336	0.00302292	1.40939	down	--
pos_6162	2-Tetradecanone	20447.6	8953.35	8539.58	13990.8	9031.29	7719.11	15063.1	13129.2	11005.8	14016.4	13129.2	11005.8	7719.11	14016.4	20447.6	8953.35	8539.58	13990.8	15063.1	9031.29	6292.6	6290.76	10042.1	6345.7	13231.2	7525.79	5168.9	7325.46	5804.29	7708.52	7325.46	6345.7	13231.2	6292.6	6290.76	10042.1	7708.52	5168.9	5804.29	7525.79	12189.6	7573.52	0.621309	-0.686617	0.00640053	1.28548	down	--
pos_617	(Z)-7-[(1R,2R,3R,5S)-2-(1,2-Dihydroxy-3-oxooctyl)-3,5-dihydroxycyclopentyl]hept-5-enoic acid	3.07371e-08	4302.81	12.9003	3.07371e-08	1775.54	588.651	38.7142	3.07371e-08	1078.41	2451.64	3.07371e-08	1078.41	588.651	2451.64	3.07371e-08	4302.81	12.9003	3.07371e-08	38.7142	1775.54	14853.7	6030.94	6489.98	25584.2	1741.69	13691.6	2922.15	516.865	2136.78	26472.3	516.865	25584.2	1741.69	14853.7	6030.94	6489.98	26472.3	2922.15	2136.78	13691.6	1024.87	10044	9.80032	3.29283	0.0167362	1.24163	up	--
pos_6182	Tetradecanol	51618.6	21322	18532.2	29581	22400.1	17900.9	33637.9	34491.7	21474.7	29100.6	34491.7	21474.7	17900.9	29100.6	51618.6	21322	18532.2	29581	33637.9	22400.1	15600.8	12382	16982.5	12058.4	32541.6	16780.1	11198.5	17648.3	12256.8	15505.6	17648.3	12058.4	32541.6	15600.8	12382	16982.5	15505.6	11198.5	12256.8	16780.1	28006	16295.5	0.581856	-0.781265	0.00750881	1.22522	down	--
pos_6187	Arachidyl alcohol	131.595	89.3258	56.5056	88.4715	61.998	49.9555	100.346	108.909	84.5651	78.5201	108.909	84.5651	49.9555	78.5201	131.595	89.3258	56.5056	88.4715	100.346	61.998	60.9214	43.7078	57.4923	47.9032	94.2406	65.2518	45.3595	50.1069	36.357	58.4505	50.1069	47.9032	94.2406	60.9214	43.7078	57.4923	58.4505	45.3595	36.357	65.2518	85.0192	55.9791	0.658429	-0.6029	0.0073024	1.22377	down	--
pos_6190	Phytosphingosine	1826.04	365.006	360.615	577.791	421.252	307.971	817.094	1062.26	214.096	510.77	1062.26	214.096	307.971	510.77	1826.04	365.006	360.615	577.791	817.094	421.252	77.9212	64.7354	146.558	3.07371e-08	695.024	38.8508	85.0494	247.092	38.8917	74.9685	247.092	3.07371e-08	695.024	77.9212	64.7354	146.558	74.9685	85.0494	38.8917	38.8508	646.289	146.909	0.227312	-2.13725	0.0111391	1.11199	down	Sphingolipid metabolism(ko00600)
pos_6195	xi-10-Hydroxyoctadecanoic acid	922213	409706	333572	544338	417289	323297	616268	625390	438985	547233	625390	438985	323297	547233	922213	409706	333572	544338	616268	417289	316155	264742	356871	246678	579049	353201	222212	318986	261738	319527	318986	246678	579049	316155	264742	356871	319527	222212	261738	353201	517829	323916	0.625527	-0.676857	0.00950595	1.19357	down	--
pos_6206	(9S,10S)-9,10-dihydroxyoctadecanoate	107.592	35.3213	14.8879	123.428	41.4199	17.8493	191.623	87.6541	85.2325	110.453	87.6541	85.2325	17.8493	110.453	107.592	35.3213	14.8879	123.428	191.623	41.4199	4.23302	8.84078	119.759	10.1399	75.4459	11.4293	24.3912	24.2324	8.77436	13.6163	24.2324	10.1399	75.4459	4.23302	8.84078	119.759	13.6163	24.3912	8.77436	11.4293	81.5462	30.0863	0.368948	-1.43851	0.0275012	1.14673	down	--
pos_6232	Behenoyl-arabinofuranosyl-cytosine	1120.79	418.405	3.07371e-08	619.105	456.607	3.07371e-08	452.35	474.277	747.029	775.738	474.277	747.029	3.07371e-08	775.738	1120.79	418.405	3.07371e-08	619.105	452.35	456.607	3.07371e-08	3.07371e-08	634.278	3.07371e-08	653.278	3.07371e-08	3.07371e-08	3.07371e-08	3.07371e-08	3.07371e-08	3.07371e-08	3.07371e-08	653.278	3.07371e-08	3.07371e-08	634.278	3.07371e-08	3.07371e-08	3.07371e-08	3.07371e-08	506.431	128.756	0.254241	-1.97573	0.0139106	1.17521	down	--
pos_6245	all-trans-13,14-Dihydroretinol	36.0406	54.834	26.8476	44.2158	39.8433	23.1338	62.264	35.5558	53.6497	52.3362	35.5558	53.6497	23.1338	52.3362	36.0406	54.834	26.8476	44.2158	62.264	39.8433	19.3913	24.183	54.3905	27.62	41.8803	25.7971	17.2381	16.328	9.55581	12.7489	16.328	27.62	41.8803	19.3913	24.183	54.3905	12.7489	17.2381	9.55581	25.7971	42.8721	24.9133	0.581108	-0.783122	0.00748265	1.30714	down	Retinol metabolism(ko00830)
pos_6246	12-amino-octadecanoic acid	14364.9	5703.65	5277.25	7714.51	6021.55	4882.75	9482.46	10122	4836.09	7569.38	10122	4836.09	4882.75	7569.38	14364.9	5703.65	5277.25	7714.51	9482.46	6021.55	3199.01	2401.61	3900.75	2343.11	9301.36	3392.42	2759.91	4734.57	2343.36	3198.05	4734.57	2343.11	9301.36	3199.01	2401.61	3900.75	3198.05	2759.91	2343.36	3392.42	7597.45	3757.42	0.494563	-1.01577	0.00446903	1.28248	down	--
pos_6250	Solutol HS 15	342782	146890	126230	189484	151984	117930	231927	249074	136349	190498	249074	136349	117930	190498	342782	146890	126230	189484	231927	151984	89905.2	74380.1	117167	70319	218846	101142	72819.6	111987	72489	92285.3	111987	70319	218846	89905.2	74380.1	117167	92285.3	72819.6	72489	101142	188315	102134	0.542358	-0.882682	0.00486352	1.26702	down	--
pos_6253	Aminopentol	667.404	162.518	77.3825	161.798	140.475	60.1604	316.261	344.919	78.9554	211.45	344.919	78.9554	60.1604	211.45	667.404	162.518	77.3825	161.798	316.261	140.475	3.07371e-08	3.07371e-08	38.6369	3.07371e-08	307.247	3.07371e-08	3.07371e-08	41.127	3.07371e-08	3.07371e-08	41.127	3.07371e-08	307.247	3.07371e-08	3.07371e-08	38.6369	3.07371e-08	3.07371e-08	3.07371e-08	3.07371e-08	222.132	38.7011	0.174225	-2.52097	0.0145617	1.10309	down	--
pos_6259	3'-N-Acetyl-4'-O-(14-methylheptadecanoyl)fusarochromanone	2143.93	971.228	44.183	1353.54	1166.32	63.6082	843.357	1078.28	1414.73	1465.02	1078.28	1414.73	63.6082	1465.02	2143.93	971.228	44.183	1353.54	843.357	1166.32	3.07371e-08	3.02546	1454.63	3.07371e-08	1485.36	3.07371e-08	128.969	48.6995	3.07371e-08	0.0182972	48.6995	3.07371e-08	1485.36	3.07371e-08	3.02546	1454.63	0.0182972	128.969	3.07371e-08	3.07371e-08	1054.42	312.07	0.295964	-1.75651	0.015959	1.16695	down	--
pos_6263	Myristoyl-EA	615.666	373.452	301.572	424.233	241.005	269.237	448.692	460.473	182.83	365.098	460.473	182.83	269.237	365.098	615.666	373.452	301.572	424.233	448.692	241.005	89.7929	27.2596	89.7047	4.56444	313.557	78.6489	142.417	245.076	42.3086	83.3745	245.076	4.56444	313.557	89.7929	27.2596	89.7047	83.3745	142.417	42.3086	78.6489	368.226	111.67	0.303266	-1.72134	9.50966e-05	1.60721	down	--
pos_6264	Desvenlafaxine	884.003	390.769	3.07371e-08	575.819	415.886	0.633154	425.5	466.79	658.562	665.91	466.79	658.562	0.633154	665.91	884.003	390.769	3.07371e-08	575.819	425.5	415.886	3.07371e-08	3.07371e-08	566.287	3.07371e-08	608.335	3.07371e-08	5.40003	3.07371e-08	3.07371e-08	3.07371e-08	3.07371e-08	3.07371e-08	608.335	3.07371e-08	3.07371e-08	566.287	3.07371e-08	5.40003	3.07371e-08	3.07371e-08	448.387	118.002	0.26317	-1.92593	0.0120324	1.21645	down	--
pos_627	Thiostatin	3.07371e-08	3.07371e-08	103.377	3.07371e-08	3.07371e-08	31.3105	3.07371e-08	3.07371e-08	3.07371e-08	3.07371e-08	3.07371e-08	3.07371e-08	31.3105	3.07371e-08	3.07371e-08	3.07371e-08	103.377	3.07371e-08	3.07371e-08	3.07371e-08	3.07371e-08	242.567	540.839	3.07371e-08	285.861	629.282	348.904	545.666	148.069	3.07371e-08	545.666	3.07371e-08	285.861	3.07371e-08	242.567	540.839	3.07371e-08	348.904	148.069	629.282	13.4687	274.119	20.3523	4.34712	0.00746024	1.24387	up	--
pos_6272	Cer(d18:2(4E,14Z)/22:6(4Z,7Z,11E,13Z,15E,19Z)-2OH(10S,17))	2006.63	989.453	261.86	1344.87	1223.81	95.7796	799.408	1153.45	1292.4	1296.57	1153.45	1292.4	95.7796	1296.57	2006.63	989.453	261.86	1344.87	799.408	1223.81	4.68336	2.75651	1391.24	3.07371e-08	1440.85	5.83348	166.7	175.002	11.9838	31.2006	175.002	3.07371e-08	1440.85	4.68336	2.75651	1391.24	31.2006	166.7	11.9838	5.83348	1046.42	323.025	0.308694	-1.69575	0.0105911	1.22108	down	--
pos_6304	Hexadecanal	638.323	282.617	203.622	317.236	424.653	120.756	421.237	760.119	190.091	300.99	760.119	190.091	120.756	300.99	638.323	282.617	203.622	317.236	421.237	424.653	3.07371e-08	3.07371e-08	480.893	3.07371e-08	378.957	3.07371e-08	89.1136	36.8477	3.07371e-08	3.07371e-08	36.8477	3.07371e-08	378.957	3.07371e-08	3.07371e-08	480.893	3.07371e-08	89.1136	3.07371e-08	3.07371e-08	365.964	98.5812	0.269374	-1.89232	0.0057802	1.15916	down	Fatty acid degradation(ko00071)
pos_6333	12-Hydroxydodecanoic acid	5808.99	2685.11	2377.63	2892.48	2738.48	2140.53	4346.02	4751.78	1912.89	3152.69	4751.78	1912.89	2140.53	3152.69	5808.99	2685.11	2377.63	2892.48	4346.02	2738.48	1349.4	1147.48	1814.27	1268.46	3893.31	1605.8	1308.98	2164.52	1304.25	2075.23	2164.52	1268.46	3893.31	1349.4	1147.48	1814.27	2075.23	1308.98	1304.25	1605.8	3280.66	1793.17	0.546589	-0.871472	0.00692154	1.22348	down	--
pos_6356	N-Nervonoyl Glutamine	2806.61	1131.57	997.92	1414.68	1275.06	857.513	2162.25	2169.92	902.48	1529.09	2169.92	902.48	857.513	1529.09	2806.61	1131.57	997.92	1414.68	2162.25	1275.06	648.589	531.598	821.09	643.769	1830.97	689.179	539.683	783.795	501.808	614.245	783.795	643.769	1830.97	648.589	531.598	821.09	614.245	539.683	501.808	689.179	1524.71	760.473	0.498766	-1.00357	0.00623929	1.23273	down	--
pos_6375	PC(20:1(11Z)/PGF1alpha)	283.589	196.349	45.7218	249.317	329.193	22.1843	62.6228	197.208	144.976	166.672	197.208	144.976	22.1843	166.672	283.589	196.349	45.7218	249.317	62.6228	329.193	3.07371e-08	3.07371e-08	276.458	3.07371e-08	259.846	3.07371e-08	22.6355	20.013	2.83806	0.0875524	20.013	3.07371e-08	259.846	3.07371e-08	3.07371e-08	276.458	0.0875524	22.6355	2.83806	3.07371e-08	169.783	58.1878	0.342718	-1.54491	0.0317104	1.06549	down	--
pos_6376	8-Hydroxy-5,6-octadienoic acid	9.64941	22.1634	3.07371e-08	3.07371e-08	3.07371e-08	3.07371e-08	3.07371e-08	7.11482	3.07371e-08	5.76411	7.11482	3.07371e-08	3.07371e-08	5.76411	9.64941	22.1634	3.07371e-08	3.07371e-08	3.07371e-08	3.07371e-08	188.967	160.079	3.07371e-08	174.37	3.07371e-08	179.108	3.07371e-08	3.07371e-08	133.659	124.014	3.07371e-08	174.37	3.07371e-08	188.967	160.079	3.07371e-08	124.014	3.07371e-08	133.659	179.108	4.46917	96.0197	21.4849	4.42525	0.00773704	1.39399	up	--
pos_6413	Cholesterol-5beta-hydroperoxide	119.833	158.014	269.702	227.869	199.048	213.424	184.846	210.873	177.635	165.966	210.873	177.635	213.424	165.966	119.833	158.014	269.702	227.869	184.846	199.048	3.07371e-08	3.07371e-08	101.87	3.07371e-08	206.371	3.07371e-08	222.985	201.778	3.07371e-08	3.07371e-08	201.778	3.07371e-08	206.371	3.07371e-08	3.07371e-08	101.87	3.07371e-08	222.985	3.07371e-08	3.07371e-08	192.721	73.3003	0.380344	-1.39462	0.00442376	1.40858	down	--
pos_6420	9,10-DHOME	1.85458	3.02588	12.2148	11.2348	12.0515	6.98212	11.0012	21.6266	21.2625	49.6288	21.6266	21.2625	6.98212	49.6288	1.85458	3.02588	12.2148	11.2348	11.0012	12.0515	192.134	123.949	5.71955	313.469	3.07371e-08	123.461	36.3564	13.8267	202.28	93.2997	13.8267	313.469	3.07371e-08	192.134	123.949	5.71955	93.2997	36.3564	202.28	123.461	15.0883	110.45	7.32022	2.87189	0.0167052	1.27645	up	Linoleic acid metabolism(ko00591)
pos_6424	15-Hexadecenoic acid	1217.95	351.37	44.9444	542.213	341.433	55.8699	433.967	425.249	793.534	587.459	425.249	793.534	55.8699	587.459	1217.95	351.37	44.9444	542.213	433.967	341.433	3.07371e-08	3.07371e-08	477.062	3.07371e-08	523.604	3.07371e-08	21.498	55.7516	8.47824	3.07371e-08	55.7516	3.07371e-08	523.604	3.07371e-08	3.07371e-08	477.062	3.07371e-08	21.498	8.47824	3.07371e-08	479.399	108.639	0.226616	-2.14168	0.0107974	1.17332	down	--
pos_6457	Xestoaminol C	12097.4	11961.1	7950.87	7460.88	8284.53	3943.77	14150.8	15139.8	6979.38	14208.2	15139.8	6979.38	3943.77	14208.2	12097.4	11961.1	7950.87	7460.88	14150.8	8284.53	15832.7	28570.1	15769.6	25612.6	9275.16	40100.1	3390.57	7469.53	33524.6	28116.9	7469.53	25612.6	9275.16	15832.7	28570.1	15769.6	28116.9	3390.57	33524.6	40100.1	10217.7	20766.2	2.03238	1.02317	0.0244729	1.11733	up	--
pos_6517	N-Methyl-N'-nitrosoguanidine	57.9775	19.1553	15.8368	22.1976	21.9324	13.4839	35.0175	36.3868	20.8255	25.0059	36.3868	20.8255	13.4839	25.0059	57.9775	19.1553	15.8368	22.1976	35.0175	21.9324	6.43476	5.70942	26.3694	5.32719	42.6483	13.1958	2.73626	14.0857	3.79989	3.75443	14.0857	5.32719	42.6483	6.43476	5.70942	26.3694	3.75443	2.73626	3.79989	13.1958	26.7819	12.4061	0.463227	-1.11021	0.0239201	1.06683	down	--
pos_6530	Behenic acid	3.07371e-08	1259.23	3289.76	3.07371e-08	3.07371e-08	1325.49	3.07371e-08	837.718	3.07371e-08	3.07371e-08	837.718	3.07371e-08	1325.49	3.07371e-08	3.07371e-08	1259.23	3289.76	3.07371e-08	3.07371e-08	3.07371e-08	12665.3	3764.08	3.07371e-08	3.07371e-08	743.462	10807.2	8761.22	9649.63	5897.08	10361.3	9649.63	3.07371e-08	743.462	12665.3	3764.08	3.07371e-08	10361.3	8761.22	5897.08	10807.2	671.22	6264.94	9.33366	3.22244	0.00525222	1.37454	up	Biosynthesis of unsaturated fatty acids(ko01040);;Cutin, suberine and wax biosynthesis(ko00073)
pos_6537	20alpha-Hydroxycholesterol	40779.7	46669	22113.7	23412.7	32713	17347.9	46064.6	46395.2	19894.4	30849.2	46395.2	19894.4	17347.9	30849.2	40779.7	46669	22113.7	23412.7	46064.6	32713	100.58	81.8642	43546.9	154.796	36515	86.8401	25664.6	22586.9	4264.83	113.985	22586.9	154.796	36515	100.58	81.8642	43546.9	113.985	25664.6	4264.83	86.8401	32623.9	13311.6	0.408033	-1.29324	0.00958891	1.22144	down	Steroid hormone biosynthesis(ko00140)
pos_6538	(9Z,12Z,15Z,18Z,21Z)-Tetracosa-9,12,15,18,21-pentaenoylcarnitine	3.07371e-08	5.55208	61.8522	18.2529	3.07371e-08	76.653	18.9552	3.07371e-08	6.89723	135.552	3.07371e-08	6.89723	76.653	135.552	3.07371e-08	5.55208	61.8522	18.2529	18.9552	3.07371e-08	181.154	233.846	3.07371e-08	316.014	3.07371e-08	273.323	153.058	65.564	559.284	372.809	65.564	316.014	3.07371e-08	181.154	233.846	3.07371e-08	372.809	153.058	559.284	273.323	32.3715	215.505	6.65726	2.73493	0.00934259	1.22223	up	--
pos_6542	2'-Dehydroplectaniaxanthin	1093.7	451.557	211.748	755.756	580.554	6.39722	290.626	571.504	572.951	530.98	571.504	572.951	6.39722	530.98	1093.7	451.557	211.748	755.756	290.626	580.554	3.07371e-08	3.07371e-08	467.312	3.07371e-08	570.708	3.07371e-08	33.5837	126.659	3.07371e-08	3.07371e-08	126.659	3.07371e-08	570.708	3.07371e-08	3.07371e-08	467.312	3.07371e-08	33.5837	3.07371e-08	3.07371e-08	506.578	119.826	0.23654	-2.07984	0.00428839	1.29788	down	--
pos_6565	6-Keto-decanoylcarnitine	430.071	131.514	46.2481	235.832	174.586	10.6196	102.171	172.442	164.567	167.943	172.442	164.567	10.6196	167.943	430.071	131.514	46.2481	235.832	102.171	174.586	3.07371e-08	5.08669	178.692	3.07371e-08	135.665	3.07371e-08	42.2694	45.3429	3.07208	14.9697	45.3429	3.07371e-08	135.665	3.07371e-08	5.08669	178.692	14.9697	42.2694	3.07208	3.07371e-08	163.599	42.5098	0.259841	-1.9443	0.011159	1.12524	down	--
pos_6566	Ubiquinone-8	3.07371e-08	7.18937	0.998899	3.07371e-08	3.07371e-08	2.58442	3.07371e-08	8.89512	3.07371e-08	3.07371e-08	8.89512	3.07371e-08	2.58442	3.07371e-08	3.07371e-08	7.18937	0.998899	3.07371e-08	3.07371e-08	3.07371e-08	150.334	195.356	9.58043	51.766	3.07371e-08	123.248	6.32741	9.82115	338.962	433.012	9.82115	51.766	3.07371e-08	150.334	195.356	9.58043	433.012	6.32741	338.962	123.248	1.96678	131.841	67.0338	6.06682	0.0241924	1.03807	up	--
pos_6569	3-Ketosphingosine	3.07371e-08	22.416	9.56837	3.07371e-08	9.06485	3.07371e-08	25.293	36.356	3.07371e-08	3.07371e-08	36.356	3.07371e-08	3.07371e-08	3.07371e-08	3.07371e-08	22.416	9.56837	3.07371e-08	25.293	9.06485	347.037	683.783	3.07371e-08	594.476	54.4515	981.296	46.4686	108.959	489.062	503.046	108.959	594.476	54.4515	347.037	683.783	3.07371e-08	503.046	46.4686	489.062	981.296	10.2698	380.858	37.0852	5.21277	0.00590319	1.40332	up	--
pos_6590	PE(14:0/16:0)	608.392	262.875	56.3653	407.379	363.411	121.796	211.355	342.903	392.59	344.419	342.903	392.59	121.796	344.419	608.392	262.875	56.3653	407.379	211.355	363.411	3.07371e-08	5.70553	318.756	3.07371e-08	368.798	3.28958	25.7578	36.9193	3.57835	24.3764	36.9193	3.07371e-08	368.798	3.07371e-08	5.70553	318.756	24.3764	25.7578	3.57835	3.28958	311.149	78.7181	0.252992	-1.98284	0.00268542	1.34598	down	--
pos_6591	PA(P-16:0/18:1(9Z)-O(12,13))	792.916	335.43	77.1683	388.713	520.836	38.8113	294.438	457.732	427.41	422.226	457.732	427.41	38.8113	422.226	792.916	335.43	77.1683	388.713	294.438	520.836	4.78966	6.63926	422.313	3.07371e-08	482.979	3.07371e-08	56.4391	48.3476	6.62954	1.29305	48.3476	3.07371e-08	482.979	4.78966	6.63926	422.313	1.29305	56.4391	6.62954	3.07371e-08	375.568	102.943	0.274099	-1.86723	0.00734047	1.20308	down	--
pos_6643	hydroxyhexadecenoylcarnitine	253.496	524.508	183.838	530.807	374.84	197.879	428.175	350.197	415.271	471.639	350.197	415.271	197.879	471.639	253.496	524.508	183.838	530.807	428.175	374.84	109.962	6.4339	187.829	12.4994	264.611	7.28684	412.623	235.541	36.4249	18.3275	235.541	12.4994	264.611	109.962	6.4339	187.829	18.3275	412.623	36.4249	7.28684	373.065	129.154	0.346197	-1.53034	0.000720063	1.54065	down	--
pos_6650	N-Stearoyl Serine	3.07371e-08	61.3217	3.62179	66.0788	3.07371e-08	3.07371e-08	54.5898	3.07371e-08	16.9357	40.6262	3.07371e-08	16.9357	3.07371e-08	40.6262	3.07371e-08	61.3217	3.62179	66.0788	54.5898	3.07371e-08	17.3984	3.07371e-08	3.07371e-08	3.07371e-08	3.07371e-08	3.07371e-08	5.26005	4.04536	6.99292	3.07371e-08	4.04536	3.07371e-08	3.07371e-08	17.3984	3.07371e-08	3.07371e-08	3.07371e-08	5.26005	6.99292	3.07371e-08	24.3174	3.36967	0.13857	-2.85131	0.0445288	1.22626	down	--
pos_6661	xi-2-Hexyl-5-methyl-3(2H)-furanone	3.07371e-08	7.99617	3.07371e-08	3.07371e-08	18.2366	3.07371e-08	3.07371e-08	3.07371e-08	35.479	180.736	3.07371e-08	35.479	3.07371e-08	180.736	3.07371e-08	7.99617	3.07371e-08	3.07371e-08	3.07371e-08	18.2366	1371.43	1023.81	398.307	344.62	3.07371e-08	417.791	226.339	3.07371e-08	1352.45	1348.25	3.07371e-08	344.62	3.07371e-08	1371.43	1023.81	398.307	1348.25	226.339	1352.45	417.791	24.2447	648.3	26.7398	4.74092	0.0068024	1.30106	up	--
pos_6671	D-erythro-Dihydrosphingosine	871021	336021	293664	481374	378634	286451	564037	553625	401812	467215	553625	401812	286451	467215	871021	336021	293664	481374	564037	378634	307722	269244	328161	292848	522153	339235	179760	286019	235742	275435	286019	292848	522153	307722	269244	328161	275435	179760	235742	339235	463386	303632	0.655247	-0.609889	0.0222048	1.04057	down	--
pos_6681	(15Z)-tetracosenoate	67.0206	35.5847	42.5252	40.6474	18.4839	16.3186	5.52717	35.1517	3.07371e-08	16.5473	35.1517	3.07371e-08	16.3186	16.5473	67.0206	35.5847	42.5252	40.6474	5.52717	18.4839	3.07371e-08	3.07371e-08	3.07371e-08	3.07371e-08	5.40806	3.07371e-08	7.57511	27.311	3.07371e-08	3.07371e-08	27.311	3.07371e-08	5.40806	3.07371e-08	3.07371e-08	3.07371e-08	3.07371e-08	7.57511	3.07371e-08	3.07371e-08	27.7807	4.02942	0.145044	-2.78544	0.0048891	1.18808	down	--
pos_6686	Phytyl diphosphate	3738.14	170.242	232.942	4861.01	877.536	265.743	856.303	1114.58	3471.19	3423.58	1114.58	3471.19	265.743	3423.58	3738.14	170.242	232.942	4861.01	856.303	877.536	9358.59	32405.3	348.261	17327.6	901.872	13396.3	1229.87	0.689875	8832.82	10933.6	0.689875	17327.6	901.872	9358.59	32405.3	348.261	10933.6	1229.87	8832.82	13396.3	1901.13	9473.5	4.98309	2.31704	0.042966	1.09825	up	Terpenoid backbone biosynthesis(ko00900);;Ubiquinone and other terpenoid-quinone biosynthesis(ko00130)
pos_6688	1-Hexadecanol	23055.1	8989.31	8452.3	11760.8	9756.34	7757.59	14369.2	15107.9	7966.15	10668.3	15107.9	7966.15	7757.59	10668.3	23055.1	8989.31	8452.3	11760.8	14369.2	9756.34	6125.98	4418.24	5627.61	3861.93	13068.4	6179.84	4270.09	7728.43	3991.46	4937.34	7728.43	3861.93	13068.4	6125.98	4418.24	5627.61	4937.34	4270.09	3991.46	6179.84	11788.3	6020.93	0.510755	-0.969296	0.00464469	1.24732	down	Fatty acid degradation(ko00071)
pos_6698	Calcidiol	2706.74	5526.47	1860.28	2684.52	3079.12	1946.48	4611.32	3591.32	2339.66	3612.75	3591.32	2339.66	1946.48	3612.75	2706.74	5526.47	1860.28	2684.52	4611.32	3079.12	58.1614	8.10463	4159.42	3.07371e-08	3019.17	3.07371e-08	3481.29	2585.16	57.6562	36.2571	2585.16	3.07371e-08	3019.17	58.1614	8.10463	4159.42	36.2571	3481.29	57.6562	3.07371e-08	3195.87	1340.52	0.419455	-1.25341	0.0130688	1.21926	down	Steroid biosynthesis(ko00100);;Parathyroid hormone synthesis, secretion and action(ko04928);;Tuberculosis(ko05152)
pos_6705	3-dehydrosphinganine (C20)	3794.3	1065.63	1261.85	1670.48	1428.01	1151.21	2224.4	2535.82	986.006	1444.42	2535.82	986.006	1151.21	1444.42	3794.3	1065.63	1261.85	1670.48	2224.4	1428.01	699.174	566.463	701.966	423.163	1940.91	714.644	571.638	1161.37	537.178	605.414	1161.37	423.163	1940.91	699.174	566.463	701.966	605.414	571.638	537.178	714.644	1756.21	792.192	0.45108	-1.14855	0.0081175	1.1617	down	--
pos_6706	MG(19:0/0:0/0:0)	113264	37873.9	38242.7	55288.6	46173.4	35579.8	73710.6	79049.1	38761.6	50419.6	79049.1	38761.6	35579.8	50419.6	113264	37873.9	38242.7	55288.6	73710.6	46173.4	24511.7	20789.6	26557.4	17438.8	66186.9	27039.1	19734.2	34770.3	20067.2	25014.5	34770.3	17438.8	66186.9	24511.7	20789.6	26557.4	25014.5	19734.2	20067.2	27039.1	56836.3	28211	0.496355	-1.01056	0.00692082	1.20687	down	--
pos_6711	6-deoxoteasterone	18563.9	6120.89	6016.65	8551.51	7692.6	5774.22	12007.5	12841.7	5816.32	7975.49	12841.7	5816.32	5774.22	7975.49	18563.9	6120.89	6016.65	8551.51	12007.5	7692.6	3801.56	3500.98	3728.61	3175.93	10808.6	4624.5	3460.21	6091.4	3609.29	4387.1	6091.4	3175.93	10808.6	3801.56	3500.98	3728.61	4387.1	3460.21	3609.29	4624.5	9136.07	4718.82	0.516504	-0.953148	0.0107677	1.14504	down	--
pos_6752	PS(22:1(13Z)/20:3(6,8,11)-OH(5))	10.8746	3.07371e-08	13.8902	3.07371e-08	2.70444	4.57359	3.07371e-08	3.07371e-08	3.07371e-08	3.40874	3.07371e-08	3.07371e-08	4.57359	3.40874	10.8746	3.07371e-08	13.8902	3.07371e-08	3.07371e-08	2.70444	651	731.957	5.93709	516.808	3.07371e-08	856.885	11.3927	4.67081	1142.33	1182.57	4.67081	516.808	3.07371e-08	651	731.957	5.93709	1182.57	11.3927	1142.33	856.885	3.54516	510.355	143.958	7.16951	0.00852311	1.26757	up	--
pos_6755	Prosopinine	171.247	112.019	61.0644	127.182	124.061	39.8925	61.694	30.9147	91.0318	83.2441	30.9147	91.0318	39.8925	83.2441	171.247	112.019	61.0644	127.182	61.694	124.061	506.151	354.208	25.4886	600.238	156.786	582.713	36.4258	31.2836	752.198	1074.4	31.2836	600.238	156.786	506.151	354.208	25.4886	1074.4	36.4258	752.198	582.713	90.235	411.989	4.56574	2.19085	0.0186138	1.11024	up	--
pos_6757	N-[1-Hydroxy-3-(morpholin-4-yl)-1-phenylpropan-2-yl]hexadecanamide	3.07371e-08	3.07371e-08	8.45103	3.07371e-08	3.07371e-08	7.69026	3.07371e-08	3.07371e-08	3.07371e-08	3.07371e-08	3.07371e-08	3.07371e-08	7.69026	3.07371e-08	3.07371e-08	3.07371e-08	8.45103	3.07371e-08	3.07371e-08	3.07371e-08	110.419	113.422	3.07371e-08	20.9937	3.07371e-08	257.874	18.7403	3.07371e-08	338.745	318.075	3.07371e-08	20.9937	3.07371e-08	110.419	113.422	3.07371e-08	318.075	18.7403	338.745	257.874	1.61413	117.827	72.9972	6.18977	0.0252808	1.03381	up	--
pos_6768	MG(0:0/i-12:0/0:0)	29.9788	56.2439	47.5983	5.39785	36.1378	24.5761	33.8952	20.2898	3.07371e-08	24.7685	20.2898	3.07371e-08	24.5761	24.7685	29.9788	56.2439	47.5983	5.39785	33.8952	36.1378	701.805	666.701	3.07371e-08	742.502	18.289	1100.23	2.80638	33.0772	972.657	801.454	33.0772	742.502	18.289	701.805	666.701	3.07371e-08	801.454	2.80638	972.657	1100.23	27.8886	503.952	18.0702	4.17554	0.00768572	1.33622	up	--
pos_6774	(2R,3S)-2-Octyl-3-pentyloxane	1792.02	1277.64	992.254	926.386	1779.94	675.966	1949.88	3018.82	629.37	1112.34	3018.82	629.37	675.966	1112.34	1792.02	1277.64	992.254	926.386	1949.88	1779.94	3.07371e-08	3.07371e-08	1910.53	3.07371e-08	1606.03	3.07371e-08	662.769	479.607	3.07371e-08	3.07371e-08	479.607	3.07371e-08	1606.03	3.07371e-08	3.07371e-08	1910.53	3.07371e-08	662.769	3.07371e-08	3.07371e-08	1415.46	465.894	0.329146	-1.6032	0.00925029	1.12572	down	--
pos_6785	(4Z)-3-Hydroxytetradec-4-enedioylcarnitine	95.6588	103.581	87.9181	84.3085	3.07371e-08	88.2065	121.108	40.1013	142.066	230.128	40.1013	142.066	88.2065	230.128	95.6588	103.581	87.9181	84.3085	121.108	3.07371e-08	10324.5	11117.5	42.4897	14887.5	38.6513	16669.8	48.1504	61.9255	19433.6	26492.2	61.9255	14887.5	38.6513	10324.5	11117.5	42.4897	26492.2	48.1504	19433.6	16669.8	99.3076	9911.62	99.8073	6.64107	0.0102021	1.24503	up	--
pos_6794	Alisol A	90.4878	788.697	526.842	3.07371e-08	608.043	185.728	221.021	309.28	48.343	157.116	309.28	48.343	185.728	157.116	90.4878	788.697	526.842	3.07371e-08	221.021	608.043	5258.78	3634.55	222.132	5468.13	321.693	4278.98	130.434	103.175	2519.74	2562.74	103.175	5468.13	321.693	5258.78	3634.55	222.132	2562.74	130.434	2519.74	4278.98	293.556	2450.04	8.34606	3.0611	0.0117359	1.35782	up	--
pos_6804	Cerebrosterol	13950.5	13119.9	3978.78	18769.1	16997.7	4076.64	16440.7	11305.5	18054.6	21401.9	11305.5	18054.6	4076.64	21401.9	13950.5	13119.9	3978.78	18769.1	16440.7	16997.7	1436.79	1576.26	16938.2	3290.56	13201.8	2956.67	10187.4	5621.61	2374.76	2350.82	5621.61	3290.56	13201.8	1436.79	1576.26	16938.2	2350.82	10187.4	2374.76	2956.67	13809.5	5993.49	0.434011	-1.2042	0.00681071	1.32059	down	Primary bile acid biosynthesis(ko00120)
pos_6820	Cyclopassifloside II	187.763	121.929	92.4528	263.059	231.338	60.0232	62.3572	119.001	106.241	312.551	119.001	106.241	60.0232	312.551	187.763	121.929	92.4528	263.059	62.3572	231.338	66.8751	39.8552	98.6458	46.7547	147.27	62.8006	101.776	95.3009	43.8979	110.032	95.3009	46.7547	147.27	66.8751	39.8552	98.6458	110.032	101.776	43.8979	62.8006	155.672	81.3208	0.522387	-0.936809	0.0291033	1.14822	down	--
pos_6823	Methyl 8-[3-(2-hydroxyoctyl)oxiran-2-yl]octanoate	321.005	2556.67	300.632	1654.05	1802.92	330.382	1343.43	2434.17	1574.91	3103.35	2434.17	1574.91	330.382	3103.35	321.005	2556.67	300.632	1654.05	1343.43	1802.92	889.314	578.63	628.573	77.634	396.815	673.511	240.679	77.9398	261.679	486.554	77.9398	77.634	396.815	889.314	578.63	628.573	486.554	240.679	261.679	673.511	1542.15	431.133	0.279566	-1.83874	0.00633864	1.29762	down	--
pos_6831	8E-Heptadecenedioic acid	1264.2	349.581	3.07371e-08	2590.4	797.619	3.07371e-08	1760.76	524.639	1345.89	3828.18	524.639	1345.89	3.07371e-08	3828.18	1264.2	349.581	3.07371e-08	2590.4	1760.76	797.619	3.07371e-08	3.07371e-08	657.618	3.07371e-08	660.358	3.07371e-08	3.07371e-08	3.07371e-08	21.1209	53.9294	3.07371e-08	3.07371e-08	660.358	3.07371e-08	3.07371e-08	657.618	53.9294	3.07371e-08	21.1209	3.07371e-08	1246.13	139.303	0.111788	-3.16116	0.0189336	1.28341	down	--
pos_6833	MG(0:0/18:1(11Z)/0:0)	82036.1	34616.3	21271.4	54774.7	53755.6	21498.7	53246	61595.1	46036.4	63483.4	61595.1	46036.4	21498.7	63483.4	82036.1	34616.3	21271.4	54774.7	53246	53755.6	3.07371e-08	3.07371e-08	64192	3.07371e-08	63302.8	3.07371e-08	24625.1	26521.6	3214.14	58.6538	26521.6	3.07371e-08	63302.8	3.07371e-08	3.07371e-08	64192	58.6538	24625.1	3214.14	3.07371e-08	49231.4	18191.4	0.369509	-1.43632	0.00767888	1.25668	down	--
pos_6840	Allotetrahydrodeoxycorticosterone	7541.98	985.549	13.6207	10474.2	2721.59	3.07371e-08	5695.85	3283.06	9135.03	8071.67	3283.06	9135.03	3.07371e-08	8071.67	7541.98	985.549	13.6207	10474.2	5695.85	2721.59	3.07371e-08	3.07371e-08	6102.56	3.07371e-08	3543.44	39.8548	26.8944	3.07371e-08	31.7265	67.5126	3.07371e-08	3.07371e-08	3543.44	3.07371e-08	3.07371e-08	6102.56	67.5126	26.8944	31.7265	39.8548	4792.25	981.199	0.204747	-2.28808	0.0168741	1.22128	down	Steroid hormone biosynthesis(ko00140)
pos_6843	3-[[5-Methyl-2-(1-methylethyl)cyclohexyl]oxy]-1,2-propanediol	3.07371e-08	6.37142	3.07371e-08	10.0056	14.7584	3.07371e-08	18.6457	16.8297	0.0435929	6.6617	16.8297	0.0435929	3.07371e-08	6.6617	3.07371e-08	6.37142	3.07371e-08	10.0056	18.6457	14.7584	188.264	223.005	3.07371e-08	156.358	3.07371e-08	267.412	3.07371e-08	3.07371e-08	385.506	249.17	3.07371e-08	156.358	3.07371e-08	188.264	223.005	3.07371e-08	249.17	3.07371e-08	385.506	267.412	7.33161	146.972	20.0463	4.32526	0.011566	1.22514	up	--
pos_6844	Cer(d17:1/PGJ2)	3.07371e-08	13.7738	3.07371e-08	3.07371e-08	13.472	2.43783	3.07371e-08	3.97044	3.07371e-08	19.9289	3.97044	3.07371e-08	2.43783	19.9289	3.07371e-08	13.7738	3.07371e-08	3.07371e-08	3.07371e-08	13.472	289.994	302.825	3.07371e-08	220.692	3.07371e-08	448.772	3.07371e-08	3.07371e-08	536.543	476.769	3.07371e-08	220.692	3.07371e-08	289.994	302.825	3.07371e-08	476.769	3.07371e-08	536.543	448.772	5.3583	227.559	42.4686	5.40832	0.0101558	1.24202	up	--
pos_6852	Pregnanediol	21756.5	6674.6	39.0215	30147.9	8467.73	194.003	28349.5	9437.57	26602.8	31193.6	9437.57	26602.8	194.003	31193.6	21756.5	6674.6	39.0215	30147.9	28349.5	8467.73	128.215	4.34398	9573.88	11.0561	11567.8	20.059	1074.8	403.187	15.1313	4.28856	403.187	11.0561	11567.8	128.215	4.34398	9573.88	4.28856	1074.8	15.1313	20.059	16286.3	2280.28	0.140012	-2.83638	0.00659558	1.41016	down	Steroid hormone biosynthesis(ko00140)
pos_6854	[3-(2-Aminopropyl)-6-methylidenecyclohexa-1,3-dien-1-yl]methanediol	452.847	299.734	3.07371e-08	695.447	185.89	2.33539	617.044	210.882	566.325	691.233	210.882	566.325	2.33539	691.233	452.847	299.734	3.07371e-08	695.447	617.044	185.89	3.07371e-08	3.07371e-08	207.123	3.07371e-08	254.835	3.07371e-08	86.1675	14.2366	3.07371e-08	0.698978	14.2366	3.07371e-08	254.835	3.07371e-08	3.07371e-08	207.123	0.698978	86.1675	3.07371e-08	3.07371e-08	372.174	56.3062	0.15129	-2.72461	0.00484412	1.46602	down	--
pos_6855	Diethylaminoethyl-Sephacel	2276.32	498.163	23.2578	4289.87	1473.09	26.5924	2551.23	1555.59	4212.91	3578.59	1555.59	4212.91	26.5924	3578.59	2276.32	498.163	23.2578	4289.87	2551.23	1473.09	8.05921	107.822	2323.27	1.21352	1690.58	16.1077	22.6615	25.9139	21.9721	24.5792	25.9139	1.21352	1690.58	8.05921	107.822	2323.27	24.5792	22.6615	21.9721	16.1077	2048.56	424.218	0.207081	-2.27173	0.0141149	1.27681	down	--
pos_6856	Scyphostatin	3.07371e-08	3.07371e-08	7.74502	3.07371e-08	3.07371e-08	5.53337	3.07371e-08	3.07371e-08	3.07371e-08	3.07371e-08	3.07371e-08	3.07371e-08	5.53337	3.07371e-08	3.07371e-08	3.07371e-08	7.74502	3.07371e-08	3.07371e-08	3.07371e-08	30.4393	12.7888	3.07371e-08	21.5938	3.07371e-08	31.0132	8.45967	9.01018	31.9532	30.0968	9.01018	21.5938	3.07371e-08	30.4393	12.7888	3.07371e-08	30.0968	8.45967	31.9532	31.0132	1.32784	17.5355	13.206	3.72312	0.00330176	1.4301	up	--
pos_6858	2-Arachidonoylglycerol	4853.29	1769.81	19.2028	6537.27	2661.91	8.60137	5344.1	2937.39	7592.37	5661.75	2937.39	7592.37	8.60137	5661.75	4853.29	1769.81	19.2028	6537.27	5344.1	2661.91	3.07371e-08	3.07371e-08	3917.79	3.07371e-08	3498.82	3.07371e-08	197.174	3.07371e-08	0.358736	3.07371e-08	3.07371e-08	3.07371e-08	3498.82	3.07371e-08	3.07371e-08	3917.79	3.07371e-08	197.174	0.358736	3.07371e-08	3738.57	761.414	0.203664	-2.29573	0.00826371	1.33239	down	Retrograde endocannabinoid signaling(ko04723);;Neuroactive ligand-receptor interaction(ko04080);;Thermogenesis(ko04714)
pos_6873	3-((((-Oxoheptyl)amino)acetyl)amino)methyl-7-oxobicyclo(2.2.1)hept-2-yl-5-heptenoic acid	6244.3	3103.18	239.947	10496.4	5098.68	230.055	8222.36	4867.24	10497.7	8849.13	4867.24	10497.7	230.055	8849.13	6244.3	3103.18	239.947	10496.4	8222.36	5098.68	350.439	296.263	5978.17	584.805	5430.95	676.564	664.621	415.877	457.045	665.966	415.877	584.805	5430.95	350.439	296.263	5978.17	665.966	664.621	457.045	676.564	5784.9	1552.07	0.268297	-1.8981	0.00843686	1.3506	down	--
pos_6890	Lithocholyltaurine	2573.44	1222.92	124.063	4216.29	2114.41	175.986	3423.27	2087.55	4593.65	3411.52	2087.55	4593.65	175.986	3411.52	2573.44	1222.92	124.063	4216.29	3423.27	2114.41	761.82	591.644	2533.04	830.942	2227.84	911.422	211.835	277.6	882.275	1081.19	277.6	830.942	2227.84	761.82	591.644	2533.04	1081.19	211.835	882.275	911.422	2394.31	1030.96	0.430588	-1.21562	0.0274329	1.18701	down	--
pos_6891	16-feruloyloxypalmitate	1180.44	507.8	58.3723	2066.35	826.416	49.0446	1705.19	820.515	1880.37	1251.28	820.515	1880.37	49.0446	1251.28	1180.44	507.8	58.3723	2066.35	1705.19	826.416	95.6637	61.8563	963.181	99.7314	1118.95	118.502	47.3526	44.9074	77.146	57.7882	44.9074	99.7314	1118.95	95.6637	61.8563	963.181	57.7882	47.3526	77.146	118.502	1034.58	268.508	0.259534	-1.94601	0.0104698	1.35158	down	Cutin, suberine and wax biosynthesis(ko00073)
pos_6892	Neoherculin	3.07371e-08	3.07371e-08	20.7142	3.07371e-08	3.07371e-08	4.82098	3.07371e-08	3.07371e-08	3.07371e-08	3.07371e-08	3.07371e-08	3.07371e-08	4.82098	3.07371e-08	3.07371e-08	3.07371e-08	20.7142	3.07371e-08	3.07371e-08	3.07371e-08	141.003	95.7013	3.07371e-08	124.428	3.07371e-08	190.278	3.07371e-08	2.28459	128.634	79.4984	2.28459	124.428	3.07371e-08	141.003	95.7013	3.07371e-08	79.4984	3.07371e-08	128.634	190.278	2.55352	76.1828	29.8344	4.8989	0.00964384	1.34295	up	--
pos_6894	Palustrine	3.07371e-08	3.07371e-08	50.408	63.6264	18.9115	75.5006	3.07371e-08	19.2332	3.07371e-08	112.367	19.2332	3.07371e-08	75.5006	112.367	3.07371e-08	3.07371e-08	50.408	63.6264	3.07371e-08	18.9115	1591.97	976.037	3.07371e-08	1600.79	3.07371e-08	1800.58	33.1941	56.6291	1382.62	1110.59	56.6291	1600.79	3.07371e-08	1591.97	976.037	3.07371e-08	1110.59	33.1941	1382.62	1800.58	34.0047	855.241	25.1507	4.65253	0.00737491	1.38006	up	--
pos_6896	((2R,3S)-3-Amino-2-hydroxy-2-(1H-imidazol-4-ylmethyl)-5-methyl)-5-methylhexanoic Acid	38.9241	52.4154	3.07371e-08	132.081	18.1937	3.07371e-08	73.5607	19.8372	92.8635	108.503	19.8372	92.8635	3.07371e-08	108.503	38.9241	52.4154	3.07371e-08	132.081	73.5607	18.1937	3.07371e-08	3.07371e-08	27.4451	3.07371e-08	20.5952	3.07371e-08	3.07371e-08	3.07371e-08	3.07371e-08	3.07371e-08	3.07371e-08	3.07371e-08	20.5952	3.07371e-08	3.07371e-08	27.4451	3.07371e-08	3.07371e-08	3.07371e-08	3.07371e-08	53.6378	4.80404	0.0895644	-3.48093	0.00897991	1.44427	down	--
pos_6897	3-dehydrosphinganinium(1+)	232.172	195.328	58.5174	156.973	269.565	62.368	270.892	298.286	137.05	122.219	298.286	137.05	62.368	122.219	232.172	195.328	58.5174	156.973	270.892	269.565	13.7465	3.07371e-08	207.528	3.07371e-08	204.828	101.121	57.4179	45.8458	6.00247	3.07371e-08	45.8458	3.07371e-08	204.828	13.7465	3.07371e-08	207.528	3.07371e-08	57.4179	6.00247	101.121	180.337	63.6489	0.352944	-1.50249	0.00625934	1.21173	down	--
pos_6903	28-Norcastasterone	3.07371e-08	3.07371e-08	70.8105	3.07371e-08	3.07371e-08	5.82532	3.07371e-08	3.07371e-08	3.07371e-08	3.07371e-08	3.07371e-08	3.07371e-08	5.82532	3.07371e-08	3.07371e-08	3.07371e-08	70.8105	3.07371e-08	3.07371e-08	3.07371e-08	452.614	398.24	3.07371e-08	535.184	3.07371e-08	854.384	3.07371e-08	9.31458	771.071	781.903	9.31458	535.184	3.07371e-08	452.614	398.24	3.07371e-08	781.903	3.07371e-08	771.071	854.384	7.66358	380.271	49.6206	5.63287	0.00906648	1.28345	up	--
pos_6908	PC(14:0/P-18:1(11Z))	3.07371e-08	3.07371e-08	147.982	43.2713	11.6884	111.92	3.07371e-08	3.07371e-08	3.07371e-08	55.3913	3.07371e-08	3.07371e-08	111.92	55.3913	3.07371e-08	3.07371e-08	147.982	43.2713	3.07371e-08	11.6884	1395.47	835.721	3.07371e-08	1455.13	3.07371e-08	1696.94	79.7763	94.8629	1355.63	1061.05	94.8629	1455.13	3.07371e-08	1395.47	835.721	3.07371e-08	1061.05	79.7763	1355.63	1696.94	37.0253	797.459	21.5382	4.42883	0.00677212	1.38457	up	--
pos_6909	DG(19:0/PGE2/0:0)	3.07371e-08	3.81092	235.938	132.862	7.84506	207.356	3.07371e-08	10.7831	3.07371e-08	168.309	10.7831	3.07371e-08	207.356	168.309	3.07371e-08	3.81092	235.938	132.862	3.07371e-08	7.84506	1239.24	783.247	3.07371e-08	1344.57	3.07371e-08	1523.09	229.752	341.477	1101.78	1155.63	341.477	1344.57	3.07371e-08	1239.24	783.247	3.07371e-08	1155.63	229.752	1101.78	1523.09	76.6905	771.879	10.0649	3.33125	0.0042559	1.43768	up	--
pos_6910	N-Arachidonoyl Alanine	3.07371e-08	7.4147	250.175	108.793	18.554	219.586	3.07371e-08	3.07371e-08	3.07371e-08	52.1643	3.07371e-08	3.07371e-08	219.586	52.1643	3.07371e-08	7.4147	250.175	108.793	3.07371e-08	18.554	1148.32	755.36	15.1642	1254.92	3.07371e-08	1388.32	184.777	284.664	963.034	1091.87	284.664	1254.92	3.07371e-08	1148.32	755.36	15.1642	1091.87	184.777	963.034	1388.32	65.6686	708.643	10.7912	3.43178	0.00428095	1.44188	up	--
pos_6912	N-Nervonoyl Cysteine	27470.4	9167.46	181.791	48787.1	16682.3	226.866	41782.2	18697.6	51467.5	41267	18697.6	51467.5	226.866	41267	27470.4	9167.46	181.791	48787.1	41782.2	16682.3	818.244	1334.29	20326.6	957.249	20984	878.944	561.646	132.696	861.842	605.517	132.696	957.249	20984	818.244	1334.29	20326.6	605.517	561.646	861.842	878.944	25573	4746.11	0.18559	-2.42981	0.0088464	1.36545	down	--
pos_6925	alpha-Tocopherol acetate	20942.3	8041.78	233.02	38986.1	12597.1	323.15	30742.9	13979.3	37162.4	30564.7	13979.3	37162.4	323.15	30564.7	20942.3	8041.78	233.02	38986.1	30742.9	12597.1	4770.49	4988.75	15042.4	8612.06	15828.6	7275.22	484.41	235.415	3617.32	4053.84	235.415	8612.06	15828.6	4770.49	4988.75	15042.4	4053.84	484.41	3617.32	7275.22	19357.3	6490.85	0.335318	-1.5764	0.0226776	1.23073	down	Vitamin digestion and absorption(ko04977)
pos_697	(S,E)-2-(5-Hydroxy-8,9-dihydro-5H-benzo[7]annulen-6(7H)-ylidene)acetic acid	11.4153	3.07371e-08	3.07371e-08	0.624412	3.07371e-08	14.4837	3.07371e-08	3.07371e-08	3.07371e-08	3.07371e-08	3.07371e-08	3.07371e-08	14.4837	3.07371e-08	11.4153	3.07371e-08	3.07371e-08	0.624412	3.07371e-08	3.07371e-08	17570.4	17054.9	3.07371e-08	17567.5	8.17772	24010.5	13.0744	12.0664	24709.4	18484.7	12.0664	17567.5	8.17772	17570.4	17054.9	3.07371e-08	18484.7	13.0744	24709.4	24010.5	2.65234	11943.1	4502.84	12.1366	0.00608749	1.36568	up	--
pos_698	Linamarin	3.07371e-08	3.07371e-08	3.07371e-08	3.07371e-08	3.07371e-08	3.07371e-08	3.07371e-08	3.07371e-08	3.07371e-08	3.07371e-08	3.07371e-08	3.07371e-08	3.07371e-08	3.07371e-08	3.07371e-08	3.07371e-08	3.07371e-08	3.07371e-08	3.07371e-08	3.07371e-08	1994.79	2199.86	3.07371e-08	2008.08	3.07371e-08	3322.8	3.07371e-08	3.07371e-08	3674.11	2677.96	3.07371e-08	2008.08	3.07371e-08	1994.79	2199.86	3.07371e-08	2677.96	3.07371e-08	3674.11	3322.8	3.07371e-08	1587.76	5.16561e+10	35.5882	0.00757966	1.30929	up	--
pos_6992	Biopterin	176.35	63.6931	3.07371e-08	59.259	63.7741	3.07371e-08	45.0207	115.898	75.1145	41.3753	115.898	75.1145	3.07371e-08	41.3753	176.35	63.6931	3.07371e-08	59.259	45.0207	63.7741	337.94	373.088	155.373	325.554	95.6035	304.398	3.07371e-08	3.07371e-08	250.258	250.269	3.07371e-08	325.554	95.6035	337.94	373.088	155.373	250.269	3.07371e-08	250.258	304.398	64.0485	209.248	3.26703	1.70798	0.0095924	1.34612	up	Folate biosynthesis(ko00790)
pos_701	Hericenone A	2.86812	0.00247722	32.4082	9.9245	10.7827	33.7687	1.5873	1.40586	4.78965	0.0911097	1.40586	4.78965	33.7687	0.0911097	2.86812	0.00247722	32.4082	9.9245	1.5873	10.7827	4192.01	4148.72	0.562631	3951.2	5.80299	6350.55	15.2042	18.8705	6777.59	4715.2	18.8705	3951.2	5.80299	4192.01	4148.72	0.562631	4715.2	15.2042	6777.59	6350.55	9.76286	3017.57	309.087	8.27187	0.00711075	1.32912	up	--
pos_702	Libenzapril	3.07371e-08	4.33616	3.07371e-08	3.07371e-08	3.07371e-08	3.07371e-08	3.07371e-08	3.07371e-08	3.07371e-08	3.07371e-08	3.07371e-08	3.07371e-08	3.07371e-08	3.07371e-08	3.07371e-08	4.33616	3.07371e-08	3.07371e-08	3.07371e-08	3.07371e-08	14059.4	12961.5	3.07371e-08	13606.3	3.07371e-08	19065.5	3.07371e-08	3.07371e-08	20025.6	15069.3	3.07371e-08	13606.3	3.07371e-08	14059.4	12961.5	3.07371e-08	15069.3	3.07371e-08	20025.6	19065.5	0.433616	9478.76	21859.8	14.416	0.00627951	1.35637	up	--
pos_7025	Cholylhistidine	2743.29	1129.02	281.431	5271.61	1981.76	262.401	4702.1	1952.75	3726.52	3391.48	1952.75	3726.52	262.401	3391.48	2743.29	1129.02	281.431	5271.61	4702.1	1981.76	94.5803	133.775	1980.59	111.989	2430.36	288.87	300.247	320.197	280.458	495.134	320.197	111.989	2430.36	94.5803	133.775	1980.59	495.134	300.247	280.458	288.87	2544.24	643.62	0.252972	-1.98295	0.00827864	1.41388	down	--
pos_703	Prostaglandin F2alpha	6.43183	0.587571	3.07371e-08	14.8195	0.28538	4.8604	0.760854	4.07711	1.2329	3.81679	4.07711	1.2329	4.8604	3.81679	6.43183	0.587571	3.07371e-08	14.8195	0.760854	0.28538	1716.02	1180.54	0.125153	1783.69	2.24037	2331.65	3.07371e-08	12.9327	2480.82	1378.71	12.9327	1783.69	2.24037	1716.02	1180.54	0.125153	1378.71	3.07371e-08	2480.82	2331.65	3.68723	1088.67	295.255	8.20582	0.00786158	1.33032	up	Arachidonic acid metabolism(ko00590);;Ovarian steroidogenesis(ko04913);;Neuroactive ligand-receptor interaction(ko04080);;Phospholipase D signaling pathway(ko04072);;Bile secretion(ko04976);;Oxytocin signaling pathway(ko04921);;Serotonergic synapse(ko04726)
pos_7098	(3S,3'R,4xi)-beta,beta-Carotene-3,3',4-triol	1602.92	714.261	263.368	2958.06	1186.97	244.054	2563.68	1199.8	2030.04	1993.01	1199.8	2030.04	244.054	1993.01	1602.92	714.261	263.368	2958.06	2563.68	1186.97	44.4524	16.9082	1161.81	35.7106	1375.9	137.028	258.495	272.952	119.985	153.389	272.952	35.7106	1375.9	44.4524	16.9082	1161.81	153.389	258.495	119.985	137.028	1475.62	357.663	0.242382	-2.04465	0.00464194	1.46719	down	--
pos_7128	Sphinganine	13.2579	61.6044	63.8473	37.9711	251.292	32.086	343.001	514.434	47.0509	10.316	514.434	47.0509	32.086	10.316	13.2579	61.6044	63.8473	37.9711	343.001	251.292	114900	151953	1111.99	214513	339.94	195920	10.2271	26.3604	102254	115252	26.3604	214513	339.94	114900	151953	1111.99	115252	10.2271	102254	195920	137.486	89628	651.907	9.34852	0.00847948	1.39221	up	Sphingolipid metabolism(ko00600);;Sphingolipid signaling pathway(ko04071)
pos_713	PA(20:4(6E,8Z,11Z,14Z)-OH(5S)/13:0)	1165.2	966.79	1235.68	924.095	674.487	1305.1	916.051	706.24	770.135	1134.46	706.24	770.135	1305.1	1134.46	1165.2	966.79	1235.68	924.095	916.051	674.487	16275.7	16068.7	615.82	18110	820.165	19186.8	1064.21	1171.38	18289.8	13313.3	1171.38	18110	820.165	16275.7	16068.7	615.82	13313.3	1064.21	18289.8	19186.8	979.824	10491.6	10.7076	3.42057	0.00588881	1.40328	up	--
pos_7133	PE(P-18:0/18:3(6Z,9Z,12Z))	2658.77	1606.82	612.531	5382.9	2200.02	558.814	3657.72	2020.44	4452.04	4096.55	2020.44	4452.04	558.814	4096.55	2658.77	1606.82	612.531	5382.9	3657.72	2200.02	3.07371e-08	3.07371e-08	1932.59	3.07371e-08	2228.53	8.19259	567.763	618.623	19.6918	38.1424	618.623	3.07371e-08	2228.53	3.07371e-08	3.07371e-08	1932.59	38.1424	567.763	19.6918	8.19259	2724.66	541.353	0.198686	-2.33144	0.00226077	1.53299	down	--
pos_7136	Tildipirosin	1284.08	748.664	440.572	2682.01	1182.98	420.314	1733.71	987.654	2117.14	2065.07	987.654	2117.14	420.314	2065.07	1284.08	748.664	440.572	2682.01	1733.71	1182.98	3.07371e-08	4.42616	948.034	3.07371e-08	1152.82	3.07371e-08	422.372	483.31	3.07371e-08	3.9292	483.31	3.07371e-08	1152.82	3.07371e-08	4.42616	948.034	3.9292	422.372	3.07371e-08	3.07371e-08	1366.22	301.489	0.220674	-2.18001	0.00177156	1.551	down	--
pos_7137	Oleamide	28.3816	60.2088	1.95747	3.07371e-08	80.5275	0.762452	640.596	62.4018	208.35	3.07371e-08	62.4018	208.35	0.762452	3.07371e-08	28.3816	60.2088	1.95747	3.07371e-08	640.596	80.5275	1305.92	1311.93	21.7927	925.819	115.828	2029.92	5.55119	3.07371e-08	886.622	1569.59	3.07371e-08	925.819	115.828	1305.92	1311.93	21.7927	1569.59	5.55119	886.622	2029.92	108.319	817.297	7.5453	2.91558	0.0151545	1.21604	up	--
pos_7139	1-Phenyl-1,3-heneicosanedione	435.754	684.566	163.11	399.458	428.766	166.213	657.706	622.751	251.796	414.387	622.751	251.796	166.213	414.387	435.754	684.566	163.11	399.458	657.706	428.766	318.11	82.716	361.64	3.07371e-08	540.545	275.883	273.182	160.933	177.836	5.0676	160.933	3.07371e-08	540.545	318.11	82.716	361.64	5.0676	273.182	177.836	275.883	422.451	219.591	0.519804	-0.943962	0.0216376	1.15396	down	--
pos_7154	PE(P-18:0/16:0)	3.07371e-08	3.07371e-08	220.961	33.9752	13.8588	233.658	1.92816	3.07371e-08	3.07371e-08	20.3401	3.07371e-08	3.07371e-08	233.658	20.3401	3.07371e-08	3.07371e-08	220.961	33.9752	1.92816	13.8588	1713.54	2189.4	3.07371e-08	2028.01	3.07371e-08	2728.12	175.879	424.85	2593.55	3537.35	424.85	2028.01	3.07371e-08	1713.54	2189.4	3.07371e-08	3537.35	175.879	2593.55	2728.12	52.4721	1539.07	29.3312	4.87436	0.00542524	1.36047	up	--
pos_7155	PE-NMe2(14:1(9Z)/24:1(15Z))	3.07371e-08	3.07371e-08	167.875	3.79437	14.8098	104.734	3.07371e-08	3.07371e-08	3.07371e-08	5.60012	3.07371e-08	3.07371e-08	104.734	5.60012	3.07371e-08	3.07371e-08	167.875	3.79437	3.07371e-08	14.8098	1708.06	1557.94	10.7209	1852.37	4.62288	2736.63	105.103	174.809	2529.64	2466.91	174.809	1852.37	4.62288	1708.06	1557.94	10.7209	2466.91	105.103	2529.64	2736.63	29.6813	1314.68	44.2932	5.46901	0.00579928	1.36207	up	--
pos_7156	O-(17-Carboxyheptadecanoyl)carnitine	3.07371e-08	3.07371e-08	3.07371e-08	3.07371e-08	3.07371e-08	3.07371e-08	3.07371e-08	3.07371e-08	3.07371e-08	3.07371e-08	3.07371e-08	3.07371e-08	3.07371e-08	3.07371e-08	3.07371e-08	3.07371e-08	3.07371e-08	3.07371e-08	3.07371e-08	3.07371e-08	669.906	972.986	3.07371e-08	732.404	3.07371e-08	1352.62	3.07371e-08	3.07371e-08	1353.36	2380.13	3.07371e-08	732.404	3.07371e-08	669.906	972.986	3.07371e-08	2380.13	3.07371e-08	1353.36	1352.62	3.07371e-08	746.141	2.42749e+10	34.4987	0.0157726	1.15696	up	--
pos_7158	DG(20:0/0:0/5-iso PGF2VI)	17.9933	3.07371e-08	218.432	16.8158	2.27107	148.196	3.07371e-08	3.07371e-08	0.952061	15.993	3.07371e-08	0.952061	148.196	15.993	17.9933	3.07371e-08	218.432	16.8158	3.07371e-08	2.27107	2081.46	1613.8	3.07371e-08	2313.81	20.43	3109.93	138.375	262.292	2814.54	2475.83	262.292	2313.81	20.43	2081.46	1613.8	3.07371e-08	2475.83	138.375	2814.54	3109.93	42.0653	1483.05	35.2558	5.13979	0.00539446	1.38371	up	--
pos_7159	Emulphor	28708.9	5733.47	5648.12	11425.7	10352.8	5982.24	18044.1	19512.6	8005.88	10225.2	19512.6	8005.88	5982.24	10225.2	28708.9	5733.47	5648.12	11425.7	18044.1	10352.8	2780.5	2170.24	6547.93	1968.65	16849.7	3068.81	2808.83	5689.82	2287.63	2681.02	5689.82	1968.65	16849.7	2780.5	2170.24	6547.93	2681.02	2808.83	2287.63	3068.81	12363.9	4685.31	0.378951	-1.39992	0.0146095	1.10644	down	--
pos_7162	(3xi,6E)-1,7-Diphenyl-6-hepten-3-ol	55.0685	199.549	136.453	229.176	439.263	76.6456	19.5197	138.094	195.424	169.067	138.094	195.424	76.6456	169.067	55.0685	199.549	136.453	229.176	19.5197	439.263	3.07371e-08	3.07371e-08	94.0309	3.07371e-08	223.828	3.07371e-08	87.2808	139.382	3.07371e-08	3.07371e-08	139.382	3.07371e-08	223.828	3.07371e-08	3.07371e-08	94.0309	3.07371e-08	87.2808	3.07371e-08	3.07371e-08	165.826	54.4521	0.328369	-1.60661	0.0244477	1.15372	down	--
pos_7168	4'-Thiothymidine	996.603	824.599	482.548	1131.58	651.535	644.582	817.935	540.529	1437.04	1430.32	540.529	1437.04	644.582	1430.32	996.603	824.599	482.548	1131.58	817.935	651.535	3.07371e-08	3.07371e-08	891.548	3.07371e-08	942.485	3.07371e-08	809.393	536.767	3.07371e-08	3.07371e-08	536.767	3.07371e-08	942.485	3.07371e-08	3.07371e-08	891.548	3.07371e-08	809.393	3.07371e-08	3.07371e-08	895.726	318.019	0.355041	-1.49394	0.00379326	1.40777	down	--
pos_7172	Erythrodiol 3-decanoate	1.46208	185.045	998.083	270.787	301.499	1130.6	41.4994	190.402	110.588	274.028	190.402	110.588	1130.6	274.028	1.46208	185.045	998.083	270.787	41.4994	301.499	1059.51	563.213	49.3495	865.445	75.4642	1017.42	1854.27	2923.52	589.581	991.953	2923.52	865.445	75.4642	1059.51	563.213	49.3495	991.953	1854.27	589.581	1017.42	350.4	998.973	2.85095	1.51145	0.0485497	1.03092	up	--
pos_7190	Octadecanamide	96.6774	177.993	311.23	82.9778	211.163	85.5337	591.86	646.559	182.166	545.766	646.559	182.166	85.5337	545.766	96.6774	177.993	311.23	82.9778	591.86	211.163	577449	608473	4230.28	739407	344.641	602639	108.894	140.728	418084	319766	140.728	739407	344.641	577449	608473	4230.28	319766	108.894	418084	602639	293.193	327064	1115.53	10.1235	0.00761044	1.41601	up	--
pos_7197	Docosanedioic acid	14775.4	9052.31	7002.94	8793.65	9580.85	6511.1	13978.1	14876.5	9162.21	11470.3	14876.5	9162.21	6511.1	11470.3	14775.4	9052.31	7002.94	8793.65	13978.1	9580.85	11.017	208.458	13963.1	3.07371e-08	14132.5	12.6972	7592.57	8493.18	660.195	46.4132	8493.18	3.07371e-08	14132.5	11.017	208.458	13963.1	46.4132	7592.57	660.195	12.6972	10520.3	4512.01	0.428885	-1.22134	0.0139386	1.20376	down	Cutin, suberine and wax biosynthesis(ko00073)
pos_7201	TG(16:0/O-18:0/20:0)	3.07371e-08	42.5489	3.07371e-08	38.5295	106.97	3.07371e-08	3.52367	77.0904	3.07371e-08	5.87465	77.0904	3.07371e-08	3.07371e-08	5.87465	3.07371e-08	42.5489	3.07371e-08	38.5295	3.52367	106.97	49278.1	64921.9	17.2871	59816.8	129.613	50691.2	3.07371e-08	3.07371e-08	25121.7	13962.6	3.07371e-08	59816.8	129.613	49278.1	64921.9	17.2871	13962.6	3.07371e-08	25121.7	50691.2	27.4537	26393.9	961.398	9.90899	0.0134141	1.35743	up	--
pos_7203	Deoxycholic acid	106.278	239.952	5.07002	651.377	139.276	3.07371e-08	463.365	140.71	594.581	573.812	140.71	594.581	3.07371e-08	573.812	106.278	239.952	5.07002	651.377	463.365	139.276	3.07371e-08	3.07371e-08	77.7014	3.07371e-08	152.991	32.4323	3.07371e-08	3.07371e-08	50.1219	36.6531	3.07371e-08	3.07371e-08	152.991	3.07371e-08	3.07371e-08	77.7014	36.6531	3.07371e-08	50.1219	32.4323	291.442	34.99	0.120058	-3.05819	0.0110263	1.43898	down	Bile secretion(ko04976)
pos_7213	4,4-Dimethyl-5alpha-cholesta-8-en-3beta-ol	3.07371e-08	18.5934	69.0317	22.5698	3.07371e-08	78.0368	42.4358	113.257	9.18491	91.6951	113.257	9.18491	78.0368	91.6951	3.07371e-08	18.5934	69.0317	22.5698	42.4358	3.07371e-08	1234.56	1771.53	250.388	1994.41	11.085	1622.19	212.733	87.6876	741.422	1160.32	87.6876	1994.41	11.085	1234.56	1771.53	250.388	1160.32	212.733	741.422	1622.19	44.4805	908.632	20.4277	4.35245	0.00525744	1.48544	up	Steroid biosynthesis(ko00100)
pos_727	1-Hexanethiol	64.1104	3.07371e-08	3.07371e-08	10.4913	6.34417	3.07371e-08	4.24951	0.613785	20.204	3.07371e-08	0.613785	20.204	3.07371e-08	3.07371e-08	64.1104	3.07371e-08	3.07371e-08	10.4913	4.24951	6.34417	2608.16	2617.25	3.07371e-08	2473.38	9.98631	3745.35	3.07371e-08	3.07371e-08	4062.78	3093.03	3.07371e-08	2473.38	9.98631	2608.16	2617.25	3.07371e-08	3093.03	3.07371e-08	4062.78	3745.35	10.6013	1860.99	175.544	7.45569	0.00678392	1.33712	up	--
pos_736	PS(16:0/18:1(9Z))	3508.27	2891.76	1832.09	3255.28	2588.5	1791.37	2685.43	2459.21	3432.65	2861.69	2459.21	3432.65	1791.37	2861.69	3508.27	2891.76	1832.09	3255.28	2685.43	2588.5	2080.59	1409.55	2341.11	2949.88	2873.13	2419.24	1658.76	1754.15	1536.45	1702.57	1754.15	2949.88	2873.13	2080.59	1409.55	2341.11	1702.57	1658.76	1536.45	2419.24	2730.62	2072.54	0.759	-0.397829	0.0196887	1.10151	down	--
pos_7406	L-threo-sphinganine	157.949	114.456	3.07371e-08	169.255	226.891	4.28832	151.262	203.601	194.221	156.277	203.601	194.221	4.28832	156.277	157.949	114.456	3.07371e-08	169.255	151.262	226.891	3.07371e-08	3.07371e-08	211.284	3.07371e-08	190.045	3.07371e-08	3.07371e-08	3.07371e-08	3.07371e-08	3.07371e-08	3.07371e-08	3.07371e-08	190.045	3.07371e-08	3.07371e-08	211.284	3.07371e-08	3.07371e-08	3.07371e-08	3.07371e-08	137.82	40.1328	0.291198	-1.77993	0.0152772	1.18036	down	--
pos_7432	5alpha-Cucurbitane	214.606	247.224	3.07371e-08	289.435	361.621	3.07371e-08	201.971	284.029	284.057	195.11	284.029	284.057	3.07371e-08	195.11	214.606	247.224	3.07371e-08	289.435	201.971	361.621	3.07371e-08	3.07371e-08	234.122	3.07371e-08	315.764	3.07371e-08	3.07371e-08	3.07371e-08	3.07371e-08	3.07371e-08	3.07371e-08	3.07371e-08	315.764	3.07371e-08	3.07371e-08	234.122	3.07371e-08	3.07371e-08	3.07371e-08	3.07371e-08	207.805	54.9886	0.264616	-1.91803	0.0100922	1.28276	down	--
pos_744	Hexadecadienylcarnitine	27.122	10.5596	3.07371e-08	15.9657	11.3616	3.07371e-08	28.0813	11.8801	12.9372	13.0561	11.8801	12.9372	3.07371e-08	13.0561	27.122	10.5596	3.07371e-08	15.9657	28.0813	11.3616	2.73697	5.55523	16.1424	3.34521	17.6614	1.20947	3.07371e-08	3.07371e-08	0.926956	3.07371e-08	3.07371e-08	3.34521	17.6614	2.73697	5.55523	16.1424	3.07371e-08	3.07371e-08	0.926956	1.20947	13.0964	4.75776	0.363289	-1.46081	0.0349046	1.06657	down	--
pos_7475	3b-Hydroxy-5-cholenoic acid	21.2801	34.3738	3.07371e-08	50.5479	47.5987	4.78215	30.5612	43.4589	38.3825	26.1319	43.4589	38.3825	4.78215	26.1319	21.2801	34.3738	3.07371e-08	50.5479	30.5612	47.5987	3.07371e-08	6.28601	33.6851	3.07371e-08	29.8274	3.07371e-08	11.3696	9.60697	5.78209	8.00639	9.60697	3.07371e-08	29.8274	3.07371e-08	6.28601	33.6851	8.00639	11.3696	5.78209	3.07371e-08	29.7117	10.4563	0.351927	-1.50665	0.00999566	1.2864	down	--
pos_7484	(-)-Huperzine A (HupA)	555.094	819.682	2.32124	948.658	1103.33	25.3198	590.571	661.496	856.62	663.858	661.496	856.62	25.3198	663.858	555.094	819.682	2.32124	948.658	590.571	1103.33	3.07371e-08	3.07371e-08	632.452	3.07371e-08	981.486	3.07371e-08	36.6695	21.7297	3.07371e-08	3.07371e-08	21.7297	3.07371e-08	981.486	3.07371e-08	3.07371e-08	632.452	3.07371e-08	36.6695	3.07371e-08	3.07371e-08	622.694	167.234	0.268565	-1.89666	0.0101984	1.33062	down	--
pos_7501	PGP(i-20:0/18:1(12Z)-O(9S,10R))	118.193	198.532	3.07371e-08	255.952	336.234	3.07371e-08	132.26	190.516	173.151	136.598	190.516	173.151	3.07371e-08	136.598	118.193	198.532	3.07371e-08	255.952	132.26	336.234	3.07371e-08	3.07371e-08	193.942	3.07371e-08	254.088	3.07371e-08	3.07371e-08	1.86586	3.07371e-08	2.94093	1.86586	3.07371e-08	254.088	3.07371e-08	3.07371e-08	193.942	2.94093	3.07371e-08	3.07371e-08	3.07371e-08	154.143	45.2837	0.293776	-1.76721	0.0250981	1.19018	down	--
pos_7548	3beta,5beta-Ketotriol	18.5041	46.3644	34.6033	61.2825	100.722	9.2023	7.0164	41.3081	33.8644	10.0845	41.3081	33.8644	9.2023	10.0845	18.5041	46.3644	34.6033	61.2825	7.0164	100.722	578.947	398.635	11.9479	671.583	41.6658	680.96	5.09873	33.5352	473.399	589.693	33.5352	671.583	41.6658	578.947	398.635	11.9479	589.693	5.09873	473.399	680.96	36.2952	348.547	9.6031	3.2635	0.00813744	1.35668	up	--
pos_7589	PE-NMe2(14:0/24:0)	3.07371e-08	36.1416	5.67968	37.4137	22.0052	1.14525	5.08175	27.4106	26.3689	20.2586	27.4106	26.3689	1.14525	20.2586	3.07371e-08	36.1416	5.67968	37.4137	5.08175	22.0052	396.304	238.879	30.2952	352.891	18.9737	443.576	5.66994	15.5836	338.027	384.342	15.5836	352.891	18.9737	396.304	238.879	30.2952	384.342	5.66994	338.027	443.576	18.1505	222.454	12.2561	3.61542	0.00655661	1.3648	up	--
pos_7608	Theasapogenol A	18.4477	35.7693	92.0225	83.4603	57.4017	35.0583	50.5388	71.1712	59.6271	77.4761	71.1712	59.6271	35.0583	77.4761	18.4477	35.7693	92.0225	83.4603	50.5388	57.4017	3.07371e-08	3.07371e-08	64.0113	3.07371e-08	18.0224	14.3453	25.2754	20.2882	17.7042	10.1928	20.2882	3.07371e-08	18.0224	3.07371e-08	3.07371e-08	64.0113	10.1928	25.2754	17.7042	14.3453	58.0973	16.984	0.292336	-1.7743	0.000470509	1.52277	down	--
pos_7609	PC(22:0/PGE1)	494.535	371.768	49.9501	375.224	486.716	28.7603	259.783	400.588	383.859	347.742	400.588	383.859	28.7603	347.742	494.535	371.768	49.9501	375.224	259.783	486.716	105.688	46.0917	395.051	90.2749	404.03	113.611	22.8132	34.4236	76.3556	93.466	34.4236	90.2749	404.03	105.688	46.0917	395.051	93.466	22.8132	76.3556	113.611	319.892	138.181	0.431959	-1.21103	0.0156665	1.14645	down	--
pos_7612	Cyclooctat-9-en-7-ol	946.768	1533.12	446.256	580.724	597.377	848.412	446.279	588.72	448.584	1489.9	588.72	448.584	848.412	1489.9	946.768	1533.12	446.256	580.724	446.279	597.377	3.07371e-08	3.07371e-08	699.591	3.07371e-08	648.69	3.07371e-08	626.196	1069.45	3.07371e-08	9.19077	1069.45	3.07371e-08	648.69	3.07371e-08	3.07371e-08	699.591	9.19077	626.196	3.07371e-08	3.07371e-08	792.614	305.312	0.385196	-1.37633	0.0165149	1.14958	down	--
pos_7618	DG(20:5(5Z,8Z,11Z,14Z,17Z)/20:4(5Z,8Z,11Z,14Z)/0:0)	16476.2	9126.47	441.044	10891.9	10024.8	897.659	9160.73	11056	12546.3	10920.7	11056	12546.3	897.659	10920.7	16476.2	9126.47	441.044	10891.9	9160.73	10024.8	328.968	456.584	11787.3	341.514	11532.2	472.908	1017.02	697.551	348.764	426.065	697.551	341.514	11532.2	328.968	456.584	11787.3	426.065	1017.02	348.764	472.908	9154.19	2740.89	0.299414	-1.73979	0.00817786	1.24015	down	--
pos_7619	PS(O-20:0/14:1(9Z))	7922.4	4850.31	182.372	5403.03	5390.41	418.545	4482.09	5477.63	6130.79	5297.74	5477.63	6130.79	418.545	5297.74	7922.4	4850.31	182.372	5403.03	4482.09	5390.41	137.989	109.455	5767.89	118.905	5872.69	137.593	489.708	298.076	94.4681	126.307	298.076	118.905	5872.69	137.989	109.455	5767.89	126.307	489.708	94.4681	137.593	4555.53	1315.31	0.288728	-1.79222	0.00741556	1.25836	down	--
pos_7620	SM(d18:0/5-iso PGF2VI)	3897.47	2393.12	351.922	2782.01	2898.39	431.493	2126.23	2734.61	3015.28	2643.84	2734.61	3015.28	431.493	2643.84	3897.47	2393.12	351.922	2782.01	2126.23	2898.39	155.76	135.421	2793.16	163.471	2972.75	209.854	419.446	364.22	142.769	148.022	364.22	163.471	2972.75	155.76	135.421	2793.16	148.022	419.446	142.769	209.854	2327.44	750.488	0.322452	-1.63284	0.00570449	1.2881	down	--
pos_7621	SM(d18:0/6 keto-PGF1alpha)	1604.34	1133	49.298	1177.26	1337.1	106.115	918.529	1140.12	1321.85	1147.47	1140.12	1321.85	106.115	1147.47	1604.34	1133	49.298	1177.26	918.529	1337.1	125.483	82.2503	1139.51	161.585	1276.59	95.8457	110.661	122.786	64.2289	46.6585	122.786	161.585	1276.59	125.483	82.2503	1139.51	46.6585	110.661	64.2289	95.8457	993.509	322.559	0.324667	-1.62297	0.00697307	1.26683	down	--
pos_7622	PC(22:0/18:3(10,12,15)-OH(9))	53.7704	197.334	239.12	199.216	285.321	174.667	86.6594	151.739	141.734	188.656	151.739	141.734	174.667	188.656	53.7704	197.334	239.12	199.216	86.6594	285.321	832.941	644.434	149.042	1024.23	175.129	1054.96	213.492	390.263	824.239	963.432	390.263	1024.23	175.129	832.941	644.434	149.042	963.432	213.492	824.239	1054.96	171.822	627.216	3.65039	1.86805	0.00326313	1.44788	up	--
pos_7624	10-Undecen-1-ol	115706	43436.3	507.827	58673.6	36004.2	3109.27	58445.4	48044.3	67724.3	72637	48044.3	67724.3	3109.27	72637	115706	43436.3	507.827	58673.6	58445.4	36004.2	189.572	169.685	54460.2	281.823	58686.8	316.395	8678.98	3293.76	298.488	378.303	3293.76	281.823	58686.8	189.572	169.685	54460.2	378.303	8678.98	298.488	316.395	50428.8	12675.4	0.251352	-1.99222	0.0100534	1.21041	down	--
pos_7636	(8'R)-Neochrome	48402.1	25074.2	1535.82	31542.5	24547.4	2405.84	27506.8	30331.1	37920.4	33825.9	30331.1	37920.4	2405.84	33825.9	48402.1	25074.2	1535.82	31542.5	27506.8	24547.4	2394.13	1444.56	34103.7	2034.99	32296.5	2066.42	2664.56	1726.6	2398.61	2230.46	1726.6	2034.99	32296.5	2394.13	1444.56	34103.7	2230.46	2664.56	2398.61	2066.42	26309.2	8336.06	0.316849	-1.65813	0.0096713	1.22514	down	--
pos_7640	2,4,5-Trimethyl-1,3-dioxolane	414.09	175.576	34.9101	216.888	153.347	38.3292	200.184	183.594	268.169	293.996	183.594	268.169	38.3292	293.996	414.09	175.576	34.9101	216.888	200.184	153.347	54.4624	64.0897	211.074	86.145	249.968	62.5302	21.1205	27.5779	43.7528	50.6202	27.5779	86.145	249.968	54.4624	64.0897	211.074	50.6202	21.1205	43.7528	62.5302	197.908	87.1341	0.440275	-1.18352	0.0218564	1.10339	down	--
pos_7641	1-Nonanol	305.813	103.604	3.07371e-08	156.658	88.619	3.07371e-08	125.64	102.294	135.446	158.751	102.294	135.446	3.07371e-08	158.751	305.813	103.604	3.07371e-08	156.658	125.64	88.619	3.07371e-08	3.07371e-08	109.536	3.07371e-08	143.392	3.07371e-08	14.1179	3.07371e-08	3.07371e-08	3.07371e-08	3.07371e-08	3.07371e-08	143.392	3.07371e-08	3.07371e-08	109.536	3.07371e-08	14.1179	3.07371e-08	3.07371e-08	117.682	26.7046	0.226921	-2.13974	0.012929	1.18466	down	--
pos_7642	Heptanoic acid	700.347	314.02	7.25118	382.389	222.336	20.7453	296.89	274.287	367.752	430.581	274.287	367.752	20.7453	430.581	700.347	314.02	7.25118	382.389	296.89	222.336	3.07371e-08	3.07371e-08	276.245	3.07371e-08	375.7	3.07371e-08	41.1693	23.3101	3.07371e-08	3.07371e-08	23.3101	3.07371e-08	375.7	3.07371e-08	3.07371e-08	276.245	3.07371e-08	41.1693	3.07371e-08	3.07371e-08	301.66	71.6425	0.237494	-2.07404	0.00844539	1.25413	down	--
pos_7646	nonyl butyrate	7693.2	3427.54	28.3823	4475.37	2780.45	171.425	3849.35	3372.34	4656.59	5107.77	3372.34	4656.59	171.425	5107.77	7693.2	3427.54	28.3823	4475.37	3849.35	2780.45	3.07371e-08	3.07371e-08	3645.42	3.07371e-08	4386.67	3.07371e-08	410.968	166.622	3.07371e-08	3.07371e-08	166.622	3.07371e-08	4386.67	3.07371e-08	3.07371e-08	3645.42	3.07371e-08	410.968	3.07371e-08	3.07371e-08	3556.24	860.968	0.2421	-2.04632	0.00783017	1.26476	down	--
pos_7661	LysoSM(d18:0)	131421	56867.7	3465.74	82244.2	51939.3	4966	71800.7	70814	98882.8	92455.8	70814	98882.8	4966	92455.8	131421	56867.7	3465.74	82244.2	71800.7	51939.3	3421.27	3114.21	82511.4	4211.61	78176.3	4321.82	6750.35	4035.31	4105.4	3944.15	4035.31	4211.61	78176.3	3421.27	3114.21	82511.4	3944.15	6750.35	4105.4	4321.82	66485.7	19459.2	0.292682	-1.77259	0.00975584	1.22365	down	--
pos_7662	Deoxycholylasparagine	18226	7831.61	1785.39	11476.8	7251.22	1588.51	10558.6	10467.9	13543.4	12999	10467.9	13543.4	1588.51	12999	18226	7831.61	1785.39	11476.8	10558.6	7251.22	744.842	540.922	11766.9	568.867	11071.9	725.116	1586.82	1659.01	969.097	883.862	1659.01	568.867	11071.9	744.842	540.922	11766.9	883.862	1586.82	969.097	725.116	9572.85	3051.74	0.318791	-1.64932	0.00735984	1.25763	down	--
pos_7670	Cer(d16:1/22:6(5Z,8E,10Z,13Z,15E,19Z)-2OH(7S, 17S))	566.059	1055.05	1510.48	697.224	953.196	1047.9	554.908	823.82	455.464	898.927	823.82	455.464	1047.9	898.927	566.059	1055.05	1510.48	697.224	554.908	953.196	9260.11	7657.68	789.599	10333.9	694.999	11395.5	702.946	1317.46	9675.68	10643.1	1317.46	10333.9	694.999	9260.11	7657.68	789.599	10643.1	702.946	9675.68	11395.5	856.303	6247.1	7.29543	2.86699	0.00567304	1.39382	up	--
pos_7675	Ginsenoside F1	178.743	387.361	833.86	387.031	389.981	611.248	168.21	233.615	142.222	388.884	233.615	142.222	611.248	388.884	178.743	387.361	833.86	387.031	168.21	389.981	2708.3	2358.53	268.818	2765.36	185.454	3611.39	631.758	991.367	3278.85	3830.39	991.367	2765.36	185.454	2708.3	2358.53	268.818	3830.39	631.758	3278.85	3611.39	372.115	2063.02	5.54403	2.47094	0.00424075	1.40201	up	--
pos_7676	Isopentanol	125.117	63.5858	3.07371e-08	86.4788	44.327	3.07371e-08	58.8355	40.4426	66.2984	109.139	40.4426	66.2984	3.07371e-08	109.139	125.117	63.5858	3.07371e-08	86.4788	58.8355	44.327	3.07371e-08	3.07371e-08	32.8771	3.07371e-08	64.0943	3.07371e-08	3.02313	3.07371e-08	3.07371e-08	3.07371e-08	3.07371e-08	3.07371e-08	64.0943	3.07371e-08	3.07371e-08	32.8771	3.07371e-08	3.02313	3.07371e-08	3.07371e-08	59.4223	9.99945	0.168278	-2.57108	0.00480325	1.3758	down	--
pos_7685	Stearoylethanolamide	282.957	18.0893	60.3949	103.486	30.4173	50.0401	169.918	137.124	3.07371e-08	52.5856	137.124	3.07371e-08	50.0401	52.5856	282.957	18.0893	60.3949	103.486	169.918	30.4173	3.07371e-08	3.07371e-08	3.07371e-08	3.07371e-08	80.0631	3.07371e-08	14.5658	38.6845	3.07371e-08	3.07371e-08	38.6845	3.07371e-08	80.0631	3.07371e-08	3.07371e-08	3.07371e-08	3.07371e-08	14.5658	3.07371e-08	3.07371e-08	90.5012	13.3313	0.147305	-2.76312	0.0208056	1.04561	down	--
pos_7691	Diterpene alkaloid	3.07371e-08	70.3368	134.725	9.1267	61.7572	47.1056	3.07371e-08	3.07371e-08	3.07371e-08	3.07371e-08	3.07371e-08	3.07371e-08	47.1056	3.07371e-08	3.07371e-08	70.3368	134.725	9.1267	3.07371e-08	61.7572	215.825	269.276	3.07371e-08	92.2334	3.07371e-08	165.514	35.6893	111.281	345.925	278.148	111.281	92.2334	3.07371e-08	215.825	269.276	3.07371e-08	278.148	35.6893	345.925	165.514	32.3051	151.389	4.68623	2.22843	0.0147969	1.1442	up	--
pos_7698	12-Hydroxydodecanoylcarnitine	3.07371e-08	38.1089	26.0709	3.07371e-08	44.3737	4.24967	6.29144	4.37445	3.07371e-08	3.07371e-08	4.37445	3.07371e-08	4.24967	3.07371e-08	3.07371e-08	38.1089	26.0709	3.07371e-08	6.29144	44.3737	353.8	269.557	3.07371e-08	301.23	3.07371e-08	417.987	57.0101	16.4304	483.224	421.889	16.4304	301.23	3.07371e-08	353.8	269.557	3.07371e-08	421.889	57.0101	483.224	417.987	12.3469	232.113	18.7993	4.2326	0.00593165	1.35591	up	--
pos_7712	1,2-Dioctadecanoyl-3-(galactosyl-B-1-6-galactosyl-B-1)-glycerol	670.482	2223.94	2328.1	498.196	1414.31	1336.79	545.895	1107.52	223.794	804.089	1107.52	223.794	1336.79	804.089	670.482	2223.94	2328.1	498.196	545.895	1414.31	24690.3	17293.2	1238.53	26529.1	793.3	29854	1250.34	1889.26	26141	25864.4	1889.26	26529.1	793.3	24690.3	17293.2	1238.53	25864.4	1250.34	26141	29854	1115.31	15554.4	13.9462	3.8018	0.00569717	1.39391	up	--
pos_7723	3beta,7alpha-Dihydroxy-5-cholestenoate	738.623	1833.97	2025.3	395.244	1062.15	1086.69	815.117	1069.91	366.681	881.444	1069.91	366.681	1086.69	881.444	738.623	1833.97	2025.3	395.244	815.117	1062.15	14339.7	11768.4	1488.26	16766.8	768.761	18768	1105.66	1568.37	15913.6	17337.9	1568.37	16766.8	768.761	14339.7	11768.4	1488.26	17337.9	1105.66	15913.6	18768	1027.51	9982.54	9.71524	3.28025	0.00529258	1.40266	up	Primary bile acid biosynthesis(ko00120)
pos_7726	1-(11-(Dodecylamino)-10-hydroxyundecyl)-3,7-dihydro-3,7-dimethyl-1H-purine-2,6-dione	3.07371e-08	49.8616	77.4696	6.3317e-05	30.4015	42.7128	3.07371e-08	3.29398	3.07371e-08	3.07371e-08	3.29398	3.07371e-08	42.7128	3.07371e-08	3.07371e-08	49.8616	77.4696	6.3317e-05	3.07371e-08	30.4015	1675.05	1699.14	6.31101	1708.41	1.60663	3759.67	47.7914	67.9037	4698.94	2432.14	67.9037	1708.41	1.60663	1675.05	1699.14	6.31101	2432.14	47.7914	4698.94	3759.67	20.374	1609.7	79.0076	6.30392	0.0143549	1.1802	up	--
pos_7742	14,15-Epoxyemindole SB	249.343	350.193	757.878	140.705	256.129	451.374	153.141	285.686	80.9007	167.956	285.686	80.9007	451.374	167.956	249.343	350.193	757.878	140.705	153.141	256.129	3553.41	3136.6	308.037	4275.12	126.827	4151	362.149	673.77	3346.66	3122.83	673.77	4275.12	126.827	3553.41	3136.6	308.037	3122.83	362.149	3346.66	4151	289.331	2305.64	7.96888	2.99438	0.00474689	1.4539	up	--
pos_7743	2,4-Dodecadienoic acid, 11-methoxy-3,7,11-trimethyl-, 1-methylethyl ester, (2Z,4E,7S)-	2710.81	4748.25	4256.62	2494.48	3368.74	2731.86	3085.63	3513.63	1941.29	3870.96	3513.63	1941.29	2731.86	3870.96	2710.81	4748.25	4256.62	2494.48	3085.63	3368.74	41531.8	36768.6	4072.35	45507.1	2961.57	52085.9	3241.06	4321.98	47940.5	41505.2	4321.98	45507.1	2961.57	41531.8	36768.6	4072.35	41505.2	3241.06	47940.5	52085.9	3272.23	27993.6	8.55491	3.09675	0.00520819	1.40612	up	--
pos_7744	2-[2-[2-[2-[2-[2-[(Z)-2-[2-[2-(2-Octadecoxyethoxy)ethoxy]ethoxy]ethenoxy]ethoxy]ethoxy]ethoxy]ethoxy]ethoxy]ethanol	4268.44	7673.71	7475.82	3163.79	5179.77	4460.42	4266.69	5368.92	2377.58	5064.53	5368.92	2377.58	4460.42	5064.53	4268.44	7673.71	7475.82	3163.79	4266.69	5179.77	75998.5	64640	6512.99	89547.6	4401.42	97994.5	4991.24	7221.25	84739.8	75211.9	7221.25	89547.6	4401.42	75998.5	64640	6512.99	75211.9	4991.24	84739.8	97994.5	4929.97	51125.9	10.3704	3.3744	0.00530969	1.41214	up	--
pos_7745	CE(22:6(4Z,7Z,11E,13Z,15E,19Z)-2OH(10S,17))	6037.27	10211.2	10193.3	4018.4	6501.41	6211.72	5454.15	7688.24	2969.82	6875.69	7688.24	2969.82	6211.72	6875.69	6037.27	10211.2	10193.3	4018.4	5454.15	6501.41	84312.5	71225.2	9800.3	100476	5794.81	109093	6262.84	9109.32	94481.1	87268.7	9109.32	100476	5794.81	84312.5	71225.2	9800.3	87268.7	6262.84	94481.1	109093	6616.12	57782.4	8.73357	3.12657	0.00522401	1.41338	up	--
pos_7748	Floionolic acid	3467.03	6218.1	6320.62	2980.29	4333.68	3889.42	3757.99	4499.92	2236.43	4686.97	4499.92	2236.43	3889.42	4686.97	3467.03	6218.1	6320.62	2980.29	3757.99	4333.68	60793.5	52451.1	5295.15	70072.6	3807.66	77185.3	4299.14	6252.27	67940.6	59131.7	6252.27	70072.6	3807.66	60793.5	52451.1	5295.15	59131.7	4299.14	67940.6	77185.3	4239.04	40722.9	9.60662	3.26403	0.00523216	1.41271	up	--
pos_7759	Cholestenone	3.07371e-08	1644.8	176.17	624.963	3.07371e-08	114.453	149.402	3.07371e-08	173.834	517.635	3.07371e-08	173.834	114.453	517.635	3.07371e-08	1644.8	176.17	624.963	149.402	3.07371e-08	16532.7	27039.3	160.865	16949	3.07371e-08	46646.6	358.764	831.852	44717.1	45769.5	831.852	16949	3.07371e-08	16532.7	27039.3	160.865	45769.5	358.764	44717.1	46646.6	340.126	19900.6	58.5094	5.8706	0.0128961	1.19319	up	--
pos_7762	Eicosanoyl-EA	306397	69981.8	93789.1	139717	103412	96162.7	181372	185330	99178.9	125796	185330	99178.9	96162.7	125796	306397	69981.8	93789.1	139717	181372	103412	71554.9	60528.8	83821.3	60247.6	164445	66372.4	49388.9	93819.3	37439.5	39112.3	93819.3	60247.6	164445	71554.9	60528.8	83821.3	39112.3	49388.9	37439.5	66372.4	140114	72672.9	0.518672	-0.947107	0.017304	1.0494	down	--
pos_7779	Campesterol	114965	43490.5	36106	53492.7	40128.9	38054.9	69900.8	76372.9	42198.4	53409.8	76372.9	42198.4	38054.9	53409.8	114965	43490.5	36106	53492.7	69900.8	40128.9	25958.5	21159.5	33751.6	15996.2	63179.9	25015	23292.5	35709.3	14910.6	13214.6	35709.3	15996.2	63179.9	25958.5	21159.5	33751.6	13214.6	23292.5	14910.6	25015	56812	27218.8	0.479102	-1.06159	0.00522275	1.2149	down	Steroid biosynthesis(ko00100)
pos_7789	4-Hydroxy-6-docosanone	473.891	65.9987	82.0955	148.518	72.1972	110.803	175.613	218.456	47.2921	155.767	218.456	47.2921	110.803	155.767	473.891	65.9987	82.0955	148.518	175.613	72.1972	9.46615	3.07371e-08	26.2694	3.07371e-08	145.722	3.07371e-08	64.8418	120.02	3.07371e-08	3.07371e-08	120.02	3.07371e-08	145.722	9.46615	3.07371e-08	26.2694	3.07371e-08	64.8418	3.07371e-08	3.07371e-08	155.063	36.6319	0.236239	-2.08168	0.017212	1.02944	down	--
pos_7798	Dioctyl sebacate	27085.6	8034.79	8629.38	12040.1	8956.43	8852.63	15394.9	18596.5	7643.82	10915.3	18596.5	7643.82	8852.63	10915.3	27085.6	8034.79	8629.38	12040.1	15394.9	8956.43	6878.8	5589.13	6273.9	4975.65	13744.5	6793.68	5022.79	8702.74	5084.57	4746.66	8702.74	4975.65	13744.5	6878.8	5589.13	6273.9	4746.66	5022.79	5084.57	6793.68	12614.9	6781.25	0.537556	-0.895512	0.0180017	1.0337	down	--
pos_7803	Cer(d17:1/PGE1)	33309	30158.6	37673.9	56943.7	18435.7	34527.8	34273.3	19516.8	41152.3	52171.8	19516.8	41152.3	34527.8	52171.8	33309	30158.6	37673.9	56943.7	34273.3	18435.7	1504.88	536.766	23227.7	701.068	18790.1	1842.12	40205.9	53970.6	6256.22	2345.33	53970.6	701.068	18790.1	1504.88	536.766	23227.7	2345.33	40205.9	6256.22	1842.12	35816.3	14938.1	0.417075	-1.26162	0.0103021	1.28009	down	--
pos_781	Delta7-Avenasterol	3.07371e-08	3.07371e-08	3.07371e-08	3.07371e-08	3.07371e-08	3.07371e-08	3.07371e-08	3.07371e-08	3.07371e-08	3.07371e-08	3.07371e-08	3.07371e-08	3.07371e-08	3.07371e-08	3.07371e-08	3.07371e-08	3.07371e-08	3.07371e-08	3.07371e-08	3.07371e-08	641.199	965.242	3.07371e-08	642.267	3.07371e-08	2079.07	3.07371e-08	3.07371e-08	1500.51	1471.29	3.07371e-08	642.267	3.07371e-08	641.199	965.242	3.07371e-08	1471.29	3.07371e-08	1500.51	2079.07	3.07371e-08	729.958	2.37484e+10	34.4671	0.0138629	1.20873	up	Steroid biosynthesis(ko00100)
pos_7817	N-Nervonoyl Tyrosine	28116.2	13855.3	27280.8	29916.1	12003.2	21442.1	19530.9	16133.5	27836.4	28494.3	16133.5	27836.4	21442.1	28494.3	28116.2	13855.3	27280.8	29916.1	19530.9	12003.2	3406.28	1709.52	17418.8	2210.15	16054.9	2956.16	17091.6	31468.5	2849.77	1619.79	31468.5	2210.15	16054.9	3406.28	1709.52	17418.8	1619.79	17091.6	2849.77	2956.16	22460.9	9678.55	0.430907	-1.21455	0.0047163	1.32643	down	--
pos_7819	cis-Linoleic acid	1302.2	2000.69	1164.85	1479.27	1635.91	874.072	1489.72	1574.1	1170.91	1993.09	1574.1	1170.91	874.072	1993.09	1302.2	2000.69	1164.85	1479.27	1489.72	1635.91	11158.5	11014.8	1766.33	10151.5	1306.39	13847.1	1257.52	1472.74	16076.4	12776.9	1472.74	10151.5	1306.39	11158.5	11014.8	1766.33	12776.9	1257.52	16076.4	13847.1	1468.48	8082.83	5.50421	2.46053	0.00649656	1.33531	up	--
pos_782	Isodesmosine	79076.8	46160.1	3361.81	64880.1	43095.5	3637.66	52996.3	39606.8	54509.4	39571.3	39606.8	54509.4	3637.66	39571.3	79076.8	46160.1	3361.81	64880.1	52996.3	43095.5	4237.16	3742.77	46673.4	4333.51	55789.9	1515.63	3848.32	4359.2	1672.48	1399.33	4359.2	4333.51	55789.9	4237.16	3742.77	46673.4	1399.33	3848.32	1672.48	1515.63	42689.6	12757.2	0.298836	-1.74258	0.00773178	1.30417	down	--
pos_7832	Ganglioside GA2 (d18:1/24:1(15Z))	41.5291	372.055	183.162	13.1015	169.922	59.4563	30.5617	64.448	6.11337	44.9983	64.448	6.11337	59.4563	44.9983	41.5291	372.055	183.162	13.1015	30.5617	169.922	819.914	536.557	130.323	832.799	50.58	899.832	65.8381	156.658	853.902	1179.44	156.658	832.799	50.58	819.914	536.557	130.323	1179.44	65.8381	853.902	899.832	98.5347	552.584	5.60802	2.48749	0.00757523	1.30044	up	--
pos_7842	Bulnesol	774.003	848.667	528.653	791.344	750.405	384.609	859.569	861.274	597.503	995.825	861.274	597.503	384.609	995.825	774.003	848.667	528.653	791.344	859.569	750.405	5473.57	5955.67	846.124	4293.11	713.31	5877.02	630.948	637.108	7312.98	5186.82	637.108	4293.11	713.31	5473.57	5955.67	846.124	5186.82	630.948	7312.98	5877.02	739.185	3692.67	4.99559	2.32065	0.00682027	1.33541	up	--
pos_7853	DG(20:4(5Z,8Z,11Z,13E)+=O(15)/12:0/0:0)	22.9751	355.464	181.821	31.1761	146.47	48.3843	16.1143	54.0465	59.6392	119.37	54.0465	59.6392	48.3843	119.37	22.9751	355.464	181.821	31.1761	16.1143	146.47	777.997	499.369	94.4832	863.37	46.2922	815.074	69.6262	154.802	714.528	962.834	154.802	863.37	46.2922	777.997	499.369	94.4832	962.834	69.6262	714.528	815.074	103.546	499.838	4.8272	2.27119	0.0083471	1.30173	up	--
pos_7860	25-Ethoxy-24-methoxycylcoartanol	812.24	1156.23	584.503	903.11	979.497	438.656	981.021	1068.47	725.263	1259.01	1068.47	725.263	438.656	1259.01	812.24	1156.23	584.503	903.11	981.021	979.497	7156.04	7284.12	1151.68	6221.56	852.677	8502.12	705.698	780.36	10331.7	7609.21	780.36	6221.56	852.677	7156.04	7284.12	1151.68	7609.21	705.698	10331.7	8502.12	890.8	5059.51	5.67974	2.50583	0.00662742	1.33232	up	--
pos_7868	PE(24:1(15Z)/22:4(7Z,10Z,13Z,16Z))	2919.08	4234.86	1454.92	2515.9	3778.37	1152.37	2082.47	2635.15	1485.52	2994.58	2635.15	1485.52	1152.37	2994.58	2919.08	4234.86	1454.92	2515.9	2082.47	3778.37	692.979	723.376	3096.11	314.85	2443.94	912.59	1152.53	1803.9	1050.49	1293.16	1803.9	314.85	2443.94	692.979	723.376	3096.11	1293.16	1152.53	1050.49	912.59	2525.32	1348.39	0.533949	-0.905227	0.0119414	1.22042	down	--
[truncated: 293 more rows]
