# Supplementary material for: Changes in oral, skin, and gut microbiota in children with atopic dermatitis: a case-control study
Source: Front Microbiol. 2024 Aug 15;15:1442126. doi: 10.3389/fmicb.2024.1442126 (PMC11358084; doi:10.3389/fmicb.2024.1442126)
Supplement: Supplementary file 1 [file Data_Sheet_1.ZIP › raw data/Metabolomic data /ND_vs_N.allx.xlsx]

## Sheet: Sheet1
#ID	name	ND4	ND6	ND2	ND8	ND10	ND1	ND7	ND9	ND3	ND5	ND11	ND17	ND15	ND19	ND14	ND12	ND18	ND16	ND13	ND20	N2	N5	N3	N4	N11	N12	N6	N9	N13	N15	N20	N16	N14	N1	N19	N8	N17	N18	N20	N7	ND_Mean	N_Mean	Fold_change	log2FC	Pvalue	VIP	regulated
neg_1001	2-[(4S)-4-Amino-5-oxopentyl]guanidine	12.104	9.76106	24.2766	12.5128	7.41609	10.5865	3.07371e-08	24.0197	6.43937	6.8641	10.5865	3.07371e-08	6.8641	24.0197	12.104	24.2766	12.5128	9.76106	6.43937	7.41609	3.07371e-08	3.07371e-08	6.74915	3.07371e-08	4.55707	5.79674	3.07371e-08	9.82335	3.07371e-08	4.15227	5.79674	3.07371e-08	3.07371e-08	3.07371e-08	6.74915	3.07371e-08	4.15227	3.07371e-08	4.55707	9.82335	11.398	3.10786	0.272666	-1.87479	0.00833761	1.60384	down
neg_1002	Etimicin	3658.99	3.07371e-08	3.07371e-08	3.07371e-08	3.07371e-08	36.5828	32529.9	3.07371e-08	3.07371e-08	3.07371e-08	36.5828	32529.9	3.07371e-08	3.07371e-08	3658.99	3.07371e-08	3.07371e-08	3.07371e-08	3.07371e-08	3.07371e-08	3.07371e-08	3.07371e-08	3.07371e-08	3.07371e-08	3.07371e-08	3.07371e-08	3.07371e-08	3.07371e-08	3.07371e-08	3.07371e-08	3.07371e-08	3.07371e-08	3.07371e-08	3.07371e-08	3.07371e-08	3.07371e-08	3.07371e-08	3.07371e-08	3.07371e-08	3.07371e-08	3622.55	3.07371e-08	8.48494e-12	-36.7782	0.291428	0.906902	unchanged
neg_1004	trans,trans-Farnesyl phosphate	3.07371e-08	3.07371e-08	8008.42	3.07371e-08	105.802	3.07371e-08	415.101	3.07371e-08	3.07371e-08	3.07371e-08	3.07371e-08	415.101	3.07371e-08	3.07371e-08	3.07371e-08	8008.42	3.07371e-08	3.07371e-08	3.07371e-08	105.802	3.07371e-08	3.07371e-08	3.07371e-08	3.07371e-08	320.353	3.07371e-08	3.07371e-08	3.07371e-08	8.84811	3.07371e-08	3.07371e-08	3.07371e-08	3.07371e-08	3.07371e-08	3.07371e-08	8.84811	3.07371e-08	3.07371e-08	320.353	3.07371e-08	852.932	32.9201	0.0385964	-4.69539	0.330177	0.682288	unchanged
neg_1006	beta-Alanine, N-(N-(1-carboxy-2-phenylethyl)-L-phenylalanyl)-, (S)-	3.07371e-08	3.07371e-08	3.07371e-08	3.07371e-08	3.07371e-08	3.07371e-08	6.78491	3.07371e-08	3.07371e-08	3.07371e-08	3.07371e-08	6.78491	3.07371e-08	3.07371e-08	3.07371e-08	3.07371e-08	3.07371e-08	3.07371e-08	3.07371e-08	3.07371e-08	1669	1933.08	1723.42	1491.17	3.07371e-08	3.07371e-08	2059.59	3.07371e-08	3.07371e-08	3.07371e-08	3.07371e-08	2059.59	1669	1933.08	1723.42	3.07371e-08	3.07371e-08	1491.17	3.07371e-08	3.07371e-08	0.678491	887.625	1308.23	10.3534	0.0159521	1.62638	up
neg_1010	Macrophorin B	9369.64	3.07371e-08	3.07371e-08	3.07371e-08	3.01132	36.6935	34296.8	3.07371e-08	3.07371e-08	3.07371e-08	36.6935	34296.8	3.07371e-08	3.07371e-08	9369.64	3.07371e-08	3.07371e-08	3.07371e-08	3.07371e-08	3.01132	3.07371e-08	3.07371e-08	3.07371e-08	3.07371e-08	3.07371e-08	3.07371e-08	3.07371e-08	3.07371e-08	3.07371e-08	3.07371e-08	3.07371e-08	3.07371e-08	3.07371e-08	3.07371e-08	3.07371e-08	3.07371e-08	3.07371e-08	3.07371e-08	3.07371e-08	3.07371e-08	4370.61	3.07371e-08	7.03269e-12	-37.0491	0.237377	0.98161	unchanged
neg_1011	2-Hexylbenzothiazole	347.134	196.719	1645.74	279.34	288.48	156.512	14.5589	208.039	279.975	218.878	156.512	14.5589	218.878	208.039	347.134	1645.74	279.34	196.719	279.975	288.48	128.452	250.535	368.307	225.967	301.432	206.178	150.551	212.759	333.474	432.368	206.178	150.551	128.452	250.535	368.307	333.474	432.368	225.967	301.432	212.759	363.537	261.002	0.717952	-0.478041	0.506044	0.420939	unchanged
neg_1015	xi-7-Hydroxyhexadecanedioic acid	1.00624	3.07371e-08	20096.8	0.420676	164.582	3.07371e-08	426.415	3.07371e-08	3.07371e-08	334.53	3.07371e-08	426.415	334.53	3.07371e-08	1.00624	20096.8	0.420676	3.07371e-08	3.07371e-08	164.582	3.07371e-08	3.07371e-08	333.549	367.602	333.874	3.07371e-08	683.239	840.042	2.4687	3.07371e-08	3.07371e-08	683.239	3.07371e-08	3.07371e-08	333.549	2.4687	3.07371e-08	367.602	333.874	840.042	2102.38	256.077	0.121804	-3.03737	0.380454	0.612414	unchanged
neg_1022	Traumatic Acid	3.07371e-08	3.07371e-08	3.07371e-08	3.07371e-08	3.07371e-08	3.07371e-08	3.07371e-08	3.07371e-08	3.07371e-08	3.07371e-08	3.07371e-08	3.07371e-08	3.07371e-08	3.07371e-08	3.07371e-08	3.07371e-08	3.07371e-08	3.07371e-08	3.07371e-08	3.07371e-08	3.07371e-08	3.07371e-08	3.07371e-08	3.07371e-08	1055.97	3.07371e-08	26577.8	3.07371e-08	3.07371e-08	458.02	3.07371e-08	26577.8	3.07371e-08	3.07371e-08	3.07371e-08	3.07371e-08	458.02	3.07371e-08	1055.97	3.07371e-08	3.07371e-08	2809.18	9.13936e+10	36.4114	0.31556	0.563233	unchanged
neg_1028	3-Carboxy-4-methyl-5-propyl-2-furanpropionic acid	3.07371e-08	3.07371e-08	3.07371e-08	3.07371e-08	0.00445317	3.07371e-08	3.07371e-08	3.07371e-08	3.07371e-08	3.07371e-08	3.07371e-08	3.07371e-08	3.07371e-08	3.07371e-08	3.07371e-08	3.07371e-08	3.07371e-08	3.07371e-08	3.07371e-08	0.00445317	2148.99	2604.5	2427.52	2163.32	3.07371e-08	3.07371e-08	2596.38	3.07371e-08	3.07371e-08	3.07371e-08	3.07371e-08	2596.38	2148.99	2604.5	2427.52	3.07371e-08	3.07371e-08	2163.32	3.07371e-08	3.07371e-08	0.000445344	1194.07	2.68123e+06	21.3545	0.0154688	1.6368	up
neg_1029	Bestatin	3.07371e-08	3.07371e-08	36.57	3.07371e-08	3.07371e-08	3.07371e-08	3.07371e-08	3.07371e-08	3.07371e-08	3.07371e-08	3.07371e-08	3.07371e-08	3.07371e-08	3.07371e-08	3.07371e-08	36.57	3.07371e-08	3.07371e-08	3.07371e-08	3.07371e-08	99.6368	114.839	129.084	142.525	3.07371e-08	3.07371e-08	98.352	3.07371e-08	3.07371e-08	3.07371e-08	3.07371e-08	98.352	99.6368	114.839	129.084	3.07371e-08	3.07371e-08	142.525	3.07371e-08	3.07371e-08	3.657	58.4437	15.9813	3.99831	0.0227246	1.56592	up
neg_1031	Chamissonolide	3.07371e-08	3.07371e-08	3.07371e-08	3.07371e-08	3.07371e-08	3.07371e-08	3.07371e-08	3.07371e-08	3.07371e-08	3.07371e-08	3.07371e-08	3.07371e-08	3.07371e-08	3.07371e-08	3.07371e-08	3.07371e-08	3.07371e-08	3.07371e-08	3.07371e-08	3.07371e-08	274.86	155.669	360.009	311.536	3.11278	3.07371e-08	282.35	3.07371e-08	28.2448	3.07371e-08	3.07371e-08	282.35	274.86	155.669	360.009	28.2448	3.07371e-08	311.536	3.11278	3.07371e-08	3.07371e-08	141.578	4.6061e+09	32.1009	0.016077	1.72299	up
neg_104	3-(Imidazol-4-yl)-2-oxopropyl phosphate	950.485	728.695	81.2289	876.828	1316.44	918.054	123.281	924.418	1048.7	616.257	918.054	123.281	616.257	924.418	950.485	81.2289	876.828	728.695	1048.7	1316.44	3.07371e-08	3.07371e-08	3.07371e-08	3.07371e-08	1282.25	1031.34	3.07371e-08	727.614	1292.52	852.333	1031.34	3.07371e-08	3.07371e-08	3.07371e-08	3.07371e-08	1292.52	852.333	3.07371e-08	1282.25	727.614	758.439	518.606	0.68378	-0.548395	0.290339	0.631772	unchanged
neg_1040	L-Menthyl (R,S)-3-hydroxybutyrate	3.07371e-08	3.07371e-08	3.07371e-08	5.85528	3.07371e-08	3.07371e-08	7028.77	3.07371e-08	3.07371e-08	3.07371e-08	3.07371e-08	7028.77	3.07371e-08	3.07371e-08	3.07371e-08	3.07371e-08	5.85528	3.07371e-08	3.07371e-08	3.07371e-08	3.07371e-08	3.07371e-08	3.07371e-08	3.07371e-08	3.07371e-08	3.07371e-08	3.07371e-08	3.07371e-08	4.20583	3.61168	3.07371e-08	3.07371e-08	3.07371e-08	3.07371e-08	3.07371e-08	4.20583	3.61168	3.07371e-08	3.07371e-08	3.07371e-08	703.463	0.781751	0.00111129	-9.81355	0.343522	0.838935	unchanged
neg_1041	Cyclopentanecarboxylic acid	3.07371e-08	3.07371e-08	3.07371e-08	3.07371e-08	3.07371e-08	3.07371e-08	3.07371e-08	3.07371e-08	3.07371e-08	3.07371e-08	3.07371e-08	3.07371e-08	3.07371e-08	3.07371e-08	3.07371e-08	3.07371e-08	3.07371e-08	3.07371e-08	3.07371e-08	3.07371e-08	3.07371e-08	3.07371e-08	3.07371e-08	15.6507	588.511	3.07371e-08	188.528	3.07371e-08	3.07371e-08	260.737	3.07371e-08	188.528	3.07371e-08	3.07371e-08	3.07371e-08	3.07371e-08	260.737	15.6507	588.511	3.07371e-08	3.07371e-08	105.343	3.42721e+09	31.6744	0.120286	1.00612	unchanged
neg_1043	Taltirelin	3.07371e-08	3.07371e-08	3.07371e-08	3.07371e-08	3.07371e-08	3.07371e-08	3.07371e-08	3.07371e-08	3.07371e-08	3.07371e-08	3.07371e-08	3.07371e-08	3.07371e-08	3.07371e-08	3.07371e-08	3.07371e-08	3.07371e-08	3.07371e-08	3.07371e-08	3.07371e-08	2148.24	2990.48	2550.45	2161.71	3.07371e-08	3.07371e-08	2839.5	3.07371e-08	3.07371e-08	3.07371e-08	3.07371e-08	2839.5	2148.24	2990.48	2550.45	3.07371e-08	3.07371e-08	2161.71	3.07371e-08	3.07371e-08	3.07371e-08	1269.04	4.12868e+10	35.265	0.0163115	1.60466	up
neg_1044	IPA imine	259.565	339.588	3216.72	562.631	233.7	258.162	881.244	135.508	541.637	359.617	258.162	881.244	359.617	135.508	259.565	3216.72	562.631	339.588	541.637	233.7	3.07371e-08	189.424	177.426	105.445	280.015	137.873	3.07371e-08	272.591	286.525	113.604	137.873	3.07371e-08	3.07371e-08	189.424	177.426	286.525	113.604	105.445	280.015	272.591	678.837	156.29	0.230232	-2.11884	0.106368	1.1268	unchanged
neg_1046	9,12,13-TriHOME	5.70583	12.2511	29.8071	54.9438	119.057	4.01311	102.066	7.524	8.05901	6.07394	4.01311	102.066	6.07394	7.524	5.70583	29.8071	54.9438	12.2511	8.05901	119.057	3.07371e-08	3.07371e-08	3.07371e-08	3.07371e-08	1.18291	11.1907	3.07371e-08	22.5325	5.93846	1.156	11.1907	3.07371e-08	3.07371e-08	3.07371e-08	3.07371e-08	5.93846	1.156	3.07371e-08	1.18291	22.5325	34.9502	4.20005	0.120173	-3.05682	0.051222	1.38975	unchanged
neg_1048	Norfloxacin	3.07371e-08	3.07371e-08	3.07371e-08	3.07371e-08	3.07371e-08	3.07371e-08	3.07371e-08	3.07371e-08	3.07371e-08	3.07371e-08	3.07371e-08	3.07371e-08	3.07371e-08	3.07371e-08	3.07371e-08	3.07371e-08	3.07371e-08	3.07371e-08	3.07371e-08	3.07371e-08	3140.88	3098.59	3656.89	3154.74	3.07371e-08	3.07371e-08	3520.16	3.07371e-08	3.07371e-08	3.07371e-08	3.07371e-08	3520.16	3140.88	3098.59	3656.89	3.07371e-08	3.07371e-08	3154.74	3.07371e-08	3.07371e-08	3.07371e-08	1657.13	5.39129e+10	35.6499	0.0153048	1.6684	up
neg_1051	Fusarin C	3.07371e-08	3.07371e-08	3.07371e-08	3.07371e-08	3.07371e-08	3.07371e-08	3.07371e-08	3.07371e-08	3.07371e-08	3.07371e-08	3.07371e-08	3.07371e-08	3.07371e-08	3.07371e-08	3.07371e-08	3.07371e-08	3.07371e-08	3.07371e-08	3.07371e-08	3.07371e-08	3.07371e-08	3.07371e-08	3.07371e-08	3.07371e-08	3.07371e-08	3.07371e-08	3.07371e-08	3.07371e-08	3.07371e-08	3.07371e-08	3.07371e-08	3.07371e-08	3.07371e-08	3.07371e-08	3.07371e-08	3.07371e-08	3.07371e-08	3.07371e-08	3.07371e-08	3.07371e-08	3.07371e-08	3.07371e-08	1	0	1	0	unchanged
neg_1052	2-Phenylacetamide	140.561	137.031	318.665	167.337	222.797	142.516	242.007	138.329	163.669	106.824	142.516	242.007	106.824	138.329	140.561	318.665	167.337	137.031	163.669	222.797	34.1519	75.583	120.852	123.544	164.256	152.285	18.6961	188.751	187.814	137.518	152.285	18.6961	34.1519	75.583	120.852	187.814	137.518	123.544	164.256	188.751	177.974	120.345	0.676196	-0.564487	0.0527042	1.2871	unchanged
neg_1054	all-trans-4-Hydroxyretinoic acid	2.48144	3.07371e-08	8780.27	4.1502	30.277	3.07371e-08	97.8814	3.07371e-08	3.07371e-08	492.264	3.07371e-08	97.8814	492.264	3.07371e-08	2.48144	8780.27	4.1502	3.07371e-08	3.07371e-08	30.277	3.07371e-08	3.54424	510.058	504.352	90.9085	3.07371e-08	1220.64	1207.96	3.07371e-08	3.07371e-08	3.07371e-08	1220.64	3.07371e-08	3.54424	510.058	3.07371e-08	3.07371e-08	504.352	90.9085	1207.96	940.733	353.747	0.376033	-1.41107	0.523449	0.452437	unchanged
neg_1058	Benzyl b-L-arabinopyranoside	17.7513	9.05384	143.273	3.65193	5.95667	8.86533	34.1795	30.8647	25.101	0.968371	8.86533	34.1795	0.968371	30.8647	17.7513	143.273	3.65193	9.05384	25.101	5.95667	157.889	1403.57	1514.19	1281.16	26.5311	5.34407	204.994	9.36907	93.0871	7.72622	5.34407	204.994	157.889	1403.57	1514.19	93.0871	7.72622	1281.16	26.5311	9.36907	27.9665	470.385	16.8196	4.07207	0.0590445	1.26072	unchanged
neg_1059	Melledonol	3.07371e-08	3.07371e-08	3.07371e-08	3.07371e-08	3.07371e-08	3.07371e-08	3.07371e-08	3.07371e-08	3.07371e-08	3.07371e-08	3.07371e-08	3.07371e-08	3.07371e-08	3.07371e-08	3.07371e-08	3.07371e-08	3.07371e-08	3.07371e-08	3.07371e-08	3.07371e-08	1310.52	1536.41	1479.04	1328.74	3.07371e-08	3.07371e-08	1673.51	3.07371e-08	3.07371e-08	3.07371e-08	3.07371e-08	1673.51	1310.52	1536.41	1479.04	3.07371e-08	3.07371e-08	1328.74	3.07371e-08	3.07371e-08	3.07371e-08	732.822	2.38416e+10	34.4728	0.0155794	1.63514	up
neg_106	Tebupirimfos	3.07371e-08	3.07371e-08	3.07371e-08	3.07371e-08	3.07371e-08	3.07371e-08	3.07371e-08	3.07371e-08	3.07371e-08	3.07371e-08	3.07371e-08	3.07371e-08	3.07371e-08	3.07371e-08	3.07371e-08	3.07371e-08	3.07371e-08	3.07371e-08	3.07371e-08	3.07371e-08	3.07371e-08	3.07371e-08	3.07371e-08	2.71821	3.07371e-08	3.07371e-08	3.07371e-08	3.07371e-08	3.07371e-08	3.07371e-08	3.07371e-08	3.07371e-08	3.07371e-08	3.07371e-08	3.07371e-08	3.07371e-08	3.07371e-08	2.71821	3.07371e-08	3.07371e-08	3.07371e-08	0.271821	8.84342e+06	23.0762	0.343436	0.710791	unchanged
neg_1061	19-Oxotestosterone	3.07371e-08	3.07371e-08	3.07371e-08	3.07371e-08	3.07371e-08	3.07371e-08	3.07371e-08	3.07371e-08	3.07371e-08	3.07371e-08	3.07371e-08	3.07371e-08	3.07371e-08	3.07371e-08	3.07371e-08	3.07371e-08	3.07371e-08	3.07371e-08	3.07371e-08	3.07371e-08	23.6903	131.444	101.194	89.1953	0.978184	3.07371e-08	15.828	3.07371e-08	5.73667	3.07371e-08	3.07371e-08	15.828	23.6903	131.444	101.194	5.73667	3.07371e-08	89.1953	0.978184	3.07371e-08	3.07371e-08	36.8067	1.19747e+09	30.1573	0.0459409	1.3114	up
neg_1068	Armillyl everninate	14.6297	10.034	25.8097	3.07371e-08	12.6885	3.40397	24.1068	5.15007	3.07371e-08	3.07371e-08	3.40397	24.1068	3.07371e-08	5.15007	14.6297	25.8097	3.07371e-08	10.034	3.07371e-08	12.6885	24.8128	3.428	3.07371e-08	3.07371e-08	3.07371e-08	57.7952	3.07371e-08	3.07371e-08	5.01654	818.506	57.7952	3.07371e-08	24.8128	3.428	3.07371e-08	5.01654	818.506	3.07371e-08	3.07371e-08	3.07371e-08	9.58228	90.9559	9.4921	3.24673	0.341863	0.563806	unchanged
neg_1070	3''-Oxoribostamycin	3.25462	3.07371e-08	36.2063	3.07371e-08	6.05328	3.07371e-08	26.0529	3.07371e-08	3.07371e-08	3.25574	3.07371e-08	26.0529	3.25574	3.07371e-08	3.25462	36.2063	3.07371e-08	3.07371e-08	3.07371e-08	6.05328	3.07371e-08	71.4158	32.544	8.24109	6.30783	3.07371e-08	3.07371e-08	1.99199	1.59818	0.788419	3.07371e-08	3.07371e-08	3.07371e-08	71.4158	32.544	1.59818	0.788419	8.24109	6.30783	1.99199	7.48228	12.2887	1.64238	0.715786	0.573223	0.19689	unchanged
neg_1071	6-Keto-prostaglandin F1a	7.9415	26.6025	8.30925	82.6939	15.3301	51.9874	34.5846	55.6876	16.2482	34.2124	51.9874	34.5846	34.2124	55.6876	7.9415	8.30925	82.6939	26.6025	16.2482	15.3301	2.52802	1.12717	2.21356	1.49094	29.0708	27.9121	22.3868	79.2677	66.6377	31.7708	27.9121	22.3868	2.52802	1.12717	2.21356	66.6377	31.7708	1.49094	29.0708	79.2677	33.3598	26.4406	0.792589	-0.335356	0.558272	0.442447	unchanged
neg_1076	N'-(1,6-Dihydro-6-oxo-2-pyridinyl)-N,N-dipropylmethanimidamide	119.604	59.987	120.705	41.8996	50.206	64.8869	81.3018	186.701	54.3526	23.6308	64.8869	81.3018	23.6308	186.701	119.604	120.705	41.8996	59.987	54.3526	50.206	3.07371e-08	47.3258	75.305	35.8488	203.7	57.4871	3.07371e-08	74.4683	111.781	56.0925	57.4871	3.07371e-08	3.07371e-08	47.3258	75.305	111.781	56.0925	35.8488	203.7	74.4683	80.3275	66.2009	0.824137	-0.279043	0.567119	0.347656	unchanged
neg_1077	Eremopetasidione	6.92147	1.97501	3.07371e-08	3.07371e-08	3.07371e-08	1.60887	1.79449	7.12291	1.81461	3.07371e-08	1.60887	1.79449	3.07371e-08	7.12291	6.92147	3.07371e-08	3.07371e-08	1.97501	1.81461	3.07371e-08	3.07371e-08	3.07371e-08	3.07371e-08	3.07371e-08	12.128	1.89061	3.07371e-08	1.06784	6.94598	1.04465	1.89061	3.07371e-08	3.07371e-08	3.07371e-08	3.07371e-08	6.94598	1.04465	3.07371e-08	12.128	1.06784	2.12374	2.30771	1.08663	0.119855	0.906636	0.154071	unchanged
neg_1080	25-Hydroxyvitamin D2-25-glucuronide	45.7172	3.07371e-08	3.07371e-08	3.07371e-08	3.07371e-08	6.40557	3.07371e-08	74.8912	3.07371e-08	3.07371e-08	6.40557	3.07371e-08	3.07371e-08	74.8912	45.7172	3.07371e-08	3.07371e-08	3.07371e-08	3.07371e-08	3.07371e-08	3.07371e-08	3.07371e-08	3.07371e-08	3.07371e-08	78.0642	2.01037	1.30881	3.07371e-08	28.5626	6.58878	2.01037	1.30881	3.07371e-08	3.07371e-08	3.07371e-08	28.5626	6.58878	3.07371e-08	78.0642	3.07371e-08	12.7014	11.6535	0.917496	-0.124226	0.927873	0.0577444	unchanged
neg_1087	Cyclic Urea	58.2636	39.2697	55.5289	37.6011	65.5768	47.7611	3.07371e-08	38.6641	47.2932	37.0699	47.7611	3.07371e-08	37.0699	38.6641	58.2636	55.5289	37.6011	39.2697	47.2932	65.5768	3.07371e-08	3.07371e-08	3.07371e-08	3.07371e-08	61.6332	49.6802	3.07371e-08	26.8124	59.25	27.5549	49.6802	3.07371e-08	3.07371e-08	3.07371e-08	3.07371e-08	59.25	27.5549	3.07371e-08	61.6332	26.8124	42.7028	22.4931	0.526735	-0.924852	0.0615135	1.11752	unchanged
neg_1090	Naematolone	27.0378	39.6463	42.7812	22.7223	31.3018	18.0128	30.9772	19.5383	36.7444	26.2717	18.0128	30.9772	26.2717	19.5383	27.0378	42.7812	22.7223	39.6463	36.7444	31.3018	3.07371e-08	3.07371e-08	3.07371e-08	3.07371e-08	19.1294	20.1939	3.07371e-08	22.5093	18.8888	11.7785	20.1939	3.07371e-08	3.07371e-08	3.07371e-08	3.07371e-08	18.8888	11.7785	3.07371e-08	19.1294	22.5093	29.5034	9.25	0.313523	-1.67336	0.000132723	2.13511	down
neg_1092	Glycochenodeoxycholate	6754.17	3.07371e-08	3.07371e-08	3.07371e-08	55.6812	158.528	54775	2.43857	3.07371e-08	3.09052	158.528	54775	3.09052	2.43857	6754.17	3.07371e-08	3.07371e-08	3.07371e-08	3.07371e-08	55.6812	3.07371e-08	3.07371e-08	3.07371e-08	3.07371e-08	3.07371e-08	3.07371e-08	3.07371e-08	3.07371e-08	3.07371e-08	3.07371e-08	3.07371e-08	3.07371e-08	3.07371e-08	3.07371e-08	3.07371e-08	3.07371e-08	3.07371e-08	3.07371e-08	3.07371e-08	3.07371e-08	6174.89	3.07371e-08	4.97776e-12	-37.5476	0.285766	0.914438	unchanged
neg_1099	1-O-Acetyl britannilactone	3.07371e-08	3.07371e-08	6.76376	3.07371e-08	3.07371e-08	3.07371e-08	3.07371e-08	3.07371e-08	3.07371e-08	3.07371e-08	3.07371e-08	3.07371e-08	3.07371e-08	3.07371e-08	3.07371e-08	6.76376	3.07371e-08	3.07371e-08	3.07371e-08	3.07371e-08	47.1685	22.3151	35.0319	41.7889	3.07371e-08	3.07371e-08	75.9508	3.07371e-08	3.07371e-08	3.07371e-08	3.07371e-08	75.9508	47.1685	22.3151	35.0319	3.07371e-08	3.07371e-08	41.7889	3.07371e-08	3.07371e-08	0.676376	22.2255	32.8597	5.03825	0.0323176	1.48735	up
neg_1101	(3R,5R)-7-[(1S,2R,3R,8S,8Ar)-3-hydroxy-2-methyl-8-(2-methylbutanoyloxy)-1,2,3,7,8,8a-hexahydronaphthalen-1-yl]-3,5-dihydroxyheptanoic acid	26.6058	31.7637	64.1981	34.9669	51.8454	30.0123	29.1299	26.8385	26.5221	25.6637	30.0123	29.1299	25.6637	26.8385	26.6058	64.1981	34.9669	31.7637	26.5221	51.8454	3.07371e-08	3.07371e-08	3.07371e-08	3.07371e-08	34.4643	45.7231	3.07371e-08	42.9719	20.1272	26.2006	45.7231	3.07371e-08	3.07371e-08	3.07371e-08	3.07371e-08	20.1272	26.2006	3.07371e-08	34.4643	42.9719	34.7546	16.9487	0.487668	-1.03603	0.0276519	1.54317	down
neg_1106	AB-MECA	3.07371e-08	3.07371e-08	3.07371e-08	3.07371e-08	3.07371e-08	3.07371e-08	3.07371e-08	3.07371e-08	3.07371e-08	3.07371e-08	3.07371e-08	3.07371e-08	3.07371e-08	3.07371e-08	3.07371e-08	3.07371e-08	3.07371e-08	3.07371e-08	3.07371e-08	3.07371e-08	238.416	2066.59	1788.37	1659.31	3.07371e-08	3.07371e-08	468.121	3.07371e-08	3.07371e-08	3.07371e-08	3.07371e-08	468.121	238.416	2066.59	1788.37	3.07371e-08	3.07371e-08	1659.31	3.07371e-08	3.07371e-08	3.07371e-08	622.08	2.02387e+10	34.2364	0.0475999	1.2907	up
neg_1107	Glycine, N-[1-(phenylacetyl)-L-prolyl]-	3.07371e-08	3.07371e-08	3.07371e-08	3.07371e-08	3.07371e-08	3.07371e-08	3.07371e-08	3.07371e-08	3.07371e-08	3.07371e-08	3.07371e-08	3.07371e-08	3.07371e-08	3.07371e-08	3.07371e-08	3.07371e-08	3.07371e-08	3.07371e-08	3.07371e-08	3.07371e-08	2995.69	3560.95	3140.81	2921.32	3.07371e-08	3.07371e-08	3730.15	3.07371e-08	3.07371e-08	3.07371e-08	3.07371e-08	3730.15	2995.69	3560.95	3140.81	3.07371e-08	3.07371e-08	2921.32	3.07371e-08	3.07371e-08	3.07371e-08	1634.89	5.31895e+10	35.6304	0.0156569	1.63022	up
neg_1109	Fexofenadine	174.459	102.678	416.764	151.693	105.409	83.3085	198.608	153.592	139.991	129.226	83.3085	198.608	129.226	153.592	174.459	416.764	151.693	102.678	139.991	105.409	3.07371e-08	3.07371e-08	3.07371e-08	3.07371e-08	113.79	107.747	3.07371e-08	105.683	155.075	109.093	107.747	3.07371e-08	3.07371e-08	3.07371e-08	3.07371e-08	155.075	109.093	3.07371e-08	113.79	105.683	165.573	59.1388	0.357177	-1.48529	0.00964024	1.63738	down
neg_1110	Erythronolide B	42.903	99.9629	373.589	7.7838	77.6607	68.4675	121.855	40.8461	24.582	0.993155	68.4675	121.855	0.993155	40.8461	42.903	373.589	7.7838	99.9629	24.582	77.6607	39.4835	27.2768	2.58666	3.07371e-08	29.7194	45.6691	5.09783	3.07371e-08	41.7832	42.81	45.6691	5.09783	39.4835	27.2768	2.58666	41.7832	42.81	3.07371e-08	29.7194	3.07371e-08	85.8643	23.4426	0.27302	-1.87292	0.104389	1.15876	unchanged
neg_1116	3-[1-(3-Aminopropyl)-1H-indol-3-YL]-4-(1-methyl-1H-indol-3-YL)-1H-pyrrole-2,5-dione	3.07371e-08	3.07371e-08	3.07371e-08	3.07371e-08	2.69417	3.07371e-08	3.07371e-08	3.07371e-08	3.07371e-08	3.07371e-08	3.07371e-08	3.07371e-08	3.07371e-08	3.07371e-08	3.07371e-08	3.07371e-08	3.07371e-08	3.07371e-08	3.07371e-08	2.69417	1520	1836.57	1578.3	1538.9	3.07371e-08	3.07371e-08	1984.87	3.07371e-08	3.07371e-08	3.07371e-08	3.07371e-08	1984.87	1520	1836.57	1578.3	3.07371e-08	3.07371e-08	1538.9	3.07371e-08	3.07371e-08	0.269417	845.864	3139.61	11.6164	0.0158688	1.62262	up
neg_1117	PIP(18:2(9Z,12Z)/PGJ2)	3.07371e-08	3.07371e-08	3.07371e-08	3.07371e-08	3.07371e-08	3.07371e-08	3.07371e-08	3.07371e-08	3.07371e-08	3.07371e-08	3.07371e-08	3.07371e-08	3.07371e-08	3.07371e-08	3.07371e-08	3.07371e-08	3.07371e-08	3.07371e-08	3.07371e-08	3.07371e-08	1539.32	2664.21	1682.3	1630.49	3.07371e-08	3.07371e-08	2594.12	3.07371e-08	3.07371e-08	3.07371e-08	3.07371e-08	2594.12	1539.32	2664.21	1682.3	3.07371e-08	3.07371e-08	1630.49	3.07371e-08	3.07371e-08	3.07371e-08	1011.04	3.28933e+10	34.9371	0.019629	1.51893	up
neg_1123	Hexylcaine	2.78423	10.0727	40.48	3.07371e-08	18.565	6.9216	123.725	0.715925	14.1963	3.07371e-08	6.9216	123.725	3.07371e-08	0.715925	2.78423	40.48	3.07371e-08	10.0727	14.1963	18.565	0.929746	3.07371e-08	17.0772	64.6001	7.69453	2.29264	3.07371e-08	3.07371e-08	2.3132	0.913265	2.29264	3.07371e-08	0.929746	3.07371e-08	17.0772	2.3132	0.913265	64.6001	7.69453	3.07371e-08	21.7461	9.58206	0.440633	-1.18235	0.385087	0.684397	unchanged
neg_1133	Isopetasoside	39.8298	53.4638	87.109	63.2059	84.4427	59.0339	54.0306	42.9947	63.4237	41.1957	59.0339	54.0306	41.1957	42.9947	39.8298	87.109	63.2059	53.4638	63.4237	84.4427	3.07371e-08	3.07371e-08	3.07371e-08	3.07371e-08	75.7917	54.6607	3.07371e-08	59.5942	80.5515	59.8916	54.6607	3.07371e-08	3.07371e-08	3.07371e-08	3.07371e-08	80.5515	59.8916	3.07371e-08	75.7917	59.5942	58.873	33.049	0.561361	-0.833	0.0586159	1.23612	unchanged
neg_114	Pachyrrhizin	3.07371e-08	3.07371e-08	3.07371e-08	3.07371e-08	3.07371e-08	3.07371e-08	3.07371e-08	3.07371e-08	3.07371e-08	3.07371e-08	3.07371e-08	3.07371e-08	3.07371e-08	3.07371e-08	3.07371e-08	3.07371e-08	3.07371e-08	3.07371e-08	3.07371e-08	3.07371e-08	3.07371e-08	3.07371e-08	3.07371e-08	3.07371e-08	3.07371e-08	3.07371e-08	3.07371e-08	3.07371e-08	1.01321	3.07371e-08	3.07371e-08	3.07371e-08	3.07371e-08	3.07371e-08	3.07371e-08	1.01321	3.07371e-08	3.07371e-08	3.07371e-08	3.07371e-08	3.07371e-08	0.101321	3.29637e+06	21.6524	0.343436	0.799793	unchanged
neg_115	2-Aminoethylphosphonate	3.07371e-08	3.07371e-08	3.07371e-08	3.07371e-08	3.07371e-08	3.07371e-08	3.07371e-08	3.07371e-08	3.07371e-08	3.07371e-08	3.07371e-08	3.07371e-08	3.07371e-08	3.07371e-08	3.07371e-08	3.07371e-08	3.07371e-08	3.07371e-08	3.07371e-08	3.07371e-08	3.07371e-08	3.07371e-08	3.07371e-08	3.07371e-08	3.07371e-08	3.07371e-08	3.07371e-08	3.07371e-08	3.07371e-08	3.07371e-08	3.07371e-08	3.07371e-08	3.07371e-08	3.07371e-08	3.07371e-08	3.07371e-08	3.07371e-08	3.07371e-08	3.07371e-08	3.07371e-08	3.07371e-08	3.07371e-08	1	0	1	0	unchanged
neg_1150	Etimizol	278.645	239.337	16.3943	248.1	339.98	267.305	274.577	231.272	290.66	211.97	267.305	274.577	211.97	231.272	278.645	16.3943	248.1	239.337	290.66	339.98	3.07371e-08	3.07371e-08	3.07371e-08	3.07371e-08	172.22	217.507	3.07371e-08	180.354	209.817	145.498	217.507	3.07371e-08	3.07371e-08	3.07371e-08	3.07371e-08	209.817	145.498	3.07371e-08	172.22	180.354	239.824	92.5394	0.385864	-1.37384	0.00241004	1.78613	down
neg_1152	Zearalenone	3.07371e-08	3.07371e-08	3.07371e-08	3.07371e-08	3.07371e-08	3.07371e-08	3.07371e-08	3.07371e-08	3.07371e-08	3.07371e-08	3.07371e-08	3.07371e-08	3.07371e-08	3.07371e-08	3.07371e-08	3.07371e-08	3.07371e-08	3.07371e-08	3.07371e-08	3.07371e-08	3.07371e-08	3.07371e-08	3.07371e-08	3.07371e-08	3.07371e-08	3.07371e-08	3.07371e-08	3.07371e-08	3.07371e-08	3.07371e-08	3.07371e-08	3.07371e-08	3.07371e-08	3.07371e-08	3.07371e-08	3.07371e-08	3.07371e-08	3.07371e-08	3.07371e-08	3.07371e-08	3.07371e-08	3.07371e-08	1	0	1	0	unchanged
neg_1155	6-Hydroxy-2-bornanone glucoside	3.07371e-08	3.07371e-08	3.07371e-08	3.07371e-08	3.07371e-08	3.07371e-08	3.07371e-08	3.07371e-08	3.07371e-08	3.07371e-08	3.07371e-08	3.07371e-08	3.07371e-08	3.07371e-08	3.07371e-08	3.07371e-08	3.07371e-08	3.07371e-08	3.07371e-08	3.07371e-08	3.07371e-08	3.07371e-08	3.07371e-08	3.07371e-08	3.07371e-08	3.07371e-08	3.07371e-08	3.07371e-08	3.07371e-08	3.07371e-08	3.07371e-08	3.07371e-08	3.07371e-08	3.07371e-08	3.07371e-08	3.07371e-08	3.07371e-08	3.07371e-08	3.07371e-08	3.07371e-08	3.07371e-08	3.07371e-08	1	0	1	0	unchanged
neg_1158	3,4-Dihydro-4-[(5-methyl-2-furanyl)methylene]-2H-pyrrole	519.336	360.497	3.07371e-08	390.945	473.526	373.885	147.647	343.956	429.179	380.628	373.885	147.647	380.628	343.956	519.336	3.07371e-08	390.945	360.497	429.179	473.526	3.07371e-08	9.21194	3.07371e-08	3.07371e-08	407.138	440.725	3.07371e-08	343.759	493.806	346.834	440.725	3.07371e-08	3.07371e-08	9.21194	3.07371e-08	493.806	346.834	3.07371e-08	407.138	343.759	341.96	204.148	0.596993	-0.744215	0.121934	0.979614	unchanged
neg_1164	9E-Heptadecenoic acid	18.6011	18.661	22.7359	13.5875	45.4069	32.717	30.582	17.7875	23.1808	14.8697	32.717	30.582	14.8697	17.7875	18.6011	22.7359	13.5875	18.661	23.1808	45.4069	3.07371e-08	3.07371e-08	3.07371e-08	3.07371e-08	20.5666	23.7718	3.07371e-08	24.7765	17.1159	24.181	23.7718	3.07371e-08	3.07371e-08	3.07371e-08	3.07371e-08	17.1159	24.181	3.07371e-08	20.5666	24.7765	23.8129	11.0412	0.463663	-1.10885	0.017444	1.50796	down
neg_1168	Derenofylline	3.07371e-08	3.07371e-08	52.4242	3.07371e-08	3.07371e-08	3.07371e-08	3.07371e-08	3.07371e-08	3.07371e-08	3.07371e-08	3.07371e-08	3.07371e-08	3.07371e-08	3.07371e-08	3.07371e-08	52.4242	3.07371e-08	3.07371e-08	3.07371e-08	3.07371e-08	3.07371e-08	283.232	159.664	8.95047	3.07371e-08	3.07371e-08	3.07371e-08	3.07371e-08	3.18696	3.07371e-08	3.07371e-08	3.07371e-08	3.07371e-08	283.232	159.664	3.18696	3.07371e-08	8.95047	3.07371e-08	3.07371e-08	5.24242	45.5034	8.67984	3.11767	0.227263	0.685373	unchanged
neg_1169	L-Monomenthyl glutarate	2026.71	3145.89	12698.3	3163.32	2581.66	1782.87	1603.81	2729.44	2340.57	1718.16	1782.87	1603.81	1718.16	2729.44	2026.71	12698.3	3163.32	3145.89	2340.57	2581.66	4969.03	503.544	1304.66	2119.71	1770.89	1882.06	2883.51	3203.77	1607.32	1887.67	1882.06	2883.51	4969.03	503.544	1304.66	1607.32	1887.67	2119.71	1770.89	3203.77	3379.07	2213.22	0.654978	-0.610483	0.31953	0.600827	unchanged
neg_1170	Cumambrin A	130.129	96.8723	3.07371e-08	121.066	118.833	87.2002	3.07371e-08	100.83	103.32	107.699	87.2002	3.07371e-08	107.699	100.83	130.129	3.07371e-08	121.066	96.8723	103.32	118.833	3.07371e-08	36.6628	22.3031	8.57364	94.2935	109.451	3.07371e-08	81.9438	124.919	76.0277	109.451	3.07371e-08	3.07371e-08	36.6628	22.3031	124.919	76.0277	8.57364	94.2935	81.9438	86.5949	55.4175	0.639962	-0.643941	0.158066	0.880037	unchanged
neg_1176	(4R,5S,7R,11x)-11,12-Dihydroxy-1(10)-spirovetiven-2-one 12-glucoside	3.07371e-08	3.07371e-08	165.956	3.07371e-08	3.70504	0.720084	30.6065	3.07371e-08	3.07371e-08	3.07371e-08	0.720084	30.6065	3.07371e-08	3.07371e-08	3.07371e-08	165.956	3.07371e-08	3.07371e-08	3.07371e-08	3.70504	3.07371e-08	226.234	108.598	37.0971	3.71989	3.07371e-08	3.07371e-08	3.07371e-08	3.07371e-08	3.07371e-08	3.07371e-08	3.07371e-08	3.07371e-08	226.234	108.598	3.07371e-08	3.07371e-08	37.0971	3.71989	3.07371e-08	20.0988	37.5649	1.86901	0.902277	0.552824	0.254256	unchanged
neg_1178	Docosatrienoic acid	3468.93	3.07371e-08	3.07371e-08	3.07371e-08	3.07371e-08	3.07371e-08	18819	3.07371e-08	3.07371e-08	3.07371e-08	3.07371e-08	18819	3.07371e-08	3.07371e-08	3468.93	3.07371e-08	3.07371e-08	3.07371e-08	3.07371e-08	3.07371e-08	3.07371e-08	3.07371e-08	3.07371e-08	3.07371e-08	3.07371e-08	3.07371e-08	3.07371e-08	3.07371e-08	3.07371e-08	3.07371e-08	3.07371e-08	3.07371e-08	3.07371e-08	3.07371e-08	3.07371e-08	3.07371e-08	3.07371e-08	3.07371e-08	3.07371e-08	3.07371e-08	2228.79	3.07371e-08	1.3791e-11	-36.0775	0.265055	0.942938	unchanged
neg_1185	N(tele)-methylhistaminium	11.1659	14.5831	3.07371e-08	8.70752	22.8118	12.1103	16.2887	13.8018	10.0082	6.17398	12.1103	16.2887	6.17398	13.8018	11.1659	3.07371e-08	8.70752	14.5831	10.0082	22.8118	3.07371e-08	3.07371e-08	3.07371e-08	3.07371e-08	3.07371e-08	13.6936	3.07371e-08	19.9632	0.616694	9.7333	13.6936	3.07371e-08	3.07371e-08	3.07371e-08	3.07371e-08	0.616694	9.7333	3.07371e-08	3.07371e-08	19.9632	11.5651	4.40068	0.380513	-1.39398	0.0297302	1.4968	down
neg_1191	3-dehydrocholate	40.7427	93.1692	3.07371e-08	107.567	58.235	45.7639	138.173	64.963	50.7115	56.7108	45.7639	138.173	56.7108	64.963	40.7427	3.07371e-08	107.567	93.1692	50.7115	58.235	3.07371e-08	3.38399	20.1525	29.1049	27.8744	37.7305	10.8579	144.258	33.8336	46.6595	37.7305	10.8579	3.07371e-08	3.38399	20.1525	33.8336	46.6595	29.1049	27.8744	144.258	65.6036	35.3855	0.539383	-0.890618	0.107638	1.18664	unchanged
neg_1192	Abscisic acid glucose ester	3.07371e-08	3.07371e-08	3.07371e-08	3.07371e-08	3.07371e-08	3.07371e-08	3.07371e-08	3.07371e-08	3.07371e-08	3.07371e-08	3.07371e-08	3.07371e-08	3.07371e-08	3.07371e-08	3.07371e-08	3.07371e-08	3.07371e-08	3.07371e-08	3.07371e-08	3.07371e-08	3.07371e-08	957.035	865.736	844.744	0.0342264	3.07371e-08	3.07371e-08	3.07371e-08	3.07371e-08	3.07371e-08	3.07371e-08	3.07371e-08	3.07371e-08	957.035	865.736	3.07371e-08	3.07371e-08	844.744	0.0342264	3.07371e-08	3.07371e-08	266.755	8.67859e+09	33.0148	0.0816714	1.13878	unchanged
neg_1193	Melleolide C	3.07371e-08	3.07371e-08	3.07371e-08	3.07371e-08	3.07371e-08	3.07371e-08	3.07371e-08	3.07371e-08	3.07371e-08	3.07371e-08	3.07371e-08	3.07371e-08	3.07371e-08	3.07371e-08	3.07371e-08	3.07371e-08	3.07371e-08	3.07371e-08	3.07371e-08	3.07371e-08	3.07371e-08	592.426	677.335	663.018	3.07371e-08	3.07371e-08	3.07371e-08	3.07371e-08	3.07371e-08	3.07371e-08	3.07371e-08	3.07371e-08	3.07371e-08	592.426	677.335	3.07371e-08	3.07371e-08	663.018	3.07371e-08	3.07371e-08	3.07371e-08	193.278	6.28809e+09	32.55	0.0817334	1.16537	unchanged
neg_1210	15-Deacetylneosolaniol	3.07371e-08	3.07371e-08	3.07371e-08	3.07371e-08	3.07371e-08	3.07371e-08	3.07371e-08	3.07371e-08	3.07371e-08	3.07371e-08	3.07371e-08	3.07371e-08	3.07371e-08	3.07371e-08	3.07371e-08	3.07371e-08	3.07371e-08	3.07371e-08	3.07371e-08	3.07371e-08	3.62719	2049.81	2228.05	2076.91	3.07371e-08	3.07371e-08	25.6862	3.07371e-08	3.07371e-08	3.07371e-08	3.07371e-08	25.6862	3.62719	2049.81	2228.05	3.07371e-08	3.07371e-08	2076.91	3.07371e-08	3.07371e-08	3.07371e-08	638.408	2.07699e+10	34.2738	0.0797073	1.1646	unchanged
neg_1222	Deoxypyridinoline	3130.17	1260.8	208.898	1013.01	3665.7	3004.82	1264.48	1001.68	3029.59	1055.63	3004.82	1264.48	1055.63	1001.68	3130.17	208.898	1013.01	1260.8	3029.59	3665.7	3.07371e-08	3.07371e-08	3.07371e-08	3.07371e-08	2978.78	3543.23	3.07371e-08	1084.28	2325.2	2412.26	3543.23	3.07371e-08	3.07371e-08	3.07371e-08	3.07371e-08	2325.2	2412.26	3.07371e-08	2978.78	1084.28	1863.48	1234.38	0.662404	-0.594217	0.30346	0.709086	unchanged
neg_124	Xanthine	3.07371e-08	3.07371e-08	3.07371e-08	3.07371e-08	3.07371e-08	3.07371e-08	3.07371e-08	3.07371e-08	3.07371e-08	3.07371e-08	3.07371e-08	3.07371e-08	3.07371e-08	3.07371e-08	3.07371e-08	3.07371e-08	3.07371e-08	3.07371e-08	3.07371e-08	3.07371e-08	3.07371e-08	3.07371e-08	3.07371e-08	3.07371e-08	3.07371e-08	3.07371e-08	3.07371e-08	3.07371e-08	13.1235	3.07371e-08	3.07371e-08	3.07371e-08	3.07371e-08	3.07371e-08	3.07371e-08	13.1235	3.07371e-08	3.07371e-08	3.07371e-08	3.07371e-08	3.07371e-08	1.31235	4.26959e+07	25.3476	0.343436	0.799793	unchanged
neg_1245	Ganoderic acid G	75.9579	5.76648	10520.4	306.073	889.847	34.7617	1993.41	23.9002	414.73	58.5527	34.7617	1993.41	58.5527	23.9002	75.9579	10520.4	306.073	5.76648	414.73	889.847	4111.66	3062.48	3759.71	3574.6	777.336	45.6219	3089.37	37.1907	1007.36	0.0214524	45.6219	3089.37	4111.66	3062.48	3759.71	1007.36	0.0214524	3574.6	777.336	37.1907	1432.34	1946.54	1.35899	0.44254	0.665252	0.336024	unchanged
neg_1251	Practolol	24293.5	10736	1.83162e+06	53242	176319	14758.7	438748	12209.8	80885.3	18688.7	14758.7	438748	18688.7	12209.8	24293.5	1.83162e+06	53242	10736	80885.3	176319	712289	680679	690549	659414	179429	18413.5	780443	21521.4	220280	6952.24	18413.5	780443	712289	680679	690549	220280	6952.24	659414	179429	21521.4	266150	396997	1.49163	0.576888	0.538224	0.425281	unchanged
neg_1259	(R)-8-Acetoxycarvotanacetone	0.00706363	0.0238799	8644.92	3.07371e-08	3.07371e-08	3.07371e-08	3.07371e-08	5.75515	3.07371e-08	0.909309	3.07371e-08	3.07371e-08	0.909309	5.75515	0.00706363	8644.92	3.07371e-08	0.0238799	3.07371e-08	3.07371e-08	3.07371e-08	3.07371e-08	3.07371e-08	3.07371e-08	3.07371e-08	3.07371e-08	3.07371e-08	4.09998	3.07371e-08	3.07371e-08	3.07371e-08	3.07371e-08	3.07371e-08	3.07371e-08	3.07371e-08	3.07371e-08	3.07371e-08	3.07371e-08	3.07371e-08	4.09998	865.161	0.409998	0.000473898	-11.0431	0.34326	0.656738	unchanged
neg_126	Monobutylphthalate	3.07371e-08	3.07371e-08	3.07371e-08	3.07371e-08	3.07371e-08	3.07371e-08	3.07371e-08	3.07371e-08	0.955312	3.07371e-08	3.07371e-08	3.07371e-08	3.07371e-08	3.07371e-08	3.07371e-08	3.07371e-08	3.07371e-08	3.07371e-08	0.955312	3.07371e-08	3.07371e-08	3.07371e-08	3.07371e-08	3.07371e-08	3.07371e-08	3.07371e-08	3.07371e-08	3.07371e-08	5.6621	6.85674	3.07371e-08	3.07371e-08	3.07371e-08	3.07371e-08	3.07371e-08	5.6621	6.85674	3.07371e-08	3.07371e-08	3.07371e-08	0.0955312	1.25188	13.1044	3.71198	0.203414	0.945888	unchanged
neg_1263	PC(TXB2/22:0)	1.15517	3.07371e-08	433.587	3.07371e-08	118.861	3.07371e-08	103.648	3.07371e-08	46.2893	3.07371e-08	3.07371e-08	103.648	3.07371e-08	3.07371e-08	1.15517	433.587	3.07371e-08	3.07371e-08	46.2893	118.861	3.07371e-08	3.07371e-08	3.07371e-08	3.07371e-08	47.8316	3.07371e-08	3.07371e-08	3.07371e-08	46.6573	3.07371e-08	3.07371e-08	3.07371e-08	3.07371e-08	3.07371e-08	3.07371e-08	46.6573	3.07371e-08	3.07371e-08	47.8316	3.07371e-08	70.354	9.44889	0.134305	-2.89642	0.192195	0.866522	unchanged
neg_1267	Spermine NONOate	16623	24182.7	5750.09	15004.8	16776.3	19561.2	3093.4	17393.7	17520.8	10860	19561.2	3093.4	10860	17393.7	16623	5750.09	15004.8	24182.7	17520.8	16776.3	2649.7	1340.89	2099.37	4125.46	9478.95	18628.5	2592.57	20652.7	5690.37	20517.3	18628.5	2592.57	2649.7	1340.89	2099.37	5690.37	20517.3	4125.46	9478.95	20652.7	14676.6	8777.58	0.598066	-0.741624	0.0869373	1.16882	unchanged
neg_127	Difluorodeoxyuridine	400.826	479.285	26.4794	444.893	697.399	479.066	302.698	473.424	694.337	409.83	479.066	302.698	409.83	473.424	400.826	26.4794	444.893	479.285	694.337	697.399	3.07371e-08	3.07371e-08	3.07371e-08	3.07371e-08	639.015	494.515	3.07371e-08	365.972	821.788	491.96	494.515	3.07371e-08	3.07371e-08	3.07371e-08	3.07371e-08	821.788	491.96	3.07371e-08	639.015	365.972	440.824	281.325	0.63818	-0.647964	0.194686	0.769921	unchanged
neg_1270	Carmoxirole	68.5094	51.0466	3.07371e-08	88.2433	93.1695	58.0417	3.07371e-08	87.2636	70.5938	70.4207	58.0417	3.07371e-08	70.4207	87.2636	68.5094	3.07371e-08	88.2433	51.0466	70.5938	93.1695	3.07371e-08	3.07371e-08	3.07371e-08	3.07371e-08	76.0691	70.7953	3.07371e-08	71.9285	68.6505	48.4459	70.7953	3.07371e-08	3.07371e-08	3.07371e-08	3.07371e-08	68.6505	48.4459	3.07371e-08	76.0691	71.9285	58.7289	33.5889	0.571932	-0.806084	0.124945	0.926825	unchanged
neg_1271	17-O-deacetylvindoline	146.937	239.75	3.07371e-08	180.498	196.571	190.234	282.431	225.845	144.914	155.127	190.234	282.431	155.127	225.845	146.937	3.07371e-08	180.498	239.75	144.914	196.571	3.07371e-08	3.07371e-08	3.07371e-08	3.07371e-08	116.075	175.437	3.07371e-08	194.314	129.085	151.601	175.437	3.07371e-08	3.07371e-08	3.07371e-08	3.07371e-08	129.085	151.601	3.07371e-08	116.075	194.314	176.23	76.6511	0.434948	-1.20109	0.0121674	1.66957	down
neg_1272	1,25-Dihydroxy-16-ene-vitamin D3	3.07371e-08	3.07371e-08	3.07371e-08	3.07371e-08	3.07371e-08	3.07371e-08	3.07371e-08	3.07371e-08	3.07371e-08	3.07371e-08	3.07371e-08	3.07371e-08	3.07371e-08	3.07371e-08	3.07371e-08	3.07371e-08	3.07371e-08	3.07371e-08	3.07371e-08	3.07371e-08	1566.14	2084.21	3.07371e-08	2600.57	3.07371e-08	3.07371e-08	14.5924	3.07371e-08	3.07371e-08	3.07371e-08	3.07371e-08	14.5924	1566.14	2084.21	3.07371e-08	3.07371e-08	3.07371e-08	2600.57	3.07371e-08	3.07371e-08	3.07371e-08	626.552	2.03842e+10	34.2467	0.0877562	1.20378	unchanged
neg_1274	Iso-Olomoucine	7440.95	14627.9	14044.8	5592.13	19557.3	8379.44	70985.3	6255.51	12759.2	4680.84	8379.44	70985.3	4680.84	6255.51	7440.95	14044.8	5592.13	14627.9	12759.2	19557.3	4882.79	3839.02	6515.51	7667.63	10893.9	6038.99	6736.38	8417.79	4785.25	6143.05	6038.99	6736.38	4882.79	3839.02	6515.51	4785.25	6143.05	7667.63	10893.9	8417.79	16432.3	6592.03	0.401162	-1.31774	0.150923	1.131	unchanged
neg_1277	Corylifol A	3.07371e-08	3.07371e-08	3.07371e-08	3.07371e-08	3.07371e-08	3.07371e-08	3.07371e-08	3.07371e-08	3.07371e-08	3.07371e-08	3.07371e-08	3.07371e-08	3.07371e-08	3.07371e-08	3.07371e-08	3.07371e-08	3.07371e-08	3.07371e-08	3.07371e-08	3.07371e-08	527.847	653.761	752.555	691.052	3.07371e-08	3.07371e-08	91.812	3.07371e-08	3.07371e-08	3.07371e-08	3.07371e-08	91.812	527.847	653.761	752.555	3.07371e-08	3.07371e-08	691.052	3.07371e-08	3.07371e-08	3.07371e-08	271.703	8.83956e+09	33.0413	0.0310901	1.54155	up
neg_1282	S-2,5-Dimethyl-3-furanyl 3-methylbutanethioate	190.851	138.786	3.07371e-08	197.742	186.018	160.433	52.2636	131.494	116.565	584.465	160.433	52.2636	584.465	131.494	190.851	3.07371e-08	197.742	138.786	116.565	186.018	3.07371e-08	3.07371e-08	3.07371e-08	3.07371e-08	201.501	179.01	3.07371e-08	133.693	200.424	182.357	179.01	3.07371e-08	3.07371e-08	3.07371e-08	3.07371e-08	200.424	182.357	3.07371e-08	201.501	133.693	175.862	89.6985	0.510051	-0.971285	0.159322	0.848644	unchanged
neg_1284	Aglepristone	3.07371e-08	3.07371e-08	3.07371e-08	3.07371e-08	3.07371e-08	0.00889848	3.07371e-08	3.07371e-08	3.07371e-08	3.07371e-08	0.00889848	3.07371e-08	3.07371e-08	3.07371e-08	3.07371e-08	3.07371e-08	3.07371e-08	3.07371e-08	3.07371e-08	3.07371e-08	3.07371e-08	3.07371e-08	3.07371e-08	3.07371e-08	3.07371e-08	3.07371e-08	3.07371e-08	3.07371e-08	3.07371e-08	38.2288	3.07371e-08	3.07371e-08	3.07371e-08	3.07371e-08	3.07371e-08	3.07371e-08	38.2288	3.07371e-08	3.07371e-08	3.07371e-08	0.000889875	3.82288	4295.97	12.0688	0.343543	0.591814	unchanged
neg_1285	Spirolide D	3.07371e-08	3.07371e-08	3.07371e-08	3.07371e-08	3.07371e-08	3.07371e-08	3.07371e-08	3.07371e-08	3.07371e-08	3.07371e-08	3.07371e-08	3.07371e-08	3.07371e-08	3.07371e-08	3.07371e-08	3.07371e-08	3.07371e-08	3.07371e-08	3.07371e-08	3.07371e-08	3.07371e-08	3.07371e-08	3.07371e-08	3.07371e-08	3.07371e-08	3.07371e-08	3.07371e-08	3.07371e-08	3.07371e-08	3.07371e-08	3.07371e-08	3.07371e-08	3.07371e-08	3.07371e-08	3.07371e-08	3.07371e-08	3.07371e-08	3.07371e-08	3.07371e-08	3.07371e-08	3.07371e-08	3.07371e-08	1	0	1	0	unchanged
neg_1287	Cinnarizine	14.0169	17.2764	45.1999	19.2775	25.8972	23.5677	6.31361	14.1406	18.1982	13.2922	23.5677	6.31361	13.2922	14.1406	14.0169	45.1999	19.2775	17.2764	18.1982	25.8972	219.768	259.627	3.07371e-08	246.054	16.9644	19.2882	3.07371e-08	26.4485	22.7092	20.2	19.2882	3.07371e-08	219.768	259.627	3.07371e-08	22.7092	20.2	246.054	16.9644	26.4485	19.718	83.1059	4.21472	2.07544	0.103244	1.1636	unchanged
neg_1290	Loteprednol	0.793438	1.58338	3.07371e-08	1.62284	2.34293	1.00608	3.07371e-08	3.07371e-08	3.07371e-08	3.07371e-08	1.00608	3.07371e-08	3.07371e-08	3.07371e-08	0.793438	3.07371e-08	1.62284	1.58338	3.07371e-08	2.34293	3.07371e-08	2.18067	3.07371e-08	3.07371e-08	12.7059	0.531421	46.0049	3.07371e-08	3.07371e-08	0.97928	0.531421	46.0049	3.07371e-08	2.18067	3.07371e-08	3.07371e-08	0.97928	3.07371e-08	12.7059	3.07371e-08	0.734867	6.24022	8.49163	3.08604	0.261384	0.634814	unchanged
neg_1291	11-Hydroxy-E4-neuroprostane	82.4806	93.7394	3.07371e-08	92.5576	55.0693	47.0762	3.07371e-08	75.0608	73.4711	85.3533	47.0762	3.07371e-08	85.3533	75.0608	82.4806	3.07371e-08	92.5576	93.7394	73.4711	55.0693	3.07371e-08	3.07371e-08	3.07371e-08	3.07371e-08	48.0146	69.8619	3.07371e-08	93.8192	63.4717	65.6765	69.8619	3.07371e-08	3.07371e-08	3.07371e-08	3.07371e-08	63.4717	65.6765	3.07371e-08	48.0146	93.8192	60.4808	34.0844	0.563557	-0.827367	0.122414	1.00277	unchanged
neg_1293	Desmethyl Fluvoxamine	3.07371e-08	3.07371e-08	3.07371e-08	1.85523	5.40012	3.07371e-08	20.4885	3.07371e-08	2.01676	3.07371e-08	3.07371e-08	20.4885	3.07371e-08	3.07371e-08	3.07371e-08	3.07371e-08	1.85523	3.07371e-08	2.01676	5.40012	34.9497	65.2943	3.07371e-08	2.37112	3.21705	3.07371e-08	3.07371e-08	3.07371e-08	7.24751	3.07371e-08	3.07371e-08	3.07371e-08	34.9497	65.2943	3.07371e-08	7.24751	3.07371e-08	2.37112	3.21705	3.07371e-08	2.97607	11.308	3.79964	1.92586	0.271624	0.663968	unchanged
neg_1296	Galactocerebroside	3.07371e-08	3.07371e-08	3.07371e-08	3.07371e-08	3.07371e-08	3.07371e-08	3.07371e-08	3.07371e-08	3.07371e-08	3.07371e-08	3.07371e-08	3.07371e-08	3.07371e-08	3.07371e-08	3.07371e-08	3.07371e-08	3.07371e-08	3.07371e-08	3.07371e-08	3.07371e-08	3.07371e-08	3.07371e-08	3.07371e-08	3.07371e-08	3.07371e-08	3.07371e-08	3.07371e-08	3.07371e-08	3.07371e-08	3.07371e-08	3.07371e-08	3.07371e-08	3.07371e-08	3.07371e-08	3.07371e-08	3.07371e-08	3.07371e-08	3.07371e-08	3.07371e-08	3.07371e-08	3.07371e-08	3.07371e-08	1	0	1	0	unchanged
neg_131	CDP-DG(PGF1alpha/16:0)	3.07371e-08	3.07371e-08	3.07371e-08	3.07371e-08	3.07371e-08	3.07371e-08	3.07371e-08	3.07371e-08	3.07371e-08	3.07371e-08	3.07371e-08	3.07371e-08	3.07371e-08	3.07371e-08	3.07371e-08	3.07371e-08	3.07371e-08	3.07371e-08	3.07371e-08	3.07371e-08	3.07371e-08	3.07371e-08	3.07371e-08	3.07371e-08	3.07371e-08	3.07371e-08	3.07371e-08	3.07371e-08	3.07371e-08	3.07371e-08	3.07371e-08	3.07371e-08	3.07371e-08	3.07371e-08	3.07371e-08	3.07371e-08	3.07371e-08	3.07371e-08	3.07371e-08	3.07371e-08	3.07371e-08	3.07371e-08	1	0	1	0	unchanged
neg_1313	Secoeremopetasitolide A	361422	344183	15299.7	358858	425949	320696	86585.7	313982	369162	337751	320696	86585.7	337751	313982	361422	15299.7	358858	344183	369162	425949	1037.04	996.319	707.707	545.902	346888	345790	660.361	385829	367488	316013	345790	660.361	1037.04	996.319	707.707	367488	316013	545.902	346888	385829	293389	176596	0.601917	-0.732364	0.125242	0.960072	unchanged
neg_1326	PS(18:1(11Z)/PGJ2)	3.07371e-08	3.07371e-08	3.07371e-08	3.07371e-08	3.07371e-08	3.07371e-08	3.07371e-08	3.07371e-08	3.07371e-08	3.07371e-08	3.07371e-08	3.07371e-08	3.07371e-08	3.07371e-08	3.07371e-08	3.07371e-08	3.07371e-08	3.07371e-08	3.07371e-08	3.07371e-08	3.07371e-08	3.07371e-08	3.07371e-08	3.07371e-08	3.07371e-08	3.07371e-08	3.07371e-08	3.07371e-08	3.07371e-08	21.1526	3.07371e-08	3.07371e-08	3.07371e-08	3.07371e-08	3.07371e-08	3.07371e-08	21.1526	3.07371e-08	3.07371e-08	3.07371e-08	3.07371e-08	2.11526	6.88177e+07	26.0363	0.343436	0.591931	unchanged
neg_133	5-Oxoproline	120.173	117.105	244.479	75.9196	230.229	24.3024	150.581	4.83191	343.349	74.684	24.3024	150.581	74.684	4.83191	120.173	244.479	75.9196	117.105	343.349	230.229	3.07371e-08	3.07371e-08	3.07371e-08	3.07371e-08	56.3597	36.1934	3.07371e-08	106.136	534.427	3.40653	36.1934	3.07371e-08	3.07371e-08	3.07371e-08	3.07371e-08	534.427	3.40653	3.07371e-08	56.3597	106.136	138.565	73.6523	0.531535	-0.911763	0.313102	0.46236	unchanged
neg_1333	LysoPE(0:0/18:2(9Z,12Z))	3.07371e-08	3.07371e-08	3.07371e-08	3.07371e-08	3.07371e-08	0.000339351	3.07371e-08	3.07371e-08	3.07371e-08	3.07371e-08	0.000339351	3.07371e-08	3.07371e-08	3.07371e-08	3.07371e-08	3.07371e-08	3.07371e-08	3.07371e-08	3.07371e-08	3.07371e-08	3.07371e-08	3.07371e-08	3.07371e-08	3.07371e-08	3.07371e-08	3.07371e-08	3.07371e-08	3.07371e-08	3.07371e-08	3.07371e-08	3.07371e-08	3.07371e-08	3.07371e-08	3.07371e-08	3.07371e-08	3.07371e-08	3.07371e-08	3.07371e-08	3.07371e-08	3.07371e-08	3.39627e-05	3.07371e-08	0.000905025	-10.1098	0.343436	0.535852	unchanged
neg_1338	LysoPE(0:0/20:4(5Z,8Z,11Z,14Z))	3.07371e-08	3.07371e-08	3.07371e-08	3.07371e-08	3.07371e-08	3.07371e-08	3.07371e-08	3.07371e-08	3.07371e-08	3.07371e-08	3.07371e-08	3.07371e-08	3.07371e-08	3.07371e-08	3.07371e-08	3.07371e-08	3.07371e-08	3.07371e-08	3.07371e-08	3.07371e-08	3.07371e-08	274.304	3.07371e-08	3.07371e-08	3.07371e-08	3.07371e-08	121.338	3.07371e-08	3.07371e-08	10.3268	3.07371e-08	121.338	3.07371e-08	274.304	3.07371e-08	3.07371e-08	10.3268	3.07371e-08	3.07371e-08	3.07371e-08	3.07371e-08	40.5969	1.32078e+09	30.2987	0.189387	0.652103	unchanged
neg_1345	Taurodeoxycholic acid	3.07371e-08	3.07371e-08	3.07371e-08	3.07371e-08	3.07371e-08	3.07371e-08	3.07371e-08	3.07371e-08	3.07371e-08	3.07371e-08	3.07371e-08	3.07371e-08	3.07371e-08	3.07371e-08	3.07371e-08	3.07371e-08	3.07371e-08	3.07371e-08	3.07371e-08	3.07371e-08	3.07371e-08	3.07371e-08	3.07371e-08	3.07371e-08	3.07371e-08	3.07371e-08	3.07371e-08	3.07371e-08	3.07371e-08	3.07371e-08	3.07371e-08	3.07371e-08	3.07371e-08	3.07371e-08	3.07371e-08	3.07371e-08	3.07371e-08	3.07371e-08	3.07371e-08	3.07371e-08	3.07371e-08	3.07371e-08	1	0	1	0	unchanged
neg_1352	beta-Bixin	86.2378	90.8737	135.315	95.3695	108.144	72.7707	64.9942	89.8115	87.3231	80.174	72.7707	64.9942	80.174	89.8115	86.2378	135.315	95.3695	90.8737	87.3231	108.144	3.07371e-08	3.07371e-08	3.07371e-08	3.07371e-08	88.8591	77.3285	3.07371e-08	94.0524	75.5629	59.8935	77.3285	3.07371e-08	3.07371e-08	3.07371e-08	3.07371e-08	75.5629	59.8935	3.07371e-08	88.8591	94.0524	91.1013	39.5696	0.434348	-1.20308	0.00428188	1.78974	down
neg_1354	Surfactin	3.07371e-08	3.07371e-08	5.88911	0.922165	6.25976	1.40108	3.07371e-08	3.07371e-08	0.741646	3.07371e-08	1.40108	3.07371e-08	3.07371e-08	3.07371e-08	3.07371e-08	5.88911	0.922165	3.07371e-08	0.741646	6.25976	3.07371e-08	3.07371e-08	3.07371e-08	3.07371e-08	1.45238	0.902386	1.68761	3.07371e-08	3.07371e-08	3.07371e-08	0.902386	1.68761	3.07371e-08	3.07371e-08	3.07371e-08	3.07371e-08	3.07371e-08	3.07371e-08	1.45238	3.07371e-08	1.52138	0.404238	0.265705	-1.9121	0.193956	0.832752	unchanged
neg_1362	Cysteinyl-Isoleucine	203.983	156.417	3.07371e-08	224.871	212.917	189.397	133.556	155.518	173.653	393.55	189.397	133.556	393.55	155.518	203.983	3.07371e-08	224.871	156.417	173.653	212.917	3.07371e-08	3.07371e-08	3.07371e-08	3.07371e-08	174.783	202.712	3.07371e-08	163.254	221.394	181.828	202.712	3.07371e-08	3.07371e-08	3.07371e-08	3.07371e-08	221.394	181.828	3.07371e-08	174.783	163.254	184.386	94.3971	0.511953	-0.965916	0.0569933	1.18271	unchanged
neg_1363	PE(15:0/20:4(5Z,8Z,11Z,13E)+=O(15))	3.07371e-08	3.07371e-08	3.07371e-08	3.07371e-08	3.07371e-08	3.07371e-08	3.07371e-08	3.07371e-08	3.07371e-08	3.07371e-08	3.07371e-08	3.07371e-08	3.07371e-08	3.07371e-08	3.07371e-08	3.07371e-08	3.07371e-08	3.07371e-08	3.07371e-08	3.07371e-08	3.07371e-08	3.07371e-08	3.07371e-08	3.07371e-08	3.07371e-08	3.07371e-08	3.07371e-08	3.07371e-08	3.07371e-08	3.07371e-08	3.07371e-08	3.07371e-08	3.07371e-08	3.07371e-08	3.07371e-08	3.07371e-08	3.07371e-08	3.07371e-08	3.07371e-08	3.07371e-08	3.07371e-08	3.07371e-08	1	0	1	0	unchanged
neg_1365	N-Lauroyl Alanine	3.07371e-08	3.07371e-08	3.07371e-08	3.07371e-08	254.811	4.2074	74078.8	32.0973	3.07371e-08	3.07371e-08	4.2074	74078.8	3.07371e-08	32.0973	3.07371e-08	3.07371e-08	3.07371e-08	3.07371e-08	3.07371e-08	254.811	3.07371e-08	3.07371e-08	3.07371e-08	3.07371e-08	3.07371e-08	3.07371e-08	3.07371e-08	3.07371e-08	11.8213	3.07371e-08	3.07371e-08	3.07371e-08	3.07371e-08	3.07371e-08	3.07371e-08	11.8213	3.07371e-08	3.07371e-08	3.07371e-08	3.07371e-08	7437	1.18213	0.000158952	-12.6191	0.341514	0.841105	unchanged
neg_1366	Acidissiminol epoxide	273.819	347.427	3.07371e-08	297.049	356.915	236.988	520.684	370.227	418.278	255.885	236.988	520.684	255.885	370.227	273.819	3.07371e-08	297.049	347.427	418.278	356.915	3.07371e-08	7.47008	3.07371e-08	3.07371e-08	289.329	280.528	3.07371e-08	415.118	315.459	293.446	280.528	3.07371e-08	3.07371e-08	7.47008	3.07371e-08	315.459	293.446	3.07371e-08	289.329	415.118	307.727	160.135	0.52038	-0.942364	0.0481454	1.31681	down
neg_137	Aminofurantoin	3.07371e-08	3.07371e-08	3.07371e-08	3.07371e-08	3.07371e-08	3.07371e-08	3.07371e-08	3.07371e-08	3.07371e-08	3.07371e-08	3.07371e-08	3.07371e-08	3.07371e-08	3.07371e-08	3.07371e-08	3.07371e-08	3.07371e-08	3.07371e-08	3.07371e-08	3.07371e-08	0.577439	3.07371e-08	3.07371e-08	3.07371e-08	3.07371e-08	3.07371e-08	0.893735	3.07371e-08	3.07371e-08	3.07371e-08	3.07371e-08	0.893735	0.577439	3.07371e-08	3.07371e-08	3.07371e-08	3.07371e-08	3.07371e-08	3.07371e-08	3.07371e-08	3.07371e-08	0.147117	4.78631e+06	22.1905	0.178711	0.959485	unchanged
neg_138	5-Hydroxy Dantrolene	134.462	104.826	3.07371e-08	126.764	174.466	121.643	54.8344	98.5975	143.002	135.073	121.643	54.8344	135.073	98.5975	134.462	3.07371e-08	126.764	104.826	143.002	174.466	3.07371e-08	3.07371e-08	3.07371e-08	3.07371e-08	152.891	130.722	3.07371e-08	103.55	224.198	114.534	130.722	3.07371e-08	3.07371e-08	3.07371e-08	3.07371e-08	224.198	114.534	3.07371e-08	152.891	103.55	109.367	72.5895	0.663726	-0.591339	0.247831	0.678629	unchanged
neg_1383	Azaspiracid 4	70.7294	136.757	3.07371e-08	113.325	128.654	73.5346	198.386	127.833	152.066	77.4594	73.5346	198.386	77.4594	127.833	70.7294	3.07371e-08	113.325	136.757	152.066	128.654	3.07371e-08	3.07371e-08	3.07371e-08	3.07371e-08	97.6537	112.446	3.07371e-08	79.0152	199.014	98.6948	112.446	3.07371e-08	3.07371e-08	3.07371e-08	3.07371e-08	199.014	98.6948	3.07371e-08	97.6537	79.0152	107.874	58.6824	0.543989	-0.878352	0.0962821	1.1206	unchanged
neg_1386	Xanthosine 5'-phosphate	2444.04	2042.97	3.07371e-08	2003.76	2157.52	1422.54	2447.59	1911.98	2726.95	1997.29	1422.54	2447.59	1997.29	1911.98	2444.04	3.07371e-08	2003.76	2042.97	2726.95	2157.52	3.07371e-08	10.0914	0.91098	3.10319	1887.8	1864.49	29.7148	2808.64	2734.46	2206.78	1864.49	29.7148	3.07371e-08	10.0914	0.91098	2734.46	2206.78	3.10319	1887.8	2808.64	1915.47	1154.6	0.602777	-0.730303	0.120113	1.02201	unchanged
neg_1387	Phorbol	148774	195578	3962.46	155375	210391	150413	239538	164011	215898	129482	150413	239538	129482	164011	148774	3962.46	155375	195578	215898	210391	3.07371e-08	293.373	273.591	37.3271	167867	162129	148.85	213279	194625	172967	162129	148.85	3.07371e-08	293.373	273.591	194625	172967	37.3271	167867	213279	161342	91162	0.565023	-0.823618	0.0764998	1.19224	unchanged
neg_1398	PE(20:0/22:5(7Z,10Z,13Z,16Z,19Z))	4456.29	12353.1	296.974	11887.4	5673.86	5726.08	15497.4	11363.2	6571.44	6746.82	5726.08	15497.4	6746.82	11363.2	4456.29	296.974	11887.4	12353.1	6571.44	5673.86	3.07371e-08	3.07371e-08	442.231	37.9542	3659.56	4639.81	3.07371e-08	13720.2	496.599	6124.05	4639.81	3.07371e-08	3.07371e-08	3.07371e-08	442.231	496.599	6124.05	37.9542	3659.56	13720.2	8057.25	2912.04	0.361419	-1.46826	0.0197512	1.60389	down
neg_1401	Hexadecanoic acid	82.1237	149.457	309.562	347.154	104.035	79.802	690.33	246.373	90.8007	93.0875	79.802	690.33	93.0875	246.373	82.1237	309.562	347.154	149.457	90.8007	104.035	3.07371e-08	3.07371e-08	3.07371e-08	3.07371e-08	68.7612	85.4105	3.07371e-08	411.325	3.07371e-08	80.7336	85.4105	3.07371e-08	3.07371e-08	3.07371e-08	3.07371e-08	3.07371e-08	80.7336	3.07371e-08	68.7612	411.325	219.273	64.623	0.294715	-1.76261	0.0510807	1.46149	unchanged
neg_1404	PE(16:0/18:3(6Z,9Z,12Z))	3.07371e-08	3.07371e-08	16594.7	3.07371e-08	62.0654	3.07371e-08	1224.61	3.07371e-08	10.2629	3.07371e-08	3.07371e-08	1224.61	3.07371e-08	3.07371e-08	3.07371e-08	16594.7	3.07371e-08	3.07371e-08	10.2629	62.0654	3.07371e-08	3.07371e-08	3.07371e-08	3.07371e-08	70.1858	3.07371e-08	3.07371e-08	3.07371e-08	6.98978	3.07371e-08	3.07371e-08	3.07371e-08	3.07371e-08	3.07371e-08	3.07371e-08	6.98978	3.07371e-08	3.07371e-08	70.1858	3.07371e-08	1789.16	7.71756	0.00431351	-7.85692	0.308239	0.718763	unchanged
neg_1405	Sphinganine 1-phosphate	3.07371e-08	80.4009	3.07371e-08	254.39	138.407	3.07371e-08	7988.63	3.07371e-08	300.333	7.28187	3.07371e-08	7988.63	7.28187	3.07371e-08	3.07371e-08	3.07371e-08	254.39	80.4009	300.333	138.407	3.07371e-08	3.07371e-08	3.07371e-08	3.07371e-08	3.07371e-08	54.3022	3.07371e-08	3.07371e-08	3.07371e-08	3.07371e-08	54.3022	3.07371e-08	3.07371e-08	3.07371e-08	3.07371e-08	3.07371e-08	3.07371e-08	3.07371e-08	3.07371e-08	3.07371e-08	876.944	5.43022	0.0061922	-7.33533	0.299142	0.898529	unchanged
neg_1409	13(S)-HODE	1.38287	9.08491	15.1983	2.70183	38.6152	3.07371e-08	11.6946	4.91719	20.9847	2.55791	3.07371e-08	11.6946	2.55791	4.91719	1.38287	15.1983	2.70183	9.08491	20.9847	38.6152	0.0512379	3.07371e-08	9.31883	8.39839	3.07371e-08	29.6916	3.07371e-08	3.07371e-08	28.3199	62.0031	29.6916	3.07371e-08	0.0512379	3.07371e-08	9.31883	28.3199	62.0031	8.39839	3.07371e-08	3.07371e-08	10.7138	13.7783	1.28604	0.362935	0.688775	0.199118	unchanged
neg_1412	Ceranapril	3.07371e-08	3.07371e-08	3.07371e-08	3.07371e-08	3.07371e-08	3.07371e-08	3.07371e-08	3.07371e-08	3.07371e-08	3.07371e-08	3.07371e-08	3.07371e-08	3.07371e-08	3.07371e-08	3.07371e-08	3.07371e-08	3.07371e-08	3.07371e-08	3.07371e-08	3.07371e-08	281.381	3.07371e-08	376.117	341.653	3.07371e-08	3.07371e-08	3.07371e-08	3.07371e-08	3.07371e-08	3.07371e-08	3.07371e-08	3.07371e-08	281.381	3.07371e-08	376.117	3.07371e-08	3.07371e-08	341.653	3.07371e-08	3.07371e-08	3.07371e-08	99.9152	3.25063e+09	31.5981	0.0836545	1.41115	unchanged
neg_1413	Neryl rhamnosyl-glucoside	69.8242	35.0863	3.07371e-08	17.4502	100.752	73.5379	3.07371e-08	22.2457	74.8099	19.3477	73.5379	3.07371e-08	19.3477	22.2457	69.8242	3.07371e-08	17.4502	35.0863	74.8099	100.752	3.07371e-08	3.07371e-08	3.07371e-08	3.07371e-08	75.0048	72.9187	3.07371e-08	9.81111	85.4658	58.522	72.9187	3.07371e-08	3.07371e-08	3.07371e-08	3.07371e-08	85.4658	58.522	3.07371e-08	75.0048	9.81111	41.3054	30.1722	0.730468	-0.453107	0.504433	0.35699	unchanged
neg_142	6-Methyl-1,7-dihydro-2H-purine-2-thione	106.837	68.9755	3.07371e-08	74.5903	93.8906	97.622	48.3242	71.0018	145.079	41.8337	97.622	48.3242	41.8337	71.0018	106.837	3.07371e-08	74.5903	68.9755	145.079	93.8906	3.07371e-08	3.07371e-08	3.07371e-08	3.07371e-08	80.6609	102.669	3.07371e-08	78.7252	121.98	70.3499	102.669	3.07371e-08	3.07371e-08	3.07371e-08	3.07371e-08	121.98	70.3499	3.07371e-08	80.6609	78.7252	74.8155	45.4385	0.607341	-0.719422	0.163831	0.864636	unchanged
neg_1420	N-Nitrosobis(2-hydroxypropyl)amine	3.07371e-08	3.07371e-08	3.07371e-08	3.07371e-08	3.07371e-08	3.07371e-08	3.07371e-08	3.07371e-08	3.07371e-08	3.07371e-08	3.07371e-08	3.07371e-08	3.07371e-08	3.07371e-08	3.07371e-08	3.07371e-08	3.07371e-08	3.07371e-08	3.07371e-08	3.07371e-08	3.07371e-08	3.07371e-08	72.1464	63.245	3.07371e-08	3.07371e-08	3.07371e-08	3.07371e-08	3.07371e-08	3.07371e-08	3.07371e-08	3.07371e-08	3.07371e-08	3.07371e-08	72.1464	3.07371e-08	3.07371e-08	63.245	3.07371e-08	3.07371e-08	3.07371e-08	13.5391	4.40482e+08	28.7145	0.16888	1.05018	unchanged
neg_1421	D-Name	158.368	117.308	2.68501	137.851	165.281	144.653	62.4506	111.259	157.757	214.22	144.653	62.4506	214.22	111.259	158.368	2.68501	137.851	117.308	157.757	165.281	3.07371e-08	3.07371e-08	3.07371e-08	3.07371e-08	179.05	170.774	3.07371e-08	110.01	206.921	194.895	170.774	3.07371e-08	3.07371e-08	3.07371e-08	3.07371e-08	206.921	194.895	3.07371e-08	179.05	110.01	127.183	86.165	0.677487	-0.561735	0.261458	0.707288	unchanged
neg_1422	3-methoxy-4-hydroxy-5-all-trans-octaprenylbenzoate	3.07371e-08	0.218902	53.2107	1.36728	3.07371e-08	3.07371e-08	23.3472	0.941851	3.07371e-08	3.07371e-08	3.07371e-08	23.3472	3.07371e-08	0.941851	3.07371e-08	53.2107	1.36728	0.218902	3.07371e-08	3.07371e-08	3.07371e-08	3.07371e-08	3.07371e-08	3.07371e-08	3.07371e-08	3.07371e-08	3.07371e-08	0.50736	3.07371e-08	3.07371e-08	3.07371e-08	3.07371e-08	3.07371e-08	3.07371e-08	3.07371e-08	3.07371e-08	3.07371e-08	3.07371e-08	3.07371e-08	0.50736	7.9086	0.050736	0.0064153	-7.28427	0.189161	0.984644	unchanged
neg_1426	Dehydroxypaxilline	572.743	485.868	3.07371e-08	422.405	639.725	436.259	197.114	424.317	576.558	410.401	436.259	197.114	410.401	424.317	572.743	3.07371e-08	422.405	485.868	576.558	639.725	3.07371e-08	86.0376	3.07371e-08	3.07371e-08	515.854	559.123	119.642	439.336	575.324	438.786	559.123	119.642	3.07371e-08	86.0376	3.07371e-08	575.324	438.786	3.07371e-08	515.854	439.336	416.539	273.41	0.656385	-0.607385	0.169877	0.908394	unchanged
neg_143	Glycerophosphoglycerol	3.07371e-08	3.07371e-08	3.07371e-08	3.07371e-08	3.07371e-08	3.07371e-08	3.07371e-08	3.07371e-08	3.07371e-08	3.07371e-08	3.07371e-08	3.07371e-08	3.07371e-08	3.07371e-08	3.07371e-08	3.07371e-08	3.07371e-08	3.07371e-08	3.07371e-08	3.07371e-08	3.07371e-08	3.07371e-08	3.07371e-08	3.07371e-08	3.07371e-08	3.07371e-08	3.07371e-08	3.07371e-08	3.07371e-08	3.07371e-08	3.07371e-08	3.07371e-08	3.07371e-08	3.07371e-08	3.07371e-08	3.07371e-08	3.07371e-08	3.07371e-08	3.07371e-08	3.07371e-08	3.07371e-08	3.07371e-08	1	0	1	0	unchanged
neg_1431	4-(4-Aminophenyl)-2,2,6,6-tetramethylcyclohex-3-en-1-amine	12.1332	3.07371e-08	3082.01	24.3976	137.684	7.23275	341.565	3.07371e-08	70.0229	8.03349	7.23275	341.565	8.03349	3.07371e-08	12.1332	3082.01	24.3976	3.07371e-08	70.0229	137.684	1482.47	29.6379	1334.62	1204.33	102.022	23.0379	57.5516	3.07371e-08	160.354	1.42421	23.0379	57.5516	1482.47	29.6379	1334.62	160.354	1.42421	1204.33	102.022	3.07371e-08	368.308	439.545	1.19342	0.255098	0.84673	0.279693	unchanged
neg_1432	(1alpha,3beta,20S,22R,24S,25S)-Pubescenin	6.7784	1.93014	3.07371e-08	1.55567	8.99979	7.67383	168.595	3.06997	3.88063	8.98469	7.67383	168.595	8.98469	3.06997	6.7784	3.07371e-08	1.55567	1.93014	3.88063	8.99979	4492.07	2526.72	5300.62	5498.99	25.8022	8.32202	4177.49	3.07371e-08	10.5916	8.80114	8.32202	4177.49	4492.07	2526.72	5300.62	10.5916	8.80114	5498.99	25.8022	3.07371e-08	21.1468	2204.94	104.268	6.70416	0.0198467	1.66941	up
neg_1435	2-Chlorohexadecanal	18685.5	25722.7	33527	23204.6	54719.4	16657.1	156898	11931.8	50695.4	10928.6	16657.1	156898	10928.6	11931.8	18685.5	33527	23204.6	25722.7	50695.4	54719.4	376885	357815	468310	456498	21882.3	12902.7	506572	16306	10982.8	10301.8	12902.7	506572	376885	357815	468310	10982.8	10301.8	456498	21882.3	16306	40297.1	223846	5.55488	2.47376	0.0302857	1.46944	up
neg_1443	PE(18_1(9Z)_0_0)	2.55147	4.72566	2.58643	3.02308	4.76332	5.01262	10.175	1.27635	5.58485	2.52178	5.01262	10.175	2.52178	1.27635	2.55147	2.58643	3.02308	4.72566	5.58485	4.76332	0.688624	3.07371e-08	3.07371e-08	0.140828	5.8326	4.10414	0.0419276	3.80907	3.87708	12.7779	4.10414	0.0419276	0.688624	3.07371e-08	3.07371e-08	3.87708	12.7779	0.140828	5.8326	3.80907	4.22205	3.12722	0.740688	-0.433063	0.477517	0.600722	unchanged
neg_1448	Nemonoxacin	3.07371e-08	3.07371e-08	3.07371e-08	0.811897	0.409509	3.07371e-08	22.3351	3.07371e-08	6.23389	3.07371e-08	3.07371e-08	22.3351	3.07371e-08	3.07371e-08	3.07371e-08	3.07371e-08	0.811897	3.07371e-08	6.23389	0.409509	3.07371e-08	3.07371e-08	3.07371e-08	3.07371e-08	3.07371e-08	3.07371e-08	3.07371e-08	3.07371e-08	3.07371e-08	3.07371e-08	3.07371e-08	3.07371e-08	3.07371e-08	3.07371e-08	3.07371e-08	3.07371e-08	3.07371e-08	3.07371e-08	3.07371e-08	3.07371e-08	2.97904	3.07371e-08	1.03178e-08	-26.5303	0.215426	0.975947	unchanged
neg_1456	3b,8a-Dihydroxy-6b-angeloyloxy-7(11)-eremophilen-12,8-olide	372270	381951	15084.4	359493	442933	333652	166523	336337	404766	340562	333652	166523	340562	336337	372270	15084.4	359493	381951	404766	442933	480.716	40.065	208.553	98.0268	370628	373348	21.8787	417700	372590	341118	373348	21.8787	480.716	40.065	208.553	372590	341118	98.0268	370628	417700	315357	187623	0.594955	-0.749148	0.107288	1.03768	unchanged
neg_146	Flumethasone Pivalate	3.07371e-08	3.07371e-08	3.07371e-08	3.07371e-08	3.07371e-08	3.07371e-08	3.07371e-08	3.07371e-08	3.07371e-08	3.07371e-08	3.07371e-08	3.07371e-08	3.07371e-08	3.07371e-08	3.07371e-08	3.07371e-08	3.07371e-08	3.07371e-08	3.07371e-08	3.07371e-08	3.07371e-08	3.07371e-08	3.07371e-08	3.07371e-08	3.07371e-08	3.07371e-08	3.07371e-08	3.07371e-08	3.07371e-08	3.07371e-08	3.07371e-08	3.07371e-08	3.07371e-08	3.07371e-08	3.07371e-08	3.07371e-08	3.07371e-08	3.07371e-08	3.07371e-08	3.07371e-08	3.07371e-08	3.07371e-08	1	0	1	0	unchanged
neg_1461	PE(20:4(6Z,8E,10E,14Z)-2OH(5S,12R)/14:0)	3.07371e-08	3.07371e-08	3.07371e-08	3.07371e-08	3.07371e-08	3.07371e-08	3.07371e-08	3.07371e-08	3.07371e-08	3.07371e-08	3.07371e-08	3.07371e-08	3.07371e-08	3.07371e-08	3.07371e-08	3.07371e-08	3.07371e-08	3.07371e-08	3.07371e-08	3.07371e-08	3.07371e-08	3.07371e-08	3.07371e-08	3.07371e-08	3.07371e-08	3.07371e-08	3.07371e-08	3.07371e-08	3.07371e-08	3.07371e-08	3.07371e-08	3.07371e-08	3.07371e-08	3.07371e-08	3.07371e-08	3.07371e-08	3.07371e-08	3.07371e-08	3.07371e-08	3.07371e-08	3.07371e-08	3.07371e-08	1	0	1	0	unchanged
neg_1467	PE(20:0/PGF1alpha)	1590.63	2614	3.07371e-08	732.782	2896.94	2233.07	366.393	1127.42	2192.4	640.575	2233.07	366.393	640.575	1127.42	1590.63	3.07371e-08	732.782	2614	2192.4	2896.94	3.07371e-08	3.07371e-08	3.07371e-08	3.07371e-08	1208.61	2355.23	3.07371e-08	1359.33	767.194	1892.33	2355.23	3.07371e-08	3.07371e-08	3.07371e-08	3.07371e-08	767.194	1892.33	3.07371e-08	1208.61	1359.33	1439.42	758.269	0.526788	-0.924705	0.128825	1.04019	unchanged
neg_1478	O-(1->4)-alpha-L-Dihydrostreptosyl-streptidine 6-phosphate	318.077	430.968	3.07371e-08	470.737	390.522	218.618	19.6059	454.998	443.828	443.976	218.618	19.6059	443.976	454.998	318.077	3.07371e-08	470.737	430.968	443.828	390.522	3.07371e-08	3.07371e-08	3.07371e-08	3.07371e-08	329.164	339.902	3.07371e-08	494.081	415.63	263.38	339.902	3.07371e-08	3.07371e-08	3.07371e-08	3.07371e-08	415.63	263.38	3.07371e-08	329.164	494.081	319.133	184.216	0.577238	-0.792762	0.133516	0.912306	unchanged
neg_1479	PE(18:0/PGJ2)	3.07371e-08	3.07371e-08	3.07371e-08	3.07371e-08	3.07371e-08	3.07371e-08	3.07371e-08	3.07371e-08	3.07371e-08	3.07371e-08	3.07371e-08	3.07371e-08	3.07371e-08	3.07371e-08	3.07371e-08	3.07371e-08	3.07371e-08	3.07371e-08	3.07371e-08	3.07371e-08	3.07371e-08	3.07371e-08	3.07371e-08	3.07371e-08	3.07371e-08	3.07371e-08	3.07371e-08	3.07371e-08	3.07371e-08	3.07371e-08	3.07371e-08	3.07371e-08	3.07371e-08	3.07371e-08	3.07371e-08	3.07371e-08	3.07371e-08	3.07371e-08	3.07371e-08	3.07371e-08	3.07371e-08	3.07371e-08	1	0	1	0	unchanged
neg_1486	PS(18:1(9Z)/0:0)	3.07371e-08	3.07371e-08	3.07371e-08	3.07371e-08	3.07371e-08	3.07371e-08	3.07371e-08	3.07371e-08	3.07371e-08	3.07371e-08	3.07371e-08	3.07371e-08	3.07371e-08	3.07371e-08	3.07371e-08	3.07371e-08	3.07371e-08	3.07371e-08	3.07371e-08	3.07371e-08	3.07371e-08	3.07371e-08	3.07371e-08	3.07371e-08	3.07371e-08	3.07371e-08	3.07371e-08	3.07371e-08	3.07371e-08	3.07371e-08	3.07371e-08	3.07371e-08	3.07371e-08	3.07371e-08	3.07371e-08	3.07371e-08	3.07371e-08	3.07371e-08	3.07371e-08	3.07371e-08	3.07371e-08	3.07371e-08	1	0	1	0	unchanged
neg_1489	3b-Hydroxy-6b-angeloyloxy-7(11)-eremophilen-12,8b-olide	2532.78	2019.26	141.754	2334.77	2654.13	1965.67	1037.85	2027.79	2294.17	2164.53	1965.67	1037.85	2164.53	2027.79	2532.78	141.754	2334.77	2019.26	2294.17	2654.13	3.07371e-08	3.07371e-08	3.07371e-08	3.07371e-08	2306.38	2290.06	40.9593	2119.54	2384.12	1942.74	2290.06	40.9593	3.07371e-08	3.07371e-08	3.07371e-08	2384.12	1942.74	3.07371e-08	2306.38	2119.54	1917.27	1108.38	0.578103	-0.790601	0.0856812	1.10002	unchanged
neg_1491	PE(15:0/20:3(8Z,11Z,14Z)-2OH(5,6))	3.07371e-08	3.07371e-08	3.07371e-08	3.07371e-08	3.07371e-08	3.07371e-08	3.07371e-08	3.07371e-08	3.07371e-08	3.07371e-08	3.07371e-08	3.07371e-08	3.07371e-08	3.07371e-08	3.07371e-08	3.07371e-08	3.07371e-08	3.07371e-08	3.07371e-08	3.07371e-08	3.07371e-08	3.07371e-08	3.07371e-08	3.07371e-08	3.07371e-08	3.07371e-08	3.07371e-08	3.07371e-08	3.07371e-08	1.00494	3.07371e-08	3.07371e-08	3.07371e-08	3.07371e-08	3.07371e-08	3.07371e-08	1.00494	3.07371e-08	3.07371e-08	3.07371e-08	3.07371e-08	0.100494	3.26947e+06	21.6406	0.343436	0.591931	unchanged
neg_1495	6beta-Hydroxy-3-oxo-12-oleanen-28-oic acid	3.07371e-08	3.07371e-08	3.07371e-08	3.07371e-08	3.07371e-08	3.07371e-08	218.075	3.07371e-08	3.07371e-08	3.07371e-08	3.07371e-08	218.075	3.07371e-08	3.07371e-08	3.07371e-08	3.07371e-08	3.07371e-08	3.07371e-08	3.07371e-08	3.07371e-08	3.07371e-08	3.07371e-08	3.07371e-08	3.07371e-08	3.07371e-08	3.07371e-08	3.07371e-08	3.07371e-08	3.07371e-08	3.07371e-08	3.07371e-08	3.07371e-08	3.07371e-08	3.07371e-08	3.07371e-08	3.07371e-08	3.07371e-08	3.07371e-08	3.07371e-08	3.07371e-08	21.8075	3.07371e-08	1.40947e-09	-29.4022	0.343436	0.839017	unchanged
neg_1497	Ricinoleic acid	88.1601	138.128	212.842	77.4544	169.401	158.313	94.9851	117.766	121.235	39.7773	158.313	94.9851	39.7773	117.766	88.1601	212.842	77.4544	138.128	121.235	169.401	3.07371e-08	3.07371e-08	3.07371e-08	3.07371e-08	72.7865	126.944	3.07371e-08	170.448	57.3233	127.133	126.944	3.07371e-08	3.07371e-08	3.07371e-08	3.07371e-08	57.3233	127.133	3.07371e-08	72.7865	170.448	121.806	55.4635	0.455342	-1.13498	0.0216881	1.51553	down
neg_1513	PC(18:1(6Z)/0:0)	3.07371e-08	3.07371e-08	3.07371e-08	3.07371e-08	3.07371e-08	3.07371e-08	3.07371e-08	3.07371e-08	3.07371e-08	3.07371e-08	3.07371e-08	3.07371e-08	3.07371e-08	3.07371e-08	3.07371e-08	3.07371e-08	3.07371e-08	3.07371e-08	3.07371e-08	3.07371e-08	3.07371e-08	3.07371e-08	3.07371e-08	3.07371e-08	3.07371e-08	3.07371e-08	3.07371e-08	3.07371e-08	3.07371e-08	3.07371e-08	3.07371e-08	3.07371e-08	3.07371e-08	3.07371e-08	3.07371e-08	3.07371e-08	3.07371e-08	3.07371e-08	3.07371e-08	3.07371e-08	3.07371e-08	3.07371e-08	1	0	1	0	unchanged
neg_1518	(+/-)-2-(5-Methyl-5-vinyltetrahydrofuran-2-yl)propionaldehyde	68.6499	121.043	3.07371e-08	134.126	76.8829	58.8957	185.559	87.0901	83.0129	95.2105	58.8957	185.559	95.2105	87.0901	68.6499	3.07371e-08	134.126	121.043	83.0129	76.8829	3.07371e-08	3.07371e-08	3.07371e-08	3.07371e-08	41.2548	68.9131	3.07371e-08	151.844	36.4783	71.2959	68.9131	3.07371e-08	3.07371e-08	3.07371e-08	3.07371e-08	36.4783	71.2959	3.07371e-08	41.2548	151.844	91.0469	36.9786	0.406149	-1.29992	0.0250677	1.56744	down
neg_1519	LysoPC(P-18:0/0:0)	209.432	305.948	982.394	677.343	341.821	341.037	983.321	540.435	323.833	163.193	341.037	983.321	163.193	540.435	209.432	982.394	677.343	305.948	323.833	341.821	3.07371e-08	3.07371e-08	18.6419	18.8407	207.499	257.142	3.07371e-08	672.449	54.7964	307.009	257.142	3.07371e-08	3.07371e-08	3.07371e-08	18.6419	54.7964	307.009	18.8407	207.499	672.449	486.876	153.638	0.315559	-1.66402	0.0115907	1.72362	down
neg_1524	Cyclo(glycylleucylvalylleucylprolylseryl)	3331.64	4377.79	113.121	3718.81	4940.58	3869.78	7374.05	3512.78	4665.42	2694.34	3869.78	7374.05	2694.34	3512.78	3331.64	113.121	3718.81	4377.79	4665.42	4940.58	3.07371e-08	49.1561	3.07371e-08	3.07371e-08	3747.36	3845.35	3.07371e-08	4295.52	2940.72	4465.27	3845.35	3.07371e-08	3.07371e-08	49.1561	3.07371e-08	2940.72	4465.27	3.07371e-08	3747.36	4295.52	3859.83	1934.34	0.501146	-0.996698	0.0409951	1.41624	down
neg_1525	Colistin	5314.23	6817.1	191.9	5730.16	7486.77	5862.12	11253	5405.04	7433.17	4171	5862.12	11253	4171	5405.04	5314.23	191.9	5730.16	6817.1	7433.17	7486.77	3.07371e-08	21.5669	3.07371e-08	3.07371e-08	5692.83	5805.76	3.07371e-08	6676.54	4599.71	7028.36	5805.76	3.07371e-08	3.07371e-08	21.5669	3.07371e-08	4599.71	7028.36	3.07371e-08	5692.83	6676.54	5966.45	2982.48	0.499874	-1.00036	0.0398543	1.41519	down
neg_1527	3-Methoxytyramine	200.734	156.883	3.07371e-08	175.217	184.104	122.093	4.54141	157.4	186.968	156.615	122.093	4.54141	156.615	157.4	200.734	3.07371e-08	175.217	156.883	186.968	184.104	3.07371e-08	3.07371e-08	3.07371e-08	3.07371e-08	160.842	153.475	3.07371e-08	155.693	173.044	146.268	153.475	3.07371e-08	3.07371e-08	3.07371e-08	3.07371e-08	173.044	146.268	3.07371e-08	160.842	155.693	134.455	78.9322	0.587051	-0.768441	0.130955	0.910654	unchanged
neg_1530	Estreptoquinasa	88.1523	173.663	0.0157914	337.139	112.907	109.072	522.711	211.431	135.541	127.352	109.072	522.711	127.352	211.431	88.1523	0.0157914	337.139	173.663	135.541	112.907	3.07371e-08	3.07371e-08	3.07371e-08	3.07371e-08	55.136	100.15	3.07371e-08	347.672	59.311	105.706	100.15	3.07371e-08	3.07371e-08	3.07371e-08	3.07371e-08	59.311	105.706	3.07371e-08	55.136	347.672	181.798	66.7975	0.367426	-1.44447	0.0641994	1.3728	unchanged
neg_1538	Cucurbic acid	118.801	315.518	3.07371e-08	371.374	172.73	166.592	745.419	240.011	163.757	230.882	166.592	745.419	230.882	240.011	118.801	3.07371e-08	371.374	315.518	163.757	172.73	3.07371e-08	3.07371e-08	3.07371e-08	3.07371e-08	89.9084	141.428	3.07371e-08	419.007	78.9883	149.79	141.428	3.07371e-08	3.07371e-08	3.07371e-08	3.07371e-08	78.9883	149.79	3.07371e-08	89.9084	419.007	252.508	87.912	0.348155	-1.5222	0.0463513	1.46961	down
neg_1539	[(2-Hexylcyclopentylidene)amino]thiourea	167.964	384.87	3.07371e-08	526.127	189.975	211.357	1029.17	396.086	232.362	316.984	211.357	1029.17	316.984	396.086	167.964	3.07371e-08	526.127	384.87	232.362	189.975	3.07371e-08	3.07371e-08	3.07371e-08	3.07371e-08	106.712	178.208	3.07371e-08	555.297	127.629	228.461	178.208	3.07371e-08	3.07371e-08	3.07371e-08	3.07371e-08	127.629	228.461	3.07371e-08	106.712	555.297	345.489	119.631	0.346265	-1.53005	0.047629	1.45383	down
neg_1541	1H-Benzimidazole-2-carboxamide, 1-(4-methoxybutyl)-N-(2-methylpropyl)-N-((3S,5R)-5-(4-morpholinylcarbonyl)-3-piperidinyl)-	878.099	1351.63	17.3015	1125.77	1275.35	1021.78	2228.02	1070.49	1342.65	819.449	1021.78	2228.02	819.449	1070.49	878.099	17.3015	1125.77	1351.63	1342.65	1275.35	3.07371e-08	3.07371e-08	3.07371e-08	3.07371e-08	966.687	975.533	3.07371e-08	1202.58	762.217	1256.14	975.533	3.07371e-08	3.07371e-08	3.07371e-08	3.07371e-08	762.217	1256.14	3.07371e-08	966.687	1202.58	1113.05	516.316	0.463873	-1.1082	0.0273441	1.50495	down
neg_1542	Cholyllysine	200.757	309.04	3.07371e-08	249.658	239.444	232.36	495.87	193.998	276.6	224.997	232.36	495.87	224.997	193.998	200.757	3.07371e-08	249.658	309.04	276.6	239.444	3.07371e-08	3.07371e-08	3.07371e-08	3.07371e-08	118.898	190.549	3.07371e-08	258.15	151.808	246.885	190.549	3.07371e-08	3.07371e-08	3.07371e-08	3.07371e-08	151.808	246.885	3.07371e-08	118.898	258.15	242.272	96.6289	0.398844	-1.3261	0.0115421	1.67388	down
neg_1543	DG(8:0/6 keto-PGF1alpha/0:0)	190.868	450.035	42.9774	584.721	244.434	272.953	1241.41	452.556	276.433	352.039	272.953	1241.41	352.039	452.556	190.868	42.9774	584.721	450.035	276.433	244.434	3.07371e-08	3.07371e-08	3.07371e-08	3.07371e-08	143.467	219.61	3.07371e-08	638.278	163.62	267.563	219.61	3.07371e-08	3.07371e-08	3.07371e-08	3.07371e-08	163.62	267.563	3.07371e-08	143.467	638.278	410.843	143.254	0.348683	-1.52001	0.0448528	1.47252	down
neg_1546	Tsangane L 3-glucoside	160.429	298.554	16.4249	448.517	215.314	236.099	1030.93	396.639	242.019	258.049	236.099	1030.93	258.049	396.639	160.429	16.4249	448.517	298.554	242.019	215.314	3.07371e-08	3.07371e-08	3.07371e-08	3.07371e-08	124.449	204.284	3.07371e-08	464.697	153.388	252.528	204.284	3.07371e-08	3.07371e-08	3.07371e-08	3.07371e-08	153.388	252.528	3.07371e-08	124.449	464.697	330.297	119.935	0.363111	-1.46152	0.0523946	1.43651	unchanged
neg_1547	9-(3-Imidazol-1-yl-2,6,6-trimethylcyclohexen-1-yl)-3,7-dimethylnona-2,4,6,8-tetraenoic acid	114.666	316.525	3.07371e-08	414.485	164.466	181.009	912.585	353.953	166.708	292.112	181.009	912.585	292.112	353.953	114.666	3.07371e-08	414.485	316.525	166.708	164.466	3.07371e-08	3.07371e-08	3.07371e-08	3.07371e-08	95.4987	153.478	3.07371e-08	535.144	100.8	178.349	153.478	3.07371e-08	3.07371e-08	3.07371e-08	3.07371e-08	100.8	178.349	3.07371e-08	95.4987	535.144	291.651	106.327	0.36457	-1.45573	0.0694573	1.35505	unchanged
neg_1549	Tuftsin	375.569	630.828	3.07371e-08	532.186	569.243	453.465	997.946	487.113	574.977	349.017	453.465	997.946	349.017	487.113	375.569	3.07371e-08	532.186	630.828	574.977	569.243	3.07371e-08	3.07371e-08	3.07371e-08	3.07371e-08	403.8	426.576	3.07371e-08	534.451	324.085	559.868	426.576	3.07371e-08	3.07371e-08	3.07371e-08	3.07371e-08	324.085	559.868	3.07371e-08	403.8	534.451	497.034	224.878	0.452439	-1.1442	0.0247434	1.53468	down
neg_1552	5,8-Epoxy-5,8-dihydro-3-hydroxy-8'-apo-b,y-carotenal	167.117	327.476	3.07371e-08	287.67	220.83	184.338	495.34	259.622	289.726	208.616	184.338	495.34	208.616	259.622	167.117	3.07371e-08	287.67	327.476	289.726	220.83	3.07371e-08	3.07371e-08	3.07371e-08	3.07371e-08	157.779	169.854	3.07371e-08	265.326	154.909	255.075	169.854	3.07371e-08	3.07371e-08	3.07371e-08	3.07371e-08	154.909	255.075	3.07371e-08	157.779	265.326	244.073	100.294	0.410918	-1.28308	0.0152215	1.61716	down
neg_1573	Val Ala His Glu	463423	514872	14369.7	467214	580805	442399	287346	444580	531573	421297	442399	287346	421297	444580	463423	14369.7	467214	514872	531573	580805	321.387	48.6541	105.215	57.6369	470874	476570	2.02578	556733	462169	454282	476570	2.02578	321.387	48.6541	105.215	462169	454282	57.6369	470874	556733	416788	242116	0.58091	-0.783613	0.0882348	1.11176	unchanged
neg_158	3-Phenyl-2-thioxoimidazolidin-4-one	3.07371e-08	3.07371e-08	3.07371e-08	3.07371e-08	3.07371e-08	3.07371e-08	3.07371e-08	3.07371e-08	3.07371e-08	3.07371e-08	3.07371e-08	3.07371e-08	3.07371e-08	3.07371e-08	3.07371e-08	3.07371e-08	3.07371e-08	3.07371e-08	3.07371e-08	3.07371e-08	11.9469	9.06581	4.80287	1.49122	3.07371e-08	3.07371e-08	26.7956	3.07371e-08	3.07371e-08	3.07371e-08	3.07371e-08	26.7956	11.9469	9.06581	4.80287	3.07371e-08	3.07371e-08	1.49122	3.07371e-08	3.07371e-08	3.07371e-08	5.41024	1.76016e+08	27.3911	0.0797241	1.14199	unchanged
neg_1581	3-(2-Carboxyethylthio)-3-(2-(8-phenyloctyl)phenyl)propanoic acid	2161.19	3138.85	3.07371e-08	2554.78	2421.64	1826.3	671.211	2466.2	2818.51	1985.59	1826.3	671.211	1985.59	2466.2	2161.19	3.07371e-08	2554.78	3138.85	2818.51	2421.64	3.07371e-08	3.07371e-08	3.07371e-08	3.07371e-08	1906.28	2000.39	3.07371e-08	2783.55	1960.25	2485.89	2000.39	3.07371e-08	3.07371e-08	3.07371e-08	3.07371e-08	1960.25	2485.89	3.07371e-08	1906.28	2783.55	2004.43	1113.64	0.555588	-0.847912	0.0857355	1.08976	unchanged
neg_1583	VAPIPROST	3.07371e-08	3.07371e-08	3.07371e-08	3.07371e-08	3.07371e-08	3.07371e-08	3.07371e-08	3.07371e-08	3.07371e-08	3.07371e-08	3.07371e-08	3.07371e-08	3.07371e-08	3.07371e-08	3.07371e-08	3.07371e-08	3.07371e-08	3.07371e-08	3.07371e-08	3.07371e-08	3.07371e-08	3.07371e-08	3.07371e-08	3.07371e-08	3.07371e-08	3.07371e-08	3.07371e-08	3.07371e-08	3.07371e-08	3.07371e-08	3.07371e-08	3.07371e-08	3.07371e-08	3.07371e-08	3.07371e-08	3.07371e-08	3.07371e-08	3.07371e-08	3.07371e-08	3.07371e-08	3.07371e-08	3.07371e-08	1	0	1	0	unchanged
neg_1592	1-Heneicosanoyl-glycero-3-phosphoserine	3.07371e-08	3.07371e-08	3.07371e-08	3.07371e-08	3.07371e-08	3.07371e-08	3.07371e-08	3.07371e-08	3.07371e-08	3.07371e-08	3.07371e-08	3.07371e-08	3.07371e-08	3.07371e-08	3.07371e-08	3.07371e-08	3.07371e-08	3.07371e-08	3.07371e-08	3.07371e-08	3.07371e-08	3.07371e-08	3.07371e-08	3.07371e-08	3.07371e-08	3.07371e-08	3.07371e-08	3.07371e-08	3.07371e-08	84.7265	3.07371e-08	3.07371e-08	3.07371e-08	3.07371e-08	3.07371e-08	3.07371e-08	84.7265	3.07371e-08	3.07371e-08	3.07371e-08	3.07371e-08	8.47265	2.75649e+08	28.0383	0.343436	0.591931	unchanged
neg_1593	seglitide	3.07371e-08	3.07371e-08	3.07371e-08	3.07371e-08	3.07371e-08	3.07371e-08	10.7795	3.07371e-08	3.50262	3.07371e-08	3.07371e-08	10.7795	3.07371e-08	3.07371e-08	3.07371e-08	3.07371e-08	3.07371e-08	3.07371e-08	3.50262	3.07371e-08	3.07371e-08	3.07371e-08	3.07371e-08	3.07371e-08	3.07371e-08	3.07371e-08	3.07371e-08	3.07371e-08	3.07371e-08	3.07371e-08	3.07371e-08	3.07371e-08	3.07371e-08	3.07371e-08	3.07371e-08	3.07371e-08	3.07371e-08	3.07371e-08	3.07371e-08	3.07371e-08	1.42821	3.07371e-08	2.15215e-08	-25.4696	0.224805	0.947028	unchanged
neg_1594	(1R,16Z,24Z,29Z)-1,18-dihydroxy-12-[1-(4-hydroxy-3-methoxycyclohexyl)propan-2-yl]-19,31-dimethoxy-15,17,21,23,30,36-hexamethyl-11,27,37-trioxa-4-azatetracyclo[31.3.1.066,61.00568,0560]heptatriaconta-16,24,29-triene-2,3,10,14,20-pentone	0.33745	4.45273	3.07371e-08	0.961983	3.07371e-08	3.07371e-08	3.07371e-08	0.427179	3.07371e-08	3.07371e-08	3.07371e-08	3.07371e-08	3.07371e-08	0.427179	0.33745	3.07371e-08	0.961983	4.45273	3.07371e-08	3.07371e-08	3.07371e-08	3.07371e-08	3.07371e-08	3.07371e-08	0.504867	64.6369	3.07371e-08	1.12127	1.42932	964.609	64.6369	3.07371e-08	3.07371e-08	3.07371e-08	3.07371e-08	1.42932	964.609	3.07371e-08	0.504867	1.12127	0.617934	103.23	167.057	7.3842	0.312585	0.601511	unchanged
neg_160	4-Hydroxy-2,2'-bipyrrole-5-carbaldehyde	30.7252	23.5523	3.07371e-08	36.6471	29.8585	28.0652	3.07371e-08	35.6829	32.4726	19.1647	28.0652	3.07371e-08	19.1647	35.6829	30.7252	3.07371e-08	36.6471	23.5523	32.4726	29.8585	3.07371e-08	3.07371e-08	3.07371e-08	3.07371e-08	22.7225	27.3908	3.07371e-08	17.177	33.5474	21.1584	27.3908	3.07371e-08	3.07371e-08	3.07371e-08	3.07371e-08	33.5474	21.1584	3.07371e-08	22.7225	17.177	23.6168	12.1996	0.516565	-0.952979	0.0749949	1.06074	unchanged
neg_1602	N-Isobutyl-2,4,8,10,12-tetradecapentaenamide	512.344	1543.86	3.10745e+06	428.651	3962.36	904.341	17821.6	202.776	1195.5	74.4009	904.341	17821.6	74.4009	202.776	512.344	3.10745e+06	428.651	1543.86	1195.5	3962.36	3078.46	2.75599e+06	148713	998.1	2206.62	448.105	2.78227e+06	180.394	81.316	60.6834	448.105	2.78227e+06	3078.46	2.75599e+06	148713	81.316	60.6834	998.1	2206.62	180.394	313410	569403	1.8168	0.861398	0.600991	0.156578	unchanged
neg_1609	2-Propenoic acid, 2-methyl-, 7-oxabicyclo[4.1.0]hept-3-ylmethyl ester	1111.3	1519.36	3.07371e-08	1050.01	1524.3	1054.11	1688	1221.63	1585.18	956.308	1054.11	1688	956.308	1221.63	1111.3	3.07371e-08	1050.01	1519.36	1585.18	1524.3	3.07371e-08	3.07371e-08	3.07371e-08	3.07371e-08	1279.64	1288.16	3.07371e-08	1255.62	1372.69	1238.3	1288.16	3.07371e-08	3.07371e-08	3.07371e-08	3.07371e-08	1372.69	1238.3	3.07371e-08	1279.64	1255.62	1171.02	643.441	0.54947	-0.863886	0.0628931	1.25519	unchanged
neg_1632	PA(20:5(5Z,8Z,11Z,14Z,16E)-OH(18R)/16:1(9Z))	3.07371e-08	3.07371e-08	3.07371e-08	3.07371e-08	3.07371e-08	3.07371e-08	7.28428	3.07371e-08	3.07371e-08	3.07371e-08	3.07371e-08	7.28428	3.07371e-08	3.07371e-08	3.07371e-08	3.07371e-08	3.07371e-08	3.07371e-08	3.07371e-08	3.07371e-08	1472.75	543.381	1918.32	1931.7	3.07371e-08	3.07371e-08	1138.48	3.07371e-08	3.07371e-08	3.07371e-08	3.07371e-08	1138.48	1472.75	543.381	1918.32	3.07371e-08	3.07371e-08	1931.7	3.07371e-08	3.07371e-08	0.728428	700.463	961.609	9.90931	0.0263872	1.63809	up
neg_1651	Ampeloside Bf2	841.8	606.297	3.07371e-08	742.636	1808.67	1429.68	9.04961	799.247	840.513	524.963	1429.68	9.04961	524.963	799.247	841.8	3.07371e-08	742.636	606.297	840.513	1808.67	3.07371e-08	3.07371e-08	3.07371e-08	3.07371e-08	1577.35	1571.51	3.07371e-08	759.158	1106.91	647.932	1571.51	3.07371e-08	3.07371e-08	3.07371e-08	3.07371e-08	1106.91	647.932	3.07371e-08	1577.35	759.158	760.286	566.286	0.744833	-0.425011	0.488242	0.472415	unchanged
neg_1657	PC(20:5(5Z,8Z,11Z,14Z,17Z)/20:4(6E,8Z,11Z,14Z)+=O(5))	3.07371e-08	3.07371e-08	3.07371e-08	3.07371e-08	3.07371e-08	3.07371e-08	3.07371e-08	3.07371e-08	3.07371e-08	3.07371e-08	3.07371e-08	3.07371e-08	3.07371e-08	3.07371e-08	3.07371e-08	3.07371e-08	3.07371e-08	3.07371e-08	3.07371e-08	3.07371e-08	3.07371e-08	3.07371e-08	3.07371e-08	3.07371e-08	3.07371e-08	3.07371e-08	3.07371e-08	3.07371e-08	3.07371e-08	3.07371e-08	3.07371e-08	3.07371e-08	3.07371e-08	3.07371e-08	3.07371e-08	3.07371e-08	3.07371e-08	3.07371e-08	3.07371e-08	3.07371e-08	3.07371e-08	3.07371e-08	1	0	1	0	unchanged
neg_1676	PI(22:6(4Z,7Z,10Z,13Z,16Z,19Z)/TXB2)	1820.59	1689.23	3.07371e-08	1491.96	2748.86	2267.08	443.287	1668.95	2302.64	1213.63	2267.08	443.287	1213.63	1668.95	1820.59	3.07371e-08	1491.96	1689.23	2302.64	2748.86	3.07371e-08	3.07371e-08	3.07371e-08	3.07371e-08	2088.9	2361.64	3.07371e-08	1907.95	2285.54	2052.63	2361.64	3.07371e-08	3.07371e-08	3.07371e-08	3.07371e-08	2285.54	2052.63	3.07371e-08	2088.9	1907.95	1564.62	1069.67	0.683658	-0.548653	0.283439	0.682358	unchanged
neg_1679	(14alpha,17beta,20S,22R)-14,20-Epoxy-17-hydroxy-1-oxowitha-3,5,24-trienolide	491646	538944	12002.1	489349	596023	481248	292252	477690	556767	448388	481248	292252	448388	477690	491646	12002.1	489349	538944	556767	596023	182.778	101.993	78.5848	32.1397	486170	519743	33.2579	605825	484298	480193	519743	33.2579	182.778	101.993	78.5848	484298	480193	32.1397	486170	605825	438431	257666	0.5877	-0.766848	0.0964945	1.09243	unchanged
neg_1686	TYLVALOSIN	433.276	336.017	3.07371e-08	275.709	595.876	535.981	41.5002	314.769	495.256	254.976	535.981	41.5002	254.976	314.769	433.276	3.07371e-08	275.709	336.017	495.256	595.876	3.07371e-08	3.07371e-08	3.07371e-08	3.07371e-08	377.803	446.828	3.07371e-08	206.201	504.873	461.17	446.828	3.07371e-08	3.07371e-08	3.07371e-08	3.07371e-08	504.873	461.17	3.07371e-08	377.803	206.201	328.336	199.688	0.60818	-0.717429	0.191002	0.770234	unchanged
neg_169	CDP-DG(16:0/PGF1alpha)	3.07371e-08	3.07371e-08	3.07371e-08	3.07371e-08	3.07371e-08	3.07371e-08	3.07371e-08	3.07371e-08	3.07371e-08	3.07371e-08	3.07371e-08	3.07371e-08	3.07371e-08	3.07371e-08	3.07371e-08	3.07371e-08	3.07371e-08	3.07371e-08	3.07371e-08	3.07371e-08	3.07371e-08	3.07371e-08	3.07371e-08	3.07371e-08	3.07371e-08	3.07371e-08	3.07371e-08	3.07371e-08	3.07371e-08	3.07371e-08	3.07371e-08	3.07371e-08	3.07371e-08	3.07371e-08	3.07371e-08	3.07371e-08	3.07371e-08	3.07371e-08	3.07371e-08	3.07371e-08	3.07371e-08	3.07371e-08	1	0	1	0	unchanged
neg_1700	Cyclo[(2Z)-2-amino-2-butenoyl-L-valyl-(3S,4E)-3-hydroxy-7-mercapto-4-heptenoyl-D-valyl-D-cysteinyl],cyclic (301¨010365à02√ú5)-disulfide	84.65	2953.82	3.07371e-08	1730.96	207.582	279.109	123.594	15.8759	537.017	11015.8	279.109	123.594	11015.8	15.8759	84.65	3.07371e-08	1730.96	2953.82	537.017	207.582	3.07371e-08	350042	3.07371e-08	3.07371e-08	244.386	2573.58	258721	2350.22	46.1368	455.032	2573.58	258721	3.07371e-08	350042	3.07371e-08	46.1368	455.032	3.07371e-08	244.386	2350.22	1694.84	61443.3	36.2531	5.18003	0.179683	0.670753	unchanged
neg_1705	MG(0:0/20:5(5Z,8Z,11Z,14Z,17Z)/0:0)	1912.2	1435.94	1844.52	3922.01	8561.75	1256.26	25310.8	1141.84	15359.8	1235.14	1256.26	25310.8	1235.14	1141.84	1912.2	1844.52	3922.01	1435.94	15359.8	8561.75	220665	196258	279331	270089	762.61	740.726	270504	988.739	477	465.984	740.726	270504	220665	196258	279331	477	465.984	270089	762.61	988.739	6198.02	124028	20.0109	4.32272	0.0201952	1.61259	up
neg_1715	Sodium Tetradecyl Sulfate	11972.5	5740.32	242351	34251	80295	8880.31	164927	4924.61	59990.5	9114.21	8880.31	164927	9114.21	4924.61	11972.5	242351	34251	5740.32	59990.5	80295	293929	21604	257366	260593	65180.4	7985.88	15344.1	9806.03	80494.5	2572.52	7985.88	15344.1	293929	21604	257366	80494.5	2572.52	260593	65180.4	9806.03	62244.6	101488	1.63046	0.705282	0.40329	0.797784	unchanged
neg_172	PS(18:3(9Z,12Z,15Z)/5-iso PGF2VI)	3.07371e-08	3.07371e-08	3.07371e-08	3.07371e-08	3.07371e-08	3.07371e-08	3.07371e-08	3.07371e-08	3.07371e-08	3.07371e-08	3.07371e-08	3.07371e-08	3.07371e-08	3.07371e-08	3.07371e-08	3.07371e-08	3.07371e-08	3.07371e-08	3.07371e-08	3.07371e-08	3.07371e-08	3.07371e-08	3.07371e-08	3.07371e-08	3.07371e-08	3.07371e-08	3.07371e-08	3.07371e-08	3.07371e-08	3.07371e-08	3.07371e-08	3.07371e-08	3.07371e-08	3.07371e-08	3.07371e-08	3.07371e-08	3.07371e-08	3.07371e-08	3.07371e-08	3.07371e-08	3.07371e-08	3.07371e-08	1	0	1	0	unchanged
neg_1721	(+)-Pinoresinol	11.634	1.81642	34.7139	74.4753	235.398	6.26989	894.538	1.96433	176.597	4.69586	6.26989	894.538	4.69586	1.96433	11.634	34.7139	74.4753	1.81642	176.597	235.398	470.763	46.4257	392.154	466.095	84.893	4.50829	41.7628	0.756944	208.451	1.57313	4.50829	41.7628	470.763	46.4257	392.154	208.451	1.57313	466.095	84.893	0.756944	144.21	171.738	1.19089	0.252037	0.800909	0.261974	unchanged
neg_1731	APGPR Enterostatin	470729	506870	7324.29	457778	522432	452928	277709	454916	530560	420964	452928	277709	420964	454916	470729	7324.29	457778	506870	530560	522432	119.405	87.0835	17.3297	0.0600687	418668	491664	7.88438	575127	452279	466811	491664	7.88438	119.405	87.0835	17.3297	452279	466811	0.0600687	418668	575127	410221	240478	0.586216	-0.770497	0.0952767	1.1025	unchanged
neg_1737	Ajmaline	55570.7	103895	50980.6	37685.4	133506	60944.2	303747	37914.8	77298.5	30983.4	60944.2	303747	30983.4	37914.8	55570.7	50980.6	37685.4	103895	77298.5	133506	35365.5	17447.5	43575.1	48873.4	66926.5	53319.8	51038.6	60860.9	32518.6	38729.2	53319.8	51038.6	35365.5	17447.5	43575.1	32518.6	38729.2	48873.4	66926.5	60860.9	89252.5	44865.5	0.50268	-0.992287	0.123907	1.18788	unchanged
neg_174	EPIGALLOCATECHIN	3.07371e-08	3.07371e-08	3.07371e-08	3.07371e-08	3.07371e-08	3.07371e-08	3.07371e-08	3.07371e-08	3.07371e-08	3.07371e-08	3.07371e-08	3.07371e-08	3.07371e-08	3.07371e-08	3.07371e-08	3.07371e-08	3.07371e-08	3.07371e-08	3.07371e-08	3.07371e-08	3.07371e-08	3.07371e-08	3.07371e-08	3.07371e-08	3.07371e-08	3.07371e-08	3.07371e-08	3.07371e-08	3.07371e-08	3.07371e-08	3.07371e-08	3.07371e-08	3.07371e-08	3.07371e-08	3.07371e-08	3.07371e-08	3.07371e-08	3.07371e-08	3.07371e-08	3.07371e-08	3.07371e-08	3.07371e-08	1	0	1	0	unchanged
neg_1747	Arbutin	3.07371e-08	3.07371e-08	908.749	51.5467	117.014	3.07371e-08	453.746	3.07371e-08	90.7256	2.08134	3.07371e-08	453.746	2.08134	3.07371e-08	3.07371e-08	908.749	51.5467	3.07371e-08	90.7256	117.014	1190	31.6175	1501.92	1284.67	89.8353	3.07371e-08	46.8866	1.09705	140.404	4.71075	3.07371e-08	46.8866	1190	31.6175	1501.92	140.404	4.71075	1284.67	89.8353	1.09705	162.386	429.114	2.64255	1.40193	0.24449	0.993503	unchanged
neg_175	Demethoxycurcumin	43.5389	61.7351	3.07371e-08	73.0876	53.7421	52.3374	36.0066	55.1587	48.9836	75.7187	52.3374	36.0066	75.7187	55.1587	43.5389	3.07371e-08	73.0876	61.7351	48.9836	53.7421	3.07371e-08	3.07371e-08	3.07371e-08	3.07371e-08	71.0652	57.8505	3.07371e-08	61.2761	105.445	52.5637	57.8505	3.07371e-08	3.07371e-08	3.07371e-08	3.07371e-08	105.445	52.5637	3.07371e-08	71.0652	61.2761	50.0309	34.8201	0.695972	-0.522898	0.300773	0.66869	unchanged
neg_1757	Solithromycin	3.07371e-08	8.55894	131939	3.07371e-08	2073.44	23.2125	12195.2	3.07371e-08	51.1586	3.07371e-08	23.2125	12195.2	3.07371e-08	3.07371e-08	3.07371e-08	131939	3.07371e-08	8.55894	51.1586	2073.44	3.07371e-08	3.07371e-08	3.07371e-08	5.60925	2438.61	18.3446	3.07371e-08	3.07371e-08	38.799	3.07371e-08	18.3446	3.07371e-08	3.07371e-08	3.07371e-08	3.07371e-08	38.799	3.07371e-08	5.60925	2438.61	3.07371e-08	14629	250.136	0.0170986	-5.86998	0.300569	0.731884	unchanged
neg_1758	9alpha-(Angeloyloxy)-4S-hydroxy-10(14)-oplopen-3-one 4-acetate	69707.5	133714	3.43001e+06	82808.9	398308	106877	771799	86145.8	131088	65294.4	106877	771799	65294.4	86145.8	69707.5	3.43001e+06	82808.9	133714	131088	398308	47456.3	29785.5	54323.8	54075.8	418181	95267.2	50343.9	112441	89144.2	89916.2	95267.2	50343.9	47456.3	29785.5	54323.8	89144.2	89916.2	54075.8	418181	112441	527575	104093	0.197305	-2.3415	0.233371	0.847782	unchanged
neg_176	dexpanthenol	4799.5	41.1329	3.07371e-08	138.602	3.07371e-08	3.07371e-08	3223.88	3.07371e-08	186.357	3.07371e-08	3.07371e-08	3223.88	3.07371e-08	3.07371e-08	4799.5	3.07371e-08	138.602	41.1329	186.357	3.07371e-08	377.341	3.07371e-08	3.07371e-08	4.90091	3.07371e-08	3.07371e-08	3.07371e-08	3.07371e-08	3.07371e-08	3.07371e-08	3.07371e-08	3.07371e-08	377.341	3.07371e-08	3.07371e-08	3.07371e-08	3.07371e-08	4.90091	3.07371e-08	3.07371e-08	838.947	38.2242	0.0455622	-4.45602	0.174368	0.97445	unchanged
neg_1768	Cyanoginosin	3.07371e-08	1.81302	3.07371e-08	3.07371e-08	20.6784	0.493392	58.3894	3.07371e-08	0.976769	3.07371e-08	0.493392	58.3894	3.07371e-08	3.07371e-08	3.07371e-08	3.07371e-08	3.07371e-08	1.81302	0.976769	20.6784	3.07371e-08	3.07371e-08	3.07371e-08	3.07371e-08	21.1587	0.313023	3.07371e-08	3.07371e-08	3.07371e-08	3.07371e-08	0.313023	3.07371e-08	3.07371e-08	3.07371e-08	3.07371e-08	3.07371e-08	3.07371e-08	3.07371e-08	21.1587	3.07371e-08	8.23509	2.14718	0.260735	-1.93934	0.353726	0.761186	unchanged
neg_1781	Isolimonic acid	0.156492	34.4387	3.07371e-08	28.9093	3.07371e-08	0.0909504	3.07371e-08	4.40028	16.2591	89.4401	0.0909504	3.07371e-08	89.4401	4.40028	0.156492	3.07371e-08	28.9093	34.4387	16.2591	3.07371e-08	3814.48	266.475	4347.28	4440.36	3.07371e-08	0.0122602	328.917	94.4016	4.947	0.109042	0.0122602	328.917	3814.48	266.475	4347.28	4.947	0.109042	4440.36	3.07371e-08	94.4016	17.3695	1329.7	76.5536	6.2584	0.066791	1.47662	unchanged
neg_1788	(ent-6alpha,7alpha,12alpha)-6,7,12-Trihydroxy-16-kauren-19-oic acid	11652.9	9149.7	62.3172	10319.8	13162.7	8652.11	1028.63	9212.94	10243.7	12773.6	8652.11	1028.63	12773.6	9212.94	11652.9	62.3172	10319.8	9149.7	10243.7	13162.7	266.085	3.07371e-08	89.5999	349.002	9121.38	10147.4	3.07371e-08	9790.65	7419.08	8758.48	10147.4	3.07371e-08	266.085	3.07371e-08	89.5999	7419.08	8758.48	349.002	9121.38	9790.65	8625.83	4594.17	0.532606	-0.908859	0.0677106	1.11521	unchanged
neg_1789	Bixin	205119	177870	10274.2	188134	217162	160084	26015.4	166380	191654	180908	160084	26015.4	180908	166380	205119	10274.2	188134	177870	191654	217162	362.654	144.05	188.108	123.152	170364	184243	69.4058	197369	119125	166449	184243	69.4058	362.654	144.05	188.108	119125	166449	123.152	170364	197369	152360	83843.8	0.5503	-0.861709	0.0790151	1.11541	unchanged
neg_1809	Acetylbalchanolide	216145	241410	4507.3	224321	264121	212659	178437	221977	255131	194249	212659	178437	194249	221977	216145	4507.3	224321	241410	255131	264121	58.9877	4.19936	6.18659	5.94409	209339	225890	10.0293	276465	224973	217345	225890	10.0293	58.9877	4.19936	6.18659	224973	217345	5.94409	209339	276465	201296	115410	0.573335	-0.802551	0.0779614	1.16545	unchanged
neg_1813	Deoxycholylproline	3.07371e-08	3.07371e-08	2960.41	3.07371e-08	0.219021	3.07371e-08	125.073	3.07371e-08	3.07371e-08	3.07371e-08	3.07371e-08	125.073	3.07371e-08	3.07371e-08	3.07371e-08	2960.41	3.07371e-08	3.07371e-08	3.07371e-08	0.219021	9.17044	3.07371e-08	15.8465	101.076	1.92105	0.00739995	3.07371e-08	3.07371e-08	49.7104	3.07371e-08	0.00739995	3.07371e-08	9.17044	3.07371e-08	15.8465	49.7104	3.07371e-08	101.076	1.92105	3.07371e-08	308.57	17.7732	0.0575985	-4.11782	0.350099	0.649723	unchanged
neg_1816	Polyporusterone E	3.07371e-08	3.07371e-08	2940.24	3.07371e-08	3.07371e-08	3.07371e-08	104.079	3.07371e-08	3.07371e-08	3.07371e-08	3.07371e-08	104.079	3.07371e-08	3.07371e-08	3.07371e-08	2940.24	3.07371e-08	3.07371e-08	3.07371e-08	3.07371e-08	3.07371e-08	3.07371e-08	3.07371e-08	81.1613	13.3699	3.07371e-08	3.07371e-08	3.07371e-08	40.6346	3.07371e-08	3.07371e-08	3.07371e-08	3.07371e-08	3.07371e-08	3.07371e-08	40.6346	3.07371e-08	81.1613	13.3699	3.07371e-08	304.432	13.5166	0.0443993	-4.49332	0.346939	0.654773	unchanged
neg_1819	3-beta-Hydroxy-4-beta-methyl-5-alpha-cholest-7-ene-4-alpha-carbaldehyde	99.7	198.598	254.915	152.654	155.724	86.6958	672.327	72.0406	133.563	161.499	86.6958	672.327	161.499	72.0406	99.7	254.915	152.654	198.598	133.563	155.724	3.07371e-08	3.07371e-08	3.07371e-08	3.07371e-08	92.5968	96.7498	3.07371e-08	295.366	83.4619	95.5246	96.7498	3.07371e-08	3.07371e-08	3.07371e-08	3.07371e-08	83.4619	95.5246	3.07371e-08	92.5968	295.366	198.772	66.3699	0.333901	-1.58251	0.0532872	1.44246	unchanged
neg_1825	Ecdysone	498.073	487.701	1942.82	724.4	2199.53	426.851	5810.47	390.426	4188.76	386.541	426.851	5810.47	386.541	390.426	498.073	1942.82	724.4	487.701	4188.76	2199.53	107408	14017.9	130780	127095	419.821	318.575	23915.4	478.45	267.778	260.659	318.575	23915.4	107408	14017.9	130780	267.778	260.659	127095	419.821	478.45	1705.56	40496.2	23.7437	4.56947	0.0596066	1.49209	unchanged
neg_1827	PG(i-24:0/20:3(6,8,11)-OH(5))	3.07371e-08	3.07371e-08	4484.33	3.07371e-08	3.07371e-08	3.07371e-08	50.361	3.07371e-08	3.07371e-08	3.07371e-08	3.07371e-08	50.361	3.07371e-08	3.07371e-08	3.07371e-08	4484.33	3.07371e-08	3.07371e-08	3.07371e-08	3.07371e-08	3.07371e-08	3.07371e-08	11.0173	44.6887	3.07371e-08	3.07371e-08	3.07371e-08	3.07371e-08	15.5199	3.07371e-08	3.07371e-08	3.07371e-08	3.07371e-08	3.07371e-08	11.0173	15.5199	3.07371e-08	44.6887	3.07371e-08	3.07371e-08	453.469	7.12259	0.0157069	-5.99246	0.345048	0.655185	unchanged
neg_1834	Baccatin III	6.39429	16.4997	0.402074	67.7409	3.07371e-08	3.07371e-08	11.8432	68.9552	3.07371e-08	51.7531	3.07371e-08	11.8432	51.7531	68.9552	6.39429	0.402074	67.7409	16.4997	3.07371e-08	3.07371e-08	3656.98	333.224	4452.28	4563.71	0.0135349	3.07371e-08	491.288	50.6477	13.2861	3.07371e-08	3.07371e-08	491.288	3656.98	333.224	4452.28	13.2861	3.07371e-08	4563.71	0.0135349	50.6477	22.3589	1356.14	60.6535	5.92252	0.0641571	1.47815	unchanged
neg_1841	26-Glucosyl-1,3,11,22-tetrahydroxyergosta-5,24-dien-26-oate	163543	180244	4675.22	170576	203674	158821	150383	166816	190753	148605	158821	150383	148605	166816	163543	4675.22	170576	180244	190753	203674	65.2131	14.8841	24.5769	43.151	163559	170590	30.0428	210232	171774	161534	170590	30.0428	65.2131	14.8841	24.5769	171774	161534	43.151	163559	210232	153809	87786.7	0.570751	-0.809066	0.0740867	1.18677	unchanged
neg_1843	Cimicifugoside	63.309	24.7205	3.07371e-08	14.2989	87.6619	38.3365	51.9718	37.4076	53.6168	11.5589	38.3365	51.9718	11.5589	37.4076	63.309	3.07371e-08	14.2989	24.7205	53.6168	87.6619	3.07371e-08	3.07371e-08	3.07371e-08	3.07371e-08	41.1372	47.9344	3.07371e-08	37.4998	81.3706	36.1976	47.9344	3.07371e-08	3.07371e-08	3.07371e-08	3.07371e-08	81.3706	36.1976	3.07371e-08	41.1372	37.4998	38.2882	24.414	0.637637	-0.649194	0.277218	0.6608	unchanged
neg_1844	Pterosin N	112.611	94.089	3.07371e-08	101.19	157.714	99.0562	3.85875	126.031	123.358	99.3225	99.0562	3.85875	99.3225	126.031	112.611	3.07371e-08	101.19	94.089	123.358	157.714	3.07371e-08	3.07371e-08	0.000630108	3.07371e-08	84.6435	112.204	3.07371e-08	122.239	96.5805	61.9481	112.204	3.07371e-08	3.07371e-08	3.07371e-08	0.000630108	96.5805	61.9481	3.07371e-08	84.6435	122.239	91.723	47.7616	0.520715	-0.941433	0.0740815	1.06626	unchanged
neg_1850	1,5-Benzothiazepin-4(5H)-one, 2,3-dihydro-3-hydroxy-2-(4-methoxyphenyl)-5-(2-(methylamino)ethyl)-, (2S,3S)-	91.869	94.2842	4621.98	109.494	42.508	38.9671	571.188	110.357	52.1541	78.7011	38.9671	571.188	78.7011	110.357	91.869	4621.98	109.494	94.2842	52.1541	42.508	1036.92	236.697	716.508	775.049	41.1888	57.9992	195.871	49.9783	38.9527	60.6076	57.9992	195.871	1036.92	236.697	716.508	38.9527	60.6076	775.049	41.1888	49.9783	581.15	320.977	0.552314	-0.856441	0.589455	0.332177	unchanged
neg_1857	Milbemycin beta2	38.0787	29.4058	6711.59	40.8363	55.3263	3.07371e-08	1188.17	3.07371e-08	25.7009	3.07371e-08	3.07371e-08	1188.17	3.07371e-08	3.07371e-08	38.0787	6711.59	40.8363	29.4058	25.7009	55.3263	3.07371e-08	212.637	3.07371e-08	3.07371e-08	11.3294	3.07371e-08	22.5581	137.856	16.2627	9.79174	3.07371e-08	22.5581	3.07371e-08	212.637	3.07371e-08	16.2627	9.79174	3.07371e-08	11.3294	137.856	808.91	41.0435	0.0507392	-4.30075	0.278842	0.788799	unchanged
neg_1862	Kukoamine A	226.976	201.639	3866.35	310.56	1229.27	190.64	3271.73	151.938	2389.51	155.824	190.64	3271.73	155.824	151.938	226.976	3866.35	310.56	201.639	2389.51	1229.27	83780.8	76130.7	100326	97319.3	251.092	121.787	104954	165.283	96.9313	72.9703	121.787	104954	83780.8	76130.7	100326	96.9313	72.9703	97319.3	251.092	165.283	1199.44	46321.9	38.6195	5.27126	0.0178318	1.63712	up
neg_1864	Glucosyl passiflorate	124313	132610	3257.71	125239	153249	119392	120437	121950	144188	111586	119392	120437	111586	121950	124313	3257.71	125239	132610	144188	153249	40.9557	28.9068	38.1525	35.5219	125008	128915	44.1155	153615	132436	121995	128915	44.1155	40.9557	28.9068	38.1525	132436	121995	35.5219	125008	153615	115622	66215.6	0.57269	-0.804174	0.0751595	1.18522	unchanged
neg_1870	Bilirubin	37.3017	78.8881	33.2868	121.938	16.545	10.2067	109.609	122.906	52.1626	147.395	10.2067	109.609	147.395	122.906	37.3017	33.2868	121.938	78.8881	52.1626	16.545	2921.27	2291.16	3537.02	3735.8	13.7258	10.2135	3286.87	101.49	62.84	44.7608	10.2135	3286.87	2921.27	2291.16	3537.02	62.84	44.7608	3735.8	13.7258	101.49	73.0239	1600.51	21.9177	4.45402	0.0184139	1.65489	up
neg_1874	Torvoside D	89907.2	94611.1	2219.46	90472.2	110587	87433.3	91656.9	88625.6	104168	80962.8	87433.3	91656.9	80962.8	88625.6	89907.2	2219.46	90472.2	94611.1	104168	110587	21.7767	15.4647	20.1632	16.593	91405.5	94199.4	19.728	110175	95917.3	88905.3	94199.4	19.728	21.7767	15.4647	20.1632	95917.3	88905.3	16.593	91405.5	110175	84064.4	48069.7	0.57182	-0.806368	0.07394	1.1949	unchanged
neg_188	Pinusolide	3.07371e-08	3.07371e-08	0.0886552	3.07371e-08	3.07371e-08	3.07371e-08	7.8887	3.07371e-08	3.07371e-08	3.07371e-08	3.07371e-08	7.8887	3.07371e-08	3.07371e-08	3.07371e-08	0.0886552	3.07371e-08	3.07371e-08	3.07371e-08	3.07371e-08	2289.97	6464	4859.88	4198.17	3.07371e-08	3.07371e-08	10608.4	3.07371e-08	3.07371e-08	0.0576442	3.07371e-08	10608.4	2289.97	6464	4859.88	3.07371e-08	0.0576442	4198.17	3.07371e-08	3.07371e-08	0.797735	2842.05	3562.65	11.7987	0.0361455	1.31483	up
neg_1880	Bis(2-ethylhexyl) hydrogen phosphate	10.1626	2.44982	3.07371e-08	2.63014	10.5367	3.2471	14.3668	2.77741	6.61407	2.08758	3.2471	14.3668	2.08758	2.77741	10.1626	3.07371e-08	2.63014	2.44982	6.61407	10.5367	417.435	193.322	458.763	427.445	4.58582	3.54741	224.444	0.0247392	9.38375	3.161	3.54741	224.444	417.435	193.322	458.763	9.38375	3.161	427.445	4.58582	0.0247392	5.48722	174.211	31.7485	4.98862	0.024455	1.66913	up
neg_1883	Cucurbitacin B 2-sulfate	176.523	352.212	167.011	308.82	245.939	159.683	668.641	357.876	274.324	382.541	159.683	668.641	382.541	357.876	176.523	167.011	308.82	352.212	274.324	245.939	1726.18	1730.01	2142.78	2258.6	150.05	139.966	2322.89	597.034	250.865	283.417	139.966	2322.89	1726.18	1730.01	2142.78	250.865	283.417	2258.6	150.05	597.034	309.357	1160.18	3.75029	1.907	0.0199958	1.57779	up
neg_1884	Torvoside E	61130.4	63770	1302.74	62515.7	74640.3	59670.8	65718.7	61752.1	70736.6	54756.7	59670.8	65718.7	54756.7	61752.1	61130.4	1302.74	62515.7	63770	70736.6	74640.3	14.2123	5.00497	6.42292	11.3881	62259.9	63938.3	6.67096	74616	65304.2	61133.7	63938.3	6.67096	14.2123	5.00497	6.42292	65304.2	61133.7	11.3881	62259.9	74616	57599.4	32729.6	0.568228	-0.815459	0.0704776	1.21203	unchanged
neg_1885	3''-Oxogentamicin A2	457.641	675.221	3.07371e-08	445.495	334.061	290.682	158.659	623.362	530.123	401.5	290.682	158.659	401.5	623.362	457.641	3.07371e-08	445.495	675.221	530.123	334.061	3.07371e-08	3.07371e-08	3.07371e-08	3.07371e-08	321.566	365.591	3.07371e-08	532.488	551.593	447.045	365.591	3.07371e-08	3.07371e-08	3.07371e-08	3.07371e-08	551.593	447.045	3.07371e-08	321.566	532.488	391.674	221.828	0.566359	-0.820211	0.109715	0.999385	unchanged
neg_1888	manoalide	76602.7	104646	1598.23	81577.2	98616	81222.8	125436	95901.6	113697	69256.2	81222.8	125436	69256.2	95901.6	76602.7	1598.23	81577.2	104646	113697	98616	9.31099	13.6465	4.7167	0.512335	85638.5	87738.9	1.23256	105174	71651.1	93057.3	87738.9	1.23256	9.31099	13.6465	4.7167	71651.1	93057.3	0.512335	85638.5	105174	84855.4	44329	0.522406	-0.936757	0.0429559	1.36924	down
neg_189	Monacolin L acid	12825.7	1906.85	12581.1	24648.2	3438.6	4070.56	4147.52	788.363	16907.1	1050.42	4070.56	4147.52	1050.42	788.363	12825.7	12581.1	24648.2	1906.85	16907.1	3438.6	24714.8	22641.9	26239.2	29375.9	969.807	390.197	23240.1	3579.22	3766.05	362.64	390.197	23240.1	24714.8	22641.9	26239.2	3766.05	362.64	29375.9	969.807	3579.22	8236.43	13528	1.64246	0.715855	0.279075	0.836703	unchanged
neg_1891	3'-N-Acetyl-4'-O-(10,12-octadecadienoyl)fusarochromanone	59.1235	39.2217	4638.03	61.8935	411.029	58.8516	928.139	23.6014	731.007	21.4558	58.8516	928.139	21.4558	23.6014	59.1235	4638.03	61.8935	39.2217	731.007	411.029	29788.9	25128.2	34260.4	33843.5	146.366	33.454	34634.3	19.4017	24.8546	12.1398	33.454	34634.3	29788.9	25128.2	34260.4	24.8546	12.1398	33843.5	146.366	19.4017	697.235	15789.1	22.6454	4.50114	0.0195118	1.62432	up
neg_1893	Capecitabine	292.103	462.515	150.955	329.1	493.267	320.189	778.403	455.919	520.958	455.465	320.189	778.403	455.465	455.919	292.103	150.955	329.1	462.515	520.958	493.267	558.948	508.163	622.123	666.608	339.89	263.516	680.349	762.488	344.948	507.552	263.516	680.349	558.948	508.163	622.123	344.948	507.552	666.608	339.89	762.488	425.887	525.458	1.2338	0.303105	0.199009	0.881147	unchanged
neg_1894	Okadaic acid	38008.6	38668.3	674.106	37685.2	44859.4	36054.5	40637.3	37910	44026	33408.5	36054.5	40637.3	33408.5	37910	38008.6	674.106	37685.2	38668.3	44026	44859.4	0.227671	0.0150878	0.116525	0.231077	37629.7	38500.1	0.433903	43811.5	41016.3	38179.5	38500.1	0.433903	0.227671	0.0150878	0.116525	41016.3	38179.5	0.231077	37629.7	43811.5	35193.2	19913.8	0.565842	-0.821528	0.0681441	1.21462	unchanged
neg_1898	Indecainide	17.8038	8.15359	3915.14	14.2452	218.278	16.4278	523.325	1.432	413.47	5.5603	16.4278	523.325	5.5603	1.432	17.8038	3915.14	14.2452	8.15359	413.47	218.278	18003.7	14920.7	20423.9	20276	100.612	5.85354	20383.6	4.36768	10.8782	0.673752	5.85354	20383.6	18003.7	14920.7	20423.9	10.8782	0.673752	20276	100.612	4.36768	513.383	9413.03	18.3353	4.19655	0.0205975	1.61141	up
neg_1900	Avermectin	21411.1	20869.1	185.618	20847.4	25089.8	20239.7	23992.5	21092.1	24621.5	18627.1	20239.7	23992.5	18627.1	21092.1	21411.1	185.618	20847.4	20869.1	24621.5	25089.8	3.07371e-08	3.07371e-08	3.07371e-08	3.07371e-08	21769	21790.3	3.07371e-08	24188.5	23639	21546.9	21790.3	3.07371e-08	3.07371e-08	3.07371e-08	3.07371e-08	23639	21546.9	3.07371e-08	21769	24188.5	19697.6	11293.4	0.573337	-0.802545	0.0758251	1.18839	unchanged
neg_1901	Allixin	168.617	262.176	3.07371e-08	259.44	193.178	120.579	18.3986	231.488	196.619	196.021	120.579	18.3986	196.021	231.488	168.617	3.07371e-08	259.44	262.176	196.619	193.178	3.07371e-08	3.07371e-08	3.07371e-08	3.07371e-08	145.317	145.148	3.07371e-08	197.063	156.249	152.135	145.148	3.07371e-08	3.07371e-08	3.07371e-08	3.07371e-08	156.249	152.135	3.07371e-08	145.317	197.063	164.652	79.5912	0.483391	-1.04874	0.0458948	1.22743	down
neg_1902	Fluocortin butyl	11652.2	11164.3	52.6439	11221.9	13683.4	10910.6	13935.3	11411.7	13441.7	10231.5	10910.6	13935.3	10231.5	11411.7	11652.2	52.6439	11221.9	11164.3	13441.7	13683.4	3.07371e-08	3.07371e-08	3.07371e-08	3.07371e-08	12143.6	11918.4	3.07371e-08	13234.9	13250.5	11695.2	11918.4	3.07371e-08	3.07371e-08	3.07371e-08	3.07371e-08	13250.5	11695.2	3.07371e-08	12143.6	13234.9	10770.5	6224.26	0.577899	-0.791112	0.0814026	1.17173	unchanged
neg_1905	AB-Pinaca	5.49821	3.07371e-08	3554.36	3.07371e-08	112.912	1.61123	318.68	3.07371e-08	217.632	3.07371e-08	1.61123	318.68	3.07371e-08	3.07371e-08	5.49821	3554.36	3.07371e-08	3.07371e-08	217.632	112.912	10826.6	8717.79	12149	12295.5	74.0058	2.71311	12013.6	3.07371e-08	0.971756	3.07371e-08	2.71311	12013.6	10826.6	8717.79	12149	0.971756	3.07371e-08	12295.5	74.0058	3.07371e-08	421.069	5608.02	13.3185	3.73536	0.0231646	1.57896	up
neg_1910	PI(18:0/PGF2alpha)	5718.75	5492.56	3.07371e-08	5549.91	6690.1	5290.03	7263.66	5721.82	6681.53	5086.02	5290.03	7263.66	5086.02	5721.82	5718.75	3.07371e-08	5549.91	5492.56	6681.53	6690.1	53.0318	71.8481	44.4138	63.0506	6021.66	5829.56	22.911	6631.85	6692.24	5686.12	5829.56	22.911	53.0318	71.8481	44.4138	6692.24	5686.12	63.0506	6021.66	6631.85	5349.44	3111.67	0.581681	-0.781699	0.083141	1.16588	unchanged
neg_1911	12-Hydroxy-13-O-D-glucuronoside-octadec-9Z-enoate	3024.09	2977.57	6.94873	2993.07	3627.08	2823.08	4151.44	3009.24	3657.42	2616.64	2823.08	4151.44	2616.64	3009.24	3024.09	6.94873	2993.07	2977.57	3657.42	3627.08	3.07371e-08	3.07371e-08	3.07371e-08	3.07371e-08	3254.6	3060.94	3.07371e-08	3459.85	3578.48	3143.64	3060.94	3.07371e-08	3.07371e-08	3.07371e-08	3.07371e-08	3578.48	3143.64	3.07371e-08	3254.6	3459.85	2888.66	1649.75	0.571113	-0.808151	0.0775101	1.18804	unchanged
neg_1917	PGP(PGE2/a-25:0)	1459.06	1421.05	3.07371e-08	1502.58	1617.3	1255.57	2207.09	1597.07	1685.75	1381.08	1255.57	2207.09	1381.08	1597.07	1459.06	3.07371e-08	1502.58	1421.05	1685.75	1617.3	3.07371e-08	3.07371e-08	3.07371e-08	3.07371e-08	1448.45	1369.46	3.07371e-08	1726.54	1778.24	1498.35	1369.46	3.07371e-08	3.07371e-08	3.07371e-08	3.07371e-08	1778.24	1498.35	3.07371e-08	1448.45	1726.54	1412.66	782.103	0.553641	-0.852978	0.0645401	1.2358	unchanged
neg_1921	(1(10)E,4E,6a,9b)-9-(2-Methylpropanoyloxy)-1(10),4,11(13)-germacratrien-12,6-olide	3.07371e-08	3.07371e-08	3.07371e-08	3.07371e-08	69536.7	3.07371e-08	1890.78	3.07371e-08	54.6806	3.07371e-08	3.07371e-08	1890.78	3.07371e-08	3.07371e-08	3.07371e-08	3.07371e-08	3.07371e-08	3.07371e-08	54.6806	69536.7	6.94471	31.1373	88.7499	5.87843	3.07371e-08	3.07371e-08	2906.56	3.07371e-08	3.07371e-08	3.07371e-08	3.07371e-08	2906.56	6.94471	31.1373	88.7499	3.07371e-08	3.07371e-08	5.87843	3.07371e-08	3.07371e-08	7148.21	303.927	0.042518	-4.55578	0.349754	0.515803	unchanged
neg_1922	Prostaglandin E2	3.07371e-08	3.07371e-08	2794.07	3.07371e-08	47.0008	0.431102	156.537	3.07371e-08	89.2772	3.07371e-08	0.431102	156.537	3.07371e-08	3.07371e-08	3.07371e-08	2794.07	3.07371e-08	3.07371e-08	89.2772	47.0008	5622.95	4443.76	6235.83	6368.99	43.8785	3.07371e-08	6187.19	3.07371e-08	3.07371e-08	3.07371e-08	3.07371e-08	6187.19	5622.95	4443.76	6235.83	3.07371e-08	3.07371e-08	6368.99	43.8785	3.07371e-08	308.732	2890.26	9.36171	3.22677	0.0281357	1.51783	up
neg_1923	LysoPE(0:0/22:5(4Z,7Z,10Z,13Z,16Z))	983.289	924.229	3.07371e-08	940.016	813.318	604.039	1373.57	1057.74	1126.38	953.26	604.039	1373.57	953.26	1057.74	983.289	3.07371e-08	940.016	924.229	1126.38	813.318	3.07371e-08	3.07371e-08	3.07371e-08	3.07371e-08	738.244	653.411	3.07371e-08	1100.86	1226.01	974.931	653.411	3.07371e-08	3.07371e-08	3.07371e-08	3.07371e-08	1226.01	974.931	3.07371e-08	738.244	1100.86	877.585	469.346	0.534816	-0.902885	0.0593547	1.20956	unchanged
neg_1924	2,4,6-Trimethyl-4-phenyl-1,3-dioxane	1.86627	1.69186	3.07371e-08	1.57593	8.38937	1.18428	3.07371e-08	1.42669	3.20114	1.32788	1.18428	3.07371e-08	1.32788	1.42669	1.86627	3.07371e-08	1.57593	1.69186	3.20114	8.38937	130.021	55.1875	223.952	150.577	4.31956	2.18998	149.075	0.30489	3.35328	1.85643	2.18998	149.075	130.021	55.1875	223.952	3.35328	1.85643	150.577	4.31956	0.30489	2.06634	72.0837	34.8847	5.12452	0.0267177	1.61008	up
neg_1934	PG(i-14:0/20:4(5Z,8Z,11Z,14Z)-OH(20))	3.07371e-08	3.07371e-08	2591.82	3.07371e-08	27.725	3.07371e-08	101.801	3.07371e-08	40.5931	3.07371e-08	3.07371e-08	101.801	3.07371e-08	3.07371e-08	3.07371e-08	2591.82	3.07371e-08	3.07371e-08	40.5931	27.725	2798.03	2241.69	3021.84	3141.52	34.5135	3.07371e-08	3068.35	3.07371e-08	3.07371e-08	3.07371e-08	3.07371e-08	3068.35	2798.03	2241.69	3021.84	3.07371e-08	3.07371e-08	3141.52	34.5135	3.07371e-08	276.194	1430.59	5.17967	2.37286	0.0530071	1.31778	unchanged
neg_1940	Neamine	120.667	123.422	3.07371e-08	193.184	94.1925	75.4295	3.07371e-08	96.9854	114.762	148.457	75.4295	3.07371e-08	148.457	96.9854	120.667	3.07371e-08	193.184	123.422	114.762	94.1925	3.07371e-08	3.07371e-08	7.46822	3.07371e-08	95.1067	69.3095	5.66198	130.814	160.819	82.031	69.3095	5.66198	3.07371e-08	3.07371e-08	7.46822	160.819	82.031	3.07371e-08	95.1067	130.814	96.7099	55.121	0.569962	-0.811062	0.142046	0.851586	unchanged
neg_1942	Elarofiban	279536	277994	10167.8	263845	352616	250544	92953	237433	296313	246320	250544	92953	246320	237433	279536	10167.8	263845	277994	296313	352616	64.1855	22.5998	7.55292	9.46736	266281	276432	6.74894	309283	171411	257560	276432	6.74894	64.1855	22.5998	7.55292	171411	257560	9.46736	266281	309283	230772	128108	0.555126	-0.849112	0.0775905	1.14162	unchanged
neg_1945	Heliannuol B	235.92	509.841	3.07371e-08	476.579	135.93	121.549	50.334	494.458	243.89	397.307	121.549	50.334	397.307	494.458	235.92	3.07371e-08	476.579	509.841	243.89	135.93	3.07371e-08	3.07371e-08	3.07371e-08	3.07371e-08	162.638	97.6095	3.07371e-08	299.725	283.903	186.123	97.6095	3.07371e-08	3.07371e-08	3.07371e-08	3.07371e-08	283.903	186.123	3.07371e-08	162.638	299.725	266.581	103	0.386374	-1.37193	0.0375709	1.25673	down
neg_195	Diethylenetriamine crosslinked with epichlorohydrin	175324	188354	5938.51	165762	199983	166886	93644	167676	195472	165456	166886	93644	165456	167676	175324	5938.51	165762	188354	195472	199983	58.9456	20.9178	0.285191	0.163472	183251	187434	0.0313956	219621	147808	180565	187434	0.0313956	58.9456	20.9178	0.285191	147808	180565	0.163472	183251	219621	152450	91876	0.602664	-0.730573	0.116251	1.04951	unchanged
neg_1955	4-Benzofuranacetamide, N-methyl-N-(7-(1-pyrrolidinyl)-1-oxaspiro(4.5)dec-8-yl)-	3.07371e-08	3.07371e-08	1878.33	3.07371e-08	3.07371e-08	3.07371e-08	9.63379	3.07371e-08	2.05022	3.07371e-08	3.07371e-08	9.63379	3.07371e-08	3.07371e-08	3.07371e-08	1878.33	3.07371e-08	3.07371e-08	2.05022	3.07371e-08	1406.85	1176.8	1550.64	1600.95	2.76191	3.07371e-08	1609.06	3.07371e-08	3.07371e-08	3.07371e-08	3.07371e-08	1609.06	1406.85	1176.8	1550.64	3.07371e-08	3.07371e-08	1600.95	2.76191	3.07371e-08	189.001	734.706	3.88731	1.95877	0.0973657	1.1267	unchanged
neg_1956	(Z)-5-[(2R,3S,4S)-4-Hydroxy-2-[(E)-3-hydroxyoct-1-enyl]oxan-3-yl]pent-3-enoic acid	0.844029	3.07371e-08	4.47216	3.07371e-08	3.07371e-08	3.07371e-08	3.07371e-08	3.07371e-08	1.1436	3.07371e-08	3.07371e-08	3.07371e-08	3.07371e-08	3.07371e-08	0.844029	4.47216	3.07371e-08	3.07371e-08	1.1436	3.07371e-08	423.133	234.622	465.961	464.315	3.07371e-08	0.468593	394.844	3.07371e-08	1.36022	3.07371e-08	0.468593	394.844	423.133	234.622	465.961	1.36022	3.07371e-08	464.315	3.07371e-08	3.07371e-08	0.645978	198.47	307.24	8.26322	0.0185979	1.68668	up
neg_1959	N-Eicosapentaenoyl Methionine	3.07371e-08	3.07371e-08	600.758	3.07371e-08	3.07371e-08	3.07371e-08	3.07371e-08	3.07371e-08	3.07371e-08	3.07371e-08	3.07371e-08	3.07371e-08	3.07371e-08	3.07371e-08	3.07371e-08	600.758	3.07371e-08	3.07371e-08	3.07371e-08	3.07371e-08	471.836	386.684	503.384	503.474	3.07371e-08	3.07371e-08	552.527	3.07371e-08	3.07371e-08	3.07371e-08	3.07371e-08	552.527	471.836	386.684	503.384	3.07371e-08	3.07371e-08	503.474	3.07371e-08	3.07371e-08	60.0758	241.79	4.02475	2.0089	0.0912988	1.14466	unchanged
neg_1960	Sarcodon scabrosus Depsipeptide	3.07371e-08	3.07371e-08	317.165	3.07371e-08	3.07371e-08	3.07371e-08	3.07371e-08	3.07371e-08	3.07371e-08	3.07371e-08	3.07371e-08	3.07371e-08	3.07371e-08	3.07371e-08	3.07371e-08	317.165	3.07371e-08	3.07371e-08	3.07371e-08	3.07371e-08	386	285.468	387.029	381.705	3.07371e-08	3.07371e-08	506.554	3.07371e-08	3.07371e-08	3.07371e-08	3.07371e-08	506.554	386	285.468	387.029	3.07371e-08	3.07371e-08	381.705	3.07371e-08	3.07371e-08	31.7165	194.676	6.138	2.61777	0.0467962	1.34505	up
neg_1962	Quinelorane	338.341	593.593	380.448	486.276	486.373	353.487	782.688	389.41	459.195	327.387	353.487	782.688	327.387	389.41	338.341	380.448	486.276	593.593	459.195	486.373	108.722	45.5029	98.4472	49.9488	319.878	305.999	13.2195	717.57	245.156	352.27	305.999	13.2195	108.722	45.5029	98.4472	245.156	352.27	49.9488	319.878	717.57	459.72	225.671	0.490889	-1.02653	0.010903	1.68139	down
neg_1969	3alpha-3-Hydroxytirucalla-7,24-dien-21-oic acid	1234.61	951.985	605.997	917.06	959.149	650.175	1291.72	586.427	943.208	556.263	650.175	1291.72	556.263	586.427	1234.61	605.997	917.06	951.985	943.208	959.149	176.748	113.394	261.918	171.451	593.289	584.762	71.9205	1095.09	471.449	731.098	584.762	71.9205	176.748	113.394	261.918	471.449	731.098	171.451	593.289	1095.09	869.66	427.112	0.491126	-1.02584	0.00403063	1.79306	down
neg_1977	Cucurbitacin B	41.0665	69.0527	531.643	41.8538	130.774	32.5325	621.74	34.5894	78.4983	14.6383	32.5325	621.74	14.6383	34.5894	41.0665	531.643	41.8538	69.0527	78.4983	130.774	32.9329	2.55424	9.85398	29.264	46.6405	31.434	36.998	128.598	58.7997	14.8848	31.434	36.998	32.9329	2.55424	9.85398	58.7997	14.8848	29.264	46.6405	128.598	159.639	39.196	0.245529	-2.02603	0.124594	1.16911	unchanged
neg_1978	Meproscillarin	101.973	127.376	409.453	44.9407	245.756	100.665	394.898	17.4289	140.589	50.4249	100.665	394.898	50.4249	17.4289	101.973	409.453	44.9407	127.376	140.589	245.756	18.9725	3.07371e-08	27.7705	13.258	127.271	110.501	3.07371e-08	98.112	128.062	110.591	110.501	3.07371e-08	18.9725	3.07371e-08	27.7705	128.062	110.591	13.258	127.271	98.112	163.35	63.4538	0.388452	-1.36419	0.0594414	1.33188	unchanged
neg_1982	Testololactone	3.07371e-08	14.4557	3.07371e-08	3.07371e-08	3.07371e-08	3.07371e-08	6.18772	3.07371e-08	13.2308	3.07371e-08	3.07371e-08	6.18772	3.07371e-08	3.07371e-08	3.07371e-08	3.07371e-08	3.07371e-08	14.4557	13.2308	3.07371e-08	595.174	623.653	636.493	1314.93	3.07371e-08	5.95155	1830.44	3.07371e-08	3.07371e-08	3.36646	5.95155	1830.44	595.174	623.653	636.493	3.07371e-08	3.36646	1314.93	3.07371e-08	3.07371e-08	3.38742	501.001	147.901	7.20848	0.036861	1.38599	up
neg_1984	Metaphosphoric acid	1280.05	1778.19	2445.79	1448.84	2187.47	1425.19	2373.02	1337.83	1840.3	1189.05	1425.19	2373.02	1189.05	1337.83	1280.05	2445.79	1448.84	1778.19	1840.3	2187.47	426.67	132.007	441.325	460.799	1342.29	1317.7	287.876	2108.7	1255.3	1489.33	1317.7	287.876	426.67	132.007	441.325	1255.3	1489.33	460.799	1342.29	2108.7	1730.57	926.2	0.535198	-0.901855	0.00606995	1.71413	down
neg_1987	Proglumide	47.5409	72.9203	143.893	10.036	435.84	52.9816	521.08	27.8789	166.088	25.5984	52.9816	521.08	25.5984	27.8789	47.5409	143.893	10.036	72.9203	166.088	435.84	109.173	9.17055	9.56571	16.8523	20.6277	44.6923	24.9128	70.8698	230.016	30.4172	44.6923	24.9128	109.173	9.17055	9.56571	230.016	30.4172	16.8523	20.6277	70.8698	150.386	56.6298	0.376563	-1.40904	0.152883	0.906033	unchanged
neg_1991	4alpha-Carboxy-stigmasta-7,24(24(1))-dien-3beta-ol	5886.17	7854.77	5194.26	6325.09	7830.09	5962.5	7246.8	5327.71	7728.29	5761.93	5962.5	7246.8	5761.93	5327.71	5886.17	5194.26	6325.09	7854.77	7728.29	7830.09	2021.74	972.059	2118.19	2632.02	5417.35	5867.15	2055.31	9536.95	4647.89	6586.58	5867.15	2055.31	2021.74	972.059	2118.19	4647.89	6586.58	2632.02	5417.35	9536.95	6511.76	4185.52	0.642764	-0.63764	0.026133	1.4855	down
neg_1994	2-Methoxyestrone 3-glucuronide	3.07371e-08	3.07371e-08	3.07371e-08	3.07371e-08	3.07371e-08	3.07371e-08	3.07371e-08	3.07371e-08	3.07371e-08	3.07371e-08	3.07371e-08	3.07371e-08	3.07371e-08	3.07371e-08	3.07371e-08	3.07371e-08	3.07371e-08	3.07371e-08	3.07371e-08	3.07371e-08	2102.85	917.479	1706.32	2911.06	3.07371e-08	3.07371e-08	2666.01	3.07371e-08	3.07371e-08	3.07371e-08	3.07371e-08	2666.01	2102.85	917.479	1706.32	3.07371e-08	3.07371e-08	2911.06	3.07371e-08	3.07371e-08	3.07371e-08	1030.37	3.35221e+10	34.9644	0.0245317	1.59985	up
neg_1999	Lucidenic acid N	329004	353360	13493	317749	416408	306507	174665	304927	370004	303179	306507	174665	303179	304927	329004	13493	317749	353360	370004	416408	243.495	135.596	10.5801	6.01629	326109	339296	5.55025	400072	223088	324180	339296	5.55025	243.495	135.596	10.5801	223088	324180	6.01629	326109	400072	288930	161315	0.558318	-0.84084	0.0726395	1.18016	unchanged
neg_200	beta-D-Glucosyl crocetin	47.5128	76.1844	3.07371e-08	145.208	50.8524	2.21609	15.0163	93.6146	80.2061	152.926	2.21609	15.0163	152.926	93.6146	47.5128	3.07371e-08	145.208	76.1844	80.2061	50.8524	2363.5	1527.45	2611.89	2806.25	22.8435	0.0367742	2484.2	236.391	24.6897	27.558	0.0367742	2484.2	2363.5	1527.45	2611.89	24.6897	27.558	2806.25	22.8435	236.391	66.3737	1210.48	18.2373	4.18882	0.0181574	1.67921	up
neg_2002	Idebenone	347.417	256.514	14642.8	265.742	429.905	289.808	1204.97	304.265	301.206	332.711	289.808	1204.97	332.711	304.265	347.417	14642.8	265.742	256.514	301.206	429.905	25.184	3.07371e-08	3.07371e-08	3.07371e-08	811.037	388.042	3.38925	253.473	346.497	295.746	388.042	3.38925	25.184	3.07371e-08	3.07371e-08	346.497	295.746	3.07371e-08	811.037	253.473	1837.53	212.337	0.115555	-3.11334	0.284302	0.753769	unchanged
neg_2003	Lyciumoside I	589.272	578.64	1186.13	503.337	528.78	513.181	1064.53	571.603	603.933	523.425	513.181	1064.53	523.425	571.603	589.272	1186.13	503.337	578.64	603.933	528.78	3.07371e-08	3.07371e-08	3.07371e-08	3.07371e-08	547.98	572.279	3.07371e-08	612.852	492.281	511.606	572.279	3.07371e-08	3.07371e-08	3.07371e-08	3.07371e-08	492.281	511.606	3.07371e-08	547.98	612.852	666.283	273.7	0.410786	-1.28354	0.00444065	1.83359	down
neg_2004	Cortisone	3.07371e-08	3.07371e-08	16189.6	3.07371e-08	2712	3.07371e-08	49.6054	3.07371e-08	3.07371e-08	3.07371e-08	3.07371e-08	49.6054	3.07371e-08	3.07371e-08	3.07371e-08	16189.6	3.07371e-08	3.07371e-08	3.07371e-08	2712	844.253	6891.89	1181.59	1737.92	41.7177	3.07371e-08	2888.33	3.07371e-08	3.07371e-08	3.07371e-08	3.07371e-08	2888.33	844.253	6891.89	1181.59	3.07371e-08	3.07371e-08	1737.92	41.7177	3.07371e-08	1895.12	1358.57	0.716878	-0.480201	0.764509	0.268787	unchanged
neg_2006	Kentsin	1.9683	1.19473	3.07371e-08	4.73085	0.876222	0.305258	3.07371e-08	5.61119	0.470013	10.9125	0.305258	3.07371e-08	10.9125	5.61119	1.9683	3.07371e-08	4.73085	1.19473	0.470013	0.876222	193.404	139.126	1089.12	1184.59	0.155172	0.479578	1619.3	14.2447	3.88999	0.487411	0.479578	1619.3	193.404	139.126	1089.12	3.88999	0.487411	1184.59	0.155172	14.2447	2.60691	424.48	162.829	7.34721	0.0600841	1.27514	unchanged
neg_2007	Vitamin K1 2,3-epoxide	54596.2	67298.9	49981.8	49795.2	79708.7	59252.7	62726.4	38295.5	67686.4	49924.2	59252.7	62726.4	49924.2	38295.5	54596.2	49981.8	49795.2	67298.9	67686.4	79708.7	17497.6	10206.8	30293.9	22649.7	76106.2	64352.9	17416.2	80967.6	49206.3	93959	64352.9	17416.2	17497.6	10206.8	30293.9	49206.3	93959	22649.7	76106.2	80967.6	57926.6	46265.6	0.798694	-0.324285	0.285151	0.785841	unchanged
neg_201	Amino leucine	1.54089	2.32154	3.07371e-08	3.76416	47.581	1.15965	3.92348	3.07371e-08	15.8801	71.4618	1.15965	3.92348	71.4618	3.07371e-08	1.54089	3.07371e-08	3.76416	2.32154	15.8801	47.581	280.516	224.596	378.57	342.984	1.38455	3.26812	320.928	3.25075	0.569706	3.07371e-08	3.26812	320.928	280.516	224.596	378.57	0.569706	3.07371e-08	342.984	1.38455	3.25075	14.7633	155.607	10.5401	3.39782	0.0260608	1.5889	up
neg_2010	17-Estradiol cyclooctyl acetate	21.2597	25.7389	10.6918	17.6454	30.7054	33.9048	21.3969	37.9835	39.5845	15.4918	33.9048	21.3969	15.4918	37.9835	21.2597	10.6918	17.6454	25.7389	39.5845	30.7054	1.84472	3.07371e-08	1.98276	3.07371e-08	22.6481	24.2602	3.07371e-08	51.359	24.3161	29.7762	24.2602	3.07371e-08	1.84472	3.07371e-08	1.98276	24.3161	29.7762	3.07371e-08	22.6481	51.359	25.4403	15.6187	0.613936	-0.70384	0.145283	0.909874	unchanged
neg_2019	Tetrofosmin	3578.58	2908.71	5055.81	11979.5	23058.2	4389.27	52836.8	2032.04	29493.7	2566.34	4389.27	52836.8	2566.34	2032.04	3578.58	5055.81	11979.5	2908.71	29493.7	23058.2	245443	224343	312383	304376	1740.66	2386.61	321855	3224.67	775.056	702.98	2386.61	321855	245443	224343	312383	775.056	702.98	304376	1740.66	3224.67	13789.9	141723	10.2773	3.36139	0.0249546	1.54925	up
neg_202	Phorone A	3.07371e-08	3.07371e-08	26232.9	3.07371e-08	647.391	3.07371e-08	2043.57	3.07371e-08	3.07371e-08	3.07371e-08	3.07371e-08	2043.57	3.07371e-08	3.07371e-08	3.07371e-08	26232.9	3.07371e-08	3.07371e-08	3.07371e-08	647.391	3.07371e-08	3.07371e-08	3.07371e-08	3.07371e-08	1352.29	1.13994	3.07371e-08	3.07371e-08	6.16639	3.07371e-08	1.13994	3.07371e-08	3.07371e-08	3.07371e-08	3.07371e-08	6.16639	3.07371e-08	3.07371e-08	1352.29	3.07371e-08	2892.39	135.96	0.047006	-4.41101	0.317427	0.703508	unchanged
neg_2024	Frangulanine	1.48494	2.06131	35740.8	3.9426	545.46	1.20292	2813.79	2.60186	1.80104	5.11574	1.20292	2813.79	5.11574	2.60186	1.48494	35740.8	3.9426	2.06131	1.80104	545.46	185.741	199.068	217.505	170.601	1689.59	2.13145	210.092	4.37134	4.9992	2.05905	2.13145	210.092	185.741	199.068	217.505	4.9992	2.05905	170.601	1689.59	4.37134	3911.83	268.616	0.0686678	-3.86422	0.331597	0.685004	unchanged
neg_2026	Neuromedin N (1-4)	258771	278634	9315.36	245509	293935	241512	133490	243194	286502	241914	241512	133490	241914	243194	258771	9315.36	245509	278634	286502	293935	153.523	97.1245	17.6164	2.18267	263669	271792	7.63253	321335	195188	262050	271792	7.63253	153.523	97.1245	17.6164	195188	262050	2.18267	263669	321335	223278	131431	0.588645	-0.764531	0.101501	1.09359	unchanged
neg_204	Fludrocortisone	3.07371e-08	3.07371e-08	0.0641104	0.00469231	0.00958558	3.07371e-08	7.04744	3.07371e-08	3.07371e-08	3.07371e-08	3.07371e-08	7.04744	3.07371e-08	3.07371e-08	3.07371e-08	0.0641104	0.00469231	3.07371e-08	3.07371e-08	0.00958558	5611.5	11726.1	9710.77	9509.76	3.07371e-08	3.07371e-08	16011.7	3.07371e-08	0.157152	3.07371e-08	3.07371e-08	16011.7	5611.5	11726.1	9710.77	0.157152	3.07371e-08	9509.76	3.07371e-08	3.07371e-08	0.712583	5257	7377.39	12.8489	0.0232403	1.46416	up
neg_206	7a,12a-Dihydroxy-cholestene-3-one	5321.16	5700.1	7600.37	4206.73	7706.7	6966.63	7767.13	5775.58	8527.21	5734.17	6966.63	7767.13	5734.17	5775.58	5321.16	7600.37	4206.73	5700.1	8527.21	7706.7	3714.91	1990.83	3288.51	3909.37	6057.63	6073.94	2768.58	7850.42	6380.69	6069.27	6073.94	2768.58	3714.91	1990.83	3288.51	6380.69	6069.27	3909.37	6057.63	7850.42	6530.58	4810.42	0.736599	-0.441049	0.0342186	1.25134	down
neg_208	(16R,17R)-3-Cyclopentyloxy-17-ethynyl-13-methyl-7,8,9,11,12,14,15,16-octahydro-6H-cyclopenta[a]phenanthrene-16,17-diol	40.1	104.19	154.02	85.0047	181.166	68.0828	18.9711	140.655	155.602	58.6683	68.0828	18.9711	58.6683	140.655	40.1	154.02	85.0047	104.19	155.602	181.166	3.07371e-08	3.07371e-08	626.839	3.07371e-08	150.025	91.9386	3.07371e-08	107.007	29.5252	136.016	91.9386	3.07371e-08	3.07371e-08	3.07371e-08	626.839	29.5252	136.016	3.07371e-08	150.025	107.007	100.646	114.135	1.13402	0.181452	0.833314	0.256551	unchanged
neg_214	DG(2:0/PGF2alpha/0:0)	1060.39	1029.7	2754.35	1828.93	4725.77	1356.28	9361.66	819.097	6105.3	1734.35	1356.28	9361.66	1734.35	819.097	1060.39	2754.35	1828.93	1029.7	6105.3	4725.77	70199.9	64987	89767.1	87586	838.165	849.934	97113.7	3900.51	495.183	775.322	849.934	97113.7	70199.9	64987	89767.1	495.183	775.322	87586	838.165	3900.51	3077.58	41651.3	13.5338	3.75849	0.0204717	1.59754	up
neg_219	Heliocide B2	3.07371e-08	3.07371e-08	3.07371e-08	3.07371e-08	3.07371e-08	3.07371e-08	3.07371e-08	3.07371e-08	3.07371e-08	3.07371e-08	3.07371e-08	3.07371e-08	3.07371e-08	3.07371e-08	3.07371e-08	3.07371e-08	3.07371e-08	3.07371e-08	3.07371e-08	3.07371e-08	4264.54	1211.82	5729.08	5619.21	3.07371e-08	3.07371e-08	8478.71	3.07371e-08	3.07371e-08	3.07371e-08	3.07371e-08	8478.71	4264.54	1211.82	5729.08	3.07371e-08	3.07371e-08	5619.21	3.07371e-08	3.07371e-08	3.07371e-08	2530.34	8.23218e+10	36.2606	0.0336494	1.49674	up
neg_221	2-(1-Hexyloxyethyl)-2-devinyl pyropheophorbide-a	56735.6	62328.1	1536.56	57684.2	65411	54723.2	33907	58937.6	64786.3	55158.4	54723.2	33907	55158.4	58937.6	56735.6	1536.56	57684.2	62328.1	64786.3	65411	28.4037	61.021	51.1458	43.8965	59589.8	61109.2	75.8353	74267.4	54641	58757.3	61109.2	75.8353	28.4037	61.021	51.1458	54641	58757.3	43.8965	59589.8	74267.4	51120.8	30862.5	0.603717	-0.728055	0.114945	1.04808	unchanged
neg_225	8'-Apo-b-caroten-8'-ol	3324.57	4329.45	3163.9	3448.85	4505.06	3542.81	4057.3	3236.28	4482.08	3547.9	3542.81	4057.3	3547.9	3236.28	3324.57	3163.9	3448.85	4329.45	4482.08	4505.06	2682.34	787.567	1507.34	1761.01	3232.41	3196.59	1228.52	5907.46	3989.49	3767.65	3196.59	1228.52	2682.34	787.567	1507.34	3989.49	3767.65	1761.01	3232.41	5907.46	3763.82	2806.04	0.74553	-0.423662	0.09127	1.02229	unchanged
neg_226	Lucyoside R	32544.2	35527.4	773.85	33237.7	37493.3	31280.1	20917.4	33950.9	37413.6	31920.3	31280.1	20917.4	31920.3	33950.9	32544.2	773.85	33237.7	35527.4	37413.6	37493.3	0.11868	0.548612	0.456546	0.326789	34509.2	35215.8	0.039967	42907.3	32833.6	33622.6	35215.8	0.039967	0.11868	0.548612	0.456546	32833.6	33622.6	0.326789	34509.2	42907.3	29505.9	17909	0.606964	-0.720317	0.118187	1.04055	unchanged
neg_228	Homodolicholide	190.029	134.669	1339.79	381.314	1297.77	218.791	3129.57	101.964	1880.58	296.057	218.791	3129.57	296.057	101.964	190.029	1339.79	381.314	134.669	1880.58	1297.77	37883.3	37454.8	48312.7	47537.5	134.889	129.447	55326.3	534.923	67.17	33.0656	129.447	55326.3	37883.3	37454.8	48312.7	67.17	33.0656	47537.5	134.889	534.923	897.053	22741.4	25.3513	4.66399	0.0193901	1.6007	up
neg_230	6'''-Deamino-6'''-oxoparomomycin II	39.7728	67.4982	8.93759	47.2032	0.827381	0.0158897	15.5495	62.2812	0.0607148	129.805	0.0158897	15.5495	129.805	62.2812	39.7728	8.93759	47.2032	67.4982	0.0607148	0.827381	7625.89	7794.13	9053.85	8443.7	59.2473	19.7211	10766.1	99.1502	59.0332	24.395	19.7211	10766.1	7625.89	7794.13	9053.85	59.0332	24.395	8443.7	59.2473	99.1502	37.1951	4394.53	118.148	6.88445	0.0159501	1.64083	up
neg_235	Epoxyartemisia ketone	7.32231	12.6431	3.07371e-08	7.12835	11.8985	5.4872	5.46244	5.85373	11.7202	9.4975	5.4872	5.46244	9.4975	5.85373	7.32231	3.07371e-08	7.12835	12.6431	11.7202	11.8985	195.97	195.851	257.123	302.925	5.37955	7.57336	350.763	3.17674	4.28704	7.69134	7.57336	350.763	195.97	195.851	257.123	4.28704	7.69134	302.925	5.37955	3.17674	7.70134	133.074	17.2793	4.11098	0.0208029	1.57479	up
neg_236	Ganoderic acid X	54.755	28.8657	1060.16	119.595	512.26	84.6185	1182.07	21.1881	747.584	104.29	84.6185	1182.07	104.29	21.1881	54.755	1060.16	119.595	28.8657	747.584	512.26	20135.7	20003.5	25504	25176.8	57.1409	37.5999	28920.1	193.866	13.2405	2.87509	37.5999	28920.1	20135.7	20003.5	25504	13.2405	2.87509	25176.8	57.1409	193.866	391.538	12004.5	30.6598	4.93827	0.0188296	1.60877	up
neg_242	Phoenicoxanthin	7.08391	3.07371e-08	769.205	17.8792	188.059	23.754	441.756	0.842271	309.643	15.1123	23.754	441.756	15.1123	0.842271	7.08391	769.205	17.8792	3.07371e-08	309.643	188.059	9935.89	9608.87	12434.5	12054.8	22.9361	5.02371	13287.3	22.9793	1.13252	3.07371e-08	5.02371	13287.3	9935.89	9608.87	12434.5	1.13252	3.07371e-08	12054.8	22.9361	22.9793	177.333	5737.35	32.3534	5.01585	0.0185643	1.61925	up
neg_247	Pectenotoxin 2 secoacid	1023.48	1079.51	3.07371e-08	1149.81	985.941	845.177	1015.16	1166.89	1244.69	1021.03	845.177	1015.16	1021.03	1166.89	1023.48	3.07371e-08	1149.81	1079.51	1244.69	985.941	3.07371e-08	3.07371e-08	3.07371e-08	3.07371e-08	918.565	909.515	3.07371e-08	1330.77	1172.83	1084.77	909.515	3.07371e-08	3.07371e-08	3.07371e-08	3.07371e-08	1172.83	1084.77	3.07371e-08	918.565	1330.77	953.168	541.645	0.568257	-0.815383	0.0757704	1.15828	unchanged
neg_248	PI(20:0/PGJ2)	440.412	458.962	3.07371e-08	387.788	432.215	348.964	381.584	599.686	527.871	443.484	348.964	381.584	443.484	599.686	440.412	3.07371e-08	387.788	458.962	527.871	432.215	3.07371e-08	3.07371e-08	3.07371e-08	3.07371e-08	388.565	379.648	3.07371e-08	388.814	525.616	503.545	379.648	3.07371e-08	3.07371e-08	3.07371e-08	3.07371e-08	525.616	503.545	3.07371e-08	388.565	388.814	402.097	218.619	0.543697	-0.879124	0.0580434	1.18133	unchanged
neg_249	Tris(2-ethylhexyl) phosphate	73972.4	101636	96348	74602	102175	82010.3	99245.2	69648.8	92658	62445	82010.3	99245.2	62445	69648.8	73972.4	96348	74602	101636	92658	102175	34664.6	21697.6	33210.9	41831.1	81957.1	69037.3	39259.3	135362	65292.2	78824.2	69037.3	39259.3	34664.6	21697.6	33210.9	65292.2	78824.2	41831.1	81957.1	135362	85474	60113.7	0.703298	-0.507793	0.0491635	1.31987	down
neg_251	3-Methoxy-2-[(5-methylidene-4-pentylpyrrol-2-ylidene)methyl]-5-(1H-pyrrol-2-yl)-1H-pyrrole	3.07371e-08	3.07371e-08	2640.95	1.33137	75.1485	3.07371e-08	265.91	3.07371e-08	120.619	3.07371e-08	3.07371e-08	265.91	3.07371e-08	3.07371e-08	3.07371e-08	2640.95	1.33137	3.07371e-08	120.619	75.1485	5099.8	5033.09	6530.03	6182.81	13.107	3.07371e-08	6918.39	1.92619	3.07371e-08	3.07371e-08	3.07371e-08	6918.39	5099.8	5033.09	6530.03	3.07371e-08	3.07371e-08	6182.81	13.107	1.92619	310.395	2977.91	9.59394	3.26212	0.0278354	1.4937	up
neg_253	Netilmicin	52.1389	52.78	106.569	34.1188	148.858	106.453	32.7654	25.9314	75.532	35.2076	106.453	32.7654	35.2076	25.9314	52.1389	106.569	34.1188	52.78	75.532	148.858	28.7492	0.698397	4.22617	10.8522	65.4476	64.6464	1.81029	68.4554	37.0411	75.2816	64.6464	1.81029	28.7492	0.698397	4.22617	37.0411	75.2816	10.8522	65.4476	68.4554	67.0354	35.7208	0.532865	-0.908158	0.0707178	1.06841	unchanged
neg_254	Momorcharaside B	3.07371e-08	3.07371e-08	367.338	3.07371e-08	10.5775	3.07371e-08	37.027	3.07371e-08	32.7974	3.07371e-08	3.07371e-08	37.027	3.07371e-08	3.07371e-08	3.07371e-08	367.338	3.07371e-08	3.07371e-08	32.7974	10.5775	2348.03	2352.02	2974.19	2863.28	3.07371e-08	3.07371e-08	3223.01	3.07371e-08	3.07371e-08	3.07371e-08	3.07371e-08	3223.01	2348.03	2352.02	2974.19	3.07371e-08	3.07371e-08	2863.28	3.07371e-08	3.07371e-08	44.774	1376.05	30.7333	4.94173	0.0189161	1.60783	up
neg_255	Wyerone	3.07371e-08	3.07371e-08	696.696	3.07371e-08	3.07371e-08	3.07371e-08	7.48707	3.07371e-08	3.07371e-08	3.07371e-08	3.07371e-08	7.48707	3.07371e-08	3.07371e-08	3.07371e-08	696.696	3.07371e-08	3.07371e-08	3.07371e-08	3.07371e-08	414.87	125.481	77.9271	189.943	3.07371e-08	3.07371e-08	429.235	3.07371e-08	3.07371e-08	3.07371e-08	3.07371e-08	429.235	414.87	125.481	77.9271	3.07371e-08	3.07371e-08	189.943	3.07371e-08	3.07371e-08	70.4183	123.746	1.75729	0.813355	0.552562	0.44843	unchanged
neg_256	PA(14:0/6 keto-PGF1alpha)	3.07371e-08	3.07371e-08	182.288	3.07371e-08	3.07371e-08	3.07371e-08	3.07371e-08	3.07371e-08	1.14836	3.07371e-08	3.07371e-08	3.07371e-08	3.07371e-08	3.07371e-08	3.07371e-08	182.288	3.07371e-08	3.07371e-08	1.14836	3.07371e-08	1024.44	1042.39	1201.34	1281.84	3.07371e-08	3.07371e-08	1477.66	3.07371e-08	3.07371e-08	3.07371e-08	3.07371e-08	1477.66	1024.44	1042.39	1201.34	3.07371e-08	3.07371e-08	1281.84	3.07371e-08	3.07371e-08	18.3436	602.767	32.8597	5.03825	0.0190075	1.5977	up
neg_257	Arbaprostil	3.07371e-08	3.07371e-08	80.9687	3.07371e-08	3.07371e-08	3.07371e-08	3.07371e-08	3.07371e-08	3.07371e-08	3.07371e-08	3.07371e-08	3.07371e-08	3.07371e-08	3.07371e-08	3.07371e-08	80.9687	3.07371e-08	3.07371e-08	3.07371e-08	3.07371e-08	511.299	482.229	551.575	619.406	3.07371e-08	3.07371e-08	706.003	3.07371e-08	3.07371e-08	3.07371e-08	3.07371e-08	706.003	511.299	482.229	551.575	3.07371e-08	3.07371e-08	619.406	3.07371e-08	3.07371e-08	8.09687	287.051	35.4521	5.1478	0.0188356	1.60676	up
neg_258	5,6-Dihydroxyprostaglandin F1a	3.07371e-08	3.07371e-08	25.0204	3.07371e-08	3.07371e-08	3.07371e-08	3.07371e-08	3.07371e-08	3.07371e-08	3.07371e-08	3.07371e-08	3.07371e-08	3.07371e-08	3.07371e-08	3.07371e-08	25.0204	3.07371e-08	3.07371e-08	3.07371e-08	3.07371e-08	296.602	281.89	304.995	350.166	3.07371e-08	3.07371e-08	448.626	3.07371e-08	3.07371e-08	3.07371e-08	3.07371e-08	448.626	296.602	281.89	304.995	3.07371e-08	3.07371e-08	350.166	3.07371e-08	3.07371e-08	2.50204	168.228	67.2362	6.07117	0.0186676	1.60026	up
neg_261	3b-Allotetrahydrocortisol	8.38744	82.0672	3.05716	2906.28	363.413	453.659	360.559	3.61491	1230.64	26.004	453.659	360.559	26.004	3.61491	8.38744	3.05716	2906.28	82.0672	1230.64	363.413	3741.55	6243.99	6641.51	7925.61	0.801243	2.10058	6390.73	273.479	0.898826	0.606689	2.10058	6390.73	3741.55	6243.99	6641.51	0.898826	0.606689	7925.61	0.801243	273.479	543.769	3122.13	5.74165	2.52146	0.0418266	1.35873	up
neg_271	Threonylleucine	568.112	551.819	3.07371e-08	501.148	471.729	300.614	3.07371e-08	560.654	598.878	505.003	300.614	3.07371e-08	505.003	560.654	568.112	3.07371e-08	501.148	551.819	598.878	471.729	3.07371e-08	3.07371e-08	3.07371e-08	3.07371e-08	250.425	360.46	3.07371e-08	622.31	79.8594	494.986	360.46	3.07371e-08	3.07371e-08	3.07371e-08	3.07371e-08	79.8594	494.986	3.07371e-08	250.425	622.31	405.796	180.804	0.445554	-1.16633	0.0445743	1.23375	down
neg_273	Methyl 2-(10-heptadecenyl)-6-hydroxybenzoate	155.062	236.226	222.581	981.293	327.721	318.637	276.62	155.759	703.724	127.456	318.637	276.62	127.456	155.759	155.062	222.581	981.293	236.226	703.724	327.721	1831.01	2429.76	2816.51	3108.57	86.8383	124.076	2418.83	451.79	125.731	111.515	124.076	2418.83	1831.01	2429.76	2816.51	125.731	111.515	3108.57	86.8383	451.79	350.508	1350.46	3.85287	1.94594	0.0366341	1.43462	up
neg_281	N-Linoleoyl Tryptophan	45108	67907	56827.3	74531.5	57718	35761.1	53038.7	36975.2	52149.3	50767	35761.1	53038.7	50767	36975.2	45108	56827.3	74531.5	67907	52149.3	57718	321114	30086.4	69982.9	34167.8	57860	39507.7	48816.8	336404	355112	61205.9	39507.7	48816.8	321114	30086.4	69982.9	355112	61205.9	34167.8	57860	336404	53078.3	135426	2.55143	1.35131	0.096871	1.36194	unchanged
neg_292	1,5-Dihydro-7-(1-piperidinyl)-imidazo(2,1-b)quinazolin-2(3H)-one	78.3442	59.575	3.07371e-08	70.5531	56.9067	37.4939	3.07371e-08	63.5989	70.776	51.9845	37.4939	3.07371e-08	51.9845	63.5989	78.3442	3.07371e-08	70.5531	59.575	70.776	56.9067	3.07371e-08	3.07371e-08	3.07371e-08	3.07371e-08	51.0834	44.9964	3.07371e-08	54.2429	63.4243	48.9008	44.9964	3.07371e-08	3.07371e-08	3.07371e-08	3.07371e-08	63.4243	48.9008	3.07371e-08	51.0834	54.2429	48.9232	26.2648	0.536857	-0.89739	0.0882454	0.999023	unchanged
neg_293	9-Hydroxy-7-megastigmen-3-one glucoside	83.9015	82.9432	3.07371e-08	127.823	83.0808	77.8075	31.4579	127.296	89.3931	102.623	77.8075	31.4579	102.623	127.296	83.9015	3.07371e-08	127.823	82.9432	89.3931	83.0808	3.07371e-08	3.07371e-08	3.07371e-08	3.07371e-08	87.6365	70.3526	3.07371e-08	102.345	77.3762	69.3649	70.3526	3.07371e-08	3.07371e-08	3.07371e-08	3.07371e-08	77.3762	69.3649	3.07371e-08	87.6365	102.345	80.6325	40.7075	0.504852	-0.986068	0.0462249	1.21355	down
neg_299	CDP-DG(i-20:0/18:1(12Z)-2OH(9,10))	3.07371e-08	3.07371e-08	3.07371e-08	3.07371e-08	3.07371e-08	3.07371e-08	3.07371e-08	3.07371e-08	3.07371e-08	3.07371e-08	3.07371e-08	3.07371e-08	3.07371e-08	3.07371e-08	3.07371e-08	3.07371e-08	3.07371e-08	3.07371e-08	3.07371e-08	3.07371e-08	3.07371e-08	3.07371e-08	3.07371e-08	3.07371e-08	3.07371e-08	3.07371e-08	3.07371e-08	3.07371e-08	3.07371e-08	3.07371e-08	3.07371e-08	3.07371e-08	3.07371e-08	3.07371e-08	3.07371e-08	3.07371e-08	3.07371e-08	3.07371e-08	3.07371e-08	3.07371e-08	3.07371e-08	3.07371e-08	1	0	1	0	unchanged
neg_3	2-Hydroxy-1,4-benzoquinone	3.07371e-08	3.07371e-08	3.07371e-08	3.07371e-08	3.07371e-08	3.07371e-08	3.07371e-08	3.07371e-08	3.07371e-08	3.07371e-08	3.07371e-08	3.07371e-08	3.07371e-08	3.07371e-08	3.07371e-08	3.07371e-08	3.07371e-08	3.07371e-08	3.07371e-08	3.07371e-08	3.07371e-08	3.07371e-08	3.07371e-08	3.07371e-08	3.07371e-08	3.07371e-08	3.07371e-08	3.07371e-08	3.07371e-08	0.519947	3.07371e-08	3.07371e-08	3.07371e-08	3.07371e-08	3.07371e-08	3.07371e-08	0.519947	3.07371e-08	3.07371e-08	3.07371e-08	3.07371e-08	0.0519947	1.69159e+06	20.69	0.343436	0.591931	unchanged
neg_302	Benzyl edta	112.841	122.112	3.07371e-08	191.052	125.448	92.7262	123.176	145.464	94.6279	181.271	92.7262	123.176	181.271	145.464	112.841	3.07371e-08	191.052	122.112	94.6279	125.448	3.07371e-08	3.07371e-08	3.07371e-08	3.07371e-08	125.298	129.147	3.07371e-08	111.925	246.275	90.0375	129.147	3.07371e-08	3.07371e-08	3.07371e-08	3.07371e-08	246.275	90.0375	3.07371e-08	125.298	111.925	118.872	70.2682	0.591126	-0.758462	0.144121	0.95756	unchanged
neg_305	sn-Glycerol 3-phosphate	207.323	226.771	2328.62	204.328	345.086	340.907	471.589	213.557	224.633	150.696	340.907	471.589	150.696	213.557	207.323	2328.62	204.328	226.771	224.633	345.086	3.07371e-08	3.07371e-08	3.07371e-08	3.07371e-08	316.331	252.507	3.07371e-08	273.793	238.061	221.923	252.507	3.07371e-08	3.07371e-08	3.07371e-08	3.07371e-08	238.061	221.923	3.07371e-08	316.331	273.793	471.351	130.261	0.276358	-1.85539	0.141217	1.03202	unchanged
neg_306	p-Toluenesulfonic acid	488.166	413.018	3088.89	412.513	625.69	436.461	888.097	324.799	487.982	326.382	436.461	888.097	326.382	324.799	488.166	3088.89	412.513	413.018	487.982	625.69	3.07371e-08	3.07371e-08	3.07371e-08	3.07371e-08	563.995	424.397	3.07371e-08	361.804	510.31	362.92	424.397	3.07371e-08	3.07371e-08	3.07371e-08	3.07371e-08	510.31	362.92	3.07371e-08	563.995	361.804	749.2	222.343	0.296773	-1.75257	0.0839781	1.19421	unchanged
neg_308	(+)-Galeon	3.07371e-08	3.07371e-08	3.07371e-08	3.07371e-08	3.07371e-08	3.07371e-08	3.07371e-08	3.07371e-08	3.07371e-08	3.07371e-08	3.07371e-08	3.07371e-08	3.07371e-08	3.07371e-08	3.07371e-08	3.07371e-08	3.07371e-08	3.07371e-08	3.07371e-08	3.07371e-08	567.763	998.881	795.993	471.901	3.07371e-08	3.07371e-08	795.269	3.07371e-08	3.07371e-08	0.804452	3.07371e-08	795.269	567.763	998.881	795.993	3.07371e-08	0.804452	471.901	3.07371e-08	3.07371e-08	3.07371e-08	363.061	1.18118e+10	33.4595	0.0200147	1.52895	up
neg_316	Pratenol A	3.07371e-08	3.07371e-08	3.07371e-08	3.07371e-08	3.07371e-08	3.07371e-08	3.07371e-08	3.07371e-08	3.07371e-08	3.07371e-08	3.07371e-08	3.07371e-08	3.07371e-08	3.07371e-08	3.07371e-08	3.07371e-08	3.07371e-08	3.07371e-08	3.07371e-08	3.07371e-08	3.07371e-08	3.07371e-08	3.07371e-08	3.07371e-08	3.07371e-08	3.07371e-08	3.07371e-08	3.07371e-08	3.07371e-08	3.07371e-08	3.07371e-08	3.07371e-08	3.07371e-08	3.07371e-08	3.07371e-08	3.07371e-08	3.07371e-08	3.07371e-08	3.07371e-08	3.07371e-08	3.07371e-08	3.07371e-08	1	0	1	0	unchanged
neg_317	Propylene glycol alginate	40.5094	23.0649	3.07371e-08	22.4099	29.1134	24.3037	14.6792	25.1289	30.652	44.5983	24.3037	14.6792	44.5983	25.1289	40.5094	3.07371e-08	22.4099	23.0649	30.652	29.1134	3.07371e-08	3.07371e-08	3.07371e-08	3.07371e-08	35.4361	30.9237	3.07371e-08	20.4864	63.3781	43.3731	30.9237	3.07371e-08	3.07371e-08	3.07371e-08	3.07371e-08	63.3781	43.3731	3.07371e-08	35.4361	20.4864	25.446	19.3597	0.760817	-0.394378	0.475423	0.390563	unchanged
neg_322	Metreton	169.974	155.382	3.07371e-08	167.613	138.536	191.145	152.69	269.123	140.021	269.848	191.145	152.69	269.848	269.123	169.974	3.07371e-08	167.613	155.382	140.021	138.536	3.07371e-08	3.07371e-08	3.07371e-08	3.07371e-08	217.575	219.144	3.07371e-08	181.404	263.88	117.717	219.144	3.07371e-08	3.07371e-08	3.07371e-08	3.07371e-08	263.88	117.717	3.07371e-08	217.575	181.404	165.433	99.9719	0.604303	-0.726655	0.143933	0.965878	unchanged
neg_327	Thiamine	3.07371e-08	3.07371e-08	3.07371e-08	3.07371e-08	3.07371e-08	3.07371e-08	3.07371e-08	3.07371e-08	3.07371e-08	3.07371e-08	3.07371e-08	3.07371e-08	3.07371e-08	3.07371e-08	3.07371e-08	3.07371e-08	3.07371e-08	3.07371e-08	3.07371e-08	3.07371e-08	290.361	421.741	215.364	177.487	3.07371e-08	3.07371e-08	459.496	3.07371e-08	3.07371e-08	3.07371e-08	3.07371e-08	459.496	290.361	421.741	215.364	3.07371e-08	3.07371e-08	177.487	3.07371e-08	3.07371e-08	3.07371e-08	156.445	5.08977e+09	32.245	0.0251624	1.45527	up
neg_328	S-(N,N-Diethylcarbamoyl)glutathione	3.07371e-08	3.07371e-08	16.4779	3.07371e-08	3.07371e-08	3.07371e-08	3.07371e-08	3.07371e-08	3.07371e-08	3.07371e-08	3.07371e-08	3.07371e-08	3.07371e-08	3.07371e-08	3.07371e-08	16.4779	3.07371e-08	3.07371e-08	3.07371e-08	3.07371e-08	228.992	360.739	412.129	187.617	3.07371e-08	3.07371e-08	240.424	3.07371e-08	3.07371e-08	3.07371e-08	3.07371e-08	240.424	228.992	360.739	412.129	3.07371e-08	3.07371e-08	187.617	3.07371e-08	3.07371e-08	1.64779	142.99	86.777	6.43924	0.0231743	1.53687	up
neg_339	Floxuridine	3.07371e-08	3.07371e-08	3.07371e-08	3.07371e-08	3.07371e-08	3.07371e-08	3.07371e-08	3.07371e-08	3.07371e-08	3.07371e-08	3.07371e-08	3.07371e-08	3.07371e-08	3.07371e-08	3.07371e-08	3.07371e-08	3.07371e-08	3.07371e-08	3.07371e-08	3.07371e-08	509.602	573.7	433.219	607.61	3.07371e-08	3.07371e-08	648.35	3.07371e-08	3.07371e-08	3.07371e-08	3.07371e-08	648.35	509.602	573.7	433.219	3.07371e-08	3.07371e-08	607.61	3.07371e-08	3.07371e-08	3.07371e-08	277.248	9.01998e+09	33.0705	0.0163407	1.62312	up
neg_342	1-Hydroxyepiacorone	16526.6	3.07371e-08	3.07371e-08	3.07371e-08	3.07371e-08	747.958	57715.4	2.56724	3.07371e-08	319.283	747.958	57715.4	319.283	2.56724	16526.6	3.07371e-08	3.07371e-08	3.07371e-08	3.07371e-08	3.07371e-08	381.883	3.07371e-08	3.07371e-08	3.07371e-08	3.07371e-08	3.07371e-08	3.07371e-08	3.07371e-08	3.07371e-08	3.07371e-08	3.07371e-08	3.07371e-08	381.883	3.07371e-08	3.07371e-08	3.07371e-08	3.07371e-08	3.07371e-08	3.07371e-08	3.07371e-08	7531.18	38.1883	0.0050707	-7.6236	0.229298	0.991092	unchanged
neg_355	Neopterin	353.642	87.908	3.07371e-08	112.641	119.287	125.338	194.714	107.436	118.774	151.767	125.338	194.714	151.767	107.436	353.642	3.07371e-08	112.641	87.908	118.774	119.287	3.07371e-08	3.07371e-08	3.07371e-08	3.07371e-08	137.691	156.532	3.07371e-08	85.0281	239.026	122.828	156.532	3.07371e-08	3.07371e-08	3.07371e-08	3.07371e-08	239.026	122.828	3.07371e-08	137.691	85.0281	137.151	74.1104	0.540358	-0.888013	0.129809	1.0002	unchanged
neg_357	Olaquindox	3.07371e-08	3.07371e-08	3.07371e-08	3.07371e-08	3.07371e-08	3.07371e-08	3.07371e-08	3.07371e-08	3.07371e-08	3.07371e-08	3.07371e-08	3.07371e-08	3.07371e-08	3.07371e-08	3.07371e-08	3.07371e-08	3.07371e-08	3.07371e-08	3.07371e-08	3.07371e-08	183.923	239.746	141.074	149.68	0.0209529	0.000524075	192.397	3.07371e-08	3.07371e-08	3.07371e-08	0.000524075	192.397	183.923	239.746	141.074	3.07371e-08	3.07371e-08	149.68	0.0209529	3.07371e-08	3.07371e-08	90.6842	2.95032e+09	31.4582	0.0177784	1.58502	up
neg_358	3- Acetylphenol sulfate	122.248	74.1012	202.182	64.9214	76.9956	39.7095	252.274	53.8032	50.4239	60.2275	39.7095	252.274	60.2275	53.8032	122.248	202.182	64.9214	74.1012	50.4239	76.9956	3.07371e-08	3.07371e-08	3.07371e-08	3.07371e-08	67.953	64.5904	3.07371e-08	55.7726	74.5123	56.9796	64.5904	3.07371e-08	3.07371e-08	3.07371e-08	3.07371e-08	74.5123	56.9796	3.07371e-08	67.953	55.7726	99.6887	31.9808	0.320807	-1.64022	0.0185263	1.66743	down
neg_378	Sagopilone	3.07371e-08	3.07371e-08	3.07371e-08	3.07371e-08	3.07371e-08	3.07371e-08	3.07371e-08	3.07371e-08	3.07371e-08	3.07371e-08	3.07371e-08	3.07371e-08	3.07371e-08	3.07371e-08	3.07371e-08	3.07371e-08	3.07371e-08	3.07371e-08	3.07371e-08	3.07371e-08	3.07371e-08	3.07371e-08	3.07371e-08	3.07371e-08	3.07371e-08	3.07371e-08	3.07371e-08	3.07371e-08	3.07371e-08	3.07371e-08	3.07371e-08	3.07371e-08	3.07371e-08	3.07371e-08	3.07371e-08	3.07371e-08	3.07371e-08	3.07371e-08	3.07371e-08	3.07371e-08	3.07371e-08	3.07371e-08	1	0	1	0	unchanged
neg_382	Clocinnamox	133.333	61.3121	3.07371e-08	107.37	100.262	92.4386	64.3829	104.533	110.651	132.12	92.4386	64.3829	132.12	104.533	133.333	3.07371e-08	107.37	61.3121	110.651	100.262	3.07371e-08	3.07371e-08	3.07371e-08	3.07371e-08	138.46	130.061	3.07371e-08	69.6941	184.163	96.2721	130.061	3.07371e-08	3.07371e-08	3.07371e-08	3.07371e-08	184.163	96.2721	3.07371e-08	138.46	69.6941	90.6402	61.865	0.682534	-0.551027	0.284221	0.680939	unchanged
neg_385	Histidinyl-Histidine	3.07371e-08	3.07371e-08	3.07371e-08	3.07371e-08	3.07371e-08	3.07371e-08	3.07371e-08	3.07371e-08	3.07371e-08	3.07371e-08	3.07371e-08	3.07371e-08	3.07371e-08	3.07371e-08	3.07371e-08	3.07371e-08	3.07371e-08	3.07371e-08	3.07371e-08	3.07371e-08	3.07371e-08	3.07371e-08	3.07371e-08	3.07371e-08	3.07371e-08	3.07371e-08	3.07371e-08	3.07371e-08	3.07371e-08	3.07371e-08	3.07371e-08	3.07371e-08	3.07371e-08	3.07371e-08	3.07371e-08	3.07371e-08	3.07371e-08	3.07371e-08	3.07371e-08	3.07371e-08	3.07371e-08	3.07371e-08	1	0	1	0	unchanged
neg_388	Epigallocatechin Gallate	3.07371e-08	3.07371e-08	3.07371e-08	3.07371e-08	3.07371e-08	3.07371e-08	3.07371e-08	3.07371e-08	3.07371e-08	3.07371e-08	3.07371e-08	3.07371e-08	3.07371e-08	3.07371e-08	3.07371e-08	3.07371e-08	3.07371e-08	3.07371e-08	3.07371e-08	3.07371e-08	3.07371e-08	3.07371e-08	3.07371e-08	3.07371e-08	3.07371e-08	3.07371e-08	3.07371e-08	3.07371e-08	3.07371e-08	3.07371e-08	3.07371e-08	3.07371e-08	3.07371e-08	3.07371e-08	3.07371e-08	3.07371e-08	3.07371e-08	3.07371e-08	3.07371e-08	3.07371e-08	3.07371e-08	3.07371e-08	1	0	1	0	unchanged
neg_404	Pugnac	3.07371e-08	3.07371e-08	3.07371e-08	3.07371e-08	1.33996	3.07371e-08	3.07371e-08	3.07371e-08	1.70689	3.07371e-08	3.07371e-08	3.07371e-08	3.07371e-08	3.07371e-08	3.07371e-08	3.07371e-08	3.07371e-08	3.07371e-08	1.70689	1.33996	178.936	242.026	162.006	153.334	3.07371e-08	3.07371e-08	214.357	3.07371e-08	0.536798	3.07371e-08	3.07371e-08	214.357	178.936	242.026	162.006	0.536798	3.07371e-08	153.334	3.07371e-08	3.07371e-08	0.304685	95.1196	312.19	8.28628	0.0174311	1.58525	up
neg_407	2-Hydroxyestrone	6.95501	9.18489	2.21396	6.15591	16.7641	9.12832	43.2341	4.15683	3.96179	29.3213	9.12832	43.2341	29.3213	4.15683	6.95501	2.21396	6.15591	9.18489	3.96179	16.7641	3.07371e-08	38.9009	9.16088	3.31387	23.7682	8.04635	3.07371e-08	1.70527	20.3291	21.878	8.04635	3.07371e-08	3.07371e-08	38.9009	9.16088	20.3291	21.878	3.31387	23.7682	1.70527	13.1076	12.7103	0.969684	-0.0444133	0.946773	0.224399	unchanged
neg_410	butenoylcarnitine	4115.42	3.07371e-08	3.07371e-08	3.07371e-08	3.07371e-08	3.07371e-08	16.6378	3.07371e-08	3.07371e-08	3.07371e-08	3.07371e-08	16.6378	3.07371e-08	3.07371e-08	4115.42	3.07371e-08	3.07371e-08	3.07371e-08	3.07371e-08	3.07371e-08	3.07371e-08	3.07371e-08	3.07371e-08	3.07371e-08	3.07371e-08	3.07371e-08	3.07371e-08	3.07371e-08	3.07371e-08	3.07371e-08	3.07371e-08	3.07371e-08	3.07371e-08	3.07371e-08	3.07371e-08	3.07371e-08	3.07371e-08	3.07371e-08	3.07371e-08	3.07371e-08	413.205	3.07371e-08	7.4387e-11	-33.6462	0.341385	0.604428	unchanged
neg_411	Gallocatechin 3'-gallate	3.07371e-08	3.07371e-08	3.07371e-08	3.07371e-08	3.07371e-08	3.07371e-08	3.07371e-08	3.07371e-08	3.04012	3.07371e-08	3.07371e-08	3.07371e-08	3.07371e-08	3.07371e-08	3.07371e-08	3.07371e-08	3.07371e-08	3.07371e-08	3.04012	3.07371e-08	3.07371e-08	3.07371e-08	3.07371e-08	3.07371e-08	3.07371e-08	3.07371e-08	3.07371e-08	3.07371e-08	3.28621	3.07371e-08	3.07371e-08	3.07371e-08	3.07371e-08	3.07371e-08	3.07371e-08	3.28621	3.07371e-08	3.07371e-08	3.07371e-08	3.07371e-08	0.304012	0.328621	1.08095	0.112297	0.956771	0.299915	unchanged
neg_412	Zidovudine	136.22	50.4457	3.07371e-08	90.1335	77.4871	73.1483	54.2432	77.5473	79.6145	100.061	73.1483	54.2432	100.061	77.5473	136.22	3.07371e-08	90.1335	50.4457	79.6145	77.4871	3.07371e-08	3.07371e-08	3.07371e-08	3.07371e-08	102.029	92.6263	3.07371e-08	55.6667	146.025	85.5264	92.6263	3.07371e-08	3.07371e-08	3.07371e-08	3.07371e-08	146.025	85.5264	3.07371e-08	102.029	55.6667	73.8901	48.1873	0.652148	-0.616728	0.234357	0.74835	unchanged
neg_413	Penbutolol	2.94177	2.59303	1.73079	6.74163	3.07371e-08	7.53741	29.7433	4.95864	5.04306	18.2585	7.53741	29.7433	18.2585	4.95864	2.94177	1.73079	6.74163	2.59303	5.04306	3.07371e-08	12.0172	32.383	1.65046	3.94879	22.762	4.35747	21.9666	3.07371e-08	16.9826	16.1673	4.35747	21.9666	12.0172	32.383	1.65046	16.9826	16.1673	3.94879	22.762	3.07371e-08	7.95482	13.2235	1.66233	0.733208	0.252932	0.583248	unchanged
neg_415	Austdiol	40.6217	24.4446	3.07371e-08	32.9675	30.6853	30.852	8.05586	26.4053	26.1535	28.8203	30.852	8.05586	28.8203	26.4053	40.6217	3.07371e-08	32.9675	24.4446	26.1535	30.6853	3.07371e-08	3.07371e-08	3.07371e-08	3.07371e-08	31.1269	32.5966	3.07371e-08	11.8946	40.6242	16.285	32.5966	3.07371e-08	3.07371e-08	3.07371e-08	3.07371e-08	40.6242	16.285	3.07371e-08	31.1269	11.8946	24.9006	13.2527	0.532225	-0.909892	0.0848099	1.07079	unchanged
neg_417	Desidustat	3.07371e-08	3.07371e-08	3.07371e-08	3.07371e-08	3.07371e-08	3.07371e-08	3.07371e-08	3.07371e-08	3.07371e-08	3.07371e-08	3.07371e-08	3.07371e-08	3.07371e-08	3.07371e-08	3.07371e-08	3.07371e-08	3.07371e-08	3.07371e-08	3.07371e-08	3.07371e-08	160.785	295.029	196.227	148.954	3.07371e-08	12.6696	105.915	3.07371e-08	3.07371e-08	8.06131	12.6696	105.915	160.785	295.029	196.227	3.07371e-08	8.06131	148.954	3.07371e-08	3.07371e-08	3.07371e-08	92.7642	3.01798e+09	31.4909	0.0208057	1.52621	up
neg_418	7-O-Succinyl macrolactin A	3.07371e-08	3.07371e-08	9.53089	3.07371e-08	3.07371e-08	3.07371e-08	3.07371e-08	3.07371e-08	3.07371e-08	3.07371e-08	3.07371e-08	3.07371e-08	3.07371e-08	3.07371e-08	3.07371e-08	9.53089	3.07371e-08	3.07371e-08	3.07371e-08	3.07371e-08	127.925	192.728	344.368	101.395	3.07371e-08	3.07371e-08	162.865	3.07371e-08	3.07371e-08	3.07371e-08	3.07371e-08	162.865	127.925	192.728	344.368	3.07371e-08	3.07371e-08	101.395	3.07371e-08	3.07371e-08	0.953089	92.9282	97.5021	6.60736	0.0342942	1.45682	up
neg_423	N-Stearoyl Tryptophan	22.3927	11.6584	19.0977	25.8246	23.3151	24.2215	51.8655	18.8064	30.7191	30.9414	24.2215	51.8655	30.9414	18.8064	22.3927	19.0977	25.8246	11.6584	30.7191	23.3151	49.688	32.255	4.41744	12.1145	55.2786	19.2917	83.9601	3.81759	51.1342	56.4617	19.2917	83.9601	49.688	32.255	4.41744	51.1342	56.4617	12.1145	55.2786	3.81759	25.8843	36.8419	1.42333	0.509272	0.251651	0.752235	unchanged
neg_424	loganate	3.07371e-08	3.07371e-08	3.07371e-08	3.07371e-08	3.07371e-08	3.07371e-08	3.07371e-08	3.07371e-08	0.955828	3.07371e-08	3.07371e-08	3.07371e-08	3.07371e-08	3.07371e-08	3.07371e-08	3.07371e-08	3.07371e-08	3.07371e-08	0.955828	3.07371e-08	246.627	340.651	221.473	218.439	3.07371e-08	3.07371e-08	218.553	3.07371e-08	3.07371e-08	3.07371e-08	3.07371e-08	218.553	246.627	340.651	221.473	3.07371e-08	3.07371e-08	218.439	3.07371e-08	3.07371e-08	0.0955828	124.574	1303.31	10.348	0.0176936	1.59625	up
neg_430	Moroxydine	34.5372	60.7263	136.92	44.0307	66.9405	59.1514	85.6514	43.8262	58.8214	17.8308	59.1514	85.6514	17.8308	43.8262	34.5372	136.92	44.0307	60.7263	58.8214	66.9405	52.8576	31.5833	22.8427	19.9845	48.4383	36.1929	39.9026	51.5583	40.4065	54.5868	36.1929	39.9026	52.8576	31.5833	22.8427	40.4065	54.5868	19.9845	48.4383	51.5583	60.8436	39.8353	0.654717	-0.611056	0.0817961	1.17369	unchanged
neg_432	N-Docosahexaenoyl Lysine	3.07371e-08	2.39996	3.07371e-08	4.44876	6.53104	8.6493	35.062	0.789035	2.65001	30.9428	8.6493	35.062	30.9428	0.789035	3.07371e-08	3.07371e-08	4.44876	2.39996	2.65001	6.53104	3.07371e-08	30.7068	1.18302	3.07371e-08	14.6144	2.78954	3.07371e-08	3.07371e-08	9.06956	9.4569	2.78954	3.07371e-08	3.07371e-08	30.7068	1.18302	9.06956	9.4569	3.07371e-08	14.6144	3.07371e-08	9.1473	6.78202	0.741424	-0.43163	0.651305	0.456489	unchanged
neg_435	Cbhcy	150.053	103.572	3.07371e-08	59.1212	134.504	112.009	140.945	93.0516	125.408	84.515	112.009	140.945	84.515	93.0516	150.053	3.07371e-08	59.1212	103.572	125.408	134.504	3.07371e-08	3.07371e-08	3.07371e-08	3.07371e-08	116.448	123.131	3.07371e-08	107.513	134.705	97.4404	123.131	3.07371e-08	3.07371e-08	3.07371e-08	3.07371e-08	134.705	97.4404	3.07371e-08	116.448	107.513	100.318	57.9237	0.577402	-0.792351	0.097843	1.10833	unchanged
neg_436	Xanthohumol C	32.9904	23.8175	3.07371e-08	30.2252	27.8919	27.2905	49.1566	23.911	32.4651	24.1987	27.2905	49.1566	24.1987	23.911	32.9904	3.07371e-08	30.2252	23.8175	32.4651	27.8919	3.07371e-08	3.07371e-08	3.07371e-08	3.07371e-08	21.7604	31.5051	3.07371e-08	27.0223	34.1523	22.49	31.5051	3.07371e-08	3.07371e-08	3.07371e-08	3.07371e-08	34.1523	22.49	3.07371e-08	21.7604	27.0223	27.1947	13.693	0.503517	-0.989886	0.0397546	1.40483	down
neg_437	3alpha,7alpha,12alpha-Trihydroxy-5beta-cholestan-26-al	3.07371e-08	3.07371e-08	3.07371e-08	1.03867	3.07371e-08	2.07611	17.8151	3.07371e-08	3.07371e-08	17.4952	2.07611	17.8151	17.4952	3.07371e-08	3.07371e-08	3.07371e-08	1.03867	3.07371e-08	3.07371e-08	3.07371e-08	3.07371e-08	30.8028	3.07371e-08	3.07371e-08	4.81581	0.661789	0.947082	3.07371e-08	3.78463	3.44868	0.661789	0.947082	3.07371e-08	30.8028	3.07371e-08	3.78463	3.44868	3.07371e-08	4.81581	3.07371e-08	3.84251	4.44608	1.15708	0.210486	0.874886	0.0959996	unchanged
neg_438	Lymecycline	89.726	39.4484	3.07371e-08	64.1258	61.8927	69.3258	43.2029	71.0921	68.3389	74.395	69.3258	43.2029	74.395	71.0921	89.726	3.07371e-08	64.1258	39.4484	68.3389	61.8927	3.07371e-08	3.07371e-08	3.07371e-08	3.07371e-08	71.5136	195.166	3.07371e-08	50.4653	118.07	81.4173	195.166	3.07371e-08	3.07371e-08	3.07371e-08	3.07371e-08	118.07	81.4173	3.07371e-08	71.5136	50.4653	58.1548	51.6633	0.888375	-0.170759	0.777436	0.420895	unchanged
neg_440	Quinic acid	3.07371e-08	3.07371e-08	3.07371e-08	3.07371e-08	3.07371e-08	3.07371e-08	3.07371e-08	3.07371e-08	3.07371e-08	3.07371e-08	3.07371e-08	3.07371e-08	3.07371e-08	3.07371e-08	3.07371e-08	3.07371e-08	3.07371e-08	3.07371e-08	3.07371e-08	3.07371e-08	3.07371e-08	3.07371e-08	3.07371e-08	3.07371e-08	3.07371e-08	1471.75	3.07371e-08	3.07371e-08	3.07371e-08	192.716	1471.75	3.07371e-08	3.07371e-08	3.07371e-08	3.07371e-08	3.07371e-08	192.716	3.07371e-08	3.07371e-08	3.07371e-08	3.07371e-08	166.446	5.41516e+09	32.3344	0.284601	0.239811	unchanged
neg_447	geldanamycin	3.07371e-08	3.07371e-08	9.91207	3.07371e-08	3.07371e-08	3.07371e-08	3.07371e-08	3.07371e-08	3.07371e-08	3.07371e-08	3.07371e-08	3.07371e-08	3.07371e-08	3.07371e-08	3.07371e-08	9.91207	3.07371e-08	3.07371e-08	3.07371e-08	3.07371e-08	74.9617	164.052	249.71	76.9111	3.07371e-08	3.07371e-08	107.086	3.07371e-08	3.07371e-08	3.07371e-08	3.07371e-08	107.086	74.9617	164.052	249.71	3.07371e-08	3.07371e-08	76.9111	3.07371e-08	3.07371e-08	0.991207	67.2722	67.869	6.08468	0.0380789	1.40217	up
neg_451	CPA(18:0/0:0)	1.78805	3.07371e-08	3.07371e-08	3.07371e-08	3.07371e-08	5.2021	3.07371e-08	3.07371e-08	3.10006	3.07371e-08	5.2021	3.07371e-08	3.07371e-08	3.07371e-08	1.78805	3.07371e-08	3.07371e-08	3.07371e-08	3.10006	3.07371e-08	3.07371e-08	3.07371e-08	3.07371e-08	3.07371e-08	3.07371e-08	3.07371e-08	3.07371e-08	3.07371e-08	3.07371e-08	0.91462	3.07371e-08	3.07371e-08	3.07371e-08	3.07371e-08	3.07371e-08	3.07371e-08	0.91462	3.07371e-08	3.07371e-08	3.07371e-08	1.00902	0.091462	0.0906443	-3.46364	0.147462	0.772928	unchanged
neg_453	Allylisopropylacetamide	249.576	233.824	298.13	228.644	52.5238	110.459	133.539	47.3125	255.532	97.6643	110.459	133.539	97.6643	47.3125	249.576	298.13	228.644	233.824	255.532	52.5238	101.685	188.966	180.223	162.479	189.284	59.8192	204.776	246.059	258.083	255.157	59.8192	204.776	101.685	188.966	180.223	258.083	255.157	162.479	189.284	246.059	170.721	184.653	1.08161	0.113181	0.700688	0.278488	unchanged
neg_462	Biflorin	3.07371e-08	3.07371e-08	3.07371e-08	3.07371e-08	3.07371e-08	3.07371e-08	3.07371e-08	3.07371e-08	3.07371e-08	3.07371e-08	3.07371e-08	3.07371e-08	3.07371e-08	3.07371e-08	3.07371e-08	3.07371e-08	3.07371e-08	3.07371e-08	3.07371e-08	3.07371e-08	201.495	260.118	163.119	183.425	3.07371e-08	2.77416	203.132	3.07371e-08	3.07371e-08	3.07371e-08	2.77416	203.132	201.495	260.118	163.119	3.07371e-08	3.07371e-08	183.425	3.07371e-08	3.07371e-08	3.07371e-08	101.406	3.29915e+09	31.6194	0.0164425	1.60807	up
neg_463	N-[1-(2-Cyclopropylethyl)-6-fluoro-4-hydroxy-2-oxo-1,2-dihydroquinoline-3-carbonyl]glycine	3.07371e-08	3.07371e-08	2.27805	3.07371e-08	3.07371e-08	3.07371e-08	3.07371e-08	3.07371e-08	3.07371e-08	3.07371e-08	3.07371e-08	3.07371e-08	3.07371e-08	3.07371e-08	3.07371e-08	2.27805	3.07371e-08	3.07371e-08	3.07371e-08	3.07371e-08	144.785	234.947	158.565	136.595	3.07371e-08	3.07371e-08	157.671	3.07371e-08	3.07371e-08	3.07371e-08	3.07371e-08	157.671	144.785	234.947	158.565	3.07371e-08	3.07371e-08	136.595	3.07371e-08	3.07371e-08	0.227805	83.2563	365.472	8.51362	0.0185827	1.56137	up
neg_464	4-Ethylphenylsulfate	65.4468	63.83	111.787	68.9628	79.7271	65.4125	120.432	59.4902	75.4848	54.2326	65.4125	120.432	54.2326	59.4902	65.4468	111.787	68.9628	63.83	75.4848	79.7271	3.07371e-08	3.07371e-08	3.07371e-08	3.07371e-08	74.4056	77.071	3.07371e-08	44.4971	91.2762	63.1967	77.071	3.07371e-08	3.07371e-08	3.07371e-08	3.07371e-08	91.2762	63.1967	3.07371e-08	74.4056	44.4971	76.4806	35.0447	0.458216	-1.1259	0.0106356	1.6995	down
neg_465	2-[[2-[(Dimethylamino)methyl]phenyl]thio]-5-fluoroaniline	3.07371e-08	3.07371e-08	3.07371e-08	3.07371e-08	7.82217	3.07371e-08	3.07371e-08	3.07371e-08	1.757	3.07371e-08	3.07371e-08	3.07371e-08	3.07371e-08	3.07371e-08	3.07371e-08	3.07371e-08	3.07371e-08	3.07371e-08	1.757	7.82217	7.97985	5.12113	1.67735	3.07371e-08	3.07371e-08	3.07371e-08	10.1684	3.07371e-08	85.0066	3.07371e-08	3.07371e-08	10.1684	7.97985	5.12113	1.67735	85.0066	3.07371e-08	3.07371e-08	3.07371e-08	3.07371e-08	0.957917	10.9953	11.4784	3.52085	0.25925	0.939472	unchanged
neg_466	Biotin sulfoxide	3.07371e-08	3.07371e-08	3.07371e-08	3.07371e-08	3.07371e-08	3.07371e-08	3.07371e-08	3.07371e-08	3.07371e-08	3.07371e-08	3.07371e-08	3.07371e-08	3.07371e-08	3.07371e-08	3.07371e-08	3.07371e-08	3.07371e-08	3.07371e-08	3.07371e-08	3.07371e-08	135.887	167.271	141.397	136.996	3.07371e-08	3.07371e-08	81.5496	3.07371e-08	3.07371e-08	3.07371e-08	3.07371e-08	81.5496	135.887	167.271	141.397	3.07371e-08	3.07371e-08	136.996	3.07371e-08	3.07371e-08	3.07371e-08	66.3101	2.15733e+09	31.0066	0.0183349	1.63084	up
neg_470	Coproporphyrinogen III	78.7087	30.2278	3.07371e-08	69.2309	69.6856	52.2838	48.5607	72.8371	57.7324	74.1027	52.2838	48.5607	74.1027	72.8371	78.7087	3.07371e-08	69.2309	30.2278	57.7324	69.6856	3.07371e-08	3.07371e-08	3.07371e-08	3.07371e-08	61.5769	62.0891	3.07371e-08	34.4437	114.968	57.9206	62.0891	3.07371e-08	3.07371e-08	3.07371e-08	3.07371e-08	114.968	57.9206	3.07371e-08	61.5769	34.4437	55.337	33.0998	0.59815	-0.741421	0.154813	0.863454	unchanged
neg_471	Dihydrozeatin-7-N-glucoside	3.07371e-08	3.07371e-08	3.07371e-08	3.07371e-08	3.07371e-08	3.07371e-08	3.07371e-08	3.07371e-08	3.07371e-08	3.07371e-08	3.07371e-08	3.07371e-08	3.07371e-08	3.07371e-08	3.07371e-08	3.07371e-08	3.07371e-08	3.07371e-08	3.07371e-08	3.07371e-08	125.177	185.947	130.151	126.702	3.07371e-08	3.07371e-08	73.2507	3.07371e-08	3.07371e-08	3.07371e-08	3.07371e-08	73.2507	125.177	185.947	130.151	3.07371e-08	3.07371e-08	126.702	3.07371e-08	3.07371e-08	3.07371e-08	64.1228	2.08617e+09	30.9582	0.021	1.57242	up
neg_476	PG(i-12:0/20:5(7Z,9Z,11E,13E,17Z)-3OH(5,6,15))	3.07371e-08	3.07371e-08	3.07371e-08	3.07371e-08	3.07371e-08	3.07371e-08	3.07371e-08	3.07371e-08	3.07371e-08	3.07371e-08	3.07371e-08	3.07371e-08	3.07371e-08	3.07371e-08	3.07371e-08	3.07371e-08	3.07371e-08	3.07371e-08	3.07371e-08	3.07371e-08	3.07371e-08	65.3888	3.07371e-08	3.07371e-08	3.07371e-08	3.07371e-08	3.07371e-08	3.07371e-08	3.07371e-08	3.07371e-08	3.07371e-08	3.07371e-08	3.07371e-08	65.3888	3.07371e-08	3.07371e-08	3.07371e-08	3.07371e-08	3.07371e-08	3.07371e-08	3.07371e-08	6.53888	2.12735e+08	27.6645	0.343436	0.442791	unchanged
neg_480	Leustroducsin B	3.07371e-08	3.07371e-08	3.07371e-08	3.07371e-08	3.07371e-08	3.07371e-08	3.07371e-08	3.07371e-08	3.07371e-08	3.07371e-08	3.07371e-08	3.07371e-08	3.07371e-08	3.07371e-08	3.07371e-08	3.07371e-08	3.07371e-08	3.07371e-08	3.07371e-08	3.07371e-08	3.07371e-08	3.07371e-08	3.07371e-08	3.07371e-08	3.07371e-08	3.07371e-08	3.07371e-08	3.07371e-08	3.07371e-08	3.07371e-08	3.07371e-08	3.07371e-08	3.07371e-08	3.07371e-08	3.07371e-08	3.07371e-08	3.07371e-08	3.07371e-08	3.07371e-08	3.07371e-08	3.07371e-08	3.07371e-08	1	0	1	0	unchanged
neg_484	1-Oleoyl Lysophosphatidic Acid	180.374	161.243	536.175	200.458	181.384	171.096	487.519	137.969	179.193	222.229	171.096	487.519	222.229	137.969	180.374	536.175	200.458	161.243	179.193	181.384	3.07371e-08	3.07371e-08	3.07371e-08	3.07371e-08	206.108	173.636	3.07371e-08	142.538	221.369	191.415	173.636	3.07371e-08	3.07371e-08	3.07371e-08	3.07371e-08	221.369	191.415	3.07371e-08	206.108	142.538	245.764	93.5066	0.380473	-1.39413	0.0138075	1.64503	down
neg_485	Carbamic acid, (5-amino-1,2-dihydro-3-(4-methylphenyl)pyrido(3,4-b)pyrazin-7-yl)-, ethyl ester	3.07371e-08	3.07371e-08	3.07371e-08	3.07371e-08	3.07371e-08	3.07371e-08	3.07371e-08	3.07371e-08	3.07371e-08	3.07371e-08	3.07371e-08	3.07371e-08	3.07371e-08	3.07371e-08	3.07371e-08	3.07371e-08	3.07371e-08	3.07371e-08	3.07371e-08	3.07371e-08	3.07371e-08	69.3204	3.07371e-08	3.07371e-08	3.07371e-08	3.07371e-08	3.07371e-08	3.07371e-08	3.07371e-08	3.07371e-08	3.07371e-08	3.07371e-08	3.07371e-08	69.3204	3.07371e-08	3.07371e-08	3.07371e-08	3.07371e-08	3.07371e-08	3.07371e-08	3.07371e-08	6.93204	2.25527e+08	27.7487	0.343436	0.442791	unchanged
neg_486	Tetrahydrocorticosterone	6.99735	9.85099	11.8867	13.17	13.8433	14.494	15.2441	8.78562	11.0304	42.4813	14.494	15.2441	42.4813	8.78562	6.99735	11.8867	13.17	9.85099	11.0304	13.8433	0.769506	30.6939	5.38161	1.64341	22.0683	9.78315	3.07371e-08	2.08782	24.8971	13.9799	9.78315	3.07371e-08	0.769506	30.6939	5.38161	24.8971	13.9799	1.64341	22.0683	2.08782	14.7784	11.1305	0.753159	-0.408973	0.454926	0.503896	unchanged
neg_492	beta-D-glucosaminyl-(1->4)-beta-D-glucosamine	76.8721	31.8827	3.07371e-08	64.0957	52.7761	40.394	31.911	60.0648	66.521	73.4455	40.394	31.911	73.4455	60.0648	76.8721	3.07371e-08	64.0957	31.8827	66.521	52.7761	3.07371e-08	3.07371e-08	3.07371e-08	3.07371e-08	66.4426	79.7842	3.07371e-08	30.8716	115.62	55.3279	79.7842	3.07371e-08	3.07371e-08	3.07371e-08	3.07371e-08	115.62	55.3279	3.07371e-08	66.4426	30.8716	49.7963	34.8046	0.69894	-0.516759	0.344456	0.608007	unchanged
neg_494	2-Amino-4-oxo-4-alpha-hydroxy-6-(erythro-1',2',3'-trihydroxypropyl)-5,6,7,8-tetrahydroxypterin	26.5935	20.0313	110.568	21.7669	35.8346	20.8485	38.2069	21.8609	35.08	20.4273	20.8485	38.2069	20.4273	21.8609	26.5935	110.568	21.7669	20.0313	35.08	35.8346	3.07371e-08	3.07371e-08	3.07371e-08	3.07371e-08	21.2534	32.8066	3.07371e-08	15.3333	41.8114	18.7789	32.8066	3.07371e-08	3.07371e-08	3.07371e-08	3.07371e-08	41.8114	18.7789	3.07371e-08	21.2534	15.3333	35.1218	12.9984	0.370094	-1.43404	0.0432714	1.33477	down
neg_495	Famprofazone	3.94819	5.82148	3.07371e-08	9.12754	14.6942	8.64946	53.3445	1.91613	3.8745	48.8981	8.64946	53.3445	48.8981	1.91613	3.94819	3.07371e-08	9.12754	5.82148	3.8745	14.6942	3.07371e-08	40.8924	3.09628	3.07371e-08	21.921	5.34245	3.07371e-08	1.01155	24.8899	20.5526	5.34245	3.07371e-08	3.07371e-08	40.8924	3.09628	24.8899	20.5526	3.07371e-08	21.921	1.01155	15.0274	11.7706	0.783277	-0.352405	0.675857	0.407713	unchanged
neg_496	Nicorandil	3.07371e-08	3.07371e-08	3.07371e-08	3.07371e-08	3.07371e-08	3.07371e-08	3.07371e-08	3.07371e-08	3.07371e-08	3.07371e-08	3.07371e-08	3.07371e-08	3.07371e-08	3.07371e-08	3.07371e-08	3.07371e-08	3.07371e-08	3.07371e-08	3.07371e-08	3.07371e-08	63.48	114.764	70.9854	60.4495	3.07371e-08	3.07371e-08	71.5482	3.07371e-08	3.07371e-08	3.07371e-08	3.07371e-08	71.5482	63.48	114.764	70.9854	3.07371e-08	3.07371e-08	60.4495	3.07371e-08	3.07371e-08	3.07371e-08	38.1227	1.24028e+09	30.208	0.0201349	1.52772	up
neg_500	5,6-Dihydro-5'-azacytidine	38.0313	9.88704	3.07371e-08	23.6195	25.8049	12.0723	3.07371e-08	26.463	34.5535	32.5639	12.0723	3.07371e-08	32.5639	26.463	38.0313	3.07371e-08	23.6195	9.88704	34.5535	25.8049	3.07371e-08	3.07371e-08	3.07371e-08	3.07371e-08	17.5703	30.0887	3.07371e-08	20.4193	39.5231	14.9444	30.0887	3.07371e-08	3.07371e-08	3.07371e-08	3.07371e-08	39.5231	14.9444	3.07371e-08	17.5703	20.4193	20.2995	12.2546	0.603688	-0.728125	0.223384	0.692302	unchanged
neg_503	EPICATECHIN MONOGALLATE	3.07371e-08	3.07371e-08	3.07371e-08	3.07371e-08	3.07371e-08	3.07371e-08	3.07371e-08	3.07371e-08	3.07371e-08	3.07371e-08	3.07371e-08	3.07371e-08	3.07371e-08	3.07371e-08	3.07371e-08	3.07371e-08	3.07371e-08	3.07371e-08	3.07371e-08	3.07371e-08	50.3102	148.247	75.3418	36.3314	3.07371e-08	3.07371e-08	86.8796	3.07371e-08	3.07371e-08	3.07371e-08	3.07371e-08	86.8796	50.3102	148.247	75.3418	3.07371e-08	3.07371e-08	36.3314	3.07371e-08	3.07371e-08	3.07371e-08	39.711	1.29196e+09	30.2669	0.0356317	1.31667	up
neg_505	2-(4-Hydroxy-1,3-thiazol-3-ium-3-yl)ethyl [2-(octadecylcarbamoyloxymethyl)oxolan-2-yl]methyl phosphate	3.07371e-08	3.07371e-08	3.07371e-08	3.07371e-08	3.07371e-08	3.07371e-08	3.07371e-08	3.07371e-08	3.07371e-08	3.07371e-08	3.07371e-08	3.07371e-08	3.07371e-08	3.07371e-08	3.07371e-08	3.07371e-08	3.07371e-08	3.07371e-08	3.07371e-08	3.07371e-08	70.992	93.6699	178.916	40.4532	3.07371e-08	3.07371e-08	50.1129	3.07371e-08	3.07371e-08	3.07371e-08	3.07371e-08	50.1129	70.992	93.6699	178.916	3.07371e-08	3.07371e-08	40.4532	3.07371e-08	3.07371e-08	3.07371e-08	43.4144	1.41244e+09	30.3955	0.0444148	1.41843	up
neg_507	Alitame	3.07371e-08	3.07371e-08	3.07371e-08	3.07371e-08	3.07371e-08	3.07371e-08	3.07371e-08	3.07371e-08	3.07371e-08	3.07371e-08	3.07371e-08	3.07371e-08	3.07371e-08	3.07371e-08	3.07371e-08	3.07371e-08	3.07371e-08	3.07371e-08	3.07371e-08	3.07371e-08	54.3278	94.0893	48.8081	50.9614	3.07371e-08	3.07371e-08	66.896	3.07371e-08	3.07371e-08	3.07371e-08	3.07371e-08	66.896	54.3278	94.0893	48.8081	3.07371e-08	3.07371e-08	50.9614	3.07371e-08	3.07371e-08	3.07371e-08	31.5083	1.02509e+09	29.9331	0.0204405	1.51576	up
neg_509	3-(5-Methylisoxazol-3-yl)-6-[(1-methyl-1H-1,2,3-triazol-4-yl)methoxy][1,2,4]triazolo[3,4-a]phthalazine	3.07371e-08	3.07371e-08	3.07371e-08	3.07371e-08	3.07371e-08	3.07371e-08	3.07371e-08	3.07371e-08	3.07371e-08	3.07371e-08	3.07371e-08	3.07371e-08	3.07371e-08	3.07371e-08	3.07371e-08	3.07371e-08	3.07371e-08	3.07371e-08	3.07371e-08	3.07371e-08	77.8244	108.665	81.7657	65.6247	3.07371e-08	3.07371e-08	81.0989	3.07371e-08	3.07371e-08	3.07371e-08	3.07371e-08	81.0989	77.8244	108.665	81.7657	3.07371e-08	3.07371e-08	65.6247	3.07371e-08	3.07371e-08	3.07371e-08	41.4979	1.35009e+09	30.3304	0.017112	1.59815	up
neg_516	17alpha-Methylestradiol	3.82051	3.07371e-08	3.07371e-08	3.07371e-08	3.07371e-08	3.07371e-08	3.07371e-08	3.07371e-08	3.07371e-08	3.07371e-08	3.07371e-08	3.07371e-08	3.07371e-08	3.07371e-08	3.82051	3.07371e-08	3.07371e-08	3.07371e-08	3.07371e-08	3.07371e-08	3.07371e-08	3.07371e-08	3.07371e-08	3.07371e-08	3.07371e-08	3.07371e-08	3.07371e-08	3.07371e-08	10.905	3.07371e-08	3.07371e-08	3.07371e-08	3.07371e-08	3.07371e-08	3.07371e-08	10.905	3.07371e-08	3.07371e-08	3.07371e-08	3.07371e-08	0.382051	1.0905	2.85434	1.51316	0.552071	0.56549	unchanged
neg_517	Corchorifatty acid A	41.6581	38.5448	3.07371e-08	31.4213	36.0323	33.214	40.3356	32.9429	49.7789	31.6609	33.214	40.3356	31.6609	32.9429	41.6581	3.07371e-08	31.4213	38.5448	49.7789	36.0323	3.07371e-08	3.07371e-08	3.07371e-08	3.07371e-08	40.3717	41.0347	3.07371e-08	17.9432	37.9902	25.3457	41.0347	3.07371e-08	3.07371e-08	3.07371e-08	3.07371e-08	37.9902	25.3457	3.07371e-08	40.3717	17.9432	33.5589	16.2685	0.484776	-1.04461	0.0279223	1.42547	down
neg_520	TetraHCA	2408.52	3051.85	4479.42	2816.25	3855.61	3408.54	5859.47	2748.07	3461.15	2159.29	3408.54	5859.47	2159.29	2748.07	2408.52	4479.42	2816.25	3051.85	3461.15	3855.61	2701.65	1319.07	1278.04	1630.88	3734.05	2983.28	2254.86	2985.6	3249.77	3574.67	2983.28	2254.86	2701.65	1319.07	1278.04	3249.77	3574.67	1630.88	3734.05	2985.6	3424.82	2571.19	0.750752	-0.413591	0.0746192	1.21723	unchanged
neg_521	10-(3,4-Dimethyl-5-pentylfuran-2-yl)decanoylcarnitine	475.359	674.51	863.057	561.978	767.75	643.361	1026.67	536.391	709.546	411.492	643.361	1026.67	411.492	536.391	475.359	863.057	561.978	674.51	709.546	767.75	435.092	197.473	218.851	280.817	681.583	549.532	332.917	632.988	575.732	681.065	549.532	332.917	435.092	197.473	218.851	575.732	681.065	280.817	681.583	632.988	667.012	458.605	0.687552	-0.540459	0.0232731	1.46673	down
neg_522	Furanofukinin	12.3919	20.2041	19.8657	11.0995	22.5448	21.9563	37.0776	11.4855	22.4848	5.33406	21.9563	37.0776	5.33406	11.4855	12.3919	19.8657	11.0995	20.2041	22.4848	22.5448	20.9228	4.30001	3.2977	3.93711	27.5613	19.2541	6.38745	7.16061	21.8291	26.5855	19.2541	6.38745	20.9228	4.30001	3.2977	21.8291	26.5855	3.93711	27.5613	7.16061	18.4444	14.1236	0.765736	-0.385081	0.319553	0.685539	unchanged
neg_529	(1R,3S,5Z)-5-[(2Z)-2-[(1R,3Ar,7aS)-1-[(2S)-1-[3-(2-hydroxypropan-2-yl)phenoxy]propan-2-yl]-7a-methyl-2,3,3a,5,6,7-hexahydro-1H-inden-4-ylidene]ethylidene]-4-methylidenecyclohexane-1,3-diol	211.902	190.387	498.589	219.16	253.171	225.525	484.101	199.413	272.348	210.765	225.525	484.101	210.765	199.413	211.902	498.589	219.16	190.387	272.348	253.171	56.0432	24.0217	25.1981	30.7378	248.71	229.818	48.8121	206.028	246.646	246.838	229.818	48.8121	56.0432	24.0217	25.1981	246.646	246.838	30.7378	248.71	206.028	276.536	136.285	0.49283	-1.02084	0.0112377	1.65197	down
neg_532	Feruloylquinic acid	3.07371e-08	3.07371e-08	3.07371e-08	3.07371e-08	3.07371e-08	3.07371e-08	3.07371e-08	3.07371e-08	3.07371e-08	3.07371e-08	3.07371e-08	3.07371e-08	3.07371e-08	3.07371e-08	3.07371e-08	3.07371e-08	3.07371e-08	3.07371e-08	3.07371e-08	3.07371e-08	406.117	510.875	407.726	369.783	3.07371e-08	3.07371e-08	492.552	3.07371e-08	3.07371e-08	3.07371e-08	3.07371e-08	492.552	406.117	510.875	407.726	3.07371e-08	3.07371e-08	369.783	3.07371e-08	3.07371e-08	3.07371e-08	218.705	7.11534e+09	32.7283	0.0161048	1.6155	up
neg_539	PA(TXB2/10:0)	27.7062	3.07371e-08	393.59	13.0092	35.423	12.1801	98.4033	9.34741	19.9257	28.4621	12.1801	98.4033	28.4621	9.34741	27.7062	393.59	13.0092	3.07371e-08	19.9257	35.423	3.07371e-08	3.07371e-08	3.07371e-08	3.07371e-08	48.8418	22.9259	3.07371e-08	5.98136	23.4911	5.61292	22.9259	3.07371e-08	3.07371e-08	3.07371e-08	3.07371e-08	23.4911	5.61292	3.07371e-08	48.8418	5.98136	63.8046	10.6853	0.167469	-2.57803	0.194389	0.922957	unchanged
neg_54	Ethanesulfonic acid	47.3601	36.84	3.07371e-08	36.0842	54.5868	32.8305	50.0323	32.4152	48.9026	24.2142	32.8305	50.0323	24.2142	32.4152	47.3601	3.07371e-08	36.0842	36.84	48.9026	54.5868	3.07371e-08	3.07371e-08	3.07371e-08	3.07371e-08	42.8869	43.2838	3.07371e-08	40.9394	41.144	22.1218	43.2838	3.07371e-08	3.07371e-08	3.07371e-08	3.07371e-08	41.144	22.1218	3.07371e-08	42.8869	40.9394	36.3266	19.0376	0.524067	-0.932175	0.0535455	1.28727	unchanged
neg_541	Cadabicine methyl ether	3.07371e-08	3.07371e-08	2.80125	3.07371e-08	3.07371e-08	3.07371e-08	3.07371e-08	3.07371e-08	0.958	3.07371e-08	3.07371e-08	3.07371e-08	3.07371e-08	3.07371e-08	3.07371e-08	2.80125	3.07371e-08	3.07371e-08	0.958	3.07371e-08	99.443	150.479	89.5334	83.941	3.07371e-08	3.07371e-08	120.442	3.07371e-08	3.07371e-08	3.07371e-08	3.07371e-08	120.442	99.443	150.479	89.5334	3.07371e-08	3.07371e-08	83.941	3.07371e-08	3.07371e-08	0.375925	54.3839	144.667	7.17659	0.019374	1.54434	up
neg_566	(1alpha,4beta,5beta)-4-Hydroxy-7(11),10(14)-guaiadien-8-one	7125.54	3.07371e-08	3.07371e-08	3.07371e-08	3.07371e-08	88.0912	33871.5	3.07371e-08	3.07371e-08	66.307	88.0912	33871.5	66.307	3.07371e-08	7125.54	3.07371e-08	3.07371e-08	3.07371e-08	3.07371e-08	3.07371e-08	75.073	3.07371e-08	3.07371e-08	3.07371e-08	3.07371e-08	3.07371e-08	3.07371e-08	3.07371e-08	3.07371e-08	3.07371e-08	3.07371e-08	3.07371e-08	75.073	3.07371e-08	3.07371e-08	3.07371e-08	3.07371e-08	3.07371e-08	3.07371e-08	3.07371e-08	4115.15	7.5073	0.00182431	-9.09843	0.255291	0.955723	unchanged
neg_567	Chenodeoxycholylalanine	1.48284	1.36866	3.07371e-08	2.22977	3.07371e-08	3.03249	14.1007	3.07371e-08	2.70813	28.1235	3.03249	14.1007	28.1235	3.07371e-08	1.48284	3.07371e-08	2.22977	1.36866	2.70813	3.07371e-08	1.79596	20.9254	1.75497	3.07371e-08	15.0784	0.832708	1.0126	3.07371e-08	10.1357	5.80914	0.832708	1.0126	1.79596	20.9254	1.75497	10.1357	5.80914	3.07371e-08	15.0784	3.07371e-08	5.30462	5.73449	1.08104	0.112417	0.908207	0.0370552	unchanged
neg_569	LysoPC(24:1(15Z)/0:0)	3.07371e-08	3.07371e-08	3.07371e-08	3.07371e-08	3.07371e-08	0.440311	3.07371e-08	3.07371e-08	0.885253	0.725912	0.440311	3.07371e-08	0.725912	3.07371e-08	3.07371e-08	3.07371e-08	3.07371e-08	3.07371e-08	0.885253	3.07371e-08	8.58583	44.2456	3.07371e-08	3.07371e-08	2.73072	3.07371e-08	8.63437	3.07371e-08	3.07371e-08	3.07371e-08	3.07371e-08	8.63437	8.58583	44.2456	3.07371e-08	3.07371e-08	3.07371e-08	3.07371e-08	2.73072	3.07371e-08	0.205148	6.41965	31.2928	4.96776	0.186766	0.732862	unchanged
neg_572	PC(P-18:0/20:4(6E,8Z,11Z,14Z)-OH(5S))	57.6672	41.5499	31.9985	53.4869	46.7842	70.3117	169.18	56.5251	87.8409	103.462	70.3117	169.18	103.462	56.5251	57.6672	31.9985	53.4869	41.5499	87.8409	46.7842	81.9224	57.5587	8.96799	48.3706	167.063	59.0379	232.37	14.5321	126.013	139.502	59.0379	232.37	81.9224	57.5587	8.96799	126.013	139.502	48.3706	167.063	14.5321	71.8806	93.5337	1.30124	0.379885	0.417601	0.46886	unchanged
neg_574	huperzine b	13.955	3.07371e-08	3.07371e-08	3.84581	1.98678	3.07371e-08	166.213	3.07371e-08	3.07371e-08	34.3421	3.07371e-08	166.213	34.3421	3.07371e-08	13.955	3.07371e-08	3.84581	3.07371e-08	3.07371e-08	1.98678	0.678986	32.208	3.07371e-08	3.07371e-08	12.2255	0.985098	3.07371e-08	3.07371e-08	4.22725	5.59079	0.985098	3.07371e-08	0.678986	32.208	3.07371e-08	4.22725	5.59079	3.07371e-08	12.2255	3.07371e-08	22.0343	5.59156	0.253767	-1.97843	0.348675	0.839023	unchanged
neg_588	Naringin	3.07371e-08	3.07371e-08	3.07371e-08	3.07371e-08	3.07371e-08	3.07371e-08	3.07371e-08	3.07371e-08	3.07371e-08	3.07371e-08	3.07371e-08	3.07371e-08	3.07371e-08	3.07371e-08	3.07371e-08	3.07371e-08	3.07371e-08	3.07371e-08	3.07371e-08	3.07371e-08	3.07371e-08	3.07371e-08	3.07371e-08	3.07371e-08	3.07371e-08	3.07371e-08	3.07371e-08	73.4715	3.07371e-08	3.07371e-08	3.07371e-08	3.07371e-08	3.07371e-08	3.07371e-08	3.07371e-08	3.07371e-08	3.07371e-08	3.07371e-08	3.07371e-08	73.4715	3.07371e-08	7.34715	2.39032e+08	27.8326	0.343436	0.610046	unchanged
neg_590	Baptifoline	3.07371e-08	3.07371e-08	3.07371e-08	3.07371e-08	3.07371e-08	3.07371e-08	3.07371e-08	3.07371e-08	3.07371e-08	3.07371e-08	3.07371e-08	3.07371e-08	3.07371e-08	3.07371e-08	3.07371e-08	3.07371e-08	3.07371e-08	3.07371e-08	3.07371e-08	3.07371e-08	27.3353	44.8073	31.7934	24.9485	3.07371e-08	3.07371e-08	40.5191	3.07371e-08	3.07371e-08	3.07371e-08	3.07371e-08	40.5191	27.3353	44.8073	31.7934	3.07371e-08	3.07371e-08	24.9485	3.07371e-08	3.07371e-08	3.07371e-08	16.9404	5.51137e+08	29.0378	0.0188166	1.54147	up
neg_593	(Z)-7-[(1S,4R,6R)-4-[(E)-Oct-6-enyl]-2,3-diazabicyclo[2.2.1]hept-2-en-6-yl]hept-5-enoic acid	3.07371e-08	3.07371e-08	3.07371e-08	2.29158	0.629173	2.53725	13.2763	2.02967	0.84837	34.6549	2.53725	13.2763	34.6549	2.02967	3.07371e-08	3.07371e-08	2.29158	3.07371e-08	0.84837	0.629173	3.07371e-08	20.6452	3.07371e-08	3.07371e-08	7.50272	3.07371e-08	3.07371e-08	3.07371e-08	7.99727	4.43624	3.07371e-08	3.07371e-08	3.07371e-08	20.6452	3.07371e-08	7.99727	4.43624	3.07371e-08	7.50272	3.07371e-08	5.62672	4.05814	0.721228	-0.471474	0.704277	0.279843	unchanged
neg_6	Bromobenzene-2,3-oxide	3.07371e-08	3.07371e-08	3.07371e-08	3.07371e-08	0.226559	3.07371e-08	3.07371e-08	3.07371e-08	3.07371e-08	3.07371e-08	3.07371e-08	3.07371e-08	3.07371e-08	3.07371e-08	3.07371e-08	3.07371e-08	3.07371e-08	3.07371e-08	3.07371e-08	0.226559	3.07371e-08	3.07371e-08	3.07371e-08	3.07371e-08	3.07371e-08	3.07371e-08	3.07371e-08	3.07371e-08	3.07371e-08	0.264115	3.07371e-08	3.07371e-08	3.07371e-08	3.07371e-08	3.07371e-08	3.07371e-08	0.264115	3.07371e-08	3.07371e-08	3.07371e-08	0.0226559	0.0264116	1.16577	0.221281	0.915274	0.117341	unchanged
neg_60	Calcein Blue	3.07371e-08	3.07371e-08	3.07371e-08	3.07371e-08	3.07371e-08	3.07371e-08	3.07371e-08	3.07371e-08	3.07371e-08	3.07371e-08	3.07371e-08	3.07371e-08	3.07371e-08	3.07371e-08	3.07371e-08	3.07371e-08	3.07371e-08	3.07371e-08	3.07371e-08	3.07371e-08	3.07371e-08	3.07371e-08	3.07371e-08	3.07371e-08	3.07371e-08	3.07371e-08	3.07371e-08	3.07371e-08	3.07371e-08	3.07371e-08	3.07371e-08	3.07371e-08	3.07371e-08	3.07371e-08	3.07371e-08	3.07371e-08	3.07371e-08	3.07371e-08	3.07371e-08	3.07371e-08	3.07371e-08	3.07371e-08	1	0	1	0	unchanged
neg_600	LysoPE(0:0/24:0)	17702.5	24997.6	37099.4	24289.4	31910	28928.5	44981.6	24012.2	31249.4	26055.4	28928.5	44981.6	26055.4	24012.2	17702.5	37099.4	24289.4	24997.6	31249.4	31910	36695.4	24626.3	15637.4	22026.6	44391.5	26204.4	46619	20152.5	38291.1	37227.2	26204.4	46619	36695.4	24626.3	15637.4	38291.1	37227.2	22026.6	44391.5	20152.5	29122.6	31187.2	1.07089	0.0988125	0.628654	0.302701	unchanged
neg_604	Tetranorprostanedioic acid	457.052	863.083	1192.34	816.592	1056.55	835.514	1053.3	771.401	1119.86	575.263	835.514	1053.3	575.263	771.401	457.052	1192.34	816.592	863.083	1119.86	1056.55	772.747	384.505	479.175	571.475	1075.62	769.225	813.834	835.18	977.671	979.578	769.225	813.834	772.747	384.505	479.175	977.671	979.578	571.475	1075.62	835.18	874.095	765.901	0.876222	-0.190632	0.309906	0.612566	unchanged
neg_605	Cer(d17:1/PGE2)	30.5361	67.8242	73.6324	71.427	76.9137	71.8004	61.3777	63.5283	98.2695	76.7554	71.8004	61.3777	76.7554	63.5283	30.5361	73.6324	71.427	67.8242	98.2695	76.9137	124.184	59.4592	39.6075	59.4882	116.784	68.555	128.226	56.9594	116.129	131.875	68.555	128.226	124.184	59.4592	39.6075	116.129	131.875	59.4882	116.784	56.9594	69.2065	90.1268	1.30229	0.381049	0.121557	1.16574	unchanged
neg_608	Ternatin	2302.42	3.07371e-08	3.07371e-08	3.07371e-08	3.07371e-08	85.9802	4275.93	3.07371e-08	3.07371e-08	5.6295	85.9802	4275.93	5.6295	3.07371e-08	2302.42	3.07371e-08	3.07371e-08	3.07371e-08	3.07371e-08	3.07371e-08	27.8404	1.36855	3.07371e-08	3.07371e-08	3.07371e-08	3.07371e-08	3.07371e-08	3.07371e-08	3.07371e-08	3.07371e-08	3.07371e-08	3.07371e-08	27.8404	1.36855	3.07371e-08	3.07371e-08	3.07371e-08	3.07371e-08	3.07371e-08	3.07371e-08	666.995	2.9209	0.00437919	-7.83512	0.183765	1.05351	unchanged
neg_609	Mitemcinal	63.3193	97.1599	3.07371e-08	106.153	115.058	92.4529	52.8401	87.7087	136.341	73.1075	92.4529	52.8401	73.1075	87.7087	63.3193	3.07371e-08	106.153	97.1599	136.341	115.058	3.07371e-08	3.07371e-08	3.07371e-08	3.07371e-08	108.296	100.377	3.07371e-08	81.6705	113.882	72.1842	100.377	3.07371e-08	3.07371e-08	3.07371e-08	3.07371e-08	113.882	72.1842	3.07371e-08	108.296	81.6705	82.414	47.641	0.57807	-0.790685	0.104831	1.0226	unchanged
neg_61	Taurine	3.07371e-08	3.07371e-08	3.07371e-08	3.07371e-08	3.07371e-08	3.07371e-08	3.07371e-08	3.07371e-08	3.07371e-08	3.07371e-08	3.07371e-08	3.07371e-08	3.07371e-08	3.07371e-08	3.07371e-08	3.07371e-08	3.07371e-08	3.07371e-08	3.07371e-08	3.07371e-08	3.07371e-08	3.07371e-08	3.07371e-08	3.07371e-08	3.07371e-08	3.07371e-08	3.07371e-08	3.07371e-08	3.07371e-08	2.55519	3.07371e-08	3.07371e-08	3.07371e-08	3.07371e-08	3.07371e-08	3.07371e-08	2.55519	3.07371e-08	3.07371e-08	3.07371e-08	3.07371e-08	0.255519	8.31304e+06	22.9869	0.343436	0.591931	unchanged
neg_619	N-Ethylretinamide	3.47203	9.72512	3.07371e-08	9.06983	12.8316	9.79975	10.7047	3.62921	5.08551	28.4439	9.79975	10.7047	28.4439	3.62921	3.47203	3.07371e-08	9.06983	9.72512	5.08551	12.8316	0.881569	23.305	6.01221	1.1836	13.0318	3.73436	3.07371e-08	3.07371e-08	12.8174	11.5767	3.73436	3.07371e-08	0.881569	23.305	6.01221	12.8174	11.5767	1.1836	13.0318	3.07371e-08	9.27616	7.25427	0.782034	-0.354697	0.568291	0.392022	unchanged
neg_620	(8Z,11Z,14Z,17Z)-Icosa-8,11,14,17-tetraenoylcarnitine	2.50069	3.07371e-08	3.07371e-08	3.08685	3.07371e-08	7.29445	3.07371e-08	3.07371e-08	6.75231	1.97046	7.29445	3.07371e-08	1.97046	3.07371e-08	2.50069	3.07371e-08	3.08685	3.07371e-08	6.75231	3.07371e-08	13.0909	43.1445	10.2341	1.69109	3.10591	3.07371e-08	14.6812	3.07371e-08	3.07371e-08	1.54959	3.07371e-08	14.6812	13.0909	43.1445	10.2341	3.07371e-08	1.54959	1.69109	3.10591	3.07371e-08	2.16048	8.74973	4.04991	2.01789	0.158169	0.869123	unchanged
neg_624	alpha-Solanine	3.07371e-08	3.07371e-08	3.07371e-08	3.07371e-08	3.07371e-08	3.07371e-08	3.07371e-08	3.07371e-08	3.07371e-08	3.07371e-08	3.07371e-08	3.07371e-08	3.07371e-08	3.07371e-08	3.07371e-08	3.07371e-08	3.07371e-08	3.07371e-08	3.07371e-08	3.07371e-08	3.07371e-08	3.07371e-08	3.07371e-08	3.07371e-08	1.18243	3.07371e-08	3.07371e-08	3.07371e-08	3.78403	3.07371e-08	3.07371e-08	3.07371e-08	3.07371e-08	3.07371e-08	3.07371e-08	3.78403	3.07371e-08	3.07371e-08	1.18243	3.07371e-08	3.07371e-08	0.496646	1.61579e+07	23.9457	0.227767	0.972605	unchanged
neg_627	Dehydrocarpaine II	3.07371e-08	3.07371e-08	3.07371e-08	3.07371e-08	3.07371e-08	0.532394	3.07371e-08	3.07371e-08	3.07371e-08	1.89453	0.532394	3.07371e-08	1.89453	3.07371e-08	3.07371e-08	3.07371e-08	3.07371e-08	3.07371e-08	3.07371e-08	3.07371e-08	4.25616	47.5699	3.07371e-08	3.07371e-08	3.07371e-08	3.07371e-08	3.07371e-08	3.07371e-08	3.07371e-08	3.07371e-08	3.07371e-08	3.07371e-08	4.25616	47.5699	3.07371e-08	3.07371e-08	3.07371e-08	3.07371e-08	3.07371e-08	3.07371e-08	0.242692	5.18261	21.3547	4.41648	0.323706	0.49886	unchanged
neg_631	CDP-DG(a-15:0/a-21:0)	3.07371e-08	3.07371e-08	3.07371e-08	3.07371e-08	3.07371e-08	3.07371e-08	3.07371e-08	3.07371e-08	3.07371e-08	3.07371e-08	3.07371e-08	3.07371e-08	3.07371e-08	3.07371e-08	3.07371e-08	3.07371e-08	3.07371e-08	3.07371e-08	3.07371e-08	3.07371e-08	3.07371e-08	3.07371e-08	3.07371e-08	3.07371e-08	3.07371e-08	3.07371e-08	3.07371e-08	3.07371e-08	3.07371e-08	3.07371e-08	3.07371e-08	3.07371e-08	3.07371e-08	3.07371e-08	3.07371e-08	3.07371e-08	3.07371e-08	3.07371e-08	3.07371e-08	3.07371e-08	3.07371e-08	3.07371e-08	1	0	1	0	unchanged
neg_632	CDP-DG(a-25:0/PGF2alpha)	3.07371e-08	3.07371e-08	3.07371e-08	3.07371e-08	3.07371e-08	3.07371e-08	3.07371e-08	3.07371e-08	3.07371e-08	3.07371e-08	3.07371e-08	3.07371e-08	3.07371e-08	3.07371e-08	3.07371e-08	3.07371e-08	3.07371e-08	3.07371e-08	3.07371e-08	3.07371e-08	3.07371e-08	3.07371e-08	3.07371e-08	3.07371e-08	3.07371e-08	3.07371e-08	3.07371e-08	3.07371e-08	3.07371e-08	3.07371e-08	3.07371e-08	3.07371e-08	3.07371e-08	3.07371e-08	3.07371e-08	3.07371e-08	3.07371e-08	3.07371e-08	3.07371e-08	3.07371e-08	3.07371e-08	3.07371e-08	1	0	1	0	unchanged
neg_635	D-Glucoside	3.07371e-08	3.07371e-08	3.07371e-08	3.07371e-08	3.07371e-08	3.07371e-08	3.07371e-08	3.07371e-08	3.07371e-08	3.07371e-08	3.07371e-08	3.07371e-08	3.07371e-08	3.07371e-08	3.07371e-08	3.07371e-08	3.07371e-08	3.07371e-08	3.07371e-08	3.07371e-08	3.07371e-08	3.07371e-08	3.07371e-08	3.07371e-08	3.07371e-08	3.07371e-08	3.07371e-08	3.07371e-08	3.07371e-08	3.07371e-08	3.07371e-08	3.07371e-08	3.07371e-08	3.07371e-08	3.07371e-08	3.07371e-08	3.07371e-08	3.07371e-08	3.07371e-08	3.07371e-08	3.07371e-08	3.07371e-08	1	0	1	0	unchanged
neg_638	(2S)-2-Amino-4-[2-amino-3-(2-amino-3-hydroxybenzoyl)oxyphenyl]-4-oxobutanoic acid	3.07371e-08	3.07371e-08	3.07371e-08	3.07371e-08	3.07371e-08	3.07371e-08	3.07371e-08	3.07371e-08	3.07371e-08	3.07371e-08	3.07371e-08	3.07371e-08	3.07371e-08	3.07371e-08	3.07371e-08	3.07371e-08	3.07371e-08	3.07371e-08	3.07371e-08	3.07371e-08	155.811	215.298	171.778	136.148	3.07371e-08	3.07371e-08	278.836	3.07371e-08	3.07371e-08	3.07371e-08	3.07371e-08	278.836	155.811	215.298	171.778	3.07371e-08	3.07371e-08	136.148	3.07371e-08	3.07371e-08	3.07371e-08	95.7871	3.11633e+09	31.5372	0.0204187	1.52539	up
neg_639	Campesterol glucoside	0.836946	3.07371e-08	3.07371e-08	3.07371e-08	3.07371e-08	3.07371e-08	3.07371e-08	3.07371e-08	3.07371e-08	4.41206	3.07371e-08	3.07371e-08	4.41206	3.07371e-08	0.836946	3.07371e-08	3.07371e-08	3.07371e-08	3.07371e-08	3.07371e-08	3.07371e-08	6.20295	3.07371e-08	3.07371e-08	1.95667	3.07371e-08	3.07371e-08	3.07371e-08	1.11974	0.735231	3.07371e-08	3.07371e-08	3.07371e-08	6.20295	3.07371e-08	1.11974	0.735231	3.07371e-08	1.95667	3.07371e-08	0.5249	1.00146	1.9079	0.931988	0.537365	0.341422	unchanged
neg_64	3-Dehydroquinate	1.73507	3.07371e-08	3.07371e-08	3.07371e-08	9.68737	3.07371e-08	3.07371e-08	3.07371e-08	2.21128	3.07371e-08	3.07371e-08	3.07371e-08	3.07371e-08	3.07371e-08	1.73507	3.07371e-08	3.07371e-08	3.07371e-08	2.21128	9.68737	3.07371e-08	3.07371e-08	3.07371e-08	0.993379	3.07371e-08	37.1724	3.07371e-08	3.07371e-08	3.07371e-08	12.8134	37.1724	3.07371e-08	3.07371e-08	3.07371e-08	3.07371e-08	3.07371e-08	12.8134	0.993379	3.07371e-08	3.07371e-08	1.36337	5.09791	3.73919	1.90273	0.360735	0.188792	unchanged
neg_643	PC(16:1(9Z)/20:0)	3.07371e-08	1.58557	3.07371e-08	3.07371e-08	3.07371e-08	3.07371e-08	13.5889	3.07371e-08	3.07371e-08	20.9601	3.07371e-08	13.5889	20.9601	3.07371e-08	3.07371e-08	3.07371e-08	3.07371e-08	1.58557	3.07371e-08	3.07371e-08	3.07371e-08	5.96753	3.07371e-08	3.07371e-08	2.0663	3.07371e-08	3.07371e-08	3.07371e-08	5.95097	1.41733	3.07371e-08	3.07371e-08	3.07371e-08	5.96753	3.07371e-08	5.95097	1.41733	3.07371e-08	2.0663	3.07371e-08	3.61347	1.54021	0.426243	-1.23025	0.419429	0.569916	unchanged
neg_646	Trimeprazine	41.489	32.4947	229.289	48.1259	55.6504	31.2148	38.3956	39.5911	46.7197	33.4865	31.2148	38.3956	33.4865	39.5911	41.489	229.289	48.1259	32.4947	46.7197	55.6504	72.1365	85.6954	82.7101	94.8052	67.4897	48.4564	62.9608	41.7458	51.0718	40.8257	48.4564	62.9608	72.1365	85.6954	82.7101	51.0718	40.8257	94.8052	67.4897	41.7458	59.6457	64.7897	1.08624	0.119348	0.801294	0.179362	unchanged
neg_647	PC(P-18:1(11Z)/20:4(5Z,8Z,11Z,14Z)-OH(20))	0.639764	3.07371e-08	3.07371e-08	3.07371e-08	3.07371e-08	0.427699	11.4361	3.07371e-08	3.07371e-08	10.7867	0.427699	11.4361	10.7867	3.07371e-08	0.639764	3.07371e-08	3.07371e-08	3.07371e-08	3.07371e-08	3.07371e-08	4.89211	55.0446	1.46805	4.62316	27.2812	3.07371e-08	26.2642	3.07371e-08	19.2029	12.3294	3.07371e-08	26.2642	4.89211	55.0446	1.46805	19.2029	12.3294	4.62316	27.2812	3.07371e-08	2.32903	15.1106	6.48792	2.69776	0.0487418	1.1383	up
neg_648	Bursopoietin	157.883	152.256	793.185	172.635	200.543	189.91	489.09	123.151	267.959	156.111	189.91	489.09	156.111	123.151	157.883	793.185	172.635	152.256	267.959	200.543	21.0047	3.81092	141.197	5.22713	247.11	159.649	6.38285	145.527	211.746	208.275	159.649	6.38285	21.0047	3.81092	141.197	211.746	208.275	5.22713	247.11	145.527	270.272	114.993	0.425471	-1.23287	0.0555011	1.29744	unchanged
neg_654	Cephalexin	3.07371e-08	3.07371e-08	3.07371e-08	3.07371e-08	3.07371e-08	3.07371e-08	3.07371e-08	3.07371e-08	3.07371e-08	3.07371e-08	3.07371e-08	3.07371e-08	3.07371e-08	3.07371e-08	3.07371e-08	3.07371e-08	3.07371e-08	3.07371e-08	3.07371e-08	3.07371e-08	326.312	429.828	373.437	306.808	3.07371e-08	3.07371e-08	342.715	3.07371e-08	3.07371e-08	3.07371e-08	3.07371e-08	342.715	326.312	429.828	373.437	3.07371e-08	3.07371e-08	306.808	3.07371e-08	3.07371e-08	3.07371e-08	177.91	5.78811e+09	32.4304	0.0160327	1.62654	up
neg_66	Deoxyadenosine	3.07371e-08	3.07371e-08	3.07371e-08	3.07371e-08	3.07371e-08	3.07371e-08	3.07371e-08	3.07371e-08	3.07371e-08	3.07371e-08	3.07371e-08	3.07371e-08	3.07371e-08	3.07371e-08	3.07371e-08	3.07371e-08	3.07371e-08	3.07371e-08	3.07371e-08	3.07371e-08	3.07371e-08	3.07371e-08	3.07371e-08	3.07371e-08	3.07371e-08	3.07371e-08	3.07371e-08	3.07371e-08	3.07371e-08	3.07371e-08	3.07371e-08	3.07371e-08	3.07371e-08	3.07371e-08	3.07371e-08	3.07371e-08	3.07371e-08	3.07371e-08	3.07371e-08	3.07371e-08	3.07371e-08	3.07371e-08	1	0	1	0	unchanged
neg_660	1-(1-Pyrrolidinyl)-2-propanone	5.25391	11.9351	3.07371e-08	2.64132	10.9942	8.31223	25.8251	1.33237	1.49525	35.3154	8.31223	25.8251	35.3154	1.33237	5.25391	3.07371e-08	2.64132	11.9351	1.49525	10.9942	3.07371e-08	47.1477	9.07687	2.19375	14.6837	4.65879	3.07371e-08	2.20314	14.8315	15.2559	4.65879	3.07371e-08	3.07371e-08	47.1477	9.07687	14.8315	15.2559	2.19375	14.6837	2.20314	10.3105	11.0051	1.06737	0.0940638	0.905861	0.0709727	unchanged
neg_661	TG(20:5(5Z,8Z,11Z,14Z,17Z)/18:3(9Z,12Z,15Z)/22:6(4Z,7Z,10Z,13Z,16Z,19Z))	3.07371e-08	3.07371e-08	3.07371e-08	3.07371e-08	3.07371e-08	3.07371e-08	2.89887	3.07371e-08	3.07371e-08	11.8515	3.07371e-08	2.89887	11.8515	3.07371e-08	3.07371e-08	3.07371e-08	3.07371e-08	3.07371e-08	3.07371e-08	3.07371e-08	3.07371e-08	26.5205	3.07371e-08	3.07371e-08	1.68566	3.07371e-08	3.07371e-08	3.07371e-08	6.36377	3.07371e-08	3.07371e-08	3.07371e-08	3.07371e-08	26.5205	3.07371e-08	6.36377	3.07371e-08	3.07371e-08	1.68566	3.07371e-08	1.47504	3.45699	2.34366	1.22876	0.506076	0.325686	unchanged
neg_663	DG(17:0/PGE2/0:0)	33415.7	33584.2	49789.6	34971.8	43890.5	36996.1	83408.8	31484.5	50632.4	43453.2	36996.1	83408.8	43453.2	31484.5	33415.7	49789.6	34971.8	33584.2	50632.4	43890.5	56554.6	38880.7	27271.3	40829.1	84146	36775.9	97164.8	21694.3	75736.7	63782.3	36775.9	97164.8	56554.6	38880.7	27271.3	75736.7	63782.3	40829.1	84146	21694.3	44162.7	54283.6	1.22917	0.297688	0.298478	0.669247	unchanged
neg_664	DG(17:0/PGJ2/0:0)	0.82022	3.07371e-08	3.07371e-08	3.07371e-08	0.687868	3.07371e-08	4.05253	3.07371e-08	1.56839	3.07457	3.07371e-08	4.05253	3.07457	3.07371e-08	0.82022	3.07371e-08	3.07371e-08	3.07371e-08	1.56839	0.687868	4.28477	2.65507	3.07371e-08	1.13111	4.54181	0.268597	10.9142	3.07371e-08	8.22899	4.04803	0.268597	10.9142	4.28477	2.65507	3.07371e-08	8.22899	4.04803	1.13111	4.54181	3.07371e-08	1.02036	3.60726	3.53528	1.82183	0.0603241	1.26481	unchanged
neg_67	Melibiose	11.832	3.07371e-08	3.07371e-08	3.07371e-08	29.8121	3.07371e-08	6.16278	3.07371e-08	20.0999	3.07371e-08	3.07371e-08	6.16278	3.07371e-08	3.07371e-08	11.832	3.07371e-08	3.07371e-08	3.07371e-08	20.0999	29.8121	3.07371e-08	3.07371e-08	3.07371e-08	0.818971	3.07371e-08	42.6228	3.07371e-08	3.07371e-08	3.07371e-08	49.5687	42.6228	3.07371e-08	3.07371e-08	3.07371e-08	3.07371e-08	3.07371e-08	49.5687	0.818971	3.07371e-08	3.07371e-08	6.79067	9.30105	1.36968	0.45384	0.725529	0.00731849	unchanged
neg_670	PE(18:4(6Z,9Z,12Z,15Z)/P-16:0)	784.972	836.899	1255.38	857.736	1038.23	843.54	1304.19	681.103	1204.97	602.959	843.54	1304.19	602.959	681.103	784.972	1255.38	857.736	836.899	1204.97	1038.23	761.152	389.022	557.31	663.593	1280.23	787.642	991.008	683.721	1122.09	993.248	787.642	991.008	761.152	389.022	557.31	1122.09	993.248	663.593	1280.23	683.721	940.998	822.901	0.874499	-0.193472	0.321645	0.618022	unchanged
neg_672	PA(18:0/20:4(5Z,8Z,11Z,14Z)-OH(20))	34.769	20.7625	130.994	25.3236	35.3789	34.7816	1.45401	23.5062	53.8262	42.1712	34.7816	1.45401	42.1712	23.5062	34.769	130.994	25.3236	20.7625	53.8262	35.3789	38.7553	55.1994	30.0154	24.078	88.4715	36.628	64.336	10.6043	95.8427	52.1865	36.628	64.336	38.7553	55.1994	30.0154	95.8427	52.1865	24.078	88.4715	10.6043	40.2967	49.6117	1.23116	0.300018	0.514723	0.528105	unchanged
neg_679	PG(a-25:0/PGF1alpha)	2051.72	3.07371e-08	3.07371e-08	3.07371e-08	3.07371e-08	3.07371e-08	23433.1	3.07371e-08	3.07371e-08	94.9689	3.07371e-08	23433.1	94.9689	3.07371e-08	2051.72	3.07371e-08	3.07371e-08	3.07371e-08	3.07371e-08	3.07371e-08	3.07371e-08	3.07371e-08	3.07371e-08	3.07371e-08	3.07371e-08	3.07371e-08	3.07371e-08	3.07371e-08	3.07371e-08	3.07371e-08	3.07371e-08	3.07371e-08	3.07371e-08	3.07371e-08	3.07371e-08	3.07371e-08	3.07371e-08	3.07371e-08	3.07371e-08	3.07371e-08	2557.98	3.07371e-08	1.20162e-11	-36.2762	0.300446	0.894647	unchanged
neg_680	Isamoxole	2477.49	3.07371e-08	3.07371e-08	3.07371e-08	3.07371e-08	3.07371e-08	18861.8	3.07371e-08	3.07371e-08	75.9348	3.07371e-08	18861.8	75.9348	3.07371e-08	2477.49	3.07371e-08	3.07371e-08	3.07371e-08	3.07371e-08	3.07371e-08	3.07371e-08	3.07371e-08	3.07371e-08	3.07371e-08	3.07371e-08	3.07371e-08	3.07371e-08	3.07371e-08	3.07371e-08	3.07371e-08	3.07371e-08	3.07371e-08	3.07371e-08	3.07371e-08	3.07371e-08	3.07371e-08	3.07371e-08	3.07371e-08	3.07371e-08	3.07371e-08	2141.52	3.07371e-08	1.43529e-11	-36.0199	0.282615	0.918694	unchanged
neg_682	PA(16:0/PGF2alpha)	245.046	194.746	1231.72	241.946	310.05	290.941	571.28	159.872	426.956	172.265	290.941	571.28	172.265	159.872	245.046	1231.72	241.946	194.746	426.956	310.05	41.1903	17.5137	161.875	20.5002	232.758	239.87	29.1688	223.168	211.362	207.934	239.87	29.1688	41.1903	17.5137	161.875	211.362	207.934	20.5002	232.758	223.168	384.482	138.534	0.360313	-1.47268	0.0425816	1.3741	down
neg_684	DG(12:0/20:4(5Z,8Z,11Z,13E)+=O(15)/0:0)	7.92731	4.21022	1.48203	4.00358	4.35313	10.5429	18.2063	4.32605	13.1991	7.85696	10.5429	18.2063	7.85696	4.32605	7.92731	1.48203	4.00358	4.21022	13.1991	4.35313	1.63364	0.399481	3.07371e-08	3.07371e-08	12.662	6.1723	5.39418	3.07371e-08	14.1464	20.915	6.1723	5.39418	1.63364	0.399481	3.07371e-08	14.1464	20.915	3.07371e-08	12.662	3.07371e-08	7.61075	6.1323	0.805742	-0.31161	0.610206	0.351011	unchanged
neg_686	Dhurrin	3.07371e-08	3.07371e-08	3.07371e-08	3.07371e-08	3.07371e-08	3.07371e-08	3.07371e-08	3.07371e-08	3.07371e-08	3.07371e-08	3.07371e-08	3.07371e-08	3.07371e-08	3.07371e-08	3.07371e-08	3.07371e-08	3.07371e-08	3.07371e-08	3.07371e-08	3.07371e-08	164.373	189.046	204.478	150.505	3.07371e-08	3.07371e-08	132.831	3.07371e-08	3.07371e-08	3.07371e-08	3.07371e-08	132.831	164.373	189.046	204.478	3.07371e-08	3.07371e-08	150.505	3.07371e-08	3.07371e-08	3.07371e-08	84.1233	2.73686e+09	31.3499	0.0167073	1.6523	up
neg_689	N-Nonanoylglycine	62.7342	103.303	72.8443	62.2202	120.118	96.7924	183.279	32.9723	69.6949	145.325	96.7924	183.279	145.325	32.9723	62.7342	72.8443	62.2202	103.303	69.6949	120.118	47.9993	152.487	81.3725	57.0081	120.985	59.148	20.547	45.8376	96.8387	74.6216	59.148	20.547	47.9993	152.487	81.3725	96.8387	74.6216	57.0081	120.985	45.8376	94.9282	75.6845	0.797282	-0.326839	0.320315	0.743944	unchanged
neg_69	Chlorogenoquinone	3.07371e-08	3.07371e-08	3.07371e-08	3.07371e-08	3.07371e-08	3.07371e-08	3.07371e-08	3.07371e-08	3.07371e-08	3.07371e-08	3.07371e-08	3.07371e-08	3.07371e-08	3.07371e-08	3.07371e-08	3.07371e-08	3.07371e-08	3.07371e-08	3.07371e-08	3.07371e-08	3.07371e-08	3.07371e-08	3.07371e-08	3.07371e-08	3.07371e-08	3.07371e-08	3.07371e-08	3.07371e-08	3.07371e-08	3.07371e-08	3.07371e-08	3.07371e-08	3.07371e-08	3.07371e-08	3.07371e-08	3.07371e-08	3.07371e-08	3.07371e-08	3.07371e-08	3.07371e-08	3.07371e-08	3.07371e-08	1	0	1	0	unchanged
neg_690	4-Nonylphenol	67.4939	115.357	49.95	57.5324	177.427	106.069	225.635	39.5414	73.698	153.615	106.069	225.635	153.615	39.5414	67.4939	49.95	57.5324	115.357	73.698	177.427	22.6414	145.885	71.7285	37.952	165.023	97.5643	20.9735	45.9109	96.4925	62.7434	97.5643	20.9735	22.6414	145.885	71.7285	96.4925	62.7434	37.952	165.023	45.9109	106.632	76.6915	0.719217	-0.4755	0.247547	0.917164	unchanged
neg_691	6-Keto-prostaglandin E1	173.347	131.147	355.947	189.343	145.489	167.465	335.983	147.89	175.053	206.109	167.465	335.983	206.109	147.89	173.347	355.947	189.343	131.147	175.053	145.489	3.07371e-08	3.07371e-08	3.07371e-08	3.07371e-08	144.773	161.5	3.07371e-08	141.865	186.611	167	161.5	3.07371e-08	3.07371e-08	3.07371e-08	3.07371e-08	186.611	167	3.07371e-08	144.773	141.865	202.777	80.1748	0.395384	-1.33867	0.0036747	1.83083	down
neg_695	Momordol	71.6855	92.186	65.8655	123.981	116.682	104.001	477.19	50.5092	70.9421	352.191	104.001	477.19	352.191	50.5092	71.6855	65.8655	123.981	92.186	70.9421	116.682	39.8657	457.186	69.3799	70.0143	216.449	60.2012	39.4725	37.3097	194.671	95.8328	60.2012	39.4725	39.8657	457.186	69.3799	194.671	95.8328	70.0143	216.449	37.3097	152.523	128.038	0.839466	-0.252456	0.695654	0.431062	unchanged
neg_696	SM(d18:1/PGJ2)	3.07371e-08	3.07371e-08	3.07371e-08	3.07371e-08	3.07371e-08	3.07371e-08	3.07371e-08	3.07371e-08	3.07371e-08	3.07371e-08	3.07371e-08	3.07371e-08	3.07371e-08	3.07371e-08	3.07371e-08	3.07371e-08	3.07371e-08	3.07371e-08	3.07371e-08	3.07371e-08	3.07371e-08	1.53682	3.07371e-08	3.07371e-08	3.07371e-08	3.07371e-08	3.07371e-08	3.07371e-08	3.07371e-08	1431.83	3.07371e-08	3.07371e-08	3.07371e-08	1.53682	3.07371e-08	3.07371e-08	1431.83	3.07371e-08	3.07371e-08	3.07371e-08	3.07371e-08	143.337	4.6633e+09	32.1187	0.34289	0.59244	unchanged
neg_697	Salicylic acid	3.07371e-08	3.07371e-08	3.07371e-08	3.07371e-08	3.07371e-08	3.07371e-08	3.07371e-08	3.07371e-08	3.07371e-08	3.07371e-08	3.07371e-08	3.07371e-08	3.07371e-08	3.07371e-08	3.07371e-08	3.07371e-08	3.07371e-08	3.07371e-08	3.07371e-08	3.07371e-08	3.07371e-08	6.26017	3.07371e-08	3.07371e-08	3.07371e-08	3.07371e-08	3.07371e-08	3.07371e-08	3.07371e-08	888.032	3.07371e-08	3.07371e-08	3.07371e-08	6.26017	3.07371e-08	3.07371e-08	888.032	3.07371e-08	3.07371e-08	3.07371e-08	3.07371e-08	89.4292	2.90948e+09	31.4381	0.339869	0.595259	unchanged
neg_701	Valtrate	3.07371e-08	3.07371e-08	3.07371e-08	3.07371e-08	3.07371e-08	3.07371e-08	3.07371e-08	3.07371e-08	3.07371e-08	3.07371e-08	3.07371e-08	3.07371e-08	3.07371e-08	3.07371e-08	3.07371e-08	3.07371e-08	3.07371e-08	3.07371e-08	3.07371e-08	3.07371e-08	625.717	964.068	830.372	673.737	3.07371e-08	3.07371e-08	689.664	3.07371e-08	3.07371e-08	3.07371e-08	3.07371e-08	689.664	625.717	964.068	830.372	3.07371e-08	3.07371e-08	673.737	3.07371e-08	3.07371e-08	3.07371e-08	378.356	1.23094e+10	33.519	0.0169635	1.60128	up
neg_702	Soyasaponin IV	315.083	309.509	1434.72	376.362	429.953	368.358	969.948	292.009	587.501	334.643	368.358	969.948	334.643	292.009	315.083	1434.72	376.362	309.509	587.501	429.953	107.742	5.78689	200.441	4.55981	493.887	351.41	8.80101	338.492	405.177	226.074	351.41	8.80101	107.742	5.78689	200.441	405.177	226.074	4.55981	493.887	338.492	541.809	214.237	0.395411	-1.33857	0.0270185	1.45967	down
neg_703	PI(PGF1alpha/18:0)	3.07371e-08	3.07371e-08	3.07371e-08	3.07371e-08	3.07371e-08	3.07371e-08	3.07371e-08	3.5068	3.07371e-08	3.07371e-08	3.07371e-08	3.07371e-08	3.07371e-08	3.5068	3.07371e-08	3.07371e-08	3.07371e-08	3.07371e-08	3.07371e-08	3.07371e-08	345.792	3.07371e-08	3.07371e-08	124.829	3.07371e-08	3.07371e-08	43.3957	20439.8	3.07371e-08	3.07371e-08	3.07371e-08	43.3957	345.792	3.07371e-08	3.07371e-08	3.07371e-08	3.07371e-08	124.829	3.07371e-08	20439.8	0.35068	2095.38	5975.18	12.5448	0.330918	0.631566	unchanged
neg_705	PG(i-12:0/6 keto-PGF1alpha)	152.812	115.628	293.312	166.206	139.11	146.64	261.587	128.074	141.26	149.005	146.64	261.587	149.005	128.074	152.812	293.312	166.206	115.628	141.26	139.11	3.07371e-08	3.07371e-08	3.07371e-08	3.07371e-08	123.384	158.092	3.07371e-08	126.66	150.998	125.804	158.092	3.07371e-08	3.07371e-08	3.07371e-08	3.07371e-08	150.998	125.804	3.07371e-08	123.384	126.66	169.364	68.4937	0.404418	-1.30608	0.00337316	1.87628	down
neg_710	11'-Carboxy-gamma-chromanol	257.419	289.941	345.64	336.392	430.613	311.611	660.726	306.326	387.712	291.218	311.611	660.726	291.218	306.326	257.419	345.64	336.392	289.941	387.712	430.613	309.5	174.327	156.974	224.148	574.565	373.954	501.952	174.816	402.419	299.905	373.954	501.952	309.5	174.327	156.974	402.419	299.905	224.148	574.565	174.816	361.76	319.256	0.882508	-0.180318	0.47758	0.588528	unchanged
neg_711	PE(24:1(15Z)/18:1(12Z)-2OH(9,10))	41.5098	35.1011	46.396	50.604	53.8946	44.0532	143.157	50.7169	68.7381	64.4708	44.0532	143.157	64.4708	50.7169	41.5098	46.396	50.604	35.1011	68.7381	53.8946	79.4699	49.3034	22.753	51.5244	137.504	56.27	88.2233	3.07085	106.516	76.2172	56.27	88.2233	79.4699	49.3034	22.753	106.516	76.2172	51.5244	137.504	3.07085	59.8642	67.0852	1.12062	0.164302	0.654078	0.276954	unchanged
neg_712	PE(22:0/PGJ2)	11.4592	2.01394	43.0206	5.25776	10.7091	7.64382	3.07371e-08	10.3686	13.0201	11.9883	7.64382	3.07371e-08	11.9883	10.3686	11.4592	43.0206	5.25776	2.01394	13.0201	10.7091	9.95854	15.7959	4.44053	2.84515	41.1931	14.7335	28.4897	1.55871	31.3809	14.7855	14.7335	28.4897	9.95854	15.7959	4.44053	31.3809	14.7855	2.84515	41.1931	1.55871	11.5481	16.5182	1.43037	0.516392	0.389188	0.582779	unchanged
neg_713	PS(22:0/20:4(5Z,8Z,11Z,14Z)-OH(20))	3.07371e-08	3.07371e-08	3.07371e-08	3.07371e-08	3.07371e-08	3.07371e-08	3.07371e-08	3.07371e-08	3.07371e-08	3.07371e-08	3.07371e-08	3.07371e-08	3.07371e-08	3.07371e-08	3.07371e-08	3.07371e-08	3.07371e-08	3.07371e-08	3.07371e-08	3.07371e-08	3.07371e-08	3.07371e-08	3.07371e-08	3.07371e-08	3.07371e-08	3.07371e-08	3.07371e-08	4.71344	3.07371e-08	8180.1	3.07371e-08	3.07371e-08	3.07371e-08	3.07371e-08	3.07371e-08	3.07371e-08	8180.1	3.07371e-08	3.07371e-08	4.71344	3.07371e-08	818.482	2.66284e+10	34.6322	0.343143	0.592301	unchanged
neg_72	(±)-Sulfobutanedioic acid	1728.08	786.386	88.0442	1321.09	1635.56	1115.72	2.73588	1044.8	1227.49	993.974	1115.72	2.73588	993.974	1044.8	1728.08	88.0442	1321.09	786.386	1227.49	1635.56	3.07371e-08	3.07371e-08	3.07371e-08	3.07371e-08	1621.67	1303.51	3.07371e-08	884.119	2131.39	821.16	1303.51	3.07371e-08	3.07371e-08	3.07371e-08	3.07371e-08	2131.39	821.16	3.07371e-08	1621.67	884.119	994.388	676.185	0.680001	-0.556391	0.32185	0.555616	unchanged
neg_721	3-Hydroxy-5Z-octenyl acetate	71.7037	155.992	296.007	445.463	140.936	336.024	232.312	290.044	138.544	184.518	336.024	232.312	184.518	290.044	71.7037	296.007	445.463	155.992	138.544	140.936	3.07371e-08	3.07371e-08	3.07371e-08	3.07371e-08	233.896	113.736	3.07371e-08	365.077	273.142	169.483	113.736	3.07371e-08	3.07371e-08	3.07371e-08	3.07371e-08	273.142	169.483	3.07371e-08	233.896	365.077	229.154	115.533	0.504173	-0.988011	0.0593458	1.21097	unchanged
neg_726	PE(DiMe(13,5)/LTE4)	67.1285	6.50727	3.07371e-08	3.07371e-08	3.07371e-08	3.07371e-08	7.36233	3.07371e-08	3.07371e-08	3.57239	3.07371e-08	7.36233	3.57239	3.07371e-08	67.1285	3.07371e-08	3.07371e-08	6.50727	3.07371e-08	3.07371e-08	578.51	3.07371e-08	3.07371e-08	206.731	16.7176	3.07371e-08	102.616	37664.6	2.59518	4.88232	3.07371e-08	102.616	578.51	3.07371e-08	3.07371e-08	2.59518	4.88232	206.731	16.7176	37664.6	8.45705	3857.66	456.148	8.83336	0.332299	0.629178	unchanged
neg_740	PG(18:0/6 keto-PGF1alpha)	517.195	452.98	2061.06	515.376	684.075	550.586	1467.92	473.188	870.655	496.29	550.586	1467.92	496.29	473.188	517.195	2061.06	515.376	452.98	870.655	684.075	266.91	5.78571	217.36	2.16217	666.28	592.841	4.16382	445.888	612.523	614.164	592.841	4.16382	266.91	5.78571	217.36	612.523	614.164	2.16217	666.28	445.888	808.932	342.808	0.423778	-1.23862	0.0292373	1.44283	down
neg_743	PG(a-15:0/6 keto-PGF1alpha)	156.042	127.521	276.377	153.164	118.905	162.184	239.611	125.24	141.646	180.195	162.184	239.611	180.195	125.24	156.042	276.377	153.164	127.521	141.646	118.905	3.07371e-08	2.86969	3.07371e-08	3.07371e-08	144.651	156.187	0.0541654	99.365	182.242	169.519	156.187	0.0541654	3.07371e-08	2.86969	3.07371e-08	182.242	169.519	3.07371e-08	144.651	99.365	168.089	75.4888	0.449101	-1.15489	0.00837275	1.72324	down
neg_745	PC(24:1(15Z)/PGJ2)	26.5846	25.012	20.9524	33.0508	30.6275	29.4328	66.3167	31.1439	38.6446	30.47	29.4328	66.3167	30.47	31.1439	26.5846	20.9524	33.0508	25.012	38.6446	30.6275	15.8722	1.90572	3.07371e-08	6.77364	73.2085	35.6331	46.6956	5.31586	49.595	56.1792	35.6331	46.6956	15.8722	1.90572	3.07371e-08	49.595	56.1792	6.77364	73.2085	5.31586	33.2235	29.1179	0.876424	-0.1903	0.66443	0.393121	unchanged
neg_746	TG(18:3(6Z,9Z,12Z)/22:6(4Z,7Z,10Z,13Z,16Z,19Z)/22:6(4Z,7Z,10Z,13Z,16Z,19Z))	3.07371e-08	3.07371e-08	3.07371e-08	3.07371e-08	3.07371e-08	0.30596	1.38182	3.07371e-08	3.07371e-08	1.41322	0.30596	1.38182	1.41322	3.07371e-08	3.07371e-08	3.07371e-08	3.07371e-08	3.07371e-08	3.07371e-08	3.07371e-08	3.07371e-08	3.07371e-08	3.07371e-08	3.07371e-08	4.18964	0.363786	3.07371e-08	3.07371e-08	2.12603	2.12169	0.363786	3.07371e-08	3.07371e-08	3.07371e-08	3.07371e-08	2.12603	2.12169	3.07371e-08	4.18964	3.07371e-08	0.3101	0.880114	2.83816	1.50496	0.27174	0.738944	unchanged
neg_748	Conhydrinone	125.661	179.495	132.686	150.481	194.857	174.52	439.589	103.882	138.045	330.02	174.52	439.589	330.02	103.882	125.661	132.686	150.481	179.495	138.045	194.857	60.6439	294.896	115.252	91.3911	302.284	130.856	61.6433	99.751	258.438	236.312	130.856	61.6433	60.6439	294.896	115.252	258.438	236.312	91.3911	302.284	99.751	196.924	165.147	0.838634	-0.253887	0.492777	0.596034	unchanged
neg_751	3-O-(2-Methoxyethyl) 5-O-(3-phenylprop-2-enyl) 2,6-dimethyl-4-(3-nitrophenyl)-3,4-dihydropyridine-3,5-dicarboxylate	3.07371e-08	3.07371e-08	3.07371e-08	3.07371e-08	3.07371e-08	3.07371e-08	3.07371e-08	3.07371e-08	3.07371e-08	3.07371e-08	3.07371e-08	3.07371e-08	3.07371e-08	3.07371e-08	3.07371e-08	3.07371e-08	3.07371e-08	3.07371e-08	3.07371e-08	3.07371e-08	1510.68	1953.49	1616.74	1419.56	3.07371e-08	3.07371e-08	1659.99	3.07371e-08	3.07371e-08	3.07371e-08	3.07371e-08	1659.99	1510.68	1953.49	1616.74	3.07371e-08	3.07371e-08	1419.56	3.07371e-08	3.07371e-08	3.07371e-08	816.045	2.65492e+10	34.6279	0.0158644	1.62555	up
neg_753	1-Oleoylglycerophosphoserine	70.4864	3.07371e-08	3.07371e-08	3.07371e-08	3.07371e-08	2.15362	3.07371e-08	3.07371e-08	3.07371e-08	3.07371e-08	2.15362	3.07371e-08	3.07371e-08	3.07371e-08	70.4864	3.07371e-08	3.07371e-08	3.07371e-08	3.07371e-08	3.07371e-08	1144.33	3.07371e-08	82.3957	398.396	3.07371e-08	3.07371e-08	367.562	58148.2	3.07371e-08	3.07371e-08	3.07371e-08	367.562	1144.33	3.07371e-08	82.3957	3.07371e-08	3.07371e-08	398.396	3.07371e-08	58148.2	7.26401	6014.09	827.93	9.69336	0.326896	0.637519	unchanged
neg_757	Cyanoketone	134.104	227.843	92.7544	177.141	273.441	202.361	632.81	112.612	132.527	516.101	202.361	632.81	516.101	112.612	134.104	92.7544	177.141	227.843	132.527	273.441	48.7333	362.331	96.6431	79.6589	376.368	143.295	45.1248	105.316	309.997	305.742	143.295	45.1248	48.7333	362.331	96.6431	309.997	305.742	79.6589	376.368	105.316	250.169	187.321	0.748776	-0.417393	0.391969	0.695748	unchanged
neg_759	Bolton-Hunter reagent	3.07371e-08	3.07371e-08	3.07371e-08	3.07371e-08	3.07371e-08	3.07371e-08	3.07371e-08	3.07371e-08	3.07371e-08	3.07371e-08	3.07371e-08	3.07371e-08	3.07371e-08	3.07371e-08	3.07371e-08	3.07371e-08	3.07371e-08	3.07371e-08	3.07371e-08	3.07371e-08	137.446	189.777	139.886	127.832	3.07371e-08	3.07371e-08	201.823	3.07371e-08	3.07371e-08	3.07371e-08	3.07371e-08	201.823	137.446	189.777	139.886	3.07371e-08	3.07371e-08	127.832	3.07371e-08	3.07371e-08	3.07371e-08	79.6764	2.59219e+09	31.2715	0.0176738	1.57128	up
neg_761	Chondrillasterol 3-[glucosyl-(1->2)-glucosyl-(1->2)-glucoside]	584.028	499.275	2222.18	537.635	708.006	562.98	1554.46	514.589	869.168	539.25	562.98	1554.46	539.25	514.589	584.028	2222.18	537.635	499.275	869.168	708.006	310.631	1.38494	232.933	2.68897	738.445	622.045	2.64052	449.074	684.718	660.352	622.045	2.64052	310.631	1.38494	232.933	684.718	660.352	2.68897	738.445	449.074	859.158	370.491	0.431226	-1.21348	0.0326445	1.41382	down
neg_762	2-Fluoro-5-hydroxy-L-phenylalanine	3.07371e-08	3.07371e-08	3.07371e-08	3.07371e-08	3.07371e-08	3.07371e-08	3.07371e-08	3.07371e-08	3.07371e-08	3.07371e-08	3.07371e-08	3.07371e-08	3.07371e-08	3.07371e-08	3.07371e-08	3.07371e-08	3.07371e-08	3.07371e-08	3.07371e-08	3.07371e-08	7691.29	9435.65	8498.18	7584.79	3.07371e-08	3.07371e-08	7831.81	3.07371e-08	3.07371e-08	3.07371e-08	3.07371e-08	7831.81	7691.29	9435.65	8498.18	3.07371e-08	3.07371e-08	7584.79	3.07371e-08	3.07371e-08	3.07371e-08	4104.17	1.33525e+11	36.9583	0.0154758	1.64508	up
neg_764	N-((6-Methyl-5-oxo-3-thiomorpholinyl)carbonyl)-L-histidyl-L-proline	3.07371e-08	3.07371e-08	3.07371e-08	3.07371e-08	3.07371e-08	3.07371e-08	3.07371e-08	3.07371e-08	3.07371e-08	3.07371e-08	3.07371e-08	3.07371e-08	3.07371e-08	3.07371e-08	3.07371e-08	3.07371e-08	3.07371e-08	3.07371e-08	3.07371e-08	3.07371e-08	293.266	386.626	345.848	284.523	3.07371e-08	3.07371e-08	282.453	3.07371e-08	3.07371e-08	3.07371e-08	3.07371e-08	282.453	293.266	386.626	345.848	3.07371e-08	3.07371e-08	284.523	3.07371e-08	3.07371e-08	3.07371e-08	159.272	5.18173e+09	32.2708	0.0161924	1.63137	up
neg_767	PI(18:0/18:2(10E,12Z)+=O(9))	132.897	90.5843	200.899	127.698	104.11	125.866	225.199	110.319	111.715	159.991	125.866	225.199	159.991	110.319	132.897	200.899	127.698	90.5843	111.715	104.11	3.07371e-08	3.07371e-08	3.07371e-08	3.07371e-08	129.605	158.302	3.07371e-08	93.3526	153.543	138.571	158.302	3.07371e-08	3.07371e-08	3.07371e-08	3.07371e-08	153.543	138.571	3.07371e-08	129.605	93.3526	138.928	67.3372	0.484692	-1.04486	0.0180483	1.63328	down
neg_768	2-(2-Furanyl)piperidine	250.164	328.064	475.934	243.927	342.937	346.608	591.447	266.067	401.9	260.928	346.608	591.447	260.928	266.067	250.164	475.934	243.927	328.064	401.9	342.937	1.29178	3.07371e-08	3.07371e-08	3.07371e-08	543.045	320.746	3.07371e-08	187.226	440.732	427.241	320.746	3.07371e-08	1.29178	3.07371e-08	3.07371e-08	440.732	427.241	3.07371e-08	543.045	187.226	350.798	192.028	0.547404	-0.869321	0.0635964	1.27358	unchanged
neg_770	Prostaglandin F1a	5.6413	2.76329	4.56189	7.25491	4.49686	6.23242	73.2026	1.09747	3.56726	64.6756	6.23242	73.2026	64.6756	1.09747	5.6413	4.56189	7.25491	2.76329	3.56726	4.49686	2.46634	65.2851	0.973944	3.97454	26.5729	5.00435	1.34508	3.07371e-08	24.3335	22.6318	5.00435	1.34508	2.46634	65.2851	0.973944	24.3335	22.6318	3.97454	26.5729	3.07371e-08	17.3494	15.2588	0.8795	-0.185245	0.848941	0.289512	unchanged
neg_773	PI(18:0/22:6(5Z,8E,10Z,13Z,15E,19Z)-2OH(7S, 17S))	553.338	493.148	2167.51	543.079	641.677	568.211	1626	482.066	762.266	523.273	568.211	1626	523.273	482.066	553.338	2167.51	543.079	493.148	762.266	641.677	387.601	1.70581	309.443	3.05573	711.581	628.306	9.84297	393.716	635.903	634.637	628.306	9.84297	387.601	1.70581	309.443	635.903	634.637	3.05573	711.581	393.716	836.056	371.579	0.444443	-1.16993	0.0402353	1.38255	down
neg_776	N-[1'-(6-Cyano-1,2,3,4-tetrahydronaphthalen-2-yl)-4-hydroxyspiro[3,4-dihydrochromene-2,4'-piperidine]-6-yl]methanesulfonamide	3.07371e-08	3.07371e-08	3.07371e-08	3.07371e-08	3.07371e-08	3.07371e-08	3.07371e-08	3.07371e-08	3.07371e-08	3.07371e-08	3.07371e-08	3.07371e-08	3.07371e-08	3.07371e-08	3.07371e-08	3.07371e-08	3.07371e-08	3.07371e-08	3.07371e-08	3.07371e-08	293.655	341.211	281.93	241.969	3.07371e-08	3.07371e-08	411.902	3.07371e-08	3.07371e-08	3.07371e-08	3.07371e-08	411.902	293.655	341.211	281.93	3.07371e-08	3.07371e-08	241.969	3.07371e-08	3.07371e-08	3.07371e-08	157.067	5.11e+09	32.2507	0.0175402	1.59012	up
neg_777	(+)-Brusatol	3.07371e-08	3.07371e-08	3.07371e-08	3.07371e-08	3.07371e-08	3.07371e-08	3.07371e-08	3.07371e-08	3.07371e-08	3.07371e-08	3.07371e-08	3.07371e-08	3.07371e-08	3.07371e-08	3.07371e-08	3.07371e-08	3.07371e-08	3.07371e-08	3.07371e-08	3.07371e-08	365.573	666.104	388.108	313.03	3.07371e-08	3.07371e-08	667.829	3.07371e-08	3.07371e-08	3.07371e-08	3.07371e-08	667.829	365.573	666.104	388.108	3.07371e-08	3.07371e-08	313.03	3.07371e-08	3.07371e-08	3.07371e-08	240.064	7.81024e+09	32.8627	0.0232021	1.46183	up
neg_781	De-O-methylsimmondsin	3.07371e-08	3.07371e-08	3.07371e-08	3.07371e-08	3.07371e-08	3.07371e-08	3.07371e-08	3.07371e-08	3.07371e-08	3.07371e-08	3.07371e-08	3.07371e-08	3.07371e-08	3.07371e-08	3.07371e-08	3.07371e-08	3.07371e-08	3.07371e-08	3.07371e-08	3.07371e-08	564.985	737.574	641.928	551.903	3.07371e-08	3.07371e-08	619.363	3.07371e-08	3.07371e-08	3.07371e-08	3.07371e-08	619.363	564.985	737.574	641.928	3.07371e-08	3.07371e-08	551.903	3.07371e-08	3.07371e-08	3.07371e-08	311.575	1.01368e+10	33.2389	0.0157869	1.62919	up
neg_783	PGP(i-22:0/PGF1alpha)	428.432	397.058	1899.83	436.125	519.185	437.563	1365.03	381.828	567.817	420.327	437.563	1365.03	420.327	381.828	428.432	1899.83	436.125	397.058	567.817	519.185	363.37	2.29702	344.253	3.07371e-08	557.94	484.645	11.2304	281.83	503.787	486.961	484.645	11.2304	363.37	2.29702	344.253	503.787	486.961	3.07371e-08	557.94	281.83	685.32	303.631	0.443051	-1.17446	0.0530499	1.31286	unchanged
neg_79	Hydroxydesmethylpiperine sulfate	3.07371e-08	3.07371e-08	3.07371e-08	3.07371e-08	3.07371e-08	3.07371e-08	3.07371e-08	3.07371e-08	3.07371e-08	3.07371e-08	3.07371e-08	3.07371e-08	3.07371e-08	3.07371e-08	3.07371e-08	3.07371e-08	3.07371e-08	3.07371e-08	3.07371e-08	3.07371e-08	3.07371e-08	3.07371e-08	3.07371e-08	3.07371e-08	3.07371e-08	3.07371e-08	3.07371e-08	3.07371e-08	3.07371e-08	3.07371e-08	3.07371e-08	3.07371e-08	3.07371e-08	3.07371e-08	3.07371e-08	3.07371e-08	3.07371e-08	3.07371e-08	3.07371e-08	3.07371e-08	3.07371e-08	3.07371e-08	1	0	1	0	unchanged
neg_791	PE(15:0/24:0)	0.634895	3.07371e-08	3.07371e-08	1.14608	3.07371e-08	1.52325	27.8385	0.776799	3.07371e-08	27.7568	1.52325	27.8385	27.7568	0.776799	0.634895	3.07371e-08	1.14608	3.07371e-08	3.07371e-08	3.07371e-08	3.07371e-08	24.3268	3.07371e-08	3.07371e-08	10.7512	3.07371e-08	5.86602	3.07371e-08	7.20786	4.86162	3.07371e-08	5.86602	3.07371e-08	24.3268	3.07371e-08	7.20786	4.86162	3.07371e-08	10.7512	3.07371e-08	5.96763	5.30135	0.88835	-0.1708	0.881152	0.254035	unchanged
neg_794	Liquoric acid	3.07371e-08	3.07371e-08	3.07371e-08	3.07371e-08	1.30822	3.07371e-08	9.63614	3.07371e-08	3.07371e-08	6.92791	3.07371e-08	9.63614	6.92791	3.07371e-08	3.07371e-08	3.07371e-08	3.07371e-08	3.07371e-08	3.07371e-08	1.30822	3.07371e-08	5.6523	3.07371e-08	3.07371e-08	0.894654	3.07371e-08	3.07371e-08	3.07371e-08	2.89463	1.03029	3.07371e-08	3.07371e-08	3.07371e-08	5.6523	3.07371e-08	2.89463	1.03029	3.07371e-08	0.894654	3.07371e-08	1.78723	1.04719	0.585929	-0.771202	0.56513	0.516635	unchanged
neg_80	N6-(delta2-isopentenyl)-adenosine 5'-monophosphate	3.07371e-08	3.07371e-08	3.07371e-08	3.07371e-08	3.07371e-08	3.07371e-08	3.07371e-08	3.07371e-08	3.07371e-08	3.07371e-08	3.07371e-08	3.07371e-08	3.07371e-08	3.07371e-08	3.07371e-08	3.07371e-08	3.07371e-08	3.07371e-08	3.07371e-08	3.07371e-08	3.07371e-08	3.07371e-08	3.07371e-08	3.07371e-08	3.07371e-08	3.07371e-08	3.07371e-08	3.07371e-08	3.07371e-08	3.07371e-08	3.07371e-08	3.07371e-08	3.07371e-08	3.07371e-08	3.07371e-08	3.07371e-08	3.07371e-08	3.07371e-08	3.07371e-08	3.07371e-08	3.07371e-08	3.07371e-08	1	0	1	0	unchanged
neg_800	N-(R)-[2-(Hydroxyaminocarbonyl)methyl]-4-methylpentanoyl-L-t-butyl-alanyl-L-alanine, 2-aminoethyl Amide	308.191	305.61	396.176	293.464	351.415	343.043	824.711	303.264	437.571	384.316	343.043	824.711	384.316	303.264	308.191	396.176	293.464	305.61	437.571	351.415	3.07371e-08	1.79391	3.07371e-08	3.07371e-08	764.143	352.007	20.4385	149.366	676.675	626.141	352.007	20.4385	3.07371e-08	1.79391	3.07371e-08	676.675	626.141	3.07371e-08	764.143	149.366	394.776	259.056	0.656211	-0.607769	0.247998	0.823566	unchanged
neg_805	(S)-Nerolidol 3-O-[a-L-rhamnopyranosyl-(1->2)-b-D-glucopyranoside]	398.338	359.113	2499.1	402.851	498.563	406.318	1423.41	375.428	526.846	356.657	406.318	1423.41	356.657	375.428	398.338	2499.1	402.851	359.113	526.846	498.563	354.177	6.41692	629.919	3.73543	548.324	456.335	3.07371e-08	255.783	495.302	468.817	456.335	3.07371e-08	354.177	6.41692	629.919	495.302	468.817	3.73543	548.324	255.783	724.662	321.881	0.444181	-1.17078	0.113782	1.08947	unchanged
neg_813	LysoPC(20:4(8Z,11Z,14Z,17Z)/0:0)	62.7352	36.3395	155.501	40.3781	29.462	45.6515	100.164	39.2756	41.6445	61.3971	45.6515	100.164	61.3971	39.2756	62.7352	155.501	40.3781	36.3395	41.6445	29.462	3.07371e-08	3.07371e-08	3.07371e-08	3.07371e-08	51.5766	48.8697	3.07371e-08	3.07371e-08	54.9075	53.8015	48.8697	3.07371e-08	3.07371e-08	3.07371e-08	3.07371e-08	54.9075	53.8015	3.07371e-08	51.5766	3.07371e-08	61.2548	20.9155	0.341451	-1.55025	0.015883	1.59362	down
neg_815	(2S,3S,4R,5R)-5-(6-Aminopurin-9-yl)-N-cyclopropyl-3,4-dihydroxyoxolane-2-carboxamide	3.07371e-08	3.07371e-08	3.07371e-08	3.07371e-08	3.07371e-08	3.07371e-08	3.07371e-08	3.07371e-08	3.07371e-08	3.07371e-08	3.07371e-08	3.07371e-08	3.07371e-08	3.07371e-08	3.07371e-08	3.07371e-08	3.07371e-08	3.07371e-08	3.07371e-08	3.07371e-08	1179.19	1828.29	1304.33	1200.78	3.07371e-08	3.07371e-08	1970.56	3.07371e-08	3.07371e-08	3.07371e-08	3.07371e-08	1970.56	1179.19	1828.29	1304.33	3.07371e-08	3.07371e-08	1200.78	3.07371e-08	3.07371e-08	3.07371e-08	748.315	2.43456e+10	34.5029	0.0187679	1.54167	up
neg_816	Embusartan	3.07371e-08	3.07371e-08	3.07371e-08	3.07371e-08	3.07371e-08	3.07371e-08	3.07371e-08	3.07371e-08	3.07371e-08	3.07371e-08	3.07371e-08	3.07371e-08	3.07371e-08	3.07371e-08	3.07371e-08	3.07371e-08	3.07371e-08	3.07371e-08	3.07371e-08	3.07371e-08	1741.62	3876.01	2044.5	1693.78	3.07371e-08	3.07371e-08	5437.35	3.07371e-08	3.07371e-08	3.07371e-08	3.07371e-08	5437.35	1741.62	3876.01	2044.5	3.07371e-08	3.07371e-08	1693.78	3.07371e-08	3.07371e-08	3.07371e-08	1479.33	4.81283e+10	35.4862	0.0366979	1.30776	up
neg_819	6-Sulfanyl-1H-pyrimidine-2,4-dione	3.07371e-08	3.07371e-08	1064.29	3.07371e-08	3.07371e-08	3.07371e-08	3.07371e-08	3.07371e-08	3.07371e-08	3.07371e-08	3.07371e-08	3.07371e-08	3.07371e-08	3.07371e-08	3.07371e-08	1064.29	3.07371e-08	3.07371e-08	3.07371e-08	3.07371e-08	3.07371e-08	3.07371e-08	3.07371e-08	3.07371e-08	20.6468	3.07371e-08	3.07371e-08	3.07371e-08	3.07371e-08	3.07371e-08	3.07371e-08	3.07371e-08	3.07371e-08	3.07371e-08	3.07371e-08	3.07371e-08	3.07371e-08	3.07371e-08	20.6468	3.07371e-08	106.429	2.06468	0.0193996	-5.68783	0.35248	0.644443	unchanged
neg_821	Dibutyl sulfosuccinate	251.093	258.384	58304.2	229.715	1640.9	282.036	1814.47	190.996	265.092	206.112	282.036	1814.47	206.112	190.996	251.093	58304.2	229.715	258.384	265.092	1640.9	255.071	337.005	229.49	144.68	2423.72	223.52	244.87	273.947	378.284	166.684	223.52	244.87	255.071	337.005	229.49	378.284	166.684	144.68	2423.72	273.947	6344.3	467.727	0.073724	-3.76172	0.335832	0.668399	unchanged
neg_824	Ketorolac	3.07371e-08	3.07371e-08	3.07371e-08	3.07371e-08	3.07371e-08	3.07371e-08	3.07371e-08	3.07371e-08	3.07371e-08	3.07371e-08	3.07371e-08	3.07371e-08	3.07371e-08	3.07371e-08	3.07371e-08	3.07371e-08	3.07371e-08	3.07371e-08	3.07371e-08	3.07371e-08	1413.31	2021.31	1596.7	1422.35	3.07371e-08	3.07371e-08	2048.38	3.07371e-08	3.07371e-08	3.07371e-08	3.07371e-08	2048.38	1413.31	2021.31	1596.7	3.07371e-08	3.07371e-08	1422.35	3.07371e-08	3.07371e-08	3.07371e-08	850.204	2.76605e+10	34.6871	0.016995	1.58376	up
neg_833	Piperonyl sulfoxide	2746.12	3.07371e-08	3.07371e-08	3.07371e-08	46.668	30.9219	114873	8.93077	3.07371e-08	3.07371e-08	30.9219	114873	3.07371e-08	8.93077	2746.12	3.07371e-08	3.07371e-08	3.07371e-08	3.07371e-08	46.668	22.5096	3.07371e-08	3.07371e-08	3.07371e-08	3.07371e-08	3.07371e-08	3.07371e-08	3.07371e-08	3.07371e-08	3.07371e-08	3.07371e-08	3.07371e-08	22.5096	3.07371e-08	3.07371e-08	3.07371e-08	3.07371e-08	3.07371e-08	3.07371e-08	3.07371e-08	11770.6	2.25096	0.000191236	-12.3524	0.331235	0.854475	unchanged
neg_835	N-[(3a,5b,7a,12a)-3,12-dihydroxy-24-oxo-7-(sulfooxy)cholan-24-yl]-Glycine	3.07371e-08	3.07371e-08	3.07371e-08	3.07371e-08	3.07371e-08	3.07371e-08	3.07371e-08	3.07371e-08	3.07371e-08	3.07371e-08	3.07371e-08	3.07371e-08	3.07371e-08	3.07371e-08	3.07371e-08	3.07371e-08	3.07371e-08	3.07371e-08	3.07371e-08	3.07371e-08	548.248	793.652	537.625	545.681	3.07371e-08	3.07371e-08	853.383	3.07371e-08	3.07371e-08	3.07371e-08	3.07371e-08	853.383	548.248	793.652	537.625	3.07371e-08	3.07371e-08	545.681	3.07371e-08	3.07371e-08	3.07371e-08	327.859	1.06665e+10	33.3124	0.018334	1.5539	up
neg_846	2-Ethyl-1-hexanol sulfate	3.07371e-08	3.07371e-08	965.697	3.07371e-08	5.1685	3.07371e-08	37.3011	3.07371e-08	3.07371e-08	3.07371e-08	3.07371e-08	37.3011	3.07371e-08	3.07371e-08	3.07371e-08	965.697	3.07371e-08	3.07371e-08	3.07371e-08	5.1685	3.07371e-08	3.07371e-08	3.07371e-08	3.07371e-08	16.256	5.19552	3.07371e-08	3.07371e-08	3.07371e-08	3.07371e-08	5.19552	3.07371e-08	3.07371e-08	3.07371e-08	3.07371e-08	3.07371e-08	3.07371e-08	3.07371e-08	16.256	3.07371e-08	100.817	2.14515	0.0212778	-5.55451	0.331715	0.681664	unchanged
neg_847	11,12,14-Trihydroxy-7-methoxy-8,11,13-abietatrien-20,6-olide	3.07371e-08	3.07371e-08	3.07371e-08	3.07371e-08	3.07371e-08	3.07371e-08	3.07371e-08	3.07371e-08	3.07371e-08	3.07371e-08	3.07371e-08	3.07371e-08	3.07371e-08	3.07371e-08	3.07371e-08	3.07371e-08	3.07371e-08	3.07371e-08	3.07371e-08	3.07371e-08	3.07371e-08	3.07371e-08	3.07371e-08	3.07371e-08	3.07371e-08	3.07371e-08	3.07371e-08	3.07371e-08	3.07371e-08	3.07371e-08	3.07371e-08	3.07371e-08	3.07371e-08	3.07371e-08	3.07371e-08	3.07371e-08	3.07371e-08	3.07371e-08	3.07371e-08	3.07371e-08	3.07371e-08	3.07371e-08	1	0	1	0	unchanged
neg_85	2-epi-5-epi-Valiolone	3.07371e-08	3.07371e-08	3.07371e-08	3.07371e-08	3.07371e-08	3.07371e-08	3.07371e-08	3.07371e-08	3.07371e-08	3.07371e-08	3.07371e-08	3.07371e-08	3.07371e-08	3.07371e-08	3.07371e-08	3.07371e-08	3.07371e-08	3.07371e-08	3.07371e-08	3.07371e-08	3.07371e-08	3.07371e-08	3.07371e-08	3.07371e-08	3.07371e-08	31.3554	3.07371e-08	3.07371e-08	3.07371e-08	3.07371e-08	31.3554	3.07371e-08	3.07371e-08	3.07371e-08	3.07371e-08	3.07371e-08	3.07371e-08	3.07371e-08	3.07371e-08	3.07371e-08	3.07371e-08	3.13554	1.02012e+08	26.6042	0.343436	0.162704	unchanged
neg_858	dihydro-3-hydroxy-4,4-dimethyl- 2(3H)-Furanone	3.07371e-08	3.07371e-08	3.07371e-08	3.07371e-08	3.07371e-08	3.07371e-08	3.07371e-08	3.07371e-08	3.07371e-08	3.07371e-08	3.07371e-08	3.07371e-08	3.07371e-08	3.07371e-08	3.07371e-08	3.07371e-08	3.07371e-08	3.07371e-08	3.07371e-08	3.07371e-08	119.857	154.325	102.434	71.8004	3.07371e-08	3.07371e-08	166.543	3.07371e-08	3.07371e-08	3.07371e-08	3.07371e-08	166.543	119.857	154.325	102.434	3.07371e-08	3.07371e-08	71.8004	3.07371e-08	3.07371e-08	3.07371e-08	61.4961	2.00071e+09	30.8979	0.0210805	1.52484	up
neg_859	Delpazolid	101.374	130.997	20772	82.5551	484.854	88.3802	1361.46	43.9482	156.894	68.2644	88.3802	1361.46	68.2644	43.9482	101.374	20772	82.5551	130.997	156.894	484.854	3.07371e-08	3.07371e-08	3.07371e-08	3.07371e-08	709.365	138.171	3.07371e-08	86.3856	152.406	74.9898	138.171	3.07371e-08	3.07371e-08	3.07371e-08	3.07371e-08	152.406	74.9898	3.07371e-08	709.365	86.3856	2329.07	116.132	0.0498619	-4.32592	0.309347	0.713594	unchanged
neg_861	NSC 210902	3.07371e-08	3.07371e-08	3.07371e-08	3.07371e-08	3.07371e-08	3.07371e-08	3.07371e-08	3.07371e-08	3.07371e-08	3.07371e-08	3.07371e-08	3.07371e-08	3.07371e-08	3.07371e-08	3.07371e-08	3.07371e-08	3.07371e-08	3.07371e-08	3.07371e-08	3.07371e-08	3.07371e-08	3.07371e-08	3.07371e-08	3.07371e-08	274.359	3.07371e-08	3.07371e-08	3.07371e-08	294	3.07371e-08	3.07371e-08	3.07371e-08	3.07371e-08	3.07371e-08	3.07371e-08	294	3.07371e-08	3.07371e-08	274.359	3.07371e-08	3.07371e-08	56.8359	1.8491e+09	30.7842	0.168135	1.05787	unchanged
neg_862	Mukonidine	3.07371e-08	3.07371e-08	3.07371e-08	3.07371e-08	3.07371e-08	3.07371e-08	3.07371e-08	3.07371e-08	3.07371e-08	3.07371e-08	3.07371e-08	3.07371e-08	3.07371e-08	3.07371e-08	3.07371e-08	3.07371e-08	3.07371e-08	3.07371e-08	3.07371e-08	3.07371e-08	3.07371e-08	3.07371e-08	3.07371e-08	3.07371e-08	2648.25	3.07371e-08	3.07371e-08	3.07371e-08	2874.05	3.07371e-08	3.07371e-08	3.07371e-08	3.07371e-08	3.07371e-08	3.07371e-08	2874.05	3.07371e-08	3.07371e-08	2648.25	3.07371e-08	3.07371e-08	552.231	1.79662e+10	34.0646	0.168249	1.05827	unchanged
neg_866	Eucaglobulin	3.07371e-08	3.07371e-08	3.07371e-08	3.07371e-08	3.07371e-08	3.07371e-08	3.07371e-08	3.07371e-08	3.07371e-08	3.07371e-08	3.07371e-08	3.07371e-08	3.07371e-08	3.07371e-08	3.07371e-08	3.07371e-08	3.07371e-08	3.07371e-08	3.07371e-08	3.07371e-08	6029.99	7264.04	6340.28	6292.01	3.07371e-08	3.07371e-08	7817.83	3.07371e-08	3.07371e-08	3.07371e-08	3.07371e-08	7817.83	6029.99	7264.04	6340.28	3.07371e-08	3.07371e-08	6292.01	3.07371e-08	3.07371e-08	3.07371e-08	3374.41	1.09783e+11	36.6759	0.0156987	1.62715	up
neg_869	Mirodenafil	3.07371e-08	3.07371e-08	3.07371e-08	3.07371e-08	3.07371e-08	3.07371e-08	3.07371e-08	3.07371e-08	3.07371e-08	3.07371e-08	3.07371e-08	3.07371e-08	3.07371e-08	3.07371e-08	3.07371e-08	3.07371e-08	3.07371e-08	3.07371e-08	3.07371e-08	3.07371e-08	288.594	412.935	314.65	289.372	3.07371e-08	3.07371e-08	648.224	3.07371e-08	3.07371e-08	3.07371e-08	3.07371e-08	648.224	288.594	412.935	314.65	3.07371e-08	3.07371e-08	289.372	3.07371e-08	3.07371e-08	3.07371e-08	195.378	6.3564e+09	32.5656	0.024824	1.46217	up
neg_873	Undecanedioic acid	37.3786	41.0052	72.3673	134.099	51.9144	93.28	17.9437	38.4875	35.6556	91.6721	93.28	17.9437	91.6721	38.4875	37.3786	72.3673	134.099	41.0052	35.6556	51.9144	3.07371e-08	3.07371e-08	3.07371e-08	3.07371e-08	78.841	35.2895	12.3342	113.021	102.39	53.8631	35.2895	12.3342	3.07371e-08	3.07371e-08	3.07371e-08	102.39	53.8631	3.07371e-08	78.841	113.021	61.3803	39.5739	0.644732	-0.633228	0.245606	0.707147	unchanged
neg_874	Bursehernin	3.07371e-08	3.07371e-08	3.07371e-08	3.07371e-08	3.07371e-08	3.07371e-08	3.07371e-08	3.07371e-08	3.07371e-08	3.07371e-08	3.07371e-08	3.07371e-08	3.07371e-08	3.07371e-08	3.07371e-08	3.07371e-08	3.07371e-08	3.07371e-08	3.07371e-08	3.07371e-08	1530.49	2121.32	1588.1	1463.15	3.07371e-08	3.07371e-08	2561.04	3.07371e-08	3.07371e-08	3.07371e-08	3.07371e-08	2561.04	1530.49	2121.32	1588.1	3.07371e-08	3.07371e-08	1463.15	3.07371e-08	3.07371e-08	3.07371e-08	926.41	3.01398e+10	34.8109	0.0189601	1.54699	up
neg_877	Fentanyl	8097.28	3.07371e-08	3.07371e-08	3.07371e-08	794.712	56.5553	65780.7	3.07371e-08	3.07371e-08	3.41824	56.5553	65780.7	3.41824	3.07371e-08	8097.28	3.07371e-08	3.07371e-08	3.07371e-08	3.07371e-08	794.712	70.4549	3.07371e-08	3.07371e-08	3.07371e-08	3.07371e-08	3.07371e-08	3.07371e-08	3.07371e-08	3.07371e-08	3.07371e-08	3.07371e-08	3.07371e-08	70.4549	3.07371e-08	3.07371e-08	3.07371e-08	3.07371e-08	3.07371e-08	3.07371e-08	3.07371e-08	7473.27	7.04549	0.000942759	-10.0508	0.282216	0.918404	unchanged
neg_879	(S)-Pterosin P	3.07371e-08	3.07371e-08	300.136	3.07371e-08	3.07371e-08	3.07371e-08	4.03612	3.07371e-08	3.07371e-08	3.07371e-08	3.07371e-08	4.03612	3.07371e-08	3.07371e-08	3.07371e-08	300.136	3.07371e-08	3.07371e-08	3.07371e-08	3.07371e-08	793.368	1065.64	787.228	749.187	3.07371e-08	3.07371e-08	913.551	3.07371e-08	3.07371e-08	3.07371e-08	3.07371e-08	913.551	793.368	1065.64	787.228	3.07371e-08	3.07371e-08	749.187	3.07371e-08	3.07371e-08	30.4172	430.898	14.1663	3.82439	0.0234321	1.50513	up
neg_890	Dehydroepiandrosterone sulfate	94345	5.79306	3.07371e-08	4.96406	36.5542	1670.33	391648	148.669	16.9169	28.5945	1670.33	391648	28.5945	148.669	94345	3.07371e-08	4.96406	5.79306	16.9169	36.5542	646.513	3.07371e-08	3.07371e-08	3.07371e-08	3.07371e-08	3.07371e-08	3.07371e-08	3.07371e-08	3.07371e-08	255.403	3.07371e-08	3.07371e-08	646.513	3.07371e-08	3.07371e-08	3.07371e-08	255.403	3.07371e-08	3.07371e-08	3.07371e-08	48790.5	90.1916	0.00184855	-9.07939	0.245801	0.969235	unchanged
neg_893	Ile-Ala-OH	111.024	46.0756	44026.8	80.0595	838.31	44.7565	764.184	42.4022	67.1073	64.1237	44.7565	764.184	64.1237	42.4022	111.024	44026.8	80.0595	46.0756	67.1073	838.31	90.9511	185.987	92.7945	38.1028	1558.44	73.0991	86.6739	57.8822	137.551	42.0562	73.0991	86.6739	90.9511	185.987	92.7945	137.551	42.0562	38.1028	1558.44	57.8822	4608.48	236.354	0.0512867	-4.28527	0.344556	0.655847	unchanged
neg_896	1-Dodecanesulfonic acid, 1-hydroxy-3-oxo-	3.07371e-08	3.07371e-08	136.546	3.07371e-08	3.07371e-08	3.07371e-08	3.07371e-08	3.07371e-08	3.07371e-08	3.07371e-08	3.07371e-08	3.07371e-08	3.07371e-08	3.07371e-08	3.07371e-08	136.546	3.07371e-08	3.07371e-08	3.07371e-08	3.07371e-08	490.532	649.844	516.861	486.406	3.07371e-08	3.07371e-08	606.724	3.07371e-08	3.07371e-08	3.07371e-08	3.07371e-08	606.724	490.532	649.844	516.861	3.07371e-08	3.07371e-08	486.406	3.07371e-08	3.07371e-08	13.6546	275.037	20.1424	4.33217	0.0205561	1.54548	up
neg_897	Endoxifen	64.6297	89.4741	3.07371e-08	88.0734	85.9717	64.4208	87.5824	73.5636	90.0852	82.1209	64.4208	87.5824	82.1209	73.5636	64.6297	3.07371e-08	88.0734	89.4741	90.0852	85.9717	3.07371e-08	3.07371e-08	3.07371e-08	3.07371e-08	75.4372	79.3668	3.07371e-08	84.4085	87.3403	70.003	79.3668	3.07371e-08	3.07371e-08	3.07371e-08	3.07371e-08	87.3403	70.003	3.07371e-08	75.4372	84.4085	72.5922	39.6556	0.546279	-0.87229	0.0549215	1.28529	unchanged
neg_900	5-((1-Ethyl-4-piperidinyl)oxy)-9H-pyrrolo(2,3-b:5,4-c')dipyridine-6-carbonitrile	3.07371e-08	3.07371e-08	3.07371e-08	3.07371e-08	3.07371e-08	3.07371e-08	3.07371e-08	3.07371e-08	3.07371e-08	3.07371e-08	3.07371e-08	3.07371e-08	3.07371e-08	3.07371e-08	3.07371e-08	3.07371e-08	3.07371e-08	3.07371e-08	3.07371e-08	3.07371e-08	284.278	3.07371e-08	3.07371e-08	3.07371e-08	35.0611	3.07371e-08	4556.77	3.07371e-08	3.07371e-08	3.07371e-08	3.07371e-08	4556.77	284.278	3.07371e-08	3.07371e-08	3.07371e-08	3.07371e-08	3.07371e-08	35.0611	3.07371e-08	3.07371e-08	487.61	1.58639e+10	33.885	0.30975	0.588818	unchanged
neg_904	Minoxidil Glucuronide	3.07371e-08	3.07371e-08	3.07371e-08	3.07371e-08	3.07371e-08	3.07371e-08	3.07371e-08	3.07371e-08	3.07371e-08	3.07371e-08	3.07371e-08	3.07371e-08	3.07371e-08	3.07371e-08	3.07371e-08	3.07371e-08	3.07371e-08	3.07371e-08	3.07371e-08	3.07371e-08	1446.45	1873.99	1369.23	1348.99	3.07371e-08	3.07371e-08	2488.58	3.07371e-08	3.07371e-08	3.07371e-08	3.07371e-08	2488.58	1446.45	1873.99	1369.23	3.07371e-08	3.07371e-08	1348.99	3.07371e-08	3.07371e-08	3.07371e-08	852.724	2.77425e+10	34.6914	0.0199965	1.53532	up
neg_907	Lividomycin A	3.07371e-08	3.07371e-08	3.07371e-08	3.07371e-08	3.07371e-08	3.07371e-08	3.07371e-08	3.07371e-08	3.07371e-08	3.07371e-08	3.07371e-08	3.07371e-08	3.07371e-08	3.07371e-08	3.07371e-08	3.07371e-08	3.07371e-08	3.07371e-08	3.07371e-08	3.07371e-08	1930.68	2945.78	1559.97	1316.26	3.07371e-08	3.07371e-08	4587.67	3.07371e-08	3.07371e-08	3.07371e-08	3.07371e-08	4587.67	1930.68	2945.78	1559.97	3.07371e-08	3.07371e-08	1316.26	3.07371e-08	3.07371e-08	3.07371e-08	1234.04	4.01481e+10	35.2246	0.0353284	1.34537	up
neg_908	3H-1,2,4-Triazol-3-one, 4-(4-(4-((1R,2R)-2-(2,4-difluorophenyl)-2-hydroxy-1-methyl-3-(1H-1,2,4-triazol-1-yl)propyl)-1-piperazinyl)phenyl)-2,4-dihydro-2-((4-(trifluoromethoxy)phenyl)methyl)-	3.07371e-08	3.07371e-08	3.07371e-08	3.07371e-08	3.07371e-08	3.07371e-08	3.07371e-08	3.07371e-08	3.07371e-08	3.07371e-08	3.07371e-08	3.07371e-08	3.07371e-08	3.07371e-08	3.07371e-08	3.07371e-08	3.07371e-08	3.07371e-08	3.07371e-08	3.07371e-08	1215.65	1627.43	1240.04	1190.29	3.07371e-08	3.07371e-08	1890.82	3.07371e-08	3.07371e-08	3.07371e-08	3.07371e-08	1890.82	1215.65	1627.43	1240.04	3.07371e-08	3.07371e-08	1190.29	3.07371e-08	3.07371e-08	3.07371e-08	716.423	2.33081e+10	34.4401	0.0178283	1.57019	up
neg_912	3-Caffeoyl-1,5-quinolactone	3.07371e-08	3.07371e-08	3.07371e-08	3.07371e-08	3.07371e-08	3.07371e-08	3.07371e-08	3.07371e-08	3.07371e-08	3.07371e-08	3.07371e-08	3.07371e-08	3.07371e-08	3.07371e-08	3.07371e-08	3.07371e-08	3.07371e-08	3.07371e-08	3.07371e-08	3.07371e-08	0.771766	2.92738	3.07371e-08	186.77	3.07371e-08	3.07371e-08	3.07371e-08	3.07371e-08	3.07371e-08	3.07371e-08	3.07371e-08	3.07371e-08	0.771766	2.92738	3.07371e-08	3.07371e-08	3.07371e-08	186.77	3.07371e-08	3.07371e-08	3.07371e-08	19.0469	6.19672e+08	29.2069	0.333497	0.722156	unchanged
neg_913	Methionine sulfoxide	62.2827	38.5126	1570.4	63.6868	93.6672	51.2016	206.573	63.6911	58.9732	49.5916	51.2016	206.573	49.5916	63.6911	62.2827	1570.4	63.6868	38.5126	58.9732	93.6672	3.07371e-08	3.07371e-08	3.07371e-08	3.07371e-08	109.229	54.1563	3.07371e-08	46.868	64.2101	45.4345	54.1563	3.07371e-08	3.07371e-08	3.07371e-08	3.07371e-08	64.2101	45.4345	3.07371e-08	109.229	46.868	225.858	31.9898	0.141637	-2.81973	0.229848	0.843939	unchanged
neg_919	L-Prolinamide, 5-oxo-L-prolyl-L-norvalyl-	21453.4	3.07371e-08	3.07371e-08	3.07371e-08	3.07371e-08	87.2361	25693.7	3.07371e-08	3.07371e-08	3.07371e-08	87.2361	25693.7	3.07371e-08	3.07371e-08	21453.4	3.07371e-08	3.07371e-08	3.07371e-08	3.07371e-08	3.07371e-08	25.253	3.07371e-08	3.07371e-08	3.07371e-08	3.07371e-08	3.07371e-08	3.07371e-08	3.07371e-08	3.07371e-08	12.805	3.07371e-08	3.07371e-08	25.253	3.07371e-08	3.07371e-08	3.07371e-08	12.805	3.07371e-08	3.07371e-08	3.07371e-08	4723.43	3.8058	0.000805727	-10.2774	0.169201	1.0577	unchanged
neg_922	11,12-Dimethoxydihydrokawain	426.078	423.336	3.07371e-08	407.369	487.447	386.835	607.04	350.536	498.285	358.371	386.835	607.04	358.371	350.536	426.078	3.07371e-08	407.369	423.336	498.285	487.447	3.07371e-08	3.07371e-08	3.07371e-08	3.07371e-08	414.576	434.436	3.07371e-08	427.098	435.073	337.205	434.436	3.07371e-08	3.07371e-08	3.07371e-08	3.07371e-08	435.073	337.205	3.07371e-08	414.576	427.098	394.53	204.839	0.519198	-0.945645	0.0401058	1.3781	down
neg_925	Fusarochromanone	72.6012	75.8997	3.07371e-08	72.416	80.0933	65.3926	119.051	64.9805	81.2206	70.4384	65.3926	119.051	70.4384	64.9805	72.6012	3.07371e-08	72.416	75.8997	81.2206	80.0933	3.07371e-08	3.07371e-08	3.07371e-08	3.07371e-08	67.1663	69.0233	3.07371e-08	84.7065	69.765	56.5447	69.0233	3.07371e-08	3.07371e-08	3.07371e-08	3.07371e-08	69.765	56.5447	3.07371e-08	67.1663	84.7065	70.2094	34.7206	0.494529	-1.01587	0.0295431	1.45276	down
neg_927	Lipoyllysine	3.07371e-08	3.07371e-08	3.07371e-08	3.07371e-08	3.07371e-08	3.07371e-08	3.07371e-08	3.07371e-08	3.07371e-08	3.07371e-08	3.07371e-08	3.07371e-08	3.07371e-08	3.07371e-08	3.07371e-08	3.07371e-08	3.07371e-08	3.07371e-08	3.07371e-08	3.07371e-08	2249.46	2796.99	2366.19	2175.22	3.07371e-08	3.07371e-08	3272.47	3.07371e-08	3.07371e-08	3.07371e-08	3.07371e-08	3272.47	2249.46	2796.99	2366.19	3.07371e-08	3.07371e-08	2175.22	3.07371e-08	3.07371e-08	3.07371e-08	1286.03	4.18397e+10	35.2842	0.0168617	1.59684	up
neg_928	Lucyoside N	3.07371e-08	3.07371e-08	3.07371e-08	3.07371e-08	3.07371e-08	3.07371e-08	3.07371e-08	3.07371e-08	3.07371e-08	3.07371e-08	3.07371e-08	3.07371e-08	3.07371e-08	3.07371e-08	3.07371e-08	3.07371e-08	3.07371e-08	3.07371e-08	3.07371e-08	3.07371e-08	3.07371e-08	3.07371e-08	3.07371e-08	3.07371e-08	3.07371e-08	3.07371e-08	3.07371e-08	3.07371e-08	3.07371e-08	3.07371e-08	3.07371e-08	3.07371e-08	3.07371e-08	3.07371e-08	3.07371e-08	3.07371e-08	3.07371e-08	3.07371e-08	3.07371e-08	3.07371e-08	3.07371e-08	3.07371e-08	1	0	1	0	unchanged
neg_929	Sophoraflavanone B	74.215	66.7476	1839.39	64.5602	116.565	56.1933	198.492	51.76	71.5189	50.9716	56.1933	198.492	50.9716	51.76	74.215	1839.39	64.5602	66.7476	71.5189	116.565	3.07371e-08	3.07371e-08	3.07371e-08	3.07371e-08	125.401	78.6051	3.07371e-08	51.1027	73.8254	50.8609	78.6051	3.07371e-08	3.07371e-08	3.07371e-08	3.07371e-08	73.8254	50.8609	3.07371e-08	125.401	51.1027	259.041	37.9795	0.146616	-2.76989	0.242147	0.824107	unchanged
neg_93	Sulfate	1184.9	963.092	6194.22	1217.52	1629.81	1237.2	130.964	1368.76	1256.88	892.664	1237.2	130.964	892.664	1368.76	1184.9	6194.22	1217.52	963.092	1256.88	1629.81	678.226	978.342	1014.27	490.954	2195.03	1564.08	1059.27	1236.83	1747.5	993.908	1564.08	1059.27	678.226	978.342	1014.27	1747.5	993.908	490.954	2195.03	1236.83	1607.6	1195.84	0.743867	-0.426884	0.469521	0.487965	unchanged
neg_934	3H-Phenoxazine	0.569839	3.07371e-08	3.07371e-08	3.07371e-08	3.48286	0.771915	0.321281	1.41813	3.07371e-08	12.2503	0.771915	0.321281	12.2503	1.41813	0.569839	3.07371e-08	3.07371e-08	3.07371e-08	3.07371e-08	3.48286	709.964	908.658	763.043	690.076	2.09932	3.07371e-08	898.26	1.08438	3.13294	2.83887	3.07371e-08	898.26	709.964	908.658	763.043	3.13294	2.83887	690.076	2.09932	1.08438	1.88144	397.916	211.496	7.72448	0.0159733	1.61847	up
neg_935	PC(2:0/20:5(7Z,9Z,11E,13E,17Z)-3OH(5,6,15))	3.07371e-08	3.07371e-08	3.07371e-08	3.07371e-08	3.07371e-08	3.07371e-08	1.18013	3.07371e-08	3.07371e-08	3.07371e-08	3.07371e-08	1.18013	3.07371e-08	3.07371e-08	3.07371e-08	3.07371e-08	3.07371e-08	3.07371e-08	3.07371e-08	3.07371e-08	1020.9	1207.09	1005.68	890.082	3.07371e-08	3.07371e-08	1409.85	3.07371e-08	3.07371e-08	3.07371e-08	3.07371e-08	1409.85	1020.9	1207.09	1005.68	3.07371e-08	3.07371e-08	890.082	3.07371e-08	3.07371e-08	0.118013	553.36	4688.96	12.1951	0.0170038	1.59885	up
neg_94	Methyl sulfate	134.782	200.882	389.206	156.193	255.542	212.189	144.424	181.064	191.475	92.528	212.189	144.424	92.528	181.064	134.782	389.206	156.193	200.882	191.475	255.542	3.07371e-08	3.07371e-08	3.07371e-08	3.07371e-08	236.887	221.058	3.07371e-08	218.592	150.039	149.634	221.058	3.07371e-08	3.07371e-08	3.07371e-08	3.07371e-08	150.039	149.634	3.07371e-08	236.887	218.592	195.829	97.621	0.498502	-1.00433	0.0337246	1.41802	down
neg_940	Muricatacin	347.435	480.114	853.053	382.029	813.321	520.733	294.598	374.943	539.757	196.422	520.733	294.598	196.422	374.943	347.435	853.053	382.029	480.114	539.757	813.321	23.3701	15.3813	1.66025	6.01566	369.361	712.288	158.3	565.433	417.952	513.257	712.288	158.3	23.3701	15.3813	1.66025	417.952	513.257	6.01566	369.361	565.433	480.24	278.302	0.579505	-0.787106	0.0802635	1.25007	unchanged
neg_941	Mammea C/AB cyclo D	3722.14	3.07371e-08	3.07371e-08	3.07371e-08	16.1096	42.6013	45770.9	3.07371e-08	3.07371e-08	3.07371e-08	42.6013	45770.9	3.07371e-08	3.07371e-08	3722.14	3.07371e-08	3.07371e-08	3.07371e-08	3.07371e-08	16.1096	3.17933	3.07371e-08	3.07371e-08	3.07371e-08	3.07371e-08	3.07371e-08	3.07371e-08	3.07371e-08	3.07371e-08	70.8068	3.07371e-08	3.07371e-08	3.17933	3.07371e-08	3.07371e-08	3.07371e-08	70.8068	3.07371e-08	3.07371e-08	3.07371e-08	4955.18	7.39861	0.00149311	-9.38747	0.305121	0.888596	unchanged
neg_942	4-Coumaroylputrescine	3.07371e-08	3.07371e-08	144.128	3.07371e-08	3.07371e-08	3.07371e-08	3.07371e-08	3.07371e-08	3.07371e-08	3.07371e-08	3.07371e-08	3.07371e-08	3.07371e-08	3.07371e-08	3.07371e-08	144.128	3.07371e-08	3.07371e-08	3.07371e-08	3.07371e-08	442.225	616.409	479.733	435.071	3.07371e-08	3.07371e-08	546.237	3.07371e-08	3.07371e-08	3.07371e-08	3.07371e-08	546.237	442.225	616.409	479.733	3.07371e-08	3.07371e-08	435.071	3.07371e-08	3.07371e-08	14.4128	251.967	17.4822	4.12781	0.0218059	1.52364	up
neg_945	PA(15:0/LTE4)	3.07371e-08	3.07371e-08	3.07371e-08	3.07371e-08	3.07371e-08	3.07371e-08	3.07371e-08	3.07371e-08	3.07371e-08	3.07371e-08	3.07371e-08	3.07371e-08	3.07371e-08	3.07371e-08	3.07371e-08	3.07371e-08	3.07371e-08	3.07371e-08	3.07371e-08	3.07371e-08	3.07371e-08	3.07371e-08	3.07371e-08	3.07371e-08	3.07371e-08	3.07371e-08	3.07371e-08	3.07371e-08	3.07371e-08	3.07371e-08	3.07371e-08	3.07371e-08	3.07371e-08	3.07371e-08	3.07371e-08	3.07371e-08	3.07371e-08	3.07371e-08	3.07371e-08	3.07371e-08	3.07371e-08	3.07371e-08	1	0	1	0	unchanged
neg_947	Tecastemizole	44054.5	3.07371e-08	3.07371e-08	3.07371e-08	134.229	251.898	55783.4	2.05506	3.07371e-08	4.93901	251.898	55783.4	4.93901	2.05506	44054.5	3.07371e-08	3.07371e-08	3.07371e-08	3.07371e-08	134.229	847.298	679.292	482.927	356.725	1.91783	3.07371e-08	686.924	2.96069	3.07371e-08	123.245	3.07371e-08	686.924	847.298	679.292	482.927	3.07371e-08	123.245	356.725	1.91783	2.96069	10023.1	318.129	0.0317396	-4.97757	0.181823	1.03461	unchanged
neg_952	11-Hydroxyaclacinomycin X	3.07371e-08	3.07371e-08	3.07371e-08	3.07371e-08	3.07371e-08	3.07371e-08	3.07371e-08	3.07371e-08	3.07371e-08	3.07371e-08	3.07371e-08	3.07371e-08	3.07371e-08	3.07371e-08	3.07371e-08	3.07371e-08	3.07371e-08	3.07371e-08	3.07371e-08	3.07371e-08	2225.57	2950.46	2400.26	1839.49	3.07371e-08	3.07371e-08	2449.75	3.07371e-08	3.07371e-08	3.07371e-08	3.07371e-08	2449.75	2225.57	2950.46	2400.26	3.07371e-08	3.07371e-08	1839.49	3.07371e-08	3.07371e-08	3.07371e-08	1186.55	3.86033e+10	35.168	0.0166644	1.60826	up
neg_953	Dodecanedioic acid	14.4809	16.0251	33.0743	73.1178	50.2729	62.7484	3.079	27.3353	15.9696	49.3495	62.7484	3.079	49.3495	27.3353	14.4809	33.0743	73.1178	16.0251	15.9696	50.2729	3.07371e-08	3.07371e-08	3.07371e-08	3.07371e-08	53.7843	18.6247	3.07371e-08	46.9414	54.9886	31.8826	18.6247	3.07371e-08	3.07371e-08	3.07371e-08	3.07371e-08	54.9886	31.8826	3.07371e-08	53.7843	46.9414	34.5453	20.6222	0.59696	-0.744294	0.205592	0.71027	unchanged
neg_955	19-Hydroxycinnzeylanol 19-glucoside	3.07371e-08	3.07371e-08	3.07371e-08	3.07371e-08	3.07371e-08	3.07371e-08	3.07371e-08	3.07371e-08	3.07371e-08	3.07371e-08	3.07371e-08	3.07371e-08	3.07371e-08	3.07371e-08	3.07371e-08	3.07371e-08	3.07371e-08	3.07371e-08	3.07371e-08	3.07371e-08	4951.61	5939.92	5195.86	4727.34	3.07371e-08	3.07371e-08	5845.28	3.07371e-08	3.07371e-08	3.07371e-08	3.07371e-08	5845.28	4951.61	5939.92	5195.86	3.07371e-08	3.07371e-08	4727.34	3.07371e-08	3.07371e-08	3.07371e-08	2666	8.67355e+10	36.3359	0.0155559	1.63389	up
neg_956	4-[(E)-5,6-Dihydro-2,3'-bipyridin-3(4H)-ylidenemethyl]-3-methoxyphenol	165.133	146.959	115.027	149.311	135.85	120.562	221.592	112.651	180.377	120.442	120.562	221.592	120.442	112.651	165.133	115.027	149.311	146.959	180.377	135.85	3.07371e-08	3.07371e-08	3.07371e-08	3.07371e-08	145.517	140.573	3.07371e-08	159.816	148.931	122.097	140.573	3.07371e-08	3.07371e-08	3.07371e-08	3.07371e-08	148.931	122.097	3.07371e-08	145.517	159.816	146.79	71.6933	0.488406	-1.03385	0.0143192	1.65455	down
neg_960	1-Deoxy-11beta-hydroxypentalenate	3.07371e-08	3.07371e-08	3.07371e-08	3.07371e-08	3.07371e-08	3.07371e-08	3.07371e-08	3.07371e-08	3.07371e-08	3.07371e-08	3.07371e-08	3.07371e-08	3.07371e-08	3.07371e-08	3.07371e-08	3.07371e-08	3.07371e-08	3.07371e-08	3.07371e-08	3.07371e-08	55.4399	56.8777	61.2717	3.07371e-08	3.07371e-08	3.07371e-08	51.3265	3.07371e-08	3.07371e-08	3.07371e-08	3.07371e-08	51.3265	55.4399	56.8777	61.2717	3.07371e-08	3.07371e-08	3.07371e-08	3.07371e-08	3.07371e-08	3.07371e-08	22.4916	7.3174e+08	29.4468	0.0372803	1.42882	up
neg_961	Glycocholic Acid	2469.11	3.07371e-08	3.07371e-08	3.07371e-08	18.8282	4.89432	10621.2	3.07371e-08	3.07371e-08	3.07371e-08	4.89432	10621.2	3.07371e-08	3.07371e-08	2469.11	3.07371e-08	3.07371e-08	3.07371e-08	3.07371e-08	18.8282	3.07371e-08	3.07371e-08	3.07371e-08	3.07371e-08	3.07371e-08	3.07371e-08	3.07371e-08	3.07371e-08	3.07371e-08	3.07371e-08	3.07371e-08	3.07371e-08	3.07371e-08	3.07371e-08	3.07371e-08	3.07371e-08	3.07371e-08	3.07371e-08	3.07371e-08	3.07371e-08	1311.4	3.07371e-08	2.34384e-11	-35.3123	0.248593	0.965831	unchanged
neg_964	Biotripyrrin-a	3.07371e-08	3.07371e-08	3.07371e-08	3.07371e-08	3.07371e-08	3.07371e-08	3.07371e-08	3.07371e-08	3.07371e-08	3.07371e-08	3.07371e-08	3.07371e-08	3.07371e-08	3.07371e-08	3.07371e-08	3.07371e-08	3.07371e-08	3.07371e-08	3.07371e-08	3.07371e-08	1615.05	2417.37	1511.62	1240.3	3.07371e-08	3.07371e-08	2231.82	3.07371e-08	3.07371e-08	3.07371e-08	3.07371e-08	2231.82	1615.05	2417.37	1511.62	3.07371e-08	3.07371e-08	1240.3	3.07371e-08	3.07371e-08	3.07371e-08	901.617	2.93332e+10	34.7718	0.0196836	1.53246	up
neg_967	Loquatifolin A	893.072	3.1164	3.07371e-08	3.07371e-08	3.07371e-08	3.07371e-08	3.07371e-08	3.07371e-08	726.308	3.07371e-08	3.07371e-08	3.07371e-08	3.07371e-08	3.07371e-08	893.072	3.07371e-08	3.07371e-08	3.1164	726.308	3.07371e-08	3.07371e-08	1.19929	3.07371e-08	40.4138	3.07371e-08	3.07371e-08	3.07371e-08	3.07371e-08	5.33253	3.07371e-08	3.07371e-08	3.07371e-08	3.07371e-08	1.19929	3.07371e-08	5.33253	3.07371e-08	40.4138	3.07371e-08	3.07371e-08	162.25	4.69457	0.0289342	-5.11108	0.181037	0.73448	unchanged
neg_969	Gentamicin	5007.03	3.07371e-08	3.07371e-08	3.07371e-08	3.07371e-08	45.3023	27089.4	3.07371e-08	3.07371e-08	104.493	45.3023	27089.4	104.493	3.07371e-08	5007.03	3.07371e-08	3.07371e-08	3.07371e-08	3.07371e-08	3.07371e-08	3.07371e-08	3.07371e-08	3.07371e-08	3.07371e-08	3.07371e-08	3.07371e-08	3.07371e-08	3.07371e-08	3.07371e-08	5.41337	3.07371e-08	3.07371e-08	3.07371e-08	3.07371e-08	3.07371e-08	3.07371e-08	5.41337	3.07371e-08	3.07371e-08	3.07371e-08	3224.62	0.541337	0.000167876	-12.5403	0.262565	0.946278	unchanged
neg_971	repirinast	3.07371e-08	3.07371e-08	3.07371e-08	3.07371e-08	3.07371e-08	3.07371e-08	3.07371e-08	3.07371e-08	3.07371e-08	3.07371e-08	3.07371e-08	3.07371e-08	3.07371e-08	3.07371e-08	3.07371e-08	3.07371e-08	3.07371e-08	3.07371e-08	3.07371e-08	3.07371e-08	1127.56	1292.04	1027.16	886.678	3.07371e-08	3.07371e-08	1352.51	3.07371e-08	3.07371e-08	3.07371e-08	3.07371e-08	1352.51	1127.56	1292.04	1027.16	3.07371e-08	3.07371e-08	886.678	3.07371e-08	3.07371e-08	3.07371e-08	568.595	1.84986e+10	34.1067	0.0166274	1.61256	up
neg_972	Gabazine	3.07371e-08	3.07371e-08	3.07371e-08	3.07371e-08	3.07371e-08	3.07371e-08	3.07371e-08	3.07371e-08	3.07371e-08	3.07371e-08	3.07371e-08	3.07371e-08	3.07371e-08	3.07371e-08	3.07371e-08	3.07371e-08	3.07371e-08	3.07371e-08	3.07371e-08	3.07371e-08	3.07371e-08	3.07371e-08	3.07371e-08	3.07371e-08	533.547	3.07371e-08	3.07371e-08	3.07371e-08	842.947	0.653836	3.07371e-08	3.07371e-08	3.07371e-08	3.07371e-08	3.07371e-08	842.947	0.653836	3.07371e-08	533.547	3.07371e-08	3.07371e-08	137.715	4.48041e+09	32.061	0.179475	1.05035	unchanged
neg_976	Formononetin 7-(6''-methylmalonylglucoside)	3.07371e-08	3.07371e-08	3.07371e-08	3.07371e-08	3.07371e-08	3.07371e-08	3.07371e-08	3.07371e-08	3.07371e-08	3.07371e-08	3.07371e-08	3.07371e-08	3.07371e-08	3.07371e-08	3.07371e-08	3.07371e-08	3.07371e-08	3.07371e-08	3.07371e-08	3.07371e-08	3.07371e-08	3.07371e-08	3.07371e-08	3.07371e-08	100176	3.07371e-08	3.07371e-08	3.07371e-08	349381	3.07371e-08	3.07371e-08	3.07371e-08	3.07371e-08	3.07371e-08	3.07371e-08	349381	3.07371e-08	3.07371e-08	100176	3.07371e-08	3.07371e-08	44955.7	1.46259e+12	40.4117	0.234242	0.962091	unchanged
neg_979	N-Benzoyl-L-glutamic acid	3.07371e-08	3.07371e-08	3.07371e-08	3.07371e-08	3.07371e-08	3.07371e-08	3.07371e-08	3.07371e-08	3.07371e-08	3.07371e-08	3.07371e-08	3.07371e-08	3.07371e-08	3.07371e-08	3.07371e-08	3.07371e-08	3.07371e-08	3.07371e-08	3.07371e-08	3.07371e-08	3.07371e-08	3.07371e-08	3.07371e-08	3.07371e-08	19741.5	3.07371e-08	3.07371e-08	3.07371e-08	38209.5	3.07371e-08	3.07371e-08	3.07371e-08	3.07371e-08	3.07371e-08	3.07371e-08	38209.5	3.07371e-08	3.07371e-08	19741.5	3.07371e-08	3.07371e-08	5795.09	1.88537e+11	37.4561	0.191296	1.03234	unchanged
neg_983	5,10-Methenyltetrahydrofolic acid	3.07371e-08	3.07371e-08	3.07371e-08	3.07371e-08	3.07371e-08	3.07371e-08	3.07371e-08	3.07371e-08	3.07371e-08	3.07371e-08	3.07371e-08	3.07371e-08	3.07371e-08	3.07371e-08	3.07371e-08	3.07371e-08	3.07371e-08	3.07371e-08	3.07371e-08	3.07371e-08	3.07371e-08	3.07371e-08	3.07371e-08	3.07371e-08	5266.23	3.07371e-08	3.07371e-08	3.07371e-08	11037	3.07371e-08	3.07371e-08	3.07371e-08	3.07371e-08	3.07371e-08	3.07371e-08	11037	3.07371e-08	3.07371e-08	5266.23	3.07371e-08	3.07371e-08	1630.33	5.30409e+10	35.6264	0.196555	1.02387	unchanged
neg_986	Ozolinone	3.07371e-08	3.07371e-08	3.07371e-08	3.07371e-08	3.07371e-08	3.07371e-08	3.07371e-08	3.07371e-08	3.07371e-08	3.07371e-08	3.07371e-08	3.07371e-08	3.07371e-08	3.07371e-08	3.07371e-08	3.07371e-08	3.07371e-08	3.07371e-08	3.07371e-08	3.07371e-08	3.07371e-08	3.07371e-08	3.07371e-08	3.07371e-08	411.558	3.07371e-08	3.07371e-08	3.07371e-08	513.754	3.07371e-08	3.07371e-08	3.07371e-08	3.07371e-08	3.07371e-08	3.07371e-08	513.754	3.07371e-08	3.07371e-08	411.558	3.07371e-08	3.07371e-08	92.5311	3.0104e+09	31.4873	0.170748	1.05955	unchanged
neg_989	Pteroyltriglutamic acid	3.07371e-08	3.07371e-08	3.07371e-08	3.07371e-08	3.07371e-08	3.07371e-08	3.07371e-08	3.07371e-08	3.07371e-08	3.07371e-08	3.07371e-08	3.07371e-08	3.07371e-08	3.07371e-08	3.07371e-08	3.07371e-08	3.07371e-08	3.07371e-08	3.07371e-08	3.07371e-08	3.07371e-08	3.07371e-08	3.07371e-08	3.07371e-08	349856	3.07371e-08	3.07371e-08	3.07371e-08	924416	3.07371e-08	3.07371e-08	3.07371e-08	3.07371e-08	3.07371e-08	3.07371e-08	924416	3.07371e-08	3.07371e-08	349856	3.07371e-08	3.07371e-08	127427	4.14571e+12	41.9148	0.21327	0.996391	unchanged
neg_99	Flucytosine	26.7728	31.8987	3.07371e-08	25.705	18.4091	45.5263	14.1011	25.5249	43.8949	4.41057	45.5263	14.1011	4.41057	25.5249	26.7728	3.07371e-08	25.705	31.8987	43.8949	18.4091	3.07371e-08	3.07371e-08	3.07371e-08	3.07371e-08	14.8783	48.7582	3.07371e-08	35.2867	27.2361	19.8611	48.7582	3.07371e-08	3.07371e-08	3.07371e-08	3.07371e-08	27.2361	19.8611	3.07371e-08	14.8783	35.2867	23.6243	14.602	0.618093	-0.694104	0.236256	0.904543	unchanged
neg_992	Glutamylhistidine	7.63673	7.99269	36.3341	11.9553	8.56584	7.75501	9.4483	8.64595	13.2449	10.8764	7.75501	9.4483	10.8764	8.64595	7.63673	36.3341	11.9553	7.99269	13.2449	8.56584	3.07371e-08	3.07371e-08	3.07371e-08	3.07371e-08	30.1646	8.58093	3.07371e-08	7.57978	26.8617	2.93432	8.58093	3.07371e-08	3.07371e-08	3.07371e-08	3.07371e-08	26.8617	2.93432	3.07371e-08	30.1646	7.57978	12.2455	7.61214	0.621626	-0.685881	0.323716	0.593124	unchanged
neg_993	Salidroside	3.07371e-08	3.07371e-08	3.07371e-08	3.07371e-08	3.07371e-08	3.07371e-08	3.07371e-08	3.07371e-08	3.07371e-08	3.07371e-08	3.07371e-08	3.07371e-08	3.07371e-08	3.07371e-08	3.07371e-08	3.07371e-08	3.07371e-08	3.07371e-08	3.07371e-08	3.07371e-08	3.07371e-08	3.07371e-08	3.07371e-08	3.07371e-08	18.2882	3.07371e-08	3.07371e-08	3.07371e-08	24.578	3.07371e-08	3.07371e-08	3.07371e-08	3.07371e-08	3.07371e-08	3.07371e-08	24.578	3.07371e-08	3.07371e-08	18.2882	3.07371e-08	3.07371e-08	4.28662	1.39461e+08	27.0553	0.172949	1.05802	unchanged
neg_994	Tetracycline	3.07371e-08	3.07371e-08	3.07371e-08	3.07371e-08	3.07371e-08	3.07371e-08	3.07371e-08	3.07371e-08	3.07371e-08	3.07371e-08	3.07371e-08	3.07371e-08	3.07371e-08	3.07371e-08	3.07371e-08	3.07371e-08	3.07371e-08	3.07371e-08	3.07371e-08	3.07371e-08	10022.4	3.07371e-08	3.07371e-08	3.07371e-08	3.07371e-08	3.07371e-08	3.07371e-08	3.07371e-08	3.07371e-08	3.07371e-08	3.07371e-08	3.07371e-08	10022.4	3.07371e-08	3.07371e-08	3.07371e-08	3.07371e-08	3.07371e-08	3.07371e-08	3.07371e-08	3.07371e-08	1002.24	3.26067e+10	34.9244	0.343436	0.911085	unchanged
neg_998	4'-N-desmethylolanzapine	3.07371e-08	3.07371e-08	3.07371e-08	3.07371e-08	3.07371e-08	3.07371e-08	3.07371e-08	3.07371e-08	3.07371e-08	3.07371e-08	3.07371e-08	3.07371e-08	3.07371e-08	3.07371e-08	3.07371e-08	3.07371e-08	3.07371e-08	3.07371e-08	3.07371e-08	3.07371e-08	518.864	620.276	472.235	391.508	3.07371e-08	3.07371e-08	681.917	3.07371e-08	3.07371e-08	3.07371e-08	3.07371e-08	681.917	518.864	620.276	472.235	3.07371e-08	3.07371e-08	391.508	3.07371e-08	3.07371e-08	3.07371e-08	268.48	8.73471e+09	33.0241	0.0177604	1.5848	up
pos_10000	4-Amino-2,2,6,6-tetramethylpiperidin-1-ol	3.07371e-08	3.07371e-08	3.07371e-08	3.07371e-08	3.07371e-08	3.07371e-08	3.07371e-08	3.07371e-08	3.07371e-08	3.07371e-08	3.07371e-08	3.07371e-08	3.07371e-08	3.07371e-08	3.07371e-08	3.07371e-08	3.07371e-08	3.07371e-08	3.07371e-08	3.07371e-08	3.07371e-08	3.07371e-08	3.07371e-08	3.07371e-08	3.07371e-08	3.07371e-08	3.07371e-08	3.07371e-08	3.07371e-08	3.07371e-08	3.07371e-08	3.07371e-08	3.07371e-08	3.07371e-08	3.07371e-08	3.07371e-08	3.07371e-08	3.07371e-08	3.07371e-08	3.07371e-08	3.07371e-08	3.07371e-08	1	0	1	0	unchanged
pos_10001	Anandamide	765.184	901.385	843.974	802.546	1025.97	778.581	688.553	778.21	741.358	699.687	778.581	688.553	699.687	778.21	765.184	843.974	802.546	901.385	741.358	1025.97	847.34	1493.09	765.221	1256.33	754.348	860.395	650.233	855.583	902.152	649.866	860.395	650.233	847.34	1493.09	765.221	902.152	649.866	1256.33	754.348	855.583	802.545	903.455	1.12574	0.170872	0.288689	0.624262	unchanged
pos_10002	1-(2,3-Dihydro-6,7-dimethyl-1H-pyrrolizin-5-yl)-2-hydroxy-1-propanone	2707.22	3051.25	11782.7	2837.06	6053.74	2501.03	4817.62	2375.65	2647.47	2321.06	2501.03	4817.62	2321.06	2375.65	2707.22	11782.7	2837.06	3051.25	2647.47	6053.74	7040.21	11806.2	6194.34	11194.9	4288.5	2936.49	612.263	2710.52	5180.89	1881.89	2936.49	612.263	7040.21	11806.2	6194.34	5180.89	1881.89	11194.9	4288.5	2710.52	4109.48	5384.62	1.31029	0.389887	0.411682	0.582227	unchanged
pos_1001	Cyclosporin metabolite m17	261.958	437.178	20.7558	133.967	155.031	209.95	37.114	229.518	173.35	253.706	209.95	37.114	253.706	229.518	261.958	20.7558	133.967	437.178	173.35	155.031	2466.38	927.045	9479.5	720.141	107.794	214.141	3.07371e-08	329.165	423.501	247.788	214.141	3.07371e-08	2466.38	927.045	9479.5	423.501	247.788	720.141	107.794	329.165	191.253	1491.55	7.79882	2.96326	0.18958	1.04045	unchanged
pos_10010	DG(18:0/20:4(6E,8Z,11Z,14Z)+=O(5)/0:0)	347.404	877.483	799.907	2339.05	95.8677	149.003	571.415	2459.13	506.581	1184.39	149.003	571.415	1184.39	2459.13	347.404	799.907	2339.05	877.483	506.581	95.8677	465.245	905.716	455.103	676.983	238.9	278.476	115738	1430.83	338.517	920.552	278.476	115738	465.245	905.716	455.103	338.517	920.552	676.983	238.9	1430.83	933.023	12144.8	13.0166	3.70229	0.355596	0.50858	unchanged
pos_10013	(+/-)-Ethyl 2-hydroxy-3-methylvalerate	271.698	324.905	311.617	329.424	367.431	260.911	233.919	307.847	277.519	250.988	260.911	233.919	250.988	307.847	271.698	311.617	329.424	324.905	277.519	367.431	245.201	586.056	234.025	398.572	269.597	354.554	75.8077	293.746	334.677	234.294	354.554	75.8077	245.201	586.056	234.025	334.677	234.294	398.572	269.597	293.746	293.626	302.653	1.03074	0.0436841	0.841171	0.00893168	unchanged
pos_10016	Tetraethylene glycol monododecyl ether	1155.16	1351.35	1272.67	1235.47	1565.45	1203.43	972.791	1327.95	1148.88	1016.55	1203.43	972.791	1016.55	1327.95	1155.16	1272.67	1235.47	1351.35	1148.88	1565.45	1140.34	2590.63	1006.19	1729.7	1058.26	1372.06	203.781	1262.42	1351.82	1005.44	1372.06	203.781	1140.34	2590.63	1006.19	1351.82	1005.44	1729.7	1058.26	1262.42	1224.97	1272.07	1.03845	0.0544275	0.817743	0.0716631	unchanged
pos_10018	Octaethyleneglycol monododecyl ether	506065	696545	856526	613340	811156	588335	570432	627955	548615	529790	588335	570432	529790	627955	506065	856526	613340	696545	548615	811156	880117	1.33204e+06	817073	1.20491e+06	558587	630215	37021.5	620664	619593	472152	630215	37021.5	880117	1.33204e+06	817073	619593	472152	1.20491e+06	558587	620664	634876	717237	1.12973	0.175976	0.515766	0.476431	unchanged
pos_10023	Palmitic acid	15286.9	18502.5	17104.2	16190.3	21172.1	15839.6	13687.9	17033.8	15702.3	14296.4	15839.6	13687.9	14296.4	17033.8	15286.9	17104.2	16190.3	18502.5	15702.3	21172.1	16962	33346.4	15812.3	24064.3	14394.1	18076.5	3.07371e-08	16937.2	18169.4	13635.1	18076.5	3.07371e-08	16962	33346.4	15812.3	18169.4	13635.1	24064.3	14394.1	16937.2	16481.6	17139.7	1.03993	0.0564863	0.814161	0.129254	unchanged
pos_10026	Heptaethylene glycol	5197.36	5648.69	10296	5191.89	7651.97	4479.67	5821.53	4719.75	4866.37	4300.71	4479.67	5821.53	4300.71	4719.75	5197.36	10296	5191.89	5648.69	4866.37	7651.97	7282.85	14623.2	6824.52	11205.5	5317.95	5386.48	353.513	4829.42	6482.62	3685.88	5386.48	353.513	7282.85	14623.2	6824.52	6482.62	3685.88	11205.5	5317.95	4829.42	5817.4	6599.19	1.13439	0.181916	0.579688	0.355829	unchanged
pos_10027	Heptaethylene glycol monododecyl ether	596915	805459	774387	653692	900238	659648	594158	668674	640852	598764	659648	594158	598764	668674	596915	774387	653692	805459	640852	900238	857901	1.28236e+06	810583	1.15928e+06	555577	698607	16923.6	710739	667685	530924	698607	16923.6	857901	1.28236e+06	810583	667685	530924	1.15928e+06	555577	710739	689279	729057	1.05771	0.0809447	0.736385	0.274322	unchanged
pos_1003	DG(17:0/0:0/PGF1alpha)	15137.5	22480.5	72221.8	25756.8	30976.6	19057.8	29896.1	19171.3	20566.3	15115.5	19057.8	29896.1	15115.5	19171.3	15137.5	72221.8	25756.8	22480.5	20566.3	30976.6	57776.2	30292.9	33537.7	44067.8	47159.7	22552.4	3.07371e-08	19100.8	22211.5	22363.4	22552.4	3.07371e-08	57776.2	30292.9	33537.7	22211.5	22363.4	44067.8	47159.7	19100.8	27038	29906.2	1.10608	0.145458	0.705124	0.385904	unchanged
pos_10033	(8S,9S,10S,11S,13S,14S,17R)-11,17-Dihydroxy-17-(2-hydroxyacetyl)-10,13-dimethyl-9-nonyl-1,2,6,7,8,11,12,14,15,16-decahydrocyclopenta[a]phenanthren-3-one	4290.52	6452.32	3.07371e-08	6835.2	3075.6	5450.66	1065.78	8203.21	4943.51	4754.86	5450.66	1065.78	4754.86	8203.21	4290.52	3.07371e-08	6835.2	6452.32	4943.51	3075.6	99.3895	3.07371e-08	44.1347	3.07371e-08	1796.08	5321.08	857.047	5473.31	2307.14	5576.93	5321.08	857.047	99.3895	3.07371e-08	44.1347	2307.14	5576.93	3.07371e-08	1796.08	5473.31	4507.17	2147.51	0.476466	-1.06956	0.0475825	1.31791	down
pos_10034	3-Hydroxybutyl acetate	15725.8	18119.9	26582.3	17599	22545.4	15114.1	16253.9	16549.5	16093.5	13870.8	15114.1	16253.9	13870.8	16549.5	15725.8	26582.3	17599	18119.9	16093.5	22545.4	24364	46181.8	21875.9	34393.7	16018.8	17420.1	5980.74	16419.4	21017.1	12531.4	17420.1	5980.74	24364	46181.8	21875.9	21017.1	12531.4	34393.7	16018.8	16419.4	17845.4	21620.3	1.21153	0.276832	0.343906	0.620992	unchanged
pos_10038	Hexaethylene glycol	7083.36	8655.41	7990.14	7468.73	9785.29	7106.35	6711.8	7381.06	7431.1	6636.09	7106.35	6711.8	6636.09	7381.06	7083.36	7990.14	7468.73	8655.41	7431.1	9785.29	7751.22	14954.2	7619.54	11257.1	6244.75	8258.99	3.07371e-08	7914.65	7836.01	5863.72	8258.99	3.07371e-08	7751.22	14954.2	7619.54	7836.01	5863.72	11257.1	6244.75	7914.65	7624.93	7770.02	1.01903	0.0271937	0.909258	0.0440308	unchanged
pos_10039	6-Deoxocastasterone	399644	527931	374907	419562	575344	433070	369559	422998	429354	398207	433070	369559	398207	422998	399644	374907	419562	527931	429354	575344	453411	668611	437679	591376	328971	467184	12662	483170	419518	347150	467184	12662	453411	668611	437679	419518	347150	591376	328971	483170	435058	420973	0.967626	-0.0474783	0.816752	0.126257	unchanged
pos_10042	Tetraethylene glycol	7072.96	9575.26	1818.48	7068.05	8689.76	7765.36	5068.8	7734.59	7804.93	7436.01	7765.36	5068.8	7436.01	7734.59	7072.96	1818.48	7068.05	9575.26	7804.93	8689.76	2995.13	5631.05	2917.33	3535.66	4479.66	8501.14	3.07371e-08	9808.88	7086.76	6356.41	8501.14	3.07371e-08	2995.13	5631.05	2917.33	7086.76	6356.41	3535.66	4479.66	9808.88	7003.42	5131.2	0.732671	-0.448763	0.123277	1.05424	unchanged
pos_10043	Isoetharine	7100.98	9209.11	3837.54	7383.88	9093.89	7116.03	5844.05	7433.16	7642.13	7056.74	7116.03	5844.05	7056.74	7433.16	7100.98	3837.54	7383.88	9209.11	7642.13	9093.89	4735.99	8183.83	4609.04	6242.04	5149.15	8211.45	3.07371e-08	8832.08	7451.07	6160.71	8211.45	3.07371e-08	4735.99	8183.83	4609.04	7451.07	6160.71	6242.04	5149.15	8832.08	7171.75	5957.54	0.830695	-0.267609	0.221031	0.847991	unchanged
pos_10044	N-Stearoyl Asparagine	188086	251650	61585.3	172724	246289	212472	138489	188082	205074	195390	212472	138489	195390	188082	188086	61585.3	172724	251650	205074	246289	87550.5	145310	84091.8	102416	119364	227901	96.8949	253688	184566	161171	227901	96.8949	87550.5	145310	84091.8	184566	161171	102416	119364	253688	185984	136615	0.734554	-0.445059	0.110903	1.07444	unchanged
pos_10049	Tetracosatetraenoyl carnitine	120357	177135	100057	130465	167807	143366	103172	140031	133963	128050	143366	103172	128050	140031	120357	100057	130465	177135	133963	167807	157567	165167	145684	180467	90008.5	139427	2042.23	161123	113397	117720	139427	2042.23	157567	165167	145684	113397	117720	180467	90008.5	161123	134440	127260	0.946593	-0.0791839	0.698812	0.14557	unchanged
pos_10055	11,12-DHET	58662.4	85259.6	92.0528	70264.1	56230.8	65118.5	26240.4	74872.5	61911.2	58142.2	65118.5	26240.4	58142.2	74872.5	58662.4	92.0528	70264.1	85259.6	61911.2	56230.8	882.95	19.5666	424.834	374.795	29371.3	68022.2	12404.7	79192.4	42867.8	56793	68022.2	12404.7	882.95	19.5666	424.834	42867.8	56793	374.795	29371.3	79192.4	55679.4	29035.3	0.521474	-0.939333	0.0480324	1.32902	down
pos_10056	TRIETHYLENE GLYCOL	1673.47	2667.68	281.123	1810.66	2192.95	2155.35	1192.65	2078.64	1921.14	1949.36	2155.35	1192.65	1949.36	2078.64	1673.47	281.123	1810.66	2667.68	1921.14	2192.95	818.956	1139.38	738.129	781.229	1090.48	2162.54	3.07371e-08	2911.42	1748.31	1737.58	2162.54	3.07371e-08	818.956	1139.38	738.129	1748.31	1737.58	781.229	1090.48	2911.42	1792.3	1312.8	0.732467	-0.449164	0.171398	0.926596	unchanged
pos_10060	7-Dehydrodesmosterol	25347.9	39446.3	12997	26360	32242.2	32730.3	18013.7	29558	28886.1	28981	32730.3	18013.7	28981	29558	25347.9	12997	26360	39446.3	28886.1	32242.2	28546.4	33169.6	25210.9	31542	15568.6	30191.3	415.242	39993.2	21639.5	27229.7	30191.3	415.242	28546.4	33169.6	25210.9	21639.5	27229.7	31542	15568.6	39993.2	27456.3	25350.6	0.92331	-0.115113	0.623196	0.273103	unchanged
pos_10066	DG(11M3/11M3/0:0)	797.08	416.226	1528.99	44809.4	3.07371e-08	791.312	3.07371e-08	14310.8	11261.2	1767.34	791.312	3.07371e-08	1767.34	14310.8	797.08	1528.99	44809.4	416.226	11261.2	3.07371e-08	81738.5	12869.8	44837	100127	2994.26	1465.48	4.56249e+06	240.817	4232.37	18593.7	1465.48	4.56249e+06	81738.5	12869.8	44837	4232.37	18593.7	100127	2994.26	240.817	7568.24	482959	63.8139	5.9958	0.321784	0.56127	unchanged
pos_10080	DG(18:3(6Z,9Z,12Z)/18:4(6Z,9Z,12Z,15Z)/0:0)	565662	764802	158069	543102	713645	592987	373512	567324	577701	541259	592987	373512	541259	567324	565662	158069	543102	764802	577701	713645	94184.6	170775	85945	152759	357749	643906	111757	677358	540281	468327	643906	111757	94184.6	170775	85945	540281	468327	152759	357749	677358	539806	330304	0.611894	-0.708647	0.0366606	1.38702	down
pos_10083	N-(3-(Aminomethyl)benzyl)acetamidine	511.894	614.942	0.070019	442.208	573.545	414.553	255.628	486.412	463.96	423.036	414.553	255.628	423.036	486.412	511.894	0.070019	442.208	614.942	463.96	573.545	3.07371e-08	3.07371e-08	3.07371e-08	3.07371e-08	258.095	523.247	3.07371e-08	554.817	479.524	369.51	523.247	3.07371e-08	3.07371e-08	3.07371e-08	3.07371e-08	479.524	369.51	3.07371e-08	258.095	554.817	418.625	218.519	0.521993	-0.937897	0.0515836	1.27888	unchanged
pos_10085	delta-Tocotrienol	30157.9	35244.7	85.0303	26120.3	33252.7	26451.8	17188.1	26488.6	28606.1	26116.3	26451.8	17188.1	26116.3	26488.6	30157.9	85.0303	26120.3	35244.7	28606.1	33252.7	69.7039	60.8034	58.7496	62.2322	16998.3	32620.9	216.239	31470.4	28310.1	21602	32620.9	216.239	69.7039	60.8034	58.7496	28310.1	21602	62.2322	16998.3	31470.4	24971.2	13146.9	0.526485	-0.925535	0.049429	1.30401	down
pos_10093	L-Propargylglycine	103.347	113.177	34.6039	82.3282	132.111	85.4892	66.5069	91.4792	81.0243	90.2317	85.4892	66.5069	90.2317	91.4792	103.347	34.6039	82.3282	113.177	81.0243	132.111	4661.79	5220.48	4074.16	4702.78	80.0057	113.346	3.07371e-08	129.548	121.672	57.1961	113.346	3.07371e-08	4661.79	5220.48	4074.16	121.672	57.1961	4702.78	80.0057	129.548	88.0298	1916.1	21.7665	4.44404	0.0381426	1.49793	up
pos_10104	Dihydrotestosterone	572.174	694.146	3.07371e-08	518.267	632.746	554.116	329.052	545.493	583.939	502.664	554.116	329.052	502.664	545.493	572.174	3.07371e-08	518.267	694.146	583.939	632.746	3.07371e-08	3.07371e-08	3.07371e-08	3.07371e-08	367.423	686.938	3.07371e-08	645.177	537.92	455.723	686.938	3.07371e-08	3.07371e-08	3.07371e-08	3.07371e-08	537.92	455.723	3.07371e-08	367.423	645.177	493.26	269.318	0.545997	-0.873036	0.0650565	1.25146	unchanged
pos_10105	3-Dehydro-6-deoxoteasterone	3.07371e-08	3.07371e-08	114.899	1.07046	3.07371e-08	3.07371e-08	3.07371e-08	3.07371e-08	3.07371e-08	3.07371e-08	3.07371e-08	3.07371e-08	3.07371e-08	3.07371e-08	3.07371e-08	114.899	1.07046	3.07371e-08	3.07371e-08	3.07371e-08	2526.86	3106.49	3347.15	4774.44	3.07371e-08	3.07371e-08	111.463	3.07371e-08	3.07371e-08	3.07371e-08	3.07371e-08	111.463	2526.86	3106.49	3347.15	3.07371e-08	3.07371e-08	4774.44	3.07371e-08	3.07371e-08	11.597	1386.64	119.569	6.9017	0.0433309	1.4618	up
pos_10106	N(4)-Octadecyl-1-arabinofuranosylcytosine	337.523	518.743	3.07371e-08	630.233	493.899	443.522	230.486	655.612	395.576	374.518	443.522	230.486	374.518	655.612	337.523	3.07371e-08	630.233	518.743	395.576	493.899	595.637	1059.39	702.158	643.956	308.719	446.335	502.123	490.181	369.912	431.899	446.335	502.123	595.637	1059.39	702.158	369.912	431.899	643.956	308.719	490.181	408.011	555.031	1.36033	0.44396	0.124946	0.95078	unchanged
pos_10109	PC(LTE4/24:0)	23.8937	3.07371e-08	3.07371e-08	573.299	3.07371e-08	72.1229	3.07371e-08	45.9776	21.5865	84.5533	72.1229	3.07371e-08	84.5533	45.9776	23.8937	3.07371e-08	573.299	3.07371e-08	21.5865	3.07371e-08	2178.27	3.07371e-08	1835.37	511.502	42.1102	35.3108	3.07371e-08	116.607	16.6139	128.031	35.3108	3.07371e-08	2178.27	3.07371e-08	1835.37	16.6139	128.031	511.502	42.1102	116.607	82.1433	486.381	5.92114	2.56587	0.158658	1.21799	unchanged
pos_10113	(8S,9S,10R,13S,14S,17R)-1-Hexadecanoyl-11,17-dihydroxy-17-(2-hydroxyacetyl)-10,13-dimethyl-7,8,9,11,12,14,15,16-octahydro-6H-cyclopenta[a]phenanthren-3-one	895.383	1266.73	2360.02	1332.27	1674.45	1028.62	1204.06	1366.66	1138.92	959.958	1028.62	1204.06	959.958	1366.66	895.383	2360.02	1332.27	1266.73	1138.92	1674.45	2317.5	4163.97	2077.12	3184.78	1335.02	1288.16	172836	1397.49	1290.22	1058.23	1288.16	172836	2317.5	4163.97	2077.12	1290.22	1058.23	3184.78	1335.02	1397.49	1322.71	19094.9	14.4362	3.85162	0.325393	0.549254	unchanged
pos_10118	9'-Carboxy-gamma-tocotrienol	568.789	951.998	3.07371e-08	781.591	565.334	724.549	357.972	951.35	639.787	714.575	724.549	357.972	714.575	951.35	568.789	3.07371e-08	781.591	951.998	639.787	565.334	3.07371e-08	3.07371e-08	3.07371e-08	582.061	344.31	764.336	771.751	842.762	394.516	694.761	764.336	771.751	3.07371e-08	3.07371e-08	3.07371e-08	394.516	694.761	582.061	344.31	842.762	625.594	439.45	0.702452	-0.509529	0.202676	0.961752	unchanged
pos_10120	7alpha-Hydroxycholesterol	125.392	163.056	112.073	306.86	204.174	130.744	173.426	169.311	113.423	209.32	130.744	173.426	209.32	169.311	125.392	112.073	306.86	163.056	113.423	204.174	209.114	137.485	130.82	162.335	83.8569	140.307	170.983	142.449	180.807	60.4861	140.307	170.983	209.114	137.485	130.82	180.807	60.4861	162.335	83.8569	142.449	170.778	141.864	0.830695	-0.26761	0.232615	0.729165	unchanged
pos_10122	SM(d20:1/6 keto-PGF1alpha)	47873.7	64157.3	4181.97	57480.8	52216.8	55510.6	28212.4	63903.3	51653	45644.4	55510.6	28212.4	45644.4	63903.3	47873.7	4181.97	57480.8	64157.3	51653	52216.8	10048.4	11177.8	8025.82	9421.79	33350.4	57024.6	41739.1	56087.6	41492.8	49780.4	57024.6	41739.1	10048.4	11177.8	8025.82	41492.8	49780.4	9421.79	33350.4	56087.6	47083.4	31814.9	0.675713	-0.565518	0.0941233	1.17873	unchanged
pos_10123	1,1-Dimethoxydecane	284.296	370.281	3.07371e-08	212.468	734.733	249.811	375.726	227.652	331.362	302.891	249.811	375.726	302.891	227.652	284.296	3.07371e-08	212.468	370.281	331.362	734.733	3.07371e-08	3.07371e-08	3.07371e-08	3.07371e-08	207.146	329.274	3.07371e-08	407.265	743.047	148.088	329.274	3.07371e-08	3.07371e-08	3.07371e-08	3.07371e-08	743.047	148.088	3.07371e-08	207.146	407.265	308.922	183.482	0.593944	-0.751602	0.217056	0.745646	unchanged
pos_10124	10R-Methyldodecyl acetate	895.97	1162.55	3.07371e-08	591.684	2432.83	785.995	1138.04	697.974	1054.57	937.277	785.995	1138.04	937.277	697.974	895.97	3.07371e-08	591.684	1162.55	1054.57	2432.83	3.07371e-08	3.07371e-08	3.07371e-08	3.07371e-08	615.177	1091.93	3.07371e-08	1289.56	2304.51	508.517	1091.93	3.07371e-08	3.07371e-08	3.07371e-08	3.07371e-08	2304.51	508.517	3.07371e-08	615.177	1289.56	969.688	580.97	0.599131	-0.739057	0.231567	0.723104	unchanged
pos_10133	Octadecadienylcarnitine	223.34	452.63	3.07371e-08	190.564	45.8801	195.134	18.7405	684.542	259.86	369.791	195.134	18.7405	369.791	684.542	223.34	3.07371e-08	190.564	452.63	259.86	45.8801	3.07371e-08	3.07371e-08	3.07371e-08	3.07371e-08	79.6493	170.991	3.07371e-08	370.246	87.2004	328.95	170.991	3.07371e-08	3.07371e-08	3.07371e-08	3.07371e-08	87.2004	328.95	3.07371e-08	79.6493	370.246	244.048	103.704	0.424931	-1.2347	0.102619	1.02447	unchanged
pos_10141	undecan-2-one	458.551	527.612	1.15247	373.198	508.751	379.93	290.156	352.809	450.623	390.261	379.93	290.156	390.261	352.809	458.551	1.15247	373.198	527.612	450.623	508.751	3.07371e-08	3.07371e-08	3.07371e-08	3.07371e-08	271.51	512.02	3.07371e-08	453.174	466.753	309.041	512.02	3.07371e-08	3.07371e-08	3.07371e-08	3.07371e-08	466.753	309.041	3.07371e-08	271.51	453.174	373.304	201.25	0.539104	-0.891366	0.0604519	1.26191	unchanged
pos_10145	N-Oleoyl Glutamine	10684.6	12978.6	831.351	8957.7	13879.8	9691.41	7190.85	8913.2	10445.9	9898.09	9691.41	7190.85	9898.09	8913.2	10684.6	831.351	8957.7	12978.6	10445.9	13879.8	658.044	906.07	481.325	1018.95	6266.13	12177.8	1149.62	12401.8	11236.5	7534.49	12177.8	1149.62	658.044	906.07	481.325	11236.5	7534.49	1018.95	6266.13	12401.8	9347.15	5383.08	0.575906	-0.796096	0.0625938	1.24503	unchanged
pos_10156	alpha-Butyl-omega-hydroxypoly(oxyethylene) poly(oxypropylene)	1585.25	2467.96	2804.35	1943.46	2695.31	2072.49	1634.37	1541.93	1960.91	1573.85	2072.49	1634.37	1573.85	1541.93	1585.25	2804.35	1943.46	2467.96	1960.91	2695.31	3342.88	3977.59	2998.28	4565.8	1593.45	2139.6	52573.8	2490.14	1697.85	1565.85	2139.6	52573.8	3342.88	3977.59	2998.28	1697.85	1565.85	4565.8	1593.45	2490.14	2027.99	7694.52	3.79417	1.92378	0.286268	0.608139	unchanged
pos_10164	9-hydroxyoctadecanoic acid	490.24	665.949	151.858	528.827	687.921	628.017	178.239	712.889	509.843	469.314	628.017	178.239	469.314	712.889	490.24	151.858	528.827	665.949	509.843	687.921	490.724	479.461	431.215	624.627	384.319	626.909	116.025	615.838	427.543	627.498	626.909	116.025	490.724	479.461	431.215	427.543	627.498	624.627	384.319	615.838	502.31	482.416	0.960396	-0.0582994	0.807326	0.0770649	unchanged
pos_1017	Cyclosporin A	681.884	1055.98	1368.27	1423.87	231.958	489.813	344.926	530.692	1588.48	13019.4	489.813	344.926	13019.4	530.692	681.884	1368.27	1423.87	1055.98	1588.48	231.958	4202.69	2152.34	7851.38	15958	7887.64	853.441	3.07371e-08	26015.4	331.738	1685.03	853.441	3.07371e-08	4202.69	2152.34	7851.38	331.738	1685.03	15958	7887.64	26015.4	2073.53	6693.76	3.2282	1.69073	0.138456	1.07753	unchanged
pos_10184	PA(24:0/18:1(12Z)-2OH(9,10))	96805.4	126127	5194.73	103276	107225	105443	58986.6	114721	100343	89611.3	105443	58986.6	89611.3	114721	96805.4	5194.73	103276	126127	100343	107225	10905.8	10896.2	10244.4	11622.2	64192.7	110194	34267.3	108902	84194.3	89410	110194	34267.3	10905.8	10896.2	10244.4	84194.3	89410	11622.2	64192.7	108902	90773.3	53482.9	0.589192	-0.763191	0.0463335	1.33034	down
pos_1020	Rollidecin A	19884.8	24841.7	83673.6	24810.1	38688.3	22617	37234.3	22011.8	23226.8	18827.4	22617	37234.3	18827.4	22011.8	19884.8	83673.6	24810.1	24841.7	23226.8	38688.3	52780	36840	34918.8	44833.2	44701.5	27956.5	3.07371e-08	23108.7	30062.8	23296.7	27956.5	3.07371e-08	52780	36840	34918.8	30062.8	23296.7	44833.2	44701.5	23108.7	31581.6	31849.8	1.00849	0.0122019	0.972826	0.11197	unchanged
pos_10200	CDP-DG(a-25:0/i-19:0)	1162.51	2243.37	286.545	9049.61	326.79	1486.55	204.635	8914.34	1107.78	2581.24	1486.55	204.635	2581.24	8914.34	1162.51	286.545	9049.61	2243.37	1107.78	326.79	97328	20163.7	92380	58259.2	421.969	698.446	40896	3554.78	537.72	2045.03	698.446	40896	97328	20163.7	92380	537.72	2045.03	58259.2	421.969	3554.78	2736.34	31628.5	11.5587	3.53091	0.042861	1.57653	up
pos_10201	cis-15-Octadecenoic acid	109.095	133.345	81.3531	96.9674	159.652	132.939	22.7286	149.728	101.425	104.046	132.939	22.7286	104.046	149.728	109.095	81.3531	96.9674	133.345	101.425	159.652	108.899	92.6692	105.075	176.965	81.7501	125.304	3.07371e-08	129.138	114.155	140.81	125.304	3.07371e-08	108.899	92.6692	105.075	114.155	140.81	176.965	81.7501	129.138	109.128	107.477	0.98487	-0.0219949	0.9323	0.142203	unchanged
pos_10213	Surfactin A	1.22579	3.07371e-08	3.07371e-08	10.8033	3.07371e-08	0.563673	3.07371e-08	4.4794	3.07371e-08	0.617042	0.563673	3.07371e-08	0.617042	4.4794	1.22579	3.07371e-08	10.8033	3.07371e-08	3.07371e-08	3.07371e-08	15.2075	3.4103	1.55858	4.09426	3.07371e-08	3.07371e-08	2.30744	0.169631	3.07371e-08	3.02699	3.07371e-08	2.30744	15.2075	3.4103	1.55858	3.07371e-08	3.02699	4.09426	3.07371e-08	0.169631	1.76892	2.97747	1.68321	0.751219	0.513964	0.600561	unchanged
pos_10214	N-Acetylsphinganine	1768.26	4842.34	806.237	1208.37	2694.26	2518.73	933.47	2415.61	3537.33	1111.5	2518.73	933.47	1111.5	2415.61	1768.26	806.237	1208.37	4842.34	3537.33	2694.26	78.3597	228.391	3.07371e-08	3.07371e-08	1165.48	3328.32	3.07371e-08	2402.82	1749.04	2660.68	3328.32	3.07371e-08	78.3597	228.391	3.07371e-08	1749.04	2660.68	3.07371e-08	1165.48	2402.82	2183.61	1161.31	0.53183	-0.910962	0.0934533	1.17736	unchanged
pos_10224	22(R)-Hydroxycholesterol	3.07371e-08	3.07371e-08	3.07371e-08	3.07371e-08	3.07371e-08	3.07371e-08	3.07371e-08	3.07371e-08	3.07371e-08	3.07371e-08	3.07371e-08	3.07371e-08	3.07371e-08	3.07371e-08	3.07371e-08	3.07371e-08	3.07371e-08	3.07371e-08	3.07371e-08	3.07371e-08	1609.26	3091.94	597.618	899.572	3.07371e-08	3.07371e-08	3.07371e-08	3.07371e-08	3.07371e-08	3.07371e-08	3.07371e-08	3.07371e-08	1609.26	3091.94	597.618	3.07371e-08	3.07371e-08	899.572	3.07371e-08	3.07371e-08	3.07371e-08	619.839	2.01658e+10	34.2312	0.088402	1.13035	unchanged
pos_10225	16-Nitroxystearate	45.1525	36.3399	3.07371e-08	27.3744	94.8588	93.0735	218.041	100.886	3.07371e-08	263.589	93.0735	218.041	263.589	100.886	45.1525	3.07371e-08	27.3744	36.3399	3.07371e-08	94.8588	980.764	1913.78	456.442	581.271	93.5956	36.3876	3.07371e-08	21.3392	111.534	60.1822	36.3876	3.07371e-08	980.764	1913.78	456.442	111.534	60.1822	581.271	93.5956	21.3392	87.9316	425.529	4.83933	2.27481	0.117756	1.04183	unchanged
pos_10226	Nigericin	65517.7	65422.2	855.957	66175.9	66016.7	69691.4	18488.9	86904.2	61591.1	69399.3	69691.4	18488.9	69399.3	86904.2	65517.7	855.957	66175.9	65422.2	61591.1	66016.7	3813.69	4345.17	3543.03	3945.52	50578.5	81464.6	2866.18	64948.6	72980.8	67850.6	81464.6	2866.18	3813.69	4345.17	3543.03	72980.8	67850.6	3945.52	50578.5	64948.6	57006.3	35633.7	0.625083	-0.677881	0.137373	0.978025	unchanged
pos_10227	SM(d19:1/18:1(12Z)-2OH(9,10))	205001	261216	19255.4	194982	217212	201978	124476	207229	220007	179141	201978	124476	179141	207229	205001	19255.4	194982	261216	220007	217212	32214.7	27502.9	28537.1	35615.7	126725	215524	31977.5	220980	188394	190735	215524	31977.5	32214.7	27502.9	28537.1	188394	190735	35615.7	126725	220980	183050	109821	0.599949	-0.737088	0.0496501	1.28157	down
pos_10233	Decanal propyleneglycol acetal	25580.5	29635.1	0.394973	20754.1	30497.4	21836.4	16675.4	20535.9	23684.7	21996.5	21836.4	16675.4	21996.5	20535.9	25580.5	0.394973	20754.1	29635.1	23684.7	30497.4	3.07371e-08	3.07371e-08	3.07371e-08	3.07371e-08	13963.4	28108.6	3.07371e-08	26950.3	26033.1	16329.8	28108.6	3.07371e-08	3.07371e-08	3.07371e-08	3.07371e-08	26033.1	16329.8	3.07371e-08	13963.4	26950.3	21119.6	11138.5	0.527401	-0.923027	0.053965	1.28488	unchanged
pos_10235	3beta-Acetoxy-11alpha-methoxy-12-ursen-28-oic acid	258.089	336.488	52.9341	390.064	304.847	300.326	196.274	346.708	306.262	238.63	300.326	196.274	238.63	346.708	258.089	52.9341	390.064	336.488	306.262	304.847	97.1676	3.07371e-08	45.6358	76.5585	225.084	329.679	375.148	341.151	276.85	252.141	329.679	375.148	97.1676	3.07371e-08	45.6358	276.85	252.141	76.5585	225.084	341.151	273.062	201.941	0.739544	-0.435293	0.194165	0.947962	unchanged
pos_10236	Panaxydol linoleate	432574	547234	71426.1	353526	629126	426147	345275	370808	415924	404053	426147	345275	404053	370808	432574	71426.1	353526	547234	415924	629126	55425	105766	51947.2	83124.4	266238	492939	20726.5	534277	478964	308471	492939	20726.5	55425	105766	51947.2	478964	308471	83124.4	266238	534277	399609	239788	0.600056	-0.736832	0.0601462	1.24892	unchanged
pos_10237	Juvenile hormone III	24.9608	332.136	97.3161	3586.86	70.1462	31.0757	15.3426	180.414	29.6803	13.4067	31.0757	15.3426	13.4067	180.414	24.9608	97.3161	3586.86	332.136	29.6803	70.1462	19027.6	59647.4	18190.8	20242.1	107.939	17.1678	86233.9	117.465	3.774	55.3721	17.1678	86233.9	19027.6	59647.4	18190.8	3.774	55.3721	20242.1	107.939	117.465	438.134	20364.3	46.4797	5.53853	0.0630884	1.11324	unchanged
pos_10240	16-hydroxy hexadecanoic acid	15732	18252.2	0.822331	11723.4	21616	13708.8	11498.6	12318.8	14808.5	14263.8	13708.8	11498.6	14263.8	12318.8	15732	0.822331	11723.4	18252.2	14808.5	21616	3.07371e-08	3.07371e-08	3.07371e-08	3.07371e-08	9216.38	18287.3	3.07371e-08	17763.4	18828	9690.74	18287.3	3.07371e-08	3.07371e-08	3.07371e-08	3.07371e-08	18828	9690.74	3.07371e-08	9216.38	17763.4	13392.3	7378.58	0.550957	-0.859988	0.0794217	1.17148	unchanged
pos_10253	3-beta-D-Galactosyl-sn-glycerol	4982	3.07371e-08	151.877	3.07371e-08	3.07371e-08	3.07371e-08	71.6134	3.07371e-08	3.07371e-08	3.07371e-08	3.07371e-08	71.6134	3.07371e-08	3.07371e-08	4982	151.877	3.07371e-08	3.07371e-08	3.07371e-08	3.07371e-08	48.9886	29.865	13.2467	93.182	3.07371e-08	3.07371e-08	3.07371e-08	3.07371e-08	3.07371e-08	3.07371e-08	3.07371e-08	3.07371e-08	48.9886	29.865	13.2467	3.07371e-08	3.07371e-08	93.182	3.07371e-08	3.07371e-08	520.549	18.5282	0.0355936	-4.81224	0.33795	0.60834	unchanged
pos_10254	3-(2-Heptenyloxy)-2-hydroxypropyl undecanoate	562.204	1022.08	359.153	878.05	900.867	1125.88	395.332	974.225	757.696	763.144	1125.88	395.332	763.144	974.225	562.204	359.153	878.05	1022.08	757.696	900.867	282.425	310.365	229.264	528.961	617.446	1087.77	3.07371e-08	1061.99	359.652	978.264	1087.77	3.07371e-08	282.425	310.365	229.264	359.652	978.264	528.961	617.446	1061.99	773.863	545.613	0.705051	-0.5042	0.1381	1.06736	unchanged
pos_10255	3-hydroxydodecanoyl carnitine	72365.3	829.07	219.929	655.809	692.328	1466.73	2222.42	214.634	403.636	504.9	1466.73	2222.42	504.9	214.634	72365.3	219.929	655.809	829.07	403.636	692.328	1707.09	540.749	771.283	3004.59	189.82	315.243	3.07371e-08	242.574	428.055	527.293	315.243	3.07371e-08	1707.09	540.749	771.283	428.055	527.293	3004.59	189.82	242.574	7957.47	772.669	0.0970998	-3.36439	0.342083	0.597594	unchanged
pos_10268	DG(20:0/20:4(5Z,8Z,11Z,14Z)-OH(20)/0:0)	67.8588	55.2458	585.997	1411.94	146.051	51.5215	99.445	14.8777	388.408	166.937	51.5215	99.445	166.937	14.8777	67.8588	585.997	1411.94	55.2458	388.408	146.051	420.957	79.2581	405.327	213.422	179.079	123.472	70681.9	110.632	14.8659	190.425	123.472	70681.9	420.957	79.2581	405.327	14.8659	190.425	213.422	179.079	110.632	298.828	7241.94	24.2344	4.59899	0.35044	0.516877	unchanged
pos_10273	1-[1-(2-Methoxyethyl)piperidin-3-YL]-N-methylmethanamine	361.678	503.423	313.761	376.321	529.656	445.939	319.479	473.456	527.04	355.552	445.939	319.479	355.552	473.456	361.678	313.761	376.321	503.423	527.04	529.656	538.393	652.126	421.947	671.538	338.366	433.561	3.07371e-08	335.431	342.197	392.81	433.561	3.07371e-08	538.393	652.126	421.947	342.197	392.81	671.538	338.366	335.431	420.63	412.637	0.980997	-0.0276795	0.905613	0.0549245	unchanged
pos_10281	22alpha-Hydroxy-campest-4-en-3-one	127.816	434.17	0.156191	45.4562	252.645	102.531	97.3577	42.2387	130.979	125.494	102.531	97.3577	125.494	42.2387	127.816	0.156191	45.4562	434.17	130.979	252.645	7053.77	15213.1	11430.9	16246.5	12.1161	83.5352	3.07371e-08	162.123	88.9321	37.1334	83.5352	3.07371e-08	7053.77	15213.1	11430.9	88.9321	37.1334	16246.5	12.1161	162.123	135.884	5032.81	37.0374	5.21091	0.0501919	1.35971	unchanged
pos_10288	Palmitic amide	44743.1	50487	31720.8	39825.5	54626.7	62354	22954	103914	76191.4	48039.5	62354	22954	48039.5	103914	44743.1	31720.8	39825.5	50487	76191.4	54626.7	88443.3	125365	79203.9	104891	54451.7	67204.6	40.9459	50461.9	23568.5	51263.7	67204.6	40.9459	88443.3	125365	79203.9	23568.5	51263.7	104891	54451.7	50461.9	53485.6	64489.5	1.20573	0.269912	0.439462	0.612938	unchanged
pos_10308	Solacauline	115532	134054	29055.2	115736	169814	153125	39303.3	162302	127705	122138	153125	39303.3	122138	162302	115532	29055.2	115736	134054	127705	169814	31796	42300.6	29290.8	34678.2	102334	152181	16682.6	118806	130110	151184	152181	16682.6	31796	42300.6	29290.8	130110	151184	34678.2	102334	118806	116876	80936.3	0.692495	-0.530125	0.135548	0.946104	unchanged
pos_1031	Triethylphosphine oxide	1072.95	867.133	2.56388	604.112	1180.64	581.044	906.828	668.802	648.819	824.335	581.044	906.828	824.335	668.802	1072.95	2.56388	604.112	867.133	648.819	1180.64	19.0193	62.0734	5.39686	39.7769	321.485	912.077	3.07371e-08	998.806	2026.64	327.397	912.077	3.07371e-08	19.0193	62.0734	5.39686	2026.64	327.397	39.7769	321.485	998.806	735.723	471.267	0.64055	-0.642617	0.276806	0.700439	unchanged
pos_10312	1,2-Ethanediol monoricinoleate	735.696	1320.96	140.373	844.62	1585.36	648.191	1062.77	919.651	855.455	1036.08	648.191	1062.77	1036.08	919.651	735.696	140.373	844.62	1320.96	855.455	1585.36	162.596	381.456	116.691	156.675	478.194	855.702	9.76827	1134.66	802.255	667.298	855.702	9.76827	162.596	381.456	116.691	802.255	667.298	156.675	478.194	1134.66	914.915	476.53	0.520846	-0.941071	0.0196949	1.50196	down
pos_10325	gamma-Humulene	318.29	630.227	338.706	611.79	480.257	661.901	518.344	622.93	453.164	395.369	661.901	518.344	395.369	622.93	318.29	338.706	611.79	630.227	453.164	480.257	109.118	174.224	44.7377	102.167	316.013	454.849	3.07371e-08	578.839	195.149	460.621	454.849	3.07371e-08	109.118	174.224	44.7377	195.149	460.621	102.167	316.013	578.839	503.098	243.572	0.484144	-1.04649	0.00319879	1.89722	down
pos_10329	Cer(d18:2(4E,14Z)/6 keto-PGF1alpha)	28.8904	47.1552	623.466	2074.74	56.3555	10.9165	85.2574	114.587	177.1	35.7075	10.9165	85.2574	35.7075	114.587	28.8904	623.466	2074.74	47.1552	177.1	56.3555	498.584	142.151	576.677	167.216	82.2835	133.658	51569.4	80.9954	7.32647	27.3579	133.658	51569.4	498.584	142.151	576.677	7.32647	27.3579	167.216	82.2835	80.9954	325.418	5328.57	16.3746	4.03338	0.355922	0.507721	unchanged
pos_1033	Prodigiosin	1740.19	1216.4	3.07371e-08	777.608	2854.66	1228.35	1131.12	1259.23	1116.44	1155.08	1228.35	1131.12	1155.08	1259.23	1740.19	3.07371e-08	777.608	1216.4	1116.44	2854.66	3.07371e-08	3.07371e-08	3.07371e-08	15.2984	695.731	2039.73	3.07371e-08	1263.52	2979.47	646.35	2039.73	3.07371e-08	3.07371e-08	3.07371e-08	3.07371e-08	2979.47	646.35	15.2984	695.731	1263.52	1247.91	764.01	0.612233	-0.707848	0.243036	0.756924	unchanged
pos_10336	(2R,3S,4R,5R)-2,3,4,5,6-Pentahydroxyhexanoyl Fluoride	687.329	744.253	3.07371e-08	331.328	1358.62	671.929	544.17	492.705	625.24	700.404	671.929	544.17	700.404	492.705	687.329	3.07371e-08	331.328	744.253	625.24	1358.62	2571.03	5817.55	1552.18	2053.92	373.181	970.166	3.07371e-08	822.547	1140.93	354.309	970.166	3.07371e-08	2571.03	5817.55	1552.18	1140.93	354.309	2053.92	373.181	822.547	615.598	1565.58	2.54319	1.34664	0.113244	1.02837	unchanged
pos_10338	Exametazime	1301.49	1414.28	3.07371e-08	503.502	1444.06	1341.91	687.315	1374.3	1089.78	1619.85	1341.91	687.315	1619.85	1374.3	1301.49	3.07371e-08	503.502	1414.28	1089.78	1444.06	10962.7	21350.3	6906.37	22852.6	640.179	1825.53	3.07371e-08	2308.19	1348.36	811.621	1825.53	3.07371e-08	10962.7	21350.3	6906.37	1348.36	811.621	22852.6	640.179	2308.19	1077.65	6900.58	6.40337	2.67883	0.0635841	1.27203	unchanged
pos_10339	Ricinoleic Acid methyl ester	4548.12	7473.89	1934.42	4574.56	7371.2	5342.01	5331.13	5585.51	5122.35	4448.76	5342.01	5331.13	4448.76	5585.51	4548.12	1934.42	4574.56	7473.89	5122.35	7371.2	5243.99	5705.85	4820.72	6226.56	18572.9	4938.86	3.07371e-08	4518.89	49044.8	4537.38	4938.86	3.07371e-08	5243.99	5705.85	4820.72	49044.8	4537.38	6226.56	18572.9	4518.89	5173.19	10361	2.00282	1.00204	0.285779	0.891611	unchanged
pos_1034	Calcitriol	954.518	767.888	7.95074	1057	1690.11	824.183	1351.65	1235.37	704.845	764.692	824.183	1351.65	764.692	1235.37	954.518	7.95074	1057	767.888	704.845	1690.11	3.07371e-08	3.07371e-08	3.07371e-08	3.07371e-08	519.08	1106.19	3.07371e-08	1595.99	1682.15	384.362	1106.19	3.07371e-08	3.07371e-08	3.07371e-08	3.07371e-08	1682.15	384.362	3.07371e-08	519.08	1595.99	935.82	528.778	0.565042	-0.82357	0.1366	1.0043	unchanged
pos_10348	DG(11D3/11M3/0:0)	354694	441354	7081.45	315781	427456	343121	238396	324280	339837	319232	343121	238396	319232	324280	354694	7081.45	315781	441354	339837	427456	11302.5	14509.5	14248.2	12695.1	214208	383857	16441.4	391170	341933	262385	383857	16441.4	11302.5	14509.5	14248.2	341933	262385	12695.1	214208	391170	311123	166275	0.534434	-0.903916	0.0422007	1.33799	down
pos_1035	Kerdlan	5950.25	5082.72	4.51503	3583.99	9102.21	4995.26	4490.95	5485.09	4135.32	4323.87	4995.26	4490.95	4323.87	5485.09	5950.25	4.51503	3583.99	5082.72	4135.32	9102.21	188.644	226.648	162.334	188.113	2307.22	6796.77	3.07371e-08	6821.06	9567.71	2877.58	6796.77	3.07371e-08	188.644	226.648	162.334	9567.71	2877.58	188.113	2307.22	6821.06	4715.42	2913.61	0.61789	-0.694578	0.194595	0.854353	unchanged
pos_10354	delta-N-Methylarginine	2842.69	787.428	62.277	570.069	1752.76	628.422	783.315	522.506	734.323	687.351	628.422	783.315	687.351	522.506	2842.69	62.277	570.069	787.428	734.323	1752.76	1564.9	4012.88	1516.84	1726.1	503.401	617.442	3.07371e-08	858.353	1335.7	490.053	617.442	3.07371e-08	1564.9	4012.88	1516.84	1335.7	490.053	1726.1	503.401	858.353	937.114	1262.57	1.34729	0.430062	0.46342	0.521743	unchanged
pos_10357	Norlinolenic acid	172.2	205.288	288.71	1317.84	566.191	328.59	122.328	157.665	438.893	215.998	328.59	122.328	215.998	157.665	172.2	288.71	1317.84	205.288	438.893	566.191	1731.46	2988.74	1952.86	2534.25	522.402	253.642	16697.7	297.924	198.707	289.689	253.642	16697.7	1731.46	2988.74	1952.86	198.707	289.689	2534.25	522.402	297.924	381.371	2746.73	7.20226	2.84845	0.170429	0.81979	unchanged
pos_1036	LysoPE(20:4(5Z,8Z,11Z,14Z)/0:0)	14509.6	13309.8	1382.5	10564.2	19684.7	12784.5	10441.3	14103.3	10729.4	11372.7	12784.5	10441.3	11372.7	14103.3	14509.6	1382.5	10564.2	13309.8	10729.4	19684.7	134.271	340.815	1513.52	114.667	8692.18	16917.1	3.07371e-08	15140.2	20724.9	9174.49	16917.1	3.07371e-08	134.271	340.815	1513.52	20724.9	9174.49	114.667	8692.18	15140.2	11888.2	7275.22	0.611969	-0.708469	0.1363	1.00138	unchanged
pos_10363	6-Acetamido-2-oxohexanoate	469.873	330.716	24.8281	133.964	1700.72	306.999	476.975	165.342	369.272	376.485	306.999	476.975	376.485	165.342	469.873	24.8281	133.964	330.716	369.272	1700.72	132.854	484.817	67.2322	146.221	235.61	382.826	20.3604	315.527	1035.82	90.2123	382.826	20.3604	132.854	484.817	67.2322	1035.82	90.2123	146.221	235.61	315.527	435.517	291.149	0.668512	-0.580974	0.424435	0.426388	unchanged
pos_10365	Coniferyl aldehyde	7262.95	3553.4	83.7894	66.6903	177.717	185.242	1154.79	61.2906	8236.55	59.4954	185.242	1154.79	59.4954	61.2906	7262.95	83.7894	66.6903	3553.4	8236.55	177.717	316.393	170.091	245.207	509.264	62.5047	99.594	3.07371e-08	65.9473	66.775	203.481	99.594	3.07371e-08	316.393	170.091	245.207	66.775	203.481	509.264	62.5047	65.9473	2084.19	173.926	0.08345	-3.58294	0.0903871	1.00116	unchanged
pos_10367	L-Coprine	354.191	300.221	86.1952	115.34	1681.24	184.513	743.167	119.41	305.332	271.392	184.513	743.167	271.392	119.41	354.191	86.1952	115.34	300.221	305.332	1681.24	3.07371e-08	3.07371e-08	3.07371e-08	3.07371e-08	195.028	338.29	3.07371e-08	345.106	918.98	53.9829	338.29	3.07371e-08	3.07371e-08	3.07371e-08	3.07371e-08	918.98	53.9829	3.07371e-08	195.028	345.106	416.1	185.139	0.444938	-1.16832	0.216033	0.741135	unchanged
pos_10368	Benzhydrol	604.963	486.977	68.0128	300.607	1739.51	388.305	952.216	329.185	483.524	505.022	388.305	952.216	505.022	329.185	604.963	68.0128	300.607	486.977	483.524	1739.51	3.07371e-08	3.07371e-08	3.07371e-08	3.07371e-08	309.498	681.074	3.07371e-08	727.657	1263.14	165.388	681.074	3.07371e-08	3.07371e-08	3.07371e-08	3.07371e-08	1263.14	165.388	3.07371e-08	309.498	727.657	585.832	314.676	0.537143	-0.896621	0.196005	0.819072	unchanged
pos_10379	PE(22:4(7Z,10Z,13Z,16Z)/PGJ2)	92959.5	108810	18137	91582.4	142089	124081	32293	124543	107838	97962.4	124081	32293	97962.4	124543	92959.5	18137	91582.4	108810	107838	142089	23683.6	34781.9	16908.2	21993.7	88921.3	131350	4911.82	93705.2	110530	129381	131350	4911.82	23683.6	34781.9	16908.2	110530	129381	21993.7	88921.3	93705.2	94029.5	65616.7	0.697831	-0.519051	0.176482	0.876966	unchanged
pos_1038	DG(15:0/18:1(12Z)-O(9S,10R)/0:0)	29375.3	33295.4	94625.1	57979	54728.7	30622.6	49827.4	29600.6	30290.1	25060.9	30622.6	49827.4	25060.9	29600.6	29375.3	94625.1	57979	33295.4	30290.1	54728.7	51425.8	43794.6	38906.2	46843.2	52284.3	38244.4	3.07371e-08	31754.2	40195.9	29150.6	38244.4	3.07371e-08	51425.8	43794.6	38906.2	40195.9	29150.6	46843.2	52284.3	31754.2	43540.5	37259.9	0.855753	-0.224733	0.46099	0.476838	unchanged
pos_10381	1-Indanone	51.7416	40.0426	14.8373	29.7709	167.891	29.4727	79.035	27.1599	45.35	46.3052	29.4727	79.035	46.3052	27.1599	51.7416	14.8373	29.7709	40.0426	45.35	167.891	3.07371e-08	54.2816	10.4501	17.755	14.5597	45.1038	3.07371e-08	53.5884	84.1033	6.2725	45.1038	3.07371e-08	3.07371e-08	54.2816	10.4501	84.1033	6.2725	17.755	14.5597	53.5884	53.1606	28.6114	0.538207	-0.893766	0.159074	0.908316	unchanged
pos_10391	Semduramicin	13477.6	12449.3	459.608	14937.1	13063.6	13168.7	5258.96	18039.2	12377.7	15391.5	13168.7	5258.96	15391.5	18039.2	13477.6	459.608	14937.1	12449.3	12377.7	13063.6	2127.57	1607.71	3493.24	2586.32	10691.8	15737.5	76.8046	14514	15577.4	13213.1	15737.5	76.8046	2127.57	1607.71	3493.24	15577.4	13213.1	2586.32	10691.8	14514	11862.3	7962.55	0.671246	-0.575086	0.156124	0.906204	unchanged
pos_10393	trans-16-Octadecenoic acid	20.0869	6.56282	3.16963	3.07371e-08	35.4855	3.07371e-08	3.07371e-08	11.5431	11.3243	4.79051	3.07371e-08	3.07371e-08	4.79051	11.5431	20.0869	3.16963	3.07371e-08	6.56282	11.3243	35.4855	24.3511	3.07371e-08	3.07371e-08	3.69388	3.07371e-08	9.48584	3.07371e-08	4.80081	146.288	133.676	9.48584	3.07371e-08	24.3511	3.07371e-08	3.07371e-08	146.288	133.676	3.69388	3.07371e-08	4.80081	9.29627	32.2295	3.46693	1.79366	0.24383	0.929939	unchanged
pos_10395	sphinganine (C20)	3.07371e-08	3.07371e-08	1.84149	0.392737	0.162879	3.07371e-08	0.317342	0.402613	3.07371e-08	0.651754	3.07371e-08	0.317342	0.651754	0.402613	3.07371e-08	1.84149	0.392737	3.07371e-08	3.07371e-08	0.162879	147.583	110.823	132.228	156.838	3.07371e-08	3.07371e-08	3.07371e-08	3.07371e-08	0.0497854	3.07371e-08	3.07371e-08	3.07371e-08	147.583	110.823	132.228	0.0497854	3.07371e-08	156.838	3.07371e-08	3.07371e-08	0.376881	54.7521	145.277	7.18266	0.0398466	1.53979	up
pos_10404	p-Cumic alcohol	189.449	249.682	61.3065	195.107	261.652	209.129	168.689	151.338	181.555	220.958	209.129	168.689	220.958	151.338	189.449	61.3065	195.107	249.682	181.555	261.652	121.064	308.178	162.988	227.578	136.674	249.737	3.07371e-08	283.77	235.285	135.398	249.737	3.07371e-08	121.064	308.178	162.988	235.285	135.398	227.578	136.674	283.77	188.887	186.067	0.985074	-0.0216956	0.935519	0.154697	unchanged
pos_10407	Tetracosanedioic acid	2064.78	1738.83	306.245	1243.11	3673.73	1314.21	1796.73	1218.58	1452.49	2006.76	1314.21	1796.73	2006.76	1218.58	2064.78	306.245	1243.11	1738.83	1452.49	3673.73	5892.44	12320.2	10685.6	14273.4	901.666	1308.21	3.07371e-08	2436.88	2558.02	1088.9	1308.21	3.07371e-08	5892.44	12320.2	10685.6	2558.02	1088.9	14273.4	901.666	2436.88	1681.54	5146.52	3.06059	1.61381	0.0714867	1.2863	unchanged
pos_10410	4,4-Dimethyl-5alpha-cholesta-8,14,24-trien-3beta-ol	5082.67	5586.33	565.995	3926.21	6279.27	4316.96	3619.19	3569.7	4468.54	4278.02	4316.96	3619.19	4278.02	3569.7	5082.67	565.995	3926.21	5586.33	4468.54	6279.27	448.195	457.657	278.208	601.015	2914.86	5479.88	3.07371e-08	5115.06	5109.69	3163.29	5479.88	3.07371e-08	448.195	457.657	278.208	5109.69	3163.29	601.015	2914.86	5115.06	4169.29	2356.79	0.565273	-0.82298	0.0524271	1.29196	unchanged
pos_1042	5-Hydroxycapsanthin	492.204	1120.25	3.07371e-08	409.114	152.491	530.859	62.7757	643.333	1490.33	1618.28	530.859	62.7757	1618.28	643.333	492.204	3.07371e-08	409.114	1120.25	1490.33	152.491	783.28	725.005	586.023	877.129	302.642	940.404	3.07371e-08	5512.89	299.458	674.927	940.404	3.07371e-08	783.28	725.005	586.023	299.458	674.927	877.129	302.642	5512.89	651.963	1070.18	1.64147	0.714985	0.449819	0.518203	unchanged
pos_10423	MG(18:1(12Z)-2OH(9,10)/0:0/0:0)	4.6316	8.89438	27.4117	18.5084	9.64534	3.89205	5.64062	5.37105	22.3059	4.24818	3.89205	5.64062	4.24818	5.37105	4.6316	27.4117	18.5084	8.89438	22.3059	9.64534	25.4439	46.2709	24.2519	60.4212	16.5888	4.01923	3.07371e-08	2.86088	45.1659	2.55773	4.01923	3.07371e-08	25.4439	46.2709	24.2519	45.1659	2.55773	60.4212	16.5888	2.86088	11.0549	22.758	2.05864	1.04169	0.13744	1.1472	unchanged
pos_10439	2-Ethyltoluene	17.1333	15.2676	9.59999	15.4593	39.3657	44.2757	7.94344	70.4279	51.1437	26.4069	44.2757	7.94344	26.4069	70.4279	17.1333	9.59999	15.4593	15.2676	51.1437	39.3657	20.3858	25.3557	17.9071	22.4284	17.9478	51.7696	3.07371e-08	17.7121	7.50945	19.7803	51.7696	3.07371e-08	20.3858	25.3557	17.9071	7.50945	19.7803	22.4284	17.9478	17.7121	29.7024	20.0796	0.676028	-0.564845	0.236655	0.725341	unchanged
pos_10444	1,2,4,5-Tetramethylbenzene	54.7142	44.4301	31.499	36.0208	111.647	123.934	29.405	220.507	150.266	89.7334	123.934	29.405	89.7334	220.507	54.7142	31.499	36.0208	44.4301	150.266	111.647	65.7951	76.4464	44.3585	65.2795	54.021	148.74	3.07371e-08	52.3922	20.7688	56.0482	148.74	3.07371e-08	65.7951	76.4464	44.3585	20.7688	56.0482	65.2795	54.021	52.3922	89.2156	58.385	0.654426	-0.611698	0.207399	0.762845	unchanged
pos_10446	trans-2-Hexyl-1-cyclopropaneacetic acid	77.9643	67.4855	36.0904	45.6898	166.281	182.3	39.1266	306.92	216.628	122.27	182.3	39.1266	122.27	306.92	77.9643	36.0904	45.6898	67.4855	216.628	166.281	104.005	117.505	76.8357	89.3686	72.5188	221.171	3.07371e-08	82.241	28.5069	88.9971	221.171	3.07371e-08	104.005	117.505	76.8357	28.5069	88.9971	89.3686	72.5188	82.241	126.076	88.1149	0.698905	-0.516832	0.281509	0.650484	unchanged
pos_10447	3-Heptyldihydro-5-methyl-2(3H)-furanone	90.5666	68.661	56.0002	54.2868	233.809	255.84	45.5442	433.783	274.212	157.501	255.84	45.5442	157.501	433.783	90.5666	56.0002	54.2868	68.661	274.212	233.809	199.973	268.629	148.178	180.842	108.339	278.636	3.07371e-08	93.0684	44.8781	114.192	278.636	3.07371e-08	199.973	268.629	148.178	44.8781	114.192	180.842	108.339	93.0684	167.02	143.674	0.860215	-0.217231	0.645987	0.213663	unchanged
pos_10448	Oxacyclotetradecan-2-one	53.5833	35.9875	54.2988	28.5517	116.816	143.926	25.6581	238.767	166.7	90.4884	143.926	25.6581	90.4884	238.767	53.5833	54.2988	28.5517	35.9875	166.7	116.816	71.4983	83.2344	46.4079	67.2038	62.6826	172.438	3.07371e-08	52.6495	23.148	63.8712	172.438	3.07371e-08	71.4983	83.2344	46.4079	23.148	63.8712	67.2038	62.6826	52.6495	95.4776	64.3133	0.673596	-0.570044	0.257433	0.691187	unchanged
pos_1045	2-Deoxyecdysone	110120	136351	53697.6	96023	203854	114286	106758	90365.7	113008	109735	114286	106758	109735	90365.7	110120	53697.6	96023	136351	113008	203854	87655	140753	49096	114237	49668.5	127429	3.07371e-08	160244	150540	76135.9	127429	3.07371e-08	87655	140753	49096	150540	76135.9	114237	49668.5	160244	113420	95575.9	0.842673	-0.246955	0.395326	0.544562	unchanged
pos_10451	(±)-(Z)-2-(5-Tetradecenyl)cyclobutanone	36638.3	39741.7	15326.9	33006.1	60932	76575.3	19265.3	115429	82461.4	55699	76575.3	19265.3	55699	115429	36638.3	15326.9	33006.1	39741.7	82461.4	60932	50152	47483.8	55165.5	41491.8	31450.8	81579.7	1568.34	44991.2	20509.9	42304.4	81579.7	1568.34	50152	47483.8	55165.5	20509.9	42304.4	41491.8	31450.8	44991.2	53507.5	41669.7	0.778764	-0.360742	0.336573	0.528767	unchanged
pos_10452	9,12,15-Octadecatrien-1-ol	2908.33	2774.3	1515.14	2347.36	5642.17	6233.02	1631.58	9874.92	7171.83	4482.48	6233.02	1631.58	4482.48	9874.92	2908.33	1515.14	2347.36	2774.3	7171.83	5642.17	3710.85	3979.2	2813.43	3220.67	2711.26	6980.76	3.07371e-08	3328.46	1454.27	3191.46	6980.76	3.07371e-08	3710.85	3979.2	2813.43	1454.27	3191.46	3220.67	2711.26	3328.46	4458.11	3139.04	0.704118	-0.506112	0.221302	0.72146	unchanged
pos_10462	AS 1-1	3475.46	5233.33	3176.54	5807.06	3109.83	3911.78	2619.07	5251.09	6685.53	4291.99	3911.78	2619.07	4291.99	5251.09	3475.46	3176.54	5807.06	5233.33	6685.53	3109.83	8099.8	8296.05	8535.29	11693.6	2294.14	4081.41	12108.7	3693.43	1239.67	2431.53	4081.41	12108.7	8099.8	8296.05	8535.29	1239.67	2431.53	11693.6	2294.14	3693.43	4356.17	6247.37	1.43414	0.520189	0.183048	0.918013	unchanged
pos_1047	PE(22:1(13Z)/PGF1alpha)	945.257	1419.4	456.195	1260.17	1177.04	1093	633.998	1540.03	1119.72	946.518	1093	633.998	946.518	1540.03	945.257	456.195	1260.17	1419.4	1119.72	1177.04	975.463	998.413	13592.9	1249.53	766.38	1136.48	3.07371e-08	1249.26	802.379	1081.84	1136.48	3.07371e-08	975.463	998.413	13592.9	802.379	1081.84	1249.53	766.38	1249.26	1059.13	2185.27	2.06326	1.04492	0.400495	0.672997	unchanged
pos_10481	1-Palmitoylglycerol	28732.5	38257.6	8748.31	23853.3	23164.6	33285.3	16533.2	31408.9	24162.9	22910	33285.3	16533.2	22910	31408.9	28732.5	8748.31	23853.3	38257.6	24162.9	23164.6	29626.1	32039.9	23337.2	27197.1	80605.4	29748.6	3.07371e-08	25857.2	112869	28940.5	29748.6	3.07371e-08	29626.1	32039.9	23337.2	112869	28940.5	27197.1	80605.4	25857.2	25105.7	39022.1	1.55432	0.636281	0.220534	0.972177	unchanged
pos_10483	beta-Sitosterol	3440.99	4505.63	573.198	2943.85	5700.69	3269.15	4107.32	2598.16	3220.31	3316.43	3269.15	4107.32	3316.43	2598.16	3440.99	573.198	2943.85	4505.63	3220.31	5700.69	61.0231	63.6466	45.4285	100.294	1605.97	3892.81	3.07371e-08	5752.62	3489.97	2002.06	3892.81	3.07371e-08	61.0231	63.6466	45.4285	3489.97	2002.06	100.294	1605.97	5752.62	3367.57	1701.38	0.505225	-0.985001	0.0477144	1.34118	down
pos_10486	Oxyacanthine	1654.58	3532.68	85.7736	4726.89	2285.48	2405.36	436.551	5143.19	1778.83	2965.2	2405.36	436.551	2965.2	5143.19	1654.58	85.7736	4726.89	3532.68	1778.83	2285.48	661.597	1686.76	589.419	551.104	2102.17	2732.53	44.0992	4125.64	2327.16	2133.44	2732.53	44.0992	661.597	1686.76	589.419	2327.16	2133.44	551.104	2102.17	4125.64	2501.45	1695.39	0.677763	-0.561148	0.235799	0.831732	unchanged
pos_10487	Lycaconitine	3.07371e-08	3.07371e-08	289.15	3.07371e-08	177.383	3.07371e-08	3.07371e-08	3.07371e-08	3.07371e-08	3.07371e-08	3.07371e-08	3.07371e-08	3.07371e-08	3.07371e-08	3.07371e-08	289.15	3.07371e-08	3.07371e-08	3.07371e-08	177.383	3384.78	3784.3	1702.38	35412.9	2987.91	34.2676	3.07371e-08	116.379	11129.5	3.07371e-08	34.2676	3.07371e-08	3384.78	3784.3	1702.38	11129.5	3.07371e-08	35412.9	2987.91	116.379	46.6532	5855.24	125.506	6.97161	0.126778	1.15711	unchanged
pos_10500	PE(24:0/5-iso PGF2VI)	71752.8	83122.7	14066.5	68272.5	104636	96504.8	23826.4	94211.2	81113.7	69196.2	96504.8	23826.4	69196.2	94211.2	71752.8	14066.5	68272.5	83122.7	81113.7	104636	22090.3	32534.3	14855.4	12920.1	70721	106312	2677.57	59431.1	86363.5	101449	106312	2677.57	22090.3	32534.3	14855.4	86363.5	101449	12920.1	70721	59431.1	70670.3	50935.4	0.720746	-0.472437	0.22026	0.81976	unchanged
pos_10501	PI(20:3(5Z,8Z,11Z)/PGJ2)	52858.1	53003.6	5545.87	46839.3	64565.6	64798.3	16289.9	69455	52755.8	56585.5	64798.3	16289.9	56585.5	69455	52858.1	5545.87	46839.3	53003.6	52755.8	64565.6	11915.6	14830.3	16058.6	10906.2	49472.5	66775.2	1057.96	49513.7	69513.6	62429.5	66775.2	1057.96	11915.6	14830.3	16058.6	69513.6	62429.5	10906.2	49472.5	49513.7	48269.7	35247.3	0.730216	-0.453604	0.241685	0.724299	unchanged
pos_10505	PI(22:5(4Z,7Z,10Z,13Z,16Z)/PGF2alpha)	31798.2	30730.3	4600.02	28559	36500.3	37824	11217.4	40108.4	31218.9	33702.2	37824	11217.4	33702.2	40108.4	31798.2	4600.02	28559	30730.3	31218.9	36500.3	7181.4	9557.16	12712.2	8036.29	30776.2	40053.8	348.377	29626.5	42497.3	36332.9	40053.8	348.377	7181.4	9557.16	12712.2	42497.3	36332.9	8036.29	30776.2	29626.5	28625.9	21712.2	0.758482	-0.398813	0.277784	0.674512	unchanged
pos_1051	Gramicidin S	1438.54	2116.92	90.0111	1452.36	978.392	1664.95	420.542	1993.82	1554.78	3234.15	1664.95	420.542	3234.15	1993.82	1438.54	90.0111	1452.36	2116.92	1554.78	978.392	2207.82	4851.75	1187.19	4522.44	335.299	942.253	3.07371e-08	6103.27	933.336	1093.86	942.253	3.07371e-08	2207.82	4851.75	1187.19	933.336	1093.86	4522.44	335.299	6103.27	1494.45	2217.72	1.48397	0.569467	0.343968	0.673381	unchanged
pos_1052	alpha-Monofluoromethyl histidine	944.625	1131.55	3.07371e-08	792.391	1631.82	1034.9	662.314	1001.59	608.039	911.135	1034.9	662.314	911.135	1001.59	944.625	3.07371e-08	792.391	1131.55	608.039	1631.82	71.1137	600.351	15.3242	109.139	460.421	1368.56	3.07371e-08	1014.5	1579.54	778.719	1368.56	3.07371e-08	71.1137	600.351	15.3242	1579.54	778.719	109.139	460.421	1014.5	871.837	599.766	0.687934	-0.539658	0.244451	0.858615	unchanged
pos_10532	Amrubicin	210.079	481.565	80.7717	326.345	415.186	354.132	75.3142	486.625	302.659	400.579	354.132	75.3142	400.579	486.625	210.079	80.7717	326.345	481.565	302.659	415.186	152.599	255.289	296.371	322.333	353.208	304.354	3.07371e-08	493.166	239.947	256.415	304.354	3.07371e-08	152.599	255.289	296.371	239.947	256.415	322.333	353.208	493.166	313.326	267.368	0.853324	-0.228835	0.470167	0.379208	unchanged
pos_10533	1-Tert-Butyl 4-ethyl 3-oxopiperidine-1,4-dicarboxylate	6378.83	12063.9	2494.11	9503.8	11979	10656.8	2635.41	12168.7	9161.04	9755.82	10656.8	2635.41	9755.82	12168.7	6378.83	2494.11	9503.8	12063.9	9161.04	11979	5050.71	7513.03	7422.16	9127.5	9045.21	9068.15	3.07371e-08	12560.1	7012.29	8476.47	9068.15	3.07371e-08	5050.71	7513.03	7422.16	7012.29	8476.47	9127.5	9045.21	12560.1	8679.74	7527.57	0.867257	-0.205468	0.46789	0.382075	unchanged
pos_10559	DG(13:0/0:0/15:0)	78.2735	150.335	173.124	906.097	356.592	207.948	106.28	94.2812	279.459	174.738	207.948	106.28	174.738	94.2812	78.2735	173.124	906.097	150.335	279.459	356.592	698.644	1182	650.142	843.962	344.289	167.849	41.6944	167.936	125.514	191.67	167.849	41.6944	698.644	1182	650.142	125.514	191.67	843.962	344.289	167.936	252.713	441.37	1.74653	0.804491	0.206518	0.848891	unchanged
pos_10581	PC(P-16:0/PGF1alpha)	798.353	898.637	360.525	1217.75	893.364	1144.7	478.973	1032.87	1300.75	928.042	1144.7	478.973	928.042	1032.87	798.353	360.525	1217.75	898.637	1300.75	893.364	3860.09	5207.9	4179.22	3738.31	917.67	1144.72	153.008	1152.76	747.596	931.542	1144.72	153.008	3860.09	5207.9	4179.22	747.596	931.542	3738.31	917.67	1152.76	905.397	2203.28	2.4335	1.28303	0.0517799	1.38614	unchanged
pos_10584	4,4-dimethyl valeric acid	387.99	412.972	3.07371e-08	262.579	431.137	287.691	250.73	251.033	315.376	295.321	287.691	250.73	295.321	251.033	387.99	3.07371e-08	262.579	412.972	315.376	431.137	3.78092	20.5695	6.01509	3.15095	176.029	391.452	3.07371e-08	355.401	344.608	204.779	391.452	3.07371e-08	3.78092	20.5695	6.01509	344.608	204.779	3.15095	176.029	355.401	289.483	150.579	0.520164	-0.942962	0.0473063	1.3318	down
pos_10588	Paromamine	10.4173	3.07371e-08	3.07371e-08	3.07371e-08	3.07371e-08	3.07371e-08	3.07371e-08	3.07371e-08	3.07371e-08	3.07371e-08	3.07371e-08	3.07371e-08	3.07371e-08	3.07371e-08	10.4173	3.07371e-08	3.07371e-08	3.07371e-08	3.07371e-08	3.07371e-08	1701.66	4929.76	1794.95	2148.02	3.07371e-08	3.07371e-08	3.07371e-08	3.07371e-08	0.0655079	3.07371e-08	3.07371e-08	3.07371e-08	1701.66	4929.76	1794.95	0.0655079	3.07371e-08	2148.02	3.07371e-08	3.07371e-08	1.04173	1057.45	1015.09	9.98739	0.0703802	1.18142	unchanged
pos_10591	2alpha-(3-Hydroxypropyl)-1alpha,25-dihydroxy-19-norvitamin D3	510.646	556.751	488.6	504.221	889.462	543.832	437.344	419.663	595.73	524.292	543.832	437.344	524.292	419.663	510.646	488.6	504.221	556.751	595.73	889.462	1519.38	2434.55	1319.87	1679.35	643.66	551.098	3.07371e-08	592.614	649.561	493.216	551.098	3.07371e-08	1519.38	2434.55	1319.87	649.561	493.216	1679.35	643.66	592.614	547.054	988.329	1.80664	0.853309	0.0897067	1.20968	unchanged
pos_10593	(8R,9R,10R,13S,14S)-10,13-Dimethyl-5,6,7,8,9,11,12,14,15,16-decahydro-4H-cyclopenta[a]phenanthrene-3,17-dione	218.912	416.397	424.038	509.213	614.023	506.119	209.72	262.753	407.575	303.749	506.119	209.72	303.749	262.753	218.912	424.038	509.213	416.397	407.575	614.023	1511.47	2415.37	1722.29	1656.68	455.552	291.385	3.07371e-08	369.572	289.933	369.296	291.385	3.07371e-08	1511.47	2415.37	1722.29	289.933	369.296	1656.68	455.552	369.572	387.25	908.154	2.34514	1.22967	0.0808317	1.25008	unchanged
pos_10596	Vitamin D2 3-glucuronide	729.15	1067.36	159.405	4209.55	1158.02	968.599	451.404	696.646	1144.8	991.519	968.599	451.404	991.519	696.646	729.15	159.405	4209.55	1067.36	1144.8	1158.02	3286.62	6415.16	3150.69	3500.02	846.073	983.944	3.07371e-08	1148.34	652.753	757.077	983.944	3.07371e-08	3286.62	6415.16	3150.69	652.753	757.077	3500.02	846.073	1148.34	1157.65	2074.07	1.79163	0.84127	0.222243	0.77868	unchanged
pos_1060	Panaxynol linoleate	20492.3	21774.1	56486.9	24839.7	37203.3	17698.1	35553	16534.5	19260.2	16851.4	17698.1	35553	16851.4	16534.5	20492.3	56486.9	24839.7	21774.1	19260.2	37203.3	18485.7	23096.4	7850.88	19838.7	23056.8	23566.2	3.07371e-08	19394	22553.5	14639.4	23566.2	3.07371e-08	18485.7	23096.4	7850.88	22553.5	14639.4	19838.7	23056.8	19394	26669.3	17248.2	0.646741	-0.62874	0.0655697	1.26552	unchanged
pos_10621	Centellasapogenol A	3.07371e-08	3.07371e-08	25.8066	10.9369	3.07371e-08	3.07371e-08	3.07371e-08	7.26171	3.07371e-08	3.07371e-08	3.07371e-08	3.07371e-08	3.07371e-08	7.26171	3.07371e-08	25.8066	10.9369	3.07371e-08	3.07371e-08	3.07371e-08	595.991	1165.42	501.42	535.862	27.8974	3.07371e-08	3.07371e-08	3.07371e-08	40.2427	5.1464	3.07371e-08	3.07371e-08	595.991	1165.42	501.42	40.2427	5.1464	535.862	27.8974	3.07371e-08	4.40053	287.198	65.2644	6.02822	0.0515355	1.32111	unchanged
pos_10626	SM(d20:1/18:1(12Z)-O(9S,10R))	156164	188681	20622.6	150777	166716	152667	98398.9	155503	152560	135086	152667	98398.9	135086	155503	156164	20622.6	150777	188681	152560	166716	32009.7	42366.2	31588.5	38011.7	94221.6	171857	376840	163728	135422	123507	171857	376840	32009.7	42366.2	31588.5	135422	123507	38011.7	94221.6	163728	137718	120955	0.878285	-0.187239	0.653771	0.464356	unchanged
pos_1063	Dehydrotremetone	812.984	889.073	3.07371e-08	707.301	1131.95	865.47	645.135	983.385	599.617	643.344	865.47	645.135	643.344	983.385	812.984	3.07371e-08	707.301	889.073	599.617	1131.95	58.7439	238.209	7.20444	72.1714	479.625	1096.24	3.07371e-08	1001.93	1119.08	618.152	1096.24	3.07371e-08	58.7439	238.209	7.20444	1119.08	618.152	72.1714	479.625	1001.93	727.826	469.136	0.644571	-0.633588	0.160677	1.00859	unchanged
pos_10633	4-(1-Methylethenyl)benzaldehyde	3.07371e-08	3.07371e-08	11.2087	3.07371e-08	3.67934	3.07371e-08	3.07371e-08	3.07371e-08	3.07371e-08	3.07371e-08	3.07371e-08	3.07371e-08	3.07371e-08	3.07371e-08	3.07371e-08	11.2087	3.07371e-08	3.07371e-08	3.07371e-08	3.67934	1065.82	3213.75	896.681	1213.6	3.07371e-08	3.07371e-08	3.07371e-08	3.07371e-08	3.07371e-08	3.07371e-08	3.07371e-08	3.07371e-08	1065.82	3213.75	896.681	3.07371e-08	3.07371e-08	1213.6	3.07371e-08	3.07371e-08	1.4888	638.985	429.194	8.74549	0.0834946	1.11402	unchanged
pos_10635	p-Hydroxyl-ethotoin	3.07371e-08	3.07371e-08	3.07371e-08	3.07371e-08	3.07371e-08	3.07371e-08	3.07371e-08	3.07371e-08	3.07371e-08	3.07371e-08	3.07371e-08	3.07371e-08	3.07371e-08	3.07371e-08	3.07371e-08	3.07371e-08	3.07371e-08	3.07371e-08	3.07371e-08	3.07371e-08	1566.35	5386.98	1466.24	1974.37	3.07371e-08	3.07371e-08	3.07371e-08	3.07371e-08	3.07371e-08	3.07371e-08	3.07371e-08	3.07371e-08	1566.35	5386.98	1466.24	3.07371e-08	3.07371e-08	1974.37	3.07371e-08	3.07371e-08	3.07371e-08	1039.39	3.38156e+10	34.977	0.0887925	1.08274	unchanged
pos_10637	Abscisic aldehyde	3.07371e-08	3.07371e-08	26.8266	3.07371e-08	3.07371e-08	3.07371e-08	3.07371e-08	3.07371e-08	3.07371e-08	3.07371e-08	3.07371e-08	3.07371e-08	3.07371e-08	3.07371e-08	3.07371e-08	26.8266	3.07371e-08	3.07371e-08	3.07371e-08	3.07371e-08	1377.62	4071.67	1070.33	1420.78	3.07371e-08	3.07371e-08	3.07371e-08	3.07371e-08	3.07371e-08	3.07371e-08	3.07371e-08	3.07371e-08	1377.62	4071.67	1070.33	3.07371e-08	3.07371e-08	1420.78	3.07371e-08	3.07371e-08	2.68266	794.04	295.99	8.2094	0.087465	1.09744	unchanged
pos_10639	Styrene-cis-2,3-dihydrodiol	3.07371e-08	3.07371e-08	3.07371e-08	3.07371e-08	3.07371e-08	3.07371e-08	3.07371e-08	3.07371e-08	3.07371e-08	3.07371e-08	3.07371e-08	3.07371e-08	3.07371e-08	3.07371e-08	3.07371e-08	3.07371e-08	3.07371e-08	3.07371e-08	3.07371e-08	3.07371e-08	4013.14	10728.5	3291.51	4157.01	3.07371e-08	3.07371e-08	3.07371e-08	3.07371e-08	3.07371e-08	3.07371e-08	3.07371e-08	3.07371e-08	4013.14	10728.5	3291.51	3.07371e-08	3.07371e-08	4157.01	3.07371e-08	3.07371e-08	3.07371e-08	2219.01	7.21933e+10	36.0711	0.0757616	1.15774	unchanged
pos_1064	Val-Cit	286.427	176.455	434.772	280.9	561.27	134.365	392.931	62.641	213.432	167.55	134.365	392.931	167.55	62.641	286.427	434.772	280.9	176.455	213.432	561.27	739.994	1904.83	251.61	859.433	226.607	327.246	3.07371e-08	111.148	400.731	99.0892	327.246	3.07371e-08	739.994	1904.83	251.61	400.731	99.0892	859.433	226.607	111.148	271.074	492.069	1.81526	0.860173	0.261111	0.670284	unchanged
pos_10652	LysoPE(0:0/22:0)	510.344	361.371	3929.85	1170.37	940.614	387.568	987.381	250.433	294.083	326.33	387.568	987.381	326.33	250.433	510.344	3929.85	1170.37	361.371	294.083	940.614	4368.32	4566.1	2733.8	5881.93	1130.18	389.258	3.07371e-08	231.969	1735.5	290.658	389.258	3.07371e-08	4368.32	4566.1	2733.8	1735.5	290.658	5881.93	1130.18	231.969	915.835	2132.77	2.32877	1.21957	0.133074	1.10109	unchanged
pos_10653	DG(13:0/PGE2/0:0)	3965.7	6588.87	6001.12	7228.8	4697.3	7527.44	5143.56	8216.54	3925.06	6384.21	7527.44	5143.56	6384.21	8216.54	3965.7	6001.12	7228.8	6588.87	3925.06	4697.3	6961.1	6838.83	4067.69	8294.42	5992.2	7916.7	277.292	8076.32	6259.8	4021.84	7916.7	277.292	6961.1	6838.83	4067.69	6259.8	4021.84	8294.42	5992.2	8076.32	5967.86	5870.62	0.983706	-0.0237008	0.916759	0.114946	unchanged
pos_1066	Melleolide H	12231.7	9435.93	297.3	7071.74	16415.9	9523.33	7735.35	9433.8	8303.77	8097.73	9523.33	7735.35	8097.73	9433.8	12231.7	297.3	7071.74	9435.93	8303.77	16415.9	3.07371e-08	3.07371e-08	3.07371e-08	3.07371e-08	7371.62	14101.7	3.07371e-08	9361.29	18371.2	6737.25	14101.7	3.07371e-08	3.07371e-08	3.07371e-08	3.07371e-08	18371.2	6737.25	3.07371e-08	7371.62	9361.29	8854.65	5594.31	0.631793	-0.662476	0.210823	0.84429	unchanged
pos_10689	PA(a-13:0/i-14:0)	693.775	400.413	2296.56	602.542	1551.98	645.814	1490.36	495.986	363.428	436.665	645.814	1490.36	436.665	495.986	693.775	2296.56	602.542	400.413	363.428	1551.98	4417.13	4433.64	2392.02	5098.79	1779.48	703.447	3.07371e-08	401.833	3049.32	429.35	703.447	3.07371e-08	4417.13	4433.64	2392.02	3049.32	429.35	5098.79	1779.48	401.833	897.751	2270.5	2.5291	1.33862	0.053866	1.41883	unchanged
pos_10698	Galabiosylceramide (d18:1/26:0)	4324.93	2095.35	46945.8	4664.85	19532.9	3095.73	18417.1	3225.82	2620.88	2952.9	3095.73	18417.1	2952.9	3225.82	4324.93	46945.8	4664.85	2095.35	2620.88	19532.9	40139.7	55349.5	32289.4	60151.1	19273.7	4357.12	3.07371e-08	2737.52	32556.4	2266.02	4357.12	3.07371e-08	40139.7	55349.5	32289.4	32556.4	2266.02	60151.1	19273.7	2737.52	10787.6	24912	2.30932	1.20747	0.115245	1.12935	unchanged
pos_1071	Dihomo-gamma-linolenoylcholine	747.602	828.651	509.83	626.18	1427.84	668.576	1505.96	570.673	786.674	638.824	668.576	1505.96	638.824	570.673	747.602	509.83	626.18	828.651	786.674	1427.84	166.947	112.272	26.537	146.706	489.552	921.769	3.07371e-08	886.625	270.306	408.381	921.769	3.07371e-08	166.947	112.272	26.537	270.306	408.381	146.706	489.552	886.625	831.081	342.91	0.412607	-1.27716	0.00500955	1.83798	down
pos_10710	11-Oxahexadecanolide	602.989	411.111	4723.16	2208.96	1402.38	519.238	1491.02	410.442	414.912	476.397	519.238	1491.02	476.397	410.442	602.989	4723.16	2208.96	411.111	414.912	1402.38	5769.97	6454.88	3626.69	7780.44	1706.25	673.341	3.07371e-08	446.007	2628.66	465.74	673.341	3.07371e-08	5769.97	6454.88	3626.69	2628.66	465.74	7780.44	1706.25	446.007	1266.06	2955.2	2.33417	1.22291	0.112739	1.14105	unchanged
pos_1072	1-Stearoylglycerophosphoserine	35556.7	32100.7	2697.3	24781.2	47275.8	31920.5	23062.2	33856.5	26292.4	27668.7	31920.5	23062.2	27668.7	33856.5	35556.7	2697.3	24781.2	32100.7	26292.4	47275.8	609.516	833.949	5784.79	627.222	21197.8	41707.6	3.07371e-08	33404.3	47879.7	22850.7	41707.6	3.07371e-08	609.516	833.949	5784.79	47879.7	22850.7	627.222	21197.8	33404.3	28521.2	17489.6	0.613213	-0.705539	0.129985	1.01081	unchanged
pos_10720	SM(d19:0/22:6(5Z,8E,10Z,13Z,15E,19Z)-2OH(7S, 17S))	153519	331933	25086.5	255542	210780	286775	60771.6	245872	291580	11846.5	286775	60771.6	11846.5	245872	153519	25086.5	255542	331933	291580	210780	72945	99763.9	19293.5	13505.9	145632	336970	168.319	13886.5	57202.7	411330	336970	168.319	72945	99763.9	19293.5	57202.7	411330	13505.9	145632	13886.5	187371	117070	0.624804	-0.678525	0.247675	0.918094	unchanged
pos_10725	1,2-Cyclohexanediol	438.256	454.389	341.319	338.768	582.763	331.311	410.193	327.082	391.813	349.868	331.311	410.193	349.868	327.082	438.256	341.319	338.768	454.389	391.813	582.763	186.653	375.233	156.366	317.526	289.653	450.503	3.07371e-08	406.792	453.235	203.197	450.503	3.07371e-08	186.653	375.233	156.366	453.235	203.197	317.526	289.653	406.792	396.576	283.916	0.715917	-0.482135	0.0513911	1.32519	unchanged
pos_10747	3,4-Dimethyl-5-propyl-2-furantridecanoic acid	1191.1	1281.71	280.725	1140.42	1283.14	1284	273.838	1800.69	1021.5	910.086	1284	273.838	910.086	1800.69	1191.1	280.725	1140.42	1281.71	1021.5	1283.14	1213.97	1927.63	850.306	1130.13	736.49	1326.31	3.07371e-08	1147.18	806.825	1442.47	1326.31	3.07371e-08	1213.97	1927.63	850.306	806.825	1442.47	1130.13	736.49	1147.18	1046.72	1058.13	1.0109	0.0156421	0.959001	0.0423788	unchanged
pos_10750	Sphingosine 1-phosphate (d16:1-P)	0.406422	3.07371e-08	66.0526	3.07371e-08	1.83317	3.07371e-08	9.60968	3.07371e-08	3.19065	2.25216	3.07371e-08	9.60968	2.25216	3.07371e-08	0.406422	66.0526	3.07371e-08	3.07371e-08	3.19065	1.83317	105.696	154.667	76.1973	143.652	26.2568	0.350093	3.07371e-08	3.07371e-08	38.4394	3.07371e-08	0.350093	3.07371e-08	105.696	154.667	76.1973	38.4394	3.07371e-08	143.652	26.2568	3.07371e-08	8.33447	54.5259	6.54221	2.70978	0.0455059	1.39863	up
pos_10756	xi-Tetrahydro-3-nonyl-2H-pyran-2-one	597.138	455.377	3290.55	2717.02	1552.58	557.964	1595.26	480.336	449.734	470.951	557.964	1595.26	470.951	480.336	597.138	3290.55	2717.02	455.377	449.734	1552.58	5367.81	6123.05	3342.03	6734.45	1844.91	708.949	3.46192	411.659	2548.01	465.302	708.949	3.46192	5367.81	6123.05	3342.03	2548.01	465.302	6734.45	1844.91	411.659	1216.69	2754.96	2.26431	1.17907	0.101275	1.17298	unchanged
pos_10757	3beta-Hydroxy-4beta,14alpha-dimethyl-9beta,19-cyclo-5alpha-ergost-24(24(1))-en-4alpha-carboxylate	698.586	688.706	1556.32	671.921	1291.19	599.084	1078.54	547.831	628.163	749.519	599.084	1078.54	749.519	547.831	698.586	1556.32	671.921	688.706	628.163	1291.19	2468.53	2649.01	1530.64	3070.65	1117.51	794.643	3.07371e-08	584.132	1444.67	555.972	794.643	3.07371e-08	2468.53	2649.01	1530.64	1444.67	555.972	3070.65	1117.51	584.132	850.986	1421.58	1.6705	0.740284	0.120321	1.16111	unchanged
pos_10762	SM(d17:1/18:3(10,12,15)-OH(9))	88259.6	104889	1179.57	86514.5	87085.9	79649.8	41674	77421	83791.8	78891.4	79649.8	41674	78891.4	77421	88259.6	1179.57	86514.5	104889	83791.8	87085.9	3742.22	4582.68	3451.36	4138.22	44006	94952.7	3.07371e-08	95297.4	63850.5	62583.2	94952.7	3.07371e-08	3742.22	4582.68	3451.36	63850.5	62583.2	4138.22	44006	95297.4	72935.7	37660.4	0.516351	-0.953576	0.0373049	1.38221	down
pos_10765	PS(24:0/24:1(15Z))	7740.5	4218.79	60931.2	9008.46	33764.1	5806.61	29566.1	6435.99	4870.37	5417.86	5806.61	29566.1	5417.86	6435.99	7740.5	60931.2	9008.46	4218.79	4870.37	33764.1	54705.7	77017.4	44404	79411.6	29219.6	8317.15	3.07371e-08	5217.65	46391.1	4335.45	8317.15	3.07371e-08	54705.7	77017.4	44404	46391.1	4335.45	79411.6	29219.6	5217.65	16776	34902	2.08047	1.05691	0.12704	1.0957	unchanged
pos_10769	5-Acetamidopentanoate	3.07371e-08	3.07371e-08	17.0042	3.07371e-08	1.92723	3.07371e-08	8.04231	3.07371e-08	3.07371e-08	3.07371e-08	3.07371e-08	8.04231	3.07371e-08	3.07371e-08	3.07371e-08	17.0042	3.07371e-08	3.07371e-08	3.07371e-08	1.92723	12.9146	28.7269	20.751	15.802	9.30994	3.07371e-08	3.07371e-08	3.07371e-08	13.0028	3.07371e-08	3.07371e-08	3.07371e-08	12.9146	28.7269	20.751	13.0028	3.07371e-08	15.802	9.30994	3.07371e-08	2.69738	10.0507	3.72611	1.89767	0.0637928	1.23346	unchanged
pos_10778	(13Z,16Z)-Docosadienoic acid	1710.28	2121.94	12.9089	1638.18	1169.17	2108.49	572.764	3033.38	1315.54	2789.99	2108.49	572.764	2789.99	3033.38	1710.28	12.9089	1638.18	2121.94	1315.54	1169.17	334.167	2386.4	312.186	323.207	854.431	1423.55	3.07371e-08	1894.04	362.047	2765.09	1423.55	3.07371e-08	334.167	2386.4	312.186	362.047	2765.09	323.207	854.431	1894.04	1647.26	1065.51	0.646837	-0.628525	0.192487	0.925356	unchanged
pos_10789	(22R,23R)-22,23-dihydroxycampesterol	923.92	1030.73	1994.49	937.904	1698.65	899.591	1438.55	787.218	822.922	1149.66	899.591	1438.55	1149.66	787.218	923.92	1994.49	937.904	1030.73	822.922	1698.65	3319.92	3821.42	2226.68	4027.13	1509.1	1023.67	3.07371e-08	870.637	2140.95	812.28	1023.67	3.07371e-08	3319.92	3821.42	2226.68	2140.95	812.28	4027.13	1509.1	870.637	1168.36	1975.18	1.69055	0.757493	0.104861	1.21049	unchanged
pos_10795	PE(24:0/PGE1)	2272.34	1739.38	77759.3	2989.16	10869.5	1995.61	13565.5	2354.56	2031.07	1909.01	1995.61	13565.5	1909.01	2354.56	2272.34	77759.3	2989.16	1739.38	2031.07	10869.5	31216.3	49570.8	28032.4	57047.1	11664	2581.56	3.07371e-08	1853.31	18521.4	1639.99	2581.56	3.07371e-08	31216.3	49570.8	28032.4	18521.4	1639.99	57047.1	11664	1853.31	11748.6	20212.7	1.72044	0.782777	0.405552	0.602062	unchanged
pos_10799	Tyramine	68.8489	30.3506	640.483	53.2052	245.971	44.8878	251.767	30.8347	45.1663	42.2651	44.8878	251.767	42.2651	30.8347	68.8489	640.483	53.2052	30.3506	45.1663	245.971	693.929	1099.71	560.385	1028.61	263.072	92.77	3.07371e-08	31.8372	368.419	27.1847	92.77	3.07371e-08	693.929	1099.71	560.385	368.419	27.1847	1028.61	263.072	31.8372	145.378	416.592	2.86558	1.51883	0.0836919	1.19297	unchanged
pos_1080	PA(a-25:0/20:3(8Z,11Z,14Z)-2OH(5,6))	249.685	411.571	130.979	351.389	326.758	390.872	197.57	350.9	456.981	232.794	390.872	197.57	232.794	350.9	249.685	130.979	351.389	411.571	456.981	326.758	251.312	247.75	8722.87	468.763	321.188	338.919	3.07371e-08	287.092	246.378	287.219	338.919	3.07371e-08	251.312	247.75	8722.87	246.378	287.219	468.763	321.188	287.092	309.95	1117.15	3.60429	1.84972	0.365142	0.715511	unchanged
pos_10800	Ethyl acetate	1530.1	1581.99	5675.69	1754.12	2722.62	1280.77	2500.8	1336.16	1463.41	1276.47	1280.77	2500.8	1276.47	1336.16	1530.1	5675.69	1754.12	1581.99	1463.41	2722.62	4552.27	7801.09	3847.51	6819.08	2211.13	1617.12	18.7285	1416.85	2980.64	1013.71	1617.12	18.7285	4552.27	7801.09	3847.51	2980.64	1013.71	6819.08	2211.13	1416.85	2112.21	3227.81	1.52817	0.611801	0.2408	0.812923	unchanged
pos_10802	cis-6-Nitro-p-mentha-1(7),2-diene	212.796	119.234	2236.7	256.433	677.048	170.316	761.545	156.66	151.63	119.15	170.316	761.545	119.15	156.66	212.796	2236.7	256.433	119.234	151.63	677.048	2400.95	3578.92	1907.74	3533.77	803.299	258.056	3.07371e-08	127.468	1052.32	106.326	258.056	3.07371e-08	2400.95	3578.92	1907.74	1052.32	106.326	3533.77	803.299	127.468	486.151	1376.89	2.83222	1.50193	0.0917117	1.17258	unchanged
pos_10808	2,15-dihydroxy-pentadecylic acid	3.07371e-08	3.07371e-08	151.887	3.07371e-08	8.82619	3.07371e-08	33.902	3.07371e-08	3.07371e-08	3.07371e-08	3.07371e-08	33.902	3.07371e-08	3.07371e-08	3.07371e-08	151.887	3.07371e-08	3.07371e-08	3.07371e-08	8.82619	182.156	261.574	121.327	264.065	36.3842	3.07371e-08	3.07371e-08	3.07371e-08	57.8521	3.07371e-08	3.07371e-08	3.07371e-08	182.156	261.574	121.327	57.8521	3.07371e-08	264.065	36.3842	3.07371e-08	19.4616	92.3358	4.74452	2.24626	0.0744827	1.23818	unchanged
pos_10811	Pregnanolone	70.8305	66.8702	3.07371e-08	48.5352	42.9859	57.2708	24.7356	93.1093	27.701	132.531	57.2708	24.7356	132.531	93.1093	70.8305	3.07371e-08	48.5352	66.8702	27.701	42.9859	1.95124	5.85465	3.07371e-08	1.10099	34.5032	41.7022	3.07371e-08	42.4091	23.849	121.868	41.7022	3.07371e-08	1.95124	5.85465	3.07371e-08	23.849	121.868	1.10099	34.5032	42.4091	56.4569	27.3238	0.483976	-1.04699	0.100186	1.03715	unchanged
pos_10815	Phytantriol	20324.9	34499.7	1114.97	24786.4	15040.8	39858.5	6838.46	40065.9	24261.2	21341.2	39858.5	6838.46	21341.2	40065.9	20324.9	1114.97	24786.4	34499.7	24261.2	15040.8	1819.27	43915.4	1369.44	2358.83	10105.7	30272.7	3.07371e-08	36439.8	1810.8	30856.5	30272.7	3.07371e-08	1819.27	43915.4	1369.44	1810.8	30856.5	2358.83	10105.7	36439.8	22813.2	15894.8	0.696738	-0.521311	0.327879	0.851824	unchanged
pos_10818	(9Z,12Z,15Z)-17-Hydroxyoctadeca-9,12,15-trienoylcarnitine	26880.1	21873.3	110319	33319.9	95409.6	24854.2	70395.8	28066.7	22671	22496.6	24854.2	70395.8	22496.6	28066.7	26880.1	110319	33319.9	21873.3	22671	95409.6	114953	159557	96160.2	159368	68884.7	31724.8	3.07371e-08	24371.9	100837	19295.5	31724.8	3.07371e-08	114953	159557	96160.2	100837	19295.5	159368	68884.7	24371.9	45628.6	77515.3	1.69883	0.764543	0.153221	1.04522	unchanged
pos_10820	Ethambutol	428.937	376.477	1153.05	2251.83	896.326	437.9	992.973	500.298	352.791	335.646	437.9	992.973	335.646	500.298	428.937	1153.05	2251.83	376.477	352.791	896.326	2793.13	2986.87	1871	3303.09	1145.71	560.145	3.07371e-08	374.09	1438.71	396.784	560.145	3.07371e-08	2793.13	2986.87	1871	1438.71	396.784	3303.09	1145.71	374.09	772.623	1486.95	1.92455	0.944522	0.116159	1.11349	unchanged
pos_1083	PC(O-16:0/22:6(4Z,7Z,10Z,13Z,16Z,19Z))	873.727	1595.76	721.72	1663.89	1653.47	1230.56	770.272	1371.26	1204.61	919.265	1230.56	770.272	919.265	1371.26	873.727	721.72	1663.89	1595.76	1204.61	1653.47	2020.06	1931.73	786.008	1411.92	1171.54	1093.97	3.07371e-08	1241.3	1441.21	1027.45	1093.97	3.07371e-08	2020.06	1931.73	786.008	1441.21	1027.45	1411.92	1171.54	1241.3	1200.45	1212.52	1.01005	0.0144265	0.956034	0.190201	unchanged
pos_10835	N-Eicosapentaenoyl Leucine	53560.3	51925.8	241514	67754.2	169434	52592.8	135238	59927.1	49434.8	47479.4	52592.8	135238	47479.4	59927.1	53560.3	241514	67754.2	51925.8	49434.8	169434	220269	312910	188410	318691	126934	65411.1	3.07371e-08	51397.1	178851	41711.9	65411.1	3.07371e-08	220269	312910	188410	178851	41711.9	318691	126934	51397.1	92886.1	150459	1.61982	0.695831	0.184928	0.965217	unchanged
pos_1084	SM(d19:1/PGE2)	1223.82	2013.19	515.44	1881.89	1403.24	1419.37	912.305	2445.82	1364.52	1286.76	1419.37	912.305	1286.76	2445.82	1223.82	515.44	1881.89	2013.19	1364.52	1403.24	996.686	1081.87	37417.8	1694.28	910.801	1345.75	3.07371e-08	1759.99	1070.2	1473.95	1345.75	3.07371e-08	996.686	1081.87	37417.8	1070.2	1473.95	1694.28	910.801	1759.99	1446.64	4775.13	3.30085	1.72284	0.383553	0.68888	unchanged
pos_10846	4-Amino-5-hydroxymethyl-2-methylpyrimidine	166.701	139.842	699.316	175.217	401.351	166.125	481.764	152.068	136.377	124.203	166.125	481.764	124.203	152.068	166.701	699.316	175.217	139.842	136.377	401.351	1298.72	1624.33	976.527	1680.28	477.992	227.794	3.07371e-08	130.295	560.759	125.067	227.794	3.07371e-08	1298.72	1624.33	976.527	560.759	125.067	1680.28	477.992	130.295	264.296	710.177	2.68705	1.42602	0.0596829	1.33272	unchanged
pos_10851	Androstenediol	33.6036	16.8143	58.6286	27.1129	66.2418	18.909	59.3951	21.8846	18.949	21.8595	18.909	59.3951	21.8595	21.8846	33.6036	58.6286	27.1129	16.8143	18.949	66.2418	165.844	191.913	107.324	190.909	81.689	39.8358	3.07371e-08	24.5034	91.2423	21.7474	39.8358	3.07371e-08	165.844	191.913	107.324	91.2423	21.7474	190.909	81.689	24.5034	34.3398	91.5007	2.66456	1.4139	0.0345027	1.49641	up
pos_10852	undecylprodigiosin	101264	108483	310339	124635	259782	101255	202505	114701	100533	91701.2	101255	202505	91701.2	114701	101264	310339	124635	108483	100533	259782	317342	436952	270236	444692	192520	120193	3.07371e-08	103302	270361	87032.8	120193	3.07371e-08	317342	436952	270236	270361	87032.8	444692	192520	103302	151520	224263	1.48009	0.565685	0.195681	0.957303	unchanged
pos_10861	PE-NMe2(22:5(7Z,10Z,13Z,16Z,19Z)/22:1(13Z))	1665.68	2028.17	4.86292	2469	1645.86	1840.75	460.384	2434.94	2034.07	1550.26	1840.75	460.384	1550.26	2434.94	1665.68	4.86292	2469	2028.17	2034.07	1645.86	279.204	321.303	429.317	344.719	880.058	1793.84	3.07371e-08	2001.52	909.69	1568.79	1793.84	3.07371e-08	279.204	321.303	429.317	909.69	1568.79	344.719	880.058	2001.52	1613.4	852.844	0.528602	-0.919747	0.0369555	1.31931	down
pos_10871	Prolylproline	1197.79	1452.17	270.113	1391.94	1401.28	1421.96	644.914	1726.53	1105.24	939.106	1421.96	644.914	939.106	1726.53	1197.79	270.113	1391.94	1452.17	1105.24	1401.28	1401.72	1301.1	1045.47	1444.81	793.08	1490.06	3.07371e-08	1390.84	1035.36	1431.62	1490.06	3.07371e-08	1401.72	1301.1	1045.47	1035.36	1431.62	1444.81	793.08	1390.84	1155.1	1133.41	0.981217	-0.0273559	0.914751	0.0139149	unchanged
pos_10873	DG(17:0/PGF1alpha/0:0)	80700.5	100387	1369.99	88424	61644.6	74274.5	24522.4	71636.4	95872.3	79163.4	74274.5	24522.4	79163.4	71636.4	80700.5	1369.99	88424	100387	95872.3	61644.6	16206.5	21511	20681.7	20302.6	37741.7	87886.4	11701.4	104616	42547.6	61193	87886.4	11701.4	16206.5	21511	20681.7	42547.6	61193	20302.6	37741.7	104616	67799.5	42438.8	0.625946	-0.67589	0.0921478	1.13962	unchanged
pos_10874	SM(d18:1/18:1(12Z)-O(9S,10R))	213481	255601	410046	253320	424981	213846	319326	245079	211905	200669	213846	319326	200669	245079	213481	410046	253320	255601	211905	424981	443913	612943	374709	603302	299533	248412	3.07371e-08	249564	420619	177942	248412	3.07371e-08	443913	612943	374709	420619	177942	603302	299533	249564	274826	343094	1.24841	0.320087	0.315903	0.76528	unchanged
pos_10884	15-Dihydroxyeicosatrienoic acid	4.83637	3.07371e-08	2.13354	3.07371e-08	20.8602	3.07371e-08	3.07371e-08	3.07371e-08	3.07371e-08	3.07371e-08	3.07371e-08	3.07371e-08	3.07371e-08	3.07371e-08	4.83637	2.13354	3.07371e-08	3.07371e-08	3.07371e-08	20.8602	317.78	710.461	317.032	246.302	21.7965	3.07371e-08	3.07371e-08	3.07371e-08	36.6539	3.07371e-08	3.07371e-08	3.07371e-08	317.78	710.461	317.032	36.6539	3.07371e-08	246.302	21.7965	3.07371e-08	2.78301	165.003	59.2892	5.8897	0.0568249	1.28014	unchanged
pos_10885	N-Myristoyl Glutamine	8.52957	4.71977	2.31606	0.234594	4.77172	2.26202	0.845899	3.07371e-08	3.07371e-08	6.43035	2.26202	0.845899	6.43035	3.07371e-08	8.52957	2.31606	0.234594	4.71977	3.07371e-08	4.77172	1.8432	2.74735	0.684463	2.79197	0.671125	1.33909	3.07371e-08	6.53678	1.43059	0.285792	1.33909	3.07371e-08	1.8432	2.74735	0.684463	1.43059	0.285792	2.79197	0.671125	6.53678	3.011	1.83304	0.60878	-0.716007	0.308293	0.602571	unchanged
pos_10889	9,10,13-TriHOME	211.267	184.489	770.115	220.462	475.279	158.693	398.24	169.348	194.951	173.316	158.693	398.24	173.316	169.348	211.267	770.115	220.462	184.489	194.951	475.279	722.1	1244.14	642.3	1048.83	425.73	239.28	3.07371e-08	160.612	549.461	126.236	239.28	3.07371e-08	722.1	1244.14	642.3	549.461	126.236	1048.83	425.73	160.612	295.616	515.869	1.74507	0.803282	0.149021	1.00261	unchanged
pos_1089	Dixyrazine	22336	19396.6	1450.67	23500	30871.9	18170.8	15854.7	19717.5	15411.6	16856.7	18170.8	15854.7	16856.7	19717.5	22336	1450.67	23500	19396.6	15411.6	30871.9	657.442	419.695	130.116	651.912	13148.3	25533.7	3.07371e-08	20079.8	32751.5	12650.7	25533.7	3.07371e-08	657.442	419.695	130.116	32751.5	12650.7	651.912	13148.3	20079.8	18356.6	10602.3	0.577574	-0.791922	0.107229	1.08568	unchanged
pos_10892	Pumiliotoxin A	1.1936	0.08769	118.106	29.978	19.5155	0.0647749	93.4406	7.72936	5.88498	0.148445	0.0647749	93.4406	0.148445	7.72936	1.1936	118.106	29.978	0.08769	5.88498	19.5155	70.5982	173.297	40.9155	390.696	16.4605	5.29471	3.07371e-08	2.05356	39.8286	0.1649	5.29471	3.07371e-08	70.5982	173.297	40.9155	39.8286	0.1649	390.696	16.4605	2.05356	27.6149	73.9309	2.67721	1.42073	0.284927	0.71752	unchanged
pos_10893	DG(PGF1alpha/15:0/0:0)	430683	539777	542760	472140	710876	443462	469779	470947	443945	408710	443462	469779	408710	470947	430683	542760	472140	539777	443945	710876	570239	811251	492002	785264	465841	500619	11641.4	469082	639848	363946	500619	11641.4	570239	811251	492002	639848	363946	785264	465841	469082	493308	510973	1.03581	0.050759	0.821958	0.229647	unchanged
pos_10897	Tetraglyme	21.5505	3.23464	37.5805	9.41454	15.5094	9.32632	19.701	4.17106	13.58	25.6559	9.32632	19.701	25.6559	4.17106	21.5505	37.5805	9.41454	3.23464	13.58	15.5094	29.8056	61.2086	19.4738	47.2231	21.0087	25.825	3.07371e-08	18.3593	33.4982	9.58446	25.825	3.07371e-08	29.8056	61.2086	19.4738	33.4982	9.58446	47.2231	21.0087	18.3593	15.9724	26.5987	1.66529	0.735774	0.124574	0.964616	unchanged
pos_10899	11beta,21-Dihydroxy-3,20-oxo-5beta-pregnan-18-al	3857.02	4049.22	5800.28	3826.45	6397.85	3401.35	4246.45	3239.5	3692.93	3407.52	3401.35	4246.45	3407.52	3239.5	3857.02	5800.28	3826.45	4049.22	3692.93	6397.85	3580.25	7165.71	2888.55	5336.59	3756.78	4310.44	3.07371e-08	3503.71	5320.61	2705.57	4310.44	3.07371e-08	3580.25	7165.71	2888.55	5320.61	2705.57	5336.59	3756.78	3503.71	4191.86	3856.82	0.920075	-0.120177	0.635169	0.345013	unchanged
pos_10900	Hexadecane, 1,1-dimethoxy-	4736.34	12297.1	73.7284	7858.03	3632.17	11412.1	662.696	12977	7893.41	6530.56	11412.1	662.696	6530.56	12977	4736.34	73.7284	7858.03	12297.1	7893.41	3632.17	1194.2	2885.12	1281.7	876.095	3019.79	9036.81	3.07371e-08	9009.87	133.875	12415.4	9036.81	3.07371e-08	1194.2	2885.12	1281.7	133.875	12415.4	876.095	3019.79	9009.87	6807.31	3985.29	0.585442	-0.772403	0.180217	0.970754	unchanged
pos_10901	Tamoxifen	1363.12	1485.62	2578.8	1469.9	2280.39	1238.84	1736.11	1181.85	1355.37	1229.37	1238.84	1736.11	1229.37	1181.85	1363.12	2578.8	1469.9	1485.62	1355.37	2280.39	1830.65	3332.99	1595.73	2861.06	1611.03	1588.1	3.07371e-08	1202.97	2070	993.389	1588.1	3.07371e-08	1830.65	3332.99	1595.73	2070	993.389	2861.06	1611.03	1202.97	1591.94	1708.59	1.07328	0.102025	0.730044	0.232239	unchanged
pos_10903	DG(13:0/18:1(12Z)-O(9S,10R)/0:0)	608412	764776	765669	614051	993298	625602	625672	608560	638420	575446	625602	625672	575446	608560	608412	765669	614051	764776	638420	993298	750061	1.13763e+06	593998	1.01376e+06	604979	702173	3.07371e-08	612878	846373	503387	702173	3.07371e-08	750061	1.13763e+06	593998	846373	503387	1.01376e+06	604979	612878	681991	676523	0.991983	-0.0116121	0.959706	0.0220161	unchanged
pos_10905	Ethyl 2-methylpropanoate	192.095	210.964	138.123	189.788	239.785	180.837	138.847	192.32	194.804	179.459	180.837	138.847	179.459	192.32	192.095	138.123	189.788	210.964	194.804	239.785	125.253	276.805	94.5106	184.92	162.038	244.086	3.07371e-08	199.839	210.255	145.416	244.086	3.07371e-08	125.253	276.805	94.5106	210.255	145.416	184.92	162.038	199.839	185.702	164.312	0.884816	-0.176551	0.441554	0.626074	unchanged
pos_10912	(+-)-Mevalonolactone	16715.6	18879.1	17131.4	16913	23327.1	15073.3	15450	14843	16725.9	15143.5	15073.3	15450	15143.5	14843	16715.6	17131.4	16913	18879.1	16725.9	23327.1	14404.8	28428.4	11461.9	20012	14057.2	18377.6	3.07371e-08	17232.3	19919.1	11994.7	18377.6	3.07371e-08	14404.8	28428.4	11461.9	19919.1	11994.7	20012	14057.2	17232.3	17020.2	15588.8	0.915901	-0.126737	0.573557	0.423275	unchanged
pos_10913	Acetoin	9300.86	10239	10251.8	9234.03	13617.2	8264.23	8828.7	8042.02	9232.49	8293.44	8264.23	8828.7	8293.44	8042.02	9300.86	10251.8	9234.03	10239	9232.49	13617.2	7698.15	14902.3	6225.69	10474.3	8700.77	10422.2	3.07371e-08	9255.45	11405.5	6796.21	10422.2	3.07371e-08	7698.15	14902.3	6225.69	11405.5	6796.21	10474.3	8700.77	9255.45	9530.38	8588.07	0.901125	-0.1502	0.49627	0.500642	unchanged
pos_10918	25(R)-Hydroxyprotopanaxadiol	522892	677708	243063	549501	678053	571797	376732	566011	560244	523084	571797	376732	523084	566011	522892	243063	549501	677708	560244	678053	301770	452987	245061	388676	385857	611640	3.07371e-08	610935	511819	469761	611640	3.07371e-08	301770	452987	245061	511819	469761	388676	385857	610935	526908	397850	0.755066	-0.405326	0.0887299	1.11934	unchanged
pos_10922	Glutaminyllysine	6375.07	7499.43	1811.62	6314	7842.99	6052.84	4222.45	5962.74	6568.02	6128.89	6052.84	4222.45	6128.89	5962.74	6375.07	1811.62	6314	7499.43	6568.02	7842.99	2298.14	4714.15	1654.05	2955.38	4161.54	7305.86	3.07371e-08	7116.45	6066.6	5117.67	7305.86	3.07371e-08	2298.14	4714.15	1654.05	6066.6	5117.67	2955.38	4161.54	7116.45	5877.81	4138.98	0.704172	-0.506001	0.0812098	1.19157	unchanged
pos_10925	D-Cathine	1650.18	2658.97	39.2026	2177.05	1215.64	2214.3	536.467	2591.99	1747.71	2053.22	2214.3	536.467	2053.22	2591.99	1650.18	39.2026	2177.05	2658.97	1747.71	1215.64	396.567	574.319	260.041	265.665	788.582	2143.78	3.07371e-08	2797.22	727.344	1939.09	2143.78	3.07371e-08	396.567	574.319	260.041	727.344	1939.09	265.665	788.582	2797.22	1688.47	989.26	0.585891	-0.771297	0.102527	1.13602	unchanged
pos_10926	Dihomomethionine	20648	23849.9	2761.03	19467.8	23374.7	19370.5	12674	17784.6	20376.5	19515.8	19370.5	12674	19515.8	17784.6	20648	2761.03	19467.8	23849.9	20376.5	23374.7	4461.96	10691.7	3095.15	5398.83	9757.72	23165.6	3.07371e-08	23246.8	19110.1	14476.8	23165.6	3.07371e-08	4461.96	10691.7	3095.15	19110.1	14476.8	5398.83	9757.72	23246.8	17982.3	11340.5	0.630646	-0.665097	0.0603278	1.27583	unchanged
pos_10928	Arachidonoylcholine	270213	352615	37245.4	267351	296490	311159	145812	290135	286934	279964	311159	145812	279964	290135	270213	37245.4	267351	352615	286934	296490	78016.2	117797	57010.6	79868.5	158359	329327	3.07371e-08	347832	205589	244511	329327	3.07371e-08	78016.2	117797	57010.6	205589	244511	79868.5	158359	347832	253792	161831	0.637652	-0.649158	0.0684933	1.22649	unchanged
pos_10930	Deoxyhypusine	49352.5	70695.8	7921.97	51004.4	50395.3	63026.4	22098.7	59069.1	53304.9	51548.8	63026.4	22098.7	51548.8	59069.1	49352.5	7921.97	51004.4	70695.8	53304.9	50395.3	17113.9	22110	11979.9	18112.1	27375.1	59338.6	3.07371e-08	64385.5	32663.9	51398.9	59338.6	3.07371e-08	17113.9	22110	11979.9	32663.9	51398.9	18112.1	27375.1	64385.5	47841.8	30447.8	0.636427	-0.651934	0.0696783	1.20429	unchanged
pos_10932	3-Dodecyloxypropane-1,2-diol	1272.72	1679.58	3.07371e-08	1113.84	1318.17	1030.23	729.354	1642.89	1015.4	1275.53	1030.23	729.354	1275.53	1642.89	1272.72	3.07371e-08	1113.84	1679.58	1015.4	1318.17	3.07371e-08	3.07371e-08	3.07371e-08	3.07371e-08	497.61	1640.57	3.07371e-08	2327.94	946.175	682	1640.57	3.07371e-08	3.07371e-08	3.07371e-08	3.07371e-08	946.175	682	3.07371e-08	497.61	2327.94	1107.77	609.43	0.55014	-0.862129	0.118048	1.12575	unchanged
pos_10933	(13R,14R)-8-Labdene-13,14,15-triol	2594.66	4849.43	3.07371e-08	3637.21	3667.79	3404.01	1768.18	2755.46	3189.59	2663.89	3404.01	1768.18	2663.89	2755.46	2594.66	3.07371e-08	3637.21	4849.43	3189.59	3667.79	943.899	2290.29	67.3743	198.45	1141.49	3210.82	3.07371e-08	4865.44	1970.39	2525.89	3210.82	3.07371e-08	943.899	2290.29	67.3743	1970.39	2525.89	198.45	1141.49	4865.44	2853.02	1721.4	0.603362	-0.728905	0.0959844	1.18081	unchanged
pos_10935	DG(18:3(6Z,9Z,12Z)/20:4(8Z,11Z,14Z,17Z)/0:0)	36994.9	45015.9	937.108	44645.7	34863.3	37651.3	16428.9	34725.2	32808.2	36627.6	37651.3	16428.9	36627.6	34725.2	36994.9	937.108	44645.7	45015.9	32808.2	34863.3	2717.52	2621.96	982.168	1810.57	18420.8	45967.6	3.07371e-08	46529	28913.3	27225.5	45967.6	3.07371e-08	2717.52	2621.96	982.168	28913.3	27225.5	1810.57	18420.8	46529	32069.8	17518.8	0.546272	-0.872309	0.0626632	1.29188	unchanged
pos_10936	CerP(d18:1/26:0)	58671.4	119259	17911.7	117731	69439.4	110818	24140.7	101950	116831	20001.7	110818	24140.7	20001.7	101950	58671.4	17911.7	117731	119259	116831	69439.4	41041.3	46589.5	22515.2	28948.8	51256.4	121024	1154.36	26749.8	22859.2	166479	121024	1154.36	41041.3	46589.5	22515.2	22859.2	166479	28948.8	51256.4	26749.8	75675.4	52861.8	0.698533	-0.517599	0.294996	0.819996	unchanged
pos_10942	35S-Methylokadaic acid 7-hexadecanoate	1058.9	1965.74	73.2684	1429.28	1081.06	1795.33	386.929	1707.1	1278.72	1227.52	1795.33	386.929	1227.52	1707.1	1058.9	73.2684	1429.28	1965.74	1278.72	1081.06	1108.41	861.649	361.003	752.377	779.848	1809.25	3.07371e-08	1946.15	578.927	1926.68	1809.25	3.07371e-08	1108.41	861.649	361.003	578.927	1926.68	752.377	779.848	1946.15	1200.38	1012.43	0.843422	-0.245674	0.519338	0.50038	unchanged
pos_10945	Permetin A	67.6773	700.848	663.729	622.649	178.34	110.304	181.769	215.62	179.731	549.102	110.304	181.769	549.102	215.62	67.6773	663.729	622.649	700.848	179.731	178.34	1837.93	2184.38	586.726	1446.5	209.797	48.7687	3.07371e-08	405.756	25.0644	184.779	48.7687	3.07371e-08	1837.93	2184.38	586.726	25.0644	184.779	1446.5	209.797	405.756	346.977	692.97	1.99716	0.997953	0.22861	0.862397	unchanged
pos_10958	1,2-Bis(4-hydroxyphenyl)-2-propanol	510.717	714.543	3.07371e-08	601.39	1044.51	417.527	652.836	760.331	404.229	810.554	417.527	652.836	810.554	760.331	510.717	3.07371e-08	601.39	714.543	404.229	1044.51	3.07371e-08	3.07371e-08	3.07371e-08	3.07371e-08	206.898	534.918	3.07371e-08	1106.19	1215.16	256.683	534.918	3.07371e-08	3.07371e-08	3.07371e-08	3.07371e-08	1215.16	256.683	3.07371e-08	206.898	1106.19	591.664	331.986	0.561105	-0.833657	0.155978	0.889139	unchanged
pos_10959	N-(L-Arginino)succinate	1448.35	1356.86	3.07371e-08	969.204	2004.94	1332.64	616.839	1393.07	1198.49	1480.91	1332.64	616.839	1480.91	1393.07	1448.35	3.07371e-08	969.204	1356.86	1198.49	2004.94	3.07371e-08	3.07371e-08	3.07371e-08	3.07371e-08	468.241	1778.82	3.07371e-08	1693.07	1993.04	952.157	1778.82	3.07371e-08	3.07371e-08	3.07371e-08	3.07371e-08	1993.04	952.157	3.07371e-08	468.241	1693.07	1180.13	688.533	0.583439	-0.777347	0.142041	0.955359	unchanged
pos_10961	Gibberellin A123	2595.93	2511.28	23.0209	1718.37	3527.53	2448.02	1044.05	2426.45	2122.24	2530.36	2448.02	1044.05	2530.36	2426.45	2595.93	23.0209	1718.37	2511.28	2122.24	3527.53	3.07371e-08	3.07371e-08	3.07371e-08	3.07371e-08	1053.35	2930.1	3.07371e-08	2936.31	3545.84	1820.45	2930.1	3.07371e-08	3.07371e-08	3.07371e-08	3.07371e-08	3545.84	1820.45	3.07371e-08	1053.35	2936.31	2094.73	1228.61	0.586523	-0.769739	0.137467	0.948502	unchanged
pos_10963	Adynerin	666.135	804.515	63.016	555.808	870.253	857.117	301.477	1101.68	580.011	807.448	857.117	301.477	807.448	1101.68	666.135	63.016	555.808	804.515	580.011	870.253	649.233	661.771	366.645	551.535	356.502	776.918	3.07371e-08	1005.32	742.927	678.158	776.918	3.07371e-08	649.233	661.771	366.645	742.927	678.158	551.535	356.502	1005.32	660.746	578.901	0.876133	-0.190779	0.537196	0.299098	unchanged
pos_10964	5-Oxoavermectin ''1a'' aglycone	482.852	615.833	75.4876	819.241	356.129	639.827	50.2629	1180.43	502.472	458.732	639.827	50.2629	458.732	1180.43	482.852	75.4876	819.241	615.833	502.472	356.129	3332.09	4856.96	2511.72	2306.75	212.309	675.972	3.07371e-08	538.835	445.016	683.713	675.972	3.07371e-08	3332.09	4856.96	2511.72	445.016	683.713	2306.75	212.309	538.835	518.126	1556.34	3.00378	1.58678	0.0756281	1.23426	unchanged
pos_10967	Metandienone	778.966	823.999	0.111605	541.825	655.725	511.698	286.713	465.999	318.154	465.375	511.698	286.713	465.375	465.999	778.966	0.111605	541.825	823.999	318.154	655.725	5111.34	6918.78	2986.02	3390.76	262.109	410.472	3.07371e-08	545.595	539.79	404.574	410.472	3.07371e-08	5111.34	6918.78	2986.02	539.79	404.574	3390.76	262.109	545.595	484.857	2056.94	4.24237	2.08487	0.0715381	1.27134	unchanged
pos_10968	PC(22:6(5Z,7Z,10Z,13Z,16Z,19Z)-OH(4)/24:0)	349.162	492.03	737.619	424.34	534.593	546.909	150.218	518.415	492.521	370.931	546.909	150.218	370.931	518.415	349.162	737.619	424.34	492.03	492.521	534.593	804.221	628.27	9734.82	1108.02	338.283	465.592	3.07371e-08	385.198	399.914	513.334	465.592	3.07371e-08	804.221	628.27	9734.82	399.914	513.334	1108.02	338.283	385.198	461.674	1437.76	3.11424	1.63888	0.320078	0.790954	unchanged
pos_10977	PC(LTE4/22:0)	71.5767	63.1216	13.1643	64.2221	71.9871	91.4746	4.41033	107.062	93.0698	73.6447	91.4746	4.41033	73.6447	107.062	71.5767	13.1643	64.2221	63.1216	93.0698	71.9871	195.187	166.709	292.562	173.733	44.6452	91.0814	3.07371e-08	61.3862	64.5783	114.885	91.0814	3.07371e-08	195.187	166.709	292.562	64.5783	114.885	173.733	44.6452	61.3862	65.3733	120.477	1.8429	0.88198	0.0863133	1.33492	unchanged
pos_10979	Trihexosylceramide (d18:1/24:0)	180.446	352.37	512.64	834.789	902.576	97.4052	103.074	973.333	123.525	2161.76	97.4052	103.074	2161.76	973.333	180.446	512.64	834.789	352.37	123.525	902.576	3549.83	3078.32	811.964	2397.67	526.577	145.268	3.07371e-08	3280.81	302.409	87.2983	145.268	3.07371e-08	3549.83	3078.32	811.964	302.409	87.2983	2397.67	526.577	3280.81	624.191	1418.01	2.27176	1.18381	0.143554	1.12167	unchanged
pos_10984	DG(a-25:0/20:4(7E,9E,11Z,13E)-3OH(5S,6R,15S)/0:0)	347.08	455.333	111.53	412.08	405.916	449.705	214.542	448.617	395.506	321.59	449.705	214.542	321.59	448.617	347.08	111.53	412.08	455.333	395.506	405.916	557.227	849.836	9663.36	801.431	257.787	390.757	3.07371e-08	362.982	304.393	388.002	390.757	3.07371e-08	557.227	849.836	9663.36	304.393	388.002	801.431	257.787	362.982	356.19	1357.58	3.81139	1.93032	0.308034	0.789743	unchanged
pos_10986	N-Oleoyldopamine	74.0436	115.551	33.5007	90.7045	95.0882	96.098	49.7704	110.516	98.7728	83.0593	96.098	49.7704	83.0593	110.516	74.0436	33.5007	90.7045	115.551	98.7728	95.0882	124.86	123.749	3474.08	202.887	65.3995	101.097	3.07371e-08	85.287	71.7888	83.4243	101.097	3.07371e-08	124.86	123.749	3474.08	71.7888	83.4243	202.887	65.3995	85.287	84.7105	433.257	5.11457	2.35461	0.329822	0.761258	unchanged
pos_1099	SM(d18:1/18:1(12Z)-2OH(9,10))	321.116	574.538	649.529	5299.83	568.337	419.408	285.93	510.494	524.9	276.948	419.408	285.93	276.948	510.494	321.116	649.529	5299.83	574.538	524.9	568.337	1175.19	1332.6	60836.7	1448.89	399.237	618.605	3.07371e-08	766.818	266.181	420.111	618.605	3.07371e-08	1175.19	1332.6	60836.7	266.181	420.111	1448.89	399.237	766.818	943.103	6726.43	7.13224	2.83435	0.362537	0.704508	unchanged
pos_10993	22-oxo-docosanoate	224.06	2043.03	3.07371e-08	447.238	336.493	438.939	190.002	745.712	339.63	457.568	438.939	190.002	457.568	745.712	224.06	3.07371e-08	447.238	2043.03	339.63	336.493	21.3027	34.144	3.07371e-08	304.236	138.814	228.447	3.07371e-08	303.97	561.418	458.68	228.447	3.07371e-08	21.3027	34.144	3.07371e-08	561.418	458.68	304.236	138.814	303.97	522.267	205.101	0.392713	-1.34845	0.124452	1.04022	unchanged
pos_1100	DG(17:0/PGE1/0:0)	460.351	816.246	352.547	427.071	638.682	605.079	248.254	487.214	624.654	474.314	605.079	248.254	474.314	487.214	460.351	352.547	427.071	816.246	624.654	638.682	445.735	332.458	75900.2	870.551	497.945	734.271	3.07371e-08	764.079	462.764	553.493	734.271	3.07371e-08	445.735	332.458	75900.2	462.764	553.493	870.551	497.945	764.079	513.441	8056.15	15.6905	3.97182	0.343197	0.737495	unchanged
pos_11004	Zeranol	3.07371e-08	3.07371e-08	134.727	3.07371e-08	3.07371e-08	3.07371e-08	3.07371e-08	3.07371e-08	3.07371e-08	3.07371e-08	3.07371e-08	3.07371e-08	3.07371e-08	3.07371e-08	3.07371e-08	134.727	3.07371e-08	3.07371e-08	3.07371e-08	3.07371e-08	105.267	226.737	3.46548	161.981	3.07371e-08	3.07371e-08	3.07371e-08	3.07371e-08	3.07371e-08	3.07371e-08	3.07371e-08	3.07371e-08	105.267	226.737	3.46548	3.07371e-08	3.07371e-08	161.981	3.07371e-08	3.07371e-08	13.4727	49.745	3.69229	1.88452	0.245806	0.745662	unchanged
pos_11005	14-Demethyllanosterol	3.07371e-08	3.07371e-08	3.07371e-08	3.07371e-08	110.557	3.07371e-08	3.07371e-08	3.07371e-08	3.07371e-08	3.07371e-08	3.07371e-08	3.07371e-08	3.07371e-08	3.07371e-08	3.07371e-08	3.07371e-08	3.07371e-08	3.07371e-08	3.07371e-08	110.557	2036.93	5804.04	378.304	1155.92	3.07371e-08	3.07371e-08	3.07371e-08	3.07371e-08	18.569	3.07371e-08	3.07371e-08	3.07371e-08	2036.93	5804.04	378.304	18.569	3.07371e-08	1155.92	3.07371e-08	3.07371e-08	11.0557	939.376	84.9676	6.40884	0.145241	0.905943	unchanged
pos_11010	PG(18:0/18:1(11Z))	4014.66	5062.14	570.119	3347.48	3551.84	3660.95	1607.67	3731.26	3916.84	3810.77	3660.95	1607.67	3810.77	3731.26	4014.66	570.119	3347.48	5062.14	3916.84	3551.84	1555.86	1708.47	42768.8	2572.51	2068.74	4485.61	3.07371e-08	4017.99	2986.58	2997.51	4485.61	3.07371e-08	1555.86	1708.47	42768.8	2986.58	2997.51	2572.51	2068.74	4017.99	3327.37	6516.21	1.95837	0.96965	0.452933	0.602256	unchanged
pos_11011	SM(d18:2(4E,14Z)/PGE1)	616.014	879.173	197.711	627.851	784.174	709.204	401.794	693.998	608.999	596.935	709.204	401.794	596.935	693.998	616.014	197.711	627.851	879.173	608.999	784.174	296.718	262.874	6805.31	420.889	434.828	756.158	3.07371e-08	746.072	611.085	577.671	756.158	3.07371e-08	296.718	262.874	6805.31	611.085	577.671	420.889	434.828	746.072	611.585	1091.16	1.78415	0.835238	0.473814	0.581262	unchanged
pos_11013	PG(a-21:0/18:1(12Z)-2OH(9,10))	150.589	222.396	39.8746	178.578	179.983	225.643	86.8498	185.62	176.51	155.74	225.643	86.8498	155.74	185.62	150.589	39.8746	178.578	222.396	176.51	179.983	156.236	178.72	1714.09	222.143	110.19	198.043	3.07371e-08	159.702	146.602	158.433	198.043	3.07371e-08	156.236	178.72	1714.09	146.602	158.433	222.143	110.19	159.702	160.178	304.416	1.90048	0.926366	0.386877	0.690952	unchanged
pos_1102	Porphobilinogen	338.213	238.637	3.07371e-08	78.9723	500.521	234.974	225.961	179.36	146.217	227.073	234.974	225.961	227.073	179.36	338.213	3.07371e-08	78.9723	238.637	146.217	500.521	346.494	888.745	49.5982	312.794	184.918	373.544	3.07371e-08	268.355	529.246	170.212	373.544	3.07371e-08	346.494	888.745	49.5982	529.246	170.212	312.794	184.918	268.355	216.993	312.391	1.43964	0.525704	0.316424	0.589997	unchanged
pos_11021	PG(i-20:0/20:4(6E,8Z,11Z,14Z)-OH(5S))	29182.3	31366.5	7985.63	27724.9	28865.6	33786	8900.9	36233.9	29080.7	26897	33786	8900.9	26897	36233.9	29182.3	7985.63	27724.9	31366.5	29080.7	28865.6	7428.85	8052.75	24568.2	8138.51	19764.7	36243.5	3.07371e-08	23966.4	27876.7	30017.8	36243.5	3.07371e-08	7428.85	8052.75	24568.2	27876.7	30017.8	8138.51	19764.7	23966.4	26002.3	18605.7	0.715541	-0.482894	0.146304	0.918719	unchanged
pos_11027	Propanal	50.0237	41.4399	43.2121	37.3261	60.6851	26.8079	38.986	35.736	41.1072	30.3846	26.8079	38.986	30.3846	35.736	50.0237	43.2121	37.3261	41.4399	41.1072	60.6851	24.488	58.4319	3.07371e-08	42.3615	32.0321	44.5354	3.07371e-08	40.8631	49.9228	17.3019	44.5354	3.07371e-08	24.488	58.4319	3.07371e-08	49.9228	17.3019	42.3615	32.0321	40.8631	40.5709	30.9937	0.763939	-0.38847	0.199119	0.930778	unchanged
pos_1103	2'-Fluoro-2',3'-dideoxyinosine	215.742	103.025	3.07371e-08	81.0666	289.971	130.137	135.933	46.7977	112.773	102.219	130.137	135.933	102.219	46.7977	215.742	3.07371e-08	81.0666	103.025	112.773	289.971	267.378	689.88	94.33	257.2	95.1124	234.286	3.07371e-08	133.941	316.283	77.4375	234.286	3.07371e-08	267.378	689.88	94.33	316.283	77.4375	257.2	95.1124	133.941	121.767	216.585	1.77869	0.830814	0.181052	0.808144	unchanged
pos_11030	Capsi-amide	97.8796	113.978	6.62054	84.25	100.919	114.026	41.9176	164.616	86.427	113.616	114.026	41.9176	113.616	164.616	97.8796	6.62054	84.25	113.978	86.427	100.919	48.9496	249.56	11.5459	74.8813	177.927	113.589	3.07371e-08	1032.41	4.54215	145.804	113.589	3.07371e-08	48.9496	249.56	11.5459	4.54215	145.804	74.8813	177.927	1032.41	92.4248	185.921	2.01159	1.00834	0.366397	0.533695	unchanged
pos_11031	15-Docosenoic acid	1177.34	1188.86	266.137	958.753	1971.85	2455.16	732.402	1911.43	1698.42	397.871	2455.16	732.402	397.871	1911.43	1177.34	266.137	958.753	1188.86	1698.42	1971.85	621.039	743.908	173.952	1268.52	2101.51	2798.51	3.07371e-08	578.233	663.21	1333.37	2798.51	3.07371e-08	621.039	743.908	173.952	663.21	1333.37	1268.52	2101.51	578.233	1275.82	1028.23	0.805933	-0.311269	0.497071	0.568976	unchanged
pos_11033	2-(5-Methyl-2-furanyl)piperidine	3.3924	3.07371e-08	77.6372	5.13343	8.10006	2.33858	20.153	3.07371e-08	3.07371e-08	3.07371e-08	2.33858	20.153	3.07371e-08	3.07371e-08	3.3924	77.6372	5.13343	3.07371e-08	3.07371e-08	8.10006	40.3661	69.5102	40.0172	46.6342	15.3358	3.07371e-08	3.07371e-08	3.07371e-08	20.2118	3.07371e-08	3.07371e-08	3.07371e-08	40.3661	69.5102	40.0172	20.2118	3.07371e-08	46.6342	15.3358	3.07371e-08	11.6755	23.2075	1.98772	0.991112	0.303661	0.706748	unchanged
pos_11038	DG(15:0/18:1(12Z)-2OH(9,10)/0:0)	25693.9	26965.3	1551.4	34468.8	26165.4	21382.6	11986.9	19585.7	20489.7	22622	21382.6	11986.9	22622	19585.7	25693.9	1551.4	34468.8	26965.3	20489.7	26165.4	1448.52	1629.81	528.556	1314.64	12166.3	28735.7	3.07371e-08	28355	22262	14360.9	28735.7	3.07371e-08	1448.52	1629.81	528.556	22262	14360.9	1314.64	12166.3	28355	21091.2	11080.1	0.525345	-0.928663	0.0482845	1.34868	down
pos_11039	DG(15:0/0:0/PGE1)	3811.86	5385.23	694.711	3526.06	5603.49	4490.24	2639.29	3909.04	3877.7	3810.67	4490.24	2639.29	3810.67	3909.04	3811.86	694.711	3526.06	5385.23	3877.7	5603.49	2136.59	2107	110468	2544.46	2588.23	5096.56	3.07371e-08	4953.15	4010.78	3212.22	5096.56	3.07371e-08	2136.59	2107	110468	4010.78	3212.22	2544.46	2588.23	4953.15	3774.83	13711.7	3.63241	1.86093	0.380188	0.689589	unchanged
pos_1104	2-(5'-Methylthio)pentylmalic acid	243.808	162.296	3.07371e-08	101.38	315.097	205.275	328.083	295.101	124.548	178.068	205.275	328.083	178.068	295.101	243.808	3.07371e-08	101.38	162.296	124.548	315.097	288.449	842.382	37.465	267.262	118.934	256.253	3.07371e-08	295.845	374.993	125.489	256.253	3.07371e-08	288.449	842.382	37.465	374.993	125.489	267.262	118.934	295.845	195.366	260.707	1.33446	0.416253	0.441442	0.401667	unchanged
pos_1105	gamma-Aminobutyric acid-betaxanthin	2315.98	3122.29	264.014	2550.91	3382.99	3376.78	1188.8	3726.67	2560.59	2448.94	3376.78	1188.8	2448.94	3726.67	2315.98	264.014	2550.91	3122.29	2560.59	3382.99	1683.32	2319.54	557.149	1761.94	1556.69	3109.58	3.07371e-08	2958.93	2494.38	2362.76	3109.58	3.07371e-08	1683.32	2319.54	557.149	2494.38	2362.76	1761.94	1556.69	2958.93	2493.8	1880.43	0.754042	-0.407282	0.199986	0.817105	unchanged
pos_11056	PE-NMe(18:0/20:1(11Z))	107112	221727	9727.17	238861	160283	212419	48994.2	173555	250583	13731.2	212419	48994.2	13731.2	173555	107112	9727.17	238861	221727	250583	160283	60479.9	67098.3	7535	13426.8	116585	232701	3.07371e-08	17992.2	44885.3	323644	232701	3.07371e-08	60479.9	67098.3	7535	44885.3	323644	13426.8	116585	17992.2	143699	88434.8	0.615415	-0.700368	0.236034	0.898556	unchanged
pos_11068	DG(22:6(4Z,7Z,11E,13Z,15E,19Z)-2OH(10S,17)/14:0/0:0)	324.512	681.526	625.174	346.672	754.512	536.573	269.902	262.068	485.964	384.937	536.573	269.902	384.937	262.068	324.512	625.174	346.672	681.526	485.964	754.512	1225.3	1459.68	90281.4	1721.54	614.749	545.985	3.07371e-08	472.32	404.459	816.185	545.985	3.07371e-08	1225.3	1459.68	90281.4	404.459	816.185	1721.54	614.749	472.32	467.184	9754.17	20.8786	4.38396	0.326462	0.760945	unchanged
pos_1107	Glutathione	140.091	71.4536	3.07371e-08	11.9614	171.981	79.3522	96.4357	14.6988	78.2855	76.1108	79.3522	96.4357	76.1108	14.6988	140.091	3.07371e-08	11.9614	71.4536	78.2855	171.981	182.644	616.615	61.2382	203.953	66.7492	172.367	3.07371e-08	57.0889	208.964	42.3792	172.367	3.07371e-08	182.644	616.615	61.2382	208.964	42.3792	203.953	66.7492	57.0889	74.037	161.2	2.17729	1.12253	0.165854	0.806614	unchanged
pos_11077	PE(18:0/PGD1)	2638.77	4262.08	9117.33	2662.84	5067.84	4008	2939.89	3272.41	2321.24	3366.83	4008	2939.89	3366.83	3272.41	2638.77	9117.33	2662.84	4262.08	2321.24	5067.84	17941.1	28562.5	10499.3	20992.7	6258.85	4001.61	3.07371e-08	2695.2	4796.85	4167.6	4001.61	3.07371e-08	17941.1	28562.5	10499.3	4796.85	4167.6	20992.7	6258.85	2695.2	3965.72	9991.57	2.51948	1.33313	0.0757372	1.22029	unchanged
pos_11078	PC(24:0/TXB2)	1257.52	1828.01	112.114	1390.06	1571.61	1587.16	447.281	1703.91	1670.42	1203.74	1587.16	447.281	1203.74	1703.91	1257.52	112.114	1390.06	1828.01	1670.42	1571.61	778.959	810.439	1199.37	753.463	754.098	1571.96	3.07371e-08	1338.9	933.161	1389.45	1571.96	3.07371e-08	778.959	810.439	1199.37	933.161	1389.45	753.463	754.098	1338.9	1277.18	952.98	0.746158	-0.422448	0.174339	0.824071	unchanged
pos_11081	1-heptadecanoyl-glycero-3-phosphate	481.044	251.4	7.51947	354.457	192.706	278.889	50.3968	159.415	471.907	195.542	278.889	50.3968	195.542	159.415	481.044	7.51947	354.457	251.4	471.907	192.706	5709.98	8693.38	298.092	4698.94	109.194	154.384	3.07371e-08	182.489	332.781	218.372	154.384	3.07371e-08	5709.98	8693.38	298.092	332.781	218.372	4698.94	109.194	182.489	244.327	2039.76	8.34847	3.06151	0.104638	1.11921	unchanged
pos_11083	PE(15:0/18:0)	29779.9	34627.8	152844	37732.8	96827.2	30878.3	80994.1	30940.3	31670.6	25522.6	30878.3	80994.1	25522.6	30940.3	29779.9	152844	37732.8	34627.8	31670.6	96827.2	106946	161510	68704.9	163517	73032.8	37164	3.07371e-08	27241.8	90938	29050.9	37164	3.07371e-08	106946	161510	68704.9	90938	29050.9	163517	73032.8	27241.8	55181.8	75810.5	1.37383	0.458206	0.364115	0.660098	unchanged
pos_1109	Indoximod	3374.18	2273.04	9.49412	1651.96	4822.95	2565.02	2026.35	2270.38	2188.35	2318.93	2565.02	2026.35	2318.93	2270.38	3374.18	9.49412	1651.96	2273.04	2188.35	4822.95	5259.98	13855.2	959.564	5168.03	2047.03	4045.22	3.07371e-08	2318.51	5403.76	1851.36	4045.22	3.07371e-08	5259.98	13855.2	959.564	5403.76	1851.36	5168.03	2047.03	2318.51	2350.06	4090.87	1.74075	0.799706	0.207827	0.769684	unchanged
pos_11091	Arachidoyl Ethanolamide	0.424174	2.46141	3.07371e-08	3.07371e-08	3.07371e-08	3.29285	3.07371e-08	0.87165	1.29299	1.21862	3.29285	3.07371e-08	1.21862	0.87165	0.424174	3.07371e-08	3.07371e-08	2.46141	1.29299	3.07371e-08	3.6015	1.12801	3.07371e-08	0.787285	3.07371e-08	0.849845	3.07371e-08	2.18202	3.07371e-08	1.1333	0.849845	3.07371e-08	3.6015	1.12801	3.07371e-08	3.07371e-08	1.1333	0.787285	3.07371e-08	2.18202	0.956169	0.968196	1.01258	0.0180337	0.981718	0.186048	unchanged
pos_11104	4-Coumaryl alcohol	394.782	357.74	8.60355	269.241	1065.8	343.335	238.455	301.87	351.275	337.259	343.335	238.455	337.259	301.87	394.782	8.60355	269.241	357.74	351.275	1065.8	133.912	265.753	18.0257	80.7749	204.532	512.316	3.07371e-08	371.113	509.616	261.685	512.316	3.07371e-08	133.912	265.753	18.0257	509.616	261.685	80.7749	204.532	371.113	366.836	235.773	0.642721	-0.637736	0.222451	0.783438	unchanged
pos_11105	L-2-Aminoadipate 6-semialdehyde	1071.77	1007.13	18.1838	773.277	2683.32	1010.01	790.193	899.413	931.683	959.638	1010.01	790.193	959.638	899.413	1071.77	18.1838	773.277	1007.13	931.683	2683.32	148.036	440.405	3.07371e-08	74.0742	467.649	1295.7	3.07371e-08	1065.4	1433.94	678.466	1295.7	3.07371e-08	148.036	440.405	3.07371e-08	1433.94	678.466	74.0742	467.649	1065.4	1014.46	560.367	0.552379	-0.856271	0.110072	1.01743	unchanged
pos_11107	(2S)-3-Hydroxy-1-[(2S)-pyrrolidine-2-carbonyl]pyrrolidine-2-carboxylic acid	718.176	1102.5	3.07371e-08	1054.15	2187.86	565.423	1437.11	1284.01	637.457	1122.55	565.423	1437.11	1122.55	1284.01	718.176	3.07371e-08	1054.15	1102.5	637.457	2187.86	3.07371e-08	3.07371e-08	3.07371e-08	3.07371e-08	327.884	939.695	3.07371e-08	1503.63	1098.99	380.833	939.695	3.07371e-08	3.07371e-08	3.07371e-08	3.07371e-08	1098.99	380.833	3.07371e-08	327.884	1503.63	1010.92	425.104	0.420511	-1.24979	0.034582	1.36082	down
pos_11108	Histidylthreonine	3987.14	3012.18	168.233	2346.44	10451.6	3153.55	2919.43	2771.6	3193.94	2871.34	3153.55	2919.43	2871.34	2771.6	3987.14	168.233	2346.44	3012.18	3193.94	10451.6	84.9081	247.128	26.112	119.471	1875.27	4727.87	3.07371e-08	3368.05	6069.62	1816.59	4727.87	3.07371e-08	84.9081	247.128	26.112	6069.62	1816.59	119.471	1875.27	3368.05	3487.54	1833.5	0.525729	-0.927609	0.146336	0.903627	unchanged
pos_11111	(4E,14Z)-2-Aminooctadeca-4,14-diene-1,3-diol	24.3096	12.4692	3.07371e-08	3.07371e-08	13.7733	62.7728	3.07371e-08	94.2796	55.6401	27.2598	62.7728	3.07371e-08	27.2598	94.2796	24.3096	3.07371e-08	3.07371e-08	12.4692	55.6401	13.7733	17.8666	2.87555	5.51078	4.94126	5.54727	108.143	3.07371e-08	11.1975	3.07371e-08	30.6924	108.143	3.07371e-08	17.8666	2.87555	5.51078	3.07371e-08	30.6924	4.94126	5.54727	11.1975	29.0504	18.6774	0.64293	-0.637267	0.482748	0.586888	unchanged
pos_11118	Lubiprostone	4088.43	4265.49	69.5273	3024.06	7062.07	3713.66	2488.49	4388.95	3042.51	3906.15	3713.66	2488.49	3906.15	4388.95	4088.43	69.5273	3024.06	4265.49	3042.51	7062.07	1336.09	3501	3.07371e-08	1182.86	1705.51	5069.34	3.07371e-08	4708.82	4830.91	2624.6	5069.34	3.07371e-08	1336.09	3501	3.07371e-08	4830.91	2624.6	1182.86	1705.51	4708.82	3604.93	2495.91	0.69236	-0.530405	0.197934	0.897404	unchanged
pos_1112	DG(11M3/9M5/0:0)	133.73	226.36	796.13	187.163	429.457	162.141	724.451	201.496	604.084	165.503	162.141	724.451	165.503	201.496	133.73	796.13	187.163	226.36	604.084	429.457	494.508	347.859	80447.7	620.923	175.873	258.954	3.07371e-08	1895.35	206.809	217.437	258.954	3.07371e-08	494.508	347.859	80447.7	206.809	217.437	620.923	175.873	1895.35	363.052	8466.55	23.3205	4.54353	0.337546	0.744728	unchanged
pos_11122	Polyglycerol esters of fatty acids	15.9466	47.0418	53.9906	19.5117	170.732	65.474	39.7676	10.758	32.0547	31.966	65.474	39.7676	31.966	10.758	15.9466	53.9906	19.5117	47.0418	32.0547	170.732	258.167	397.143	6709.66	289.989	67.7759	31.2752	3.07371e-08	18.1678	257.194	45.136	31.2752	3.07371e-08	258.167	397.143	6709.66	257.194	45.136	289.989	67.7759	18.1678	48.7243	807.451	16.5718	4.05066	0.278177	0.839066	unchanged
pos_11124	Dehydrocarpaine I	177.549	272.98	435.111	236.836	756.97	411.911	242.045	209.982	276.272	293.41	411.911	242.045	293.41	209.982	177.549	435.111	236.836	272.98	276.272	756.97	968.235	1272.51	42658.7	1098.67	311.972	337.443	3.07371e-08	205.057	894.469	335.027	337.443	3.07371e-08	968.235	1272.51	42658.7	894.469	335.027	1098.67	311.972	205.057	331.306	4808.21	14.5129	3.85926	0.315091	0.78076	unchanged
pos_11125	Milbemycin beta1	344.198	598.138	3.07371e-08	1033.27	285.252	261.432	438.816	1848.98	217.482	618.573	261.432	438.816	618.573	1848.98	344.198	3.07371e-08	1033.27	598.138	217.482	285.252	7191	15053.4	809.246	7401.12	137.205	272.752	3.07371e-08	1074.21	278.693	266.672	272.752	3.07371e-08	7191	15053.4	809.246	278.693	266.672	7401.12	137.205	1074.21	564.614	3248.43	5.75336	2.52441	0.128326	0.995867	unchanged
pos_11136	PA(a-25:0/PGD1)	4194.1	6319.9	1667.01	4973.64	5735.18	6014.22	2178.15	5590.11	5084.5	3842.69	6014.22	2178.15	3842.69	5590.11	4194.1	1667.01	4973.64	6319.9	5084.5	5735.18	3267.31	3945.64	2307.98	3082.61	3003	5510.38	3.07371e-08	4242.24	3460.54	4718.7	5510.38	3.07371e-08	3267.31	3945.64	2307.98	3460.54	4718.7	3082.61	3003	4242.24	4559.95	3353.84	0.735499	-0.443205	0.0981169	1.05947	unchanged
pos_11137	PC(24:0/6 keto-PGF1alpha)	3221.91	4630.54	2700.89	5158.27	4458.41	4541.23	1419.13	4826.15	5351.07	4839.21	4541.23	1419.13	4839.21	4826.15	3221.91	2700.89	5158.27	4630.54	5351.07	4458.41	2863.73	3017.33	2528.55	3460.74	3211.8	6177.34	3.07371e-08	10033.3	2318.89	5667.54	6177.34	3.07371e-08	2863.73	3017.33	2528.55	2318.89	5667.54	3460.74	3211.8	10033.3	4114.68	3927.92	0.954612	-0.0670137	0.848275	0.185391	unchanged
pos_11138	PG(PGE1/i-24:0)	1224.85	1987.19	445.451	2185.74	1297	1654.25	470.514	2298.55	2101.99	2201.42	1654.25	470.514	2201.42	2298.55	1224.85	445.451	2185.74	1987.19	2101.99	1297	3569.48	2315.33	829.923	2214.47	1044.92	1472	3.07371e-08	2826.14	1159.98	1968.64	1472	3.07371e-08	3569.48	2315.33	829.923	1159.98	1968.64	2214.47	1044.92	2826.14	1586.7	1740.09	1.09667	0.133135	0.705714	0.458577	unchanged
pos_11144	Esculeogenin A	4284.9	5277.57	104.807	3656.52	5135.03	4469.58	2326.88	3658.44	4613.47	4064.12	4469.58	2326.88	4064.12	3658.44	4284.9	104.807	3656.52	5277.57	4613.47	5135.03	507.671	682.173	234.076	648.947	1998.58	5167.27	3.07371e-08	5261.84	4047.03	2658.72	5167.27	3.07371e-08	507.671	682.173	234.076	4047.03	2658.72	648.947	1998.58	5261.84	3759.13	2120.63	0.564128	-0.825906	0.0599048	1.24279	unchanged
pos_1115	PA(13:0/PGE2)	17869.6	20979	4481.62	18952.3	20996.5	22804.1	8746.34	25208.1	18121	16042.3	22804.1	8746.34	16042.3	25208.1	17869.6	4481.62	18952.3	20979	18121	20996.5	2361.57	2775.95	71198.6	2615.88	15585.9	23580.6	3.07371e-08	15563	16464.7	20073	23580.6	3.07371e-08	2361.57	2775.95	71198.6	16464.7	20073	2615.88	15585.9	15563	17420.1	17021.9	0.977143	-0.0333588	0.954971	0.0342916	unchanged
pos_11155	2-keto-3-deoxy-L-rhamnonate	722.643	698.355	3.07371e-08	546.29	1703.26	632.019	523.05	651.633	630.401	671.085	632.019	523.05	671.085	651.633	722.643	3.07371e-08	546.29	698.355	630.401	1703.26	845.087	2345.59	435.813	857.183	338.313	929.582	3.07371e-08	769.809	1096	388.59	929.582	3.07371e-08	845.087	2345.59	435.813	1096	388.59	857.183	338.313	769.809	677.873	800.597	1.18104	0.24006	0.617331	0.291413	unchanged
pos_11157	Piribedil	949.611	692.665	3.07371e-08	530.547	1450.47	798.105	415.304	764.928	702.78	762.336	798.105	415.304	762.336	764.928	949.611	3.07371e-08	530.547	692.665	702.78	1450.47	5835.28	14476.2	2381.76	5345.9	394.454	1241.73	3.07371e-08	747.026	1296.56	506.119	1241.73	3.07371e-08	5835.28	14476.2	2381.76	1296.56	506.119	5345.9	394.454	747.026	706.675	3222.5	4.56009	2.18906	0.108029	1.03322	unchanged
pos_1117	Avermectin B1a aglycone	341.951	88.1542	147.307	46.0639	195.147	191.616	51.3107	130.669	360.302	68.4541	191.616	51.3107	68.4541	130.669	341.951	147.307	46.0639	88.1542	360.302	195.147	103.513	43.1584	3.07371e-08	26.8719	140.652	220.007	3.07371e-08	64.3445	1196.97	356.57	220.007	3.07371e-08	103.513	43.1584	3.07371e-08	1196.97	356.57	26.8719	140.652	64.3445	162.098	215.209	1.32765	0.408874	0.666984	0.472214	unchanged
pos_11174	SM(d17:1/PGE2)	2652.92	3717.56	324.825	2610.53	2234.76	2408.33	969.641	2837.61	3346.73	2488.03	2408.33	969.641	2488.03	2837.61	2652.92	324.825	2610.53	3717.56	3346.73	2234.76	1235.96	968.121	1972.94	1191.55	1078.6	2356.08	3.07371e-08	2736.81	1775.22	2407.69	2356.08	3.07371e-08	1235.96	968.121	1972.94	1775.22	2407.69	1191.55	1078.6	2736.81	2359.09	1572.3	0.666484	-0.585359	0.0748912	1.04816	unchanged
pos_11175	SM(d20:1/PGF2alpha)	2741.69	4178.97	406.8	3206.85	3502.1	3643.22	1154.78	3701.79	3614.48	2697.97	3643.22	1154.78	2697.97	3701.79	2741.69	406.8	3206.85	4178.97	3614.48	3502.1	1571.79	2014.62	1668.55	1554.47	1783.09	3390.38	3.07371e-08	3107.56	2108.09	2883.76	3390.38	3.07371e-08	1571.79	2014.62	1668.55	2108.09	2883.76	1554.47	1783.09	3107.56	2884.86	2008.23	0.696127	-0.522578	0.09126	1.06229	unchanged
pos_11176	PS(18:1(12Z)-2OH(9,10)/24:0)	2797.06	4107.25	676.622	4609.82	3509.64	4371.93	1197.41	4900.74	4380.7	3305.25	4371.93	1197.41	3305.25	4900.74	2797.06	676.622	4609.82	4107.25	4380.7	3509.64	3988.63	3301.16	1487.3	2831.52	1992.57	3530.91	3.07371e-08	4029.22	2834.59	4065.08	3530.91	3.07371e-08	3988.63	3301.16	1487.3	2834.59	4065.08	2831.52	1992.57	4029.22	3385.64	2806.1	0.828823	-0.270864	0.360383	0.46901	unchanged
pos_11183	Fluoromethylhistidine	1961.5	1926.52	9.16258	1350.42	4276.7	2106.8	927.238	1739.48	1647.08	1887.21	2106.8	927.238	1887.21	1739.48	1961.5	9.16258	1350.42	1926.52	1647.08	4276.7	265.041	602.231	38.4656	99.7615	891.566	2668.34	3.07371e-08	1711.16	2549.99	1484.11	2668.34	3.07371e-08	265.041	602.231	38.4656	2549.99	1484.11	99.7615	891.566	1711.16	1783.21	1031.07	0.578207	-0.790341	0.126571	0.984925	unchanged
pos_11184	4-Methoxycinnamic acid	578.595	428.162	3.07371e-08	259.406	1236.97	435.356	343.557	347.006	468.306	375.175	435.356	343.557	375.175	347.006	578.595	3.07371e-08	259.406	428.162	468.306	1236.97	683.831	1866.16	388.601	641.442	262.967	655.892	3.07371e-08	397.571	841.521	225.169	655.892	3.07371e-08	683.831	1866.16	388.601	841.521	225.169	641.442	262.967	397.571	447.253	596.315	1.33328	0.414984	0.446808	0.481568	unchanged
pos_11186	2-Hydroxy-6-oxo-7-methylocta-2,4-dienoate	3784.35	2807.98	60.8861	2156.23	8182.22	3108.66	2540.99	2702.41	3006.87	2821.69	3108.66	2540.99	2821.69	2702.41	3784.35	60.8861	2156.23	2807.98	3006.87	8182.22	1204.34	3193.55	507.388	1001.17	1802.11	4594.34	3.07371e-08	3204.63	5755	1698.02	4594.34	3.07371e-08	1204.34	3193.55	507.388	5755	1698.02	1001.17	1802.11	3204.63	3117.23	2296.05	0.736569	-0.441107	0.35701	0.601507	unchanged
pos_11187	N-Acetyl-S-methylcysteine	520.481	356.868	0.757638	449.607	1324.95	436.694	616.778	532.585	346.892	344.699	436.694	616.778	344.699	532.585	520.481	0.757638	449.607	356.868	346.892	1324.95	3.07371e-08	3.07371e-08	0.278151	0.00870414	233.335	680.103	3.07371e-08	654.994	818.562	209.427	680.103	3.07371e-08	3.07371e-08	3.07371e-08	0.278151	818.562	209.427	0.00870414	233.335	654.994	493.031	259.671	0.526682	-0.924996	0.135322	0.987981	unchanged
pos_11188	S-(4-Methylthiobutylthiohydroximoyl)-L-cysteine	6153.36	5031.35	3.07371e-08	3336.5	9049.15	5238.04	2545.33	4560.09	4773.58	5117.32	5238.04	2545.33	5117.32	4560.09	6153.36	3.07371e-08	3336.5	5031.35	4773.58	9049.15	6122.97	14308.2	2254	5054.73	2368.26	7543.18	3.07371e-08	5421.1	7685.4	3256.62	7543.18	3.07371e-08	6122.97	14308.2	2254	7685.4	3256.62	5054.73	2368.26	5421.1	4580.47	5401.45	1.17923	0.237851	0.58328	0.314847	unchanged
pos_11189	5-METHYL-7-METHOXYISOFLAVONE	10854.2	9290.41	257.152	6796.45	20175.4	9459.74	6310.8	8716.55	8952.16	8961.18	9459.74	6310.8	8961.18	8716.55	10854.2	257.152	6796.45	9290.41	8952.16	20175.4	3.07371e-08	3.07371e-08	3.07371e-08	3.07371e-08	5224.64	13247.3	3.07371e-08	9637.53	14654.3	6107.94	13247.3	3.07371e-08	3.07371e-08	3.07371e-08	3.07371e-08	14654.3	6107.94	3.07371e-08	5224.64	9637.53	8977.4	4887.17	0.544386	-0.877298	0.108457	1.02723	unchanged
pos_11196	PE(15:0/P-16:0)	52726.1	63404.3	186997	63735.8	143904	53808.7	114465	53898.3	56014.1	46608.2	53808.7	114465	46608.2	53898.3	52726.1	186997	63735.8	63404.3	56014.1	143904	131909	204557	85474.8	201729	98839.6	63257.1	3.07371e-08	50544.5	125183	44980.7	63257.1	3.07371e-08	131909	204557	85474.8	125183	44980.7	201729	98839.6	50544.5	83556.1	100647	1.20455	0.268493	0.520272	0.480271	unchanged
pos_11207	Tridemorph	4.68714	4.69016	1.92123	2.14919	8.16977	6.84632	4.5331	5.06308	6.69943	3.96007	6.84632	4.5331	3.96007	5.06308	4.68714	1.92123	2.14919	4.69016	6.69943	8.16977	3.07371e-08	3.07371e-08	3.07371e-08	3.07371e-08	3.78268	6.59208	3.07371e-08	18.9754	6.92116	5.26983	6.59208	3.07371e-08	3.07371e-08	3.07371e-08	3.07371e-08	6.92116	5.26983	3.07371e-08	3.78268	18.9754	4.87195	4.15412	0.85266	-0.229957	0.7251	0.250144	unchanged
pos_11209	Hydroxyspirilloxanthin	94677.9	118651	212309	114114	215852	98706.9	160066	96882	101871	85371.7	98706.9	160066	85371.7	96882	94677.9	212309	114114	118651	101871	215852	155854	248283	103041	235551	137076	111877	3.07371e-08	94660	171527	78724.3	111877	3.07371e-08	155854	248283	103041	171527	78724.3	235551	137076	94660	129850	133659	1.02934	0.0417137	0.893713	0.125718	unchanged
pos_1123	Biliverdin-IX-delta	5218.36	7477.99	2163.79	7904.52	4897.1	7734.89	1897.02	9688.56	5216.17	5068.75	7734.89	1897.02	5068.75	9688.56	5218.36	2163.79	7904.52	7477.99	5216.17	4897.1	5667.21	8082.22	1244.41	6724.22	6119.65	7395.41	3.07371e-08	5438.83	4388.69	6105.33	7395.41	3.07371e-08	5667.21	8082.22	1244.41	4388.69	6105.33	6724.22	6119.65	5438.83	5726.72	5116.6	0.893461	-0.162524	0.599449	0.396616	unchanged
pos_11253	6-Hydroxyoctadecanoic acid	4085.74	4333.21	4617.28	3750.79	6513.74	3691.18	3838.72	3538.89	4017.76	3445.79	3691.18	3838.72	3445.79	3538.89	4085.74	4617.28	3750.79	4333.21	4017.76	6513.74	2612.51	5996.56	1478.1	4042.71	3459.57	4851.65	3.07371e-08	3562.59	4918.55	2809.95	4851.65	3.07371e-08	2612.51	5996.56	1478.1	4918.55	2809.95	4042.71	3459.57	3562.59	4183.31	3373.22	0.806351	-0.31052	0.215898	0.904168	unchanged
pos_11256	N-Arachidonoyl Arginine	4064.28	6565.31	3.07371e-08	3968.63	6849.99	4034.73	3870.92	3783	4993.92	4307.94	4034.73	3870.92	4307.94	3783	4064.28	3.07371e-08	3968.63	6565.31	4993.92	6849.99	13.9551	3.07371e-08	70.1878	3.07371e-08	1486.46	4288.84	3.07371e-08	6313.26	5097.06	2516.68	4288.84	3.07371e-08	13.9551	3.07371e-08	70.1878	5097.06	2516.68	3.07371e-08	1486.46	6313.26	4243.87	1978.64	0.466235	-1.10087	0.0323625	1.35214	down
pos_1126	LysoPI(20:4(5Z,8Z,11Z,14Z)/0:0)	97029.7	136094	48155.1	138652	92667.9	139904	43456.7	172711	101834	89398.9	139904	43456.7	89398.9	172711	97029.7	48155.1	138652	136094	101834	92667.9	113315	146350	21366.5	132259	110890	131738	3.07371e-08	104057	83699.1	111251	131738	3.07371e-08	113315	146350	21366.5	83699.1	111251	132259	110890	104057	105990	95492.6	0.900955	-0.150473	0.607502	0.365003	unchanged
pos_11262	5-Hydroxy-7-methoxy-2-tritriacontyl-4H-1-benzopyran-4-one	1590.33	2833.29	84.9096	2663.87	2896.69	2733.6	1325.23	3926.36	4091.75	2350.91	2733.6	1325.23	2350.91	3926.36	1590.33	84.9096	2663.87	2833.29	4091.75	2896.69	64.0846	128.183	229.491	73.6248	1230.96	4689.64	3.07371e-08	5796.28	949.137	2198.98	4689.64	3.07371e-08	64.0846	128.183	229.491	949.137	2198.98	73.6248	1230.96	5796.28	2449.69	1536.04	0.627033	-0.673388	0.250044	0.88777	unchanged
pos_11272	Visoltricin	3.07371e-08	3.07371e-08	178.66	3.07371e-08	3.07371e-08	3.07371e-08	7.68717	3.07371e-08	3.07371e-08	3.07371e-08	3.07371e-08	7.68717	3.07371e-08	3.07371e-08	3.07371e-08	178.66	3.07371e-08	3.07371e-08	3.07371e-08	3.07371e-08	72.1632	62.3967	19.4213	86.9068	47.6063	3.07371e-08	3.07371e-08	3.07371e-08	1.45879	3.07371e-08	3.07371e-08	3.07371e-08	72.1632	62.3967	19.4213	1.45879	3.07371e-08	86.9068	47.6063	3.07371e-08	18.6347	28.9953	1.55599	0.637828	0.627642	0.380041	unchanged
pos_11277	DG(12:0/20:4(6E,8Z,11Z,13E)-2OH(5S,15S)/0:0)	28.0649	39.7774	167.45	30.1718	97.9261	73.8918	83.1062	54.7935	30.2106	31.612	73.8918	83.1062	31.612	54.7935	28.0649	167.45	30.1718	39.7774	30.2106	97.9261	179.085	161.029	1638.61	221.879	222.428	65.4505	3.07371e-08	56.9331	35.4484	110.082	65.4505	3.07371e-08	179.085	161.029	1638.61	35.4484	110.082	221.879	222.428	56.9331	63.7005	269.094	4.22437	2.07874	0.216675	0.940483	unchanged
pos_11287	DG(22:4(7Z,10Z,13Z,16Z)/20:5(5Z,8Z,11Z,14Z,17Z)/0:0)	57745.7	112211	14065	125204	87344.5	107213	33275.4	87117.7	131422	15725.5	107213	33275.4	15725.5	87117.7	57745.7	14065	125204	112211	131422	87344.5	38912.1	41434.8	47991.9	20171.1	74781.6	112905	3.07371e-08	20583	27467.3	183995	112905	3.07371e-08	38912.1	41434.8	47991.9	27467.3	183995	20171.1	74781.6	20583	77132.4	56824.1	0.736709	-0.440834	0.374561	0.676522	unchanged
pos_1129	Menthone 1,2-glyceryl ketal	113623	131917	67707.8	91792.3	214335	109569	122854	86717.1	118196	95608.8	109569	122854	95608.8	86717.1	113623	67707.8	91792.3	131917	118196	214335	111660	187079	41433	128519	62257.7	128413	3.07371e-08	107798	147032	63696	128413	3.07371e-08	111660	187079	41433	147032	63696	128519	62257.7	107798	115232	97788.8	0.848625	-0.236801	0.430717	0.521847	unchanged
pos_11293	N-Oleoyl dopamine	40.5632	33.0248	70.9636	12.8606	54.2957	28.0167	13.1641	14.3102	28.4809	23.4356	28.0167	13.1641	23.4356	14.3102	40.5632	70.9636	12.8606	33.0248	28.4809	54.2957	54.7533	67.583	276.959	60.4163	13.98	35.286	3.07371e-08	17.3758	31.4687	19.4705	35.286	3.07371e-08	54.7533	67.583	276.959	31.4687	19.4705	60.4163	13.98	17.3758	31.9116	57.7293	1.80904	0.855225	0.344477	0.758089	unchanged
pos_11294	N-Undecanoylglycine	3.07371e-08	3.07371e-08	0.0280914	3.07371e-08	3.07371e-08	3.07371e-08	3.07371e-08	3.07371e-08	3.07371e-08	3.07371e-08	3.07371e-08	3.07371e-08	3.07371e-08	3.07371e-08	3.07371e-08	0.0280914	3.07371e-08	3.07371e-08	3.07371e-08	3.07371e-08	3.02449	0.437682	185.755	18.9221	3.07371e-08	3.07371e-08	3.07371e-08	3.07371e-08	3.07371e-08	3.07371e-08	3.07371e-08	3.07371e-08	3.02449	0.437682	185.755	3.07371e-08	3.07371e-08	18.9221	3.07371e-08	3.07371e-08	0.00280917	20.8139	7409.28	12.8551	0.287792	0.825662	unchanged
pos_11295	DG(14:0/20:5(5Z,8Z,11Z,14Z,17Z)/0:0)	8413.25	8977.88	465.064	14124.1	10959.7	6841.6	5128.3	6963.98	7235.67	7509.28	6841.6	5128.3	7509.28	6963.98	8413.25	465.064	14124.1	8977.88	7235.67	10959.7	673.122	720.251	307.553	856.761	3922.87	9907.72	3.07371e-08	13737.5	8342.74	4400.05	9907.72	3.07371e-08	673.122	720.251	307.553	8342.74	4400.05	856.761	3922.87	13737.5	7661.88	4286.85	0.559504	-0.837779	0.0935063	1.17086	unchanged
pos_11307	PE(24:1(15Z)/22:6(4Z,7Z,11E,13Z,15E,19Z)-2OH(10S,17))	582.295	809.922	3909.04	792.306	1103.21	991.925	814.727	960.7	564.918	394.187	991.925	814.727	394.187	960.7	582.295	3909.04	792.306	809.922	564.918	1103.21	1366.56	1680.52	1039.63	1241.97	1370	757.73	3.07371e-08	451.38	814.346	1004.54	757.73	3.07371e-08	1366.56	1680.52	1039.63	814.346	1004.54	1241.97	1370	451.38	1092.32	972.669	0.890458	-0.16738	0.742237	0.20039	unchanged
pos_11310	PC(PGF1alpha/20:1(11Z))	965.967	1285.47	2004.96	1169.33	2555.5	1303.86	1657.16	1378.35	1027.97	981.9	1303.86	1657.16	981.9	1378.35	965.967	2004.96	1169.33	1285.47	1027.97	2555.5	1296.04	1575.43	1255.85	1416.39	3360.87	1326.85	3.07371e-08	1162.06	950.675	1683.98	1326.85	3.07371e-08	1296.04	1575.43	1255.85	950.675	1683.98	1416.39	3360.87	1162.06	1433.05	1402.81	0.978902	-0.030764	0.923145	0.0546659	unchanged
pos_11326	Neramexane	708.494	932.169	57.1985	1360.21	1444.9	617.969	1463.24	1335.75	771.31	754.929	617.969	1463.24	754.929	1335.75	708.494	57.1985	1360.21	932.169	771.31	1444.9	3.07371e-08	2.03584	0.228998	0.0265816	305.31	825.382	3.07371e-08	2288.33	1284.05	413.529	825.382	3.07371e-08	3.07371e-08	2.03584	0.228998	1284.05	413.529	0.0265816	305.31	2288.33	944.617	511.889	0.541901	-0.8839	0.143894	1.01025	unchanged
pos_11336	PE(PGE1/18:0)	811.608	1156.35	3247.52	923.206	1636.2	1166.7	1005.14	1289.45	1078.76	784.897	1166.7	1005.14	784.897	1289.45	811.608	3247.52	923.206	1156.35	1078.76	1636.2	1357.88	1457.3	2007.59	1306.44	2681.84	1081.05	3.07371e-08	1093	790.528	1257.97	1081.05	3.07371e-08	1357.88	1457.3	2007.59	790.528	1257.97	1306.44	2681.84	1093	1309.98	1303.36	0.994945	-0.00731179	0.983707	0.0608195	unchanged
pos_11337	PE(PGJ2/20:0)	3036.12	4128.04	2904.88	3639.02	5581.47	4000.34	3415.81	4267.34	2887.82	2438.54	4000.34	3415.81	2438.54	4267.34	3036.12	2904.88	3639.02	4128.04	2887.82	5581.47	2858.92	3276.4	6700.07	3029.75	7016.72	4196.69	3.07371e-08	3322.12	2783.36	4716.9	4196.69	3.07371e-08	2858.92	3276.4	6700.07	2783.36	4716.9	3029.75	7016.72	3322.12	3629.94	3790.09	1.04412	0.062289	0.823913	0.170428	unchanged
pos_1138	(1'R)-Nepetalic acid	1079.63	669.608	3.07371e-08	585.235	1413.82	820.28	806.551	736.905	642.629	710.362	820.28	806.551	710.362	736.905	1079.63	3.07371e-08	585.235	669.608	642.629	1413.82	1188.21	3828.34	363.245	1205.21	599.911	1199.05	3.07371e-08	756.713	1762.94	584.222	1199.05	3.07371e-08	1188.21	3828.34	363.245	1762.94	584.222	1205.21	599.911	756.713	746.502	1148.78	1.53889	0.621888	0.283183	0.618733	unchanged
pos_1139	1-(11Z-eicosenoyl)-glycero-3-phosphate	1866.98	1358.37	4.16997	928.827	2638.61	1494.27	1320.59	1311.35	1304.36	1314.3	1494.27	1320.59	1314.3	1311.35	1866.98	4.16997	928.827	1358.37	1304.36	2638.61	2355.92	5874.88	553.842	2430.64	1179.94	2148.4	3.07371e-08	1396.01	2918.53	1070.64	2148.4	3.07371e-08	2355.92	5874.88	553.842	2918.53	1070.64	2430.64	1179.94	1396.01	1354.18	1992.88	1.47165	0.557435	0.275792	0.665398	unchanged
pos_1145	10-Epijunenol	54.6672	70.3023	32.1655	37.0838	131.521	95.0511	62.6028	29.4949	63.7362	71.7176	95.0511	62.6028	71.7176	29.4949	54.6672	32.1655	37.0838	70.3023	63.7362	131.521	29.8794	19.1737	8533.84	56.9652	81.97	114.387	3.07371e-08	90.196	220.532	60.5278	114.387	3.07371e-08	29.8794	19.1737	8533.84	220.532	60.5278	56.9652	81.97	90.196	64.8343	920.747	14.2016	3.82798	0.338189	0.745773	unchanged
pos_1156	3-methyl-1-heptene	3.07371e-08	178.791	3.07371e-08	3.07371e-08	301.125	3.07371e-08	3.07371e-08	63.9513	6.83379	4.1308	3.07371e-08	3.07371e-08	4.1308	63.9513	3.07371e-08	3.07371e-08	3.07371e-08	178.791	6.83379	301.125	28.7481	3.07371e-08	3.07371e-08	51.3767	6.79907	3.07371e-08	3.07371e-08	3.07371e-08	496.481	3.07371e-08	3.07371e-08	3.07371e-08	28.7481	3.07371e-08	3.07371e-08	496.481	3.07371e-08	51.3767	6.79907	3.07371e-08	55.4831	58.3405	1.0515	0.0724485	0.961905	0.235529	unchanged
pos_1161	DG(a-25:0/18:1(12Z)-2OH(9,10)/0:0)	1258.79	2604.62	972.268	3915.12	2151.06	2099.91	971.079	1934.22	2712.46	413.638	2099.91	971.079	413.638	1934.22	1258.79	972.268	3915.12	2604.62	2712.46	2151.06	16186.8	249.942	20.8285	15.8505	1373.62	2525.67	3.07371e-08	962.692	22431.2	3318.64	2525.67	3.07371e-08	16186.8	249.942	20.8285	22431.2	3318.64	15.8505	1373.62	962.692	1903.32	4708.53	2.47386	1.30676	0.294291	0.981986	unchanged
pos_1163	Polyoxyethylene 40 monostearate	274.22	260.309	516.591	266.954	585.741	235.787	377.943	144.046	270.741	230.815	235.787	377.943	230.815	144.046	274.22	516.591	266.954	260.309	270.741	585.741	433.853	1124.66	178.596	564.864	269.774	297.633	3.07371e-08	157.543	442.956	164.046	297.633	3.07371e-08	433.853	1124.66	178.596	442.956	164.046	564.864	269.774	157.543	316.315	363.393	1.14883	0.200169	0.672269	0.225264	unchanged
pos_1177	DG(8:0/PGJ2/0:0)	29.6895	291.482	68.4131	519.767	113.633	128.776	170.231	797.832	208.4	8.67449	128.776	170.231	8.67449	797.832	29.6895	68.4131	519.767	291.482	208.4	113.633	562.429	424.063	12.0868	411.259	101.515	80.031	3.07371e-08	66.9913	3.07371e-08	279.31	80.031	3.07371e-08	562.429	424.063	12.0868	3.07371e-08	279.31	411.259	101.515	66.9913	233.69	193.769	0.82917	-0.27026	0.701138	0.183656	unchanged
pos_1189	3alpha,7alpha-Dihydroxy-5beta-cholestan-26-al	1009.76	571.639	51.9387	2081.21	18217.8	1116.19	3323.66	43.2108	1171.97	1078.4	1116.19	3323.66	1078.4	43.2108	1009.76	51.9387	2081.21	571.639	1171.97	18217.8	518.265	938.288	371.59	1958.37	95.1349	1011.59	3.07371e-08	904.915	1160.18	252.042	1011.59	3.07371e-08	518.265	938.288	371.59	1160.18	252.042	1958.37	95.1349	904.915	2866.58	721.037	0.251532	-1.99118	0.248834	0.682427	unchanged
pos_1214	Oleoylcarnitine	115.6	105.694	60.7655	1758.02	81.6629	5349.32	54.0645	69.2537	3578.09	846.326	5349.32	54.0645	846.326	69.2537	115.6	60.7655	1758.02	105.694	3578.09	81.6629	4.38427	2.98187	22.6258	4.67938	2497.82	5581.5	3.07371e-08	112.935	17.1368	180.999	5581.5	3.07371e-08	4.38427	2.98187	22.6258	17.1368	180.999	4.67938	2497.82	112.935	1201.88	842.506	0.70099	-0.512535	0.668065	0.461669	unchanged
pos_1225	Notoginsenoside T2	850.175	2065.06	3829.73	2181.97	3179.66	979.114	3592.39	905.739	1072.73	649.225	979.114	3592.39	649.225	905.739	850.175	3829.73	2181.97	2065.06	1072.73	3179.66	4558.31	8913.39	2852.03	4641.71	3207.97	1286.08	3.07371e-08	495.869	934.163	1008.13	1286.08	3.07371e-08	4558.31	8913.39	2852.03	934.163	1008.13	4641.71	3207.97	495.869	1930.58	2789.77	1.44504	0.531109	0.378378	0.51081	unchanged
pos_1261	Dihydroceramide	7762.64	9879.13	809.234	4828.06	13864.5	7177.68	6337.54	5855.5	8616.2	6964.77	7177.68	6337.54	6964.77	5855.5	7762.64	809.234	4828.06	9879.13	8616.2	13864.5	1179.52	1682.75	309.283	1350.07	3351.75	8744.69	3.07371e-08	8329.37	7471.5	3726.65	8744.69	3.07371e-08	1179.52	1682.75	309.283	7471.5	3726.65	1350.07	3351.75	8329.37	7209.53	3614.56	0.501358	-0.996086	0.0285517	1.37631	down
pos_1280	3D,7D,11D-Phytanic acid	3.07371e-08	3.07371e-08	3.07371e-08	3.07371e-08	3.07371e-08	3.07371e-08	3.07371e-08	3.07371e-08	3.07371e-08	3.07371e-08	3.07371e-08	3.07371e-08	3.07371e-08	3.07371e-08	3.07371e-08	3.07371e-08	3.07371e-08	3.07371e-08	3.07371e-08	3.07371e-08	3.07371e-08	3.07371e-08	3.07371e-08	3.07371e-08	3.07371e-08	3.07371e-08	3.07371e-08	3.07371e-08	3.07371e-08	3.07371e-08	3.07371e-08	3.07371e-08	3.07371e-08	3.07371e-08	3.07371e-08	3.07371e-08	3.07371e-08	3.07371e-08	3.07371e-08	3.07371e-08	3.07371e-08	3.07371e-08	1	0	1	0	unchanged
pos_1281	3alpha,7alpha,12alpha,26-Tetrahydroxy-5beta-cholestane	114.778	78.858	10.8292	98.4634	307.521	358.79	18.8652	97.8002	209.156	57.2921	358.79	18.8652	57.2921	97.8002	114.778	10.8292	98.4634	78.858	209.156	307.521	124.565	50.5555	11.0874	51.3468	94.3955	197.285	3.07371e-08	325.575	85.9434	146.399	197.285	3.07371e-08	124.565	50.5555	11.0874	85.9434	146.399	51.3468	94.3955	325.575	135.235	108.715	0.803897	-0.314918	0.591615	0.253705	unchanged
pos_1289	SM(d17:2(4E,8Z)/20:5(5Z,8Z,11Z,14Z,16E)-OH(18R))	1649.1	2405.09	4682	1616.39	2820.54	2036.6	2489.33	1679.63	1955.67	1332	2036.6	2489.33	1332	1679.63	1649.1	4682	1616.39	2405.09	1955.67	2820.54	1565.57	1867.44	9678.99	1505.54	2289.42	2150.56	3.07371e-08	1364.9	1352.28	1775.55	2150.56	3.07371e-08	1565.57	1867.44	9678.99	1352.28	1775.55	1505.54	2289.42	1364.9	2266.63	2355.02	1.039	0.0551898	0.922746	0.126316	unchanged
pos_1306	Chenodeoxycholylglutamine	1008.53	1203.94	3413.57	1034.25	1548.62	1138.02	1224.11	946.239	1458.12	1424.71	1138.02	1224.11	1424.71	946.239	1008.53	3413.57	1034.25	1203.94	1458.12	1548.62	946.761	1206.23	1112.52	1303.78	1188.76	1688.2	3.07371e-08	2591.7	604.068	1127.07	1688.2	3.07371e-08	946.761	1206.23	1112.52	604.068	1127.07	1303.78	1188.76	2591.7	1440.01	1176.91	0.817293	-0.291075	0.409876	0.621658	unchanged
pos_1311	Sarar	20.0699	3.07371e-08	16.1059	3.07371e-08	11.0017	12.7629	18.0078	47.1867	3.07371e-08	3.07371e-08	12.7629	18.0078	3.07371e-08	47.1867	20.0699	16.1059	3.07371e-08	3.07371e-08	3.07371e-08	11.0017	216.712	903.428	3.07371e-08	3.07371e-08	3.07371e-08	60.7048	3.07371e-08	3.07371e-08	3.07371e-08	3.07371e-08	60.7048	3.07371e-08	216.712	903.428	3.07371e-08	3.07371e-08	3.07371e-08	3.07371e-08	3.07371e-08	3.07371e-08	12.5135	118.084	9.43657	3.23826	0.270846	0.584183	unchanged
pos_1340	Spirolide F	1074.29	1086.84	2504.63	1738.54	3388.87	1278.9	3229.47	1067.57	1300.59	921.038	1278.9	3229.47	921.038	1067.57	1074.29	2504.63	1738.54	1086.84	1300.59	3388.87	900.163	900.17	484.483	931.27	3015.12	1468.99	3.07371e-08	833.566	1116.31	1066.88	1468.99	3.07371e-08	900.163	900.17	484.483	1116.31	1066.88	931.27	3015.12	833.566	1759.07	1071.7	0.609239	-0.71492	0.0931567	1.14753	unchanged
pos_1362	PS(PGF1alpha/24:0)	2838.1	6528.41	11992.1	2320.75	6142.77	3433.7	6097.97	3347.11	2891.47	2676.3	3433.7	6097.97	2676.3	3347.11	2838.1	11992.1	2320.75	6528.41	2891.47	6142.77	3040.08	3325.03	2463.98	2841.03	5361.55	3450.3	3.07371e-08	2355.35	2633.58	2910.75	3450.3	3.07371e-08	3040.08	3325.03	2463.98	2633.58	2910.75	2841.03	5361.55	2355.35	4826.86	2838.17	0.587994	-0.766127	0.0772484	1.21493	unchanged
pos_1376	PE(6 keto-PGF1alpha/24:0)	1504.52	2197.49	13461.6	1299.94	2576.46	1932.95	2340.53	1730.62	1990.7	1391.55	1932.95	2340.53	1391.55	1730.62	1504.52	13461.6	1299.94	2197.49	1990.7	2576.46	5311.61	7221.18	3720.76	4449.97	2266.78	1984.93	3.07371e-08	1273.5	1433.45	1606.62	1984.93	3.07371e-08	5311.61	7221.18	3720.76	1433.45	1606.62	4449.97	2266.78	1273.5	3042.64	2926.88	0.961954	-0.05596	0.933191	0.0458128	unchanged
pos_1381	Polyporusterone B	1184.57	3499.59	3972	1120.82	2362.32	1601.86	1899.56	1380.14	1293.35	1112.12	1601.86	1899.56	1112.12	1380.14	1184.57	3972	1120.82	3499.59	1293.35	2362.32	636.553	662.837	316.161	412.794	1739.71	1663.25	3.07371e-08	1056.84	1128.23	1439.85	1663.25	3.07371e-08	636.553	662.837	316.161	1128.23	1439.85	412.794	1739.71	1056.84	1942.63	905.622	0.466183	-1.10103	0.0149578	1.63673	down
pos_1383	4-Vinylcyclohexene	283.895	355.402	29.2381	338.733	257.611	331.228	84.0229	450.94	269.954	196.369	331.228	84.0229	196.369	450.94	283.895	29.2381	338.733	355.402	269.954	257.611	150.287	155.526	211.32	117.36	184.574	303.679	3.07371e-08	409.211	174.502	323.038	303.679	3.07371e-08	150.287	155.526	211.32	174.502	323.038	117.36	184.574	409.211	259.739	202.95	0.78136	-0.355941	0.311589	0.659512	unchanged
pos_1384	L-Leucine	117.669	155.332	9.26676	146.026	93.4914	133.829	37.0255	158.209	107.279	82.6521	133.829	37.0255	82.6521	158.209	117.669	9.26676	146.026	155.332	107.279	93.4914	68.1539	67.0171	75.9139	52.4867	73.4594	137.922	3.07371e-08	163.068	81.5072	140.816	137.922	3.07371e-08	68.1539	67.0171	75.9139	81.5072	140.816	52.4867	73.4594	163.068	104.078	86.0344	0.826634	-0.27468	0.422915	0.575929	unchanged
pos_1385	Myrcene	181.515	239.084	9.39953	251.924	136.671	227.352	50.5364	317.936	161.479	136.628	227.352	50.5364	136.628	317.936	181.515	9.39953	251.924	239.084	161.479	136.671	95.7032	81.5998	131.446	74.5759	126.137	221.893	3.07371e-08	270.582	115.416	207.985	221.893	3.07371e-08	95.7032	81.5998	131.446	115.416	207.985	74.5759	126.137	270.582	171.252	132.534	0.773909	-0.369764	0.334614	0.666372	unchanged
pos_1386	3,5,5-Trimethyl-2-cyclohexen-1-one	557.645	672.628	50.608	602.48	432.307	668.946	140.435	825.607	475.417	400.225	668.946	140.435	400.225	825.607	557.645	50.608	602.48	672.628	475.417	432.307	299.125	251.17	406.718	252.273	313.462	583.322	3.07371e-08	731.547	330.223	601.268	583.322	3.07371e-08	299.125	251.17	406.718	330.223	601.268	252.273	313.462	731.547	482.63	376.911	0.780953	-0.356693	0.311517	0.647934	unchanged
pos_1387	Undecylenic acid	1300.77	1600.88	149.365	1527.73	1062.68	1542.11	387.913	2028.42	1156.17	880.987	1542.11	387.913	880.987	2028.42	1300.77	149.365	1527.73	1600.88	1156.17	1062.68	688.346	615.447	971.739	593.453	786.397	1415.44	3.07371e-08	1800.09	778.689	1570.44	1415.44	3.07371e-08	688.346	615.447	971.739	778.689	1570.44	593.453	786.397	1800.09	1163.7	922.004	0.792303	-0.335875	0.342821	0.628586	unchanged
pos_1389	Ethyl menthane carboxamide	1321.24	1709.16	141.888	1550.21	1102.04	1648.01	373.796	2087.24	1266.21	980.952	1648.01	373.796	980.952	2087.24	1321.24	141.888	1550.21	1709.16	1266.21	1102.04	731.79	639.974	993.146	606.797	772.666	1503.83	3.07371e-08	1819.87	797.037	1666.2	1503.83	3.07371e-08	731.79	639.974	993.146	797.037	1666.2	606.797	772.666	1819.87	1218.08	953.131	0.782489	-0.353857	0.320155	0.653533	unchanged
pos_1399	PC(20:0/6 keto-PGF1alpha)	4382.01	7901.22	13256.5	3859.97	9823.82	5808.07	8774	5380.52	4639.42	3961.09	5808.07	8774	3961.09	5380.52	4382.01	13256.5	3859.97	7901.22	4639.42	9823.82	6646.23	8308.15	5930.52	7227.87	8744.15	5713.94	3.07371e-08	3507.69	4538.67	5211.91	5713.94	3.07371e-08	6646.23	8308.15	5930.52	4538.67	5211.91	7227.87	8744.15	3507.69	6778.67	5582.91	0.8236	-0.279984	0.357884	0.630791	unchanged
pos_1401	Santene	286.758	354.693	31.2856	317.549	234.039	307.491	70.833	447.889	233.317	167.313	307.491	70.833	167.313	447.889	286.758	31.2856	317.549	354.693	233.317	234.039	145.168	131.894	146.362	112.376	171.342	246.157	3.07371e-08	390.56	170.927	328	246.157	3.07371e-08	145.168	131.894	146.362	170.927	328	112.376	171.342	390.56	245.117	184.279	0.751799	-0.411581	0.271561	0.693218	unchanged
pos_1402	3,4-Dimethylcyclohexanol	1065.34	1249.71	79.8864	1263.41	827.247	1268.75	272.022	1811.49	986.574	750.23	1268.75	272.022	750.23	1811.49	1065.34	79.8864	1263.41	1249.71	986.574	827.247	537.677	529.653	768.293	405.687	567.015	1152.99	3.07371e-08	1522.68	616.596	1239.93	1152.99	3.07371e-08	537.677	529.653	768.293	616.596	1239.93	405.687	567.015	1522.68	957.466	734.053	0.766662	-0.383338	0.311597	0.662444	unchanged
pos_1403	p-Mentha-1,3,8-triene	640.835	783.971	89.9487	783.169	527.662	724.593	189.61	1070.06	564.756	452.483	724.593	189.61	452.483	1070.06	640.835	89.9487	783.169	783.971	564.756	527.662	326.561	249.789	485.661	260.329	411.151	688.845	3.07371e-08	885.613	381.68	706.357	688.845	3.07371e-08	326.561	249.789	485.661	381.68	706.357	260.329	411.151	885.613	582.709	439.599	0.754405	-0.406589	0.261747	0.727505	unchanged
pos_1404	Pregabalin	297.302	392.503	14.8661	336.884	228.332	319.144	79.702	468.011	263.769	211.222	319.144	79.702	211.222	468.011	297.302	14.8661	336.884	392.503	263.769	228.332	170.922	120.372	195.252	113.622	172.348	319.11	3.07371e-08	398.056	195.577	351.571	319.11	3.07371e-08	170.922	120.372	195.252	195.577	351.571	113.622	172.348	398.056	261.173	203.683	0.779876	-0.358683	0.33221	0.632342	unchanged
pos_1415	PC(22:3(10Z,13Z,16Z)/PGD1)	6718.39	10365	20177.6	7296.04	13484.7	8508.27	11601	7854.48	6682.99	6238.07	8508.27	11601	6238.07	7854.48	6718.39	20177.6	7296.04	10365	6682.99	13484.7	5099.28	6139.42	6922.71	6189.21	11724.6	8718.26	3.07371e-08	7056.01	6548.36	8401.8	8718.26	3.07371e-08	5099.28	6139.42	6922.71	6548.36	8401.8	6189.21	11724.6	7056.01	9892.65	6679.96	0.675245	-0.566517	0.0712349	1.22167	unchanged
pos_1418	PC(22:1(13Z)/22:6(4Z,7Z,10Z,12E,16Z,19Z)-OH(14))	1282.77	3155.07	4244.29	1753.85	2669.66	1526.16	2615.96	1694.31	1505.01	1256.78	1526.16	2615.96	1256.78	1694.31	1282.77	4244.29	1753.85	3155.07	1505.01	2669.66	949.147	1138.94	694.54	747.858	2625.16	1780.86	3.07371e-08	981.067	1312.39	1748.3	1780.86	3.07371e-08	949.147	1138.94	694.54	1312.39	1748.3	747.858	2625.16	981.067	2170.38	1197.83	0.551896	-0.857531	0.021852	1.54978	down
pos_1420	cis- and trans-2-Isopropyl-4-methyl-1,3-dioxolane	204.344	256.808	21.1713	254.046	161.074	226.298	67.4323	353.518	179.331	134.724	226.298	67.4323	134.724	353.518	204.344	21.1713	254.046	256.808	179.331	161.074	97.1715	87.4316	156.538	80.0584	125.843	206.021	3.07371e-08	313.001	113.478	212.549	206.021	3.07371e-08	97.1715	87.4316	156.538	113.478	212.549	80.0584	125.843	313.001	185.875	139.209	0.748941	-0.417075	0.272273	0.718767	unchanged
pos_1421	xi-1-Butoxy-1-methoxyethane	247.279	304.966	31.1565	303.598	194.898	255.416	77.42	406.528	224.957	175.902	255.416	77.42	175.902	406.528	247.279	31.1565	303.598	304.966	224.957	194.898	123.184	132.331	178.727	102.703	163.021	247.613	3.07371e-08	350.139	158.408	290.355	247.613	3.07371e-08	123.184	132.331	178.727	158.408	290.355	102.703	163.021	350.139	222.212	174.648	0.785953	-0.347486	0.325989	0.644383	unchanged
pos_1437	PC(20:0/5-iso PGF2VI)	6894.01	10233.9	16717.2	6227.66	13826.7	8918.11	11715.8	8566.94	7770.15	5980.9	8918.11	11715.8	5980.9	8566.94	6894.01	16717.2	6227.66	10233.9	7770.15	13826.7	8744.51	9297.55	11086	8945.99	14308.6	8801.47	3.07371e-08	5954.42	6333.51	8989.74	8801.47	3.07371e-08	8744.51	9297.55	11086	6333.51	8989.74	8945.99	14308.6	5954.42	9685.12	8246.18	0.851427	-0.232045	0.384428	0.557326	unchanged
pos_1440	5,6-EET	483.863	735.375	218.191	563.031	602.994	567.698	256.188	547.401	491.079	510.356	567.698	256.188	510.356	547.401	483.863	218.191	563.031	735.375	491.079	602.994	383.766	468.185	494.766	337.312	231.182	764.447	3.07371e-08	381.85	321.138	659.714	764.447	3.07371e-08	383.766	468.185	494.766	321.138	659.714	337.312	231.182	381.85	497.618	404.236	0.812343	-0.29984	0.280104	0.826879	unchanged
pos_1456	PE(24:1(15Z)/PGJ2)	1733.97	1879.99	12838.6	1696.02	6062.88	1831.02	7701.65	2238.28	1484.67	1208.96	1831.02	7701.65	1208.96	2238.28	1733.97	12838.6	1696.02	1879.99	1484.67	6062.88	2499.11	3090.03	1967.57	3020.86	8645.12	2341.59	3.07371e-08	1244.44	1737.92	3470.56	2341.59	3.07371e-08	2499.11	3090.03	1967.57	1737.92	3470.56	3020.86	8645.12	1244.44	3867.6	2801.72	0.724407	-0.465127	0.462828	0.553976	unchanged
pos_1459	PE(24:0/PGE2)	1486.04	1912.59	4367.67	1462.26	2880.79	1732.4	2684.86	1640.89	1253.01	954.032	1732.4	2684.86	954.032	1640.89	1486.04	4367.67	1462.26	1912.59	1253.01	2880.79	1095.43	1043.03	755.619	912.295	3034.11	1943.16	3.07371e-08	1051.73	1374.59	2075.77	1943.16	3.07371e-08	1095.43	1043.03	755.619	1374.59	2075.77	912.295	3034.11	1051.73	2037.45	1328.58	0.652076	-0.616888	0.106193	1.13561	unchanged
pos_1471	(R)-2-Amino-N-(2,2,4,4-tetramethyl-3-thietanyl)propanamide	3.07371e-08	3.07371e-08	153.947	3.07371e-08	3.07371e-08	3.07371e-08	22.8701	3.07371e-08	3.07371e-08	3.07371e-08	3.07371e-08	22.8701	3.07371e-08	3.07371e-08	3.07371e-08	153.947	3.07371e-08	3.07371e-08	3.07371e-08	3.07371e-08	3.07371e-08	3.07371e-08	23.255	3.07371e-08	42.9095	3.07371e-08	3.07371e-08	3.07371e-08	3.07371e-08	3.07371e-08	3.07371e-08	3.07371e-08	3.07371e-08	3.07371e-08	23.255	3.07371e-08	3.07371e-08	3.07371e-08	42.9095	3.07371e-08	17.6817	6.61645	0.374198	-1.41813	0.504011	0.476258	unchanged
pos_1482	13-O-Tetradecanoylphorbol 12-acetate	1214.28	1153.44	1296.14	612.079	1787	1004.98	1308.64	1317.92	947.623	985.868	1004.98	1308.64	985.868	1317.92	1214.28	1296.14	612.079	1153.44	947.623	1787	74.1732	38.5517	6281.51	274.685	1269.81	1433	3.07371e-08	1306.8	1107.44	965.405	1433	3.07371e-08	74.1732	38.5517	6281.51	1107.44	965.405	274.685	1269.81	1306.8	1162.8	1275.14	1.09661	0.133054	0.853786	0.192849	unchanged
pos_1485	PC(P-18:1(11Z)/PGE2)	2631.56	2928.56	12144.8	2098.14	8366	3347.74	9546.24	3387.25	2812.96	2081.62	3347.74	9546.24	2081.62	3387.25	2631.56	12144.8	2098.14	2928.56	2812.96	8366	6330.45	9153.54	4673.43	7774	11683.1	3907.53	3.07371e-08	2039.26	2588.98	5598.58	3907.53	3.07371e-08	6330.45	9153.54	4673.43	2588.98	5598.58	7774	11683.1	2039.26	4934.49	5374.89	1.08925	0.123333	0.786613	0.133447	unchanged
pos_1487	Malonyl-CoA semialdehyde	4741.27	5496.05	7945.06	2990.35	4970.61	2982.59	6082.65	4410.4	3487.08	3685.36	2982.59	6082.65	3685.36	4410.4	4741.27	7945.06	2990.35	5496.05	3487.08	4970.61	4458.59	1995.57	2953.29	3985.74	6365.11	4787.18	3.07371e-08	4626.16	2364.75	4347.78	4787.18	3.07371e-08	4458.59	1995.57	2953.29	2364.75	4347.78	3985.74	6365.11	4626.16	4679.14	3588.42	0.766897	-0.382896	0.163479	0.953026	unchanged
pos_1506	PG(i-22:0/18:3(10,12,15)-OH(9))	4684.83	6548.64	16746.1	5575.82	7332.44	6204.39	6570.68	6030.14	7606.68	5007.26	6204.39	6570.68	5007.26	6030.14	4684.83	16746.1	5575.82	6548.64	7606.68	7332.44	5593.49	7365.2	7051.79	7325.59	8932.7	6223.44	3.07371e-08	6192.95	4383.4	6229.98	6223.44	3.07371e-08	5593.49	7365.2	7051.79	4383.4	6229.98	7325.59	8932.7	6192.95	7230.7	5929.85	0.820094	-0.286139	0.34439	0.609456	unchanged
pos_1517	SM(d18:1/6 keto-PGF1alpha)	25950	25994	18658.9	28652.1	29369.5	41724	14681	38279.9	32185.8	40025.2	41724	14681	40025.2	38279.9	25950	18658.9	28652.1	25994	32185.8	29369.5	2956.99	3456.3	4923.72	4687.25	25425	36434.4	3.07371e-08	24631.8	40699.6	39326.7	36434.4	3.07371e-08	2956.99	3456.3	4923.72	40699.6	39326.7	4687.25	25425	24631.8	29552.1	18254.2	0.617695	-0.695032	0.0805321	1.09396	unchanged
pos_1519	SM(d19:1/TXB2)	1374.1	1687.11	9698.07	1263.08	5814.85	1578.38	8839.23	2331.73	1503.77	1047.47	1578.38	8839.23	1047.47	2331.73	1374.1	9698.07	1263.08	1687.11	1503.77	5814.85	1486.04	1671.45	1368.58	3773.96	11317	1911.46	3.07371e-08	1385.66	1498.35	5545.97	1911.46	3.07371e-08	1486.04	1671.45	1368.58	1498.35	5545.97	3773.96	11317	1385.66	3513.78	2995.85	0.852601	-0.230057	0.731109	0.298699	unchanged
pos_152	3-Oxopentanoic acid	3.07371e-08	3.07371e-08	98.7986	3.07371e-08	3.07371e-08	3.07371e-08	3.07371e-08	3.07371e-08	28.7853	3.07371e-08	3.07371e-08	3.07371e-08	3.07371e-08	3.07371e-08	3.07371e-08	98.7986	3.07371e-08	3.07371e-08	28.7853	3.07371e-08	25.0362	53.3926	54.7437	68.729	3.07371e-08	3.07371e-08	3.07371e-08	3.07371e-08	3.07371e-08	3.07371e-08	3.07371e-08	3.07371e-08	25.0362	53.3926	54.7437	3.07371e-08	3.07371e-08	68.729	3.07371e-08	3.07371e-08	12.7584	20.1901	1.5825	0.662205	0.585192	0.443859	unchanged
pos_1520	Brevilagin I	989.228	957.914	4952.58	417.681	2183.04	760.585	3970.67	888.933	1230.54	744.981	760.585	3970.67	744.981	888.933	989.228	4952.58	417.681	957.914	1230.54	2183.04	1053.89	176.5	1609.48	1445.62	5235.21	864.175	3.07371e-08	447.158	764.194	2504.83	864.175	3.07371e-08	1053.89	176.5	1609.48	764.194	2504.83	1445.62	5235.21	447.158	1709.62	1410.11	0.824809	-0.277869	0.668094	0.29397	unchanged
pos_1547	MG(10:0/0:0/0:0)	1.2518	3.07371e-08	85.0292	88.3485	50.0004	3.07371e-08	126.054	2.40947	3.07371e-08	3.07371e-08	3.07371e-08	126.054	3.07371e-08	2.40947	1.2518	85.0292	88.3485	3.07371e-08	3.07371e-08	50.0004	0.998528	3.07371e-08	17.8318	36.1187	131.688	3.29593	3.07371e-08	3.07371e-08	3.24247	66.085	3.29593	3.07371e-08	0.998528	3.07371e-08	17.8318	3.24247	66.085	36.1187	131.688	3.07371e-08	35.3094	25.926	0.734252	-0.445652	0.651734	0.433524	unchanged
pos_155	Diisopropanolamine	2149.79	3092.84	1911.27	1260.55	4815.73	2223.38	1301.3	6293.18	3932.37	2671.85	2223.38	1301.3	2671.85	6293.18	2149.79	1911.27	1260.55	3092.84	3932.37	4815.73	3.07371e-08	3.07371e-08	3.07371e-08	3.07371e-08	3017.34	4596.07	3.07371e-08	3439.44	4510.17	3147.04	4596.07	3.07371e-08	3.07371e-08	3.07371e-08	3.07371e-08	4510.17	3147.04	3.07371e-08	3017.34	3439.44	2965.23	1871.01	0.630983	-0.664328	0.200668	0.817048	unchanged
pos_156	Trolamine	509.198	497.273	685.108	252.891	875.809	467.604	331.263	754.024	2958.81	513.549	467.604	331.263	513.549	754.024	509.198	685.108	252.891	497.273	2958.81	875.809	576.584	54474.1	16.7801	3.07371e-08	492.357	1324	59.7534	564.99	16951.7	350.223	1324	59.7534	576.584	54474.1	16.7801	16951.7	350.223	3.07371e-08	492.357	564.99	784.553	7481.05	9.53543	3.2533	0.252687	0.631755	unchanged
pos_157	5-Hydroxyectoine	1815.21	1753.45	642.762	868.982	2092.31	623.34	124.228	3.07371e-08	2808.71	613.69	623.34	124.228	613.69	3.07371e-08	1815.21	642.762	868.982	1753.45	2808.71	2092.31	2403.55	5912.99	3099.32	4336.32	514.173	324.892	3.07371e-08	1345.77	6079.3	3.07371e-08	324.892	3.07371e-08	2403.55	5912.99	3099.32	6079.3	3.07371e-08	4336.32	514.173	1345.77	1134.27	2401.63	2.11734	1.08225	0.142103	1.16307	unchanged
pos_158	L-Carnitine	8081.73	8361.58	3948.11	7723.29	7272.41	10048.1	4001.06	6970.02	5040.63	7431.49	10048.1	4001.06	7431.49	6970.02	8081.73	3948.11	7723.29	8361.58	5040.63	7272.41	3.88417	140.672	3.07371e-08	3.07371e-08	4791.19	6379.19	3.07371e-08	8597.57	5018.98	5405.05	6379.19	3.07371e-08	3.88417	140.672	3.07371e-08	5018.98	5405.05	3.07371e-08	4791.19	8597.57	6887.84	3033.65	0.440436	-1.183	0.00683214	1.69311	down
pos_1590	Cer(d18:1/LTE4)	1393.97	2147.57	8818.71	1329.22	4112.36	1670.83	14342	3533.46	1519.88	1119.95	1670.83	14342	1119.95	3533.46	1393.97	8818.71	1329.22	2147.57	1519.88	4112.36	1104.26	779.895	2277.18	8849.16	17256.8	1917.83	3.07371e-08	1592.86	1383.04	11250.8	1917.83	3.07371e-08	1104.26	779.895	2277.18	1383.04	11250.8	8849.16	17256.8	1592.86	3998.8	4641.18	1.16064	0.214925	0.782111	0.0970925	unchanged
pos_1593	N-(14-Methylhexadecanoyl)pyrrolidine	7.22403	7.18898	4.84814	0.944121	25.3113	6.19189	3.81407	3.07371e-08	12.2615	3.8349	6.19189	3.81407	3.8349	3.07371e-08	7.22403	4.84814	0.944121	7.18898	12.2615	25.3113	0.24579	1.15883	5.16362	3.07371e-08	9.1447	8.93224	3.07371e-08	5.90682	9.06729	7.87523	8.93224	3.07371e-08	0.24579	1.15883	5.16362	9.06729	7.87523	3.07371e-08	9.1447	5.90682	7.16189	4.74945	0.663156	-0.59258	0.37316	0.498007	unchanged
pos_1595	DG(20:5(5Z,8Z,11Z,14Z,17Z)/18:0/0:0)	2539.16	3842.51	9988.65	1955.14	6038.43	3266.33	17390.4	5329.83	3095.64	2162.14	3266.33	17390.4	2162.14	5329.83	2539.16	9988.65	1955.14	3842.51	3095.64	6038.43	3001.04	2918.16	2885.05	12729.8	19811.9	3658.74	3.07371e-08	2954.54	2338.04	13958.9	3658.74	3.07371e-08	3001.04	2918.16	2885.05	2338.04	13958.9	12729.8	19811.9	2954.54	5560.82	6425.62	1.15552	0.208537	0.741437	0.134309	unchanged
pos_16	Indole	842.7	1102.69	666.467	774.38	1291.76	1166.57	526.417	967.883	915.274	802.113	1166.57	526.417	802.113	967.883	842.7	666.467	774.38	1102.69	915.274	1291.76	913.354	1224.28	838.379	942.958	893.334	1141.87	286455	789.565	982.839	995.259	1141.87	286455	913.354	1224.28	838.379	982.839	995.259	942.958	893.334	789.565	905.624	29517.7	32.5937	5.02652	0.34242	0.527177	unchanged
pos_1608	Colistin A	3930.14	4969.54	1560.18	4849.38	4944.21	6308.81	1871.41	5642.5	4117.77	6909.89	6308.81	1871.41	6909.89	5642.5	3930.14	1560.18	4849.38	4969.54	4117.77	4944.21	4020.09	6197.1	2577.77	2896.53	3531.43	6358.46	3.07371e-08	4458.9	6699.02	5561.9	6358.46	3.07371e-08	4020.09	6197.1	2577.77	6699.02	5561.9	2896.53	3531.43	4458.9	4510.38	4230.12	0.937863	-0.0925502	0.747737	0.194751	unchanged
pos_1609	DG(17:0/20:5(7Z,9Z,11E,13E,17Z)-3OH(5,6,15)/0:0)	1474.45	2269.61	7903.28	1410.75	3640.31	1778.83	15472.8	3810.27	1681.9	1240.97	1778.83	15472.8	1240.97	3810.27	1474.45	7903.28	1410.75	2269.61	1681.9	3640.31	1213.6	783.249	2913.76	10312.7	16346.7	2086.02	3.07371e-08	1928.36	1450.56	11346.9	2086.02	3.07371e-08	1213.6	783.249	2913.76	1450.56	11346.9	10312.7	16346.7	1928.36	4068.32	4838.19	1.18923	0.250033	0.740291	0.128849	unchanged
pos_1613	1-Octadecanol (Drug)	432.777	631.387	970.859	524.316	2394.2	565.347	491.754	549.788	1471.67	738.586	565.347	491.754	738.586	549.788	432.777	970.859	524.316	631.387	1471.67	2394.2	213.317	403.841	682.325	167.245	260.936	929.502	3.07371e-08	1111.01	161.598	425.826	929.502	3.07371e-08	213.317	403.841	682.325	161.598	425.826	167.245	260.936	1111.01	877.069	435.56	0.496609	-1.00982	0.0702615	1.09813	unchanged
pos_1617	DG(14:0/TXB2/0:0)	689.426	1516.61	5744.66	629.164	2258.69	759.19	13470	2634.11	930.86	483.557	759.19	13470	483.557	2634.11	689.426	5744.66	629.164	1516.61	930.86	2258.69	1018.2	597.556	1352.58	9388.65	13366.6	1143.28	3.07371e-08	1169.89	648.599	8960.72	1143.28	3.07371e-08	1018.2	597.556	1352.58	648.599	8960.72	9388.65	13366.6	1169.89	2911.63	3764.61	1.29296	0.370675	0.674233	0.181061	unchanged
pos_1630	Soyasapogenol B 24-O-b-D-glucoside	94.0523	143.026	1078.07	69.9263	282.048	99.9364	2304.6	297.543	167.037	49.9689	99.9364	2304.6	49.9689	297.543	94.0523	1078.07	69.9263	143.026	167.037	282.048	143.935	73.419	129.747	918.377	2769.31	179.789	3.07371e-08	101.801	84.2862	856.657	179.789	3.07371e-08	143.935	73.419	129.747	84.2862	856.657	918.377	2769.31	101.801	458.62	525.732	1.14633	0.197028	0.851232	0.0191247	unchanged
pos_164	1-[Ethyl-(6-hydrazinylpyridazin-3-yl)amino]propan-2-ol	119.036	334.119	297.985	110.501	526.838	183.288	46.7222	319.761	372.639	65.4928	183.288	46.7222	65.4928	319.761	119.036	297.985	110.501	334.119	372.639	526.838	27.8432	740.041	3.07371e-08	3.07371e-08	291.321	345.18	3.07371e-08	256.055	1117.09	318.358	345.18	3.07371e-08	27.8432	740.041	3.07371e-08	1117.09	318.358	3.07371e-08	291.321	256.055	237.638	309.589	1.30277	0.381585	0.578463	0.369311	unchanged
pos_1642	N-a-Acetyl-L-arginine	3.07371e-08	3.07371e-08	56.4378	3.07371e-08	3.07371e-08	3.07371e-08	240.368	3.07371e-08	3.07371e-08	3.07371e-08	3.07371e-08	240.368	3.07371e-08	3.07371e-08	3.07371e-08	56.4378	3.07371e-08	3.07371e-08	3.07371e-08	3.07371e-08	3.07371e-08	3.07371e-08	3.07371e-08	8.92037	185.242	3.07371e-08	3.07371e-08	3.07371e-08	3.07371e-08	18.7831	3.07371e-08	3.07371e-08	3.07371e-08	3.07371e-08	3.07371e-08	3.07371e-08	18.7831	8.92037	185.242	3.07371e-08	29.6806	21.2945	0.717456	-0.479038	0.784999	0.340419	unchanged
pos_1647	Squamosinin A	1085.09	1137.38	2296.47	810.585	2037.97	1302.49	3584.59	1286.08	1125.79	749.161	1302.49	3584.59	749.161	1286.08	1085.09	2296.47	810.585	1137.38	1125.79	2037.97	462.403	426.87	10658.4	1195.79	3936.38	1680.64	3.07371e-08	652.71	723.85	1867.37	1680.64	3.07371e-08	462.403	426.87	10658.4	723.85	1867.37	1195.79	3936.38	652.71	1541.56	2160.44	1.40146	0.486935	0.566517	0.416527	unchanged
pos_1648	Annohexocin	578.24	1002.55	4295.41	488.19	1482.34	674.191	11876.1	1888.82	955.817	425.431	674.191	11876.1	425.431	1888.82	578.24	4295.41	488.19	1002.55	955.817	1482.34	753.361	448.765	1387.65	8360.66	10470.6	1022.27	3.07371e-08	1046.6	355.057	6632.92	1022.27	3.07371e-08	753.361	448.765	1387.65	355.057	6632.92	8360.66	10470.6	1046.6	2366.71	3047.79	1.28777	0.36488	0.68646	0.163023	unchanged
pos_1650	DG(13:0/5-iso PGF2VI/0:0)	2151.85	2908.08	4345.47	48554.1	3639.58	3096.39	8271.35	3385.61	2824.52	2652.21	3096.39	8271.35	2652.21	3385.61	2151.85	4345.47	48554.1	2908.08	2824.52	3639.58	594.248	676.619	477.648	4263.11	8356.31	3163.96	3.07371e-08	3288.8	2946.95	5859.64	3163.96	3.07371e-08	594.248	676.619	477.648	2946.95	5859.64	4263.11	8356.31	3288.8	8182.92	2962.73	0.362062	-1.46569	0.283685	0.843847	unchanged
pos_1667	DG(15:0/22:6(4Z,7Z,10Z,13E,15E,19Z)-OH(17)/0:0)	991.808	1027.43	2472.86	1098.49	1942.26	1398.18	1926.98	1386.06	1205.36	1270.81	1398.18	1926.98	1270.81	1386.06	991.808	2472.86	1098.49	1027.43	1205.36	1942.26	1184.3	1209.02	754.476	1134.12	2261.99	1470.29	3.07371e-08	898.754	1472.43	1579.5	1470.29	3.07371e-08	1184.3	1209.02	754.476	1472.43	1579.5	1134.12	2261.99	898.754	1472.02	1196.49	0.812819	-0.298995	0.270551	0.724578	unchanged
[truncated: 1,610 more rows]
