# Supplementary material for: Changes in oral, skin, and gut microbiota in children with atopic dermatitis: a case-control study
Source: Front Microbiol. 2024 Aug 15;15:1442126. doi: 10.3389/fmicb.2024.1442126 (PMC11358084; doi:10.3389/fmicb.2024.1442126)
Supplement: Supplementary file 1 [file Data_Sheet_1.ZIP › raw data/Metabolomic data /C_vs_Cc.KEGG_diff_anno.xlsx]

## Sheet: Sheet1
#ID	name	C1	C2	C3	C4	C5	C6	C7	C8	C9	C10	C11	C12	C13	C14	C15	C16	C17	C18	C19	C20	Cc15	Cc3	Cc4	Cc10	Cc9	Cc7	Cc14	Cc13	Cc12	Cc11	Cc1	Cc3	Cc17	Cc19	Cc5	Cc16	Cc18	Cc5	Cc6	Cc20	C_Mean	Cc_Mean	Fold_change	log2FC	Pvalue	VIP	regulated	KEGG_pathway_annotation
neg_1282	3beta-Acetoxy-19alpha-hydroxy-12-ursene	3.59124e-09	190.186	3.59124e-09	3.59124e-09	1175.86	52.0316	3.59124e-09	1800.71	2353.64	659.726	3.95036e-09	52.0316	3.59124e-09	3.26476e-09	190.186	3.59124e-09	3.59124e-09	1175.86	52.0316	3.59124e-09	90.4773	2991.44	2258.05	180.687	18469.9	11739	3885.37	1121.28	1592.93	8198.89	3885.37	1121.28	180.687	18469.9	90.4773	2991.44	2258.05	1121.28	1592.93	8198.89	623.215	5052.8	8.10764	3.01928	0.0450493	2.08624	up	--
neg_1820	Homovanillin	359.701	390.831	102.904	197.183	3986.47	347.814	90.5227	97.7553	60.2805	362.023	395.671	347.814	90.5227	327.001	390.831	102.904	197.183	3986.47	347.814	90.5227	2627.05	1974.43	7457.04	5304.44	2469.74	2127.5	1574.79	1236.75	1815.28	70.0301	1574.79	1236.75	5304.44	2469.74	2627.05	1974.43	7457.04	1236.75	1815.28	70.0301	599.548	2665.7	4.44619	2.15257	0.0185817	2.31827	up	Tyrosine metabolism(ko00350)
neg_1823	5-O-Caffeoylshikimic acid	255.541	7063.39	1636.21	185.279	259.989	2345.7	1276.1	198.219	117.424	159.009	281.095	2345.7	1276.1	232.31	7063.39	1636.21	185.279	259.989	2345.7	1276.1	8600.08	95.0811	658.03	1071.34	200.658	13518.1	9253.62	11980.5	15421	81.608	9253.62	11980.5	1071.34	200.658	8600.08	95.0811	658.03	11980.5	15421	81.608	1349.69	6088	4.51068	2.17334	0.0450868	1.87553	up	Flavonoid biosynthesis(ko00941);;Stilbenoid, diarylheptanoid and gingerol biosynthesis(ko00945);;Phenylpropanoid biosynthesis(ko00940)
neg_1856	Pyroglutamylvaline	373.427	460.255	568.716	1353.42	673.43	318.883	874.597	104.496	345.047	440.943	410.77	318.883	874.597	339.479	460.255	568.716	1353.42	673.43	318.883	874.597	2767.95	1209.14	2011.92	1337.1	755.692	115.493	112.122	956.812	1506.34	1207.38	112.122	956.812	1337.1	755.692	2767.95	1209.14	2011.92	956.812	1506.34	1207.38	551.322	1197.99	2.17295	1.11965	0.0378807	2.05067	up	--
neg_1893	7-DESHYDROXYPYROGALLIN-4-CARBOXYLIC ACID	1236.76	1184.48	836.693	2535.47	2579.49	2354.64	843.172	563.75	474.164	1496.61	1360.44	2354.64	843.172	1124.33	1184.48	836.693	2535.47	2579.49	2354.64	843.172	5802.98	1612.45	3891.86	13638.4	1661.5	11932	1309.5	1564.27	2250.27	11959.8	1309.5	1564.27	13638.4	1661.5	5802.98	1612.45	3891.86	1564.27	2250.27	11959.8	1410.52	5562.3	3.94343	1.97945	0.0280953	2.24858	up	--
neg_1901	(5R,6S)-6-[(1R)-1-Hydroxyethyl]-7-oxo-3-pyridin-3-yl-4-thia-1-azabicyclo[3.2.0]hept-2-ene-2-carboxylic acid	3854.12	5672.94	3565.13	5360.91	6134.84	2343.5	4558.9	2241.05	6665.84	4334.43	4239.53	2343.5	4558.9	3503.75	5672.94	3565.13	5360.91	6134.84	2343.5	4558.9	7983.13	6535.76	10883	14317.1	3821.42	10714.7	2441.55	4318.47	5699.58	10133.5	2441.55	4318.47	14317.1	3821.42	7983.13	6535.76	10883	4318.47	5699.58	10133.5	4473.17	7684.82	1.71798	0.780715	0.0284206	2.20535	up	--
neg_1997	3-O-Caffeoylshikimic acid	151.146	322.956	148.256	303.799	313.692	784.499	462.019	384.197	137.399	490.858	166.261	784.499	462.019	137.406	322.956	148.256	303.799	313.692	784.499	462.019	1856.37	357.559	493.253	369.328	286.586	3335.5	2738.31	3808.97	683.093	247.442	2738.31	3808.97	369.328	286.586	1856.37	357.559	493.253	3808.97	683.093	247.442	349.882	1417.64	4.05177	2.01855	0.0394974	2.03835	up	--
neg_2103	Angiotensin (1-5)	160.602	123.864	198.318	155.832	127.244	58.9624	282.795	57.168	280.953	610.08	176.662	58.9624	282.795	146.001	123.864	198.318	155.832	127.244	58.9624	282.795	363.004	581.139	770.427	1293.22	165.793	1171.25	197.124	409.57	459.857	73.3137	197.124	409.57	1293.22	165.793	363.004	581.139	770.427	409.57	459.857	73.3137	205.582	548.469	2.66789	1.4157	0.0320065	2.09451	up	--
neg_2143	Lymecycline	742.753	1053.8	1183.56	591.916	1210.58	518.937	2044.73	486.822	1245.06	2109.43	817.028	518.937	2044.73	675.23	1053.8	1183.56	591.916	1210.58	518.937	2044.73	1662.15	2178.59	2131.18	1929.53	1201.15	1965.02	1621.34	916.418	1518.05	1145.28	1621.34	916.418	1929.53	1201.15	1662.15	2178.59	2131.18	916.418	1518.05	1145.28	1118.76	1626.87	1.45418	0.540203	0.0411915	1.95879	up	--
neg_2188	Azadirachtin A	42.7783	817.31	170.873	177.36	345.648	364.244	615.921	90.066	143.77	380.52	47.0561	364.244	615.921	38.8893	817.31	170.873	177.36	345.648	364.244	615.921	689.106	573.615	714.321	490.189	171.919	1241.81	991.316	192.364	834.749	428.388	991.316	192.364	490.189	171.919	689.106	573.615	714.321	192.364	834.749	428.388	314.849	632.778	2.00978	1.00704	0.0279703	2.04775	up	--
neg_2233	Mannopine	731.084	778.032	652.391	1012.26	1437.58	1151.03	2033.13	1065	1820.17	1110.12	804.192	1151.03	2033.13	664.622	778.032	652.391	1012.26	1437.58	1151.03	2033.13	2767.33	1183.03	1664.9	1199.89	2446.4	1866.53	1305.42	1201.73	1589.11	2963.24	1305.42	1201.73	1199.89	2446.4	2767.33	1183.03	1664.9	1201.73	1589.11	2963.24	1179.08	1818.76	1.54252	0.625293	0.024967	2.23956	up	--
neg_2342	3'-Hydroxy-N-methyl-(S)-coclaurine	94.958	105.882	110.581	67.1346	120.83	88.2963	360.87	26.6236	121.72	199.186	104.454	88.2963	360.87	86.3254	105.882	110.581	67.1346	120.83	88.2963	360.87	531.3	281.903	373.037	301.096	230.975	125.617	130.372	80.2785	282.618	148.559	130.372	80.2785	301.096	230.975	531.3	281.903	373.037	80.2785	282.618	148.559	129.608	248.575	1.9179	0.939527	0.0368264	2.02443	up	Isoquinoline alkaloid biosynthesis(ko00950);;Biosynthesis of alkaloids derived from shikimate pathway(ko01063)
neg_2415	eugenol	83.6191	516.371	104.173	206.63	85.4566	89.4332	186.27	28.3977	15.3122	30.6985	91.981	89.4332	186.27	76.0174	516.371	104.173	206.63	85.4566	89.4332	186.27	2275.05	24.6514	238.352	217.867	67.7514	2981.81	694.725	433.327	1444.94	343.544	694.725	433.327	217.867	67.7514	2275.05	24.6514	238.352	433.327	1444.94	343.544	134.636	872.202	6.47822	2.6956	0.0495974	1.92723	up	--
neg_2418	DL-Benzylsuccinic acid	1809.91	4867.11	1142.78	2171.59	685.098	421.329	2217.57	423.301	499.978	868.629	1990.9	421.329	2217.57	1645.37	4867.11	1142.78	2171.59	685.098	421.329	2217.57	18530.8	347.938	2437.33	2255.86	1619.23	23402.5	6654.27	4642.77	13382.8	2956.39	6654.27	4642.77	2255.86	1619.23	18530.8	347.938	2437.33	4642.77	13382.8	2956.39	1510.73	7622.98	5.0459	2.33511	0.0398745	1.99779	up	--
neg_2569	(1'R)-Nepetalic acid	346.885	140.741	73.7845	38.6578	708.959	38.5612	133.585	44.1882	845.717	604.219	381.573	38.5612	133.585	315.35	140.741	73.7845	38.6578	708.959	38.5612	133.585	40.6411	36260.2	75697.1	66122.3	119.778	42.6266	13019.2	29886.6	186.671	364.224	13019.2	29886.6	66122.3	119.778	40.6411	36260.2	75697.1	29886.6	186.671	364.224	297.53	22173.9	74.5268	6.21969	0.0407988	2.09297	up	--
neg_2614	cis-2,3-Dihydroxy-2,3-dihydro-p-cumate	193.035	275.157	94.6665	87.5358	449.541	149.962	312.188	156.039	389.5	115.709	212.339	149.962	312.188	175.486	275.157	94.6665	87.5358	449.541	149.962	312.188	188.824	235.432	112.051	110.712	105.901	50.4516	56.8168	58.5731	114.237	173.416	56.8168	58.5731	110.712	105.901	188.824	235.432	112.051	58.5731	114.237	173.416	222.333	120.641	0.542615	-0.881999	0.0409632	1.85416	down	--
neg_2752	gamma-Glutamylglutamic acid	198.136	867.338	103.855	142.753	5105.84	309.608	230.204	155.316	224.678	384.749	217.95	309.608	230.204	180.124	867.338	103.855	142.753	5105.84	309.608	230.204	1566.36	4128.25	10288.3	5860.77	297.453	2830.61	396.97	1744.4	5845.31	230.11	396.97	1744.4	5860.77	297.453	1566.36	4128.25	10288.3	1744.4	5845.31	230.11	772.247	3318.86	4.29766	2.10355	0.0434693	1.99721	up	--
neg_3041	Tazobactam	19.909	443.449	31.739	260.401	212.84	193.835	70.0391	2410.95	87.9669	56.9214	21.8999	193.835	70.0391	18.0991	443.449	31.739	260.401	212.84	193.835	70.0391	8941.04	28.5046	43.7693	261.707	7165.2	12743.2	5943.39	20215.3	143.835	16.1352	5943.39	20215.3	261.707	7165.2	8941.04	28.5046	43.7693	20215.3	143.835	16.1352	378.805	5550.21	14.6519	3.87301	0.0424614	2.05181	up	--
neg_3049	8-O-Acetyl shanzhiside methyl ester	102.898	225.699	589.06	135.441	106.307	382.002	283.428	215.779	30.3504	218.677	113.188	382.002	283.428	93.5435	225.699	589.06	135.441	106.307	382.002	283.428	132.666	239.84	83.9805	81.3003	172.861	94.3571	96.3069	23.3988	95.2144	48.5523	96.3069	23.3988	81.3003	172.861	132.666	239.84	83.9805	23.3988	95.2144	48.5523	228.964	106.848	0.466657	-1.09957	0.0464324	1.96725	down	--
neg_3067	(2R,5R)-2-[6-(Cyclopentylamino)-8-(methylamino)purin-9-yl]-5-(hydroxymethyl)oxolane-3,4-diol	1242.76	967.943	183.312	933.458	945.293	649.503	2950.83	1431.79	2375.11	1375.92	1367.04	649.503	2950.83	1129.78	967.943	183.312	933.458	945.293	649.503	2950.83	200.634	1843.44	754.342	435.871	603.767	320.518	198.614	902.745	488.233	429.169	198.614	902.745	435.871	603.767	200.634	1843.44	754.342	902.745	488.233	429.169	1305.59	617.734	0.473145	-1.07965	0.036779	1.95426	down	--
neg_3240	(+)-cis-5,6-Dihydro-5-hydroxy-4-methoxy-6-(2-phenylethyl)-2H-pyran-2-one	336.602	1016.63	498.117	187.985	757.528	862.63	320.607	255.406	89.3964	944.322	370.262	862.63	320.607	306.001	1016.63	498.117	187.985	757.528	862.63	320.607	99.823	3062.67	7704.43	5495.56	1920.2	634.424	1293.63	1994.2	948.19	474.431	1293.63	1994.2	5495.56	1920.2	99.823	3062.67	7704.43	1994.2	948.19	474.431	526.923	2362.76	4.48406	2.16481	0.0424662	2.0752	up	--
neg_3403	5-Aminoisoquinoline	458.28	2412.1	447.776	1523.95	554.342	403.269	485.415	728.955	750.865	537.268	504.108	403.269	485.415	416.618	2412.1	447.776	1523.95	554.342	403.269	485.415	155.84	734.803	445.028	307.873	367.191	304.124	55.8921	298.992	497.739	254.692	55.8921	298.992	307.873	367.191	155.84	734.803	445.028	298.992	497.739	254.692	830.222	342.217	0.4122	-1.27858	0.043356	2.01282	down	--
neg_3439	Photobarbatusin I	3487.04	6682.32	5780.3	3751.15	6011.95	2022.53	4257.57	1674.62	8423.48	1639.45	3835.75	2022.53	4257.57	3170.04	6682.32	5780.3	3751.15	6011.95	2022.53	4257.57	1088.25	2564.15	4931.42	5018.23	2220	1929.74	877.063	1017.52	3766.07	1048.61	877.063	1017.52	5018.23	2220	1088.25	2564.15	4931.42	1017.52	3766.07	1048.61	4373.04	2446.11	0.55936	-0.83815	0.0454407	1.85423	down	--
neg_3584	2'-Dehydrokanamycin A	581.971	698.856	517.978	155.674	600.178	32.1496	294.086	13.2749	253.082	1047.82	640.168	32.1496	294.086	529.065	698.856	517.978	155.674	600.178	32.1496	294.086	994.928	2410.16	4568.44	1627.18	497.707	369.581	2520.61	4531.03	5185.51	3129.31	2520.61	4531.03	1627.18	497.707	994.928	2410.16	4568.44	4531.03	5185.51	3129.31	419.507	2583.45	6.15829	2.62253	0.00346503	2.74325	up	--
neg_3631	(2R,3R)-3-Methylornithine	0.162578	2.78376	0.446456	9.20128	5.9356	26.9361	1.03992	7.73084	0.376716	30.634	0.178836	26.9361	1.03992	0.147798	2.78376	0.446456	9.20128	5.9356	26.9361	1.03992	29.5846	92.2469	664.833	599.654	86.4088	7.87731	350.824	112.221	2.9901	0.665786	350.824	112.221	599.654	86.4088	29.5846	92.2469	664.833	112.221	2.9901	0.665786	8.52473	194.731	22.843	4.51368	0.0448354	2.04507	up	--
neg_3879	Isoliquiritigenin	58.2902	1060.33	111.1	2109.31	2902.69	719.023	340.46	573.838	2215.73	173.537	64.1192	719.023	340.46	52.9911	1060.33	111.1	2109.31	2902.69	719.023	340.46	17193.4	435.611	3690.54	4071.67	13837.2	13413.1	20019.7	4242.63	1745.84	196.013	20019.7	4242.63	4071.67	13837.2	17193.4	435.611	3690.54	4242.63	1745.84	196.013	1026.43	7884.57	7.68154	2.9414	0.0172426	2.39026	up	Flavonoid biosynthesis(ko00941);;Biosynthesis of phenylpropanoids(ko01061)
neg_4163	PZ-Peptide	3.59124e-09	159.94	83.8111	40.1286	197.435	403.098	115.673	496.809	21.2185	87.3101	3.95036e-09	403.098	115.673	3.26476e-09	159.94	83.8111	40.1286	197.435	403.098	115.673	8.46159	100.904	8.55288	21.2452	99.1258	80.2623	21.3913	3.59124e-09	49.7988	3.59124e-09	21.3913	3.59124e-09	21.2452	99.1258	8.46159	100.904	8.55288	3.59124e-09	49.7988	3.59124e-09	160.542	38.9742	0.242766	-2.04236	0.0473832	1.9109	down	--
neg_4220	1-Pentanesulfonic acid	3.59124e-09	7.8755	3.59124e-09	3.59124e-09	5.47468	1.75875	3.59124e-09	3.59124e-09	3.59124e-09	8.57209	3.95036e-09	1.75875	3.59124e-09	3.26476e-09	7.8755	3.59124e-09	3.59124e-09	5.47468	1.75875	3.59124e-09	136.627	3.87531	3.59124e-09	32.1152	110.631	168.929	3.59124e-09	25.0288	3.59124e-09	10.1974	3.59124e-09	25.0288	32.1152	110.631	136.627	3.87531	3.59124e-09	25.0288	3.59124e-09	10.1974	2.3681	48.7404	20.582	4.36331	0.049239	2.04011	up	--
neg_4253	(2S)-2-[(3-Nitrobenzoyl)amino]propanoic acid	217.984	172.753	233.151	348.379	242.888	675.213	160.522	767.537	209.906	127.95	239.783	675.213	160.522	198.168	172.753	233.151	348.379	242.888	675.213	160.522	3178.03	207.223	3941.65	380.672	3515.05	1454.7	92.8584	1906.65	269.46	158.332	92.8584	1906.65	380.672	3515.05	3178.03	207.223	3941.65	1906.65	269.46	158.332	315.629	1510.46	4.78557	2.25869	0.0366465	2.16165	up	--
neg_4466	Russelioside B	3.59124e-09	40.8136	21.3886	14.8931	58.1427	10.6773	49.8391	3.59124e-09	37.1214	155.358	3.95036e-09	10.6773	49.8391	3.26476e-09	40.8136	21.3886	14.8931	58.1427	10.6773	49.8391	308.078	259.745	1504	54.1994	310.035	1057.27	467.485	62.7026	35.5234	22.6101	467.485	62.7026	54.1994	310.035	308.078	259.745	1504	62.7026	35.5234	22.6101	38.8234	408.164	10.5134	3.39415	0.0426757	2.05182	up	--
neg_466	5-(2-carboxylatoethyl)-4-oxo-4,5-dihydro-1H-imidazol-5-ide	3128.05	1704.49	946.896	2945.22	2579.97	3404.22	4809.54	1640.51	316.026	953.409	3440.86	3404.22	4809.54	2843.68	1704.49	946.896	2945.22	2579.97	3404.22	4809.54	8018.94	1175.94	10171.9	2900.65	4639.66	8598.61	3396.48	6575.6	1510.03	2784.03	3396.48	6575.6	2900.65	4639.66	8018.94	1175.94	10171.9	6575.6	1510.03	2784.03	2242.83	4977.19	2.21915	1.15001	0.0272078	2.18621	up	--
neg_4946	Sulfamonomethoxine	86.1864	25.4718	71.0509	43.7365	40.1676	31.4725	23.3565	14.9719	30.2864	6.61217	94.805	31.4725	23.3565	78.3513	25.4718	71.0509	43.7365	40.1676	31.4725	23.3565	325.294	50.4015	18.8297	270.473	112.042	135.873	117.242	85.6541	21.2097	55.4063	117.242	85.6541	270.473	112.042	325.294	50.4015	18.8297	85.6541	21.2097	55.4063	37.3313	119.243	3.19418	1.67544	0.0342999	2.12502	up	--
neg_5099	2-(4-(Methylamino)phenyl)benzo[d]thiazol-6-ol	557.028	304.407	468.673	449.712	585.158	492.52	350.344	588.779	396.037	1166.2	612.731	492.52	350.344	506.389	304.407	468.673	449.712	585.158	492.52	350.344	1910.02	505.728	903.086	1304.18	1076.26	2334.68	1342.93	1780.7	411.749	428.444	1342.93	1780.7	1304.18	1076.26	1910.02	505.728	903.086	1780.7	411.749	428.444	535.886	1199.78	2.23887	1.16277	0.0122875	2.41854	up	--
neg_5201	Geranylhydroquinone	2746.89	8978.66	5102.65	2760.94	10256.6	1892.03	1776.65	3380.92	3201.17	4036.26	3021.58	1892.03	1776.65	2497.18	8978.66	5102.65	2760.94	10256.6	1892.03	1776.65	17877	31577.3	29916.1	19913	2813.75	3537.36	4074.18	6924.65	23857.5	39631.8	4074.18	6924.65	19913	2813.75	17877	31577.3	29916.1	6924.65	23857.5	39631.8	4413.28	18012.3	4.08138	2.02906	0.0103	2.51797	up	Ubiquinone and other terpenoid-quinone biosynthesis(ko00130)
neg_522	Galactosylpyridinoline	251.648	174.935	368.443	135.932	225.038	76.2333	290.484	218.894	163.15	145.466	276.813	76.2333	290.484	228.771	174.935	368.443	135.932	225.038	76.2333	290.484	603.676	204.686	387.712	242.341	214.651	408.636	247.672	276.666	270.231	221.73	247.672	276.666	242.341	214.651	603.676	204.686	387.712	276.666	270.231	221.73	205.022	307.8	1.5013	0.586212	0.0472935	1.87253	up	--
neg_5232	Lyciumoside II	108.756	34.1027	11.4337	40.2384	42.8092	17.3145	29.9806	3.59124e-09	23.4169	117.774	119.632	17.3145	29.9806	98.8694	34.1027	11.4337	40.2384	42.8092	17.3145	29.9806	607.511	222.69	4207.22	273.396	2827.54	8123.45	5456.34	211.85	5.9537	53.472	5456.34	211.85	273.396	2827.54	607.511	222.69	4207.22	211.85	5.9537	53.472	42.5826	2198.94	51.6394	5.6904	0.0409771	2.0558	up	--
neg_5337	Porphobilinogen	52.2271	35.4092	44.1156	39.102	226.305	76.3132	37.948	83.7989	26.0588	40.0169	57.4498	76.3132	37.948	47.4792	35.4092	44.1156	39.102	226.305	76.3132	37.948	1326.87	55.1362	639.116	479.267	173.957	118.004	177.362	268.643	197.368	189.899	177.362	268.643	479.267	173.957	1326.87	55.1362	639.116	268.643	197.368	189.899	66.1295	362.563	5.48262	2.45487	0.0369445	2.12621	up	Porphyrin metabolism(ko00860)
neg_5697	PI(20:1(11Z)/6 keto-PGF1alpha)	97.8966	11.7258	44.6255	92.2236	770.657	11.257	178.312	3.59124e-09	3.59124e-09	31.5557	107.686	11.257	178.312	88.9969	11.7258	44.6255	92.2236	770.657	11.257	178.312	1077.92	531.964	653.84	494.746	273.4	90.5038	65.7421	3.59124e-09	274.423	734.185	65.7421	3.59124e-09	494.746	273.4	1077.92	531.964	653.84	3.59124e-09	274.423	734.185	123.825	419.672	3.38923	1.76096	0.0387078	2.07469	up	--
neg_5736	Okadaic acid	3.59124e-09	32.7863	3.59124e-09	15.6131	205.292	13.193	17.8496	15.9037	79.5554	304.813	3.95036e-09	13.193	17.8496	3.26476e-09	32.7863	3.59124e-09	15.6131	205.292	13.193	17.8496	1336.15	315.116	2323.08	513.32	435.255	3631.14	936.401	3.59124e-09	185.768	5.83064	936.401	3.59124e-09	513.32	435.255	1336.15	315.116	2323.08	3.59124e-09	185.768	5.83064	68.5006	968.207	14.1343	3.82113	0.0389159	2.08748	up	--
neg_5999	PE(TXB2/22:4(7Z,10Z,13Z,16Z))	6.77522	83.3955	3.59124e-09	122.831	12.3586	78.3245	44.844	147.935	21.7583	96.6904	7.45274	78.3245	44.844	6.15929	83.3955	3.59124e-09	122.831	12.3586	78.3245	44.844	41.5835	146.325	1193.77	644.975	3907.92	437.744	988.984	3123.11	431.164	3.59124e-09	988.984	3123.11	644.975	3907.92	41.5835	146.325	1193.77	3123.11	431.164	3.59124e-09	61.4912	1091.56	17.7514	4.14986	0.0387647	2.13312	up	--
neg_610	Tuliposide A	4.19551	3.59124e-09	31.2775	19.6366	79.1894	2.27976	23.1558	3.4171	3.7689	123.364	4.61506	2.27976	23.1558	3.8141	3.59124e-09	31.2775	19.6366	79.1894	2.27976	23.1558	130.514	159.201	275.863	106.651	26.3493	35.3402	13.3992	99.5391	44.8269	234.216	13.3992	99.5391	106.651	26.3493	130.514	159.201	275.863	99.5391	44.8269	234.216	29.0284	112.59	3.87861	1.95554	0.0190573	2.29264	up	--
neg_6431	3-Hydroxyibuprofen	1047.83	847.217	618.388	6553.32	3494.79	942.161	1428.12	2576.59	2309.79	1974.15	1152.61	942.161	1428.12	952.574	847.217	618.388	6553.32	3494.79	942.161	1428.12	521.305	368.153	148.843	1813.22	615.631	1546.36	1571.98	966.199	350.272	425.545	1571.98	966.199	1813.22	615.631	521.305	368.153	148.843	966.199	350.272	425.545	2179.24	832.752	0.38213	-1.38786	0.0449908	1.90852	down	--
neg_644	2',3'-Didehydro-2',3'-dideoxycytidine	3.59124e-09	4.81529	3.59124e-09	3.59124e-09	12.0775	1.06343	3.59124e-09	2.78156	3.59124e-09	1.54474	3.95036e-09	1.06343	3.59124e-09	3.26476e-09	4.81529	3.59124e-09	3.59124e-09	12.0775	1.06343	3.59124e-09	3.59124e-09	36.8465	110.447	108.278	3.59124e-09	71.362	15.2129	23.6615	104.89	3.59124e-09	15.2129	23.6615	108.278	3.59124e-09	3.59124e-09	36.8465	110.447	23.6615	104.89	3.59124e-09	2.22825	47.0698	21.1241	4.40082	0.0148045	2.39671	up	--
neg_660	Quinic acid	91.6448	130.24	3.59124e-09	44.2258	71.4829	535.58	71.1881	94.8529	3.59124e-09	17.2032	100.809	535.58	71.1881	83.3134	130.24	3.59124e-09	44.2258	71.4829	535.58	71.1881	650.822	44.5439	205.55	106.936	814.994	464.655	279.131	894.394	384.258	3.46283	279.131	894.394	106.936	814.994	650.822	44.5439	205.55	894.394	384.258	3.46283	105.642	384.875	3.64321	1.86521	0.0265419	2.16618	up	--
neg_6703	PI(18:1(11Z)/PGF2alpha)	3.59124e-09	5.34721	3.59124e-09	3.59124e-09	5.74727	3.59124e-09	223.85	3.59124e-09	12.7824	10.3688	3.95036e-09	3.59124e-09	223.85	3.26476e-09	5.34721	3.59124e-09	3.59124e-09	5.74727	3.59124e-09	223.85	21.7333	526.271	557.176	185.969	257.339	50.9936	112.902	3.59124e-09	72.2523	238.514	112.902	3.59124e-09	185.969	257.339	21.7333	526.271	557.176	3.59124e-09	72.2523	238.514	25.8095	202.315	7.83877	2.97063	0.0224971	2.28019	up	--
neg_6811	PA(P-16:0/PGE2)	24.4944	29.5504	156.67	245.667	111227	9353.34	325.58	284.517	7471.18	230.504	26.9438	9353.34	325.58	22.2676	29.5504	156.67	245.667	111227	9353.34	325.58	45764.2	3196.45	120646	98765	165.612	76351	63319.5	52863.5	66103	491.435	63319.5	52863.5	98765	165.612	45764.2	3196.45	120646	52863.5	66103	491.435	12934.8	52766.6	4.07943	2.02837	0.0323753	2.08133	up	--
neg_6816	Goyaglycoside g	3.59124e-09	3.59124e-09	2.54469	1.32232	693.13	138.564	4.75875	3.59124e-09	98.5356	26.6875	3.95036e-09	138.564	4.75875	3.26476e-09	3.59124e-09	2.54469	1.32232	693.13	138.564	4.75875	571.081	22.5321	894.96	600.274	2.29248	994.577	774.537	1120.52	496.9	3.59124e-09	774.537	1120.52	600.274	2.29248	571.081	22.5321	894.96	1120.52	496.9	3.59124e-09	96.5542	547.767	5.67316	2.50415	0.00935643	2.47091	up	--
neg_6828	Trihydroxycoprostanoic acid	765.797	1956.97	412.736	1329.57	2512.19	347.246	1247.2	666.602	924.357	3196.47	842.377	347.246	1247.2	696.179	1956.97	412.736	1329.57	2512.19	347.246	1247.2	6610.08	3713.53	17716.6	20247.7	15102.9	14452.4	4969.61	2168.58	2098.34	1062.85	4969.61	2168.58	20247.7	15102.9	6610.08	3713.53	17716.6	2168.58	2098.34	1062.85	1335.91	8814.26	6.59793	2.72201	0.0099927	2.61641	up	--
neg_7016	Castasterone	499.644	2283.25	307.277	815.551	8425.84	588.179	648.695	696.923	1015.45	5242.55	549.608	588.179	648.695	454.221	2283.25	307.277	815.551	8425.84	588.179	648.695	11928.8	6806.06	10372.7	31114.2	36910.3	62237.3	24217.9	5669.04	1724.38	891.924	24217.9	5669.04	31114.2	36910.3	11928.8	6806.06	10372.7	5669.04	1724.38	891.924	2052.33	19187.3	9.34899	3.22481	0.0219117	2.33982	up	--
neg_7186	4-Carboxy-4-hydroxy-2-oxoadipate	1036.45	534.203	1019.41	643.329	102.638	698.111	408.04	1201.68	921.54	566.2	1140.1	698.111	408.04	942.23	534.203	1019.41	643.329	102.638	698.111	408.04	1618.27	156.787	2801	2409.6	6069.75	6265.31	2578.6	1140.3	48.6017	835.221	2578.6	1140.3	2409.6	6069.75	1618.27	156.787	2801	1140.3	48.6017	835.221	713.161	2392.34	3.35457	1.74613	0.0400973	2.10389	up	--
neg_7476	Cholylserine	5307.87	5062.33	38304	51231.4	8583.99	17237.9	56844.1	40689	11019.9	24199.9	5838.66	17237.9	56844.1	4825.34	5062.33	38304	51231.4	8583.99	17237.9	56844.1	5232.18	9186.9	4523.34	14915	9688.79	5961.73	6322.52	7431.66	17252.8	10946.2	6322.52	7431.66	14915	9688.79	5232.18	9186.9	4523.34	7431.66	17252.8	10946.2	25848	9146.11	0.353842	-1.49882	0.0248516	2.21163	down	--
neg_7627	Lucyoside R	3.59124e-09	3.59124e-09	31.6455	56.1861	231.546	62.7852	216.732	32.506	177.544	345.761	3.95036e-09	62.7852	216.732	3.26476e-09	3.59124e-09	31.6455	56.1861	231.546	62.7852	216.732	1030.33	797.942	1297.08	1107.46	6.73519	394.521	4.15633	159.268	851.937	6.72657	4.15633	159.268	1107.46	6.73519	1030.33	797.942	1297.08	159.268	851.937	6.72657	115.471	565.615	4.89835	2.2923	0.0211219	2.2859	up	--
neg_7907	LysoPE(0:0/22:4(7Z,10Z,13Z,16Z))	1328.81	18149.6	2215.35	2164.91	37188.5	1005.37	3692.45	1106.61	10643.4	12148.8	1461.69	1005.37	3692.45	1208.01	18149.6	2215.35	2164.91	37188.5	1005.37	3692.45	26544.3	79390	111869	86751.8	4579.16	8451.89	17360.9	24768.3	132086	3557.37	17360.9	24768.3	86751.8	4579.16	26544.3	79390	111869	24768.3	132086	3557.37	8964.38	49535.9	5.52586	2.4662	0.0271439	2.15575	up	--
neg_8101	Falecalcitriol	77.3262	212.194	987.1	880.668	8919.95	162.365	848.907	621.254	493.243	1702.11	85.0588	162.365	848.907	70.2966	212.194	987.1	880.668	8919.95	162.365	848.907	6094.57	3697.75	18107.3	10646.5	14285	17338.2	5859.06	1679.17	3192.43	418.717	5859.06	1679.17	10646.5	14285	6094.57	3697.75	18107.3	1679.17	3192.43	418.717	1490.51	8131.88	5.45576	2.44778	0.0115328	2.51036	up	--
neg_8102	N-Docosahexaenoyl Lysine	17.7462	60.3911	19.8321	20.1993	652.213	10.3278	116.443	15.4135	69.9235	89.7933	19.5209	10.3278	116.443	16.133	60.3911	19.8321	20.1993	652.213	10.3278	116.443	353.318	58.1386	2544.57	670.464	2976.09	3267.68	621.094	665.14	438.199	37.4464	621.094	665.14	670.464	2976.09	353.318	58.1386	2544.57	665.14	438.199	37.4464	107.228	1163.21	10.848	3.43936	0.0259799	2.29038	up	--
neg_8175	SM(d18:0/20:3(6,8,11)-OH(5))	1376.4	908.416	288.834	336.035	1526.44	94.8994	258.402	214.217	392.762	1798.15	1514.04	94.8994	258.402	1251.27	908.416	288.834	336.035	1526.44	94.8994	258.402	6387.14	2698.66	5840.23	7456.74	10597.6	3321	2172.46	2345.47	1778.33	963.975	2172.46	2345.47	7456.74	10597.6	6387.14	2698.66	5840.23	2345.47	1778.33	963.975	719.455	4356.16	6.0548	2.59808	0.00463869	2.81497	up	--
neg_8177	24-Oxo-1alpha,25-dihydroxyvitamin D3	27.8419	12.0738	3.59124e-09	2.9554	35.6774	3.59124e-09	3.36999	3.59124e-09	5.75427	44.4468	30.6261	3.59124e-09	3.36999	25.3108	12.0738	3.59124e-09	2.9554	35.6774	3.59124e-09	3.36999	152.895	10.9481	39.3954	106.954	252.06	61.7127	20.6901	51.12	51.3907	3.59124e-09	20.6901	51.12	106.954	252.06	152.895	10.9481	39.3954	51.12	51.3907	3.59124e-09	13.212	74.7166	5.65523	2.49959	0.0339435	2.17588	up	--
neg_8507	gamma-Tocotrienol	102.713	462.684	167.72	216.517	1134.13	14.5483	673.587	152.442	111.365	536.66	112.984	14.5483	673.587	93.3751	462.684	167.72	216.517	1134.13	14.5483	673.587	2073.14	1305.89	8551.14	14301.2	6948.45	2540.47	119.984	582.505	1256.04	1267.88	119.984	582.505	14301.2	6948.45	2073.14	1305.89	8551.14	582.505	1256.04	1267.88	357.236	3894.67	10.9022	3.44655	0.0379326	2.17051	up	--
pos_2117	Navoximod	4665.21	3889.56	3865.55	3195.84	3344.66	3540.82	4080.66	3898.93	3650.87	4399.75	5131.73	3540.82	4080.66	4241.1	3889.56	3865.55	3195.84	3344.66	3540.82	4080.66	5890.17	4666.01	4244.53	6187.85	4266.8	3901.72	5021.06	5801.63	3880	3921.88	5021.06	5801.63	6187.85	4266.8	5890.17	4666.01	4244.53	5801.63	3880	3921.88	3853.18	4778.17	1.24006	0.310406	0.0117141	2.33564	up	--
pos_2139	ryanodine	25080.1	21866.9	21379.5	16944	21341.8	25378.5	28676	22435.9	18082	25364.5	27588.1	25378.5	28676	22800.1	21866.9	21379.5	16944	21341.8	25378.5	28676	40559.6	21762.6	30130.2	26936.2	21720	32498	38486.5	32757.1	20935.1	23031.2	38486.5	32757.1	26936.2	21720	40559.6	21762.6	30130.2	32757.1	20935.1	23031.2	22654.9	28881.7	1.27485	0.350329	0.0283269	2.07831	up	--
pos_2181	L-2,3-Diaminopropanoate	55.4512	62.1323	85.3764	29.539	89.3079	102.316	75.6779	35.0843	26.4632	48.993	60.9963	102.316	75.6779	50.4102	62.1323	85.3764	29.539	89.3079	102.316	75.6779	66.966	60.2985	89.0695	72.6027	59.7057	116.998	111.066	118.833	77.8054	76.7425	111.066	118.833	72.6027	59.7057	66.966	60.2985	89.0695	118.833	77.8054	76.7425	61.0341	85.0087	1.39281	0.477995	0.0445963	1.92627	up	Biosynthesis of various other secondary metabolites(ko00997);;Biosynthesis of various antibiotics(ko00998)
pos_2224	Kanokoside D	6137.39	5119.07	5457.12	4429.91	4870.41	6658.66	10957.8	7006.48	4355.84	6047.2	6751.13	6658.66	10957.8	5579.45	5119.07	5457.12	4429.91	4870.41	6658.66	10957.8	14121.3	6360.13	9439.14	8224.37	4948.72	9107.73	13640.3	9540.84	7352.39	5293.57	13640.3	9540.84	8224.37	4948.72	14121.3	6360.13	9439.14	9540.84	7352.39	5293.57	6103.98	8802.84	1.44215	0.528218	0.0348636	1.98048	up	--
pos_2386	(-)-Riboflavin	32837.4	21719.5	33948.9	23824.8	40970.2	16313.3	29338.6	29523	28313.2	36815.8	36121.1	16313.3	29338.6	29852.1	21719.5	33948.9	23824.8	40970.2	16313.3	29338.6	52749.9	34778.3	38819.4	41925.5	35768.9	26804.6	29071.1	40503.4	36089.4	38840.2	29071.1	40503.4	41925.5	35768.9	52749.9	34778.3	38819.4	40503.4	36089.4	38840.2	29360.5	37535.1	1.27842	0.354364	0.0213659	2.16554	up	Vitamin digestion and absorption(ko04977);;ABC transporters(ko02010);;Riboflavin metabolism(ko00740)
pos_2511	trans-zeatin riboside	3564.14	4302.15	3280.19	3352.5	4326.11	3077.74	5778.61	3519.38	3623.51	6389.66	3920.56	3077.74	5778.61	3240.13	4302.15	3280.19	3352.5	4326.11	3077.74	5778.61	6825.74	6283.89	6745.31	5809.18	3596.77	5723.81	5550.9	5155.18	4042.71	4774.34	5550.9	5155.18	5809.18	3596.77	6825.74	6283.89	6745.31	5155.18	4042.71	4774.34	4121.4	5450.78	1.32256	0.403329	0.0144635	2.27258	up	Zeatin biosynthesis(ko00908)
pos_2520	(-)-8-Demethylmaritidine	2349.92	948.748	2066.28	1101.29	4273.95	1186.82	1472.48	1162.81	1200.87	3369.76	2584.91	1186.82	1472.48	2136.29	948.748	2066.28	1101.29	4273.95	1186.82	1472.48	2505.79	10830.5	24328.1	18738.8	1293.83	3106.79	40137.2	7920.32	2771.83	2675.06	40137.2	7920.32	18738.8	1293.83	2505.79	10830.5	24328.1	7920.32	2771.83	2675.06	1913.29	11430.8	5.97442	2.5788	0.0426096	2.00857	up	--
pos_3344	Pinolidoxin	7521.46	15521.4	16728.4	9660.05	3261.17	6140.94	20746.5	17461.3	22218.2	22776.5	8273.61	6140.94	20746.5	6837.7	15521.4	16728.4	9660.05	3261.17	6140.94	20746.5	3441.19	5165.17	6482.42	2661.09	7451.54	6054.47	7437.97	6580.14	11909.1	7327.27	7437.97	6580.14	2661.09	7451.54	3441.19	5165.17	6482.42	6580.14	11909.1	7327.27	14203.6	6451.04	0.454184	-1.13865	0.00728759	2.62294	down	--
pos_3362	2-Hydroxy-imipramine glucuronide	3.59124e-09	262.047	45.5916	24.1745	936.225	23.112	254.2	3.59124e-09	26.9883	567.545	3.95036e-09	23.112	254.2	3.26476e-09	262.047	45.5916	24.1745	936.225	23.112	254.2	564.032	1130.56	4876.83	2895.79	1859.89	1480.04	1809.45	830.534	1374.17	9.87926	1809.45	830.534	2895.79	1859.89	564.032	1130.56	4876.83	830.534	1374.17	9.87926	213.988	1683.12	7.86546	2.97553	0.00806139	2.61633	up	--
pos_4262	Neuromedin B (1-3)	3913.7	1787.25	7241.12	4391.78	4293.16	7451.86	4835.16	4625.65	9144.47	7019.36	4305.07	7451.86	4835.16	3557.91	1787.25	7241.12	4391.78	4293.16	7451.86	4835.16	4165.83	3953.19	1715.29	3351.34	2248.19	5579.6	2007.26	2263.43	2360.17	5763.23	2007.26	2263.43	3351.34	2248.19	4165.83	3953.19	1715.29	2263.43	2360.17	5763.23	5470.35	3340.75	0.610702	-0.71146	0.0210919	2.11992	down	--
pos_4285	3-Methoxytyramine	3498.49	3655.05	4536.87	3104.99	2105.47	2362.72	6343.9	5099.5	6596.11	4548.98	3848.34	2362.72	6343.9	3180.44	3655.05	4536.87	3104.99	2105.47	2362.72	6343.9	2007.12	2502.11	2320.62	1773.54	2085.1	5980.45	4443.7	2015.47	2627.58	2036.38	4443.7	2015.47	1773.54	2085.1	2007.12	2502.11	2320.62	2015.47	2627.58	2036.38	4185.21	2779.21	0.664055	-0.590626	0.0435965	1.95836	down	Biosynthesis of alkaloids derived from shikimate pathway(ko01063);;Dopaminergic synapse(ko04728);;Betalain biosynthesis(ko00965);;Tyrosine metabolism(ko00350)
pos_4294	Caffeinol	4361.18	3637.34	4546.78	3634.11	3645.93	3367.17	6417.23	5118.3	7583.39	6084.64	4797.3	3367.17	6417.23	3964.71	3637.34	4546.78	3634.11	3645.93	3367.17	6417.23	3941.77	3921.38	2664.72	3259.59	2913.64	6185.97	4540.2	2234.56	2878.81	3447.52	4540.2	2234.56	3259.59	2913.64	3941.77	3921.38	2664.72	2234.56	2878.81	3447.52	4839.61	3598.82	0.743618	-0.427367	0.0465689	1.90063	down	--
pos_4377	2-Dehydro-O-desmethylangolensin	574.659	2397.48	489.767	1426.33	1317.39	666.765	502.003	1060.48	3469.09	549.212	632.124	666.765	502.003	522.417	2397.48	489.767	1426.33	1317.39	666.765	502.003	24069.7	586.683	4588.85	5791.22	20379.9	23565.6	38666.5	7402.86	546.817	782.463	38666.5	7402.86	5791.22	20379.9	24069.7	586.683	4588.85	7402.86	546.817	782.463	1245.32	12638.1	10.1485	3.34319	0.0229942	2.27539	up	--
pos_4501	Corchorusoside A	9751.34	9495.26	6935.64	85127.9	28569.6	55249.8	5286.18	51511.8	20676.4	9777.54	10726.5	55249.8	5286.18	8864.85	9495.26	6935.64	85127.9	28569.6	55249.8	5286.18	6196.83	9255.58	8324.38	6299.76	11859	6313.79	11607.3	4941.13	4699.87	7990.37	11607.3	4941.13	6299.76	11859	6196.83	9255.58	8324.38	4941.13	4699.87	7990.37	28238.1	7748.8	0.274409	-1.8656	0.0403792	1.9961	down	--
pos_545	Niacin (Nicotinic acid)	4934.75	7798.05	11794.1	8067.01	12210.1	3261.95	7158.69	10152.3	7446.29	8312.66	5428.22	3261.95	7158.69	4486.13	7798.05	11794.1	8067.01	12210.1	3261.95	7158.69	12383.7	8521.1	13630.5	4933.17	15289.2	13332.4	13754.2	16794.8	10099.2	21935.5	13754.2	16794.8	4933.17	15289.2	12383.7	8521.1	13630.5	16794.8	10099.2	21935.5	8113.6	13067.4	1.61055	0.687556	0.0113514	2.40853	up	--
pos_562	L-Proline	47.1487	55.0354	83.8462	56.2559	112.96	28.0308	63.4231	61.6439	66.7341	78.7638	51.8636	28.0308	63.4231	42.8625	55.0354	83.8462	56.2559	112.96	28.0308	63.4231	93.1492	71.1148	120.601	34.237	132.582	103.376	118.039	139.761	85.9106	177.284	118.039	139.761	34.237	132.582	93.1492	71.1148	120.601	139.761	85.9106	177.284	65.3842	107.605	1.64574	0.718737	0.0111153	2.42708	up	--
pos_5876	5-Amino-6-(1-D-ribitylamino)uracil	1441.98	958.384	788.223	443.715	864.604	701.612	572.731	662.58	748.849	474.516	1586.18	701.612	572.731	1310.89	958.384	788.223	443.715	864.604	701.612	572.731	15622.1	437.645	533.894	13260.8	4069.79	7445.56	15550.5	1452.61	464.303	1056.63	15550.5	1452.61	13260.8	4069.79	15622.1	437.645	533.894	1452.61	464.303	1056.63	765.72	5989.4	7.82192	2.96752	0.0314454	2.16138	up	Methane metabolism(ko00680);;Riboflavin metabolism(ko00740)
pos_6043	(1R,5aS,6R)-4a-Hydroxy-1,4,4a,5,5a,6,9,10a-octahydrophenazine-1,6-dicarboxylate	277.571	348.741	204.883	190.718	602.057	248.11	330.401	288.079	433.619	427.362	305.328	248.11	330.401	252.337	348.741	204.883	190.718	602.057	248.11	330.401	2305.86	465.171	1102.7	1603.45	1584.92	3543.14	2490.1	2541.83	279.002	297.491	2490.1	2541.83	1603.45	1584.92	2305.86	465.171	1102.7	2541.83	279.002	297.491	335.154	1621.37	4.83767	2.27431	0.00495286	2.7748	up	--
pos_6323	Nomifensine	0.0231431	103.01	72.5401	347.989	9.34706	399.998	217.129	599.937	304.536	75.7063	0.0254574	399.998	217.129	0.0210392	103.01	72.5401	347.989	9.34706	399.998	217.129	8.1606	2.93652	1.1984	26.7409	60.5382	135.127	183.146	13.5174	25.6293	61.2924	183.146	13.5174	26.7409	60.5382	8.1606	2.93652	1.1984	13.5174	25.6293	61.2924	213.022	51.8287	0.243303	-2.03918	0.031515	2.07869	down	--
pos_6406	Androsterone	272.769	276.246	206.643	540.887	326.635	576.64	1283.65	876.25	693.338	410.862	300.046	576.64	1283.65	247.972	276.246	206.643	540.887	326.635	576.64	1283.65	257.003	339.356	190.67	249.805	259.358	258.576	325.215	378.891	238.232	306.83	325.215	378.891	249.805	259.358	257.003	339.356	190.67	378.891	238.232	306.83	546.392	280.394	0.513173	-0.962483	0.0335253	2.05014	down	--
pos_6831	1-(1-(Tert-Butoxycarbonyl)piperidin-4-yl)azetidine-3-carboxylic acid	14.2482	156.803	8.62652	21.9024	351.916	6.71666	15.4165	4.52368	38.0453	108.684	15.673	6.71666	15.4165	12.9529	156.803	8.62652	21.9024	351.916	6.71666	15.4165	214.947	206.587	530.507	421.301	324.584	400.424	13.287	88.2482	695.819	21.7364	13.287	88.2482	421.301	324.584	214.947	206.587	530.507	88.2482	695.819	21.7364	72.6883	291.744	4.01363	2.00491	0.0159666	2.31092	up	--
pos_6960	2-Gonen	449.6	429.8	571.854	691.474	570.508	715.476	726.593	492.652	442.377	673.774	494.561	715.476	726.593	408.728	429.8	571.854	691.474	570.508	715.476	726.593	496.791	461.794	359.666	425.503	512.598	585.458	535.99	292.351	487.888	411.332	535.99	292.351	425.503	512.598	496.791	461.794	359.666	292.351	487.888	411.332	576.411	456.937	0.792728	-0.335102	0.0204248	2.12966	down	--
pos_6966	25-hydroxy-23-oxavitamin D3 / 25-hydroxy-23-oxacholecalciferol	39675.2	32873.8	75025.5	80749.2	49704.7	66027	55554.2	68787.4	52664.2	46684.1	43642.7	66027	55554.2	36068.4	32873.8	75025.5	80749.2	49704.7	66027	55554.2	50016.8	33715.2	27094.4	36197.1	38540.6	65709.1	53110.5	29319.7	42822.2	33915.4	53110.5	29319.7	36197.1	38540.6	50016.8	33715.2	27094.4	29319.7	42822.2	33915.4	56774.5	41044.1	0.722932	-0.468069	0.0215577	2.14046	down	--
pos_710	5-[(1-Iminoethyl)amino]-2-aminopentanoic acid	217.863	183.978	86.2707	137.837	203.336	200.568	166.589	72.6423	178.316	181.24	239.649	200.568	166.589	198.057	183.978	86.2707	137.837	203.336	200.568	166.589	489.524	183.249	287.722	295.618	137.192	167.88	579.469	239.752	196.823	403.32	579.469	239.752	295.618	137.192	489.524	183.249	287.722	239.752	196.823	403.32	162.864	298.055	1.83008	0.871909	0.0191409	2.26073	up	--
pos_7245	1-(3-Pyridinyl)-1,4-butanediol	869.464	2549.68	1627.68	2764.39	4382	6845.03	1599.75	973.776	2726.53	32.0605	956.411	6845.03	1599.75	790.422	2549.68	1627.68	2764.39	4382	6845.03	1599.75	1687.13	2289.97	9589.97	8455.91	8198.75	10312.8	2786.98	7329.46	2603.71	1692	2786.98	7329.46	8455.91	8198.75	1687.13	2289.97	9589.97	7329.46	2603.71	1692	2437.04	5494.67	2.25465	1.1729	0.0324818	2.17461	up	Chemical carcinogenesis - DNA adducts(ko05204);;Metabolism of xenobiotics by cytochrome P450(ko00980)
pos_7284	2-Hydroxy-desipramine glucuronide	40.909	7.81079	49.1849	12.1949	135.449	3.59124e-09	8.72656	25.3512	31.9085	61.0936	44.9999	3.59124e-09	8.72656	37.19	7.81079	49.1849	12.1949	135.449	3.59124e-09	8.72656	203.695	101.168	1978.81	641.371	257.045	1181.47	3.59124e-09	232.523	487.134	80.9296	3.59124e-09	232.523	641.371	257.045	203.695	101.168	1978.81	232.523	487.134	80.9296	37.2628	516.415	13.8587	3.79272	0.0374898	2.1074	up	--
pos_7302	Deoxyloganin	3.59124e-09	16.1114	3.59124e-09	3.59124e-09	236.303	3.59124e-09	3.59124e-09	83.1681	3.59124e-09	3.59124e-09	3.95036e-09	3.59124e-09	3.59124e-09	3.26476e-09	16.1114	3.59124e-09	3.59124e-09	236.303	3.59124e-09	3.59124e-09	121.699	3.59124e-09	507.808	308.882	392.815	231.387	3.59124e-09	3.59124e-09	347.511	3.59124e-09	3.59124e-09	3.59124e-09	308.882	392.815	121.699	3.59124e-09	507.808	3.59124e-09	347.511	3.59124e-09	33.5583	191.01	5.69189	2.50891	0.0332198	2.1392	up	--
pos_7333	Semilicoisoflavone B	0.136169	1934.36	0.0285135	0.06873	8156.51	3.59124e-09	0.78572	42.1926	1214.19	113	0.149786	3.59124e-09	0.78572	0.12379	1934.36	0.0285135	0.06873	8156.51	3.59124e-09	0.78572	3197.25	4800.08	16288.5	11216.1	1963.83	5241	3252.68	5181.84	6465.97	210.711	3252.68	5181.84	11216.1	1963.83	3197.25	4800.08	16288.5	5181.84	6465.97	210.711	1146.13	5781.8	5.04464	2.33475	0.0163723	2.33333	up	--
pos_7481	Timolol	3.59124e-09	545.618	3.59124e-09	3.59124e-09	1523.23	3.59124e-09	3.59124e-09	3.59124e-09	208.942	94.9162	3.95036e-09	3.59124e-09	3.59124e-09	3.26476e-09	545.618	3.59124e-09	3.59124e-09	1523.23	3.59124e-09	3.59124e-09	1066.58	1178.99	5435.46	3205.04	1856.58	1438.32	913.811	1653.61	2098.64	3.59124e-09	913.811	1653.61	3205.04	1856.58	1066.58	1178.99	5435.46	1653.61	2098.64	3.59124e-09	237.271	1884.7	7.94326	2.98973	0.00719668	2.62782	up	--
pos_7545	Fluorocarazolol	3.59124e-09	488.141	3.59124e-09	0.900188	1054.47	3.59124e-09	3.59124e-09	0.0235115	247.404	324.062	3.95036e-09	3.59124e-09	3.59124e-09	3.26476e-09	488.141	3.59124e-09	0.900188	1054.47	3.59124e-09	3.59124e-09	2427.66	635.696	3382.37	2049.36	416.292	1281.93	1742.63	727.349	1370.83	7.5394	1742.63	727.349	2049.36	416.292	2427.66	635.696	3382.37	727.349	1370.83	7.5394	211.5	1404.17	6.63909	2.73099	0.00511718	2.68079	up	--
pos_7553	Isoavocadienofuran	1443.92	303.959	797.604	913.435	794.045	1153.79	1297.55	1189.09	850.067	659.047	1588.32	1153.79	1297.55	1312.66	303.959	797.604	913.435	794.045	1153.79	1297.55	672.247	480.593	454.691	1138.53	432.602	534.431	1100.85	611.242	501.369	603.548	1100.85	611.242	1138.53	432.602	672.247	480.593	454.691	611.242	501.369	603.548	940.251	653.01	0.694506	-0.52594	0.0471563	1.92993	down	--
pos_7573	25-Epiruizgenin 3-[4''-rhamnosylglucoside]	105.455	91.8662	31.6996	258.909	1891.71	1457.65	92.8645	3.59124e-09	397.068	220.772	116.001	1457.65	92.8645	95.8686	91.8662	31.6996	258.909	1891.71	1457.65	92.8645	780.84	253.407	4530.92	2232.53	3584.79	1858.49	903.128	1395.65	1347.19	134.03	903.128	1395.65	2232.53	3584.79	780.84	253.407	4530.92	1395.65	1347.19	134.03	454.8	1702.1	3.74251	1.90401	0.0259441	2.25425	up	--
pos_7701	5alpha-Cholest-8-en-3beta-ol	566.094	86.9535	460.745	303.023	463.614	54.9375	148.609	745.722	110.321	352.89	622.704	54.9375	148.609	514.631	86.9535	460.745	303.023	463.614	54.9375	148.609	179.487	147.365	133.317	108.002	140.367	107.177	147.821	75.6514	324.27	230.776	147.821	75.6514	108.002	140.367	179.487	147.365	133.317	75.6514	324.27	230.776	329.291	159.424	0.484142	-1.0465	0.0489878	2.05508	down	Steroid biosynthesis(ko00100)
pos_7745	Camelliagenin A	1756.09	2289.45	554.911	1879.16	15287.4	3392.93	962.913	2771.83	1775.61	1343.5	1931.7	3392.93	962.913	1596.44	2289.45	554.911	1879.16	15287.4	3392.93	962.913	14603.3	1426.85	20578.4	17943.7	4568.01	18762.1	22617.3	18103.8	10782.9	3590.95	22617.3	18103.8	17943.7	4568.01	14603.3	1426.85	20578.4	18103.8	10782.9	3590.95	3201.38	13297.7	4.15376	2.05442	0.00276838	2.75517	up	--
pos_7751	Digitoxin	1420.93	388.046	702.818	1558.54	29837.7	4970.4	1237.35	843.067	2990.43	1908.47	1563.02	4970.4	1237.35	1291.75	388.046	702.818	1558.54	29837.7	4970.4	1237.35	18808.6	1976.77	33139.6	24469.8	1191.69	32040.4	26269.1	26942.7	18510.7	2422.65	26269.1	26942.7	24469.8	1191.69	18808.6	1976.77	33139.6	26942.7	18510.7	2422.65	4585.77	18577.2	4.05106	2.0183	0.0106465	2.40568	up	--
pos_7766	Quillaic acid	10880.9	10444.3	10072.9	9310.23	21040.8	5650.46	7937.13	7385.47	7177.07	19750.3	11969	5650.46	7937.13	9891.77	10444.3	10072.9	9310.23	21040.8	5650.46	7937.13	17346	17437.5	43113.6	43315	33308.3	25059.2	13581.5	11486.1	13448.7	13408.9	13581.5	11486.1	43315	33308.3	17346	17437.5	43113.6	11486.1	13448.7	13408.9	10965	23150.5	2.11131	1.07814	0.0144505	2.42119	up	--
pos_7865	6-Deoxocastasterone	6095.99	3684.75	5303.64	4107.7	19431	3532.56	3221.91	5697.9	4404.53	6499.69	6705.59	3532.56	3221.91	5541.81	3684.75	5303.64	4107.7	19431	3532.56	3221.91	13056.7	8829.05	44766.8	20702.1	23557.3	28097.6	11423.4	10587	7114.61	5931.11	11423.4	10587	20702.1	23557.3	13056.7	8829.05	44766.8	10587	7114.61	5931.11	6197.97	17406.6	2.80843	1.48976	0.0189885	2.34821	up	--
pos_803	Benzyl 6-O-beta-D-apiofuranosyl-beta-D-glucoside	1656.74	1780.56	1866.59	885.048	2229.07	1453.02	2991.2	962.963	983.515	1770.02	1822.41	1453.02	2991.2	1506.12	1780.56	1866.59	885.048	2229.07	1453.02	2991.2	3608.99	2138.81	3050.75	2406.76	1565.77	2376.87	3059.38	3116.29	5067.66	1189.58	3059.38	3116.29	2406.76	1565.77	3608.99	2138.81	3050.75	3116.29	5067.66	1189.58	1657.87	2758.09	1.66363	0.734336	0.0159305	2.19934	up	--
pos_8128	Alisol C	2831.95	6040.08	6950.21	3057.79	23897	2685.35	3010.82	3243.05	3178.28	11855.4	3115.15	2685.35	3010.82	2574.5	6040.08	6950.21	3057.79	23897	2685.35	3010.82	43328	13385.4	108467	81705.9	91523.8	116051	51380.3	21119.7	11583.6	4589.97	51380.3	21119.7	81705.9	91523.8	43328	13385.4	108467	21119.7	11583.6	4589.97	6675	54313.4	8.13684	3.02447	0.00604176	2.74881	up	--
pos_8184	PGP(i-24:0/20:4(5Z,8Z,11Z,14Z)-OH(20))	118.477	7213.36	52.9671	224.129	16214.3	113.595	178.467	134.319	5090.27	637.365	130.325	113.595	178.467	107.706	7213.36	52.9671	224.129	16214.3	113.595	178.467	14098.9	7626.85	15293.6	11824.2	526.069	6112.34	8069.86	12299.1	12523.4	678.432	8069.86	12299.1	11824.2	526.069	14098.9	7626.85	15293.6	12299.1	12523.4	678.432	2997.73	8905.26	2.97067	1.57079	0.022068	2.18715	up	--
pos_8334	1-Methyl-1,2-dihydropyridine-3-carboxamide	3.59124e-09	187.955	3.59124e-09	25.0554	467.078	2.34154	3.59124e-09	5.10065	46.2119	1.32495	3.95036e-09	2.34154	3.59124e-09	3.26476e-09	187.955	3.59124e-09	25.0554	467.078	2.34154	3.59124e-09	618.448	357.711	769.495	374.167	91.9106	309.178	200.493	187.47	469.235	4.27837	200.493	187.47	374.167	91.9106	618.448	357.711	769.495	187.47	469.235	4.27837	73.5068	338.239	4.60146	2.20209	0.00881064	2.46453	up	--
pos_8337	5β-Androstan-3α-ol-17-one sulfate	23.8962	471.757	14.9574	74.9622	1267.63	24.5461	55.9132	61.1851	220.024	254.98	26.2858	24.5461	55.9132	21.7238	471.757	14.9574	74.9622	1267.63	24.5461	55.9132	237.187	1038.9	1964.73	736.236	546.105	813.305	411.703	573.586	1219.7	55.8536	411.703	573.586	736.236	546.105	237.187	1038.9	1964.73	573.586	1219.7	55.8536	246.985	759.73	3.07601	1.62106	0.0280066	2.12371	up	--
pos_835	N-(1-Deoxy-1-fructosyl)tryptophan	7584.8	3419.26	5305.36	3508.75	5567.09	4940.6	6388.81	4094.91	3092.64	5093.76	8343.28	4940.6	6388.81	6895.28	3419.26	5305.36	3508.75	5567.09	4940.6	6388.81	8165.79	4747.6	7640.76	5856.83	5393.04	5872.22	7027.04	8419.15	4130.62	6282.29	7027.04	8419.15	5856.83	5393.04	8165.79	4747.6	7640.76	8419.15	4130.62	6282.29	4899.6	6353.53	1.29675	0.374896	0.0352501	1.95704	up	--
pos_8741	Lyso-PAF C-16	7314.5	101554	62588.8	16089.1	5348.27	66455.8	47349.6	74489.1	12626.7	7124.62	8045.95	66455.8	47349.6	6649.55	101554	62588.8	16089.1	5348.27	66455.8	47349.6	19315	4391.83	6118.72	2112.95	5782.67	8065.06	10280.5	21322.6	4637.61	3534.1	10280.5	21322.6	2112.95	5782.67	19315	4391.83	6118.72	21322.6	4637.61	3534.1	40094	8556.1	0.213401	-2.22836	0.0189735	2.33354	down	--
pos_8804	trans-2-trans-4-Heptadien-1-ol	186.283	59.2925	79.6079	188.917	103.945	214.534	224.61	114.727	89.7101	94.6276	204.911	214.534	224.61	169.348	59.2925	79.6079	188.917	103.945	214.534	224.61	104.468	74.3028	65.2058	140.367	34.042	55.8382	88.2229	66.7175	79.8487	144.143	88.2229	66.7175	140.367	34.042	104.468	74.3028	65.2058	66.7175	79.8487	144.143	135.625	85.3157	0.629054	-0.668744	0.0405871	1.95997	down	--
pos_8853	Ganoderic acid Mf	2577.27	17544.3	2232.43	2891.4	36219.1	1954.48	2927.39	2699.79	8945.77	5554.04	2834.99	1954.48	2927.39	2342.97	17544.3	2232.43	2891.4	36219.1	1954.48	2927.39	28774.7	46574.9	105549	65517.1	6410.55	10784.2	21071.6	33088.8	114293	5197.31	21071.6	33088.8	65517.1	6410.55	28774.7	46574.9	105549	33088.8	114293	5197.31	8354.59	43726.1	5.23378	2.38785	0.0207646	2.23953	up	--
pos_8875	7',8'-Dihydro-8'-hydroxyreticulataxanthin	2695.5	37954.2	22501.5	5325.1	2928.34	15341.7	18034.1	14830.9	3455.48	7202.22	2965.05	15341.7	18034.1	2450.46	37954.2	22501.5	5325.1	2928.34	15341.7	18034.1	7102.85	3247.71	2437.3	2350.7	2792.91	4322.17	5599.72	4744.14	3320.54	3347.44	5599.72	4744.14	2350.7	2792.91	7102.85	3247.71	2437.3	4744.14	3320.54	3347.44	13026.9	3926.55	0.301419	-1.73016	0.0311001	2.18213	down	--
pos_8921	Sandosapogenol	1738.55	1219.09	1134.9	674.277	7968.66	848.988	859.389	1132.34	1371.83	2439.35	1912.4	848.988	859.389	1580.5	1219.09	1134.9	674.277	7968.66	848.988	859.389	7586.52	9456.77	30025.3	14939	40387.4	27310.7	7091.83	8588.86	5994.92	906.392	7091.83	8588.86	14939	40387.4	7586.52	9456.77	30025.3	8588.86	5994.92	906.392	1938.74	15228.8	7.85499	2.97361	0.00976667	2.62517	up	--
pos_9040	ENOXOLONE	30747.2	89592.6	15788.9	18983.1	921639	14601.5	18152.4	33059.2	19010.1	161900	33822	14601.5	18152.4	27952	89592.6	15788.9	18983.1	921639	14601.5	18152.4	641770	313228	1.53356e+06	871212	1.3817e+06	1.55747e+06	643269	489131	280740	38132.9	643269	489131	871212	1.3817e+06	641770	313228	1.53356e+06	489131	280740	38132.9	132347	775021	5.85596	2.54991	0.00541208	2.68029	up	--
pos_9041	Leu Ser His Asp	523.141	919.885	285.672	273.409	27527.1	260.121	282.007	182.247	143.065	3366.11	575.455	260.121	282.007	475.582	919.885	285.672	273.409	27527.1	260.121	282.007	15777.2	9930.13	34101	24347.5	27867.4	30729	15176.7	9275.54	8819.66	414.432	15176.7	9275.54	24347.5	27867.4	15777.2	9930.13	34101	9275.54	8819.66	414.432	3376.28	17643.9	5.22583	2.38566	0.00500528	2.65017	up	--
pos_9070	Ile Ile Pro Ile	3721.74	4576.83	2079.03	2365.45	19178.1	2467.66	1924.44	3142.59	3582.38	4816.81	4093.91	2467.66	1924.44	3383.4	4576.83	2079.03	2365.45	19178.1	2467.66	1924.44	17284.4	7890.3	35887.4	29722.5	32004.5	12847.3	6492.35	15989.9	8494.44	4100.42	6492.35	15989.9	29722.5	32004.5	17284.4	7890.3	35887.4	15989.9	8494.44	4100.42	4785.5	17071.4	3.56731	1.83484	0.0091899	2.58047	up	--
pos_940	3-Phenylpropyl formate	4464.37	3618.91	4346.66	4041.93	3333.12	1169.37	2292.12	5291.25	2751.11	3907.01	4910.81	1169.37	2292.12	4058.52	3618.91	4346.66	4041.93	3333.12	1169.37	2292.12	5246.89	9672.22	4008.71	1582.05	6741.88	3854.09	9523.72	5876.05	6630.27	9071.82	9523.72	5876.05	1582.05	6741.88	5246.89	9672.22	4008.71	5876.05	6630.27	9071.82	3521.59	6220.77	1.76647	0.820868	0.0125891	2.29611	up	--
pos_941	2-Phenylethyl 3-methyl-2-butenoate	537.398	421.906	528.685	489.191	391.089	127.199	277.194	639.984	320.68	443.741	591.137	127.199	277.194	488.543	421.906	528.685	489.191	391.089	127.199	277.194	638.854	1659.8	595.393	160.143	944.494	469.868	1480.17	694.934	1030.63	1183.95	1480.17	694.934	160.143	944.494	638.854	1659.8	595.393	694.934	1030.63	1183.95	417.707	885.823	2.12068	1.08453	0.011605	2.36738	up	--
pos_942	cis-Linoleic acid	225.677	141.707	121.906	122.05	145.798	82.7484	107.057	169.862	125.526	276.175	248.245	82.7484	107.057	205.161	141.707	121.906	122.05	145.798	82.7484	107.057	266.087	373.221	161.978	84.1305	257.677	166.767	277.311	217.149	256.762	294.361	277.311	217.149	84.1305	257.677	266.087	373.221	161.978	217.149	256.762	294.361	151.851	235.544	1.55116	0.633345	0.0174086	2.12399	up	--
pos_944	2alpha-(3-Hydroxypropyl)-1alpha,25-dihydroxy-19-norvitamin D3	58233	44229.7	58216.2	48427.7	42260.5	15689.6	28820	70228.2	35980.7	45701.9	64056.3	15689.6	28820	52939.1	44229.7	58216.2	48427.7	42260.5	15689.6	28820	67740.3	106935	49736.7	20479.5	82475	51745	115858	78204.4	75922.1	108184	115858	78204.4	20479.5	82475	67740.3	106935	49736.7	78204.4	75922.1	108184	44778.8	75728.1	1.69116	0.758013	0.0119872	2.28455	up	--
pos_952	12-HEPE	39.2495	58.4139	32.6903	34.112	29.7865	3.59124e-09	43.1369	63.8455	36.58	52.1301	43.1745	3.59124e-09	43.1369	35.6814	58.4139	32.6903	34.112	29.7865	3.59124e-09	43.1369	66.6116	220.819	59.0517	20.0824	118.339	40.1684	124.55	62.7734	103.543	88.4243	124.55	62.7734	20.0824	118.339	66.6116	220.819	59.0517	62.7734	103.543	88.4243	38.9945	90.4363	2.31921	1.21363	0.0196532	2.23402	up	--
pos_9583	5-Tetradecenoic acid	3.59124e-09	58.8306	0.0343475	4.909	204.919	0.841302	3.59124e-09	3.59124e-09	3.59124e-09	3.59124e-09	3.95036e-09	0.841302	3.59124e-09	3.26476e-09	58.8306	0.0343475	4.909	204.919	0.841302	3.59124e-09	99.7129	7.0614	323.34	396.651	206.075	479.213	17.8083	48.4479	227.324	3.59124e-09	17.8083	48.4479	396.651	206.075	99.7129	7.0614	323.34	48.4479	227.324	3.59124e-09	26.9534	180.563	6.69909	2.74397	0.0233068	2.26709	up	--
pos_9692	3-Hydroxymonoethylglycinexylidide	164.809	130.354	204.996	285.159	317.844	86.329	293.688	336.52	266.42	422.33	181.289	86.329	293.688	149.826	130.354	204.996	285.159	317.844	86.329	293.688	174.365	740.281	206.126	912.18	368.998	306.862	349.664	478.436	614.563	703.88	349.664	478.436	912.18	368.998	174.365	740.281	206.126	478.436	614.563	703.88	250.845	485.535	1.9356	0.952781	0.0168994	2.31285	up	Drug metabolism - cytochrome P450(ko00982)
