# Supplementary material for: Changes in oral, skin, and gut microbiota in children with atopic dermatitis: a case-control study
Source: Front Microbiol. 2024 Aug 15;15:1442126. doi: 10.3389/fmicb.2024.1442126 (PMC11358084; doi:10.3389/fmicb.2024.1442126)
Supplement: Supplementary file 1 [file Data_Sheet_1.ZIP › raw data/Metagenomic analysis data/kegg.kegg_pathway_level3.relabundance.xlsx]

## Sheet: Sheet1
kegg_pathway	kegg_pathway_id	KEGG_pathway level 2	KEGG_pathway level 1	AY1	AY2	AY3	AY4	AY5	AY6	AY7	AY8	AY9	AY10	AY11	AY12	AY13	AY14	AY15	AY16	AY17	AY18	AY19	AY20	R1	R2	R3	R4	R5	R6	R7	R8	R9	R10	R11	R12	R13	R14	R15	R16	R17	R18	R19	R20	RD1	RD2	RD3	RD4	RD5	RD6
Glycolysis / Gluconeogenesis	ko00010	Carbohydrate metabolism	Metabolism	0.0131338	0.0119818	0.0133702	0.0122386	0.0126433	0.0394014	0.0359454	0.0401107	0.0367157	0.0379298	0.00437793	0.00399394	0.00445675	0.00407952	0.00421442	0.0262676	0.0239636	0.0065669	0.00599091	0.0126433	0.0118932	0.013431	0.0141506	0.0134143	0.0237864	0.026862	0.0283012	0.0268287	0.0356795	0.040293	0.0424517	0.040243	0.00594659	0.00671549	0.00707529	0.00670717	0.00396439	0.00447699	0.00471686	0.00447145	0.0130103	0.0133168	0.0134334	0.0127081	0.0197756	0.0202415
Citrate cycle (TCA cycle)	ko00020	Carbohydrate metabolism	Metabolism	0.00543539	0.00652878	0.00660286	0.00657727	0.00513243	0.0163062	0.0195863	0.0198086	0.0197318	0.0153973	0.0018118	0.00217626	0.00220095	0.00219242	0.00171081	0.0108708	0.0130576	0.0027177	0.00326439	0.00513243	0.00624684	0.00615825	0.00589608	0.00645821	0.0124937	0.0123165	0.0117922	0.0129164	0.0187405	0.0184747	0.0176882	0.0193746	0.00312342	0.00307912	0.00294804	0.0032291	0.00208228	0.00205275	0.00196536	0.00215274	0.00420513	0.00453694	0.00440989	0.00389297	0.00639179	0.00689615
Pentose phosphate pathway	ko00030	Carbohydrate metabolism	Metabolism	0.00909294	0.00872619	0.00887549	0.00907947	0.00912635	0.0272788	0.0261786	0.0266265	0.0272384	0.0273791	0.00303098	0.00290873	0.0029585	0.00302649	0.00304212	0.0181859	0.0174524	0.00454647	0.0043631	0.00912635	0.00778675	0.00791159	0.00680787	0.00741823	0.0155735	0.0158232	0.0136157	0.0148365	0.0233603	0.0237348	0.0204236	0.0222547	0.00389338	0.0039558	0.00340393	0.00370911	0.00259558	0.0026372	0.00226929	0.00247274	0.00735789	0.00670364	0.00765651	0.00694214	0.011184	0.0101895
Pentose and glucuronate interconversions	ko00040	Carbohydrate metabolism	Metabolism	0.00453903	0.00712868	0.00480983	0.00633466	0.00465764	0.0136171	0.021386	0.0144295	0.019004	0.0139729	0.00151301	0.00237623	0.00160328	0.00211155	0.00155255	0.00907805	0.0142574	0.00226951	0.00356434	0.00465764	0.00172508	0.00202171	0.00208591	0.00186568	0.00345016	0.00404341	0.00417182	0.00373135	0.00517524	0.00606512	0.00625774	0.00559703	0.00086254	0.00101085	0.00104296	0.000932838	0.000575027	0.000673902	0.000695304	0.000621892	0.00254738	0.00196314	0.00207022	0.00187297	0.00387201	0.00298398
Fructose and mannose metabolism	ko00051	Carbohydrate metabolism	Metabolism	0.00870419	0.0105075	0.00894023	0.0107143	0.00806376	0.0261126	0.0315224	0.0268207	0.032143	0.0241913	0.0029014	0.00350249	0.00298008	0.00357145	0.00268792	0.0174084	0.0210149	0.0043521	0.00525374	0.00806376	0.00627074	0.0076202	0.0074777	0.00734533	0.0125415	0.0152404	0.0149554	0.0146907	0.0188122	0.0228606	0.0224331	0.022036	0.00313537	0.0038101	0.00373885	0.00367266	0.00209025	0.00254007	0.00249257	0.00244844	0.00701722	0.0075088	0.00661812	0.00652663	0.0106662	0.0114134
Galactose metabolism	ko00052	Carbohydrate metabolism	Metabolism	0.0117303	0.00978972	0.0103227	0.0119347	0.0105779	0.0351909	0.0293692	0.0309681	0.0358042	0.0317338	0.0039101	0.00326324	0.0034409	0.00397825	0.00352598	0.0234606	0.0195794	0.00586514	0.00489486	0.0105779	0.00604495	0.00863957	0.00734526	0.00778271	0.0120899	0.0172791	0.0146905	0.0155654	0.0181348	0.0259187	0.0220358	0.0233481	0.00302247	0.00431978	0.00367263	0.00389136	0.00201498	0.00287986	0.00244842	0.00259424	0.0095646	0.00852656	0.0101145	0.0094927	0.0145382	0.0129604
Ascorbate and aldarate metabolism	ko00053	Carbohydrate metabolism	Metabolism	0.0014132	0.00234967	0.000685777	0.00245888	0.000714905	0.00423961	0.007049	0.00205733	0.00737663	0.00214472	0.000471067	0.000783222	0.000228592	0.000819626	0.000238302	0.0028264	0.00469933	0.000706601	0.00117483	0.000714905	0.000497772	0.000581779	0.00131165	0.000431206	0.000995545	0.00116356	0.00262331	0.000862412	0.00149332	0.00174534	0.00393496	0.00129362	0.000248886	0.00029089	0.000655827	0.000215603	0.000165924	0.000193926	0.000437218	0.000143735	0.000818025	0.000719216	0.000926668	0.000888542	0.0012434	0.00109321
Fatty acid biosynthesis	ko00061	Lipid metabolism	Metabolism	0.00461347	0.00406037	0.00446606	0.00448122	0.00530899	0.0138404	0.0121811	0.0133982	0.0134436	0.015927	0.00153782	0.00135346	0.00148869	0.00149374	0.00176966	0.00922693	0.00812074	0.00230673	0.00203019	0.00530899	0.00620941	0.00568762	0.00564139	0.00633218	0.0124188	0.0113752	0.0112828	0.0126644	0.0186282	0.0170628	0.0169242	0.0189965	0.00310471	0.00284381	0.00282069	0.00316609	0.0020698	0.00189587	0.00188046	0.00211073	0.00583033	0.00543709	0.00525769	0.00572119	0.0088621	0.00826438
Fatty acid elongation	ko00062	Lipid metabolism	Metabolism	0	0	0	0	0	0	0	0	0	0	0	0	0	0	0	0	0	0	0	0	1.19465e-06	7.00939e-06	4.58442e-05	3.33598e-05	2.38931e-06	1.40188e-05	9.16884e-05	6.67195e-05	3.58396e-06	2.10282e-05	0.000137533	0.000100079	5.97327e-07	3.50469e-06	2.29221e-05	1.66799e-05	3.98218e-07	2.33646e-06	1.52814e-05	1.11199e-05	5.20759e-05	0.000226169	0.000131442	9.58859e-05	7.91553e-05	0.000343776
Fatty acid degradation	ko00071	Lipid metabolism	Metabolism	0.00148433	0.00217567	0.00100746	0.00205393	0.00112614	0.004453	0.006527	0.00302239	0.0061618	0.00337843	0.000494778	0.000725222	0.000335822	0.000684644	0.000375381	0.00296867	0.00435133	0.000742167	0.00108783	0.00112614	0.00139177	0.00114954	0.00116139	0.00130103	0.00278354	0.00229908	0.00232277	0.00260206	0.00417531	0.00344862	0.00348416	0.00390309	0.000695886	0.00057477	0.000580693	0.000650516	0.000463924	0.00038318	0.000387129	0.000433677	0.00129973	0.00175507	0.0016036	0.00120816	0.00197559	0.0026677
Synthesis and degradation of ketone bodies	ko00072	Lipid metabolism	Metabolism	2.17416e-05	3.72857e-05	0.000148022	6.23909e-05	6.97348e-05	6.52247e-05	0.000111857	0.000444067	0.000187173	0.000209204	7.24719e-06	1.24286e-05	4.93407e-05	2.0797e-05	2.32449e-05	4.34831e-05	7.45715e-05	1.08708e-05	1.86429e-05	6.97348e-05	0.000287513	0.000316424	0.000168095	0.00027182	0.000575027	0.000632847	0.000336191	0.000543641	0.00086254	0.000949271	0.000504286	0.000815461	0.000143757	0.000158212	8.40477e-05	0.00013591	9.58378e-05	0.000105475	5.60318e-05	9.06068e-05	0.000568495	0.000438767	0.000394327	0.000326012	0.000864112	0.000666926
Steroid biosynthesis	ko00100	Lipid metabolism	Metabolism	0	2.21939e-06	9.14031e-06	6.9544e-06	0	0	6.65817e-06	2.74209e-05	2.08632e-05	0	0	7.39796e-07	3.04677e-06	2.31813e-06	0	0	4.43878e-06	0	1.10969e-06	0	1.19465e-06	4.1055e-05	5.0938e-05	3.21242e-05	2.38931e-06	8.21099e-05	0.000101876	6.42485e-05	3.58396e-06	0.000123165	0.000152814	9.63727e-05	5.97327e-07	2.05275e-05	2.5469e-05	1.60621e-05	3.98218e-07	1.3685e-05	1.69793e-05	1.07081e-05	5.20759e-05	0.000244262	0.00012487	0.00015981	7.91553e-05	0.000371278
Secondary bile acid biosynthesis	ko00121	Lipid metabolism	Metabolism	0.000333686	0.000183765	0.000428071	0.00034156	0.000560598	0.00100106	0.000551296	0.00128421	0.00102468	0.0016818	0.000111229	6.12551e-05	0.00014269	0.000113853	0.000186866	0.000667372	0.000367531	0.000166843	9.18827e-05	0.000560598	1.07519e-05	0	1.52814e-05	1.11199e-05	2.15038e-05	0	3.05628e-05	2.22398e-05	3.22556e-05	0	4.58442e-05	3.33598e-05	5.37594e-06	0	7.6407e-06	5.55996e-06	3.58396e-06	0	5.0938e-06	3.70664e-06	6.50948e-06	0	0	0	9.89442e-06	0
Ubiquinone and other terpenoid-quinone biosynthesis	ko00130	Metabolism of cofactors and vitamins	Metabolism	0.00144723	0.00325052	0.000976235	0.00264088	0.000531913	0.0043417	0.00975155	0.00292871	0.00792265	0.00159574	0.000482411	0.00108351	0.000325412	0.000880295	0.000177304	0.00289446	0.00650103	0.000723616	0.00162526	0.000531913	0.00223002	0.00169827	0.00150012	0.00157532	0.00446004	0.00339655	0.00300025	0.00315065	0.00669006	0.00509482	0.00450037	0.00472597	0.00111501	0.000849137	0.000750062	0.000787661	0.00074334	0.000566091	0.000500042	0.000525108	0.000694345	0.000877534	0.000920096	0.000824618	0.0010554	0.00133385
Oxidative phosphorylation	ko00190	Energy metabolism	Metabolism	0.0100491	0.0104542	0.0101435	0.010339	0.00900494	0.0301473	0.0313626	0.0304304	0.031017	0.0270148	0.0033497	0.00348474	0.00338115	0.00344634	0.00300165	0.0200982	0.0209084	0.00502455	0.0052271	0.00900494	0.0113655	0.0108375	0.00914847	0.00972623	0.0227311	0.021675	0.0182969	0.0194525	0.0340966	0.0325125	0.0274454	0.0291787	0.00568277	0.00541876	0.00457423	0.00486311	0.00378851	0.0036125	0.00304949	0.00324208	0.00677854	0.0080697	0.00718989	0.00661612	0.0103034	0.0122659
Photosynthesis	ko00195	Energy metabolism	Metabolism	1.60699e-05	8.87756e-07	7.10913e-06	1.84788e-05	7.41859e-06	4.82096e-05	2.66327e-06	2.13274e-05	5.54365e-05	2.22558e-05	5.35662e-06	2.95919e-07	2.36971e-06	6.15961e-06	2.47286e-06	3.21397e-05	1.77551e-06	8.03493e-06	4.43878e-07	7.41859e-06	1.67252e-05	1.20161e-05	0.000109517	6.17774e-05	3.34503e-05	2.40322e-05	0.000219034	0.000123555	5.01755e-05	3.60483e-05	0.00032855	0.000185332	8.36258e-06	6.00804e-06	5.47584e-05	3.08887e-05	5.57505e-06	4.00536e-06	3.65056e-05	2.05925e-05	6.07552e-05	2.26169e-05	5.25769e-05	0.000287658	9.23479e-05	3.43776e-05
Arginine biosynthesis	ko00220	Amino acid metabolism	Metabolism	0.00513385	0.00499074	0.00598106	0.00502684	0.00576548	0.0154015	0.0149722	0.0179432	0.0150805	0.0172965	0.00171128	0.00166358	0.00199369	0.00167561	0.00192183	0.0102677	0.00998148	0.00256692	0.00249537	0.00576548	0.00421195	0.00432379	0.00392732	0.004296	0.0084239	0.00864758	0.00785464	0.008592	0.0126359	0.0129714	0.011782	0.012888	0.00210598	0.00216189	0.00196366	0.002148	0.00140398	0.00144126	0.00130911	0.001432	0.00234992	0.00352371	0.00307575	0.00295328	0.00357188	0.00535603
Purine metabolism	ko00230	Nucleotide metabolism	Metabolism	0.0249137	0.0221364	0.0243193	0.0218179	0.0230938	0.0747411	0.0664092	0.0729579	0.0654538	0.0692815	0.00830457	0.0073788	0.00810644	0.00727265	0.00769795	0.0498274	0.0442728	0.0124569	0.0110682	0.0230938	0.0302817	0.0297809	0.0296179	0.0284139	0.0605634	0.0595618	0.0592358	0.0568278	0.0908451	0.0893426	0.0888537	0.0852416	0.0151408	0.0148904	0.014809	0.0142069	0.0100939	0.00992696	0.00987264	0.00947129	0.0316795	0.0322019	0.0316053	0.0297694	0.0481528	0.0489469
Caffeine metabolism	ko00232	Biosynthesis of other secondary metabolites	Metabolism	0	0	0	0	0	0	0	0	0	0	0	0	0	0	0	0	0	0	0	0	0	0	0	1.60621e-05	0	0	0	3.21242e-05	0	0	0	4.81863e-05	0	0	0	8.03106e-06	0	0	0	5.35404e-06	1.3019e-05	4.07104e-05	0	8.94935e-05	1.97888e-05	6.18797e-05
Pyrimidine metabolism	ko00240	Nucleotide metabolism	Metabolism	0.0216407	0.0173716	0.0210039	0.0175915	0.0192231	0.064922	0.0521148	0.0630117	0.0527744	0.0576692	0.00721355	0.00579053	0.00700131	0.00586382	0.00640769	0.0432813	0.0347432	0.0108203	0.0086858	0.0192231	0.0237453	0.0239561	0.0238721	0.0222658	0.0474907	0.0479122	0.0477442	0.0445316	0.071236	0.0718682	0.0716163	0.0667974	0.0118727	0.011978	0.0119361	0.0111329	0.00791511	0.00798536	0.00795737	0.00742193	0.0254174	0.0253128	0.0241131	0.0252052	0.0386344	0.0384754
Alanine, aspartate and glutamate metabolism	ko00250	Amino acid metabolism	Metabolism	0.00942899	0.00936227	0.0110763	0.00960423	0.010483	0.028287	0.0280868	0.0332288	0.0288127	0.0314489	0.003143	0.00312076	0.00369209	0.00320141	0.00349432	0.018858	0.0187245	0.00471449	0.00468113	0.010483	0.00837651	0.0091112	0.0101927	0.00901332	0.016753	0.0182224	0.0203854	0.0180266	0.0251295	0.0273336	0.0305781	0.02704	0.00418826	0.0045556	0.00509635	0.00450666	0.00279217	0.00303707	0.00339757	0.00300444	0.00803704	0.00883867	0.00805741	0.00923061	0.0122163	0.0134348
Tetracycline biosynthesis	ko00253	Metabolism of terpenoids and polyketides	Metabolism	0	0	0	0	0	0	0	0	0	0	0	0	0	0	0	0	0	0	0	0	1.35394e-05	4.00536e-06	0	0	2.70788e-05	8.01073e-06	0	0	4.06182e-05	1.20161e-05	0	0	6.7697e-06	2.00268e-06	0	0	4.51314e-06	1.33512e-06	0	0	0	0	0	0	0	0
Aflatoxin biosynthesis	ko00254	Biosynthesis of other secondary metabolites	Metabolism	0	0	0	0	0	0	0	0	0	0	0	0	0	0	0	0	0	0	0	0	0	0	0	6.17774e-06	0	0	0	1.23555e-05	0	0	0	1.85332e-05	0	0	0	3.08887e-06	0	0	0	2.05925e-06	8.67931e-06	1.35701e-05	0	6.39239e-06	1.31926e-05	2.06266e-05
Glycine, serine and threonine metabolism	ko00260	Amino acid metabolism	Metabolism	0.0100359	0.00939001	0.0095798	0.00879155	0.0090586	0.0301076	0.02817	0.0287394	0.0263747	0.0271758	0.00334529	0.00313	0.00319327	0.00293052	0.00301953	0.0200717	0.01878	0.00501793	0.00469501	0.0090586	0.00951741	0.00950373	0.00901858	0.00984484	0.0190348	0.0190075	0.0180372	0.0196897	0.0285522	0.0285112	0.0270557	0.0295345	0.0047587	0.00475186	0.00450929	0.00492242	0.00317247	0.00316791	0.00300619	0.00328161	0.00901998	0.0090196	0.00899723	0.00817587	0.0137104	0.0137098
Monobactam biosynthesis	ko00261	Biosynthesis of other secondary metabolites	Metabolism	0.00278907	0.00249659	0.00268979	0.00253478	0.00283811	0.0083672	0.00748977	0.00806937	0.00760434	0.00851432	0.000929688	0.000832197	0.000896596	0.000844926	0.000946036	0.00557813	0.00499318	0.00139453	0.0012483	0.00283811	0.0022794	0.00215288	0.00199677	0.00220422	0.0045588	0.00430577	0.00399354	0.00440843	0.0068382	0.00645865	0.00599031	0.00661265	0.0011397	0.00107644	0.000998385	0.00110211	0.0007598	0.000717628	0.00066559	0.000734739	0.0019203	0.00199481	0.00179419	0.00230126	0.00291885	0.00303211
Cysteine and methionine metabolism	ko00270	Amino acid metabolism	Metabolism	0.0114595	0.00959175	0.0118083	0.00963403	0.011596	0.0343784	0.0287753	0.0354248	0.0289021	0.034788	0.00381982	0.00319725	0.00393609	0.00321134	0.00386533	0.0229189	0.0191835	0.00572973	0.00479588	0.011596	0.0109255	0.0107304	0.0106919	0.0106529	0.021851	0.0214607	0.0213838	0.0213058	0.0327765	0.0321911	0.0320757	0.0319587	0.00546275	0.00536518	0.00534595	0.00532644	0.00364184	0.00357679	0.00356396	0.00355096	0.0113569	0.0111592	0.0114158	0.0100808	0.0172625	0.0169619
Valine, leucine and isoleucine degradation	ko00280	Amino acid metabolism	Metabolism	0.00182417	0.00227532	0.00161428	0.00211811	0.00140137	0.0054725	0.00682595	0.00484284	0.00635433	0.00420412	0.000608055	0.000758439	0.000538093	0.000706037	0.000467124	0.00364833	0.00455063	0.000912083	0.00113766	0.00140137	0.00226467	0.00239821	0.00225146	0.0028813	0.00452933	0.00479642	0.00450292	0.00576259	0.006794	0.00719463	0.00675438	0.00864389	0.00113233	0.00119911	0.00112573	0.00144065	0.000754888	0.000799404	0.000750487	0.000960432	0.00257342	0.00286329	0.00291145	0.00222455	0.00391159	0.00435221
Geraniol degradation	ko00281	Metabolism of terpenoids and polyketides	Metabolism	9.45286e-05	0.000586584	1.54877e-05	0.000450645	2.69542e-05	0.000283586	0.00175975	4.64632e-05	0.00135194	8.08627e-05	3.15095e-05	0.000195528	5.16258e-06	0.000150215	8.98474e-06	0.000189057	0.00117317	4.72643e-05	0.000293292	2.69542e-05	4.022e-05	2.90389e-05	2.80159e-05	4.20086e-05	8.044e-05	5.80778e-05	5.60318e-05	8.40172e-05	0.00012066	8.71166e-05	8.40477e-05	0.000126026	2.011e-05	1.45194e-05	1.4008e-05	2.10043e-05	1.34067e-05	9.67963e-06	9.33864e-06	1.40029e-05	7.16043e-05	9.49908e-05	9.20096e-05	5.11391e-05	0.000108839	0.000144386
Valine, leucine and isoleucine biosynthesis	ko00290	Amino acid metabolism	Metabolism	0.00552401	0.00483494	0.00483979	0.00459129	0.00525731	0.016572	0.0145048	0.0145194	0.0137739	0.0157719	0.00184134	0.00161165	0.00161326	0.00153043	0.00175244	0.011048	0.00966988	0.00276201	0.00241747	0.00525731	0.00479215	0.00514689	0.00477035	0.00544011	0.00958431	0.0102938	0.00954069	0.0108802	0.0143765	0.0154407	0.014311	0.0163203	0.00239608	0.00257345	0.00238517	0.00272006	0.00159738	0.00171563	0.00159012	0.00181337	0.00399465	0.00491691	0.00522483	0.00497967	0.00607187	0.0074737
Lysine biosynthesis	ko00300	Amino acid metabolism	Metabolism	0.0061505	0.00486268	0.00635708	0.00516374	0.00642623	0.0184515	0.014588	0.0190712	0.0154912	0.0192787	0.00205017	0.00162089	0.00211903	0.00172125	0.00214208	0.012301	0.00972536	0.00307525	0.00243134	0.00642623	0.00617795	0.00595698	0.00644366	0.00602947	0.0123559	0.011914	0.0128873	0.0120589	0.0185339	0.0178709	0.019331	0.0180884	0.00308898	0.00297849	0.00322183	0.00301474	0.00205932	0.00198566	0.00214789	0.00200982	0.00723204	0.00635534	0.00603977	0.00699328	0.0109927	0.00966011
Lysine degradation	ko00310	Amino acid metabolism	Metabolism	0.00072078	0.00178705	0.000826182	0.00167899	0.000947107	0.00216234	0.00536116	0.00247855	0.00503697	0.00284132	0.00024026	0.000595684	0.000275394	0.000559664	0.000315702	0.00144156	0.0035741	0.00036039	0.000893526	0.000947107	0.00103497	0.00123365	0.000792086	0.00135045	0.00206994	0.0024673	0.00158417	0.00270091	0.0031049	0.00370096	0.00237626	0.00405136	0.000517484	0.000616826	0.000396043	0.000675227	0.000344989	0.000411217	0.000264029	0.000450151	0.000976423	0.00102228	0.00105811	0.000824618	0.00148416	0.00155387
Penicillin and cephalosporin biosynthesis	ko00311	Biosynthesis of other secondary metabolites	Metabolism	8.31851e-05	1.13189e-05	2.4628e-05	5.76222e-06	2.00302e-05	0.000249555	3.39566e-05	7.38841e-05	1.72867e-05	6.00906e-05	2.77284e-05	3.77296e-06	8.20935e-06	1.92074e-06	6.67673e-06	0.00016637	2.26378e-05	4.15926e-05	5.65944e-06	2.00302e-05	0.000232957	3.20429e-05	9.16884e-05	0.000151972	0.000465915	6.40858e-05	0.000183377	0.000303945	0.000698872	9.61287e-05	0.000275065	0.000455917	0.000116479	1.60215e-05	4.58442e-05	7.59862e-05	7.76525e-05	1.0681e-05	3.05628e-05	5.06574e-05	0.000457834	0.000180935	0.000144587	2.55696e-05	0.000695907	0.000275021
Arginine and proline metabolism	ko00330	Amino acid metabolism	Metabolism	0.00349685	0.00474106	0.00370919	0.00420682	0.00369298	0.0104905	0.0142232	0.0111276	0.0126204	0.0110789	0.00116562	0.00158035	0.0012364	0.00140227	0.00123099	0.0069937	0.00948212	0.00174842	0.00237053	0.00369298	0.00315866	0.00348667	0.00340266	0.00320624	0.00631733	0.00697334	0.00680532	0.00641249	0.00947599	0.01046	0.010208	0.00961873	0.00157933	0.00174333	0.00170133	0.00160312	0.00105289	0.00116222	0.00113422	0.00106875	0.00379286	0.00425649	0.00460705	0.00399524	0.00576515	0.00646987
Carbapenem biosynthesis	ko00332	Biosynthesis of other secondary metabolites	Metabolism	0.000816491	0.000670699	0.000840908	0.000696036	0.000881082	0.00244947	0.0020121	0.00252272	0.00208811	0.00264325	0.000272164	0.000223566	0.000280303	0.000232012	0.000293694	0.00163298	0.0013414	0.000408245	0.00033535	0.000881082	0.000644715	0.000700939	0.000725867	0.000764804	0.00128943	0.00140188	0.00145173	0.00152961	0.00193414	0.00210282	0.0021776	0.00229441	0.000322357	0.000350469	0.000362933	0.000382402	0.000214905	0.000233646	0.000241956	0.000254935	0.000685666	0.0008323	0.00116984	0.000875757	0.00104221	0.0012651
Histidine metabolism	ko00340	Amino acid metabolism	Metabolism	0.0039468	0.00294424	0.00425304	0.00328546	0.00467718	0.0118404	0.00883272	0.0127591	0.00985637	0.0140315	0.0013156	0.000981414	0.00141768	0.00109515	0.00155906	0.00789361	0.00588848	0.0019734	0.00147212	0.00467718	0.00241559	0.00238319	0.00179811	0.00232159	0.00483118	0.00476638	0.00359622	0.00464319	0.00724677	0.00714957	0.00539434	0.00696478	0.00120779	0.0011916	0.000899056	0.0011608	0.000805197	0.000794397	0.000599371	0.000773864	0.000852742	0.00132082	0.00110412	0.00102278	0.00129617	0.00200765
Tyrosine metabolism	ko00350	Amino acid metabolism	Metabolism	0.00179084	0.00292294	0.00132687	0.00249663	0.00123915	0.00537253	0.00876881	0.0039806	0.00748989	0.00371746	0.000596948	0.000974312	0.000442289	0.00083221	0.000413051	0.00358169	0.00584587	0.000895422	0.00146147	0.00123915	0.00157057	0.00143893	0.00114865	0.00138752	0.00314114	0.00287785	0.0022973	0.00277504	0.00471171	0.00431678	0.00344596	0.00416256	0.000785286	0.000719463	0.000574326	0.00069376	0.000523524	0.000479642	0.000382884	0.000462506	0.000720383	0.00118965	0.000709789	0.000626454	0.00109498	0.00180826
Phenylalanine metabolism	ko00360	Amino acid metabolism	Metabolism	0.00208577	0.0038351	0.00210735	0.00290972	0.00198076	0.00625732	0.0115053	0.00632204	0.00872916	0.00594229	0.000695258	0.00127837	0.000702449	0.000969907	0.000660255	0.00417155	0.00767021	0.00104289	0.00191755	0.00198076	0.00104612	0.00104039	0.000932166	0.000953842	0.00209224	0.00208079	0.00186433	0.00190768	0.00313836	0.00312118	0.0027965	0.00286153	0.000523059	0.000520197	0.000466083	0.000476921	0.000348706	0.000346798	0.000310722	0.000317947	0.000683496	0.000759927	0.000552058	0.000543353	0.00103891	0.00115509
Chlorocyclohexane and chlorobenzene degradation	ko00361	Xenobiotics biodegradation and metabolism	Metabolism	7.2787e-05	0.00029185	2.66592e-05	0.000250756	1.87938e-05	0.000218361	0.000875549	7.99777e-05	0.000752267	5.63813e-05	2.42623e-05	9.72832e-05	8.88641e-06	8.35853e-05	6.26459e-06	0.000145574	0.000583699	3.63935e-05	0.000145925	1.87938e-05	0.000119067	3.20429e-05	6.11256e-05	8.77239e-05	0.000238134	6.40858e-05	0.000122251	0.000175448	0.000357201	9.61287e-05	0.000183377	0.000263172	5.95336e-05	1.60215e-05	3.05628e-05	4.38619e-05	3.96891e-05	1.0681e-05	2.03752e-05	2.92413e-05	0.00024953	4.52337e-05	1.97163e-05	5.11391e-05	0.000379286	6.87553e-05
Benzoate degradation	ko00362	Xenobiotics biodegradation and metabolism	Metabolism	0.000638304	0.00190978	0.000729193	0.00134756	0.000905316	0.00191491	0.00572935	0.00218758	0.00404269	0.00271595	0.000212768	0.000636595	0.000243064	0.000449188	0.000301772	0.00127661	0.00381957	0.000319152	0.000954892	0.000905316	0.00067697	0.000957282	0.000825196	0.000793221	0.00135394	0.00191456	0.00165039	0.00158644	0.00203091	0.00287185	0.00247559	0.00237966	0.000338485	0.000478641	0.000412598	0.000396611	0.000225657	0.000319094	0.000275065	0.000264407	0.00148199	0.0010449	0.000985817	0.000843796	0.00225263	0.00158825
Fluorobenzoate degradation	ko00364	Xenobiotics biodegradation and metabolism	Metabolism	6.90059e-05	0.000291184	7.87082e-06	0.000249166	3.3631e-05	0.000207018	0.000873551	2.36125e-05	0.000747499	0.000100893	2.3002e-05	9.70613e-05	2.62361e-06	8.30554e-05	1.12103e-05	0.000138012	0.000582368	3.45029e-05	0.000145592	3.3631e-05	0	0	0	0	0	0	0	0	0	0	0	0	0	0	0	0	0	0	0	0	0	0	0	0	0	0
Furfural degradation	ko00365	Xenobiotics biodegradation and metabolism	Metabolism	0	0	0	0	0	0	0	0	0	0	0	0	0	0	0	0	0	0	0	0	0	0	0	0	0	0	0	0	0	0	0	0	0	0	0	0	0	0	0	0	0	0	0	0	0	0
Tryptophan metabolism	ko00380	Amino acid metabolism	Metabolism	0.000427033	0.00114543	0.000311024	0.00113516	0.000255941	0.0012811	0.00343628	0.000933073	0.00340547	0.000767824	0.000142344	0.000381809	0.000103675	0.000378386	8.53138e-05	0.000854066	0.00229085	0.000213516	0.000572713	0.000255941	0.000780905	0.000633849	0.00061635	0.000872296	0.00156181	0.0012677	0.0012327	0.00174459	0.00234272	0.00190155	0.00184905	0.00261689	0.000390453	0.000316924	0.000308175	0.000436148	0.000260302	0.000211283	0.00020545	0.000290765	0.000933026	0.000673982	0.000676928	0.000536961	0.0014182	0.00102445
Phenylalanine, tyrosine and tryptophan biosynthesis	ko00400	Amino acid metabolism	Metabolism	0.007429	0.00632193	0.0077101	0.00578705	0.00773438	0.022287	0.0189658	0.0231303	0.0173612	0.0232031	0.00247633	0.00210731	0.00257003	0.00192902	0.00257813	0.014858	0.0126439	0.0037145	0.00316096	0.00773438	0.00790662	0.00792261	0.00808641	0.00810025	0.0158132	0.0158452	0.0161728	0.0162005	0.0237198	0.0237678	0.0242592	0.0243007	0.00395331	0.0039613	0.00404321	0.00405012	0.00263554	0.00264087	0.00269547	0.00270008	0.00770723	0.00808779	0.00858318	0.00777954	0.011715	0.0122934
Novobiocin biosynthesis	ko00401	Biosynthesis of other secondary metabolites	Metabolism	0.00130686	0.00110237	0.00135048	0.00115046	0.0012854	0.00392057	0.00330711	0.00405144	0.00345137	0.00385619	0.000435619	0.000367457	0.00045016	0.000383485	0.000428465	0.00261371	0.00220474	0.000653429	0.000551185	0.0012854	0.000993554	0.000943263	0.000667288	0.000758626	0.00198711	0.00188653	0.00133458	0.00151725	0.00298066	0.00282979	0.00200186	0.00227588	0.000496777	0.000471632	0.000333644	0.000379313	0.000331185	0.000314421	0.000222429	0.000252875	0.000305946	0.000592562	0.000414043	0.000242911	0.000465038	0.000900694
beta-Alanine metabolism	ko00410	Metabolism of other amino acids	Metabolism	0.000923544	0.00224935	0.000922917	0.00182503	0.00139123	0.00277063	0.00674805	0.00276875	0.0054751	0.0041737	0.000307848	0.000749784	0.000307639	0.000608344	0.000463745	0.00184709	0.0044987	0.000461772	0.00112468	0.00139123	0.000658652	0.000740992	0.000552678	0.000661018	0.0013173	0.00148198	0.00110536	0.00132204	0.00197596	0.00222298	0.00165803	0.00198305	0.000329326	0.000370496	0.000276339	0.000330509	0.000219551	0.000246997	0.000184226	0.000220339	0.000394909	0.000877534	0.000841231	0.000549746	0.000600261	0.00133385
Taurine and hypotaurine metabolism	ko00430	Metabolism of other amino acids	Metabolism	0.00110835	0.00136603	0.00112857	0.00140002	0.00101857	0.00332504	0.0040981	0.00338572	0.00420006	0.00305572	0.000369449	0.000455345	0.000376191	0.000466673	0.000339524	0.00221669	0.00273207	0.000554174	0.000683017	0.00101857	0.00164743	0.00129874	0.00167841	0.00151725	0.00329485	0.00259748	0.00335682	0.0030345	0.00494228	0.00389622	0.00503522	0.00455176	0.000823714	0.00064937	0.000839204	0.000758626	0.000549142	0.000432913	0.000559469	0.000505751	0.00137784	0.00127559	0.00149844	0.00113785	0.00209432	0.0019389
Phosphonate and phosphinate metabolism	ko00440	Metabolism of other amino acids	Metabolism	0.000527469	0.0014355	0.000432641	0.00126848	0.000343975	0.00158241	0.0043065	0.00129792	0.00380545	0.00103193	0.000175823	0.0004785	0.000144214	0.000422828	0.000114658	0.00105494	0.002871	0.000263735	0.00071775	0.000343975	6.01309e-05	2.60349e-05	1.27345e-05	1.60621e-05	0.000120262	5.20697e-05	2.5469e-05	3.21242e-05	0.000180393	7.81046e-05	3.82035e-05	4.81863e-05	3.00655e-05	1.30174e-05	6.36725e-06	8.03106e-06	2.00436e-05	8.67829e-06	4.24484e-06	5.35404e-06	0	1.35701e-05	0	0	0	2.06266e-05
Selenocompound metabolism	ko00450	Metabolism of other amino acids	Metabolism	0.00407205	0.00378672	0.00347179	0.00350065	0.00363066	0.0122162	0.0113602	0.0104154	0.0105019	0.010892	0.00135735	0.00126224	0.00115726	0.00116688	0.00121022	0.00814411	0.00757344	0.00203603	0.00189336	0.00363066	0.00414664	0.00442593	0.00404448	0.00450481	0.00829329	0.00885185	0.00808896	0.00900961	0.0124399	0.0132778	0.0121334	0.0135144	0.00207332	0.00221296	0.00202224	0.0022524	0.00138221	0.00147531	0.00134816	0.0015016	0.00418343	0.0048762	0.0045479	0.00364366	0.00635881	0.00741182
Cyanoamino acid metabolism	ko00460	Metabolism of other amino acids	Metabolism	0.00355735	0.00218299	0.00339562	0.0032938	0.00315735	0.010672	0.00654897	0.0101869	0.00988141	0.00947206	0.00118578	0.000727664	0.00113187	0.00109793	0.00105245	0.00711469	0.00436598	0.00177867	0.0010915	0.00315735	0.00154628	0.00174734	0.00152559	0.00141841	0.00309256	0.00349468	0.00305119	0.00283682	0.00463884	0.00524202	0.00457678	0.00425522	0.00077314	0.00087367	0.000762797	0.000709204	0.000515427	0.000582447	0.000508531	0.000472803	0.00172935	0.00131178	0.00113698	0.00140633	0.00262862	0.0019939
D-Glutamine and D-glutamate metabolism	ko00471	Metabolism of other amino acids	Metabolism	0.00146188	0.00136248	0.00157899	0.00144135	0.00149287	0.00438565	0.00408745	0.00473696	0.00432405	0.00447861	0.000487295	0.000454161	0.000526329	0.00048045	0.000497623	0.00292377	0.00272497	0.000730942	0.000681241	0.00149287	0.00160601	0.00173332	0.001765	0.00171	0.00321203	0.00346664	0.00353001	0.00341999	0.00481804	0.00519996	0.00529501	0.00512999	0.000803006	0.00086666	0.000882501	0.000854999	0.000535338	0.000577774	0.000588334	0.000569999	0.00170548	0.00153342	0.00111726	0.00124012	0.00259234	0.0023308
D-Arginine and D-ornithine metabolism	ko00472	Metabolism of other amino acids	Metabolism	3.3085e-05	3.37347e-05	0.000112477	6.35831e-05	7.49278e-05	9.9255e-05	0.000101204	0.00033743	0.000190749	0.000224783	1.10283e-05	1.12449e-05	3.74922e-05	2.11944e-05	2.49759e-05	6.617e-05	6.74694e-05	1.65425e-05	1.68674e-05	7.49278e-05	1.91145e-05	3.20429e-05	6.36725e-05	2.84176e-05	3.82289e-05	6.40858e-05	0.000127345	5.68352e-05	5.73434e-05	9.61287e-05	0.000191018	8.52528e-05	9.55723e-06	1.60215e-05	3.18363e-05	1.42088e-05	6.37149e-06	1.0681e-05	2.12242e-05	9.47253e-06	2.60379e-05	4.52337e-05	3.94327e-05	4.47467e-05	3.95777e-05	6.87553e-05
D-Alanine metabolism	ko00473	Metabolism of other amino acids	Metabolism	0.00114214	0.00106908	0.00123699	0.00115046	0.00118252	0.00342642	0.00320724	0.00371096	0.00345137	0.00354757	0.000380714	0.00035636	0.000412329	0.000383485	0.000394175	0.00228428	0.00213816	0.000571071	0.00053454	0.00118252	0.00176689	0.00172431	0.00178538	0.00172977	0.00353379	0.00344862	0.00357076	0.00345953	0.00530068	0.00517293	0.00535613	0.0051893	0.000883446	0.000862154	0.000892689	0.000864883	0.000588964	0.00057477	0.000595126	0.000576589	0.00232606	0.00224812	0.00229367	0.00219259	0.0035356	0.00341714
Glutathione metabolism	ko00480	Metabolism of other amino acids	Metabolism	0.00247452	0.00308784	0.00133068	0.00265936	0.00126166	0.00742356	0.00926351	0.00399203	0.00797809	0.00378497	0.000824841	0.00102928	0.000443559	0.000886454	0.000420552	0.00494904	0.00617567	0.00123726	0.00154392	0.00126166	0.0041785	0.00329241	0.00309958	0.00364116	0.008357	0.00658482	0.00619916	0.00728232	0.0125355	0.00987723	0.00929874	0.0109235	0.00208925	0.0016462	0.00154979	0.00182058	0.00139283	0.00109747	0.00103319	0.00121372	0.00349776	0.00336991	0.0037001	0.00355417	0.0053166	0.00512227
Starch and sucrose metabolism	ko00500	Carbohydrate metabolism	Metabolism	0.0145016	0.0109014	0.0137696	0.0121674	0.0154989	0.0435049	0.0327042	0.0413089	0.0365023	0.0464968	0.00483388	0.00363381	0.00458987	0.00405581	0.00516631	0.0290033	0.0218028	0.00725081	0.00545071	0.0154989	0.00784728	0.00998337	0.00823413	0.0102254	0.0156946	0.0199667	0.0164683	0.0204508	0.0235418	0.0299501	0.0247024	0.0306762	0.00392364	0.00499168	0.00411707	0.00511269	0.00261576	0.00332779	0.00274471	0.00340846	0.00929771	0.00877082	0.00895122	0.00878954	0.0141325	0.0133316
N-Glycan biosynthesis	ko00510	Glycan biosynthesis and metabolism	Metabolism	0	0	0	0	0	0	0	0	0	0	0	0	0	0	0	0	0	0	0	0	1.19465e-05	2.10282e-05	0.000239409	3.33598e-05	2.38931e-05	4.20563e-05	0.000478817	6.67195e-05	3.58396e-05	6.30845e-05	0.000718226	0.000100079	5.97327e-06	1.05141e-05	0.000119704	1.66799e-05	3.98218e-06	7.00939e-06	7.98029e-05	1.11199e-05	0.00012585	0.000325683	0.00043376	0.000217341	0.000191292	0.000495038
Other glycan degradation	ko00511	Glycan biosynthesis and metabolism	Metabolism	0.00415217	0.00275648	0.00509826	0.00446969	0.0034813	0.0124565	0.00826944	0.0152948	0.0134091	0.0104439	0.00138406	0.000918827	0.00169942	0.0014899	0.00116043	0.00830433	0.00551296	0.00207608	0.00137824	0.0034813	0.00237059	0.00314421	0.00335936	0.00343482	0.00474118	0.00628842	0.00671873	0.00686964	0.00711177	0.00943263	0.0100781	0.0103045	0.0011853	0.00157211	0.00167968	0.00171741	0.000790197	0.00104807	0.00111979	0.00114494	0.00547448	0.00508879	0.00588862	0.00708277	0.0083212	0.00773497
Various types of N-glycan biosynthesis	ko00513	Glycan biosynthesis and metabolism	Metabolism	0	0	0	0	0	0	0	0	0	0	0	0	0	0	0	0	0	0	0	0	1.59287e-06	0	1.01876e-05	0	3.18574e-06	0	2.03752e-05	0	4.77861e-06	0	3.05628e-05	0	7.96436e-07	0	5.0938e-06	0	5.30957e-07	0	3.39587e-06	0	0	0	0	0	0	0
Other types of O-glycan biosynthesis	ko00514	Glycan biosynthesis and metabolism	Metabolism	0	0	0	0	0	0	0	0	0	0	0	0	0	0	0	0	0	0	0	0	0	0	0	3.70664e-06	0	0	0	7.41328e-06	0	0	0	1.11199e-05	0	0	0	1.85332e-06	0	0	0	1.23555e-06	2.16983e-06	1.80935e-05	6.57212e-06	0	3.29814e-06	2.75021e-05
Amino sugar and nucleotide sugar metabolism	ko00520	Carbohydrate metabolism	Metabolism	0.0150208	0.012993	0.0164188	0.0149398	0.0165994	0.0450625	0.0389789	0.0492563	0.0448195	0.0497981	0.00500694	0.00433099	0.00547293	0.00497995	0.00553312	0.0300417	0.0259859	0.00751041	0.00649648	0.0165994	0.0136864	0.0147508	0.0140513	0.0146894	0.0273727	0.0295015	0.0281025	0.0293788	0.0410591	0.0442523	0.0421538	0.0440683	0.00684318	0.00737538	0.00702563	0.00734471	0.00456212	0.00491692	0.00468375	0.00489647	0.0175083	0.0148457	0.0157599	0.0155399	0.0266127	0.0225655
Streptomycin biosynthesis	ko00521	Biosynthesis of other secondary metabolites	Metabolism	0.0031185	0.00294579	0.00371579	0.00319803	0.00316848	0.00935549	0.00883738	0.0111474	0.00959409	0.00950544	0.0010395	0.000981932	0.0012386	0.00106601	0.00105616	0.00623699	0.00589159	0.00155925	0.0014729	0.00316848	0.00251873	0.00317826	0.00233551	0.00269349	0.00503746	0.00635651	0.00467102	0.00538699	0.00755618	0.00953477	0.00700653	0.00808048	0.00125936	0.00158913	0.00116775	0.00134675	0.000839576	0.00105942	0.000778503	0.000897831	0.00233474	0.00189529	0.00170218	0.00141911	0.0035488	0.00288085
Polyketide sugar unit biosynthesis	ko00523	Metabolism of terpenoids and polyketides	Metabolism	0.00142691	0.0016945	0.0018504	0.00174794	0.00130073	0.00428073	0.00508351	0.00555121	0.00524382	0.00390218	0.000475636	0.000564834	0.000616801	0.000582646	0.000433576	0.00285382	0.00338901	0.000713454	0.000847252	0.00130073	0.00141447	0.00173332	0.00157144	0.001453	0.00282894	0.00346664	0.00314288	0.00290601	0.00424341	0.00519996	0.00471431	0.00435901	0.000707235	0.00086666	0.000785719	0.000726502	0.00047149	0.000577774	0.000523813	0.000484334	0.00154926	0.000972525	0.000834659	0.000767087	0.00235487	0.00147824
Neomycin, kanamycin and gentamicin biosynthesis	ko00524	Biosynthesis of other secondary metabolites	Metabolism	5.15181e-05	4.35e-05	8.30244e-05	0.000162137	9.44634e-05	0.000154554	0.0001305	0.000249073	0.000486411	0.00028339	1.71727e-05	1.45e-05	2.76748e-05	5.40456e-05	3.14878e-05	0.000103036	8.7e-05	2.5759e-05	2.175e-05	9.44634e-05	0	6.00804e-06	0	0	0	1.20161e-05	0	0	0	1.80241e-05	0	0	0	3.00402e-06	0	0	0	2.00268e-06	0	0	0	0	0	0	0	0
Acarbose and validamycin biosynthesis	ko00525	Biosynthesis of other secondary metabolites	Metabolism	0.000823344	0.00102957	0.00082542	0.000974609	0.000520538	0.00247003	0.00308872	0.00247626	0.00292383	0.00156161	0.000274448	0.000343191	0.00027514	0.00032487	0.000173513	0.00164669	0.00205915	0.000411672	0.000514787	0.000520538	0.000715598	0.000822101	0.000893962	0.000832759	0.0014312	0.0016442	0.00178792	0.00166552	0.00214679	0.0024663	0.00268189	0.00249828	0.000357799	0.00041105	0.000446981	0.000416379	0.000238533	0.000274034	0.000297987	0.000277586	0.000891799	0.000502094	0.00034175	0.000479429	0.00135554	0.000763183
Glycosaminoglycan degradation	ko00531	Glycan biosynthesis and metabolism	Metabolism	0	0	0	0	0	0	0	0	0	0	0	0	0	0	0	0	0	0	0	0	0	4.00536e-06	1.78283e-05	0	0	8.01073e-06	3.56566e-05	0	0	1.20161e-05	5.34849e-05	0	0	2.00268e-06	8.91415e-06	0	0	1.33512e-06	5.94277e-06	0	0	4.52337e-05	0.00012487	2.55696e-05	0	6.87553e-05
Lipopolysaccharide biosynthesis	ko00540	Glycan biosynthesis and metabolism	Metabolism	0.00257	0.00553715	0.00281801	0.00507135	0.00138011	0.00770999	0.0166115	0.00845402	0.015214	0.00414032	0.000856665	0.00184572	0.000939336	0.00169045	0.000460035	0.00513999	0.0110743	0.001285	0.00276858	0.00138011	0.00501476	0.00305209	0.00262331	0.00213626	0.0100295	0.00610417	0.00524662	0.00427252	0.0150443	0.00915626	0.00786992	0.00640878	0.00250738	0.00152604	0.00131165	0.00106813	0.00167159	0.00101736	0.000874436	0.000712087	0.00106539	0.00193148	0.00214908	0.00112506	0.00161939	0.00293585
Peptidoglycan biosynthesis	ko00550	Glycan biosynthesis and metabolism	Metabolism	0.00813371	0.00663087	0.00896029	0.00742491	0.00836125	0.0244011	0.0198926	0.0268809	0.0222747	0.0250837	0.00271124	0.00221029	0.00298676	0.00247497	0.00278708	0.0162674	0.0132617	0.00406686	0.00331543	0.00836125	0.0107591	0.0103098	0.0120341	0.0106887	0.0215181	0.0206196	0.0240682	0.0213774	0.0322772	0.0309294	0.0361023	0.0320662	0.00537953	0.0051549	0.00601705	0.00534436	0.00358635	0.0034366	0.00401137	0.00356291	0.0139954	0.0108335	0.0105285	0.010426	0.021273	0.0164669
Glycerolipid metabolism	ko00561	Lipid metabolism	Metabolism	0.0032818	0.0034658	0.00356523	0.00327175	0.00355647	0.00984539	0.0103974	0.0106957	0.00981524	0.0106694	0.00109393	0.00115527	0.00118841	0.00109058	0.00118549	0.00656359	0.0069316	0.0016409	0.0017329	0.00355647	0.00329446	0.00310316	0.00330078	0.00329397	0.00658891	0.00620631	0.00660157	0.00658794	0.00988337	0.00930947	0.00990235	0.00988191	0.00164723	0.00155158	0.00165039	0.00164698	0.00109815	0.00103439	0.00110026	0.00109799	0.00472806	0.00415246	0.00416672	0.00442993	0.00718664	0.00631173
Inositol phosphate metabolism	ko00562	Carbohydrate metabolism	Metabolism	0.00141935	0.0011421	0.00113695	0.00116595	0.000847698	0.00425804	0.00342629	0.00341086	0.00349786	0.00254309	0.000473115	0.000380699	0.000378984	0.000388652	0.000282566	0.00283869	0.00228419	0.000709673	0.000571049	0.000847698	0.00103656	0.00128472	0.000812461	0.00128003	0.00207312	0.00256944	0.00162492	0.00256005	0.00310968	0.00385416	0.00243738	0.00384008	0.000518281	0.00064236	0.000406231	0.000640013	0.00034552	0.00042824	0.00027082	0.000426676	0.000841893	0.00130725	0.000939813	0.000958859	0.00127968	0.00198703
Glycosylphosphatidylinositol (GPI)-anchor biosynthesis	ko00563	Glycan biosynthesis and metabolism	Metabolism	0	0	0	0	0	0	0	0	0	0	0	0	0	0	0	0	0	0	0	0	1.59287e-06	1.20161e-05	5.85787e-05	2.10043e-05	3.18574e-06	2.40322e-05	0.000117157	4.20086e-05	4.77861e-06	3.60483e-05	0.000175736	6.30129e-05	7.96436e-07	6.00804e-06	2.92894e-05	1.05022e-05	5.30957e-07	4.00536e-06	1.95262e-05	7.00143e-06	3.90569e-05	0.000189982	0.000144587	0.000115063	5.93665e-05	0.000288772
Glycerophospholipid metabolism	ko00564	Lipid metabolism	Metabolism	0.00468649	0.00596416	0.00547123	0.00666053	0.00541557	0.0140595	0.0178925	0.0164137	0.0199816	0.0162467	0.00156216	0.00198805	0.00182374	0.00222018	0.00180519	0.00937298	0.0119283	0.00234325	0.00298208	0.00541557	0.00657896	0.00569763	0.00491043	0.00590468	0.0131579	0.0113953	0.00982085	0.0118094	0.0197369	0.0170929	0.0147313	0.017714	0.00328948	0.00284881	0.00245521	0.00295234	0.00219299	0.00189921	0.00163681	0.00196823	0.00637712	0.00540091	0.0047845	0.00498606	0.00969323	0.00820938
Ether lipid metabolism	ko00565	Lipid metabolism	Metabolism	4.44284e-05	0.000190202	1.42183e-05	0.000145049	1.97829e-05	0.000133285	0.000570605	4.26548e-05	0.000435147	5.93488e-05	1.48095e-05	6.34005e-05	4.73942e-06	4.83496e-05	6.59431e-06	8.88569e-05	0.000380403	2.22142e-05	9.51008e-05	1.97829e-05	0.000180791	7.30979e-05	8.65946e-05	6.79551e-05	0.000361582	0.000146196	0.000173189	0.00013591	0.000542373	0.000219294	0.000259784	0.000203865	9.03955e-05	3.65489e-05	4.32973e-05	3.39775e-05	6.02636e-05	2.4366e-05	2.88649e-05	2.26517e-05	4.12267e-05	0.000140225	0.000111726	0.00013424	6.26646e-05	0.000213141
Arachidonic acid metabolism	ko00590	Lipid metabolism	Metabolism	0.000158099	0.000325806	9.36881e-05	0.000267248	6.55309e-05	0.000474297	0.000977419	0.000281064	0.000801743	0.000196593	5.26997e-05	0.000108602	3.12294e-05	8.90826e-05	2.18436e-05	0.000316198	0.000651613	7.90495e-05	0.000162903	6.55309e-05	0.000293885	0.000297398	0.000318363	0.00028294	0.00058777	0.000594796	0.000636725	0.000565881	0.000881654	0.000892195	0.000955088	0.000848821	0.000146942	0.000148699	0.000159181	0.00014147	9.79616e-05	9.91327e-05	0.000106121	9.43134e-05	0.000399248	0.000294019	0.000295745	0.000326012	0.000606858	0.000446909
Linoleic acid metabolism	ko00591	Lipid metabolism	Metabolism	0	2.44133e-06	1.01559e-06	7.94789e-07	0	0	7.32398e-06	3.04677e-06	2.38437e-06	0	0	8.13776e-07	3.3853e-07	2.6493e-07	0	0	4.88266e-06	0	1.22066e-06	0	0	0	1.01876e-05	3.70664e-06	0	0	2.03752e-05	7.41328e-06	0	0	3.05628e-05	1.11199e-05	0	0	5.0938e-06	1.85332e-06	0	0	3.39587e-06	1.23555e-06	0	0	0	0	0	0
alpha-Linolenic acid metabolism	ko00592	Lipid metabolism	Metabolism	7.46776e-05	0.000470288	1.59955e-05	0.000363218	2.25031e-05	0.000224033	0.00141087	4.79866e-05	0.00108966	6.75092e-05	2.48925e-05	0.000156763	5.33185e-06	0.000121073	7.50102e-06	0.000149355	0.000940577	3.73388e-05	0.000235144	2.25031e-05	0.000189552	7.61019e-05	6.62194e-05	7.16617e-05	0.000379103	0.000152204	0.000132439	0.000143323	0.000568655	0.000228306	0.000198658	0.000214985	9.47759e-05	3.8051e-05	3.31097e-05	3.58309e-05	6.31839e-05	2.53673e-05	2.20731e-05	2.38872e-05	4.12267e-05	5.88038e-05	3.94327e-05	5.11391e-05	6.26646e-05	8.93818e-05
Sphingolipid metabolism	ko00600	Lipid metabolism	Metabolism	0.00290274	0.00175576	0.00291373	0.00282388	0.00227578	0.00870821	0.00526728	0.00874118	0.00847165	0.00682733	0.000967579	0.000585253	0.000971242	0.000941295	0.000758592	0.00580547	0.00351152	0.00145137	0.000877879	0.00227578	0.00107718	0.00150401	0.00175991	0.00179649	0.00215436	0.00300803	0.00351982	0.00359297	0.00323154	0.00451204	0.00527973	0.00538946	0.00053859	0.000752007	0.000879954	0.000898243	0.00035906	0.000501338	0.000586636	0.000598829	0.00213945	0.00234311	0.00275372	0.00291493	0.00325196	0.00356152
Glycosphingolipid biosynthesis - lacto and neolacto series	ko00601	Glycan biosynthesis and metabolism	Metabolism	0	0	0	0	0	0	0	0	0	0	0	0	0	0	0	0	0	0	0	0	0	0	0	0	0	0	0	0	0	0	0	0	0	0	0	0	0	0	0	0	0	0	0	0	0	0
Glycosphingolipid biosynthesis - globo and isoglobo series	ko00603	Glycan biosynthesis and metabolism	Metabolism	0	0	0	0	0	0	0	0	0	0	0	0	0	0	0	0	0	0	0	0	1.19465e-06	1.00134e-06	0	0	2.38931e-06	2.00268e-06	0	0	3.58396e-06	3.00402e-06	0	0	5.97327e-07	5.0067e-07	0	0	3.98218e-07	3.3378e-07	0	0	0	0	2.62885e-05	0	0	0
Glycosphingolipid biosynthesis - ganglio series	ko00604	Glycan biosynthesis and metabolism	Metabolism	0	0	0	0	0	0	0	0	0	0	0	0	0	0	0	0	0	0	0	0	0	8.01073e-06	7.6407e-06	0	0	1.60215e-05	1.52814e-05	0	0	2.40322e-05	2.29221e-05	0	0	4.00536e-06	3.82035e-06	0	0	2.67024e-06	2.5469e-06	0	0	9.04674e-06	5.9149e-05	0	0	1.37511e-05
Pyruvate metabolism	ko00620	Carbohydrate metabolism	Metabolism	0.00999309	0.0118211	0.0111304	0.0115709	0.0105267	0.0299793	0.0354634	0.0333911	0.0347128	0.0315802	0.00333103	0.00394038	0.00371012	0.00385698	0.00350891	0.0199862	0.0236423	0.00499654	0.00591057	0.0105267	0.0124571	0.0120942	0.0128084	0.0129807	0.0249141	0.0241884	0.0256167	0.0259613	0.0373712	0.0362826	0.0384251	0.038942	0.00622853	0.0060471	0.00640418	0.00649033	0.00415235	0.0040314	0.00426946	0.00432689	0.0116607	0.0119734	0.0128288	0.0109566	0.0177242	0.0181995
Dioxin degradation	ko00621	Xenobiotics biodegradation and metabolism	Metabolism	9.9255e-05	0.000907952	3.83385e-05	0.000335401	3.61038e-05	0.000297765	0.00272386	0.000115016	0.0010062	0.000108311	3.3085e-05	0.000302651	1.27795e-05	0.0001118	1.20346e-05	0.00019851	0.0018159	4.96275e-05	0.000453976	3.61038e-05	0	0	2.03752e-05	1.97688e-05	0	0	4.07504e-05	3.95375e-05	0	0	6.11256e-05	5.93063e-05	0	0	1.01876e-05	9.88438e-06	0	0	6.79174e-06	6.58958e-06	0	0	0	0	0	0
Xylene degradation	ko00622	Xenobiotics biodegradation and metabolism	Metabolism	0.000115325	0.000908174	3.83385e-05	0.000371166	5.58867e-05	0.000345975	0.00272452	0.000115016	0.0011135	0.00016766	3.84416e-05	0.000302725	1.27795e-05	0.000123722	1.86289e-05	0.00023065	0.00181635	5.76624e-05	0.000454087	5.58867e-05	0.000286319	0.000416558	0.000422786	0.000344718	0.000572637	0.000833116	0.000845571	0.000689435	0.000858956	0.00124967	0.00126836	0.00103415	0.000143159	0.000208279	0.000211393	0.000172359	9.54396e-05	0.000138853	0.000140929	0.000114906	0.000642269	0.000529235	0.000453476	0.000466645	0.000976249	0.000804437
Toluene degradation	ko00623	Xenobiotics biodegradation and metabolism	Metabolism	7.04238e-05	0.000291184	7.87082e-06	0.000249762	2.25031e-05	0.000211271	0.000873551	2.36125e-05	0.000749287	6.75092e-05	2.34746e-05	9.70613e-05	2.62361e-06	8.32541e-05	7.50102e-06	0.000140848	0.000582368	3.52119e-05	0.000145592	2.25031e-05	0	0	0	2.10043e-05	0	0	0	4.20086e-05	0	0	0	6.30129e-05	0	0	0	1.05022e-05	0	0	0	7.00143e-06	0	0	0	0	0	0
Polycyclic aromatic hydrocarbon degradation	ko00624	Xenobiotics biodegradation and metabolism	Metabolism	3.3085e-06	0	0	1.98697e-06	0	9.9255e-06	0	0	5.96091e-06	0	1.10283e-06	0	0	6.62324e-07	0	6.617e-06	0	1.65425e-06	0	0	0	0	0	1.11199e-05	0	0	0	2.22398e-05	0	0	0	3.33598e-05	0	0	0	5.55996e-06	0	0	0	3.70664e-06	0	0	0	0	0	0
Chloroalkane and chloroalkene degradation	ko00625	Xenobiotics biodegradation and metabolism	Metabolism	0.0007144	0.000764801	0.000480374	0.000685108	0.000583101	0.0021432	0.0022944	0.00144112	0.00205532	0.0017493	0.000238133	0.000254934	0.000160125	0.000228369	0.000194367	0.0014288	0.0015296	0.0003572	0.000382401	0.000583101	0.000853381	0.000840125	0.00117922	0.000873532	0.00170676	0.00168025	0.00235843	0.00174706	0.00256014	0.00252037	0.00353765	0.0026206	0.00042669	0.000420062	0.000589608	0.000436766	0.00028446	0.000280042	0.000393072	0.000291177	0.00123246	0.000977048	0.000841231	0.000818226	0.00187334	0.00148511
Naphthalene degradation	ko00626	Xenobiotics biodegradation and metabolism	Metabolism	0.000575443	0.00070399	0.000225715	0.000580196	0.000298227	0.00172633	0.00211197	0.000677144	0.00174059	0.000894682	0.000191814	0.000234663	7.52383e-05	0.000193399	9.94092e-05	0.00115089	0.00140798	0.000287721	0.000351995	0.000298227	0.000796834	0.000790058	0.00110026	0.000819168	0.00159367	0.00158012	0.00220052	0.00163834	0.0023905	0.00237017	0.00330078	0.0024575	0.000398417	0.000395029	0.000550131	0.000409584	0.000265611	0.000263353	0.000366754	0.000273056	0.00104369	0.000859441	0.000729505	0.000703163	0.0015864	0.00130635
Aminobenzoate degradation	ko00627	Xenobiotics biodegradation and metabolism	Metabolism	0.000306982	0.000978972	0.000163256	0.000771541	0.000145157	0.000920945	0.00293692	0.000489768	0.00231462	0.000435471	0.000102327	0.000326324	5.44187e-05	0.00025718	4.83857e-05	0.000613963	0.00195794	0.000153491	0.000489486	0.000145157	0.000250877	0.000439589	0.000471177	0.000389197	0.000501755	0.000879177	0.000942353	0.000778395	0.000752632	0.00131877	0.00141353	0.00116759	0.000125439	0.000219794	0.000235588	0.000194599	8.36258e-05	0.00014653	0.000157059	0.000129732	0.000451324	0.000298543	0.000473192	0.000485822	0.000686013	0.000453785
Glyoxylate and dicarboxylate metabolism	ko00630	Carbohydrate metabolism	Metabolism	0.00690744	0.00970295	0.00745062	0.00927816	0.00715029	0.0207223	0.0291088	0.0223519	0.0278345	0.0214509	0.00230248	0.00323432	0.00248354	0.00309272	0.00238343	0.0138149	0.0194059	0.00345372	0.00485147	0.00715029	0.00580841	0.00583181	0.00574836	0.00603194	0.0116168	0.0116636	0.0114967	0.0120639	0.0174252	0.0174954	0.0172451	0.0180958	0.0029042	0.0029159	0.00287418	0.00301597	0.00193614	0.00194394	0.00191612	0.00201065	0.00447419	0.00509332	0.00450847	0.00433404	0.00680076	0.00774184
Nitrotoluene degradation	ko00633	Xenobiotics biodegradation and metabolism	Metabolism	0.000441448	0.00101803	0.000288681	0.000923743	4.12968e-05	0.00132435	0.0030541	0.000866044	0.00277123	0.000123891	0.000147149	0.000339345	9.62271e-05	0.000307914	1.37656e-05	0.000882897	0.00203607	0.000220724	0.000509017	4.12968e-05	0.000237736	0.000170228	0.000318363	7.66039e-05	0.000475472	0.000340456	0.000636725	0.000153208	0.000713208	0.000510684	0.000955088	0.000229812	0.000118868	8.5114e-05	0.000159181	3.8302e-05	7.92454e-05	5.67426e-05	0.000106121	2.55346e-05	4.9906e-05	0.000180935	0.00021688	0.000178987	7.58572e-05	0.000275021
Propanoate metabolism	ko00640	Carbohydrate metabolism	Metabolism	0.00613798	0.00780737	0.00539684	0.00775455	0.0057321	0.0184139	0.0234221	0.0161905	0.0232637	0.0171963	0.00204599	0.00260246	0.00179895	0.00258485	0.0019107	0.012276	0.0156147	0.00306899	0.00390368	0.0057321	0.00664745	0.00599403	0.00689701	0.00710069	0.0132949	0.0119881	0.013794	0.0142014	0.0199424	0.0179821	0.020691	0.0213021	0.00332373	0.00299701	0.0034485	0.00355034	0.00221582	0.00199801	0.002299	0.0023669	0.0061558	0.00676696	0.00688101	0.00614309	0.00935682	0.0102858
Styrene degradation	ko00643	Xenobiotics biodegradation and metabolism	Metabolism	5.17544e-05	1.35383e-05	5.61113e-05	3.59642e-05	1.90411e-05	0.000155263	4.06148e-05	0.000168334	0.000107893	5.71232e-05	1.72515e-05	4.51276e-06	1.87038e-05	1.19881e-05	6.34702e-06	0.000103509	2.70765e-05	2.58772e-05	6.76914e-06	1.90411e-05	0.000158093	0.000201269	0.00014008	0.000150737	0.000316185	0.000402539	0.000280159	0.000301474	0.000474278	0.000603808	0.000420239	0.00045221	7.90463e-05	0.000100635	7.00398e-05	7.53684e-05	5.26975e-05	6.70898e-05	4.66932e-05	5.02456e-05	0.000206134	4.97571e-05	1.97163e-05	3.1962e-05	0.000313323	7.56308e-05
Butanoate metabolism	ko00650	Carbohydrate metabolism	Metabolism	0.00532858	0.00747179	0.00567105	0.00697149	0.00473207	0.0159857	0.0224154	0.0170132	0.0209145	0.0141962	0.00177619	0.0024906	0.00189035	0.00232383	0.00157736	0.0106572	0.0149436	0.00266429	0.0037359	0.00473207	0.00490485	0.00543428	0.00571015	0.00539563	0.0098097	0.0108686	0.0114203	0.0107913	0.0147145	0.0163028	0.0171305	0.0161869	0.00245242	0.00271714	0.00285508	0.00269782	0.00163495	0.00181143	0.00190338	0.00179854	0.00435051	0.00445552	0.00429159	0.0043724	0.00661277	0.00677239
C5-Branched dibasic acid metabolism	ko00660	Carbohydrate metabolism	Metabolism	0.00311968	0.00287877	0.00250851	0.00304662	0.00274735	0.00935904	0.00863631	0.00752552	0.00913987	0.00824206	0.00103989	0.00095959	0.000836169	0.00101554	0.000915784	0.00623936	0.00575754	0.00155984	0.00143938	0.00274735	0.00256612	0.00268259	0.00262586	0.00284176	0.00513223	0.00536518	0.00525171	0.00568352	0.00769835	0.00804778	0.00787757	0.00852528	0.00128306	0.0013413	0.00131293	0.00142088	0.000855372	0.000894197	0.000875285	0.000947253	0.00218285	0.00231597	0.00234625	0.00250582	0.00331793	0.00352027
One carbon pool by folate	ko00670	Metabolism of cofactors and vitamins	Metabolism	0.00583974	0.00436554	0.00543061	0.00453447	0.00551548	0.0175192	0.0130966	0.0162918	0.0136034	0.0165464	0.00194658	0.00145518	0.0018102	0.00151149	0.00183849	0.0116795	0.00873108	0.00291987	0.00218277	0.00551548	0.00592031	0.00585684	0.00574581	0.00587997	0.0118406	0.0117137	0.0114916	0.0117599	0.0177609	0.0175705	0.0172374	0.0176399	0.00296015	0.00292842	0.0028729	0.00293998	0.00197344	0.00195228	0.00191527	0.00195999	0.00603863	0.00639153	0.00580975	0.00538879	0.00917872	0.00971512
Methane metabolism	ko00680	Energy metabolism	Metabolism	0.0079664	0.00828076	0.00869446	0.00804167	0.00829424	0.0238992	0.0248423	0.0260834	0.024125	0.0248827	0.00265547	0.00276025	0.00289815	0.00268056	0.00276475	0.0159328	0.0165615	0.0039832	0.00414038	0.00829424	0.00695886	0.00733582	0.00691738	0.00721189	0.0139177	0.0146716	0.0138348	0.0144238	0.0208766	0.0220075	0.0207522	0.0216357	0.00347943	0.00366791	0.00345869	0.00360594	0.00231962	0.00244527	0.00230579	0.00240396	0.00601476	0.00633272	0.00674956	0.00543353	0.00914244	0.00962574
Carbon fixation in photosynthetic organisms	ko00710	Energy metabolism	Metabolism	1.41793e-06	4.66072e-06	6.60133e-06	1.98697e-06	1.65682e-05	4.25379e-06	1.39821e-05	1.9804e-05	5.96091e-06	4.97046e-05	4.72643e-07	1.55357e-06	2.20044e-06	6.62324e-07	5.52273e-06	2.83586e-06	9.32143e-06	7.08964e-07	2.33036e-06	1.65682e-05	3.90254e-05	8.71166e-05	0.000175736	0.000166799	7.80507e-05	0.000174233	0.000351472	0.000333598	0.000117076	0.00026135	0.000527209	0.000500397	1.95127e-05	4.35583e-05	8.78681e-05	8.33994e-05	1.30085e-05	2.90389e-05	5.85787e-05	5.55996e-05	8.02836e-05	0.000493048	3.28606e-05	9.58859e-05	0.000122031	0.000749432
Carbon fixation pathways in prokaryotes	ko00720	Energy metabolism	Metabolism	2.62317e-05	2.33036e-05	0.000115777	3.63616e-05	1.92883e-05	7.8695e-05	6.99107e-05	0.000347332	0.000109085	5.7865e-05	8.74389e-06	7.76786e-06	3.85924e-05	1.21205e-05	6.42945e-06	5.24634e-05	4.66072e-05	1.31158e-05	1.16518e-05	1.92883e-05	8.76079e-06	1.00134e-05	0	6.17774e-06	1.75216e-05	2.00268e-05	0	1.23555e-05	2.62824e-05	3.00402e-05	0	1.85332e-05	4.3804e-06	5.0067e-06	0	3.08887e-06	2.92026e-06	3.3378e-06	0	2.05925e-06	2.38681e-05	9.04674e-06	0	0	3.62795e-05	1.37511e-05
Thiamine metabolism	ko00730	Metabolism of cofactors and vitamins	Metabolism	0.00413161	0.0037228	0.00471081	0.0036598	0.00548976	0.0123948	0.0111684	0.0141324	0.0109794	0.0164693	0.0013772	0.00124093	0.00157027	0.00121993	0.00182992	0.00826321	0.00744561	0.0020658	0.0018614	0.00548976	0.00362139	0.00330943	0.00315816	0.00327914	0.00724279	0.00661886	0.00631631	0.00655828	0.0108642	0.00992829	0.00947447	0.00983743	0.0018107	0.00165472	0.00157908	0.00163957	0.00120713	0.00110314	0.00105272	0.00109305	0.00479749	0.00362774	0.00299688	0.00355417	0.00729218	0.00551417
Riboflavin metabolism	ko00740	Metabolism of cofactors and vitamins	Metabolism	0.00143423	0.0015356	0.00166328	0.00155163	0.00151686	0.0043027	0.00460679	0.00498985	0.00465488	0.00455057	0.000478078	0.000511865	0.000554427	0.000517209	0.000505618	0.00286847	0.00307119	0.000717117	0.000767798	0.00151686	0.00219139	0.00152805	0.00140589	0.00133068	0.00438279	0.00305609	0.00281178	0.00266137	0.00657418	0.00458414	0.00421767	0.00399205	0.0010957	0.000764023	0.000702945	0.000665342	0.000730464	0.000509349	0.00046863	0.000443561	0.00147982	0.00106752	0.00107783	0.00110588	0.00224933	0.00162262
Vitamin B6 metabolism	ko00750	Metabolism of cofactors and vitamins	Metabolism	0.00219613	0.00218965	0.00217108	0.00193372	0.00214546	0.0065884	0.00656895	0.00651323	0.00580116	0.00643637	0.000732045	0.000729883	0.000723692	0.000644574	0.000715152	0.00439227	0.0043793	0.00109807	0.00109482	0.00214546	0.00206118	0.00196864	0.00154342	0.00179031	0.00412235	0.00393727	0.00308684	0.00358062	0.00618353	0.00590591	0.00463027	0.00537092	0.00103059	0.000984318	0.000771711	0.000895154	0.000687059	0.000656212	0.000514474	0.000596769	0.00186605	0.00188625	0.00170875	0.00169398	0.0028364	0.00286709
Nicotinate and nicotinamide metabolism	ko00760	Metabolism of cofactors and vitamins	Metabolism	0.0048642	0.00455729	0.00464734	0.00450526	0.00461585	0.0145926	0.0136719	0.013942	0.0135158	0.0138475	0.0016214	0.0015191	0.00154911	0.00150175	0.00153862	0.00972841	0.00911459	0.0024321	0.00227865	0.00461585	0.00513064	0.00462419	0.00382799	0.00445662	0.0102613	0.00924838	0.00765598	0.00891324	0.0153919	0.0138726	0.011484	0.0133699	0.00256532	0.0023121	0.001914	0.00222831	0.00171021	0.0015414	0.001276	0.00148554	0.00441777	0.00432434	0.00348322	0.00419341	0.00671501	0.006573
Pantothenate and CoA biosynthesis	ko00770	Metabolism of cofactors and vitamins	Metabolism	0.00616279	0.00572425	0.00591936	0.00559134	0.00702664	0.0184884	0.0171727	0.0177581	0.016774	0.0210799	0.00205426	0.00190808	0.00197312	0.00186378	0.00234221	0.0123256	0.0114485	0.0030814	0.00286212	0.00702664	0.00561766	0.00536118	0.00489005	0.00524366	0.0112353	0.0107224	0.0097801	0.0104873	0.016853	0.0160835	0.0146702	0.015731	0.00280883	0.00268059	0.00244503	0.00262183	0.00187255	0.00178706	0.00163002	0.00174789	0.00467164	0.00425197	0.00456762	0.00449385	0.00710089	0.00646299
Biotin metabolism	ko00780	Metabolism of cofactors and vitamins	Metabolism	0.00267445	0.00361183	0.00315772	0.00375875	0.00350677	0.00802335	0.0108355	0.00947317	0.0112763	0.0105203	0.000891483	0.00120394	0.00105257	0.00125292	0.00116892	0.0053489	0.00722367	0.00133722	0.00180592	0.00350677	0.00354056	0.00306811	0.00298752	0.00277504	0.00708111	0.00613622	0.00597503	0.00555008	0.0106217	0.00920432	0.00896255	0.00832512	0.00177028	0.00153405	0.00149376	0.00138752	0.00118019	0.0010227	0.000995838	0.000925013	0.00251483	0.00272759	0.00232653	0.00239075	0.00382254	0.00414594
Lipoic acid metabolism	ko00785	Metabolism of cofactors and vitamins	Metabolism	0.000266571	0.00046585	0.000243741	0.000539264	0.000233438	0.000799712	0.00139755	0.000731224	0.00161779	0.000700315	8.88569e-05	0.000155283	8.12472e-05	0.000179755	7.78128e-05	0.000533141	0.000931699	0.000133285	0.000232925	0.000233438	0.000555116	0.000417559	0.000471177	0.000534992	0.00111023	0.000835118	0.000942353	0.00106998	0.00166535	0.00125268	0.00141353	0.00160498	0.000277558	0.00020878	0.000235588	0.000267496	0.000185039	0.000139186	0.000157059	0.000178331	0.000347172	0.000275926	0.000118298	0.000198164	0.000527702	0.000419407
Folate biosynthesis	ko00790	Metabolism of cofactors and vitamins	Metabolism	0.00442323	0.0039443	0.00344818	0.00398964	0.00260046	0.0132697	0.0118329	0.0103445	0.0119689	0.00780139	0.00147441	0.00131477	0.00114939	0.00132988	0.000866821	0.00884646	0.0078886	0.00221161	0.00197215	0.00260046	0.00522024	0.00474535	0.00515747	0.00500644	0.0104405	0.00949071	0.0103149	0.0100129	0.0156607	0.0142361	0.0154724	0.0150193	0.00261012	0.00237268	0.00257874	0.00250322	0.00174008	0.00158178	0.00171916	0.00166881	0.00532693	0.00503904	0.00488308	0.00485822	0.00809693	0.00765934
Atrazine degradation	ko00791	Xenobiotics biodegradation and metabolism	Metabolism	1.41793e-06	8.87756e-07	3.04677e-06	1.98697e-07	2.47286e-05	4.25379e-06	2.66327e-06	9.14031e-06	5.96091e-07	7.41859e-05	4.72643e-07	2.95919e-07	1.01559e-06	6.62324e-08	8.24288e-06	2.83586e-06	1.77551e-06	7.08964e-07	4.43878e-07	2.47286e-05	8.76079e-06	9.01207e-06	7.6407e-06	1.23555e-05	1.75216e-05	1.80241e-05	1.52814e-05	2.47109e-05	2.62824e-05	2.70362e-05	2.29221e-05	3.70664e-05	4.3804e-06	4.50603e-06	3.82035e-06	6.17774e-06	2.92026e-06	3.00402e-06	2.5469e-06	4.11849e-06	1.08491e-05	0	0	0	1.64907e-05	0
Porphyrin and chlorophyll metabolism	ko00860	Metabolism of cofactors and vitamins	Metabolism	0.00461063	0.00645154	0.00562865	0.00546318	0.00730089	0.0138319	0.0193546	0.016886	0.0163895	0.0219027	0.00153688	0.00215051	0.00187622	0.00182106	0.00243363	0.00922126	0.0129031	0.00230532	0.00322577	0.00730089	0.00489131	0.0053772	0.00519823	0.00530668	0.00978262	0.0107544	0.0103965	0.0106134	0.0146739	0.0161316	0.0155947	0.01592	0.00244566	0.0026886	0.00259911	0.00265334	0.00163044	0.0017924	0.00173274	0.00176889	0.00242804	0.00349204	0.00347665	0.00315145	0.00369062	0.00530791
Terpenoid backbone biosynthesis	ko00900	Metabolism of terpenoids and polyketides	Metabolism	0.00463497	0.0037066	0.00506068	0.00394136	0.00479785	0.0139049	0.0111198	0.015182	0.0118241	0.0143936	0.00154499	0.00123553	0.00168689	0.00131379	0.00159928	0.00926994	0.0074132	0.00231749	0.0018533	0.00479785	0.00538112	0.00519696	0.00508361	0.00518806	0.0107622	0.0103939	0.0101672	0.0103761	0.0161434	0.0155909	0.0152508	0.0155642	0.00269056	0.00259848	0.00254181	0.00259403	0.00179371	0.00173232	0.00169454	0.00172935	0.00580646	0.0051295	0.00521826	0.00553581	0.00882582	0.00779685
Limonene and pinene degradation	ko00903	Metabolism of terpenoids and polyketides	Metabolism	7.23144e-05	0.000318038	5.4334e-05	0.000259101	5.39084e-05	0.000216943	0.000954115	0.000163002	0.000777303	0.000161725	2.41048e-05	0.000106013	1.81113e-05	8.6367e-05	1.79695e-05	0.000144629	0.000636077	3.61572e-05	0.000159019	5.39084e-05	2.98663e-05	6.60885e-05	2.80159e-05	8.89594e-05	5.97327e-05	0.000132177	5.60318e-05	0.000177919	8.9599e-05	0.000198265	8.40477e-05	0.000266878	1.49332e-05	3.30442e-05	1.4008e-05	4.44797e-05	9.95545e-06	2.20295e-05	9.33864e-06	2.96531e-05	7.81138e-05	6.33272e-05	7.88654e-05	3.83543e-05	0.000118733	9.62574e-05
Carotenoid biosynthesis	ko00906	Metabolism of terpenoids and polyketides	Metabolism	5.67171e-06	3.77296e-06	2.66592e-05	1.03323e-05	3.7093e-06	1.70151e-05	1.13189e-05	7.99777e-05	3.09968e-05	1.11279e-05	1.89057e-06	1.25765e-06	8.88641e-06	3.44408e-06	1.23643e-06	1.13434e-05	7.54592e-06	2.83586e-06	1.88648e-06	3.7093e-06	0.000141766	4.1055e-05	4.58442e-05	6.91906e-05	0.000283531	8.21099e-05	9.16884e-05	0.000138381	0.000425297	0.000123165	0.000137533	0.000207572	7.08828e-05	2.05275e-05	2.29221e-05	3.45953e-05	4.72552e-05	1.3685e-05	1.52814e-05	2.30635e-05	3.25474e-05	1.35701e-05	0	1.91772e-05	4.94721e-05	2.06266e-05
Sesquiterpenoid and triterpenoid biosynthesis	ko00909	Metabolism of terpenoids and polyketides	Metabolism	0	4.43878e-06	2.15813e-05	1.56971e-05	0	0	1.33163e-05	6.47438e-05	4.70912e-05	0	0	1.47959e-06	7.19376e-06	5.23236e-06	0	0	8.87756e-06	0	2.21939e-06	0	0	1.00134e-06	0	0	0	2.00268e-06	0	0	0	3.00402e-06	0	0	0	5.0067e-07	0	0	0	3.3378e-07	0	0	4.33966e-06	3.16636e-05	1.31442e-05	0	6.59628e-06	4.81287e-05
Nitrogen metabolism	ko00910	Energy metabolism	Metabolism	0.00401227	0.00476303	0.0035929	0.00453566	0.00348204	0.0120368	0.0142891	0.0107787	0.013607	0.0104461	0.00133742	0.00158768	0.00119763	0.00151189	0.00116068	0.00802453	0.00952606	0.00200613	0.00238152	0.00348204	0.00430792	0.00441191	0.00486458	0.00415885	0.00861584	0.00882382	0.00972916	0.0083177	0.0129238	0.0132357	0.0145937	0.0124766	0.00215396	0.00220595	0.00243229	0.00207943	0.00143597	0.00147064	0.00162153	0.00138628	0.00236294	0.00298995	0.00266171	0.00283822	0.00359167	0.00454472
Sulfur metabolism	ko00920	Energy metabolism	Metabolism	0.0040463	0.0056914	0.00356294	0.0051238	0.00460843	0.0121389	0.0170742	0.0106888	0.0153714	0.0138253	0.00134877	0.00189713	0.00118765	0.00170793	0.00153614	0.00809259	0.0113828	0.00202315	0.0028457	0.00460843	0.00356524	0.00362385	0.00323456	0.00343853	0.00713049	0.0072477	0.00646913	0.00687706	0.0106957	0.0108716	0.00970369	0.0103156	0.00178262	0.00181193	0.00161728	0.00171926	0.00118841	0.00120795	0.00107819	0.00114618	0.0030855	0.00328397	0.00278658	0.00252499	0.00468995	0.00499163
Caprolactam degradation	ko00930	Xenobiotics biodegradation and metabolism	Metabolism	6.35705e-05	0.000300505	2.51358e-05	0.000231085	2.20085e-05	0.000190711	0.000901516	7.54075e-05	0.000693254	6.60255e-05	2.11902e-05	0.000100168	8.37861e-06	7.70283e-05	7.33617e-06	0.000127141	0.00060101	3.17852e-05	0.000150253	2.20085e-05	2.82735e-05	2.90389e-05	2.80159e-05	4.20086e-05	5.65469e-05	5.80778e-05	5.60318e-05	8.40172e-05	8.48204e-05	8.71166e-05	8.40477e-05	0.000126026	1.41367e-05	1.45194e-05	1.4008e-05	2.10043e-05	9.42449e-06	9.67963e-06	9.33864e-06	1.40029e-05	5.42457e-05	4.52337e-05	5.9149e-05	1.91772e-05	8.24535e-05	6.87553e-05
Aminoacyl-tRNA biosynthesis	ko00970	Translation	Genetic Information Processing	0.0115762	0.00830651	0.0136866	0.00953389	0.0126128	0.0347286	0.0249195	0.0410598	0.0286017	0.0378385	0.00385873	0.00276884	0.0045622	0.00317796	0.00420428	0.0231524	0.016613	0.0057881	0.00415325	0.0126128	0.0157897	0.0161276	0.0170668	0.0165971	0.0315795	0.0322552	0.0341336	0.0331942	0.0473692	0.0483828	0.0512004	0.0497913	0.00789487	0.0080638	0.00853339	0.00829855	0.00526325	0.00537586	0.00568893	0.00553237	0.0183112	0.0181613	0.0184676	0.0183781	0.027833	0.0276052
Steroid degradation	ko00984	Xenobiotics biodegradation and metabolism	Metabolism	0	0	7.61692e-07	0	0	0	0	2.28508e-06	0	0	0	0	2.53897e-07	0	0	0	0	0	0	0	0	9.01207e-06	0	0	0	1.80241e-05	0	0	0	2.70362e-05	0	0	0	4.50603e-06	0	0	0	3.00402e-06	0	0	0	0	0	0	0	0
Biosynthesis of unsaturated fatty acids	ko01040	Lipid metabolism	Metabolism	0.000900385	0.0011603	0.000856396	0.00117211	0.000988899	0.00270115	0.00348089	0.00256919	0.00351634	0.0029667	0.000300128	0.000386765	0.000285465	0.000390705	0.000329633	0.00180077	0.00232059	0.000450192	0.000580148	0.000988899	0.00102063	0.000991327	0.000817555	0.00101809	0.00204126	0.00198265	0.00163511	0.00203618	0.0030619	0.00297398	0.00245267	0.00305427	0.000510316	0.000495664	0.000408778	0.000509045	0.000340211	0.000330442	0.000272518	0.000339364	0.00100463	0.000963478	0.000782082	0.000703163	0.00152704	0.00146449
Biosynthesis of ansamycins	ko01051	Metabolism of terpenoids and polyketides	Metabolism	0	6.65817e-07	0	0	0	0	1.99745e-06	0	0	0	0	2.21939e-07	0	0	0	0	1.33163e-06	0	3.32908e-07	0	0	0	0	6.17774e-06	0	0	0	1.23555e-05	0	0	0	1.85332e-05	0	0	0	3.08887e-06	0	0	0	2.05925e-06	0	0	0	0	0	0
Type I polyketide structures	ko01052	Metabolism of terpenoids and polyketides	Metabolism	0	0	0	0	0	0	0	0	0	0	0	0	0	0	0	0	0	0	0	0	2.38931e-06	7.00939e-06	9.42353e-05	4.94219e-06	4.77861e-06	1.40188e-05	0.000188471	9.88438e-06	7.16792e-06	2.10282e-05	0.000282706	1.48266e-05	1.19465e-06	3.50469e-06	4.71177e-05	2.47109e-06	7.96436e-07	2.33646e-06	3.14118e-05	1.6474e-06	0	0	0	0	0	0
Biosynthesis of siderophore group nonribosomal peptides	ko01053	Metabolism of terpenoids and polyketides	Metabolism	0.00017346	0.000864674	7.13452e-05	0.000661463	6.84984e-05	0.00052038	0.00259402	0.000214035	0.00198439	0.000205495	5.782e-05	0.000288225	2.37817e-05	0.000220488	2.28328e-05	0.00034692	0.00172935	8.673e-05	0.000432337	6.84984e-05	0.000177605	0.00031342	0.000489005	0.000652369	0.00035521	0.000626839	0.00097801	0.00130474	0.000532816	0.000940259	0.00146702	0.00195711	8.88026e-05	0.00015671	0.000244503	0.000326184	5.92017e-05	0.000104473	0.000163002	0.000217456	0.000206134	6.33272e-05	8.54375e-05	5.11391e-05	0.000313323	9.62574e-05
Nonribosomal peptide structures	ko01054	Metabolism of terpenoids and polyketides	Metabolism	3.92294e-05	2.04184e-05	0.000108668	6.85505e-05	0.000267811	0.000117688	6.12551e-05	0.000326004	0.000205652	0.000803434	1.30765e-05	6.80613e-06	3.62227e-05	2.28502e-05	8.92704e-05	7.84587e-05	4.08368e-05	1.96147e-05	1.02092e-05	0.000267811	8.00418e-05	0.000182244	0.000224127	0.000134675	0.000160084	0.000364488	0.000448255	0.000269349	0.000240125	0.000546732	0.000672382	0.000404024	4.00209e-05	9.1122e-05	0.000112064	6.73373e-05	2.66806e-05	6.0748e-05	7.47091e-05	4.48915e-05	7.16043e-05	4.52337e-05	0.000111726	0.000166202	0.000108839	6.87553e-05
Biosynthesis of vancomycin group antibiotics	ko01055	Metabolism of terpenoids and polyketides	Metabolism	0	6.65817e-07	7.87082e-06	4.11303e-05	1.63209e-05	0	1.99745e-06	2.36125e-05	0.000123391	4.89627e-05	0	2.21939e-07	2.62361e-06	1.37101e-05	5.4403e-06	0	1.33163e-06	0	3.32908e-07	1.63209e-05	0	0	1.01876e-05	2.7182e-05	0	0	2.03752e-05	5.43641e-05	0	0	3.05628e-05	8.15461e-05	0	0	5.0938e-06	1.3591e-05	0	0	3.39587e-06	9.06068e-06	0	2.26169e-05	0	2.55696e-05	0	3.43776e-05
Biosynthesis of type II polyketide backbone	ko01056	Metabolism of terpenoids and polyketides	Metabolism	0	0	0	0	0	0	0	0	0	0	0	0	0	0	0	0	0	0	0	0	1.59287e-05	0	0	0	3.18574e-05	0	0	0	4.77861e-05	0	0	0	7.96436e-06	0	0	0	5.30957e-06	0	0	0	0	0	0	0	0	0
Biosynthesis of type II polyketide products	ko01057	Metabolism of terpenoids and polyketides	Metabolism	0	0	0	0	0	0	0	0	0	0	0	0	0	0	0	0	0	0	0	0	7.96436e-06	0	0	0	1.59287e-05	0	0	0	2.38931e-05	0	0	0	3.98218e-06	0	0	0	2.65479e-06	0	0	0	0	0	0	0	0	0
Metabolic pathways	ko01100	Global and overview maps	Metabolism	0.184797	0.181234	0.18904	0.183601	0.186503	0.55439	0.543701	0.567121	0.550804	0.55951	0.0615989	0.0604112	0.0630134	0.0612004	0.0621678	0.369593	0.362467	0.0923984	0.0906168	0.186503	0.183341	0.181729	0.17729	0.178818	0.366681	0.363459	0.35458	0.357637	0.550022	0.545188	0.531869	0.536455	0.0916704	0.0908647	0.0886449	0.0894091	0.0611136	0.0605764	0.0590966	0.0596061	0.179178	0.175986	0.174148	0.168165	0.27235	0.267499
Biosynthesis of secondary metabolites	ko01110	Global and overview maps	Metabolism	0.0799653	0.0785641	0.0823026	0.0776775	0.0826377	0.239896	0.235692	0.246908	0.233032	0.247913	0.0266551	0.026188	0.0274342	0.0258925	0.0275459	0.159931	0.157128	0.0399826	0.0392821	0.0826377	0.082044	0.0799741	0.078605	0.0820082	0.164088	0.159948	0.15721	0.164016	0.246132	0.239922	0.235815	0.246025	0.041022	0.039987	0.0393025	0.0410041	0.027348	0.026658	0.0262017	0.0273361	0.0764604	0.0765536	0.0764534	0.0740495	0.11622	0.116361
Microbial metabolism in diverse environments	ko01120	Global and overview maps	Metabolism	0.0459522	0.0540656	0.044302	0.0517054	0.0434267	0.137857	0.162197	0.132906	0.155116	0.13028	0.0153174	0.0180219	0.0147673	0.0172351	0.0144756	0.0919045	0.108131	0.0229761	0.0270328	0.0434267	0.0423708	0.0421394	0.0409822	0.0424645	0.0847416	0.0842788	0.0819644	0.084929	0.127112	0.126418	0.122947	0.127394	0.0211854	0.0210697	0.0204911	0.0212323	0.0141236	0.0140465	0.0136607	0.0141548	0.0372256	0.0353275	0.0359823	0.0331062	0.0565829	0.0536979
Biosynthesis of antibiotics	ko01130	Global and overview maps	Metabolism	0.0604725	0.0569164	0.0621899	0.0561184	0.0618723	0.181418	0.170749	0.18657	0.168355	0.185617	0.0201575	0.0189721	0.02073	0.0187061	0.0206241	0.120945	0.113833	0.0302363	0.0284582	0.0618723	0.0606665	0.0603939	0.0606239	0.0619367	0.121333	0.120788	0.121248	0.123873	0.182	0.181182	0.181872	0.18581	0.0303333	0.0301969	0.0303119	0.0309684	0.0202222	0.0201313	0.020208	0.0206456	0.058709	0.0585822	0.0598391	0.0568347	0.0892377	0.0890449
Carbon metabolism	ko01200	Global and overview maps	Metabolism	0.0271453	0.028797	0.0294483	0.029186	0.0280467	0.0814359	0.086391	0.0883449	0.0875581	0.0841402	0.00904843	0.009599	0.0098161	0.00972868	0.00934891	0.0542906	0.057594	0.0135726	0.0143985	0.0280467	0.0279489	0.0279414	0.0277663	0.0290156	0.0558978	0.0558828	0.0555326	0.0580312	0.0838468	0.0838242	0.083299	0.0870468	0.0139745	0.0139707	0.0138832	0.0145078	0.00931631	0.0093138	0.00925544	0.00967186	0.0247773	0.0262356	0.0265448	0.0242399	0.0376614	0.039878
2-Oxocarboxylic acid metabolism	ko01210	Global and overview maps	Metabolism	0.00973172	0.008443	0.00989971	0.00838065	0.010203	0.0291951	0.025329	0.0296991	0.0251419	0.0306091	0.00324391	0.00281433	0.0032999	0.00279355	0.00340101	0.0194634	0.016886	0.00486586	0.0042215	0.010203	0.00704846	0.00723669	0.00657355	0.00752448	0.0140969	0.0144734	0.0131471	0.015049	0.0211454	0.0217101	0.0197207	0.0225734	0.00352423	0.00361834	0.00328678	0.00376224	0.00234949	0.00241223	0.00219118	0.00250816	0.00540504	0.00627392	0.0066707	0.00673119	0.00821566	0.00953635
Fatty acid metabolism	ko01212	Global and overview maps	Metabolism	0.00475361	0.00498164	0.00473468	0.00529508	0.0055632	0.0142608	0.0149449	0.014204	0.0158852	0.0166896	0.00158454	0.00166055	0.00157823	0.00176503	0.0018544	0.00950721	0.00996328	0.0023768	0.00249082	0.0055632	0.00617238	0.0056776	0.00547838	0.00625681	0.0123448	0.0113552	0.0109568	0.0125136	0.0185171	0.0170328	0.0164352	0.0187704	0.00308619	0.0028388	0.00273919	0.00312841	0.00205746	0.00189253	0.00182613	0.0020856	0.00573052	0.0055547	0.00511968	0.00540796	0.00871038	0.00844315
Degradation of aromatic compounds	ko01220	Global and overview maps	Metabolism	0.00133049	0.00400733	0.000562383	0.00268122	0.000854869	0.00399147	0.012022	0.00168715	0.00804366	0.00256461	0.000443497	0.00133578	0.000187461	0.00089374	0.000284956	0.00266098	0.00801466	0.000665245	0.00200366	0.000854869	0.00138142	0.00150401	0.0018083	0.00141347	0.00276284	0.00300803	0.0036166	0.00282693	0.00414425	0.00451204	0.0054249	0.0042404	0.000690709	0.000752007	0.00090415	0.000706733	0.000460473	0.000501338	0.000602767	0.000471155	0.00179228	0.00145653	0.00122241	0.00120177	0.00272426	0.00221392
Biosynthesis of amino acids	ko01230	Global and overview maps	Metabolism	0.044678	0.0380621	0.0460153	0.0380145	0.0476115	0.134034	0.114186	0.138046	0.114044	0.142835	0.0148927	0.0126874	0.0153384	0.0126715	0.0158705	0.089356	0.0761241	0.022339	0.019031	0.0476115	0.0393837	0.0394688	0.0398641	0.0404741	0.0787675	0.0789377	0.0797282	0.0809481	0.118151	0.118407	0.119592	0.121422	0.0196919	0.0197344	0.019932	0.020237	0.0131279	0.0131563	0.013288	0.0134914	0.0373775	0.0386974	0.0394524	0.0376	0.0568137	0.0588201
ABC transporters	ko02010	Membrane transport	Environmental Information Processing	0.0323836	0.0350086	0.0296392	0.033246	0.0348493	0.0971508	0.105026	0.0889177	0.099738	0.104548	0.0107945	0.0116695	0.00987974	0.011082	0.0116164	0.0647672	0.0700173	0.0161918	0.0175043	0.0348493	0.0340548	0.0343089	0.0320528	0.0339541	0.0681096	0.0686179	0.0641055	0.0679081	0.102164	0.102927	0.0961583	0.101862	0.0170274	0.0171545	0.0160264	0.016977	0.0113516	0.0114363	0.0106843	0.011318	0.036234	0.033681	0.0341356	0.0342888	0.0550756	0.0511952
Two-component system	ko02020	Signal transduction	Environmental Information Processing	0.0185834	0.0243289	0.0137219	0.0228981	0.0172188	0.0557501	0.0729868	0.0411657	0.0686942	0.0516564	0.00619446	0.00810965	0.00457396	0.00763269	0.0057396	0.0371667	0.0486579	0.00929169	0.0121645	0.0172188	0.0158045	0.0155168	0.017785	0.0171185	0.0316089	0.0310336	0.03557	0.034237	0.0474134	0.0465503	0.053355	0.0513555	0.00790224	0.00775839	0.00889251	0.00855925	0.00526816	0.00517226	0.00592834	0.00570617	0.0216028	0.0169265	0.0171467	0.017317	0.0328363	0.0257282
Quorum sensing	ko02024	Cellular community - prokaryotes	Cellular Processes	0.018559	0.0146098	0.0165506	0.0138359	0.0160669	0.0556771	0.0438294	0.0496517	0.0415076	0.0482008	0.00618634	0.00486993	0.00551685	0.00461196	0.00535565	0.0371181	0.0292196	0.00927952	0.0073049	0.0160669	0.0187373	0.0197585	0.0245267	0.0194796	0.0374747	0.0395169	0.0490533	0.0389593	0.056212	0.0592754	0.07358	0.0584389	0.00936867	0.00987923	0.0122633	0.00973982	0.00624578	0.00658615	0.00817555	0.00649321	0.0240591	0.0205497	0.0220757	0.0221688	0.0365698	0.0312355
Bacterial chemotaxis	ko02030	Cell motility	Cellular Processes	0.00110149	0.00263597	0.00136571	0.00356006	0.00385594	0.00330448	0.0079079	0.00409714	0.0106802	0.0115678	0.000367165	0.000878656	0.000455238	0.00118669	0.00128531	0.00220299	0.00527194	0.000550747	0.00131798	0.00385594	0.000341273	0.000564756	0.000175736	0.000533756	0.000682545	0.00112951	0.000351472	0.00106751	0.00102382	0.00169427	0.000527209	0.00160127	0.000170636	0.000282378	8.78681e-05	0.000266878	0.000113758	0.000188252	5.85787e-05	0.000177919	0.000310285	9.49908e-05	7.22933e-05	0.000102278	0.000471634	0.000144386
Flagellar assembly	ko02040	Cell motility	Cellular Processes	0.00159139	0.0045786	0.00111943	0.00746942	0.00386064	0.00477417	0.0137358	0.0033583	0.0224083	0.0115819	0.000530463	0.0015262	0.000373145	0.00248981	0.00128688	0.00318278	0.0091572	0.000795694	0.0022893	0.00386064	0.000269195	0.000466625	0.000697851	0.000892065	0.000538391	0.00093325	0.0013957	0.00178413	0.000807586	0.00139987	0.00209355	0.0026762	0.000134598	0.000233312	0.000348925	0.000446033	8.97318e-05	0.000155542	0.000232617	0.000297355	0.000583684	8.14207e-05	2.62885e-05	3.1962e-05	0.000887199	0.000123759
Phosphotransferase system (PTS)	ko02060	Membrane transport	Environmental Information Processing	0.00756843	0.00845587	0.00278195	0.00726059	0.00337645	0.0227053	0.0253676	0.00834586	0.0217818	0.0101293	0.00252281	0.00281862	0.000927318	0.0024202	0.00112548	0.0151369	0.0169117	0.00378421	0.00422794	0.00337645	0.00561965	0.0068742	0.00679259	0.0058429	0.0112393	0.0137484	0.0135852	0.0116858	0.016859	0.0206226	0.0203778	0.0175287	0.00280983	0.0034371	0.00339629	0.00292145	0.00187322	0.0022914	0.0022642	0.00194763	0.00693911	0.00671721	0.00724247	0.00727454	0.0105474	0.0102102
Ribosome biogenesis in eukaryotes	ko03008	Translation	Genetic Information Processing	1.3943e-05	0	0	0	0	4.18289e-05	0	0	0	0	4.64765e-06	0	0	0	0	2.78859e-05	0	6.97148e-06	0	0	3.54414e-05	0.000185248	0.00064946	0.0002607	7.08828e-05	0.000370496	0.00129892	0.000521401	0.000106324	0.000555744	0.00194838	0.000782101	1.77207e-05	9.2624e-05	0.00032473	0.00013035	1.18138e-05	6.17493e-05	0.000216487	8.69002e-05	0.000527268	0.00180483	0.00154445	0.00152139	0.000801448	0.00274333
Ribosome	ko03010	Translation	Genetic Information Processing	0.02382	0.0185796	0.0237531	0.0192718	0.0232526	0.0714601	0.0557388	0.0712593	0.0578155	0.0697578	0.00794001	0.0061932	0.00791771	0.00642394	0.00775086	0.04764	0.0371592	0.01191	0.00928981	0.0232526	0.0237298	0.023862	0.02715	0.0221756	0.0474596	0.0477239	0.0542999	0.0443512	0.0711894	0.0715859	0.0814499	0.0665268	0.0118649	0.011931	0.013575	0.0110878	0.00790993	0.00795398	0.00904999	0.00739187	0.0281579	0.0316365	0.0322691	0.035433	0.0427999	0.0480874
RNA transport	ko03013	Translation	Genetic Information Processing	0	0	0	0	0	0	0	0	0	0	0	0	0	0	0	0	0	0	0	0	5.09719e-05	0.000393527	0.00112828	0.000408966	0.000101944	0.000787054	0.00225655	0.000817932	0.000152916	0.00118058	0.00338483	0.0012269	2.54859e-05	0.000196763	0.000564139	0.000204483	1.69906e-05	0.000131176	0.000376092	0.000136322	0.000822365	0.00318898	0.00306918	0.00288297	0.00124999	0.00484725
mRNA surveillance pathway	ko03015	Translation	Genetic Information Processing	0	0	0	0	0	0	0	0	0	0	0	0	0	0	0	0	0	0	0	0	6.01309e-05	0.000257345	0.000641819	0.000287882	0.000120262	0.000514689	0.00128364	0.000575765	0.000180393	0.000772034	0.00192546	0.000863647	3.00655e-05	0.000128672	0.00032091	0.000143941	2.00436e-05	8.57815e-05	0.00021394	9.59608e-05	0.000546797	0.00162389	0.001367	0.00164924	0.000831131	0.00246831
RNA degradation	ko03018	Folding, sorting and degradation	Genetic Information Processing	0.0061843	0.0055609	0.0069936	0.00558577	0.0064381	0.0185529	0.0166827	0.0209808	0.0167573	0.0193143	0.00206143	0.00185363	0.0023312	0.00186192	0.00214603	0.0123686	0.0111218	0.00309215	0.00278045	0.0064381	0.00721212	0.00740792	0.00809405	0.00773205	0.0144242	0.0148158	0.0161881	0.0154641	0.0216364	0.0222238	0.0242822	0.0231962	0.00360606	0.00370396	0.00404703	0.00386603	0.00240404	0.00246931	0.00269802	0.00257735	0.00844931	0.00916435	0.00947699	0.0083165	0.012843	0.0139298
RNA polymerase	ko03020	Transcription	Genetic Information Processing	0.00204205	0.001653	0.00226248	0.00170721	0.00204036	0.00612616	0.004959	0.00678744	0.00512162	0.00612108	0.000680684	0.000551	0.00075416	0.000569069	0.00068012	0.00408411	0.003306	0.00102103	0.0008265	0.00204036	0.0031069	0.00330242	0.00356057	0.0029579	0.00621379	0.00660484	0.00712114	0.0059158	0.00932069	0.00990727	0.0106817	0.0088737	0.00155345	0.00165121	0.00178028	0.00147895	0.00103563	0.00110081	0.00118686	0.000985967	0.00325257	0.00338801	0.00336492	0.00270398	0.00494391	0.00514977
Basal transcription factors	ko03022	Transcription	Genetic Information Processing	0	0	0	0	0	0	0	0	0	0	0	0	0	0	0	0	0	0	0	0	1.23448e-05	6.20831e-05	0.000269972	8.52528e-05	2.46895e-05	0.000124166	0.000539943	0.000170506	3.70343e-05	0.000186249	0.000809915	0.000255758	6.17238e-06	3.10416e-05	0.000134986	4.26264e-05	4.11492e-06	2.06944e-05	8.99905e-05	2.84176e-05	0.000169247	0.000701123	0.000552058	0.000581708	0.000257255	0.00106571
DNA replication	ko03030	Replication and repair	Genetic Information Processing	0.00858698	0.00590779	0.00761819	0.00627108	0.00728407	0.0257609	0.0177234	0.0228546	0.0188132	0.0218522	0.00286233	0.00196926	0.0025394	0.00209036	0.00242802	0.017174	0.0118156	0.00429349	0.0029539	0.00728407	0.0109992	0.0095618	0.00952796	0.00916035	0.0219984	0.0191236	0.0190559	0.0183207	0.0329975	0.0286854	0.0285839	0.027481	0.00549959	0.0047809	0.00476398	0.00458017	0.00366639	0.00318727	0.00317599	0.00305345	0.0108578	0.00958503	0.0102788	0.0101639	0.0165039	0.0145692
Spliceosome	ko03040	Transcription	Genetic Information Processing	0	0	0	0	0	0	0	0	0	0	0	0	0	0	0	0	0	0	0	0	4.42022e-05	0.000192257	0.00141608	0.000531285	8.84044e-05	0.000384515	0.00283215	0.00106257	0.000132607	0.000576772	0.00424823	0.00159386	2.21011e-05	9.61287e-05	0.000708039	0.000265643	1.47341e-05	6.40858e-05	0.000472026	0.000177095	0.000676986	0.0026326	0.00234625	0.0023524	0.00102902	0.00400156
Proteasome	ko03050	Folding, sorting and degradation	Genetic Information Processing	0	0	0	0	0	0	0	0	0	0	0	0	0	0	0	0	0	0	0	0	1.55305e-05	0.000150201	0.000292894	0.000109964	3.1061e-05	0.000300402	0.000585787	0.000219927	4.65915e-05	0.000450603	0.000878681	0.000329891	7.76525e-06	7.51006e-05	0.000146447	5.49818e-05	5.17683e-06	5.0067e-05	9.76312e-05	3.66546e-05	0.000277738	0.000895628	0.000867519	0.000958859	0.000422162	0.00136135
Protein export	ko03060	Folding, sorting and degradation	Genetic Information Processing	0.00601556	0.00565301	0.00655944	0.00551424	0.00645888	0.0180467	0.016959	0.0196783	0.0165427	0.0193766	0.00200519	0.00188434	0.00218648	0.00183808	0.00215296	0.0120311	0.011306	0.00300778	0.0028265	0.00645888	0.00780069	0.00714657	0.00718226	0.00700555	0.0156014	0.0142931	0.0143645	0.0140111	0.0234021	0.0214397	0.0215468	0.0210167	0.00390035	0.00357328	0.00359113	0.00350278	0.00260023	0.00238219	0.00239409	0.00233518	0.00675901	0.00593919	0.00596748	0.00625815	0.0102737	0.00902757
Bacterial secretion system	ko03070	Membrane transport	Environmental Information Processing	0.00709271	0.00991312	0.00751105	0.00884182	0.00781846	0.0212781	0.0297394	0.0225331	0.0265255	0.0234554	0.00236424	0.00330437	0.00250368	0.00294727	0.00260615	0.0141854	0.0198262	0.00354636	0.00495656	0.00781846	0.0111541	0.00936053	0.00781135	0.00928637	0.0223082	0.0187211	0.0156227	0.0185727	0.0334622	0.0280816	0.023434	0.0278591	0.00557704	0.00468027	0.00390567	0.00464319	0.00371803	0.00312018	0.00260378	0.00309546	0.00733402	0.00634177	0.00640781	0.00660334	0.0111477	0.00963949
Base excision repair	ko03410	Replication and repair	Genetic Information Processing	0.00479024	0.00362493	0.00394912	0.00391195	0.00387275	0.0143707	0.0108748	0.0118474	0.0117358	0.0116183	0.00159675	0.00120831	0.00131637	0.00130398	0.00129092	0.00958047	0.00724986	0.00239512	0.00181246	0.00387275	0.00613933	0.00524402	0.00507597	0.00559703	0.0122787	0.010488	0.0101519	0.0111941	0.018418	0.0157321	0.0152279	0.0167911	0.00306966	0.00262201	0.00253799	0.00279851	0.00204644	0.00174801	0.00169199	0.00186568	0.00595835	0.0059618	0.00504738	0.00555499	0.00905669	0.00906194
Nucleotide excision repair	ko03420	Replication and repair	Genetic Information Processing	0.00505704	0.00296843	0.00463363	0.00327354	0.00401395	0.0151711	0.0089053	0.0139009	0.00982061	0.0120419	0.00168568	0.000989478	0.00154454	0.00109118	0.00133798	0.0101141	0.00593687	0.00252852	0.00148422	0.00401395	0.00624884	0.00667093	0.00663977	0.00677203	0.0124977	0.0133419	0.0132795	0.0135441	0.0187465	0.0200128	0.0199193	0.0203161	0.00312442	0.00333547	0.00331989	0.00338602	0.00208295	0.00222364	0.00221326	0.00225734	0.00727326	0.00769426	0.00788654	0.00857859	0.0110554	0.0116953
Mismatch repair	ko03430	Replication and repair	Genetic Information Processing	0.00837499	0.00709938	0.00938125	0.00747558	0.0093321	0.025125	0.0212981	0.0281438	0.0224267	0.0279963	0.00279166	0.00236646	0.00312708	0.00249186	0.0031107	0.01675	0.0141988	0.0041875	0.00354969	0.0093321	0.0117255	0.0113091	0.0116266	0.0109309	0.0234511	0.0226183	0.0232532	0.0218618	0.0351766	0.0339274	0.0348798	0.0327927	0.00586276	0.00565457	0.0058133	0.00546544	0.00390851	0.00376971	0.00387553	0.00364363	0.0132273	0.0124302	0.012625	0.012804	0.0201055	0.0188939
Homologous recombination	ko03440	Replication and repair	Genetic Information Processing	0.0116885	0.00828209	0.0112223	0.00909496	0.0108022	0.0350654	0.0248463	0.0336668	0.0272849	0.0324066	0.00389615	0.0027607	0.00374075	0.00303165	0.00360074	0.0233769	0.0165642	0.00584423	0.00414105	0.0108022	0.0142008	0.0130054	0.0135419	0.0129041	0.0284017	0.0260108	0.0270837	0.0258081	0.0426025	0.0390162	0.0406256	0.0387122	0.00710042	0.00650271	0.00677094	0.00645203	0.00473362	0.00433514	0.00451396	0.00430135	0.0147353	0.0135792	0.0137883	0.0137756	0.0223977	0.0206403
Non-homologous end-joining	ko03450	Replication and repair	Genetic Information Processing	2.83586e-06	6.65817e-07	2.08196e-05	1.19218e-06	4.94573e-07	8.50757e-06	1.99745e-06	6.24588e-05	3.57655e-06	1.48372e-06	9.45286e-07	2.21939e-07	6.93986e-06	3.97394e-07	1.64858e-07	5.67171e-06	1.33163e-06	1.41793e-06	3.32908e-07	4.94573e-07	7.96436e-07	8.01073e-06	8.40477e-05	2.84176e-05	1.59287e-06	1.60215e-05	0.000168095	5.68352e-05	2.38931e-06	2.40322e-05	0.000252143	8.52528e-05	3.98218e-07	4.00536e-06	4.20239e-05	1.42088e-05	2.65479e-07	2.67024e-06	2.80159e-05	9.47253e-06	4.33966e-05	0.000189982	0.000118298	0.00026848	6.59628e-05	0.000288772
MAPK signaling pathway - yeast	ko04011	Signal transduction	Environmental Information Processing	0	0	0	0	0	0	0	0	0	0	0	0	0	0	0	0	0	0	0	0	6.7697e-06	5.40724e-05	0.000109517	2.84176e-05	1.35394e-05	0.000108145	0.000219034	5.68352e-05	2.03091e-05	0.000162217	0.00032855	8.52528e-05	3.38485e-06	2.70362e-05	5.47584e-05	1.42088e-05	2.25657e-06	1.80241e-05	3.65056e-05	9.47253e-06	0.000136699	0.000438767	0.000446904	0.000377151	0.000207783	0.000666926
Phosphatidylinositol signaling system	ko04070	Signal transduction	Environmental Information Processing	0	0	0	0	0	0	0	0	0	0	0	0	0	0	0	0	0	0	0	0	1.11501e-05	7.20965e-05	0.000208846	0.000128497	2.23002e-05	0.000144193	0.000417692	0.000256994	3.34503e-05	0.00021629	0.000626538	0.000385491	5.57505e-06	3.60483e-05	0.000104423	6.42485e-05	3.7167e-06	2.40322e-05	6.96153e-05	4.28323e-05	0.000214813	0.000977048	0.000598063	0.000677593	0.000326516	0.00148511
Cell cycle - yeast	ko04111	Cell growth and death	Cellular Processes	0	0	0	0	0	0	0	0	0	0	0	0	0	0	0	0	0	0	0	0	9.95545e-06	5.50737e-05	0.000129892	3.8302e-05	1.99109e-05	0.000110147	0.000259784	7.66039e-05	2.98663e-05	0.000165221	0.000389676	0.000114906	4.97772e-06	2.75369e-05	6.4946e-05	1.9151e-05	3.31848e-06	1.83579e-05	4.32973e-05	1.27673e-05	0.000134529	0.000474954	0.000538913	0.000217341	0.000204485	0.00072193
Cell cycle - Caulobacter	ko04112	Cell growth and death	Cellular Processes	1.18161e-06	0	0	0	0	3.54482e-06	0	0	0	0	3.93869e-07	0	0	0	0	2.36321e-06	0	5.90804e-07	0	0	0	0	0	0	0	0	0	0	0	0	0	0	0	0	0	0	0	0	0	0	0	0	0	0	0	0
Meiosis - yeast	ko04113	Cell growth and death	Cellular Processes	0	0	0	0	0	0	0	0	0	0	0	0	0	0	0	0	0	0	0	0	7.16792e-06	3.00402e-05	7.38601e-05	3.58309e-05	1.43358e-05	6.00804e-05	0.00014772	7.16617e-05	2.15038e-05	9.01207e-05	0.00022158	0.000107493	3.58396e-06	1.50201e-05	3.69301e-05	1.79154e-05	2.38931e-06	1.00134e-05	2.462e-05	1.19436e-05	0.00012585	0.000321159	0.000381183	0.000210949	0.000191292	0.000488162
Ubiquitin mediated proteolysis	ko04120	Folding, sorting and degradation	Genetic Information Processing	0	0	0	0	0	0	0	0	0	0	0	0	0	0	0	0	0	0	0	0	0.000127032	0.000532713	0.00139315	0.000573294	0.000254063	0.00106543	0.00278631	0.00114659	0.000381095	0.00159814	0.00417946	0.00171988	6.35158e-05	0.000266357	0.000696577	0.000286647	4.23438e-05	0.000177571	0.000464385	0.000191098	0.000902648	0.00132535	0.00428502	0.00380986	0.00137203	0.00201453
Sulfur relay system	ko04122	Folding, sorting and degradation	Genetic Information Processing	0.00216849	0.00330689	0.00238486	0.00307782	0.00288979	0.00650546	0.00992067	0.00715457	0.00923346	0.00866937	0.000722828	0.0011023	0.000794953	0.00102594	0.000963263	0.00433697	0.00661378	0.00108424	0.00165344	0.00288979	0.00286797	0.00268459	0.00211138	0.00252175	0.00573593	0.00536919	0.00422276	0.0050435	0.0086039	0.00805378	0.00633414	0.00756526	0.00143398	0.0013423	0.00105569	0.00126088	0.000955988	0.000894865	0.000703794	0.000840584	0.00245625	0.00238382	0.00214908	0.00198803	0.00373349	0.0036234
SNARE interactions in vesicular transport	ko04130	Folding, sorting and degradation	Genetic Information Processing	0	0	0	0	0	0	0	0	0	0	0	0	0	0	0	0	0	0	0	0	1.59287e-06	1.50201e-05	0	0	3.18574e-06	3.00402e-05	0	0	4.77861e-06	4.50603e-05	0	0	7.96436e-07	7.51006e-06	0	0	5.30957e-07	5.0067e-06	0	0	0	4.07104e-05	1.31442e-05	6.39239e-06	0	6.18797e-05
Mitophagy - yeast	ko04139	Transport and catabolism	Cellular Processes	0	0	0	0	0	0	0	0	0	0	0	0	0	0	0	0	0	0	0	0	5.57505e-06	2.80375e-05	0.000109517	2.59465e-05	1.11501e-05	5.60751e-05	0.000219034	5.1893e-05	1.67252e-05	8.41126e-05	0.00032855	7.78395e-05	2.78753e-06	1.40188e-05	5.47584e-05	1.29732e-05	1.85835e-06	9.34585e-06	3.65056e-05	8.64883e-06	0.000106322	0.000162841	0.00024974	0.000255696	0.000161609	0.000247519
Autophagy - animal	ko04140	Transport and catabolism	Cellular Processes	0	0	0	0	0	0	0	0	0	0	0	0	0	0	0	0	0	0	0	0	3.98218e-06	1.30174e-05	3.82035e-05	1.23555e-05	7.96436e-06	2.60349e-05	7.6407e-05	2.47109e-05	1.19465e-05	3.90523e-05	0.000114611	3.70664e-05	1.99109e-06	6.50872e-06	1.91018e-05	6.17774e-06	1.32739e-06	4.33914e-06	1.27345e-05	4.11849e-06	2.82078e-05	0.000221645	0.00012487	6.39239e-06	4.28758e-05	0.000336901
Protein processing in endoplasmic reticulum	ko04141	Folding, sorting and degradation	Genetic Information Processing	0	0	0	1.19218e-06	0	0	0	0	3.57655e-06	0	0	0	0	3.97394e-07	0	0	0	0	0	0	6.88917e-05	0.000611819	0.00121232	0.000381784	0.000137783	0.00122364	0.00242465	0.000763568	0.000206675	0.00183546	0.00363697	0.00114535	3.44458e-05	0.00030591	0.000606162	0.000190892	2.29639e-05	0.00020394	0.000404108	0.000127261	0.000922177	0.00287686	0.00352265	0.0304725	0.00140171	0.00437283
Endocytosis	ko04144	Transport and catabolism	Cellular Processes	0	0	0	0	0	0	0	0	0	0	0	0	0	0	0	0	0	0	0	0	2.98663e-05	0.000279374	0.000975463	0.000365722	5.97327e-05	0.000558748	0.00195093	0.000731444	8.9599e-05	0.000838122	0.00292639	0.00109717	1.49332e-05	0.000139687	0.000487732	0.000182861	9.95545e-06	9.31247e-05	0.000325154	0.000121907	0.000807176	0.00273212	0.00198478	0.00233961	0.00122691	0.00415282
Phagosome	ko04145	Transport and catabolism	Cellular Processes	0	0	0	0	0	0	0	0	0	0	0	0	0	0	0	0	0	0	0	0	4.06182e-05	0.000234314	0.000753883	0.000279234	8.12365e-05	0.000468627	0.00150777	0.000558467	0.000121855	0.000702941	0.00226165	0.000837701	2.03091e-05	0.000117157	0.000376941	0.000139617	1.35394e-05	7.81046e-05	0.000251294	9.30779e-05	0.000572835	0.00250142	0.0017679	0.00177708	0.000870709	0.00380217
Peroxisome	ko04146	Transport and catabolism	Cellular Processes	0	0	0	0	0	0	0	0	0	0	0	0	0	0	0	0	0	0	0	0	7.56614e-06	2.60349e-05	0.000142626	0.00010255	1.51323e-05	5.20697e-05	0.000285253	0.000205101	2.26984e-05	7.81046e-05	0.000427879	0.000307651	3.78307e-06	1.30174e-05	7.13132e-05	5.12752e-05	2.52205e-06	8.67829e-06	4.75422e-05	3.41835e-05	0.000175756	0.000470431	0.000269457	0.000530568	0.000267149	0.000715055
Hippo signaling pathway - multiple species	ko04392	Signal transduction	Environmental Information Processing	0	0	0	0	0	0	0	0	0	0	0	0	0	0	0	0	0	0	0	0	0	0	7.6407e-06	0	0	0	1.52814e-05	0	0	0	2.29221e-05	0	0	0	3.82035e-06	0	0	0	2.5469e-06	0	0	0	0	0	0	0
[truncated: 74 more columns]
