# Supplementary material for: Changes in oral, skin, and gut microbiota in children with atopic dermatitis: a case-control study
Source: Front Microbiol. 2024 Aug 15;15:1442126. doi: 10.3389/fmicb.2024.1442126 (PMC11358084; doi:10.3389/fmicb.2024.1442126)
Supplement: Supplementary file 1 [file Data_Sheet_1.ZIP › raw data/Metagenomic analysis data/treat1.BacMet.Gene_name.relabundance.bray_curtis.xlsx]

## Sheet: treat1.BacMet.Gene_name.relabun
	sampleID	PC1	PC2	PC3	PC4	PC5	PC6	PC7	PC8	PC9	PC10	PC11	PC12	PC13	PC14	PC15	PC16	PC17	PC18	PC19	PC20	PC21	PC22	PC23	PC24	PC25
	R1	-0.0884583	0.077145	-0.039467	0.0176544	0.100185	-0.0137489	0.101829	-0.0326011	0.0307936	-0.0331735	0.0373834	-0.00431566	0.0523592	-0.000664109	0.00608632	0.000205168	-0.000669011	0.0100455	0.00697735	-0.00432431	0.0022527	0.00622498	-0.00544038	0.000794792	3.47371e-09
	R2	-0.0875114	0.0883768	-0.031198	0.0473678	0.0549754	0.00360184	0.0917264	0.0131638	0.00270711	0.0170235	-0.00223535	0.000277429	-0.0207745	-0.0201147	-0.00134004	0.00330389	0.00584358	0.00172439	-0.0296208	-0.012193	0.00317316	-0.00920925	0.0107685	-0.00571776	3.47371e-09
	R3	-0.0718255	0.127096	-0.0388613	-0.0074468	0.0138425	-0.00958165	0.0275647	-0.0123054	0.000431823	0.0156685	-0.0230722	0.0316441	-0.0301499	0.0116307	0.0325759	0.0235013	-0.0289371	0.0148141	0.0113242	0.00660507	-6.92698e-05	0.0136144	0.00260046	-0.000931064	3.47371e-09
	R4	-0.0712223	0.109902	-0.0257834	0.0253565	0.049435	0.0018229	0.0751026	-0.0105921	0.00738446	0.000501199	-0.0241148	0.0129722	-0.0386684	0.0131478	-0.0119047	-0.00605907	0.0241175	-0.019597	0.0161	0.000606539	-0.0105246	-0.00610894	-0.00869545	0.00485034	3.47371e-09
	R5	-0.0995155	0.0867882	-0.0444004	0.0198612	0.112708	-0.0154675	0.114557	-0.0366762	0.0346428	-0.0373202	0.0420564	-0.00485512	0.0589041	-0.000747123	0.00684711	0.000230814	-0.000752638	0.0113012	0.00784952	-0.00486485	0.00253428	0.00700311	-0.00612042	0.000894141	3.90792e-09
	R6	-0.0984503	0.0994239	-0.0350978	0.0532888	0.0618473	0.00405207	0.103192	0.0148092	0.0030455	0.0191515	-0.00251477	0.000312108	-0.0233713	-0.022629	-0.00150754	0.00371687	0.00657403	0.00193994	-0.0333234	-0.0137171	0.00356981	-0.0103604	0.0121146	-0.00643248	3.90792e-09
	R7	-0.0808036	0.142983	-0.043719	-0.00837765	0.0155728	-0.0107794	0.0310102	-0.0138436	0.000485801	0.0176271	-0.0259562	0.0355996	-0.0339186	0.0130845	0.0366478	0.0264389	-0.0325542	0.0166659	0.0127397	0.0074307	-7.79285e-05	0.0153162	0.00292551	-0.00104745	3.90792e-09
	R8	-0.0801251	0.123639	-0.0290063	0.028526	0.0556144	0.00205076	0.0844904	-0.0119161	0.00830751	0.000563849	-0.0271291	0.0145937	-0.043502	0.0147913	-0.0133928	-0.00681646	0.0271322	-0.0220467	0.0181125	0.000682357	-0.0118402	-0.00687256	-0.00978238	0.00545663	3.90792e-09
	R9	-0.0786296	0.0685734	-0.0350818	0.0156928	0.089053	-0.0122212	0.0905143	-0.0289787	0.0273721	-0.0294875	0.0332297	-0.00383614	0.0465415	-0.000590319	0.00541006	0.000182371	-0.000594677	0.00892932	0.00620209	-0.00384383	0.0020024	0.00553332	-0.00483589	0.000706482	3.08774e-09
	R10	-0.0777879	0.0785572	-0.0277316	0.0421048	0.048867	0.00320163	0.0815346	0.0117011	0.00240632	0.015132	-0.00198698	0.000246604	-0.0184662	-0.0178797	-0.00119114	0.00293679	0.00519429	0.00153279	-0.0263296	-0.0108382	0.00282059	-0.008186	0.009572	-0.00508245	3.08774e-09
	R11	-0.0638449	0.112974	-0.0345434	-0.00661938	0.0123045	-0.00851702	0.0245019	-0.0109381	0.000383843	0.0139276	-0.0205086	0.0281281	-0.0267999	0.0103384	0.0289563	0.02089	-0.0257219	0.0131681	0.010066	0.00587117	-6.15731e-05	0.0121017	0.00231152	-0.000827613	3.08774e-09
	R12	-0.0633087	0.0976904	-0.0229185	0.0225391	0.0439422	0.00162035	0.0667579	-0.00941516	0.00656396	0.00044551	-0.0214354	0.0115308	-0.0343719	0.011687	-0.010582	-0.00538584	0.0214378	-0.0174196	0.0143111	0.000539146	-0.00935519	-0.00543017	-0.00772929	0.00431141	3.08774e-09
	R13	-0.0985425	0.0859396	-0.0439663	0.019667	0.111606	-0.0153162	0.113437	-0.0363176	0.0343041	-0.0369553	0.0416451	-0.00480764	0.0583282	-0.000739817	0.00678016	0.000228557	-0.000745278	0.0111907	0.00777277	-0.00481728	0.0025095	0.00693463	-0.00606058	0.000885398	3.86971e-09
	R14	-0.0974877	0.0984518	-0.0347546	0.0527678	0.0612426	0.00401245	0.102183	0.0146644	0.00301572	0.0189642	-0.00249018	0.000309056	-0.0231428	-0.0224078	-0.0014928	0.00368053	0.00650975	0.00192097	-0.0329976	-0.013583	0.0035349	-0.0102591	0.0119961	-0.00636958	3.86971e-09
	R15	-0.0800136	0.141585	-0.0432915	-0.00829573	0.0154206	-0.010674	0.030707	-0.0137082	0.000481051	0.0174547	-0.0257024	0.0352515	-0.033587	0.0129566	0.0362895	0.0261804	-0.0322359	0.0165029	0.0126152	0.00735805	-7.71665e-05	0.0151664	0.00289691	-0.00103721	3.86971e-09
	R16	-0.0793416	0.122431	-0.0287227	0.0282471	0.0550706	0.00203071	0.0836643	-0.0117996	0.00822629	0.000558335	-0.0268639	0.014451	-0.0430766	0.0146467	-0.0132618	-0.00674981	0.0268669	-0.0218311	0.0179354	0.000675685	-0.0117244	-0.00680536	-0.00968673	0.00540328	3.86971e-09
	R17	-0.079406	0.0692505	-0.0354282	0.0158477	0.0899323	-0.0123419	0.0914081	-0.0292649	0.0276424	-0.0297787	0.0335578	-0.00387402	0.0470011	-0.000596148	0.00546348	0.000184172	-0.000600549	0.00901749	0.00626333	-0.00388179	0.00202217	0.00558796	-0.00488364	0.000713458	3.11823e-09
	R18	-0.078556	0.0793329	-0.0280054	0.0425205	0.0493495	0.00323325	0.0823397	0.0118167	0.00243008	0.0152815	-0.0020066	0.000249039	-0.0186486	-0.0180563	-0.00120291	0.00296579	0.00524558	0.00154793	-0.0265896	-0.0109453	0.00284844	-0.00826683	0.00966652	-0.00513264	3.11823e-09
	R19	-0.0644753	0.11409	-0.0348845	-0.00668474	0.012426	-0.00860112	0.0247439	-0.0110461	0.000387633	0.0140651	-0.0207111	0.0284058	-0.0270645	0.0104405	0.0292422	0.0210963	-0.0259758	0.0132981	0.0101654	0.00592915	-6.21811e-05	0.0122212	0.00233434	-0.000835785	3.11823e-09
	R20	-0.0639338	0.098655	-0.0231448	0.0227616	0.0443761	0.00163635	0.0674171	-0.00950813	0.00662878	0.000449909	-0.021647	0.0116447	-0.0347113	0.0118024	-0.0106864	-0.00543903	0.0216494	-0.0175916	0.0144524	0.00054447	-0.00944757	-0.00548379	-0.00780561	0.00435398	3.11823e-09
	RD1	-0.048313	0.1687	-0.00850513	-0.00157118	-0.0273146	-0.00409279	-0.0212702	0.00646282	-0.0118446	-0.00964706	0.0237936	0.0246949	-0.00377506	0.00672451	-0.0450726	-0.00287269	-0.0271848	0.0164438	0.0193464	0.000124555	0.00154004	-0.0155414	-0.00136848	-0.0028129	3.47371e-09
	RD2	-0.0429992	0.161178	-0.0229978	0.00349151	0.000268805	-0.00298472	-0.00375734	-0.00724212	-0.00723212	0.0220046	-3.16793e-05	-0.00394849	0.00868593	-0.00317304	0.0221493	-0.0263389	-0.0181401	-0.0288559	-0.00952092	0.0208672	0.0169512	-0.00581562	-0.00721713	-0.000251028	3.47371e-09
	RD3	-0.031326	0.168646	0.00275697	-0.0244003	0.000544719	-0.0195238	-0.02468	-0.0194708	-0.00711209	0.0549343	0.00959514	0.00896029	0.0248109	-0.0286525	-0.0320298	0.0133934	-0.00716637	-0.0173125	-0.00904229	-9.54182e-05	-0.011553	0.00944688	0.00437062	0.00431815	3.47371e-09
	RD4	-0.0283821	0.175039	-0.0227624	0.00646306	-0.0239442	0.0102401	-0.0464628	-0.00206001	0.00968405	0.0642432	-0.00146956	-0.0204211	0.0229782	0.0184346	0.0274937	-0.00246631	0.0217462	0.0130959	0.0198462	-0.0139863	-0.000844096	-0.00717565	0.00101421	-0.00181837	3.47371e-09
	RD5	-0.0391199	0.136599	-0.00688674	-0.00127221	-0.022117	-0.003314	-0.0172229	0.00523305	-0.00959076	-0.00781138	0.019266	0.0199958	-0.00305673	0.00544494	-0.036496	-0.00232606	-0.022012	0.0133148	0.0156651	0.000100855	0.00124699	-0.0125842	-0.00110808	-0.00227766	2.81272e-09
	RD6	-0.0348172	0.130509	-0.0186217	0.00282714	0.000217656	-0.00241678	-0.00304238	-0.00586407	-0.00585596	0.0178175	-2.56512e-05	-0.00319715	0.00703315	-0.00256926	0.0179347	-0.0213271	-0.0146883	-0.0233651	-0.00770925	0.0168965	0.0137257	-0.004709	-0.00584383	-0.000203261	2.81272e-09
	RD7	-0.0253652	0.136556	0.00223237	-0.0197574	0.000441068	-0.0158087	-0.0199838	-0.0157659	-0.00575878	0.0444812	0.00776934	0.0072553	0.0200898	-0.0232004	-0.025935	0.0108448	-0.00580273	-0.0140182	-0.00732169	-7.72617e-05	-0.00935465	0.00764929	0.00353897	0.00349648	2.81272e-09
	RD8	-0.0229815	0.141732	-0.0184311	0.00523325	-0.019388	0.0082916	-0.0376217	-0.00166803	0.00784133	0.0520188	-0.00118992	-0.0165353	0.0186058	0.0149268	0.0222621	-0.00199701	0.0176083	0.010604	0.0160698	-0.0113249	-0.000683478	-0.00581025	0.000821222	-0.00147236	2.81272e-09
	RD9	-0.0647878	0.226227	-0.0114054	-0.00210695	-0.0366288	-0.00548844	-0.0285234	0.00866664	-0.0158836	-0.0129367	0.0319072	0.0331158	-0.00506236	0.00901756	-0.0604424	-0.00385228	-0.0364548	0.0220511	0.0259436	0.000167029	0.00206519	-0.0208411	-0.00183514	-0.00377211	4.65824e-09
	RD10	-0.0576619	0.21614	-0.03084	0.00468212	0.000360467	-0.00400251	-0.0050386	-0.00971168	-0.00969827	0.0295082	-4.24819e-05	-0.00529492	0.0116478	-0.00425505	0.0297022	-0.0353205	-0.0243258	-0.0386957	-0.0127676	0.0279829	0.0227316	-0.00779874	-0.00967817	-0.000336628	4.65824e-09
	RD11	-0.0420082	0.226155	0.0036971	-0.0327209	0.000730468	-0.0261814	-0.0330959	-0.0261104	-0.00953732	0.0736669	0.0128671	0.0120158	0.0332715	-0.038423	-0.0429519	0.0179605	-0.00961011	-0.0232161	-0.0121257	-0.000127956	-0.0154926	0.0126683	0.005861	0.00579063	4.65824e-09
	RD12	-0.0380604	0.234727	-0.0305244	0.00866697	-0.0321092	0.013732	-0.0623066	-0.00276248	0.0129863	0.0861502	-0.00197068	-0.0273848	0.0308137	0.0247208	0.0368691	-0.00330732	0.0291616	0.0175616	0.0266137	-0.0187556	-0.00113193	-0.00962255	0.00136005	-0.00243843	4.65824e-09
	RD13	-0.0596666	0.208345	-0.0105038	-0.00194041	-0.0337335	-0.0050546	-0.0262688	0.00798159	-0.0146281	-0.0119141	0.0293851	0.0304981	-0.0046622	0.00830476	-0.0556647	-0.00354777	-0.0335732	0.0203081	0.0238928	0.000153826	0.00190195	-0.0191937	-0.00169008	-0.00347394	4.29003e-09
	RD14	-0.053104	0.199055	-0.0284023	0.00431202	0.000331974	-0.00368613	-0.00464032	-0.00894402	-0.00893166	0.0271757	-3.91239e-05	-0.00487638	0.0107271	-0.00391871	0.0273544	-0.0325286	-0.022403	-0.035637	-0.0117583	0.025771	0.0209347	-0.00718229	-0.00891315	-0.000310019	4.29003e-09
	RD15	-0.0386876	0.208278	0.00340486	-0.0301344	0.000672727	-0.0241119	-0.0304798	-0.0240465	-0.00878344	0.0678439	0.01185	0.011066	0.0306415	-0.0353858	-0.0395568	0.0165408	-0.00885047	-0.0213809	-0.0111672	-0.000117841	-0.0142679	0.0116669	0.00539772	0.00533291	4.29003e-09
	RD16	-0.0350519	0.216173	-0.0281116	0.00798188	-0.0295711	0.0126466	-0.0573816	-0.00254411	0.0119598	0.0793404	-0.0018149	-0.0252201	0.028378	0.0227667	0.0339547	-0.00304589	0.0268565	0.0161734	0.02451	-0.0172731	-0.00104246	-0.00886193	0.00125255	-0.00224568	4.29003e-09
	RD17	-0.0360276	0.125802	-0.00634238	-0.00117165	-0.0203688	-0.00305205	-0.0158615	0.0048194	-0.00883265	-0.00719393	0.0177432	0.0184153	-0.00281511	0.00501455	-0.0336112	-0.0021422	-0.020272	0.0122623	0.0144269	9.28825e-05	0.00114843	-0.0115894	-0.0010205	-0.00209762	2.59039e-09
	RD18	-0.032065	0.120193	-0.0171497	0.00260366	0.000200451	-0.00222574	-0.0028019	-0.00540054	-0.00539308	0.0164091	-2.36236e-05	-0.00294443	0.00647721	-0.00236618	0.016517	-0.0196413	-0.0135273	-0.0215182	-0.00709987	0.0155609	0.0126407	-0.00433678	-0.0053819	-0.000187195	2.59039e-09
	RD19	-0.0233602	0.125762	0.00205591	-0.0181956	0.000406203	-0.0145591	-0.0184042	-0.0145196	-0.00530358	0.0409652	0.00715521	0.0066818	0.0185018	-0.0213665	-0.023885	0.0099876	-0.00534405	-0.0129101	-0.00674295	-7.11545e-05	-0.00861521	0.00704465	0.00325923	0.00322009	2.59039e-09
	RD20	-0.0211649	0.130529	-0.0169742	0.00481958	-0.0178555	0.00763619	-0.0346479	-0.00153618	0.00722151	0.047907	-0.00109587	-0.0152283	0.0171351	0.0137469	0.0205024	-0.00183915	0.0162164	0.00976578	0.0147995	-0.0104298	-0.000629453	-0.00535097	0.000756308	-0.00135598	2.59039e-09
	SD1	-0.0445344	0.183511	-0.00906377	-0.0144255	0.0150488	-0.0016767	-0.0250462	0.000767046	0.0142529	-0.0322673	-0.0355487	-0.0418302	-0.00437361	-0.00101088	-0.00896048	0.00251187	-0.00306008	0.0125678	-0.000636148	-0.00215387	0.0142328	-0.00203264	0.0110993	0.0079199	3.47371e-09
	SD2	-0.0247723	0.223057	0.0224114	-0.0261515	-0.0464046	-0.00116869	-0.0548024	-0.00359696	0.00729013	-0.0144405	0.0302354	0.0320151	-0.0192425	0.0214298	-0.010993	-0.00648379	0.0282271	0.00753321	-0.0207065	-0.00411223	0.0109365	0.0128272	-0.00445194	-0.000628885	3.47371e-09
	SD3	-0.0423236	0.185087	-0.00673166	-0.00780288	0.0159794	-0.0105653	-0.0305728	0.00218215	0.00359961	-0.0271251	-0.0282445	-0.046229	0.00439178	0.0148577	-0.00646354	-0.00927726	-0.00564026	0.00502463	-0.0144762	0.0107761	-0.0208808	0.00465932	-0.00467898	-0.00554526	3.47371e-09
	SD4	-0.0360707	0.178129	-0.00232941	-0.0147639	-0.0414236	-0.000888065	-0.0433952	0.0232147	-0.0471884	-0.0570284	0.0139386	0.0141936	0.00411546	-0.034823	0.0324234	0.0148552	0.0103563	-0.0177882	0.0107309	-0.00405466	-0.00634563	-0.00467324	0.00311601	-0.00080732	3.47371e-09
	SD5	-0.0487652	0.200945	-0.00992483	-0.0157959	0.0164785	-0.00183599	-0.0274256	0.000839915	0.0156069	-0.0353327	-0.0389258	-0.0458041	-0.00478911	-0.00110692	-0.00981173	0.0027505	-0.00335079	0.0137618	-0.000696582	-0.00235849	0.015585	-0.00222574	0.0121538	0.00867229	3.80371e-09
	SD6	-0.0271257	0.244247	0.0245405	-0.0286359	-0.050813	-0.00127972	-0.0600087	-0.00393867	0.0079827	-0.0158123	0.0331078	0.0350566	-0.0210706	0.0234656	-0.0120374	-0.00709975	0.0309087	0.00824887	-0.0226736	-0.00450289	0.0119754	0.0140458	-0.00487487	-0.000688629	3.80371e-09
	SD7	-0.0463443	0.20267	-0.00737117	-0.00854415	0.0174974	-0.011569	-0.0334772	0.00238945	0.00394157	-0.029702	-0.0309277	-0.0506207	0.004809	0.0162692	-0.00707758	-0.0101586	-0.00617609	0.00550197	-0.0158515	0.0117998	-0.0228644	0.00510195	-0.00512348	-0.00607206	3.80371e-09
	SD8	-0.0394975	0.195052	-0.00255071	-0.0161664	-0.0453589	-0.000972431	-0.0475178	0.0254201	-0.0516713	-0.0624461	0.0152628	0.015542	0.00450643	-0.0381312	0.0355036	0.0162665	0.0113402	-0.019478	0.0117504	-0.00443985	-0.00694846	-0.0051172	0.00341203	-0.000884015	3.80371e-09
	SD9	-0.0401935	0.165624	-0.0081803	-0.0130194	0.013582	-0.00151327	-0.0226048	0.000692279	0.0128636	-0.0291221	-0.0320836	-0.0377529	-0.0039473	-0.000912348	-0.00808708	0.00226703	-0.00276181	0.0113428	-0.000574141	-0.00194393	0.0128455	-0.00183451	0.0100174	0.00714792	3.13511e-09
	SD10	-0.0223577	0.201315	0.0202269	-0.0236025	-0.0418814	-0.00105478	-0.0494607	-0.00324635	0.00657954	-0.0130329	0.0272883	0.0288945	-0.0173669	0.019341	-0.0099215	-0.0058518	0.0254758	0.00679893	-0.0186882	-0.0037114	0.00987045	0.0115769	-0.004018	-0.000567585	3.13511e-09
	SD11	-0.0381982	0.167046	-0.0060755	-0.00704231	0.0144218	-0.00953546	-0.0275928	0.00196945	0.00324874	-0.0244811	-0.0254914	-0.0417229	0.0039637	0.0134095	-0.00583352	-0.00837297	-0.00509049	0.00453486	-0.0130652	0.0097257	-0.0188455	0.00420516	-0.00422291	-0.00500475	3.13511e-09
	SD12	-0.0325548	0.160767	-0.00210236	-0.0133248	-0.0373859	-0.000801503	-0.0391654	0.0209519	-0.0425888	-0.0514696	0.01258	0.0128101	0.00371432	-0.0314287	0.029263	0.0134073	0.00934685	-0.0160543	0.00968494	-0.00365944	-0.0057271	-0.00421773	0.00281229	-0.000728628	3.13511e-09
	SD13	-0.0493442	0.20333	-0.0100427	-0.0159834	0.0166741	-0.00185778	-0.0277512	0.000849886	0.0157922	-0.0357521	-0.0393879	-0.0463479	-0.00484596	-0.00112006	-0.00992822	0.00278316	-0.00339057	0.0139251	-0.000704852	-0.00238649	0.01577	-0.00225216	0.012298	0.00877525	3.84887e-09
	SD14	-0.0274477	0.247147	0.0248318	-0.0289759	-0.0514163	-0.00129491	-0.0607211	-0.00398543	0.00807747	-0.0160001	0.0335008	0.0354728	-0.0213207	0.0237442	-0.0121803	-0.00718404	0.0312757	0.0083468	-0.0229428	-0.00455635	0.0121176	0.0142126	-0.00493275	-0.000696804	3.84887e-09
	SD15	-0.0468946	0.205076	-0.00745868	-0.00864559	0.0177051	-0.0117063	-0.0338747	0.00241782	0.00398837	-0.0300546	-0.0312949	-0.0512217	0.00486609	0.0164623	-0.00716161	-0.0102792	-0.00624941	0.00556729	-0.0160397	0.0119399	-0.0231359	0.00516253	-0.00518431	-0.00614415	3.84887e-09
	SD16	-0.0399664	0.197367	-0.00258099	-0.0163584	-0.0458974	-0.000983976	-0.0480819	0.0257219	-0.0522847	-0.0631874	0.015444	0.0157265	0.00455993	-0.0385839	0.0359251	0.0164596	0.0114748	-0.0197093	0.0118899	-0.00449256	-0.00703096	-0.00517795	0.00345254	-0.00089451	3.84887e-09
	SD17	-0.0406707	0.16759	-0.00827742	-0.013174	0.0137432	-0.00153123	-0.0228732	0.000700498	0.0130164	-0.0294678	-0.0324645	-0.0382011	-0.00399417	-0.00092318	-0.00818309	0.00229395	-0.0027946	0.0114775	-0.000580957	-0.00196701	0.012998	-0.00185629	0.0101364	0.00723278	3.17234e-09
	SD18	-0.0226231	0.203705	0.020467	-0.0238827	-0.0423786	-0.0010673	-0.0500479	-0.0032849	0.00665766	-0.0131877	0.0276122	0.0292376	-0.0175731	0.0195706	-0.0100393	-0.00592127	0.0257782	0.00687964	-0.0189101	-0.00375546	0.00998763	0.0117144	-0.0040657	-0.000574324	3.17234e-09
	SD19	-0.0386517	0.169029	-0.00614763	-0.00712592	0.014593	-0.00964867	-0.0279204	0.00199283	0.00328731	-0.0247718	-0.0257941	-0.0422182	0.00401076	0.0135687	-0.00590278	-0.00847238	-0.00515093	0.0045887	-0.0132203	0.00984116	-0.0190692	0.00425509	-0.00427304	-0.00506417	3.17234e-09
	SD20	-0.0329413	0.162675	-0.00212732	-0.013483	-0.0378298	-0.000811018	-0.0396304	0.0212007	-0.0430944	-0.0520807	0.0127293	0.0129622	0.00375841	-0.0318019	0.0296104	0.0135664	0.00945781	-0.0162449	0.00979992	-0.00370288	-0.00579509	-0.0042678	0.00284567	-0.000737278	3.17234e-09
	S1	0.63644	-0.152414	-0.311645	-0.118063	-0.0280802	0.0015502	0.00170943	0.00684249	-0.00711301	-0.00183207	0.00157478	-0.000248861	-0.000568719	0.00140256	-0.00294471	-0.00250513	0.00138934	0.000365856	-0.00269096	-0.00126223	-0.00042622	0.000186296	1.4022e-05	0.000234581	3.47371e-09
	S2	0.513927	-0.0574151	0.213245	-0.0891474	-0.0150657	-0.203775	0.0268949	-0.011145	0.000523508	0.00200147	-0.00417467	-0.0028912	-0.00236554	-0.000701608	0.00290989	-0.00130159	0.00208546	0.000724359	0.00313692	-0.000307686	0.00138716	-0.00160478	0.000605906	-0.000852505	3.47371e-09
	S3	0.450151	-0.0542888	0.0141109	0.335794	-0.0794595	0.0128697	-0.00761736	0.0129601	0.0096157	-0.00371196	-0.00188284	0.00139678	0.00419285	-0.00129115	-0.00120982	0.00158942	-0.0024764	0.000672275	-0.000320572	0.0011257	-0.000468795	0.00276171	-0.000666689	0.000832898	3.47371e-09
	S4	0.471668	-0.0368292	0.17315	-0.0702639	0.137913	0.205509	-0.0164963	-0.00424496	0.00336241	0.00159236	0.00302551	0.00274378	-0.0032024	-0.00203707	0.00198452	0.00146641	-0.00287891	-0.000155759	0.00080907	0.000422726	-0.000305449	-0.000615382	-0.000221172	-0.00031886	3.47371e-09
	S5	0.521245	-0.124827	-0.255237	-0.0966935	-0.0229977	0.00126961	0.00140003	0.00560401	-0.00582556	-0.00150046	0.00128974	-0.000203818	-0.000465781	0.0011487	-0.00241172	-0.0020517	0.00113787	0.000299637	-0.0022039	-0.00103377	-0.000349075	0.000152577	1.1484e-05	0.000192122	2.84497e-09
	S6	0.420906	-0.047023	0.174648	-0.0730118	-0.0123388	-0.166892	0.0220269	-0.00912777	0.000428753	0.00163921	-0.00341906	-0.00236789	-0.00193738	-0.000574618	0.0023832	-0.00106601	0.001708	0.00059325	0.00256914	-0.000251995	0.00113609	-0.00131431	0.000496238	-0.000698202	2.84497e-09
	S7	0.368674	-0.0444626	0.0115569	0.275016	-0.0650774	0.0105403	-0.00623862	0.0106144	0.00787527	-0.00304009	-0.00154205	0.00114397	0.00343395	-0.00105745	-0.000990845	0.00130173	-0.00202817	0.000550594	-0.000262548	0.000921951	-0.000383944	0.00226184	-0.000546019	0.000682144	2.84497e-09
	S8	0.386297	-0.0301632	0.14181	-0.0575462	0.11295	0.168312	-0.0135105	-0.00347663	0.00275382	0.00130415	0.00247789	0.00224716	-0.00262277	-0.00166836	0.00162533	0.00120099	-0.00235783	-0.000127567	0.000662629	0.000346213	-0.000250163	-0.000503999	-0.00018114	-0.000261146	2.84497e-09
	S9	0.777094	-0.186097	-0.380518	-0.144155	-0.0342859	0.00189279	0.00208722	0.00835469	-0.00868499	-0.00223695	0.0019228	-0.00030386	-0.000694405	0.00171252	-0.00359549	-0.00305876	0.00169638	0.000446711	-0.00328566	-0.00154119	-0.000520415	0.000227468	1.71208e-05	0.000286423	4.2414e-09
	S10	0.627504	-0.0701039	0.260373	-0.108849	-0.0183953	-0.248809	0.0328386	-0.0136081	0.000639203	0.0024438	-0.00509727	-0.00353015	-0.00288832	-0.000856664	0.00355297	-0.00158925	0.00254635	0.000884442	0.00383018	-0.000375684	0.00169373	-0.00195943	0.000739811	-0.00104091	4.2414e-09
	S11	0.549634	-0.0662866	0.0172295	0.410005	-0.09702	0.0157139	-0.00930079	0.0158243	0.0117408	-0.0045323	-0.00229895	0.00170547	0.00511947	-0.00157649	-0.00147719	0.00194068	-0.00302368	0.000820848	-0.000391418	0.00137448	-0.000572399	0.00337205	-0.000814028	0.00101697	4.2414e-09
	S12	0.575907	-0.0449685	0.211416	-0.0857922	0.168391	0.250927	-0.0201419	-0.0051831	0.00410551	0.00194427	0.00369415	0.00335016	-0.00391013	-0.00248726	0.0024231	0.00179049	-0.00351515	-0.000190182	0.000987874	0.000516149	-0.000372953	-0.000751382	-0.000270051	-0.000389327	4.2414e-09
	S13	0.692447	-0.165826	-0.33907	-0.128452	-0.0305512	0.00168661	0.00185986	0.00744463	-0.00773896	-0.00199329	0.00171336	-0.000270761	-0.000618766	0.00152598	-0.00320384	-0.00272558	0.0015116	0.000398052	-0.00292776	-0.00137331	-0.000463728	0.00020269	1.52559e-05	0.000255224	3.77939e-09
	S14	0.559152	-0.0624677	0.232011	-0.0969924	-0.0163915	-0.221707	0.0292616	-0.0121258	0.000569576	0.0021776	-0.00454204	-0.00314562	-0.00257371	-0.00076335	0.00316596	-0.00141613	0.00226898	0.000788102	0.00341297	-0.000334762	0.00150923	-0.001746	0.000659226	-0.000927525	3.77939e-09
	S15	0.489764	-0.0590662	0.0153527	0.365344	-0.0864519	0.0140022	-0.00828768	0.0141006	0.0104619	-0.00403861	-0.00204853	0.0015197	0.00456182	-0.00140477	-0.00131629	0.00172928	-0.00269432	0.000731435	-0.000348782	0.00122476	-0.000510049	0.00300474	-0.000725358	0.000906193	3.77939e-09
	S16	0.513175	-0.0400702	0.188387	-0.0764471	0.150049	0.223594	-0.0179479	-0.00461852	0.00365831	0.00173249	0.00329175	0.00298523	-0.00348421	-0.00221633	0.00215916	0.00159546	-0.00313226	-0.000169466	0.000880268	0.000459926	-0.000332328	-0.000669536	-0.000240635	-0.000346919	3.77939e-09
	S17	0.584964	-0.140086	-0.286438	-0.108514	-0.025809	0.00142481	0.00157117	0.00628906	-0.0065377	-0.00168389	0.0014474	-0.000228733	-0.000522719	0.00128912	-0.00270653	-0.00230251	0.00127697	0.000336265	-0.0024733	-0.00116014	-0.000391747	0.000171228	1.28878e-05	0.000215607	3.19275e-09
	S18	0.472359	-0.0527713	0.195998	-0.081937	-0.0138472	-0.187293	0.0247195	-0.0102436	0.000481165	0.00183959	-0.00383701	-0.00265735	-0.00217421	-0.00064486	0.00267453	-0.00119632	0.00191679	0.000665771	0.0028832	-0.000282799	0.00127497	-0.00147498	0.000556899	-0.000783552	3.19275e-09
	S19	0.413742	-0.0498978	0.0129696	0.308634	-0.0730326	0.0118288	-0.00700125	0.0119119	0.00883796	-0.00341172	-0.00173055	0.00128381	0.00385372	-0.00118671	-0.00111197	0.00146086	-0.0022761	0.0006179	-0.000294643	0.00103465	-0.000430878	0.00253834	-0.000612766	0.000765531	3.19275e-09
	S20	0.433518	-0.0338504	0.159145	-0.0645808	0.126758	0.188887	-0.015162	-0.00390162	0.00309045	0.00146357	0.0027808	0.00252186	-0.00294338	-0.0018723	0.00182401	0.0013478	-0.00264606	-0.000143161	0.00074363	0.000388535	-0.000280744	-0.000565609	-0.000203283	-0.000293069	3.19275e-09
	ZY1	-0.177534	-0.170741	0.00397416	-0.000780758	-0.0302383	0.0171701	-0.000350164	-0.0373639	-0.0270802	0.00974746	-0.0124306	-0.00496149	-0.0146907	-0.0540942	-0.00248781	-0.027138	0.00952842	0.0285632	0.00907422	0.00474068	0.0014942	0.00564408	-0.00563173	-0.000431531	3.47371e-09
	ZY2	-0.140219	-0.106904	0.0388018	-0.0469447	-0.0984473	0.0281901	0.0374666	0.079605	0.00320861	0.0155007	0.0332491	-0.0374896	-0.0128341	-0.00292761	0.000736638	0.0320943	0.00143734	0.00782447	-0.005403	0.0107306	0.00162172	-0.002289	-0.00968863	0.00195046	3.47371e-09
	ZY3	-0.148786	-0.194789	0.0231826	-0.0016668	-0.0963472	0.0285087	-2.4199e-05	-0.116017	-0.0174398	-0.00657525	0.0351651	-0.0136231	-0.0149413	0.0223862	0.0135464	-0.0012792	-0.0093157	-0.00309972	-0.0110659	-0.00308163	-0.00752863	-0.00605027	0.00529983	0.00241499	3.47371e-09
	ZY4	-0.174454	-0.162925	-0.000579669	0.0114835	0.0634867	-0.026218	-0.0149986	0.0712081	0.0123684	0.00183035	0.0383532	-0.0187681	-0.023226	0.00704589	0.000887729	-0.029808	-0.0112687	-0.0149751	0.015305	-0.00960875	-0.0028398	0.0103297	0.00881287	-0.000112093	3.47371e-09
	ZY5	-0.165764	-0.159422	0.0037107	-0.000728999	-0.0282337	0.0160319	-0.00032695	-0.0348869	-0.025285	0.00910127	-0.0116065	-0.00463258	-0.0137168	-0.0505081	-0.00232289	-0.0253389	0.00889675	0.0266696	0.00847266	0.0044264	0.00139514	0.00526991	-0.00525839	-0.000402924	3.24342e-09
	ZY6	-0.130923	-0.0998165	0.0362295	-0.0438326	-0.0919209	0.0263213	0.0349829	0.0743277	0.0029959	0.0144732	0.0310449	-0.0350043	-0.0119833	-0.00273353	0.000687804	0.0299666	0.00134205	0.00730576	-0.00504482	0.0100192	0.00151422	-0.00213725	-0.00904634	0.00182116	3.24342e-09
	ZY7	-0.138922	-0.181876	0.0216458	-0.00155631	-0.0899601	0.0266188	-2.25947e-05	-0.108326	-0.0162836	-0.00613936	0.0328339	-0.0127199	-0.0139508	0.0209022	0.0126484	-0.0011944	-0.00869813	-0.00289423	-0.0103323	-0.00287734	-0.00702953	-0.00564918	0.00494849	0.0022549	3.24342e-09
	ZY8	-0.162889	-0.152124	-0.000541241	0.0107222	0.059278	-0.0244799	-0.0140042	0.0664875	0.0115485	0.00170901	0.0358106	-0.0175239	-0.0216863	0.0065788	0.000828879	-0.0278319	-0.0105216	-0.0139824	0.0142903	-0.00897176	-0.00265154	0.00964491	0.00822864	-0.000104662	3.24342e-09
	ZY9	-0.155459	-0.14951	0.00348	-0.000683676	-0.0264783	0.0150351	-0.000306623	-0.032718	-0.023713	0.00853543	-0.0108849	-0.00434456	-0.012864	-0.0473679	-0.00217847	-0.0237636	0.00834363	0.0250115	0.00794591	0.00415121	0.0013084	0.00494227	-0.00493147	-0.000377873	3.04178e-09
	ZY10	-0.122784	-0.0936108	0.033977	-0.0411075	-0.086206	0.0246849	0.0328079	0.0697066	0.00280964	0.0135733	0.0291148	-0.032828	-0.0112383	-0.00256358	0.000645042	0.0281036	0.00125861	0.00685155	-0.00473117	0.00939631	0.00142007	-0.00200438	-0.00848391	0.00170793	3.04178e-09
	ZY11	-0.130285	-0.170569	0.0203	-0.00145955	-0.0843671	0.0249639	-2.119e-05	-0.101591	-0.0152712	-0.00575766	0.0307926	-0.0119291	-0.0130835	0.0196026	0.011862	-0.00112014	-0.00815736	-0.00271429	-0.00968989	-0.00269845	-0.00659249	-0.00529796	0.00464083	0.00211471	3.04178e-09
	ZY12	-0.152762	-0.142666	-0.000507591	0.0100556	0.0555926	-0.0229579	-0.0131336	0.0623538	0.0108305	0.00160276	0.0335842	-0.0164345	-0.020338	0.00616979	0.000777346	-0.0261016	-0.00986748	-0.0131131	0.0134019	-0.00841397	-0.00248669	0.00904527	0.00771705	-9.81548e-05	3.04178e-09
	ZY13	-0.190139	-0.182864	0.00425633	-0.000836192	-0.0323852	0.0183892	-0.000375025	-0.0400167	-0.0290029	0.0104395	-0.0133131	-0.00531376	-0.0157338	-0.0579349	-0.00266445	-0.0290648	0.0102049	0.0305912	0.00971849	0.00507727	0.00160029	0.00604481	-0.00603159	-0.00046217	3.72034e-09
	ZY14	-0.150175	-0.114494	0.0415567	-0.0502778	-0.105437	0.0301916	0.0401268	0.0852569	0.00343642	0.0166013	0.0356098	-0.0401514	-0.0137453	-0.00313547	0.00078894	0.034373	0.00153939	0.00838	-0.00578661	0.0114925	0.00173687	-0.00245152	-0.0103765	0.00208894	3.72034e-09
	ZY15	-0.15935	-0.208619	0.0248286	-0.00178515	-0.103188	0.0305328	-2.59171e-05	-0.124254	-0.018678	-0.00704209	0.0376618	-0.0145903	-0.0160022	0.0239756	0.0145082	-0.00137002	-0.00997712	-0.0033198	-0.0118515	-0.00330042	-0.00806316	-0.00647984	0.00567612	0.00258646	3.72034e-09
	ZY16	-0.18684	-0.174492	-0.000620826	0.0122989	0.0679943	-0.0280794	-0.0160634	0.0762639	0.0132466	0.0019603	0.0410762	-0.0201007	-0.024875	0.00754615	0.000950758	-0.0319244	-0.0120687	-0.0160384	0.0163916	-0.010291	-0.00304143	0.0110631	0.00943858	-0.000120051	3.72034e-09
	ZY17	-0.202743	-0.194986	0.00453849	-0.000891625	-0.0345321	0.0196083	-0.000399887	-0.0426696	-0.0309256	0.0111316	-0.0141957	-0.00566602	-0.0167768	-0.0617756	-0.00284108	-0.0309916	0.0108815	0.0326192	0.0103628	0.00541385	0.00170637	0.00644554	-0.00643144	-0.000492809	3.96697e-09
	ZY18	-0.16013	-0.122084	0.0443116	-0.0536109	-0.112427	0.0321931	0.0427869	0.0909089	0.00366424	0.0177019	0.0379705	-0.0428131	-0.0146566	-0.00334333	0.000841241	0.0366517	0.00164144	0.00893554	-0.00617022	0.0122543	0.00185201	-0.00261403	-0.0110644	0.00222743	3.96697e-09
	ZY19	-0.169913	-0.22245	0.0264746	-0.00190349	-0.110029	0.032557	-2.76352e-05	-0.132491	-0.0199162	-0.00750894	0.0401586	-0.0155575	-0.017063	0.025565	0.01547	-0.00146085	-0.0106385	-0.00353987	-0.0126372	-0.00351922	-0.00859769	-0.00690941	0.00605241	0.00275792	3.96697e-09
	ZY20	-0.199226	-0.18606	-0.000661982	0.0131142	0.0725018	-0.0299409	-0.0171283	0.0813196	0.0141247	0.00209026	0.0437993	-0.0214332	-0.0265241	0.00804641	0.00101379	-0.0340407	-0.0128688	-0.0171016	0.0174783	-0.0109732	-0.00324306	0.0117965	0.0100643	-0.00012801	3.96697e-09
	AY1	-0.149888	-0.162792	0.0300838	0.0106608	0.0196717	0.00822544	0.0314795	0.0355348	-0.115298	0.00214767	-0.0257391	0.0109092	0.0286491	0.0300087	-0.00749053	-0.00258485	0.00309552	0.00223538	-0.00507284	-0.00300622	0.00296008	0.00283925	0.00100575	0.000858152	3.47371e-09
	AY2	-0.179286	-0.236845	-0.0339366	0.0355019	0.145426	-0.0615976	-0.0641587	0.0143567	0.0273736	0.00103466	0.00694659	0.0287332	0.00812074	0.00355507	0.00803077	0.00638279	0.0134425	0.0127867	-0.00891162	0.0235187	-0.00502218	-0.00889672	0.00466307	0.00177786	3.47371e-09
	AY3	-0.148922	-0.155918	0.0153217	-0.0348994	-0.105275	0.048271	0.0236126	-0.0199038	0.0377086	-0.00864097	-0.020865	0.00215498	0.0158948	0.00526857	-0.019981	0.00956869	0.0169772	-0.0182876	0.01804	0.0155256	0.00721621	0.00478973	0.00993113	-0.0053726	3.47371e-09
	AY4	-0.177161	-0.22826	-0.0298524	0.029058	0.0924745	-0.040442	-0.0668511	-0.0329414	0.00965966	-0.0043506	-0.0202039	-0.0127167	-0.00656781	-0.00466286	-0.00922435	0.0248665	-0.00770632	-0.0159415	-1.7743e-05	-0.0209688	0.00939779	0.000477042	-0.0117382	-0.00270672	3.47371e-09
	AY5	-0.158197	-0.125748	0.046675	-0.0645037	-0.11725	0.0303035	0.00309803	0.0431867	0.0603441	-0.00943758	-0.0332477	0.0367481	0.0211816	-0.00173938	0.0112779	-0.0156241	-0.0138028	0.0015918	-0.0132047	-0.0158883	-0.00635514	-0.0037877	-0.00350291	0.00235478	3.47371e-09
	AY6	-0.195005	-0.211792	0.039139	0.0138698	0.0255929	0.0107013	0.0409548	0.0462307	-0.150003	0.00279412	-0.0334866	0.0141929	0.0372725	0.0390414	-0.00974518	-0.00336289	0.00402727	0.00290823	-0.00659977	-0.0039111	0.00385107	0.00369387	0.00130847	0.00111646	4.51929e-09
	AY7	-0.233251	-0.308136	-0.0441515	0.0461879	0.189199	-0.0801385	-0.0834704	0.0186781	0.035613	0.00134609	0.00903752	0.0373819	0.0105651	0.00462515	0.010448	0.00830401	0.0174887	0.0166355	-0.011594	0.0305979	-0.00653385	-0.0115746	0.00606666	0.00231299	4.51929e-09
	AY8	-0.193748	-0.20285	0.0199335	-0.0454041	-0.136963	0.0628006	0.03072	-0.0258949	0.0490588	-0.0112419	-0.0271454	0.00280363	0.0206792	0.00685441	-0.0259953	0.0124489	0.0220873	-0.0237922	0.02347	0.0201988	0.00938829	0.00623144	0.0129204	-0.00698975	4.51929e-09
	AY9	-0.230487	-0.296966	-0.0388379	0.0378044	0.120309	-0.0526151	-0.0869733	-0.0428568	0.0125672	-0.00566013	-0.0262853	-0.0165445	-0.00854472	-0.00606638	-0.0120009	0.0323513	-0.0100259	-0.0207399	-2.30837e-05	-0.0272805	0.0122265	0.000620632	-0.0152714	-0.00352144	4.51929e-09
	AY10	-0.11521	-0.125128	0.0231236	0.00819435	0.0151205	0.0063224	0.0241964	0.0273134	-0.0886227	0.00165078	-0.0197841	0.00838524	0.0220209	0.0230659	-0.00575752	-0.00198682	0.00237934	0.0017182	-0.00389919	-0.0023107	0.00227524	0.00218236	0.000773056	0.00065961	2.67003e-09
	AY11	-0.137806	-0.182049	-0.026085	0.0272881	0.11178	-0.0473464	-0.0493149	0.0110351	0.0210404	0.00079528	0.00533943	0.0220855	0.00624192	0.00273257	0.00617277	0.00490606	0.0103325	0.00982834	-0.00684983	0.0180774	-0.00386024	-0.00683837	0.00358422	0.00136653	2.67003e-09
	AY12	-0.114467	-0.119845	0.0117769	-0.026825	-0.0809185	0.037103	0.0181496	-0.0152989	0.0289843	-0.00664179	-0.0160377	0.0016564	0.0122174	0.00404963	-0.0153582	0.00735487	0.0130493	-0.0140566	0.0138663	0.0119336	0.00554667	0.00368158	0.00763346	-0.00412959	2.67003e-09
	AY13	-0.136173	-0.17545	-0.0229457	0.0223351	0.0710795	-0.0310853	-0.0513844	-0.0253201	0.0074248	-0.00334404	-0.0155295	-0.0097746	-0.00504828	-0.00358406	-0.0070902	0.0191134	-0.00592338	-0.0122533	-1.3638e-05	-0.0161175	0.00722351	0.000366674	-0.00902245	-0.00208049	2.67003e-09
	AY14	-0.129325	-0.140459	0.0259567	0.00919832	0.016973	0.00709701	0.0271609	0.0306599	-0.0994807	0.00185304	-0.022208	0.0094126	0.0247189	0.0258919	-0.00646292	-0.00223024	0.00267085	0.00192871	-0.00437691	-0.00259381	0.002554	0.00244974	0.00086777	0.000740425	2.99716e-09
	AY15	-0.15469	-0.204353	-0.0292809	0.0306315	0.125475	-0.0531472	-0.0553569	0.0123871	0.0236183	0.000892717	0.00599361	0.0247914	0.00700668	0.00306736	0.00692905	0.00550715	0.0115984	0.0110325	-0.00768906	0.0202923	-0.0043332	-0.0076762	0.00402336	0.00153396	2.99716e-09
	AY16	-0.128492	-0.134528	0.0132197	-0.0301116	-0.0908326	0.0416488	0.0203733	-0.0171733	0.0325354	-0.00745554	-0.0180026	0.00185934	0.0137143	0.00454579	-0.0172399	0.00825599	0.0146481	-0.0157788	0.0155651	0.0133957	0.00622624	0.00413264	0.00856871	-0.00463555	2.99716e-09
	AY17	-0.152857	-0.196945	-0.025757	0.0250716	0.0797882	-0.0348939	-0.05768	-0.0284223	0.00833448	-0.00375375	-0.0174322	-0.0109722	-0.00566679	-0.00402318	-0.00795889	0.0214551	-0.00664911	-0.0137546	-1.53089e-05	-0.0180922	0.00810853	0.000411598	-0.0101279	-0.00233539	2.99716e-09
	AY18	-0.17372	-0.188676	0.0348671	0.0123559	0.0227995	0.00953328	0.0364847	0.0411848	-0.13363	0.00248915	-0.0298316	0.0126438	0.0332044	0.0347801	-0.00868152	-0.00299584	0.0035877	0.0025908	-0.00587943	-0.00348421	0.00343073	0.00329069	0.00116566	0.000994598	4.02603e-09
	AY19	-0.207793	-0.274504	-0.0393325	0.0411467	0.168548	-0.0713916	-0.0743599	0.0166394	0.031726	0.00119917	0.0080511	0.0333018	0.00941194	0.00412033	0.00930766	0.00739765	0.0155799	0.0148198	-0.0103286	0.0272582	-0.0058207	-0.0103113	0.0054045	0.00206054	4.02603e-09
	AY20	-0.172601	-0.180709	0.0177578	-0.0404484	-0.122014	0.0559461	0.027367	-0.0230685	0.0437042	-0.0100149	-0.0241825	0.00249762	0.0184221	0.00610627	-0.023158	0.0110901	0.0196765	-0.0211953	0.0209084	0.0179942	0.00836359	0.0055513	0.0115102	-0.00622684	4.02603e-09
