# Supplementary material for: Changes in oral, skin, and gut microbiota in children with atopic dermatitis: a case-control study
Source: Front Microbiol. 2024 Aug 15;15:1442126. doi: 10.3389/fmicb.2024.1442126 (PMC11358084; doi:10.3389/fmicb.2024.1442126)
Supplement: Supplementary file 1 [file Data_Sheet_1.ZIP › raw data/Metagenomic analysis data/CARD.Resistance.relabundance.xlsx]

## Sheet: Sheet1
Resistance	AY1	AY2	AY3	AY4	AY5	AY6	AY7	AY8	AY9	AY10	AY11	AY12	AY13	AY14	AY15	AY16	AY17	AY18	AY19	AY20	R1	R2	R3	R4	R5	R6	R7	R8	R9	R10	R11	R12	R13	R14	R15	R16	R17	R18	R19	R20	RD1	RD2	RD3	RD4	RD5	RD6	RD7	RD8	RD9
aminocoumarin antibiotic	0.0389366	0.0104733	0.0209278	0.0154255	0.0155526	0.11681	0.0314199	0.0627834	0.0462766	0.0466577	0.0778731	0.0209466	0.0104639	0.00771277	0.0155526	0.0129789	0.0034911	0.00697594	0.00514185	0.00518419	0.0151048	0.0281736	0.015302	0.0261246	0.0453143	0.0845207	0.045906	0.0783739	0.0302095	0.0563472	0.030604	0.0522493	0.00755238	0.0140868	0.00765099	0.0130623	0.00503492	0.00939119	0.00510066	0.00870821	0.00934795	0.0153395	0.0170657	0.00955949	0.011311	0.0185607	0.0206496	0.011567	0.00772558
aminocoumarin antibiotic;aminoglycoside antibiotic	0.0221231	0.0233236	0.0237596	0.0279153	0.0250148	0.0663692	0.0699709	0.0712788	0.0837459	0.0750443	0.0442461	0.0466473	0.0118798	0.0139576	0.0250148	0.00737435	0.00777454	0.00791986	0.0093051	0.00833825	0.014618	0.0143706	0.0111978	0.013641	0.0438541	0.0431117	0.0335934	0.0409229	0.0292361	0.0287411	0.0223956	0.0272819	0.00730902	0.00718528	0.00559891	0.00682048	0.00487268	0.00479018	0.0037326	0.00454698	0.0143874	0.00823786	0.00992195	0.0107221	0.0174087	0.00996781	0.0120056	0.0129738	0.0118904
aminocoumarin antibiotic;aminoglycoside antibiotic;carbapenem;cephalosporin;cephamycin;diaminopyrimidine antibiotic;disinfecting agents and antiseptics;fluoroquinolone antibiotic;macrolide antibiotic;monobactam;penam;penem;peptide antibiotic;phenicol antibiotic;sulfonamide antibiotic;tetracycline antibiotic	0.00231255	0.0028238	0.00223808	0.00292691	0.0021445	0.00693765	0.0084714	0.00671424	0.00878074	0.0064335	0.0046251	0.0056476	0.00111904	0.00146346	0.0021445	0.00077085	0.000941266	0.000746027	0.000975638	0.000714833	0.0015509	0.00168231	0.000608026	0.000911038	0.0046527	0.00504692	0.00182408	0.00273312	0.0031018	0.00336461	0.00121605	0.00182208	0.00077545	0.000841154	0.000304013	0.000455519	0.000516966	0.000560769	0.000202675	0.000303679	0.00073091	0.000378752	0.000132293	0.000387547	0.000884401	0.00045829	0.000160074	0.000468932	0.000604058
aminocoumarin antibiotic;aminoglycoside antibiotic;carbapenem;cephalosporin;cephamycin;diaminopyrimidine antibiotic;fluoroquinolone antibiotic;macrolide antibiotic;monobactam;penam;penem;peptide antibiotic;phenicol antibiotic;sulfonamide antibiotic;tetracycline antibiotic	0.000833071	0.00293293	0.000831957	0.00214186	0.000273836	0.00249921	0.00879879	0.00249587	0.00642558	0.000821508	0.00166614	0.00586586	0.000415978	0.00107093	0.000273836	0.00027769	0.000977644	0.000277319	0.000713953	9.12787e-05	0.00786174	0.0031822	0.00197608	0.0033733	0.0235852	0.00954659	0.00592825	0.0101199	0.0157235	0.00636439	0.00395217	0.00674661	0.00393087	0.0015911	0.000988042	0.00168665	0.00262058	0.00106073	0.000658695	0.00112443	0.00115407	0.0016097	0.00238127	0.00155019	0.00139642	0.00194773	0.00288133	0.00187573	0.000953775
aminocoumarin antibiotic;aminoglycoside antibiotic;carbapenem;cephalosporin;cephamycin;disinfecting agents and antiseptics;fluoroquinolone antibiotic;glycylcycline;macrolide antibiotic;penam;penem;peptide antibiotic;phenicol antibiotic;rifamycin antibiotic;tetracycline antibiotic	0.000439004	0.00230883	0.000136706	0.00177452	8.578e-05	0.00131701	0.00692649	0.000410119	0.00532355	0.00025734	0.000878009	0.00461766	6.83532e-05	0.000887258	8.578e-05	0.000146335	0.00076961	4.55688e-05	0.000591505	2.85933e-05	0	0	0	0	0	0	0	0	0	0	0	0	0	0	0	0	0	0	0	0	0	0	0	0	0	0	0	0	0
aminocoumarin antibiotic;aminoglycoside antibiotic;cephalosporin;diaminopyrimidine antibiotic;fluoroquinolone antibiotic;macrolide antibiotic;penam;phenicol antibiotic;tetracycline antibiotic	5.53076e-05	0.000330807	0.00183968	0.000482881	0.000125371	0.000165923	0.000992422	0.00551904	0.00144864	0.000376112	0.000110615	0.000661615	0.000919839	0.000241441	0.000125371	1.84359e-05	0.000110269	0.000613226	0.00016096	4.17903e-05	0.000123742	0.000304031	0.000405351	0.00036934	0.000371226	0.000912094	0.00121605	0.00110802	0.000247484	0.000608063	0.000810701	0.00073868	6.1871e-05	0.000152016	0.000202675	0.00018467	4.12473e-05	0.000101344	0.000135117	0.000123113	0	0	0	0	0	0	0	0	0
aminocoumarin antibiotic;carbapenem;cephalosporin;cephamycin;diaminopyrimidine antibiotic;fluoroquinolone antibiotic;macrolide antibiotic;monobactam;penam;penem;peptide antibiotic;phenicol antibiotic;sulfonamide antibiotic;tetracycline antibiotic	0.00118566	0.000453581	0.00114052	0.000245884	0.00138568	0.00355697	0.00136074	0.00342157	0.000737653	0.00415703	0.00237131	0.000907162	0.000570261	0.000122942	0.00138568	0.000395219	0.000151194	0.000380174	8.19615e-05	0.000461892	5.77462e-05	0.000121613	0	0	0.000173239	0.000364838	0	0	0.000115492	0.000243225	0	0	2.88731e-05	6.08063e-05	0	0	1.92487e-05	4.05375e-05	0	0	0	0	0	0	0	0	0	0	0
aminocoumarin antibiotic;carbapenem;peptide antibiotic;rifamycin antibiotic	0.000680975	0.00243502	6.64003e-05	0.0019019	9.23784e-05	0.00204293	0.00730505	0.000199201	0.0057057	0.000277135	0.00136195	0.00487003	3.32001e-05	0.000950951	9.23784e-05	0.000226992	0.000811672	2.21334e-05	0.000633967	3.07928e-05	0.00527966	0.00192553	0.00136806	0.00177283	0.015839	0.0057766	0.00410418	0.00531849	0.0105593	0.00385107	0.00273612	0.00354566	0.00263983	0.000962766	0.000684029	0.000886416	0.00175989	0.000641844	0.000456019	0.000590944	0.00119254	0.00132563	0.00119063	0.00116264	0.00144297	0.00160401	0.00144067	0.00140679	0.000985568
aminocoumarin antibiotic;macrolide antibiotic	0	5.11558e-05	0.00015233	0	0	0	0.000153467	0.00045699	0	0	0	0.000102312	7.6165e-05	0	0	0	1.70519e-05	5.07767e-05	0	0	0	0	0	0.00046783	0	0	0	0.00140349	0	0	0	0.000935661	0	0	0	0.000233915	0	0	0	0.000155943	0	0	0	0	0	0	0	0	0
aminocoumarin antibiotic;macrolide antibiotic;monobactam;tetracycline antibiotic	0.000878009	0.00125161	0.0018553	0.00149012	0.00204882	0.00263403	0.00375483	0.00556591	0.00447036	0.00614647	0.00175602	0.00250322	0.000927651	0.000745059	0.00204882	0.00029267	0.000417204	0.000618434	0.000496706	0.000682941	0.00104768	0.00184446	0.00288812	0.003915	0.00314305	0.00553337	0.00866437	0.011745	0.00209536	0.00368892	0.00577625	0.00783001	0.000523841	0.000922229	0.00144406	0.0019575	0.000349227	0.000614819	0.000962708	0.001305	0.0011156	0.00142032	0.00132293	0.000904276	0.00134987	0.00171859	0.00160074	0.00109417	0.000921983
aminoglycoside antibiotic	0.0313663	0.0290121	0.0286771	0.023362	0.026539	0.094099	0.0870364	0.0860313	0.0700859	0.079617	0.0627327	0.0580243	0.0143386	0.011681	0.026539	0.0104554	0.00967072	0.00955904	0.00778733	0.00884634	0.0437139	0.038612	0.0382043	0.0363923	0.131142	0.115836	0.114613	0.109177	0.0874278	0.077224	0.0764086	0.0727846	0.021857	0.019306	0.0191021	0.0181961	0.0145713	0.0128707	0.0127348	0.0121308	0.0423543	0.0357921	0.0350575	0.0408216	0.0512487	0.0433084	0.0424196	0.0493941	0.0350036
aminoglycoside antibiotic;carbapenem;cephalosporin;cephamycin;disinfecting agents and antiseptics;fluoroquinolone antibiotic;macrolide antibiotic;monobactam;penam;penem;phenicol antibiotic;tetracycline antibiotic	0.00266168	0.0067321	0.00279662	0.00631005	0.00277795	0.00798504	0.0201963	0.00838987	0.0189301	0.00833386	0.00532336	0.0134642	0.00139831	0.00315502	0.00277795	0.000887227	0.00224403	0.000932208	0.00210335	0.000925984	0.0030028	0.0019458	0.00172274	0.00258538	0.00900841	0.0058374	0.00516822	0.00775614	0.00600561	0.0038916	0.00344548	0.00517076	0.0015014	0.000972901	0.00086137	0.00129269	0.00100093	0.0006486	0.000574247	0.000861793	0.00192345	0.000662816	0.00224897	0.000387547	0.00232737	0.000802007	0.00272126	0.000468932	0.00158963
aminoglycoside antibiotic;carbapenem;cephalosporin;cephamycin;disinfecting agents and antiseptics;fluoroquinolone antibiotic;macrolide antibiotic;penam;phenicol antibiotic;tetracycline antibiotic	0	0	4.29649e-05	0	1.64962e-05	0	0	0.000128895	0	4.94885e-05	0	0	2.14824e-05	0	1.64962e-05	0	0	1.43216e-05	0	5.49872e-06	0	0.000121613	0	0	0	0.000364838	0	0	0	0.000243225	0	0	0	6.08063e-05	0	0	0	4.05375e-05	0	0	0	0	0	0	0	0	0	0	0
aminoglycoside antibiotic;carbapenem;cephalosporin;fluoroquinolone antibiotic;macrolide antibiotic;penam;penem;peptide antibiotic	1.72836e-05	1.36415e-05	1.95295e-05	1.77748e-05	0.000306828	5.18509e-05	4.09246e-05	5.85885e-05	5.33243e-05	0.000920485	3.45673e-05	2.72831e-05	9.76475e-06	8.88739e-06	0.000306828	5.76121e-06	4.54718e-06	6.50983e-06	5.92493e-06	0.000102276	0.000445471	0.000587794	0	0.00046783	0.00133641	0.00176338	0	0.00140349	0.000890942	0.00117559	0	0.000935661	0.000222736	0.000293897	0	0.000233915	0.00014849	0.000195931	0	0.000155943	0	0.000852192	0	0	0	0.00103115	0	0	0
aminoglycoside antibiotic;carbapenem;fluoroquinolone antibiotic;macrolide antibiotic;tetracycline antibiotic	0.000667148	0.000242137	0.000503861	0.00104575	0.000382711	0.00200144	0.000726412	0.00151158	0.00313725	0.00114813	0.0013343	0.000484275	0.00025193	0.000522875	0.000382711	0.000222383	8.07125e-05	0.000167954	0.000348583	0.00012757	8.24946e-05	0.000101344	0	7.3868e-05	0.000247484	0.000304031	0	0.000221604	0.000164989	0.000202688	0	0.000147736	4.12473e-05	5.06719e-05	0	3.6934e-05	2.74982e-05	3.37813e-05	0	2.46227e-05	0	0	0	0	0	0	0	0	0
aminoglycoside antibiotic;cephalosporin;cephamycin;penam	0.0104739	0.00970596	0.0142448	0.0139739	0.013352	0.0314216	0.0291179	0.0427344	0.0419218	0.040056	0.0209478	0.0194119	0.00712241	0.00698697	0.013352	0.00349129	0.00323532	0.00474827	0.00465798	0.00445066	0.00288731	0.00310112	0.00339481	0.00411198	0.00866194	0.00930336	0.0101844	0.012336	0.00577462	0.00620224	0.00678962	0.00822397	0.00144366	0.00155056	0.00169741	0.00205599	0.000962437	0.00103371	0.0011316	0.00137066	0.0033468	0.00662816	0.00291044	0.00322956	0.00404962	0.00802007	0.00352163	0.00390776	0.00276595
aminoglycoside antibiotic;cephalosporin;disinfecting agents and antiseptics;macrolide antibiotic;peptide antibiotic;rifamycin antibiotic;tetracycline antibiotic	0.000812331	0.00322281	0.000234354	0.00225147	0.000102276	0.00243699	0.00966844	0.000703062	0.00675441	0.000306828	0.00162466	0.00644563	0.000117177	0.00112574	0.000102276	0.000270777	0.00107427	7.8118e-05	0.000750491	3.4092e-05	4.12473e-05	0	0	0.000763302	0.000123742	0	0	0.00228991	8.24946e-05	0	0	0.0015266	2.06237e-05	0	0	0.000381651	1.37491e-05	0	0	0.000254434	0	0.000189376	0	0	0	0.000229145	0	0	0
aminoglycoside antibiotic;cephalosporin;fluoroquinolone antibiotic;macrolide antibiotic	0.000414807	0.00018075	0.000679626	0.000311059	0.000207852	0.00124442	0.000542251	0.00203888	0.000933176	0.000623555	0.000829614	0.000361501	0.000339813	0.000155529	0.000207852	0.000138269	6.02501e-05	0.000226542	0.000103686	6.92838e-05	0.000635209	0.000141881	0.000608026	0.000196981	0.00190563	0.000425644	0.00182408	0.000590944	0.00127042	0.000283763	0.00121605	0.000393963	0.000317604	7.09407e-05	0.000304013	9.84906e-05	0.000211736	4.72938e-05	0.000202675	6.56604e-05	0	0	0	0	0	0	0	0	0
aminoglycoside antibiotic;diaminopyrimidine antibiotic;macrolide antibiotic;oxazolidinone antibiotic;phenicol antibiotic	0.00655741	0.000327397	9.76475e-05	8.2949e-05	0.000458593	0.0196722	0.000982191	0.000292942	0.000248847	0.00137578	0.0131148	0.000654794	4.88237e-05	4.14745e-05	0.000458593	0.0021858	0.000109132	3.25492e-05	2.76497e-05	0.000152864	0.000239234	0.000141881	0	0.000566321	0.000717703	0.000425644	0	0.00169896	0.000478469	0.000283763	0	0.00113264	0.000119617	7.09407e-05	0	0.000283161	7.97448e-05	4.72938e-05	0	0.000188774	0.000192345	0.000568128	0.000926048	0	0.000232737	0.000687435	0.00112052	0	0.000158963
aminoglycoside antibiotic;disinfecting agents and antiseptics;fluoroquinolone antibiotic	0.000629124	0.000245548	0.00168735	0.000672479	0.000630153	0.00188737	0.000736643	0.00506205	0.00201744	0.00189046	0.00125825	0.000491095	0.000843674	0.00033624	0.000630153	0.000209708	8.18492e-05	0.000562449	0.00022416	0.000210051	0.00222736	0.0006486	0.00111471	0.000861793	0.00668207	0.0019458	0.00334414	0.00258538	0.00445471	0.0012972	0.00222943	0.00172359	0.00111368	0.0003243	0.000557357	0.000430897	0.000742452	0.0002162	0.000371571	0.000287264	0.000269283	0.000662816	0.000264585	0	0.000325832	0.000802007	0.000320148	0	0.000222548
aminoglycoside antibiotic;disinfecting agents and antiseptics;fluoroquinolone antibiotic;penam;tetracycline antibiotic	0.000255798	1.70519e-05	0	0	0	0.000767393	5.11558e-05	0	0	0	0.000511596	3.41039e-05	0	0	0	8.52659e-05	5.68398e-06	0	0	0	0.000107243	0.000506719	0.000506688	0.000418585	0.000321729	0.00152016	0.00152006	0.00125576	0.000214486	0.00101344	0.00101338	0.00083717	5.36215e-05	0.00025336	0.000253344	0.000209293	3.57477e-05	0.000168906	0.000168896	0.000139528	0.000192345	0.00094688	0.000529171	0.00103346	0.000232737	0.00114572	0.000640296	0.00125048	0.000158963
aminoglycoside antibiotic;fluoroquinolone antibiotic	0.00202219	0.00349564	0.00175375	0.00133607	0.00159023	0.00606656	0.0104869	0.00526125	0.00400821	0.00477069	0.00404437	0.00699129	0.000876874	0.000668035	0.00159023	0.000674062	0.00116521	0.000584583	0.000445357	0.000530076	0.000329979	0.000344569	0.00086137	7.3868e-05	0.000989936	0.00103371	0.00258411	0.000221604	0.000659957	0.000689138	0.00172274	0.000147736	0.000164989	0.000172284	0.000430685	3.6934e-05	0.000109993	0.000114856	0.000287123	2.46227e-05	0	0.000662816	0.00145522	0.000516729	0	0.000802007	0.00176081	0.000625242	0
aminoglycoside antibiotic;phenicol antibiotic;tetracycline antibiotic	0.000674062	0.0035809	0.00114833	0.00236405	0.000442097	0.00202219	0.0107427	0.003445	0.00709214	0.00132629	0.00134812	0.00716181	0.000574167	0.00118202	0.000442097	0.000224687	0.00119363	0.000382778	0.000788015	0.000147366	0.000503217	0	0	0.000320095	0.00150965	0	0	0.000960284	0.00100643	0	0	0.000640189	0.000251609	0	0	0.000160047	0.000167739	0	0	0.000106698	0	0	0	0	0	0	0	0	0
antibacterial free fatty acids	1.03702e-05	0	0	2.66622e-05	4.94885e-05	3.11105e-05	0	0	7.99865e-05	0.000148465	2.07404e-05	0	0	1.33311e-05	4.94885e-05	3.45673e-06	0	0	8.88739e-06	1.64962e-05	0.00666557	0.00358757	0.00182408	0.00302859	0.0199967	0.0107627	0.00547223	0.00908576	0.0133311	0.00717514	0.00364816	0.00605717	0.00333278	0.00179379	0.000912039	0.00151429	0.00222186	0.00119586	0.000608026	0.00100953	0.00119254	0.000662816	0.000661463	0.000516729	0.00144297	0.000802007	0.00080037	0.000625242	0.000985568
bicyclomycin	0.00149331	0.00591702	0.000925698	0.00420966	0.000254041	0.00447992	0.0177511	0.00277709	0.012629	0.000762122	0.00298661	0.011834	0.000462849	0.00210483	0.000254041	0.000497769	0.00197234	0.000308566	0.00140322	8.46802e-05	0.00169939	0.00277682	0.00172274	0.00317632	0.00509817	0.00833046	0.00516822	0.00952897	0.00339878	0.00555364	0.00344548	0.00635265	0.000849695	0.00138841	0.00086137	0.00158816	0.000566463	0.000925607	0.000574247	0.00105877	0.00073091	0.00113626	0.00145522	0	0.000884401	0.00137487	0.00176081	0	0.000604058
carbapenem	0.00110961	0.00180409	0.00267554	0.00179821	0.00254701	0.00332883	0.00541228	0.00802662	0.00539464	0.00764102	0.00221922	0.00360819	0.00133777	0.000899107	0.00254701	0.00036987	0.000601365	0.000891847	0.000599405	0.000849002	0.000965187	0.000222956	0	0.000418585	0.00289556	0.000668869	0	0.00125576	0.00193037	0.000445913	0	0.00083717	0.000482594	0.000111478	0	0.000209293	0.000321729	7.43188e-05	0	0.000139528	0	0.000284064	0.000529171	0.000387547	0	0.000343717	0.000640296	0.000468932	0
carbapenem;cephalosporin	2.41971e-05	0	0.000234354	0.000133311	1.31969e-05	7.25913e-05	0	0.000703062	0.000399932	3.95908e-05	4.83942e-05	0	0.000117177	6.66554e-05	1.31969e-05	8.0657e-06	0	7.8118e-05	4.44369e-05	4.39897e-06	0.000115492	0	0	0	0.000346477	0	0	0	0.000230985	0	0	0	5.77462e-05	0	0	0	3.84975e-05	0	0	0	0	0	0	0	0	0	0	0	0
carbapenem;cephalosporin;cephamycin;disinfecting agents and antiseptics;fluoroquinolone antibiotic;glycylcycline;monobactam;penam;penem;phenicol antibiotic;rifamycin antibiotic;tetracycline antibiotic	0.00341179	0.00953203	0.00294505	0.00749503	0.00269547	0.0102354	0.0285961	0.00883514	0.0224851	0.00808641	0.00682358	0.0190641	0.00147252	0.00374752	0.00269547	0.00113726	0.00317734	0.000981683	0.00249834	0.00089849	0.00046197	0.00048645	0.00086137	0.00118189	0.00138591	0.00145935	0.00258411	0.00354566	0.00092394	0.000972901	0.00172274	0.00236378	0.000230985	0.000243225	0.000430685	0.000590944	0.00015399	0.00016215	0.000287123	0.000393963	0.00203885	0.00104157	0.00264585	0.00258365	0.00246701	0.0012603	0.00320148	0.00312621	0.001685
carbapenem;cephalosporin;cephamycin;monobactam;penam	0.00847244	0.00505419	0.00647598	0.0073321	0.00607058	0.0254173	0.0151626	0.0194279	0.0219963	0.0182118	0.0169449	0.0101084	0.00323799	0.00366605	0.00607058	0.00282415	0.00168473	0.00215866	0.00244403	0.00202353	0.00720178	0.00559418	0.00461086	0.00472755	0.0216053	0.0167825	0.0138326	0.0141827	0.0144036	0.0111884	0.00922173	0.0094551	0.00360089	0.00279709	0.00230543	0.00236378	0.00240059	0.00186473	0.00153695	0.00157585	0.00423158	0.00303002	0.00198439	0.00142101	0.00512022	0.00366632	0.00240111	0.00171942	0.00349718
carbapenem;cephalosporin;cephamycin;monobactam;penam;penem	0.00318365	0.0117283	0.00158189	0.0112425	0.00068624	0.00955094	0.0351849	0.00474567	0.0337276	0.00205872	0.00636729	0.0234566	0.000790945	0.00562127	0.00068624	0.00106122	0.00390944	0.000527296	0.00374752	0.000228747	0.00986636	0.00863449	0.00172274	0.003915	0.0295991	0.0259035	0.00516822	0.011745	0.0197327	0.017269	0.00344548	0.00783001	0.00493318	0.00431725	0.00086137	0.0019575	0.00328879	0.00287816	0.000574247	0.001305	0.00242354	0.00217782	0.000926048	0.000129182	0.00293249	0.00263517	0.00112052	0.000156311	0.00200293
carbapenem;cephalosporin;cephamycin;monobactam;penam;penem;phenicol antibiotic	0.00328389	0.00863169	0.00260523	0.00757502	0.00239854	0.00985167	0.0258951	0.0078157	0.0227251	0.00719562	0.00656778	0.0172634	0.00130262	0.00378751	0.00239854	0.00109463	0.00287723	0.000868412	0.00252501	0.000799513	0.00373701	0.00152016	0.000456019	0.00135425	0.011211	0.00456047	0.00136806	0.00406274	0.00747401	0.00304031	0.000912039	0.00270849	0.0018685	0.000760079	0.00022801	0.000677123	0.00124567	0.000506719	0.000152006	0.000451415	0.00034622	0	0.00145522	0	0.000418927	0	0.00176081	0	0.000286133
carbapenem;cephalosporin;cephamycin;penam	0.00224342	0.00849868	0.000894451	0.00659148	0.000666445	0.00673025	0.025496	0.00268335	0.0197744	0.00199933	0.00448683	0.0169974	0.000447225	0.00329574	0.000666445	0.000747805	0.00283289	0.00029815	0.00219716	0.000222148	0.00154265	0.00107424	0.00167207	0.00103415	0.00462795	0.00322273	0.00501621	0.00310245	0.0030853	0.00214849	0.00334414	0.0020683	0.000771325	0.000537122	0.000836036	0.000517076	0.000514217	0.000358081	0.000557357	0.000344717	0.000500096	0.00151501	0.00145522	0.00167937	0.000605116	0.00183316	0.00176081	0.00203204	0.000413303
carbapenem;cephalosporin;cephamycin;penam;penem	1.72836e-05	2.72831e-05	0	0	0	5.18509e-05	8.18492e-05	0	0	0	3.45673e-05	5.45662e-05	0	0	0	5.76121e-06	9.09436e-06	0	0	0	0	0	0	0.000221604	0	0	0	0.000664812	0	0	0	0.000443208	0	0	0	0.000110802	0	0	0	7.3868e-05	0	0	0	0	0	0	0	0	0
carbapenem;cephalosporin;diaminopyrimidine antibiotic;fluoroquinolone antibiotic;lincosamide antibiotic;macrolide antibiotic;penem;phenicol antibiotic;rifamycin antibiotic;tetracycline antibiotic	0.00143454	0.00155514	0.000566355	0.00122053	0.000877595	0.00430363	0.00466541	0.00169907	0.0036616	0.00263279	0.00286908	0.00311027	0.000283178	0.000610267	0.000877595	0.000478181	0.000518379	0.000188785	0.000406845	0.000292532	0.000849695	0.000304031	0.000202675	0.000295472	0.00254908	0.000912094	0.000608026	0.000886416	0.00169939	0.000608063	0.000405351	0.000590944	0.000424847	0.000152016	0.000101338	0.000147736	0.000283232	0.000101344	6.75584e-05	9.84906e-05	0	0.00094688	0	0	0	0.00114572	0	0	0
carbapenem;cephalosporin;monobactam	0	0	0.000441367	0.00080579	0.000504782	0	0	0.0013241	0.00241737	0.00151435	0	0	0.000220683	0.000402895	0.000504782	0	0	0.000147122	0.000268597	0.000168261	0	0	0	0	0	0	0	0	0	0	0	0	0	0	0	0	0	0	0	0	0	0	0	0	0	0	0	0	0
carbapenem;cephalosporin;monobactam;penam;penem	0	0	0	0	0	0	0	0	0	0	0	0	0	0	0	0	0	0	0	0	0	0	0	0	0	0	0	0	0	0	0	0	0	0	0	0	0	0	0	0	0	0	0	0	0	0	0	0	0
carbapenem;cephalosporin;penam	0.00207749	0.00172565	0.00045699	0.00140124	0.000323325	0.00623248	0.00517696	0.00137097	0.00420373	0.000969974	0.00415499	0.00345131	0.000228495	0.000700622	0.000323325	0.000692498	0.000575218	0.00015233	0.000467082	0.000107775	0	0	0	0	0	0	0	0	0	0	0	0	0	0	0	0	0	0	0	0	0	0	0	0	0	0	0	0	0
carbapenem;diaminopyrimidine antibiotic;disinfecting agents and antiseptics;macrolide antibiotic;phenicol antibiotic;tetracycline antibiotic	0.00021086	0.000150057	0.000585885	0.000207372	0.000155064	0.000632581	0.000450171	0.00175765	0.000622117	0.000465191	0.000421721	0.000300114	0.000292942	0.000103686	0.000155064	7.02868e-05	5.0019e-05	0.000195295	6.91241e-05	5.16879e-05	0	0.000182419	0	0	0	0.000547257	0	0	0	0.000364838	0	0	0	9.12094e-05	0	0	0	6.08063e-05	0	0	0	0	0	0	0	0	0	0	0
cephalosporin	0.00165923	0.00386738	0.00141394	0.00343349	0.00106235	0.00497769	0.0116021	0.00424181	0.0103005	0.00318706	0.00331846	0.00773475	0.000706968	0.00171675	0.00106235	0.000553076	0.00128913	0.000471312	0.0011445	0.000354117	5.77462e-05	0.000405375	0	0.000221604	0.000173239	0.00121613	0	0.000664812	0.000115492	0.000810751	0	0.000443208	2.88731e-05	0.000202688	0	0.000110802	1.92487e-05	0.000135125	0	7.3868e-05	0	0.00047344	0	0	0	0.000572862	0	0	0
cephalosporin;cephamycin	0	6.82077e-06	1.56236e-05	2.66622e-05	1.64962e-05	0	2.04623e-05	4.68708e-05	7.99865e-05	4.94885e-05	0	1.36415e-05	7.8118e-06	1.33311e-05	1.64962e-05	0	2.27359e-06	5.20787e-06	8.88739e-06	5.49872e-06	3.29979e-05	0	0	0.00036934	9.89936e-05	0	0	0.00110802	6.59957e-05	0	0	0.00073868	1.64989e-05	0	0	0.00018467	1.09993e-05	0	0	0.000123113	0	0	0	0	0	0	0	0	0
cephalosporin;cephamycin;disinfecting agents and antiseptics;fluoroquinolone antibiotic;glycylcycline;penam;phenicol antibiotic;rifamycin antibiotic;tetracycline antibiotic	0.000909119	0.00504055	0.00030466	0.0032913	0.000141867	0.00272736	0.0151216	0.00091398	0.00987389	0.000425601	0.00181824	0.0100811	0.00015233	0.00164565	0.000141867	0.00030304	0.00168018	0.000101553	0.0010971	4.7289e-05	0.00348127	0.00320246	0.000709364	0.00179745	0.0104438	0.00960739	0.00212809	0.00539236	0.00696255	0.00640493	0.00141873	0.00359491	0.00174064	0.00160123	0.000354682	0.000898727	0.00116042	0.00106749	0.000236455	0.000599151	0.00257742	0.000378752	0.000396878	0	0.00311868	0.00045829	0.000480222	0	0.0021301
cephalosporin;cephamycin;fluoroquinolone antibiotic;macrolide antibiotic;penam;tetracycline antibiotic	0.000677518	0.00348541	0.000160142	0.00245292	6.92838e-05	0.00203256	0.0104562	0.000480426	0.00735876	0.000207852	0.00135504	0.00697083	8.00709e-05	0.00122646	6.92838e-05	0.000225839	0.0011618	5.33806e-05	0.00081764	2.30946e-05	0.0015674	0.000608063	0	0.000418585	0.00470219	0.00182419	0	0.00125576	0.0031348	0.00121613	0	0.00083717	0.000783699	0.000304031	0	0.000209293	0.000522466	0.000202688	0	0.000139528	0	0.000378752	0	0	0	0.00045829	0	0	0
cephalosporin;cephamycin;fluoroquinolone antibiotic;penam	0.000846898	0.00539864	0.00047652	0.00407042	0.000194655	0.00254069	0.0161959	0.00142956	0.0122113	0.000583964	0.0016938	0.0107973	0.00023826	0.00203521	0.000194655	0.000282299	0.00179955	0.00015884	0.00135681	6.48849e-05	5.77462e-05	6.08063e-05	0	0	0.000173239	0.000182419	0	0	0.000115492	0.000121613	0	0	2.88731e-05	3.04031e-05	0	0	1.92487e-05	2.02688e-05	0	0	0	0.000662816	0.000926048	0.000387547	0	0.000802007	0.00112052	0.000468932	0
cephalosporin;cephamycin;penam	0	0	0.00015233	0	3.62915e-05	0	0	0.00045699	0	0.000108875	0	0	7.6165e-05	0	3.62915e-05	0	0	5.07767e-05	0	1.20972e-05	0	0	0	0	0	0	0	0	0	0	0	0	0	0	0	0	0	0	0	0	0	0	0	0	0	0	0	0	0
cephalosporin;disinfecting agents and antiseptics;fluoroquinolone antibiotic;glycylcycline;penam;phenicol antibiotic;rifamycin antibiotic;tetracycline antibiotic	0.00350512	0.0118204	0.00299973	0.00915401	0.00194985	0.0105154	0.0354612	0.00899919	0.027462	0.00584954	0.00701024	0.0236408	0.00149987	0.004577	0.00194985	0.00116837	0.00394013	0.00099991	0.00305134	0.000649948	0.00210361	0.00204715	0.00152006	0.00251151	0.00631084	0.00614144	0.00456019	0.00753453	0.00420723	0.00409429	0.00304013	0.00502302	0.00105181	0.00102357	0.000760032	0.00125576	0.000701204	0.000682382	0.000506688	0.00083717	0.00126947	0.00217782	0.000661463	0.00142101	0.00153606	0.00263517	0.00080037	0.00171942	0.00104915
cephalosporin;disinfecting agents and antiseptics;fluoroquinolone antibiotic;penam;peptide antibiotic;tetracycline antibiotic	0.000228144	4.4335e-05	0.000136706	0.00019256	0.000148465	0.000684432	0.000133005	0.000410119	0.00057768	0.000445396	0.000456288	8.867e-05	6.83532e-05	9.628e-05	0.000148465	7.6048e-05	1.47783e-05	4.55688e-05	6.41867e-05	4.94885e-05	0.000585712	0.00105398	0.000608026	0.00046783	0.00175714	0.00316193	0.00182408	0.00140349	0.00117142	0.00210795	0.00121605	0.000935661	0.000292856	0.000526988	0.000304013	0.000233915	0.000195237	0.000351325	0.000202675	0.000155943	0.00073091	0.00132563	0.000926048	0.000387547	0.000884401	0.00160401	0.00112052	0.000468932	0.000604058
cephalosporin;fluoroquinolone antibiotic;fusidic acid;macrolide antibiotic	0.00667494	0.00260212	0.00521047	0.00645521	0.00297261	0.0200248	0.00780637	0.0156314	0.0193656	0.00891782	0.0133499	0.00520425	0.00260523	0.0032276	0.00297261	0.00222498	0.000867375	0.00173682	0.00215174	0.000990869	0.0007672	0.000912094	0.00157073	0.000221604	0.0023016	0.00273628	0.0047122	0.000664812	0.0015344	0.00182419	0.00314147	0.000443208	0.0003836	0.000456047	0.000785367	0.000110802	0.000255733	0.000304031	0.000523578	7.3868e-05	0	0.000284064	0	0	0	0.000343717	0	0	0
cephalosporin;fluoroquinolone antibiotic;monobactam	0	4.09246e-05	2.73413e-05	0	0	0	0.000122774	8.20239e-05	0	0	0	8.18492e-05	1.36706e-05	0	0	0	1.36415e-05	9.11376e-06	0	0	0	0	0	0	0	0	0	0	0	0	0	0	0	0	0	0	0	0	0	0	0	0	0	0	0	0	0	0	0
cephalosporin;monobactam	0	0	0	0	0	0	0	0	0	0	0	0	0	0	0	0	0	0	0	0	0	0	0	0	0	0	0	0	0	0	0	0	0	0	0	0	0	0	0	0	0	0	0	0	0	0	0	0	0
cephalosporin;monobactam;penam	0.000397524	0	8.20239e-05	0	0	0.00119257	0	0.000246072	0	0	0.000795047	0	4.10119e-05	0	0	0.000132508	0	2.73413e-05	0	0	0	0	0	0	0	0	0	0	0	0	0	0	0	0	0	0	0	0	0	0	0	0	0	0	0	0	0	0	0
cephalosporin;monobactam;penam;penem	0.000642951	4.09246e-05	1.56236e-05	1.48123e-05	0	0.00192885	0.000122774	4.68708e-05	4.44369e-05	0	0.0012859	8.18492e-05	7.8118e-06	7.40616e-06	0	0.000214317	1.36415e-05	5.20787e-06	4.93744e-06	0	0.000643458	0.0003243	0	7.3868e-05	0.00193037	0.000972901	0	0.000221604	0.00128692	0.0006486	0	0.000147736	0.000321729	0.00016215	0	3.6934e-05	0.000214486	0.0001081	0	2.46227e-05	0	0.000189376	0	0	0	0.000229145	0	0	0
cephalosporin;penam	0.00218465	0.00428003	0.00178109	0.00374752	0.000636751	0.00655395	0.0128401	0.00534327	0.0112425	0.00191025	0.0043693	0.00856007	0.000890545	0.00187376	0.000636751	0.000728217	0.00142668	0.000593697	0.00124917	0.00021225	0.00441346	0.00451993	0.00354682	0.00581095	0.0132404	0.0135598	0.0106405	0.0174328	0.00882693	0.00903987	0.00709364	0.0116219	0.00220673	0.00225997	0.00177341	0.00290547	0.00147115	0.00150664	0.00118227	0.00193698	0.00765532	0.00530253	0.00754068	0.00529647	0.00926294	0.00641606	0.00912422	0.00640873	0.00632671
cephalosporin;penam;penem	5.53076e-05	0	0	0	0	0.000165923	0	0	0	0	0.000110615	0	0	0	0	1.84359e-05	0	0	0	0	0	0	0	0	0	0	0	0	0	0	0	0	0	0	0	0	0	0	0	0	0	0	0	0	0	0	0	0	0
cephalosporin;penam;peptide antibiotic	0	0	0.000261695	0.00019256	0.000260639	0	0	0.000785086	0.00057768	0.000781918	0	0	0.000130848	9.628e-05	0.000260639	0	0	8.72317e-05	6.41867e-05	8.68797e-05	0.000115492	0.00115532	0	0.000443208	0.000346477	0.00346596	0	0.00132962	0.000230985	0.00231064	0	0.000886416	5.77462e-05	0.00057766	0	0.000221604	3.84975e-05	0.000385107	0	0.000147736	0.000153876	0	0	0	0.00018619	0	0	0	0.00012717
cephamycin	0.000853812	0.000688898	0.00141003	0.000476956	0.00148135	0.00256143	0.00206669	0.00423009	0.00143087	0.00444406	0.00170762	0.0013778	0.000705015	0.000238478	0.00148135	0.000284604	0.000229633	0.00047001	0.000158985	0.000493785	0.000296981	0.000466182	0.00101338	0.000517076	0.000890942	0.00139854	0.00304013	0.00155123	0.000593961	0.000932363	0.00202675	0.00103415	0.00014849	0.000233091	0.000506688	0.000258538	9.89936e-05	0.000155394	0.000337792	0.000172359	0.000115407	0.000568128	0.000926048	0.000904276	0.000139642	0.000687435	0.00112052	0.00109417	9.53775e-05
diaminopyrimidine antibiotic	0.00690654	0.0038094	0.00428087	0.00382454	0.00354997	0.0207196	0.0114282	0.0128426	0.0114736	0.0106499	0.0138131	0.0076188	0.00214043	0.00191227	0.00354997	0.00230218	0.0012698	0.00142696	0.00127485	0.00118332	0.00923115	0.0104992	0.00754966	0.00699283	0.0276934	0.0314977	0.022649	0.0209785	0.0184623	0.0209984	0.0150993	0.0139857	0.00461557	0.00524961	0.00377483	0.00349642	0.00307705	0.00349974	0.00251655	0.00233094	0.00773226	0.00795379	0.00846673	0.00697584	0.00935603	0.00962409	0.0102447	0.00844077	0.00639029
diaminopyrimidine antibiotic;fluoroquinolone antibiotic;glycylcycline;nitrofuran antibiotic;tetracycline antibiotic	0.00160738	0.00148352	0.00154283	0.00144568	0.00117783	0.00482213	0.00445055	0.00462849	0.00433705	0.00353348	0.00321476	0.00296704	0.000771415	0.000722841	0.00117783	0.000535793	0.000494506	0.000514277	0.000481894	0.000392608	0.000197987	0.000222956	0.000253344	0	0.000593961	0.000668869	0.000760032	0	0.000395974	0.000445913	0.000506688	0	9.89936e-05	0.000111478	0.000126672	0	6.59957e-05	7.43188e-05	8.4448e-05	0	0	0	0	0	0	0	0	0	0
diaminopyrimidine antibiotic;fluoroquinolone antibiotic;phenicol antibiotic	0.00224687	0.00418113	0.00236697	0.00387786	0.00248762	0.00674062	0.0125434	0.00710092	0.0116336	0.00746286	0.00449375	0.00836226	0.00118349	0.00193893	0.00248762	0.000748958	0.00139371	0.000788992	0.00129262	0.000829207	0.0023511	0.00152016	0.000456019	0.000270849	0.00705329	0.00456047	0.00136806	0.000812548	0.00470219	0.00304031	0.000912039	0.000541698	0.00117555	0.000760079	0.00022801	0.000135425	0.000783699	0.000506719	0.000152006	9.02831e-05	0.00034622	0.00142032	0.00119063	0.00129182	0.000418927	0.00171859	0.00144067	0.00156311	0.000286133
disinfecting agents and antiseptics	0.000331846	2.04623e-05	0.00139441	6.22117e-05	0.000310128	0.000995537	6.13869e-05	0.00418322	0.000186635	0.000930383	0.000663692	4.09246e-05	0.000697203	3.11059e-05	0.000310128	0.000110615	6.82077e-06	0.000464802	2.07372e-05	0.000103376	0.00169939	0.00131747	0.000760032	0.00214217	0.00509817	0.00395241	0.0022801	0.00642651	0.00339878	0.00263494	0.00152006	0.00428434	0.000849695	0.000658735	0.000380016	0.00107109	0.000566463	0.000439157	0.000253344	0.000714057	0.000461627	0.00246189	0.000661463	0.00245446	0.000558569	0.00297888	0.00080037	0.0029699	0.00038151
disinfecting agents and antiseptics;fluoroquinolone antibiotic	0.0361124	0.0327226	0.0485386	0.0333899	0.0422203	0.108337	0.0981679	0.145616	0.10017	0.126661	0.0722249	0.0654453	0.0242693	0.016695	0.0422203	0.0120375	0.0109075	0.0161795	0.01113	0.0140734	0.0314882	0.0297343	0.0367856	0.0312462	0.0944646	0.0892028	0.110357	0.0937385	0.0629764	0.0594686	0.0735711	0.0624923	0.0157441	0.0148671	0.0183928	0.0156231	0.0104961	0.00991143	0.0122619	0.0104154	0.0386228	0.038254	0.0337346	0.0335874	0.0467336	0.0462873	0.0408189	0.0406407	0.0319197
disinfecting agents and antiseptics;fluoroquinolone antibiotic;lincosamide antibiotic;nucleoside antibiotic;phenicol antibiotic	0.000235057	0.00230201	3.9059e-05	0.0016886	0.000141867	0.000705172	0.00690603	0.000117177	0.00506581	0.000425601	0.000470115	0.00460402	1.95295e-05	0.000844302	0.000141867	7.83525e-05	0.000767337	1.30197e-05	0.000562868	4.7289e-05	0.000833196	0.000101344	0.00106405	0.000418585	0.00249959	0.000304031	0.00319214	0.00125576	0.00166639	0.000202688	0.00212809	0.00083717	0.000416598	5.06719e-05	0.000532023	0.000209293	0.000277732	3.37813e-05	0.000354682	0.000139528	0.000384689	0	0	0	0.000465474	0	0	0	0.000317925
disinfecting agents and antiseptics;fluoroquinolone antibiotic;macrolide antibiotic;phenicol antibiotic;tetracycline antibiotic	0.00229181	0.00105381	0.00171469	0.00200559	0.00102276	0.00687543	0.00316143	0.00514407	0.00601676	0.00306828	0.00458362	0.00210762	0.000857345	0.00100279	0.00102276	0.000763937	0.00035127	0.000571563	0.000668529	0.00034092	0.00246659	0.00119586	0	0.0015266	0.00739977	0.00358757	0	0.00457981	0.00493318	0.00239171	0	0.00305321	0.00123329	0.000597929	0	0.000763302	0.000822197	0.000398619	0	0.000508868	0.000615503	0.0016097	0.00198439	0.00116264	0.000744759	0.00194773	0.00240111	0.00140679	0.00050868
disinfecting agents and antiseptics;fluoroquinolone antibiotic;nucleoside antibiotic;phenicol antibiotic	0.0003595	0.00253733	5.07767e-05	0.00180414	0.000270537	0.0010785	0.00761198	0.00015233	0.00541242	0.000811611	0.000718999	0.00507465	2.53883e-05	0.00090207	0.000270537	0.000119833	0.000845776	1.69256e-05	0.00060138	9.0179e-05	0	0	0	0	0	0	0	0	0	0	0	0	0	0	0	0	0	0	0	0	0	0	0	0	0	0	0	0	0
disinfecting agents and antiseptics;fluoroquinolone antibiotic;tetracycline antibiotic	0.000387153	0.000538841	0.000417931	0.000112574	0.000329923	0.00116146	0.00161652	0.00125379	0.000337721	0.000989769	0.000774307	0.00107768	0.000208966	5.62868e-05	0.000329923	0.000129051	0.000179614	0.00013931	3.75245e-05	0.000109974	0.000189738	0.000425644	0	0.000517076	0.000569213	0.00127693	0	0.00155123	0.000379475	0.000851288	0	0.00103415	9.48688e-05	0.000212822	0	0.000258538	6.32459e-05	0.000141881	0	0.000172359	0	0	0	0	0	0	0	0	0
disinfecting agents and antiseptics;macrolide antibiotic	0	0	0	0	4.289e-05	0	0	0	0	0.00012867	0	0	0	0	4.289e-05	0	0	0	0	1.42967e-05	4.94968e-05	0	0	0.000787925	0.00014849	0	0	0.00236378	9.89936e-05	0	0	0.00157585	2.47484e-05	0	0	0.000393963	1.64989e-05	0	0	0.000262642	0	0	0	0	0	0	0	0	0
disinfecting agents and antiseptics;macrolide antibiotic;tetracycline antibiotic	0.00306957	0.00386397	0.00404261	0.00444962	0.00264928	0.00920872	0.0115919	0.0121278	0.0133489	0.00794785	0.00613915	0.00772793	0.0020213	0.00222481	0.00264928	0.00102319	0.00128799	0.00134754	0.00148321	0.000883094	0.00121267	0.00255386	0.00258411	0.00135425	0.00363801	0.00766159	0.00775233	0.00406274	0.00242534	0.00510773	0.00516822	0.00270849	0.000606336	0.00127693	0.00129206	0.000677123	0.000404224	0.000851288	0.00086137	0.000451415	0.000615503	0.00132563	0.00119063	0.00180855	0.000744759	0.00160401	0.00144067	0.00218835	0.00050868
disinfecting agents and antiseptics;nucleoside antibiotic	0.00245773	0.0129254	0.000308566	0.00971984	0.000425601	0.0073732	0.0387761	0.000925698	0.0291595	0.0012768	0.00491547	0.0258507	0.000154283	0.00485992	0.000425601	0.000819244	0.00430845	0.000102855	0.00323995	0.000141867	0	0	0	0	0	0	0	0	0	0	0	0	0	0	0	0	0	0	0	0	0	0	0	0	0	0	0	0	0
disinfecting agents and antiseptics;tetracycline antibiotic	0.000266168	0.00182115	2.73413e-05	0.0013183	6.59846e-05	0.000798504	0.00546344	8.20239e-05	0.00395489	0.000197954	0.000532336	0.00364229	1.36706e-05	0.000659148	6.59846e-05	8.87227e-05	0.000607049	9.11376e-06	0.000439432	2.19949e-05	0.000626959	0.000202688	0.000760032	0.00036934	0.00188088	0.000608063	0.0022801	0.00110802	0.00125392	0.000405375	0.00152006	0.00073868	0.00031348	0.000101344	0.000380016	0.00018467	0.000208986	6.75625e-05	0.000253344	0.000123113	0.00200038	0.00123094	0.000529171	0.00193773	0.00242047	0.00148944	0.000640296	0.00234466	0.00165321
elfamycin antibiotic	0.000273081	1.70519e-05	0.000140612	0.000148123	0.000329923	0.000819244	5.11558e-05	0.000421837	0.000444369	0.000989769	0.000546163	3.41039e-05	7.03062e-05	7.40616e-05	0.000329923	9.10271e-05	5.68398e-06	4.68708e-05	4.93744e-05	0.000109974	0.00162514	0.00265521	0.00192542	0.00339793	0.00487543	0.00796562	0.00577625	0.0101938	0.00325029	0.00531042	0.00385083	0.00679585	0.000812572	0.0013276	0.000962708	0.00169896	0.000541715	0.000885069	0.000641805	0.00113264	0.00115407	0.00170438	0.00198439	0.00167937	0.00139642	0.0020623	0.00240111	0.00203204	0.000953775
fluoroquinolone antibiotic	0.0376541	0.0346427	0.03354	0.0340654	0.0282513	0.112962	0.103928	0.10062	0.102196	0.0847539	0.0753083	0.0692854	0.01677	0.0170327	0.0282513	0.0125514	0.0115476	0.01118	0.0113551	0.0094171	0.0405379	0.0452196	0.048034	0.0440007	0.121614	0.135659	0.144102	0.132002	0.0810757	0.0904392	0.0960681	0.0880014	0.0202689	0.0226098	0.024017	0.0220003	0.0135126	0.0150732	0.0160113	0.0146669	0.0563955	0.051889	0.051991	0.0558067	0.0682385	0.0627857	0.0629091	0.0675262	0.0466078
fluoroquinolone antibiotic;macrolide antibiotic	0.00210169	0.000115953	8.20239e-05	4.44369e-05	9.56777e-05	0.00630507	0.000347859	0.000246072	0.000133311	0.000287033	0.00420338	0.000231906	4.10119e-05	2.22185e-05	9.56777e-05	0.000700563	3.8651e-05	2.73413e-05	1.48123e-05	3.18926e-05	0.00014849	8.10751e-05	0	0.000640189	0.000445471	0.000243225	0	0.00192057	0.000296981	0.00016215	0	0.00128038	7.42452e-05	4.05375e-05	0	0.000320095	4.94968e-05	2.7025e-05	0	0.000213396	0.000192345	0	0	0	0.000232737	0	0	0	0.000158963
fluoroquinolone antibiotic;macrolide antibiotic;penam	0.00755641	0.0225426	0.00305051	0.0184947	0.00248102	0.0226692	0.0676279	0.00915152	0.055484	0.00744306	0.0151128	0.0450853	0.00152525	0.00924733	0.00248102	0.0025188	0.00751422	0.00101684	0.00616488	0.000827007	0.00139416	0.000628332	0.000658695	0.00046783	0.00418248	0.001885	0.00197608	0.00140349	0.00278832	0.00125666	0.00131739	0.000935661	0.00069708	0.000314166	0.000329347	0.000233915	0.00046472	0.000209444	0.000219565	0.000155943	0.000423158	0.000284064	0	0	0.000512022	0.000343717	0	0	0.000349718
fluoroquinolone antibiotic;macrolide antibiotic;penam;tetracycline antibiotic	0.0387292	0.0432096	0.0370826	0.0556558	0.0331177	0.116188	0.129629	0.111248	0.166967	0.099353	0.0774583	0.0864192	0.0185413	0.0278279	0.0331177	0.0129097	0.0144032	0.0123609	0.0185519	0.0110392	0.0129599	0.0136003	0.0123125	0.0156354	0.0388797	0.040801	0.0369376	0.0469062	0.0259198	0.0272007	0.0246251	0.0312708	0.00647995	0.00680017	0.00615626	0.00781769	0.00431997	0.00453345	0.00410418	0.0052118	0.0147721	0.0110785	0.00939278	0.00620075	0.0178742	0.013405	0.0113653	0.00750291	0.0122083
fluoroquinolone antibiotic;macrolide antibiotic;phenicol antibiotic;tetracycline antibiotic	0.000808874	0.000753695	0.00146081	0.00157011	0.000752225	0.00242662	0.00226109	0.00438242	0.00471032	0.00225667	0.00161775	0.00150739	0.000730403	0.000785053	0.000752225	0.000269625	0.000251232	0.000486935	0.000523368	0.000250742	0.000173239	0	0.000709364	0	0.000519716	0	0.00212809	0	0.000346477	0	0.00141873	0	8.66194e-05	0	0.000354682	0	5.77462e-05	0	0.000236455	0	0	0	0.000529171	0	0	0	0.000640296	0	0
fluoroquinolone antibiotic;macrolide antibiotic;rifamycin antibiotic	0.0210031	0.0157696	0.0243728	0.0169779	0.0270933	0.0630092	0.0473089	0.0731184	0.0509336	0.0812798	0.0420061	0.0315392	0.0121864	0.00848894	0.0270933	0.00700102	0.00525654	0.00812427	0.00565929	0.00903109	0.0266953	0.0263697	0.0277665	0.02871	0.0800858	0.079109	0.0832996	0.0861301	0.0533905	0.0527393	0.055533	0.05742	0.0133476	0.0131848	0.0138833	0.014355	0.00889842	0.00878989	0.00925551	0.00957001	0.0309675	0.0358868	0.0345284	0.0372045	0.0374707	0.043423	0.0417793	0.0450174	0.025593
fluoroquinolone antibiotic;nitroimidazole antibiotic;tetracycline antibiotic	0.000480485	0.00198143	5.07767e-05	0.00147827	6.92838e-05	0.00144146	0.0059443	0.00015233	0.00443481	0.000207852	0.00096097	0.00396287	2.53883e-05	0.000739134	6.92838e-05	0.000160162	0.000660478	1.69256e-05	0.000492756	2.30946e-05	0.00252434	0.000891826	0.000405351	0.000935661	0.00757301	0.00267548	0.00121605	0.00280698	0.00504867	0.00178365	0.000810701	0.00187132	0.00126217	0.000445913	0.000202675	0.00046783	0.000841445	0.000297275	0.000135117	0.000311887	0.000615503	0.000378752	0.000396878	0	0.000744759	0.00045829	0.000480222	0	0.00050868
fluoroquinolone antibiotic;tetracycline antibiotic	0.00353623	0.0105176	0.00265992	0.00748614	0.00399207	0.0106087	0.0315529	0.00797975	0.0224584	0.0119762	0.00707246	0.0210353	0.00132996	0.00374307	0.00399207	0.00117874	0.00350588	0.000886639	0.00249538	0.00133069	0.0117472	0.00620224	0.00380016	0.00462906	0.0352417	0.0186067	0.0114005	0.0138872	0.0234945	0.0124045	0.00760032	0.00925812	0.00587362	0.00310112	0.00190008	0.00231453	0.00391575	0.00206741	0.00126672	0.00154302	0.00300058	0.00284064	0.00224897	0.00258365	0.0036307	0.00343717	0.00272126	0.00312621	0.00247982
fosfomycin	0.0135469	0.0176385	0.00606977	0.0170608	0.00523918	0.0406407	0.0529155	0.0182093	0.0511825	0.0157175	0.0270938	0.035277	0.00303488	0.00853041	0.00523918	0.00451564	0.0058795	0.00202326	0.00568694	0.00174639	0.00749051	0.00877637	0.00977908	0.00979982	0.0224715	0.0263291	0.0293373	0.0293995	0.014981	0.0175527	0.0195582	0.0195996	0.00374526	0.00438819	0.00488954	0.00489991	0.00249684	0.00292546	0.00325969	0.00326661	0.00784766	0.00804848	0.00582088	0.00775094	0.00949567	0.00973866	0.00704326	0.00937863	0.00648567
fusidic acid	0	0	0	8.88739e-06	1.97954e-05	0	0	0	2.66622e-05	5.93861e-05	0	0	0	4.44369e-06	1.97954e-05	0	0	0	2.96246e-06	6.59846e-06	0	0	0	0	0	0	0	0	0	0	0	0	0	0	0	0	0	0	0	0	0	0	0	0	0	0	0	0	0
glycopeptide antibiotic	0.0891386	0.0921145	0.142858	0.105019	0.183925	0.267416	0.276344	0.428575	0.315058	0.551776	0.178277	0.184229	0.0714291	0.0525097	0.183925	0.0297129	0.0307048	0.0476194	0.0350064	0.0613085	0.0681076	0.0692786	0.0715444	0.0652747	0.204323	0.207836	0.214633	0.195824	0.136215	0.138557	0.143089	0.130549	0.0340538	0.0346393	0.0357722	0.0326373	0.0227025	0.0230929	0.0238481	0.0217582	0.0797846	0.0703532	0.0773912	0.068725	0.0965393	0.0851274	0.0936433	0.0831572	0.0659377
glycylcycline;tetracycline antibiotic	0.0109198	0.0131948	0.0173344	0.012309	0.0157439	0.0327594	0.0395843	0.0520031	0.0369271	0.0472318	0.0218396	0.0263896	0.00866719	0.00615452	0.0157439	0.00363993	0.00439826	0.00577813	0.00410301	0.00524798	0.00549414	0.00820885	0.00506688	0.00647576	0.0164824	0.0246265	0.0152006	0.0194273	0.0109883	0.0164177	0.0101338	0.0129515	0.00274707	0.00410442	0.00253344	0.00323788	0.00183138	0.00273628	0.00168896	0.00215859	0.00253895	0.00350346	0.00661463	0.00465056	0.00307213	0.00423918	0.0080037	0.00562718	0.00209831
isoniazid;rifamycin antibiotic	0.000183207	0.000583176	0.000144518	8.88739e-06	0	0.00054962	0.00174953	0.000433555	2.66622e-05	0	0.000366413	0.00116635	7.22591e-05	4.44369e-06	0	6.10688e-05	0.000194392	4.81728e-05	2.96246e-06	0	7.42452e-05	0.000547257	0	0.000615566	0.000222736	0.00164177	0	0.0018467	0.00014849	0.00109451	0	0.00123113	3.71226e-05	0.000273628	0	0.000307783	2.47484e-05	0.000182419	0	0.000205189	0	0.000568128	0.00145522	0.00167937	0	0.000687435	0.00176081	0.00203204	0
lincosamide antibiotic	0.0701888	0.0201213	0.0209903	0.0184502	0.0248498	0.210567	0.0603638	0.0629709	0.0553507	0.0745494	0.140378	0.0402425	0.0104952	0.00922511	0.0248498	0.0233963	0.00670709	0.00699677	0.00615007	0.00828327	0.0241132	0.0197215	0.0253344	0.0248196	0.0723395	0.0591645	0.0760032	0.0744589	0.0482264	0.039443	0.0506688	0.0496393	0.0120566	0.00986075	0.0126672	0.0124098	0.00803773	0.00657384	0.0084448	0.00827321	0.0175803	0.016097	0.0242096	0.0210567	0.0212722	0.0194773	0.0292936	0.0254786	0.0145292
lincosamide antibiotic;macrolide antibiotic	0.00332191	0.00218265	0.00393715	0.00253291	0.00430879	0.00996574	0.00654794	0.0118114	0.00759872	0.0129264	0.00664383	0.00436529	0.00196857	0.00126645	0.00430879	0.0011073	0.000727549	0.00131238	0.000844302	0.00143626	0.00763075	0.00895879	0.0110965	0.0099968	0.0228923	0.0268764	0.0332894	0.0299904	0.0152615	0.0179176	0.0221929	0.0199936	0.00381538	0.0044794	0.00554824	0.0049984	0.00254358	0.00298626	0.00369882	0.00333227	0.0157723	0.014866	0.0170657	0.011368	0.0190844	0.0179879	0.0206496	0.0137553	0.0130349
lincosamide antibiotic;macrolide antibiotic;streptogramin A antibiotic;streptogramin B antibiotic;streptogramin antibiotic	0.00755295	0.00633991	0.00759307	0.00621228	0.0117717	0.0226588	0.0190197	0.0227792	0.0186369	0.035315	0.0151059	0.0126798	0.00379653	0.00310614	0.0117717	0.00251765	0.0021133	0.00253102	0.00207076	0.00392388	0.00459495	0.00658735	0.00663762	0.00534312	0.0137849	0.019762	0.0199128	0.0160294	0.0091899	0.0131747	0.0132752	0.0106862	0.00229748	0.00329367	0.00331881	0.00267156	0.00153165	0.00219578	0.00221254	0.00178104	0.00276976	0.00426096	0.00291044	0.0021961	0.00335141	0.00515576	0.00352163	0.00265728	0.00228906
lincosamide antibiotic;macrolide antibiotic;streptogramin antibiotic	0.00185972	0.00152785	0.00287084	0.000870964	0.00253381	0.00557916	0.00458356	0.00861251	0.00261289	0.00760143	0.00371944	0.00305571	0.00143542	0.000435482	0.00253381	0.000619906	0.000509284	0.000956945	0.000290321	0.000844603	0.0069873	0.00549283	0.00572558	0.00457981	0.0209619	0.0164785	0.0171767	0.0137394	0.0139746	0.0109857	0.0114512	0.00915963	0.00349365	0.00274642	0.00286279	0.00228991	0.0023291	0.00183094	0.00190853	0.0015266	0.00861704	0.00880598	0.00754068	0.00723421	0.0104266	0.0106552	0.00912422	0.00875339	0.00712152
lincosamide antibiotic;macrolide antibiotic;streptogramin antibiotic;tetracycline antibiotic	0	0	1.56236e-05	0	0	0	0	4.68708e-05	0	0	0	0	7.8118e-06	0	0	0	0	5.20787e-06	0	0	0	0.000526988	0	4.92453e-05	0	0.00158096	0	0.000147736	0	0.00105398	0	9.84906e-05	0	0.000263494	0	2.46227e-05	0	0.000175663	0	1.64151e-05	0	0.000284064	0.000529171	0.000258365	0	0.000343717	0.000640296	0.000312621	0
lincosamide antibiotic;oxazolidinone antibiotic;phenicol antibiotic;pleuromutilin antibiotic;streptogramin A antibiotic;streptogramin B antibiotic;streptogramin antibiotic	0	0	0	0	0	0	0	0	0	0	0	0	0	0	0	0	0	0	0	0	0	0	0	0	0	0	0	0	0	0	0	0	0	0	0	0	0	0	0	0	0	0	0	0	0	0	0	0	0
lincosamide antibiotic;oxazolidinone antibiotic;phenicol antibiotic;pleuromutilin antibiotic;streptogramin A antibiotic;streptogramin antibiotic	0.00221231	0.00343767	0.00308175	0.0031965	0.00217749	0.00663692	0.010313	0.00924526	0.00958949	0.00653248	0.00442461	0.00687534	0.00154088	0.00159825	0.00217749	0.000737435	0.00114589	0.00102725	0.0010655	0.000725831	0.0077215	0.00597929	0.00648561	0.00421047	0.0231645	0.0179379	0.0194568	0.0126314	0.015443	0.0119586	0.0129712	0.00842095	0.00386075	0.00298964	0.00324281	0.00210524	0.00257383	0.0019931	0.00216187	0.00140349	0.00403924	0.00511315	0.00264585	0.00529647	0.00488748	0.00618691	0.00320148	0.00640873	0.00333821
lincosamide antibiotic;oxazolidinone antibiotic;phenicol antibiotic;streptogramin antibiotic	0.00328735	0.000869648	0.00299973	0.00151678	0.00230946	0.00986204	0.00260894	0.00899919	0.00455034	0.00692838	0.00657469	0.0017393	0.00149987	0.00075839	0.00230946	0.00109578	0.000289883	0.00099991	0.000505594	0.00076982	0.00160865	0.00149989	0.000760032	0.00140349	0.00482594	0.00449967	0.0022801	0.00421047	0.00321729	0.00299978	0.00152006	0.00280698	0.000804323	0.000749944	0.000380016	0.000701746	0.000536215	0.000499963	0.000253344	0.00046783	0.000577034	0.00094688	0.00264585	0.000775094	0.000698211	0.00114572	0.00320148	0.000937863	0.000476888
lincosamide antibiotic;pleuromutilin antibiotic;streptogramin A antibiotic;streptogramin B antibiotic;streptogramin antibiotic	3.11105e-05	0.000105722	7.03062e-05	0.000471032	0.000148465	9.33316e-05	0.000317166	0.000210919	0.00141309	0.000445396	6.22211e-05	0.000211444	3.51531e-05	0.000235516	0.000148465	1.03702e-05	3.52406e-05	2.34354e-05	0.000157011	4.94885e-05	0.00106418	0.000506719	0.0024321	0.000714057	0.00319254	0.00152016	0.00729631	0.00214217	0.00212836	0.00101344	0.00486421	0.00142811	0.00053209	0.00025336	0.00121605	0.000357029	0.000354727	0.000168906	0.000810701	0.000238019	0.0028467	0.00558659	0.00555629	0.00310037	0.00344451	0.00675978	0.00672311	0.00375145	0.00235265
lincosamide antibiotic;pleuromutilin antibiotic;streptogramin A antibiotic;streptogramin antibiotic	0.00248193	0.00210762	0.00532374	0.00192856	0.0064203	0.00744579	0.00632285	0.0159712	0.00578569	0.0192609	0.00496386	0.00421524	0.00266187	0.000964282	0.0064203	0.00082731	0.000702539	0.00177458	0.000642854	0.0021401	0.0120937	0.00993169	0.0106405	0.0127299	0.0362811	0.0297951	0.0319214	0.0381897	0.0241874	0.0198634	0.0212809	0.0254598	0.00604686	0.00496585	0.00532023	0.00636496	0.00403124	0.00331056	0.00354682	0.0042433	0.0178881	0.0144873	0.0137584	0.0158894	0.0216445	0.0175296	0.0166477	0.0192262	0.0147835
lincosamide antibiotic;pleuromutilin antibiotic;streptogramin antibiotic	0.00312834	0.00215536	0.00361686	0.00219815	0.0047014	0.00938501	0.00646609	0.0108506	0.00659444	0.0141042	0.00625668	0.00431073	0.00180843	0.00109907	0.0047014	0.00104278	0.000718455	0.00120562	0.000732716	0.00156713	0.00702029	0.0061009	0.00248277	0.00381651	0.0210609	0.0183027	0.00744832	0.0114495	0.0140406	0.0122018	0.00496555	0.00763302	0.00351015	0.00305045	0.00124139	0.00190826	0.0023401	0.00203363	0.000827591	0.00127217	0.00942489	0.0039769	0.00568858	0.00180855	0.0114041	0.00481204	0.00688319	0.00218835	0.00778916
lincosamide antibiotic;streptogramin B antibiotic;streptogramin antibiotic	0.00153479	0.00044676	0.00150377	0.0016886	0.00235235	0.00460436	0.00134028	0.00451131	0.00506581	0.00705705	0.00306957	0.000893521	0.000751886	0.000844302	0.00235235	0.000511596	0.00014892	0.000501257	0.000562868	0.000784117	0.0038195	0.00261467	0.00526956	0.00334868	0.0114585	0.00784401	0.0158087	0.010046	0.007639	0.00522934	0.0105391	0.00669736	0.00190975	0.00130734	0.00263478	0.00167434	0.00127317	0.000871557	0.00175652	0.00111623	0.00950183	0.00700691	0.00555629	0.00904276	0.0114972	0.00847836	0.00672311	0.0109417	0.00785275
macrolide antibiotic	0.119285	0.111182	0.120684	0.112147	0.134668	0.357854	0.333546	0.362053	0.336441	0.404004	0.238569	0.222364	0.0603422	0.0560735	0.134668	0.0397616	0.0370607	0.0402282	0.0373823	0.0448893	0.128749	0.143462	0.145622	0.149558	0.386248	0.430387	0.436867	0.448674	0.257499	0.286925	0.291244	0.299116	0.0643747	0.0717312	0.0728111	0.074779	0.0429165	0.0478208	0.0485407	0.0498527	0.129256	0.140044	0.135732	0.152435	0.156399	0.169453	0.164236	0.184446	0.106823
macrolide antibiotic;penam	0.0183137	0.00948769	0.0154205	0.0101612	0.0200395	0.0549412	0.0284631	0.0462615	0.0304837	0.0601186	0.0366275	0.0189754	0.00771024	0.00508062	0.0200395	0.00610458	0.00316256	0.00514016	0.00338708	0.00667984	0.0163834	0.0192148	0.0124645	0.0183685	0.0491503	0.0576444	0.0373936	0.0551055	0.0327669	0.0384296	0.0249291	0.036737	0.00819172	0.00960739	0.00623227	0.00918425	0.00546115	0.00640493	0.00415484	0.00612283	0.0106944	0.0132563	0.00754068	0.00775094	0.0129402	0.0160401	0.00912422	0.00937863	0.00883832
macrolide antibiotic;streptogramin B antibiotic;streptogramin antibiotic	2.41971e-05	2.38727e-05	0.000199201	1.48123e-05	8.578e-05	7.25913e-05	7.16181e-05	0.000597603	4.44369e-05	0.00025734	4.83942e-05	4.77454e-05	9.96004e-05	7.40616e-06	8.578e-05	8.0657e-06	7.95757e-06	6.64003e-05	4.93744e-06	2.85933e-05	0.00061871	0.000810751	0.000253344	0.000911038	0.00185613	0.00243225	0.000760032	0.00273312	0.00123742	0.0016215	0.000506688	0.00182208	0.000309355	0.000405375	0.000126672	0.000455519	0.000206237	0.00027025	8.4448e-05	0.000303679	0	0.000662816	0.000396878	0.00103346	0	0.000802007	0.000480222	0.00125048	0
macrolide antibiotic;streptogramin antibiotic	0.00385771	0.000589997	0.000562449	0.000308096	0.000419002	0.0115731	0.00176999	0.00168735	0.000924288	0.00125701	0.00771541	0.00117999	0.000281225	0.000154048	0.000419002	0.0012859	0.000196666	0.000187483	0.000102699	0.000139667	0.00589012	0.00478343	0.0116032	0.0036934	0.0176704	0.0143503	0.0348095	0.0110802	0.0117802	0.00956686	0.0232063	0.0073868	0.00294506	0.00239171	0.00580158	0.0018467	0.00196337	0.00159448	0.00386772	0.00123113	0.014195	0.00757504	0.00859902	0.0080093	0.017176	0.0091658	0.0104048	0.00969125	0.0117314
mupirocin	0.0136575	0.0145487	0.0248767	0.01507	0.0210194	0.0409726	0.0436461	0.07463	0.0452101	0.0630582	0.0273151	0.0290974	0.0124383	0.00753502	0.0210194	0.00455251	0.00484957	0.00829222	0.00502335	0.00700647	0.0323626	0.0330584	0.0372416	0.0336099	0.0970879	0.0991751	0.111725	0.10083	0.0647253	0.0661167	0.0744832	0.0672199	0.0161813	0.0165292	0.0186208	0.016805	0.0107875	0.0110195	0.0124139	0.0112033	0.0352375	0.0419468	0.0464347	0.0431469	0.0426374	0.0507556	0.056186	0.0522077	0.0291219
nitroimidazole antibiotic	0.0419716	0.0252232	0.0353835	0.0241855	0.0355558	0.125915	0.0756696	0.106151	0.0725566	0.106667	0.0839432	0.0504464	0.0176918	0.0120928	0.0355558	0.0139905	0.00840774	0.0117945	0.00806185	0.0118519	0.0546527	0.0501652	0.063032	0.0606456	0.163958	0.150496	0.189096	0.181937	0.109305	0.10033	0.126064	0.121291	0.0273263	0.0250826	0.031516	0.0303228	0.0182176	0.0167217	0.0210107	0.0202152	0.0654357	0.0765079	0.0693213	0.0755716	0.0791771	0.0925746	0.0838788	0.0914417	0.0540791
nucleoside antibiotic	0.00021086	0.000555893	0.000519485	7.10991e-05	0.00137908	0.000632581	0.00166768	0.00155845	0.000213297	0.00413723	0.000421721	0.00111179	0.000259742	3.55496e-05	0.00137908	7.02868e-05	0.000185298	0.000173162	2.36997e-05	0.000459693	6.59957e-05	0.0006486	0	0	0.000197987	0.0019458	0	0	0.000131991	0.0012972	0	0	3.29979e-05	0.0003243	0	0	2.19986e-05	0.0002162	0	0	0	0	0	0	0	0	0	0	0
oxazolidinone antibiotic;phenicol antibiotic	0.0118566	0.0119705	0.0169711	0.0141398	0.00957767	0.0355697	0.0359114	0.0509134	0.0424195	0.028733	0.0237131	0.0239409	0.00848557	0.00706992	0.00957767	0.00395219	0.00399015	0.00565704	0.00471328	0.00319256	0.0224468	0.0221538	0.0273612	0.0198459	0.0673404	0.0664613	0.0820835	0.0595376	0.0448936	0.0443075	0.0547223	0.0396917	0.0112234	0.0110769	0.0136806	0.00992293	0.00748226	0.00738459	0.00912039	0.00661529	0.0253126	0.0332355	0.0337346	0.0369461	0.0306282	0.0402149	0.0408189	0.0447048	0.0209195
oxazolidinone antibiotic;phenicol antibiotic;tetracycline antibiotic	0.00322167	0.00109473	0.0019217	0.00143976	0.00354997	0.00966501	0.0032842	0.00576511	0.00431927	0.0106499	0.00644334	0.00218947	0.000960851	0.000719878	0.00354997	0.00107389	0.000364911	0.000640567	0.000479919	0.00118332	0.00575813	0.00899933	0.00668829	0.00509689	0.0172744	0.026998	0.0200649	0.0152907	0.0115163	0.0179987	0.0133766	0.0101938	0.00287906	0.00449967	0.00334414	0.00254845	0.00191938	0.00299978	0.00222943	0.00169896	0.00692441	0.00587066	0.00648234	0.00607157	0.00837853	0.00710349	0.00784363	0.0073466	0.00572265
penam	0.00120985	0.00043994	0.000956945	0.00038512	0.00165291	0.00362956	0.00131982	0.00287084	0.00115536	0.00495874	0.00241971	0.000879879	0.000478473	0.00019256	0.00165291	0.000403285	0.000146647	0.000318982	0.000128373	0.000550971	9.89936e-05	0.000405375	0	0	0.000296981	0.00121613	0	0	0.000197987	0.000810751	0	0	4.94968e-05	0.000202688	0	0	3.29979e-05	0.000135125	0	0	0	0	0	0	0	0	0	0	0
penam;tetracycline antibiotic	0.0040582	0.00310004	0.00378872	0.00335647	0.00287693	0.0121746	0.00930012	0.0113662	0.0100694	0.00863079	0.00811639	0.00620008	0.00189436	0.00167824	0.00287693	0.00135273	0.00103335	0.00126291	0.00111882	0.000958976	0.00443821	0.00753998	0.00405351	0.00674661	0.0133146	0.0226199	0.0121605	0.0202398	0.00887642	0.01508	0.00810701	0.0134932	0.00221911	0.00376999	0.00202675	0.0033733	0.0014794	0.00251333	0.00135117	0.00224887	0.00134641	0.00113626	0.000529171	0.000645911	0.00162916	0.00137487	0.000640296	0.000781553	0.00111274
peptide antibiotic	0.0844098	0.106356	0.0988192	0.102098	0.101481	0.253229	0.319069	0.296458	0.306295	0.304443	0.16882	0.212713	0.0494096	0.0510492	0.101481	0.0281366	0.0354521	0.0329397	0.0340328	0.033827	0.088855	0.0900947	0.0856303	0.0809347	0.266565	0.270284	0.256891	0.242804	0.17771	0.180189	0.171261	0.161869	0.0444275	0.0450473	0.0428152	0.0404673	0.0296183	0.0300316	0.0285434	0.0269782	0.091056	0.0810529	0.0825506	0.0927529	0.110178	0.098074	0.0998862	0.112231	0.0752529
peptide antibiotic;polyamine antibiotic	5.53076e-05	0	6.64003e-05	1.18499e-05	0	0.000165923	0	0.000199201	3.55496e-05	0	0.000110615	0	3.32001e-05	5.92493e-06	0	1.84359e-05	0	2.21334e-05	3.94995e-06	0	0.000255733	0	0	9.84906e-05	0.0007672	0	0	0.000295472	0.000511467	0	0	0.000196981	0.000127867	0	0	4.92453e-05	8.52445e-05	0	0	3.28302e-05	0.000307751	0	0	0.000645911	0.000372379	0	0	0.000781553	0.00025434
peptide antibiotic;rifamycin antibiotic	0.00770159	0.0069299	0.0115107	0.00735283	0.00828437	0.0231048	0.0207897	0.0345321	0.0220585	0.0248531	0.0154032	0.0138598	0.00575534	0.00367642	0.00828437	0.0025672	0.00230997	0.00383689	0.00245094	0.00276146	0.015344	0.0182824	0.0239664	0.0185409	0.046032	0.0548473	0.0718991	0.0556226	0.030688	0.0365648	0.0479327	0.0370817	0.007672	0.00914121	0.0119832	0.00927043	0.00511467	0.00609414	0.00798879	0.00618029	0.015503	0.0162863	0.016272	0.0156311	0.0187586	0.0197065	0.0196891	0.0189136	0.0128124
phenicol antibiotic	0.0157661	0.0181671	0.00869453	0.0140747	0.00381721	0.0472984	0.0545014	0.0260836	0.042224	0.0114516	0.0315323	0.0363342	0.00434727	0.00703733	0.00381721	0.00525538	0.00605571	0.00289818	0.00469155	0.0012724	0.00427322	0.00466182	0.00420551	0.00320095	0.0128197	0.0139854	0.0126165	0.00960284	0.00854644	0.00932363	0.00841103	0.00640189	0.00213661	0.00233091	0.00210276	0.00160047	0.00142441	0.00155394	0.00140184	0.00106698	0.00215426	0.00132563	0.00119063	0.000904276	0.00260666	0.00160401	0.00144067	0.00109417	0.00178038
pleuromutilin antibiotic	0.018293	0.00980827	0.0122216	0.00938508	0.0094424	0.054879	0.0294248	0.0366647	0.0281552	0.0283272	0.036586	0.0196165	0.00611078	0.00469254	0.0094424	0.00609767	0.00326942	0.00407385	0.00312836	0.00314747	0.027413	0.0237753	0.0271585	0.0252136	0.0822389	0.0713258	0.0814755	0.0756408	0.0548259	0.0475505	0.054317	0.0504272	0.0137065	0.0118876	0.0135792	0.0126068	0.00913766	0.00792509	0.00905283	0.00840453	0.0284285	0.0275542	0.0289721	0.0341041	0.0343985	0.0333406	0.0350562	0.041266	0.0234947
pleuromutilin antibiotic;streptogramin A antibiotic;streptogramin antibiotic	0.00202219	0.00153808	0.00330439	0.00160862	0.00536455	0.00606656	0.00461425	0.00991317	0.00482585	0.0160936	0.00404437	0.00307617	0.0016522	0.000804309	0.00536455	0.000674062	0.000512695	0.00110146	0.000536206	0.00178818	0.00764725	0.00441859	0.00597892	0.00605717	0.0229418	0.0132558	0.0179368	0.0181715	0.0152945	0.00883718	0.0119578	0.0121143	0.00382363	0.0022093	0.00298946	0.00302859	0.00254908	0.00147286	0.00199297	0.00201906	0.00669359	0.0078591	0.00820214	0.0100762	0.00809925	0.00950952	0.00992459	0.0121922	0.0055319
rifamycin antibiotic	0.00293822	0.0018075	0.00131629	0.00247069	0.00103926	0.00881465	0.00542251	0.00394886	0.00741208	0.00311777	0.00587644	0.00361501	0.000658144	0.00123535	0.00103926	0.000979406	0.000602501	0.000438763	0.000823565	0.000346419	0.00522191	0.00399295	0.00410418	0.00512151	0.0156657	0.0119788	0.0123125	0.0153645	0.0104438	0.00798589	0.00820835	0.010243	0.00261096	0.00199647	0.00205209	0.00256076	0.00174064	0.00133098	0.00136806	0.00170717	0.00115407	0.00217782	0.00304273	0.00142101	0.00139642	0.00263517	0.0036817	0.00171942	0.000953775
streptogramin A antibiotic;streptogramin antibiotic	0.0109924	0.0103914	0.0106084	0.0109226	0.0154074	0.0329772	0.0311743	0.0318253	0.0327678	0.0462222	0.0219848	0.0207829	0.00530421	0.0054613	0.0154074	0.00366413	0.00346381	0.00353614	0.00364087	0.0051358	0.00359677	0.00695219	0.0107925	0.00544161	0.0107903	0.0208566	0.0323774	0.0163248	0.00719353	0.0139044	0.0215849	0.0108832	0.00179838	0.00347609	0.00539623	0.0027208	0.00119892	0.0023174	0.00359749	0.00181387	0.00515484	0.00672285	0.00780527	0.00826767	0.00623735	0.00813465	0.00944437	0.0100039	0.0042602
sulfonamide antibiotic	0.00552731	0.00389125	0.0038395	0.00448813	0.0021577	0.0165819	0.0116737	0.0115185	0.0134644	0.00647309	0.0110546	0.0077825	0.00191975	0.00224407	0.0021577	0.00184244	0.00129708	0.00127983	0.00149604	0.000719232	0.00989936	0.00983035	0.00856303	0.00874104	0.0296981	0.0294911	0.0256891	0.0262231	0.0197987	0.0196607	0.0171261	0.0174821	0.00494968	0.00491518	0.00428152	0.00437052	0.00329979	0.00327678	0.00285434	0.00291368	0.00896326	0.00899536	0.00661463	0.00904276	0.0108455	0.0108844	0.0080037	0.0109417	0.00740765
sulfonamide antibiotic;sulfone antibiotic	0.00016938	0	4.68708e-05	0.000266622	3.29923e-06	0.000508139	0	0.000140612	0.000799865	9.89769e-06	0.000338759	0	2.34354e-05	0.000133311	3.29923e-06	5.64599e-05	0	1.56236e-05	8.88739e-05	1.09974e-06	6.59957e-05	0.000506719	0	0.000714057	0.000197987	0.00152016	0	0.00214217	0.000131991	0.00101344	0	0.00142811	3.29979e-05	0.00025336	0	0.000357029	2.19986e-05	0.000168906	0	0.000238019	0	0.00047344	0.000926048	0	0	0.000572862	0.00112052	0	0
tetracycline antibiotic	0.0870508	0.108157	0.103042	0.103369	0.0850575	0.261152	0.324471	0.309125	0.310108	0.255172	0.174102	0.216314	0.0515208	0.0516846	0.0850575	0.0290169	0.0360523	0.0343472	0.0344564	0.0283525	0.112902	0.111093	0.110002	0.120626	0.338706	0.333279	0.330006	0.361879	0.225804	0.222186	0.220004	0.241253	0.0564511	0.0555465	0.055001	0.0603132	0.0376341	0.037031	0.0366673	0.0402088	0.114522	0.107282	0.109538	0.0966283	0.138572	0.129811	0.132541	0.11692	0.0946463
[truncated: 71 more columns]
