# Supplementary material for: Changes in oral, skin, and gut microbiota in children with atopic dermatitis: a case-control study
Source: Front Microbiol. 2024 Aug 15;15:1442126. doi: 10.3389/fmicb.2024.1442126 (PMC11358084; doi:10.3389/fmicb.2024.1442126)
Supplement: Supplementary file 1 [file Data_Sheet_1.ZIP › raw data/Metagenomic analysis data/treat1.kegg.kegg_pathway_level3.relabundance.relation.xltx]

## Sheet: treat1.kegg.kegg_pathway_level3
from	to	corr	pvalue	color	weight
Phagosome	RNA transport	0.993798	1.90077e-23	#FB8072	6
Endocytosis	RNA transport	0.993023	7.33757e-23	#FB8072	6
Spliceosome	Endocytosis	0.993023	7.33757e-23	#FB8072	6
Phagosome	Endocytosis	0.992248	2.45546e-22	#FB8072	6
mRNA surveillance pathway	Endocytosis	0.991473	7.32009e-22	#FB8072	6
Ribosome biogenesis in eukaryotes	Endocytosis	0.990698	1.98359e-21	#FB8072	6
Phagosome	Spliceosome	0.989922	4.96117e-21	#FB8072	6
mRNA surveillance pathway	Spliceosome	0.989147	1.15898e-20	#FB8072	6
Spliceosome	RNA transport	0.987597	5.34211e-20	#FB8072	6
Ribosome biogenesis in eukaryotes	Spliceosome	0.982946	2.03411e-18	#FB8072	5.46875
mRNA surveillance pathway	Protein processing in endoplasmic reticulum	0.982594	2.56846e-18	#FB8072	5.46875
Ribosome biogenesis in eukaryotes	RNA transport	0.982171	3.37867e-18	#FB8072	5.46875
Ribosome biogenesis in eukaryotes	Phagosome	0.982171	3.37867e-18	#FB8072	5.46875
Ribosome biogenesis in eukaryotes	mRNA surveillance pathway	0.982171	3.37867e-18	#FB8072	5.46875
mRNA surveillance pathway	RNA transport	0.98062	8.74797e-18	#FB8072	5.46875
mRNA surveillance pathway	Phagosome	0.978295	3.18415e-17	#FB8072	5.46875
Endocytosis	Protein processing in endoplasmic reticulum	0.977952	3.80698e-17	#FB8072	5.46875
mRNA surveillance pathway	Ubiquitin mediated proteolysis	0.972988	3.83867e-16	#FB8072	4.96875
DNA replication	Homologous recombination	0.972308	5.09206e-16	#FB8072	4.96875
Ribosome biogenesis in eukaryotes	Protein processing in endoplasmic reticulum	0.970601	1.00436e-15	#FB8072	4.96875
Mismatch repair	Aminoacyl-tRNA biosynthesis	0.969231	1.68488e-15	#FB8072	4.96875
Spliceosome	Protein processing in endoplasmic reticulum	0.966346	4.65583e-15	#FB8072	4.96875
Ribosome biogenesis in eukaryotes	Ubiquitin mediated proteolysis	0.96599	5.24489e-15	#FB8072	4.96875
RNA transport	Protein processing in endoplasmic reticulum	0.965572	6.0238e-15	#FB8072	4.96875
Phagosome	Protein processing in endoplasmic reticulum	0.965572	6.0238e-15	#FB8072	4.96875
Mismatch repair	Homologous recombination	0.963846	1.04844e-14	#FB8072	4.5625
Endocytosis	Ubiquitin mediated proteolysis	0.962881	1.4129e-14	#FB8072	4.5625
Ubiquitin mediated proteolysis	Protein processing in endoplasmic reticulum	0.957916	5.8403e-14	#FB8072	4.5625
Spliceosome	Ubiquitin mediated proteolysis	0.957438	6.63425e-14	#FB8072	4.5625
Histidine metabolism	Arginine biosynthesis	0.956154	9.28026e-14	#FB8072	4.5625
RNA degradation	Microbial metabolism in diverse environments	-0.953846	1.65502e-13	#548B54	4.25
Citrate cycle (TCA cycle)	Carbon metabolism	0.953846	1.65502e-13	#FB8072	4.25
Phagosome	Ubiquitin mediated proteolysis	0.947332	7.31614e-13	#FB8072	4.25
DNA replication	Mismatch repair	0.946923	7.97973e-13	#FB8072	4.25
Homologous recombination	Purine metabolism	0.945385	1.1e-12	#FB8072	4.25
RNA transport	Ubiquitin mediated proteolysis	0.944999	1.19039e-12	#FB8072	4.03125
Ubiquitin mediated proteolysis	RNA degradation	0.942132	2.10533e-12	#FB8072	4.03125
Glyoxylate and dicarboxylate metabolism	Quorum sensing	-0.932308	1.21702e-11	#548B54	3.8125
Peptidoglycan biosynthesis	Quorum sensing	0.926923	2.85707e-11	#FB8072	3.8125
Peptidoglycan biosynthesis	Homologous recombination	0.926923	2.85707e-11	#FB8072	3.8125
Glyoxylate and dicarboxylate metabolism	Peptidoglycan biosynthesis	-0.926154	3.21035e-11	#548B54	3.8125
Methane metabolism	Microbial metabolism in diverse environments	0.925385	3.60281e-11	#FB8072	3.8125
Ubiquitin mediated proteolysis	Metabolic pathways	-0.923932	4.46456e-11	#548B54	3.34375
One carbon pool by folate	Peptidoglycan biosynthesis	0.923077	5.05548e-11	#FB8072	3.34375
Homologous recombination	Aminoacyl-tRNA biosynthesis	0.922308	5.64663e-11	#FB8072	3.34375
Methane metabolism	2-Oxocarboxylic acid metabolism	0.920769	7.02072e-11	#FB8072	3.34375
One carbon pool by folate	Purine metabolism	0.92	7.81567e-11	#FB8072	3.34375
Glyoxylate and dicarboxylate metabolism	Homologous recombination	-0.92	7.81567e-11	#548B54	3.34375
Peptidoglycan biosynthesis	Purine metabolism	0.916154	1.3156e-10	#FB8072	3.34375
Folate biosynthesis	Peptidoglycan biosynthesis	0.916154	1.3156e-10	#FB8072	3.34375
mRNA surveillance pathway	RNA degradation	0.915837	1.37176e-10	#FB8072	3.34375
Pantothenate and CoA biosynthesis	Ubiquitin mediated proteolysis	-0.9158	1.37838e-10	#548B54	3.34375
Phagosome	Ribosome	0.912748	2.04438e-10	#FB8072	2.59375
Citrate cycle (TCA cycle)	Oxidative phosphorylation	0.911538	2.38063e-10	#FB8072	2.59375
Pantothenate and CoA biosynthesis	Methane metabolism	0.911538	2.38063e-10	#FB8072	2.59375
RNA transport	Ribosome	0.911204	2.48214e-10	#FB8072	2.59375
Ribosome biogenesis in eukaryotes	Ribosome	0.911204	2.48214e-10	#FB8072	2.59375
Quorum sensing	Carbon metabolism	-0.910769	2.61973e-10	#548B54	2.59375
DNA replication	Purine metabolism	0.909231	3.16428e-10	#FB8072	2.59375
Folate biosynthesis	Purine metabolism	0.909231	3.16428e-10	#FB8072	2.59375
Pantothenate and CoA biosynthesis	RNA degradation	-0.909231	3.16428e-10	#548B54	2.59375
Ubiquitin mediated proteolysis	Microbial metabolism in diverse environments	-0.906894	4.18909e-10	#548B54	2.59375
Pantothenate and CoA biosynthesis	Microbial metabolism in diverse environments	0.906154	4.5714e-10	#FB8072	2.59375
Nucleotide excision repair	Aminoacyl-tRNA biosynthesis	0.906154	4.5714e-10	#FB8072	2.59375
Pentose phosphate pathway	Starch and sucrose metabolism	0.906154	4.5714e-10	#FB8072	2.59375
Pantothenate and CoA biosynthesis	2-Oxocarboxylic acid metabolism	0.905385	5.00193e-10	#FB8072	2.59375
Ubiquitin mediated proteolysis	Pentose phosphate pathway	-0.904571	5.4972e-10	#548B54	1.5625
Streptomycin biosynthesis	Metabolic pathways	0.903077	6.52292e-10	#FB8072	1.5625
Pantothenate and CoA biosynthesis	Pentose phosphate pathway	0.903077	6.52292e-10	#FB8072	1.5625
Selenocompound metabolism	One carbon pool by folate	0.903077	6.52292e-10	#FB8072	1.5625
Endocytosis	Ribosome	0.902709	6.80046e-10	#FB8072	1.5625
Aminoacyl-tRNA biosynthesis	Purine metabolism	0.902308	7.11606e-10	#FB8072	1.5625
Mismatch repair	Purine metabolism	0.902308	7.11606e-10	#FB8072	1.5625
Glyoxylate and dicarboxylate metabolism	DNA replication	-0.902308	7.11606e-10	#548B54	1.5625
Folate biosynthesis	One carbon pool by folate	0.902308	7.11606e-10	#FB8072	1.5625
Spliceosome	RNA degradation	0.901165	8.08753e-10	#FB8072	1.5625
Methane metabolism	Metabolic pathways	0.897692	1.18216e-09	#FB8072	1.5625
Glyoxylate and dicarboxylate metabolism	Purine metabolism	-0.897692	1.18216e-09	#548B54	1.5625
Peptidoglycan biosynthesis	Mismatch repair	0.897692	1.18216e-09	#FB8072	1.5625
Endocytosis	RNA degradation	0.897304	1.23238e-09	#FB8072	1.5625
Ribosome biogenesis in eukaryotes	RNA degradation	0.896532	1.33802e-09	#FB8072	1.5625
DNA replication	Aminoacyl-tRNA biosynthesis	0.896154	1.39265e-09	#FB8072	1.5625
Glyoxylate and dicarboxylate metabolism	Mismatch repair	-0.896154	1.39265e-09	#548B54	1.5625
Terpenoid backbone biosynthesis	Glyoxylate and dicarboxylate metabolism	-0.896154	1.39265e-09	#548B54	1.5625
Terpenoid backbone biosynthesis	Homologous recombination	0.895385	1.51012e-09	#FB8072	1.5625
Citrate cycle (TCA cycle)	Quorum sensing	-0.894615	1.63648e-09	#548B54	0.5
Pentose phosphate pathway	Metabolic pathways	0.893846	1.77233e-09	#FB7A80	0.5
Glyoxylate and dicarboxylate metabolism	Aminoacyl-tRNA biosynthesis	-0.892308	2.07503e-09	#5C995C	0.5
Terpenoid backbone biosynthesis	Mismatch repair	0.892308	2.07503e-09	#FB7A80	0.5
mRNA surveillance pathway	Ribosome	0.891899	2.16304e-09	#FB7A80	0.5
Terpenoid backbone biosynthesis	Pyrimidine metabolism	0.891538	2.24326e-09	#FB7A80	0.5
Nitrogen metabolism	Glycerolipid metabolism	-0.890769	2.42373e-09	#5C995C	0.5
Pantothenate and CoA biosynthesis	Metabolic pathways	0.89	2.61721e-09	#FB7A80	0.5
Oxidative phosphorylation	Carbon metabolism	0.89	2.61721e-09	#FB7A80	0.5
Pentose phosphate pathway	RNA degradation	-0.89	2.61721e-09	#5C995C	0.5
Phagosome	RNA degradation	0.888038	3.17566e-09	#FB7A80	0.5
Lysine biosynthesis	Peptidoglycan biosynthesis	0.887692	3.28434e-09	#FB7A80	0.5
Folate biosynthesis	Homologous recombination	0.886923	3.53871e-09	#FB7A80	0.5
Protein processing in endoplasmic reticulum	Ribosome	0.885936	3.89108e-09	#FB7A80	0.5
Glyoxylate and dicarboxylate metabolism	Carbon metabolism	0.885385	4.10152e-09	#FB7A80	0.5
