# Supplementary material for: Changes in oral, skin, and gut microbiota in children with atopic dermatitis: a case-control study
Source: Front Microbiol. 2024 Aug 15;15:1442126. doi: 10.3389/fmicb.2024.1442126 (PMC11358084; doi:10.3389/fmicb.2024.1442126)
Supplement: Supplementary file 1 [file Data_Sheet_1.ZIP › raw data/Metagenomic analysis data/treat1.kegg.kegg_pathway_level3.relabundance.one_way_anova.test.xltx]

## Sheet: treat1.kegg.kegg_pathway_level3
Taxon	p value	adjust p value	AY mean	AY Standard Error of Mean	AY Standard Deviation	R mean	R Standard Error of Mean	R Standard Deviation	RD mean	RD Standard Error of Mean	RD Standard Deviation	S mean	S Standard Error of Mean	S Standard Deviation	SD mean	SD Standard Error of Mean	SD Standard Deviation	ZY mean	ZY Standard Error of Mean	ZY Standard Deviation
Ribosome	5.87099e-18	9.98068e-16	0.0217354	0.00115643	0.00258587	0.0242293	0.00104612	0.00209224	0.0318741	0.00149133	0.00298266	0.112056	0.00359382	0.00718764	0.0265109	0.000376866	0.000753731	0.0257459	0.00213228	0.00426456
Proteasome	2.01825e-17	1.71552e-15	0	0	0	0.000142147	5.76317e-05	0.000115263	0.000749936	0.000158554	0.000317107	0.00783588	0.000399668	0.000799336	0.000152074	4.94556e-05	9.89111e-05	0.00021397	0.000117327	0.000234653
Mitophagy - yeast	4.75065e-17	2.69203e-15	0	0	0	4.2269e-05	2.29813e-05	4.59625e-05	0.00019365	3.60222e-05	7.20445e-05	0.00206417	0.000114472	0.000228944	3.03043e-05	1.53515e-05	3.0703e-05	3.72044e-05	2.14236e-05	4.28472e-05
Basal transcription factors	7.68528e-16	3.26624e-14	0	0	0	0.000107413	5.62799e-05	0.00011256	0.000501034	0.000115192	0.000230384	0.00575981	0.000383748	0.000767496	9.03775e-05	3.0153e-05	6.03061e-05	3.48527e-05	2.20698e-05	4.41396e-05
Phagosome	5.06353e-15	1.7216e-13	0	0	0	0.000327012	0.000151414	0.000302829	0.00165481	0.000399496	0.000798993	0.0169871	0.00119708	0.00239415	0.000305977	0.000111281	0.000222562	0.000625527	0.00032151	0.00064302
Ribosome biogenesis in eukaryotes	1.98466e-14	5.6232e-13	2.78859e-06	2.78859e-06	6.23548e-06	0.000282712	0.000130904	0.000261808	0.00134948	0.000281504	0.000563009	0.0115814	0.000874627	0.00174925	0.000203732	6.82458e-05	0.000136492	0.000331421	0.000253483	0.000506966
MAPK signaling pathway - yeast	2.47084e-14	6.00061e-13	0	0	0	4.96941e-05	2.21606e-05	4.43212e-05	0.00034988	7.27463e-05	0.000145493	0.00343177	0.000277408	0.000554817	3.8793e-05	1.61363e-05	3.22725e-05	8.06702e-05	4.07048e-05	8.14097e-05
mRNA surveillance pathway	3.23162e-14	6.86718e-13	0	0	0	0.000311794	0.000121033	0.000242066	0.00129673	0.000257978	0.000515956	0.0140097	0.00116435	0.0023287	0.000204662	6.44847e-05	0.000128969	0.000214338	0.000112338	0.000224676
Meiosis - yeast	8.86183e-14	1.6739e-12	0	0	0	3.67248e-05	1.38387e-05	2.76775e-05	0.000259785	5.68828e-05	0.000113766	0.00221018	0.000189762	0.000379525	3.70944e-05	1.62398e-05	3.24797e-05	3.93255e-05	2.21253e-05	4.42507e-05
Peroxisome	1.66894e-13	2.83719e-12	0	0	0	6.96945e-05	3.1839e-05	6.3678e-05	0.000361553	8.3378e-05	0.000166756	0.0041475	0.000377166	0.000754333	5.10345e-05	2.46328e-05	4.92656e-05	7.44256e-05	4.51484e-05	9.02968e-05
Fatty acid elongation	3.5338e-13	5.46133e-12	0	0	0	2.1852e-05	1.06266e-05	2.12531e-05	0.000126393	3.70072e-05	7.40144e-05	0.00102406	8.75288e-05	0.000175058	3.28886e-05	1.39125e-05	2.7825e-05	4.08477e-05	2.26658e-05	4.53317e-05
Caffeine metabolism	4.08452e-13	5.5843e-12	0	0	0	4.01553e-06	4.01553e-06	8.03106e-06	3.58057e-05	1.98068e-05	3.96136e-05	0.000521645	4.79584e-05	9.59168e-05	2.9948e-06	2.39106e-06	4.78212e-06	9.35615e-07	7.4565e-07	1.4913e-06
Purine metabolism	4.27035e-13	5.5843e-12	0.0232562	0.000601101	0.0013441	0.0295236	0.000395944	0.000791888	0.031314	0.000531718	0.00106344	0.0174417	0.000880289	0.00176058	0.0320235	0.000388569	0.000777139	0.0236902	0.000236565	0.000473131
Oxidative phosphorylation	5.42589e-13	6.58858e-12	0.00999814	0.000258298	0.000577571	0.0102694	0.000506276	0.00101255	0.00716356	0.000325282	0.000650564	0.0247152	0.00133626	0.00267253	0.00699498	0.000394743	0.000789486	0.0105999	0.000585627	0.00117125
Ubiquitin mediated proteolysis	7.20188e-13	8.16213e-12	0	0	0	0.000656548	0.0002654	0.000530799	0.00258072	0.000856705	0.00171341	0.0279599	0.00269514	0.00539028	0.000609401	0.000221447	0.000442894	0.000197424	0.000108137	0.000216275
Endocytosis	8.50541e-13	9.037e-12	0	0	0	0.000412606	0.000200675	0.000401351	0.00196592	0.000415306	0.000830612	0.0189888	0.00186881	0.00373762	0.000373841	0.000149806	0.000299612	0.000439944	0.000248	0.000495999
Homologous recombination	9.4265e-13	9.4265e-12	0.010218	0.000652727	0.00145954	0.013413	0.000297555	0.000595109	0.0139696	0.000259687	0.000519374	0.00241962	0.000326485	0.000652971	0.0142173	0.000319256	0.000638512	0.0105367	0.000504559	0.00100912
Lysine biosynthesis	1.02594e-12	9.68941e-12	0.00579205	0.000324687	0.000726023	0.00615201	0.000107543	0.000215087	0.00665511	0.00027624	0.00055248	0.000458172	0.000188304	0.000376609	0.00735284	0.000261257	0.000522515	0.00597592	0.000224264	0.000448527
Mismatch repair	1.37911e-12	1.23394e-11	0.00833266	0.000466678	0.00104352	0.011398	0.000179263	0.000358527	0.0127716	0.000169976	0.000339952	0.00320918	0.000247103	0.000494205	0.0123011	0.000419981	0.000839963	0.00848408	0.000487031	0.000974061
C5-Branched dibasic acid metabolism	2.13018e-12	1.79998e-11	0.00286019	0.000109282	0.000244362	0.00267908	5.92103e-05	0.000118421	0.00233772	6.6325e-05	0.00013265	0.000149666	0.000107218	0.000214437	0.00256242	0.000165218	0.000330436	0.0026683	0.00010782	0.000215641
Phenylalanine, tyrosine and tryptophan biosynthesis	2.2235e-12	1.79998e-11	0.00699649	0.000397401	0.000888616	0.00800397	5.17714e-05	0.000103543	0.00803944	0.000199145	0.000398291	0.00093634	0.000184842	0.000369685	0.00787929	0.000351442	0.000702883	0.00677491	0.000306719	0.000613438
Peptidoglycan biosynthesis	5.19715e-12	4.01598e-11	0.00790221	0.000401744	0.000898328	0.0109479	0.000375261	0.000750523	0.0114458	0.000854242	0.00170848	0.000604901	0.000221149	0.000442298	0.013568	0.000673225	0.00134645	0.00787093	0.000170101	0.000340203
Quorum sensing	6.68918e-12	4.94418e-11	0.0159244	0.000819871	0.00183329	0.0206255	0.00131811	0.00263622	0.0222133	0.000718525	0.00143705	0.00126225	0.000491224	0.000982448	0.0271059	0.0012144	0.00242881	0.0182756	0.00119314	0.00238628
Aminoacyl-tRNA biosynthesis	1.21734e-11	8.62282e-11	0.0111432	0.000986228	0.00220527	0.0163953	0.000278387	0.000556773	0.0183296	6.45896e-05	0.000129179	0.0059242	0.000378159	0.000756319	0.0172963	0.000160912	0.000321825	0.0118302	0.000375015	0.000750029
Phosphatidylinositol signaling system	1.40305e-11	9.54071e-11	0	0	0	0.000105147	4.20579e-05	8.41159e-05	0.000616879	0.000156902	0.000313804	0.00625852	0.000732943	0.00146589	7.21592e-05	3.51939e-05	7.03878e-05	8.88884e-05	5.15682e-05	0.000103136
beta-Alanine metabolism	1.59504e-11	1.04104e-10	0.00146242	0.000258579	0.000578201	0.000653335	3.86253e-05	7.72507e-05	0.000665855	0.000116354	0.000232707	0.00426565	0.000197817	0.000395634	0.000177159	6.00734e-05	0.000120147	0.000993482	0.000178383	0.000356766
Methane metabolism	1.65342e-11	1.04104e-10	0.0082555	0.000127305	0.000284662	0.00710599	0.000100523	0.000201046	0.00613264	0.00027738	0.000554759	0.00435117	0.000217288	0.000434576	0.00653511	0.000101171	0.000202342	0.00815256	0.000180016	0.000360032
Amino sugar and nucleotide sugar metabolism	2.09037e-11	1.26915e-10	0.0151944	0.000648623	0.00145036	0.0142944	0.00025709	0.000514179	0.0159135	0.000566191	0.00113238	0.00479723	0.000725808	0.00145162	0.0177468	0.000497295	0.000994589	0.0158072	0.000411357	0.000822715
Pentose phosphate pathway	2.66717e-11	1.56351e-10	0.00898009	7.72685e-05	0.000172778	0.00748111	0.000247646	0.000495293	0.00716504	0.00021239	0.000424781	0.00425952	0.000335172	0.000670344	0.00791221	0.000139845	0.00027969	0.00942622	0.000291807	0.000583614
Metabolic pathways	2.86991e-11	1.62628e-10	0.185035	0.00131838	0.00294798	0.180295	0.0013707	0.00274139	0.174369	0.00231453	0.00462905	0.145263	0.00282664	0.00565329	0.178854	0.000281231	0.000562463	0.183239	0.00193556	0.00387111
Biosynthesis of secondary metabolites	3.17609e-11	1.74173e-10	0.0802294	0.000986238	0.0022053	0.0806578	0.000837987	0.00167597	0.0758792	0.000610346	0.00122069	0.0599722	0.00156646	0.00313291	0.0790588	0.000826194	0.00165239	0.0795332	0.000747189	0.00149438
Glycosylphosphatidylinositol (GPI)-anchor biosynthesis	4.64298e-11	2.46658e-10	0	0	0	2.3298e-05	1.2411e-05	2.48219e-05	0.000122172	3.17007e-05	6.34014e-05	0.00114366	0.000142033	0.000284067	1.98032e-05	9.66541e-06	1.93308e-05	1.86656e-05	1.04409e-05	2.08819e-05
Spliceosome	5.21426e-11	2.6251e-10	0	0	0	0.000545955	0.000307434	0.000614867	0.00200206	0.000446711	0.000893421	0.0186579	0.00233106	0.00466213	0.000306066	0.000113889	0.000227777	0.000367023	0.000196767	0.000393535
Novobiocin biosynthesis	5.2502e-11	2.6251e-10	0.00123911	4.77978e-05	0.000106879	0.000840683	7.67524e-05	0.000153505	0.000388865	7.65422e-05	0.000153084	0.000134772	4.52539e-05	9.05078e-05	0.000265566	5.93298e-05	0.00011866	0.00122491	7.31299e-05	0.00014626
Microbial metabolism in diverse environments	5.71129e-11	2.77405e-10	0.0478904	0.0021124	0.00472347	0.0419892	0.000342561	0.000685122	0.0354104	0.000863047	0.00172609	0.0170714	0.0020124	0.00402479	0.0379268	0.000243404	0.000486808	0.0451388	0.00099973	0.00199946
Valine, leucine and isoleucine biosynthesis	6.11767e-11	2.8889e-10	0.00500947	0.000167377	0.000374267	0.00503738	0.000159591	0.000319182	0.00477902	0.000269761	0.000539522	0.000648425	0.000206621	0.000413243	0.00452684	0.00021991	0.00043982	0.00490496	0.000292062	0.000584123
Fatty acid degradation	6.9921e-11	3.21259e-10	0.00156951	0.000236835	0.000529579	0.00125093	5.81983e-05	0.000116397	0.00146664	0.000128004	0.000256007	0.00552997	0.000430099	0.000860197	0.000921492	0.000100816	0.000201632	0.00131094	0.000141471	0.000282943
ABC transporters	3.87586e-10	1.73394e-09	0.0330254	0.000979459	0.00219014	0.0335926	0.000518698	0.0010374	0.0345848	0.00056465	0.0011293	0.0060629	0.000593766	0.00118753	0.0373295	0.000748852	0.0014977	0.0360429	0.00394105	0.00788211
Folate biosynthesis	8.37248e-10	3.64954e-09	0.00368116	0.000311227	0.000695925	0.00503238	0.000105671	0.000211342	0.00502682	0.000107743	0.000215485	0.00115768	0.000395225	0.000790449	0.00616645	9.71212e-05	0.000194242	0.00325582	0.000312412	0.000624825
Lysine degradation	8.7906e-10	3.73601e-09	0.00119202	0.000224398	0.000501769	0.00110279	0.000122338	0.000244676	0.000970358	5.13756e-05	0.000102751	0.00381281	0.000291556	0.000583111	0.000428097	0.000113885	0.00022777	0.00112065	8.76759e-05	0.000175352
Carbon metabolism	9.37402e-10	3.88679e-09	0.0285247	0.000418075	0.000934843	0.0281681	0.000285642	0.000571284	0.0254494	0.000557707	0.00111541	0.0336707	0.000602109	0.00120422	0.0247483	0.000357974	0.000715949	0.0287562	0.000526521	0.00105304
Galactose metabolism	9.72754e-10	3.93734e-09	0.0108711	0.00041386	0.000925419	0.00745312	0.0005409	0.0010818	0.00942459	0.000329983	0.000659965	0.00407997	0.000370488	0.000740977	0.0094633	0.000465821	0.000931642	0.0113052	0.000166898	0.000333795
Bacterial secretion system	1.05966e-09	4.18937e-09	0.00823543	0.000509252	0.00113872	0.00940308	0.000684048	0.0013681	0.00667173	0.000227638	0.000455277	0.000883377	0.000265806	0.000531612	0.00712659	0.00011216	0.000224319	0.00761082	0.000545133	0.00109027
Pantothenate and CoA biosynthesis	1.28273e-09	4.956e-09	0.00608488	0.000254365	0.000568776	0.00527814	0.000151099	0.000302198	0.00449627	8.92253e-05	0.000178451	0.00157416	0.000457519	0.000915038	0.00477379	7.52866e-05	0.000150573	0.0058869	0.000260278	0.000520556
D-Alanine metabolism	1.38124e-09	5.21802e-09	0.00115624	2.74228e-05	6.13193e-05	0.00175159	1.47092e-05	2.94184e-05	0.00226511	2.89798e-05	5.79595e-05	0.000259787	0.000193406	0.000386811	0.00263092	0.000268994	0.000537988	0.00107868	5.84776e-05	0.000116955
RNA transport	2.1511e-09	7.9497e-09	0	0	0	0.000495436	0.00022655	0.0004531	0.00249087	0.000559721	0.00111944	0.0237897	0.0037311	0.0074622	0.000348812	0.000120356	0.000240712	0.000635675	0.000355066	0.000710133
Streptomycin biosynthesis	2.22646e-09	7.9865e-09	0.00322932	0.000129228	0.000288964	0.0026815	0.000180996	0.000361992	0.00183783	0.000192342	0.000384683	0.000328118	0.000105866	0.000211731	0.00218894	0.000317856	0.000635712	0.00377709	0.000176918	0.000353836
2-Oxocarboxylic acid metabolism	2.27764e-09	7.9865e-09	0.00933162	0.000383156	0.000856763	0.0070958	0.000199709	0.000399417	0.00627021	0.000305699	0.000611397	0.00382491	0.000471035	0.000942069	0.00549135	0.000219211	0.000438422	0.00919787	0.000379497	0.000758994
Biosynthesis of amino acids	2.32246e-09	7.9865e-09	0.0428763	0.00202899	0.00453695	0.0397977	0.000248556	0.000497112	0.0382818	0.00048526	0.000970519	0.0227503	0.000760426	0.00152085	0.0397583	0.00035878	0.00071756	0.0438967	0.00139883	0.00279766
RNA degradation	2.34897e-09	7.9865e-09	0.00615254	0.000270296	0.000604401	0.00761154	0.000193291	0.000386582	0.00885179	0.000279448	0.000558897	0.0143094	0.00108506	0.00217012	0.00786953	0.000116175	0.00023235	0.00667684	0.000198629	0.000397258
Inositol phosphate metabolism	2.4419e-09	8.13967e-09	0.00114241	9.05906e-05	0.000202567	0.00110344	0.000112985	0.00022597	0.00101195	0.000101713	0.000203426	0.00369223	0.000387577	0.000775154	0.000962882	3.72623e-05	7.45247e-05	0.000969555	6.72918e-05	0.000134584
Steroid biosynthesis	2.75388e-09	9.00308e-09	3.66282e-06	1.86753e-06	4.17592e-06	3.1328e-05	1.07541e-05	2.15083e-05	0.000145254	3.99084e-05	7.98167e-05	0.00140718	0.000221165	0.000442329	2.74092e-05	1.24279e-05	2.48558e-05	5.12247e-05	2.78213e-05	5.56425e-05
Monobactam biosynthesis	5.58984e-09	1.79297e-08	0.00266967	6.75215e-05	0.000150983	0.00215832	5.97874e-05	0.000119575	0.00200264	0.000107807	0.000215614	0.000751762	0.000215432	0.000430864	0.00222106	7.56932e-05	0.000151386	0.00251575	0.000109413	0.000218826
Secondary bile acid biosynthesis	7.38875e-09	2.3094e-08	0.000369536	6.18505e-05	0.000138302	9.2883e-06	3.26199e-06	6.52398e-06	1.62737e-06	1.62737e-06	3.25474e-06	0	0	0	1.04794e-06	1.04794e-06	2.09588e-06	0.000372365	2.89994e-05	5.79989e-05
Photosynthesis	7.47159e-09	2.3094e-08	9.99283e-06	3.21549e-06	7.19005e-06	5.00088e-05	2.2787e-05	4.55739e-05	0.000105902	6.11373e-05	0.000122275	0.00280659	0.000484293	0.000968586	3.21372e-05	1.52904e-05	3.05808e-05	1.04109e-05	8.36532e-06	1.67306e-05
Arginine biosynthesis	7.86264e-09	2.38687e-08	0.00537959	0.000205756	0.000460084	0.00418976	9.06535e-05	0.000181307	0.00297567	0.00024194	0.00048388	0.00362961	0.000392935	0.000785871	0.00241859	0.000175925	0.000351851	0.00566305	8.19365e-05	0.000163873
Protein export	8.47681e-09	2.52817e-08	0.00604022	0.000208813	0.00046692	0.00728377	0.000176479	0.000352959	0.00623096	0.000190205	0.000380409	0.00353539	0.000364238	0.000728477	0.00721796	0.000223695	0.00044739	0.00602516	0.000161087	0.000322174
Carbapenem biosynthesis	8.7748e-09	2.57192e-08	0.000781043	4.13824e-05	9.25338e-05	0.000709081	2.51596e-05	5.03193e-05	0.00089089	0.000101485	0.00020297	4.54814e-05	4.54814e-05	9.09628e-05	0.000818006	4.28881e-05	8.57763e-05	0.000755854	2.60138e-05	5.20275e-05
Selenocompound metabolism	1.08739e-08	3.13315e-08	0.00369237	0.000110064	0.000246111	0.00428046	0.000109956	0.000219913	0.0043128	0.000264129	0.000528258	0.00192236	0.000185122	0.000370244	0.00462006	0.000157529	0.000315057	0.00354311	0.000151732	0.000303463
Glyoxylate and dicarboxylate metabolism	1.41556e-08	4.01075e-08	0.00809789	0.000578936	0.00129454	0.00585513	6.1502e-05	0.000123004	0.0046025	0.000167898	0.000335796	0.00842507	0.000185661	0.000371321	0.0038768	0.000174839	0.000349679	0.00717599	0.0002726	0.0005452
DNA replication	1.56463e-08	4.31355e-08	0.00713362	0.000480433	0.00107428	0.00981232	0.000405927	0.000811853	0.0102214	0.000260864	0.000521729	0.00469257	0.000206686	0.000413373	0.0102987	0.000235464	0.000470929	0.00778003	0.000545182	0.00109036
Nucleotide excision repair	1.5768e-08	4.31355e-08	0.00398932	0.000394356	0.000881806	0.00658289	0.000114875	0.00022975	0.00785816	0.00027215	0.000544301	0.00398775	0.000374528	0.000749055	0.00697349	0.000211892	0.000423784	0.00440055	0.000294891	0.000589783
Histidine metabolism	1.59855e-08	4.31355e-08	0.00382134	0.000315518	0.000705519	0.00222962	0.000145151	0.000290303	0.00107512	9.72122e-05	0.000194424	0.00244495	0.000263143	0.000526286	0.000588641	0.000195047	0.000390093	0.00390297	0.000311738	0.000623476
Valine, leucine and isoleucine degradation	2.45437e-08	6.51942e-08	0.00184665	0.000159722	0.000357149	0.00244891	0.000147891	0.000295782	0.00264318	0.000158255	0.000316509	0.00516872	0.000451752	0.000903504	0.00222417	4.51148e-05	9.02295e-05	0.00190456	0.000209954	0.000419909
Cyanoamino acid metabolism	2.92736e-08	7.65617e-08	0.00311742	0.000242569	0.000542401	0.00155941	6.86264e-05	0.000137253	0.00139611	0.000124304	0.000248608	0.00126287	8.9243e-05	0.000178486	0.00176552	0.000143382	0.000286765	0.0037404	0.000309905	0.000619809
One carbon pool by folate	3.13057e-08	8.0636e-08	0.00513717	0.000289956	0.000648362	0.00585073	3.73513e-05	7.47026e-05	0.00590717	0.000210178	0.000420355	0.00285238	0.000289761	0.000579522	0.00636215	9.34057e-05	0.000186811	0.00506603	0.000257385	0.000514771
Cell cycle - yeast	3.95895e-08	1.00451e-07	0	0	0	5.83058e-05	2.5614e-05	5.1228e-05	0.000341435	9.79091e-05	0.000195818	0.00294446	0.000549984	0.00109997	3.40738e-05	1.4728e-05	2.94561e-05	5.37637e-05	2.92141e-05	5.84282e-05
Tryptophan metabolism	4.57839e-08	1.1446e-07	0.000654916	0.000200076	0.000447383	0.00072585	6.1191e-05	0.000122382	0.000705224	8.26554e-05	0.000165311	0.00316468	0.000419617	0.000839234	0.000272518	6.78581e-05	0.000135716	0.000488043	9.77995e-05	0.000195599
Thiamine metabolism	5.25569e-08	1.29488e-07	0.00434296	0.000342522	0.000765904	0.00334203	9.86875e-05	0.000197375	0.00374407	0.000378327	0.000756653	0.000180254	7.44729e-05	0.000148946	0.00389265	0.000416352	0.000832705	0.00385413	0.000185176	0.000370352
Pentose and glucuronate interconversions	5.33669e-08	1.29605e-07	0.00549397	0.00052242	0.00116817	0.00192459	8.09998e-05	0.000162	0.00211343	0.000150162	0.000300325	0.00617157	0.000679183	0.00135837	0.002035	0.000264471	0.000528943	0.0057061	0.000166268	0.000332536
Biotin metabolism	5.75743e-08	1.37854e-07	0.00334191	0.000194065	0.000433943	0.0030928	0.000161542	0.000323085	0.00248993	8.83364e-05	0.000176673	0.000644309	0.000138326	0.000276652	0.00264804	0.000223092	0.000446183	0.00305748	0.000266505	0.000533011
Arginine and proline metabolism	7.9312e-08	1.87264e-07	0.00396938	0.000225749	0.000504789	0.00331356	7.82169e-05	0.000156434	0.00416291	0.000175848	0.000351696	0.00676618	0.000450745	0.000901491	0.00314868	0.000268298	0.000536596	0.00386564	0.000175977	0.000351953
Biosynthesis of antibiotics	1.13378e-07	2.63521e-07	0.0595139	0.00126329	0.0028248	0.0609053	0.000349005	0.000698011	0.0584913	0.000620246	0.00124049	0.0490192	0.000885077	0.00177015	0.0600138	0.000333183	0.000666366	0.0598012	0.00104069	0.00208138
D-Glutamine and D-glutamate metabolism	1.14709e-07	2.63521e-07	0.00146751	3.52258e-05	7.87672e-05	0.00170358	3.44212e-05	6.88423e-05	0.00139907	0.000134357	0.000268714	0.000386684	0.000127211	0.000254421	0.00183435	0.000168084	0.000336169	0.00150279	5.22942e-05	0.000104588
Starch and sucrose metabolism	1.70881e-07	3.87331e-07	0.0133678	0.00082197	0.00183798	0.00907254	0.000602969	0.00120594	0.00895232	0.000122045	0.000244089	0.00635324	0.00077245	0.0015449	0.00916147	0.000181062	0.000362124	0.0140547	0.00061001	0.00122002
Taurine and hypotaurine metabolism	2.00518e-07	4.48527e-07	0.00120431	7.54652e-05	0.000168745	0.00153546	8.6284e-05	0.000172568	0.00132243	7.65485e-05	0.000153097	0.0003408	0.000131204	0.000262409	0.0013639	4.93934e-05	9.87868e-05	0.00116478	8.08651e-05	0.00016173
Fatty acid biosynthesis	2.61482e-07	5.77298e-07	0.00458602	0.000203116	0.000454182	0.00596765	0.000177059	0.000354118	0.00556158	0.000130877	0.000261754	0.00240769	0.00029987	0.00059974	0.00582558	0.000384329	0.000768659	0.00467171	0.000386766	0.000773532
Citrate cycle (TCA cycle)	2.76626e-07	6.02902e-07	0.00605535	0.000318781	0.000712816	0.00618984	0.000116392	0.000232784	0.00426123	0.0001405	0.000281	0.00873214	0.000680627	0.00136125	0.00354775	0.000306792	0.000613584	0.00581808	0.000424939	0.000849877
Polyketide sugar unit biosynthesis	3.21622e-07	6.92097e-07	0.0016041	0.000103189	0.000230738	0.00154306	7.16764e-05	0.000143353	0.00103088	0.000178	0.000356001	0.000106036	6.85651e-05	0.00013713	0.00137337	0.000256166	0.000512333	0.00215585	0.000130724	0.000261449
Caprolactam degradation	1.07005e-06	2.27385e-06	0.000128461	5.75977e-05	0.000128792	3.18342e-05	3.39841e-06	6.79682e-06	4.44514e-05	8.90387e-06	1.78077e-05	0.000500018	6.08024e-05	0.000121605	1.62416e-05	7.00433e-06	1.40087e-05	7.46744e-05	4.81589e-05	9.63179e-05
Two-component system	1.24748e-06	2.61816e-06	0.0193502	0.00192593	0.00430651	0.0165562	0.000537871	0.00107574	0.0182482	0.00112105	0.0022421	0.00498101	0.000542325	0.00108465	0.0213394	0.000333683	0.000667366	0.0159369	0.00193277	0.00386554
Base excision repair	2.07063e-06	4.29278e-06	0.0040298	0.000198399	0.000443634	0.00551409	0.000234997	0.000469993	0.00563063	0.000216597	0.000433194	0.00336105	0.000445831	0.000891662	0.00604443	4.51919e-05	9.03838e-05	0.00426465	0.000264769	0.000529538
Nitrogen metabolism	2.34859e-06	4.81036e-06	0.00407718	0.000252341	0.000564253	0.00443582	0.000152063	0.000304126	0.00271321	0.000134645	0.00026929	0.00172608	0.000393738	0.000787475	0.00233366	0.000342026	0.000684052	0.00376977	0.000191176	0.000382352
Glycolysis / Gluconeogenesis	2.54372e-06	5.14801e-06	0.0126735	0.000261327	0.000584346	0.0132223	0.000475106	0.000950212	0.0131171	0.000162953	0.000325906	0.018613	0.00106609	0.00213218	0.0135132	0.000263665	0.000527331	0.0136965	0.00060702	0.00121404
RNA polymerase	3.04672e-06	6.09344e-06	0.00194102	0.000114245	0.000255459	0.00323195	0.000130287	0.000260575	0.00317737	0.000160545	0.00032109	0.00233152	0.000258738	0.000517476	0.00324917	0.000128796	0.000257592	0.00214697	8.23837e-05	0.000164767
Arachidonic acid metabolism	3.35444e-06	6.63086e-06	0.000182074	4.99413e-05	0.000111672	0.000298146	7.40857e-06	1.48171e-05	0.000328756	2.46189e-05	4.92377e-05	0.000653517	5.6756e-05	0.000113512	0.000396184	6.58131e-05	0.000131626	0.000162618	2.96163e-05	5.92325e-05
Acarbose and validamycin biosynthesis	3.43319e-06	6.70854e-06	0.000834697	8.84487e-05	0.000197777	0.000816105	3.70549e-05	7.41098e-05	0.000553768	0.000118115	0.00023623	7.19252e-05	7.19252e-05	0.00014385	0.000782938	0.000118046	0.000236092	0.00109782	4.58949e-05	9.17898e-05
Other glycan degradation	4.41745e-06	8.53371e-06	0.00399158	0.000404041	0.000903462	0.00307725	0.000243464	0.000486927	0.00588366	0.000431772	0.000863545	0.000880996	0.000328457	0.000656914	0.00588054	0.000211451	0.000422902	0.0042885	0.000897195	0.00179439
Pyrimidine metabolism	4.47396e-06	8.54577e-06	0.0193661	0.000866139	0.00193675	0.0234598	0.000400361	0.000800721	0.0250121	0.000302786	0.000605573	0.0197441	0.00136057	0.00272113	0.025702	0.000176334	0.000352668	0.020128	0.000346131	0.000692262
Fructose and mannose metabolism	4.68942e-06	8.85779e-06	0.009386	0.000521253	0.00116556	0.00717849	0.000307746	0.000615491	0.00691769	0.000223976	0.000447953	0.00521628	0.000426196	0.000852392	0.00785223	0.000444361	0.000888723	0.00892504	0.000196366	0.000392731
Porphyrin and chlorophyll metabolism	4.78444e-06	8.93796e-06	0.00589098	0.000457886	0.00102386	0.00519335	0.000107197	0.000214395	0.00313704	0.00024904	0.000498081	0.00310078	0.000518056	0.00103611	0.00248292	0.000358347	0.000716694	0.00576609	0.000453293	0.000906586
Carbon fixation in photosynthetic organisms	4.99945e-06	9.23811e-06	6.24703e-06	2.74442e-06	6.13671e-06	0.000117169	3.27908e-05	6.55815e-05	0.000175519	0.000106688	0.000213375	0.00172119	0.000428518	0.000857037	4.78469e-05	1.34268e-05	2.68536e-05	3.79957e-06	4.78796e-07	9.57591e-07
Non-homologous end-joining	5.57713e-06	1.01947e-05	5.2016e-06	3.92634e-06	8.77957e-06	3.03181e-05	1.88406e-05	3.76813e-05	0.000155039	4.82216e-05	9.64432e-05	0.00181261	0.000472096	0.000944193	1.60453e-05	6.27615e-06	1.25523e-05	4.18706e-05	1.62059e-05	3.24118e-05
Phenylalanine metabolism	7.6506e-06	1.36783e-05	0.00258374	0.000354307	0.000792255	0.00099313	2.92998e-05	5.85995e-05	0.000634708	5.26282e-05	0.000105256	0.00152034	0.000271308	0.000542617	0.000269873	4.44505e-05	8.8901e-05	0.00230079	0.000352009	0.000704017
Sulfur relay system	7.70118e-06	1.36783e-05	0.00276557	0.000213003	0.00047629	0.00254642	0.000161336	0.000322672	0.00224429	0.000107674	0.000215349	0.000809616	0.000257594	0.000515187	0.00292447	8.44264e-05	0.000168853	0.00233162	0.000278673	0.000557345
Pyruvate metabolism	7.72421e-06	1.36783e-05	0.0110084	0.00033576	0.000750783	0.0125851	0.000196575	0.000393149	0.0118548	0.000388073	0.000776146	0.00848433	0.000598181	0.00119636	0.0111424	0.000263897	0.000527795	0.0111487	0.000240265	0.000480529
Glycerolipid metabolism	8.36284e-06	1.46565e-05	0.00342821	6.42479e-05	0.000143663	0.00324809	4.83369e-05	9.66738e-05	0.00436929	0.000135536	0.000271072	0.00544614	0.000454914	0.000909828	0.00402819	0.000260573	0.000521146	0.00361448	4.16623e-05	8.33246e-05
Riboflavin metabolism	2.6684e-05	4.62886e-05	0.00154032	3.6793e-05	8.22716e-05	0.001614	0.000196712	0.000393425	0.00118276	9.93514e-05	0.000198703	0.000303773	0.000163252	0.000326503	0.00156403	0.000197795	0.00039559	0.00134151	0.000128103	0.000256206
Bacterial chemotaxis	3.37078e-05	5.78821e-05	0.00250383	0.000557814	0.00124731	0.00040388	9.07002e-05	0.0001814	0.000144962	5.54764e-05	0.000110953	5.99377e-05	5.99377e-05	0.000119875	0.000145793	3.3782e-05	6.7564e-05	0.00155056	0.000315265	0.000630531
Phosphotransferase system (PTS)	4.56919e-05	7.76762e-05	0.00588866	0.00116742	0.00261042	0.00628234	0.000321833	0.000643666	0.00704333	0.000132392	0.000264785	0.00048688	0.000230373	0.000460746	0.00811299	0.000431283	0.000862567	0.0050375	0.00121045	0.0024209
Cysteine and methionine metabolism	4.96636e-05	8.35922e-05	0.0108179	0.000495118	0.00110712	0.0107502	6.05497e-05	0.000121099	0.0110032	0.000312309	0.000624619	0.00686842	0.000845744	0.00169149	0.0112246	0.00067775	0.0013555	0.0115123	0.000293696	0.000587393
Geraniol degradation	9.16942e-05	0.000152824	0.00023484	0.000118599	0.000265196	3.48209e-05	3.65779e-06	7.31558e-06	7.7436e-05	1.01903e-05	2.03805e-05	0.000597026	5.75647e-05	0.000115129	1.9078e-05	8.31882e-06	1.66376e-05	0.000105083	6.37314e-05	0.000127463
Tyrosine metabolism	0.000133111	0.000219698	0.00195529	0.000328953	0.00073556	0.00138642	8.81303e-05	0.000176261	0.000811568	0.000127764	0.000255529	0.00200201	0.000185539	0.000371079	0.000414661	8.57109e-05	0.000171422	0.00157163	0.000198273	0.000396546
Terpenoid backbone biosynthesis	0.000175909	0.000287543	0.00442829	0.000258568	0.000578177	0.00521244	6.18346e-05	0.000123669	0.00542251	0.000154872	0.000309745	0.003901	0.000356207	0.000712414	0.0058473	0.000375189	0.000750379	0.00425099	0.000106328	0.000212657
Phosphonate and phosphinate metabolism	0.000335692	0.000543501	0.000801614	0.000228091	0.000510026	2.87406e-05	1.08382e-05	2.16765e-05	3.39253e-06	3.39253e-06	6.78506e-06	0	0	0	6.90951e-06	2.70662e-06	5.41324e-06	0.000600699	0.000171475	0.000342949
SNARE interactions in vesicular transport	0.000414839	0.000665308	0	0	0	4.15325e-06	3.64169e-06	7.28339e-06	1.50617e-05	8.96076e-06	1.79215e-05	0.000452174	0.000163651	0.000327302	6.69352e-06	1.85086e-06	3.70173e-06	2.38769e-05	1.4403e-05	2.8806e-05
Protein processing in endoplasmic reticulum	0.000602576	0.000957364	2.38437e-07	2.38437e-07	5.3316e-07	0.000568705	0.000241671	0.000483342	0.00944856	0.00702976	0.0140595	0.033583	0.0104022	0.0208045	0.000372774	0.000118192	0.000236384	0.000466762	0.000256361	0.000512723
Autophagy - animal	0.000612835	0.000964648	0	0	0	1.68896e-05	7.39615e-06	1.47923e-05	9.52789e-05	4.93655e-05	9.8731e-05	0.000830492	0.000303187	0.000606373	1.65985e-05	4.73212e-06	9.46425e-06	3.84577e-05	2.41747e-05	4.83494e-05
N-Glycan biosynthesis	0.000704136	0.00109819	0	0	0	7.64358e-05	5.45012e-05	0.000109002	0.000275658	6.6672e-05	0.000133344	0.00281003	0.00105529	0.00211057	4.23228e-05	1.76272e-05	3.52545e-05	8.76721e-05	5.1728e-05	0.000103456
Biosynthesis of vancomycin group antibiotics	0.000763216	0.00117952	1.31976e-05	7.58152e-06	1.69528e-05	9.34241e-06	6.41306e-06	1.28261e-05	1.20466e-05	6.98118e-06	1.39624e-05	0.000238665	7.16221e-05	0.000143244	0	0	0	6.88051e-05	5.03474e-05	0.000100695
Alanine, aspartate and glutamate metabolism	0.000993887	0.00152217	0.00999094	0.000337684	0.000755084	0.00917343	0.000376773	0.000753546	0.00854093	0.000296085	0.000592171	0.0068001	0.000979109	0.00195822	0.00844704	0.000291582	0.000583163	0.010119	0.000158977	0.000317954
Naphthalene degradation	0.00113381	0.00170759	0.000476714	9.13697e-05	0.000204309	0.00087658	7.48192e-05	0.000149638	0.000833949	7.78104e-05	0.000155621	0.000597919	0.000113603	0.000227206	0.000926047	5.26344e-05	0.000105269	0.000452747	6.55345e-05	0.000131069
Carotenoid biosynthesis	0.00113504	0.00170759	1.00291e-05	4.3285e-06	9.67883e-06	7.44639e-05	2.32604e-05	4.65208e-05	1.63237e-05	6.74164e-06	1.34833e-05	0	0	0	7.59389e-06	3.5171e-06	7.0342e-06	2.26677e-05	9.2105e-06	1.8421e-05
Sulfur metabolism	0.00138903	0.00207137	0.00460657	0.000377323	0.000843721	0.00346555	8.61603e-05	0.000172321	0.00292026	0.000166756	0.000333513	0.00339375	0.000263586	0.000527172	0.00306282	0.000137636	0.000275271	0.00338928	0.000248023	0.000496046
Flagellar assembly	0.0014557	0.00215191	0.0037239	0.00114256	0.00255485	0.000581434	0.000135622	0.000271243	0.000180839	0.000134851	0.000269702	4.54814e-05	4.54814e-05	9.09628e-05	7.45763e-05	4.69794e-05	9.39588e-05	0.0016063	0.000517229	0.00103446
Glycosaminoglycan degradation	0.00147834	0.00216653	0	0	0	5.45842e-06	4.22999e-06	8.45999e-06	4.89184e-05	2.69574e-05	5.39148e-05	0.000606902	0.000245251	0.000490501	4.18049e-06	2.05531e-06	4.11063e-06	1.51408e-05	9.30595e-06	1.86119e-05
Glutathione metabolism	0.00162403	0.00235971	0.00216281	0.000367691	0.000822181	0.00355291	0.000236735	0.00047347	0.00353049	6.84257e-05	0.000136851	0.0043988	0.00069048	0.00138096	0.00326501	0.000170511	0.000341022	0.00212301	0.000275246	0.000550491
Vitamin B6 metabolism	0.00191642	0.00276095	0.00212721	4.91654e-05	0.000109937	0.00184089	0.000113978	0.000227955	0.00178876	5.07131e-05	0.000101426	0.000879881	0.000448962	0.000897924	0.00214129	0.000117878	0.000235757	0.00195796	8.52642e-05	0.000170528
Glycerophospholipid metabolism	0.00194773	0.00278247	0.0056396	0.000326695	0.000730511	0.00577292	0.000343587	0.000687174	0.00538715	0.000354059	0.000708119	0.00371694	0.0004282	0.000856401	0.00587467	0.000246505	0.000493011	0.00508492	0.000193397	0.000386794
Biosynthesis of unsaturated fatty acids	0.00203928	0.00288899	0.00101562	6.51027e-05	0.000145574	0.000961902	4.85698e-05	9.71396e-05	0.000863338	7.20244e-05	0.000144049	0.00156944	0.000221653	0.000443306	0.000983576	7.02285e-05	0.000140457	0.00101831	2.52245e-05	5.0449e-05
Neomycin, kanamycin and gentamicin biosynthesis	0.0021633	0.00303935	8.69286e-05	2.10574e-05	4.70857e-05	1.50201e-06	1.50201e-06	3.00402e-06	0	0	0	0	0	0	0	0	0	0.000121224	5.19294e-05	0.000103859
Sphingolipid metabolism	0.00286911	0.00399794	0.00253438	0.000227654	0.00050905	0.0015344	0.00016571	0.00033142	0.0025378	0.000179219	0.000358439	0.0011554	0.000360139	0.000720278	0.00273194	7.42007e-05	0.000148401	0.00282455	0.000539613	0.00107923
Limonene and pinene degradation	0.00309854	0.00428253	0.000151539	5.68105e-05	0.000127032	5.32325e-05	1.47861e-05	2.95722e-05	6.46652e-05	9.47172e-06	1.89434e-05	0.000597942	0.000215396	0.000430792	1.92259e-05	8.91818e-06	1.78364e-05	0.000155473	5.07138e-05	0.000101428
Xylene degradation	0.00330596	0.00453236	0.000297778	0.000163872	0.000366428	0.000367595	3.23684e-05	6.47368e-05	0.000522906	4.30828e-05	8.61655e-05	5.56669e-05	5.56669e-05	0.000111334	0.000621142	2.20836e-05	4.41672e-05	0.000149619	6.6961e-05	0.000133922
Lipopolysaccharide biosynthesis	0.00337828	0.00459446	0.00347532	0.000788671	0.00176352	0.0032066	0.000631081	0.00126216	0.00156775	0.000276675	0.00055335	0.000213924	0.000171485	0.000342971	0.00118324	0.000304109	0.000608217	0.00259707	0.000646682	0.00129336
Chloroalkane and chloroalkene degradation	0.00544582	0.00734754	0.000645557	5.08473e-05	0.000113698	0.000936563	8.1175e-05	0.00016235	0.000967242	9.50976e-05	0.000190195	0.00142318	0.000278622	0.000557243	0.00103636	8.75636e-05	0.000175127	0.000654891	9.88519e-05	0.000197704
Glycine, serine and threonine metabolism	0.00802103	0.0107368	0.00937117	0.000214401	0.000479415	0.00947114	0.000170212	0.000340425	0.00880317	0.000209168	0.000418336	0.00697118	0.00107178	0.00214356	0.00942357	0.000129656	0.000259312	0.00923039	0.000219683	0.000439367
Nicotinate and nicotinamide metabolism	0.00831916	0.0110489	0.00463799	6.15954e-05	0.000137731	0.00450986	0.000268672	0.000537344	0.00410469	0.000212203	0.000424406	0.00295556	0.000645234	0.00129047	0.0042662	0.00012686	0.000253721	0.00441571	9.31874e-05	0.000186375
Nitrotoluene degradation	0.00992646	0.0130814	0.000542641	0.000186724	0.000417528	0.000200733	5.1271e-05	0.000102542	0.000156677	3.66408e-05	7.32816e-05	0	0	0	2.09478e-05	6.74632e-06	1.34926e-05	0.000282628	8.04222e-05	0.000160844
Butanoate metabolism	0.0107006	0.0139931	0.006035	0.000513347	0.00114788	0.00536123	0.000167469	0.000334937	0.0043675	3.39395e-05	6.7879e-05	0.00362353	0.000847298	0.0016946	0.00446308	0.00019575	0.0003915	0.005488	0.000301377	0.000602754
Sesquiterpenoid and triterpenoid biosynthesis	0.0109157	0.0141654	8.34343e-06	4.38057e-06	9.79526e-06	2.50335e-07	2.50335e-07	5.0067e-07	1.22869e-05	7.01379e-06	1.40276e-05	0.000149793	7.33061e-05	0.000146612	1.26662e-06	1.26662e-06	2.53323e-06	3.89541e-06	2.41683e-06	4.83367e-06
Synthesis and degradation of ketone bodies	0.0139078	0.0179115	6.7835e-05	2.18187e-05	4.8788e-05	0.000260963	3.23046e-05	6.46093e-05	0.0004319	5.10958e-05	0.000102192	0.000702482	0.000279254	0.000558508	0.000337593	8.76215e-05	0.000175243	0.000138299	6.22058e-06	1.24412e-05
Ether lipid metabolism	0.0259392	0.0331554	8.2736e-05	3.5747e-05	7.99328e-05	0.00010211	2.65199e-05	5.30398e-05	0.000106854	2.27198e-05	4.54396e-05	0.000305078	0.000124323	0.000248646	1.63324e-05	4.52566e-06	9.05133e-06	6.96506e-05	1.18552e-05	2.37104e-05
Fluorobenzoate degradation	0.0353221	0.0448116	0.000130172	5.83539e-05	0.000130483	0	0	0	0	0	0	0	0	0	0	0	0	6.05898e-05	3.70293e-05	7.40586e-05
Penicillin and cephalosporin biosynthesis	0.0369541	0.0465348	2.89849e-05	1.39431e-05	3.11778e-05	0.000127165	4.29285e-05	8.5857e-05	0.000202231	9.14323e-05	0.000182865	0	0	0	0.000426404	0.000214718	0.000429437	2.39654e-05	6.22101e-06	1.2442e-05
Ubiquinone and other terpenoid-quinone biosynthesis	0.0418829	0.0523536	0.00176936	0.000510758	0.00114209	0.00175094	0.000164834	0.000329667	0.000829148	4.89942e-05	9.79884e-05	0.000512642	0.000219218	0.000438436	0.000878706	0.00016717	0.00033434	0.00119534	0.000286647	0.000573295
Toluene degradation	0.0430165	0.0533782	0.000128349	5.93001e-05	0.000132599	5.25108e-06	5.25108e-06	1.05022e-05	0	0	0	0	0	0	0	0	0	5.60685e-05	3.37126e-05	6.74251e-05
