# Supplementary material for: Changes in oral, skin, and gut microbiota in children with atopic dermatitis: a case-control study
Source: Front Microbiol. 2024 Aug 15;15:1442126. doi: 10.3389/fmicb.2024.1442126 (PMC11358084; doi:10.3389/fmicb.2024.1442126)
Supplement: Supplementary file 1 [file Data_Sheet_1.ZIP › raw data/Microbial bioinformatics analysis data/Traceability analysis of raw data/Tracing analysis using the intestine as a sample/SkinSource Tracker analysis of disease groups.xltx]

## Sheet: biomarker (45)
SampleID	GUT	Unknown
B1	0	1
B10	0.0541	0.9459
B11	0.0834	0.9166
B12	0.1394	0.8606
B13	0.4671	0.5329
B14	0	1
B15	0.4804	0.5196
B16	0.1833	0.8167
B19	0.1281	0.8719
B18	0.2441	0.7559
B2	0.0435	0.9565
B5	0.2649	0.7351
B3	0.9604	0.0396
B4	0.8429	0.1571
B22	0.4802	0.5198
B6	0.0602	0.9398
B7	0.1822	0.8178
B8	0	1
B9	0.082	0.918
J1	0.2458	0.7542
J13	0.086	0.914
J17	0.2356	0.7644
J19	0.0113	0.9887
J2	0	1
J20	0.0205	0.9795
J22	0.0001	0.9999
J24	0.1062	0.8938
J26	0	1
J27	0.226	0.774
J28	0.1816	0.8184
J29	0.1577	0.8423
J3	0.5148	0.4852
J30	0	1
J4	0	1
J5	0.0001	0.9999
J7	0.8496	0.1504
J9	0.8865	0.1135
