# Supplementary material for: Changes in oral, skin, and gut microbiota in children with atopic dermatitis: a case-control study
Source: Front Microbiol. 2024 Aug 15;15:1442126. doi: 10.3389/fmicb.2024.1442126 (PMC11358084; doi:10.3389/fmicb.2024.1442126)
Supplement: Supplementary file 1 [file Data_Sheet_1.ZIP › raw data/Microbial bioinformatics analysis data/Traceability analysis of raw data/Tracing analysis using the intestine as a sample/Oral Source Tracker Analysis Health Group.xltx]

## Sheet: biomarker (39)
SampleID	gutjk	Unknown
A17a	0	1
A14a	0.0006	0.9994
A12a	0.0001	0.9999
A19a	0	1
A18a	0	1
A20a	0	1
Aa10	0	1
Aa1	0.193	0.807
Aa11	0	1
Aa12	0.7756	0.2244
Aa13	0	1
Aa14	0	1
Aa15	0.3698	0.6302
Aa16	0.0003	0.9997
Aa17	0.0002	0.9998
Aa18	0.0854	0.9146
Aa19	0.0018	0.9982
Aa2	0	1
Aa20	0	1
Aa3	0	1
Aa4	0.121	0.879
Aa5	0	1
Aa6	0	1
Aa7	0.0007	0.9993
Aa8	0	1
Aa9	0	1
HD1	0	1
HD10	0.1597	0.8403
HD11	0	1
HD12	0	1
HD14	0.0546	0.9454
HD15	0.0018	0.9982
HD16	0	1
HD17	0.0037	0.9963
HD18	0.1031	0.8969
HD19	0	1
HD2	0	1
HD20	0	1
HD21	0	1
HD24	0	1
HD25	0.0001	0.9999
HD26	0	1
HD27	0.2296	0.7704
HD3	0	1
HD4	0.1499	0.8501
HD5	0.0005	0.9995
HD6	0	1
HD7	0.0075	0.9925
HD8	0	1
HD9	0.6475	0.3525
