# Supplementary material for: Changes in oral, skin, and gut microbiota in children with atopic dermatitis: a case-control study
Source: Front Microbiol. 2024 Aug 15;15:1442126. doi: 10.3389/fmicb.2024.1442126 (PMC11358084; doi:10.3389/fmicb.2024.1442126)
Supplement: Supplementary file 1 [file Data_Sheet_1.ZIP › raw data/Microbial bioinformatics analysis data/Traceability analysis of raw data/Tracing analysis using the intestine as a sample/Skin Source Tracker Analysis Health Group.xltx]

## Sheet: biomarker (41)
SampleID	gutjk	Unknown
B18b	0.4954	0.5046
B16b	0	1
B17b	0.2801	0.7199
B20b	0.6969	0.3031
B21b	0.2344	0.7656
B19b	0.0001	0.9999
Bb10	0.0058	0.9942
Bb11	0.3862	0.6138
Bb12	0.2035	0.7965
Bb13	0	1
Bb14	0.5833	0.4167
Bb2	0.0517	0.9483
Bb3	0.0072	0.9928
Bb4	0.0352	0.9648
Bb5	0.2519	0.7481
Bb6	0.1536	0.8464
Bb7	0	1
Bb8	0	1
Bb9	0.9848	0.0152
JD1	0.0007	0.9993
JD10	0.1079	0.8921
JD11	0.0762	0.9238
JD12	0.0834	0.9166
JD13	0.0771	0.9229
JD14	0.082	0.918
JD15	0.0425	0.9575
JD16	0.0873	0.9127
JD17	0.0841	0.9159
JD18	0.085	0.915
JD19	0.1081	0.8919
JD20	0.0891	0.9109
JD21	0.0502	0.9498
JD22	0.1496	0.8504
JD23	0.0808	0.9192
JD24	0.0862	0.9138
JD25	0.082	0.918
JD26	0.1106	0.8894
JD27	0.1008	0.8992
JD8	0.1037	0.8963
JD9	0	1
