# Supplementary material for: Changes in oral, skin, and gut microbiota in children with atopic dermatitis: a case-control study
Source: Front Microbiol. 2024 Aug 15;15:1442126. doi: 10.3389/fmicb.2024.1442126 (PMC11358084; doi:10.3389/fmicb.2024.1442126)
Supplement: Supplementary file 1 [file Data_Sheet_1.ZIP › raw data/Microbial bioinformatics analysis data/Traceability analysis of raw data/Tracing analysis using the intestine as a sample/Oral Source Tracker analysis of disease groups.xlsx]

## Sheet: 肠道来源 口腔SourceTracker 分析 疾病
SampleID	gut	Unknown
A1	0	1
A10	0.0002	0.9998
A11	0.0003	0.9997
A12	0.0346	0.9654
A17	0.0246	0.9754
A13	0.2759	0.7241
A14	0.7506	0.2494
A15	0.1819	0.8181
A16	0	1
A18	0.1063	0.8937
A19	0.0327	0.9673
A2	0	1
A3	0	1
A21	0	1
A4	0	1
A5	0.0327	0.9673
A6	0	1
A7	0.0894	0.9106
A8	0.0025	0.9975
A9	0	1
A20	0.2799	0.7201
H1	0	1
H15	0.0926	0.9074
H11	0.0303	0.9697
H12	0.3298	0.6702
H19	0	1
H13	0.0001	0.9999
H14	0.0774	0.9226
H16	0.0366	0.9634
H17	0	1
H18	0.0003	0.9997
H20	0.1997	0.8003
H21	0.1037	0.8963
H22	0.0349	0.9651
H28	0.1033	0.8967
H23	0.0228	0.9772
H24	0	1
H30	0.0963	0.9037
H25	0.0737	0.9263
H26	0.1939	0.8061
H4	0.0268	0.9732
H27	0	1
H29	0.3894	0.6106
H2	0.2568	0.7432
H31	0.025	0.975
H3	0.1741	0.8259
H5	0.0192	0.9808
H6	0.2666	0.7334
H7	0.4506	0.5494
H8	0.0315	0.9685
H9	0.0732	0.9268
