# Supplementary material for: Changes in oral, skin, and gut microbiota in children with atopic dermatitis: a case-control study
Source: Front Microbiol. 2024 Aug 15;15:1442126. doi: 10.3389/fmicb.2024.1442126 (PMC11358084; doi:10.3389/fmicb.2024.1442126)
Supplement: Supplementary file 1 [file Data_Sheet_1.ZIP › raw data/Microbial bioinformatics analysis data/Traceability analysis of raw data/Tracing analysis using the skin as a sample/Intestinal Source Tracker analysis of disease groups.xltx]

## Sheet: biomarker (36)
SampleID	SKIN	Unknown
C1	0.2886	0.7114
C10	0.9122	0.0878
C11	0.7942	0.2058
C12	0.8225	0.1775
C17	0.5895	0.4105
C13	0.9643	0.0357
C14	0.8161	0.1839
C15	0.7148	0.2852
C16	0.6193	0.3807
C19	0.7175	0.2825
C2	0.6963	0.3037
C20	0.1351	0.8649
C3	0.3628	0.6372
C4	0.8211	0.1789
C5	0.7707	0.2293
C6	0.9614	0.0386
C7	0.5425	0.4575
C8	0.9192	0.0808
C9	0.6859	0.3141
C18	0.5928	0.4072
K1	0.8302	0.1698
K11	0.4173	0.5827
K12	0.9085	0.0915
K13	0.8268	0.1732
K14	0.9291	0.0709
K15	0.7994	0.2006
K2	0.7936	0.2064
K3	0.5037	0.4963
K4	0.7448	0.2552
K5	0.7066	0.2934
K7	0.2655	0.7345
K8	0.9822	0.0178
K6	0.682	0.318
