# Supplementary material for: Changes in oral, skin, and gut microbiota in children with atopic dermatitis: a case-control study
Source: Front Microbiol. 2024 Aug 15;15:1442126. doi: 10.3389/fmicb.2024.1442126 (PMC11358084; doi:10.3389/fmicb.2024.1442126)
Supplement: Supplementary file 1 [file Data_Sheet_1.ZIP › raw data/Microbial bioinformatics analysis data/Traceability analysis of raw data/Tracing analysis using the skin as a sample/Intestinal Source Tracker analysis of health groups.xltx]

## Sheet: biomarker (38)
SampleID	skinjk	Unknown
C16c	0.5638	0.4362
C17c	0.4263	0.5737
C18c	0.3841	0.6159
C19c	0.6636	0.3364
Cc11	0	1
Cc12	0.689	0.311
Cc13	0.1024	0.8976
Cc5	0.6271	0.3729
Cc14	0.8406	0.1594
Cc10	0.7216	0.2784
Cc1	0	1
Cc15	0.4626	0.5374
Cc2	0.9216	0.0784
Cc9	0.3431	0.6569
Cc3	0.4495	0.5505
Cc4	0.8383	0.1617
Cc6	0.3867	0.6133
Cc7	0.1237	0.8763
Cc8	0.766	0.234
C20c	0.5555	0.4445
KD10	0.4077	0.5923
KD1	0	1
KD11	0.4931	0.5069
KD12	0.5941	0.4059
KD13	0.899	0.101
KD14	0.7959	0.2041
KD15	0.8401	0.1599
KD16	0.3415	0.6585
KD17	0.3431	0.6569
KD18	0.7959	0.2041
KD19	0.564	0.436
KD20	0.1499	0.8501
KD21	0.228	0.772
KD22	0.823	0.177
KD23	0.2602	0.7398
KD25	0.3492	0.6508
KD26	0.0497	0.9503
KD27	0.3916	0.6084
KD8	0.1806	0.8194
KD3	0.6076	0.3924
KD4	0.7677	0.2323
KD24	0.6481	0.3519
KD2	0.4002	0.5998
KD5	0.3777	0.6223
KD6	0.6506	0.3494
KD7	0.4202	0.5798
KD9	0.5301	0.4699
