# Supplementary material for: Changes in oral, skin, and gut microbiota in children with atopic dermatitis: a case-control study
Source: Front Microbiol. 2024 Aug 15;15:1442126. doi: 10.3389/fmicb.2024.1442126 (PMC11358084; doi:10.3389/fmicb.2024.1442126)
Supplement: Supplementary file 1 [file Data_Sheet_1.ZIP › raw data/Microbial bioinformatics analysis data/Traceability analysis of raw data/Tracing analysis using the skin as a sample/Oral Source Tracker analysis of health groups.xltx]

## Sheet: biomarker (37)
SampleID	skinjk	Unknown
Aa10	0.918	0.082
Aa11	0.9536	0.0464
Aa12	0.7207	0.2793
Aa13	0.9526	0.0474
Aa14	0.8569	0.1431
Aa15	0.7944	0.2056
Aa16	0.9407	0.0593
Aa17	0.8281	0.1719
Aa18	0.9266	0.0734
Aa19	0.673	0.327
Aa2	0.9521	0.0479
Aa20	0.7807	0.2193
Aa3	0.7553	0.2447
Aa4	0.9256	0.0744
Aa5	0.7693	0.2307
Aa6	0.874	0.126
Aa7	0.8543	0.1457
Aa8	0.8702	0.1298
Aa9	0.8151	0.1849
HD10	0.7736	0.2264
HD1	0.7888	0.2112
HD11	0.6954	0.3046
HD12	0.9556	0.0444
HD14	0.896	0.104
HD15	0.9818	0.0182
HD16	0.9605	0.0395
HD17	0.8451	0.1549
HD18	0.9308	0.0692
HD19	0.8157	0.1843
HD2	0.8556	0.1444
HD20	0.985	0.015
HD21	0.9892	0.0108
HD24	0.9709	0.0291
HD25	0.954	0.046
HD26	0.9022	0.0978
HD27	0.8591	0.1409
HD3	0.6579	0.3421
HD4	0.7538	0.2462
HD5	0.9653	0.0347
HD6	0.7754	0.2246
HD7	0.8801	0.1199
HD8	0.9711	0.0289
