# Supplementary material for: Changes in oral, skin, and gut microbiota in children with atopic dermatitis: a case-control study
Source: Front Microbiol. 2024 Aug 15;15:1442126. doi: 10.3389/fmicb.2024.1442126 (PMC11358084; doi:10.3389/fmicb.2024.1442126)
Supplement: Supplementary file 1 [file Data_Sheet_1.ZIP › raw data/Microbial bioinformatics analysis data/Traceability analysis of raw data/Tracing analysis using the skin as a sample/Oral Source Tracker analysis of disease groups.xltx]

## Sheet: biomarker (35)
SampleID	skin	Unknown
A1	0.9533	0.0467
A10	0.9803	0.0197
A11	0.9491	0.0509
A12	0.8688	0.1312
A13	0.9374	0.0626
A14	0.9286	0.0714
A15	0.9724	0.0276
A16	0.9813	0.0187
A17	0.8678	0.1322
A18	0.9255	0.0745
A19	0.9528	0.0472
A2	1	0
A20	0.5352	0.4648
A21	0.8958	0.1042
A3	0.9579	0.0421
A4	0.9641	0.0359
A5	0.9817	0.0183
A6	0.9221	0.0779
A7	0.932	0.068
A8	0.9831	0.0169
A9	0.9536	0.0464
H11	0.8904	0.1096
H17	0.9551	0.0449
H12	0.9864	0.0136
H13	0.978	0.022
H14	0.6261	0.3739
H15	0.9176	0.0824
H16	0.9807	0.0193
H18	0.9847	0.0153
H19	0.9885	0.0115
H1	0.8871	0.1129
H20	0.8299	0.1701
H21	0.8391	0.1609
H22	0.9821	0.0179
H23	0.9879	0.0121
H24	0.9814	0.0186
H25	0.9473	0.0527
H26	0.9358	0.0642
H27	0.971	0.029
H28	0.9939	0.0061
H4	0.9632	0.0368
H29	0.5935	0.4065
H2	0.9135	0.0865
H7	0.9742	0.0258
H8	0.9448	0.0552
H9	0.9948	0.0052
H3	0.9707	0.0293
H30	0.9214	0.0786
H31	0.9761	0.0239
H5	0.9066	0.0934
H6	0.9411	0.0589
