# Supplementary material for: Changes in oral, skin, and gut microbiota in children with atopic dermatitis: a case-control study
Source: Front Microbiol. 2024 Aug 15;15:1442126. doi: 10.3389/fmicb.2024.1442126 (PMC11358084; doi:10.3389/fmicb.2024.1442126)
Supplement: Supplementary file 1 [file Data_Sheet_1.ZIP › raw data/Microbial bioinformatics analysis data/Traceability analysis of raw data/Tracing analysis using the oral as a sample/Intestinal Source Tracker analysis of disease groups.xltx]

## Sheet: biomarker (44)
SampleID	ORAL	Unknown
C1	0	1
C10	0	1
C11	0.1049	0.8951
C12	0	1
C13	0	1
C14	0.1075	0.8925
C15	0	1
C16	0	1
C17	0	1
C18	0.0178	0.9822
C19	0.1766	0.8234
C2	0	1
C20	0	1
C3	0.0516	0.9484
C4	0	1
C5	0	1
C6	0.0402	0.9598
C7	0	1
C8	0	1
C9	0	1
K1	0	1
K11	0.0182	0.9818
K12	0.0326	0.9674
K13	0.3466	0.6534
K14	0.1892	0.8108
K15	0.0206	0.9794
K2	0.0331	0.9669
K3	0	1
K4	0.2499	0.7501
K5	0.0206	0.9794
K6	0.043	0.957
K7	0	1
K8	0	1
