# Supplementary material for: Changes in oral, skin, and gut microbiota in children with atopic dermatitis: a case-control study
Source: Front Microbiol. 2024 Aug 15;15:1442126. doi: 10.3389/fmicb.2024.1442126 (PMC11358084; doi:10.3389/fmicb.2024.1442126)
Supplement: Supplementary file 1 [file Data_Sheet_1.ZIP › raw data/Microbial bioinformatics analysis data/Traceability analysis of raw data/Tracing analysis using the oral as a sample/Intestinal Source Tracker analysis of health groups.xltx]

## Sheet: biomarker (40)
SampleID	oraljk	Unknown
C17c	0.1052	0.8948
C16c	0	1
C18c	0.0481	0.9519
C19c	0.4862	0.5138
C20c	0.1329	0.8671
Cc14	0.3693	0.6307
Cc1	0	1
Cc10	0	1
Cc11	0	1
Cc12	0	1
Cc13	0	1
Cc15	0.2109	0.7891
Cc2	0	1
Cc4	0	1
Cc5	0.0911	0.9089
Cc6	0	1
Cc8	0.0367	0.9633
Cc3	0	1
Cc7	0	1
KD1	0.0004	0.9996
KD10	0.0096	0.9904
KD13	0.6594	0.3406
KD9	0.168	0.832
KD8	0	1
KD3	0	1
KD4	0.3824	0.6176
KD5	0.1151	0.8849
KD6	0.2538	0.7462
KD7	0.2354	0.7646
KD23	0.0595	0.9405
KD24	0.0057	0.9943
KD25	0.0323	0.9677
KD26	0	1
KD27	0.0003	0.9997
KD19	0	1
KD2	0.167	0.833
KD20	0.0139	0.9861
KD21	0.1245	0.8755
KD22	0.7582	0.2418
KD14	0.6721	0.3279
KD15	0.0596	0.9404
KD16	0.0111	0.9889
KD17	0.0212	0.9788
KD18	0	1
KD11	0.2778	0.7222
KD12	0.1812	0.8188
