# Supplementary material for: Changes in oral, skin, and gut microbiota in children with atopic dermatitis: a case-control study
Source: Front Microbiol. 2024 Aug 15;15:1442126. doi: 10.3389/fmicb.2024.1442126 (PMC11358084; doi:10.3389/fmicb.2024.1442126)
Supplement: Supplementary file 1 [file Data_Sheet_1.ZIP › raw data/Microbial bioinformatics analysis data/Traceability analysis of raw data/Tracing analysis using the oral as a sample/Skin Source Tracker analysis of health groups.xltx]

## Sheet: biomarker (46)
SampleID	ORAL	Unknown
B1	0	1
B10	0.8635	0.1365
B11	0.8	0.2
B12	0	1
B13	0	1
B14	0.339	0.661
B15	0.0097	0.9903
B16	0.3241	0.6759
B19	0.1508	0.8492
B18	0	1
B2	0.1772	0.8228
B21	0.0003	0.9997
B22	0.065	0.935
B3	0.0001	0.9999
B4	0.107	0.893
B5	0.1598	0.8402
B6	0.5091	0.4909
B7	0.1767	0.8233
B8	0.9141	0.0859
B9	0.0008	0.9992
J1	0.25	0.75
J13	0.4211	0.5789
J24	0.8775	0.1225
J17	0.9101	0.0899
J19	0	1
J2	0	1
J20	0.2116	0.7884
J22	0.1389	0.8611
J26	0.1678	0.8322
J27	0.1419	0.8581
J28	0.8489	0.1511
J29	0.2362	0.7638
J3	0.0107	0.9893
J30	0	1
J4	0.1509	0.8491
J5	0.2127	0.7873
J7	0.0074	0.9926
J9	0.0013	0.9987
