# Supplementary material for: Changes in oral, skin, and gut microbiota in children with atopic dermatitis: a case-control study
Source: Front Microbiol. 2024 Aug 15;15:1442126. doi: 10.3389/fmicb.2024.1442126 (PMC11358084; doi:10.3389/fmicb.2024.1442126)
Supplement: Supplementary file 1 [file Data_Sheet_1.ZIP › raw data/Microbial bioinformatics analysis data/Traceability analysis of raw data/Tracing analysis using the oral as a sample/Skin Source Tracker analysis of disease groups.xltx]

## Sheet: biomarker (43)
SampleID	oraljk	Unknown
B16b	0.9807	0.0193
B17b	0	1
B18b	0.7352	0.2648
B19b	0.9605	0.0395
B20b	0.0199	0.9801
B21b	0.5062	0.4938
Bb10	0.1002	0.8998
Bb11	0.0153	0.9847
Bb12	0.6606	0.3394
Bb13	0.2413	0.7587
Bb14	0.4852	0.5148
Bb2	0.001	0.999
Bb3	0.895	0.105
Bb9	0.9961	0.0039
Bb4	0.6892	0.3108
Bb5	0.9393	0.0607
Bb6	0.217	0.783
Bb7	0.0871	0.9129
Bb8	0.9739	0.0261
JD1	0.7964	0.2036
JD10	0	1
JD11	0	1
JD17	0	1
JD12	0	1
JD13	0	1
JD20	0.0001	0.9999
JD14	0	1
JD15	0.0026	0.9974
JD16	0	1
JD18	0	1
JD19	0	1
JD21	0	1
JD22	0.8773	0.1227
JD23	0	1
JD25	0	1
JD26	0	1
JD24	0	1
JD27	0	1
JD8	0.0001	0.9999
JD9	0.9864	0.0136
